# Supplementary material for: Integrated systems biology approach identifies gene targets for endothelial dysfunction
Source: Mol Syst Biol. 2023 Nov 30;19(12):e11462. doi: 10.15252/msb.202211462 (PMC10698507; doi:10.15252/msb.202211462)
Supplement: Supplementary file 3 — Table EV1 [file MSB-19-e11462-s006.xlsx]

## Sheet: Readme
Table EV 1 - Description of the seventeen small molecules that target the selected genes

## Sheet: Drug targets
ID ChEMBL	Gene ID	IC50 (nM)	CLog P	Mol. Mass (Da)	Literature	ZINC_ID	Company code	Drug_name	Gene Target
CHEMBL5014	RIPK2	4.6	4426	475362	Thomas SM, et al.,1990	ZINC53683345	MolPort-005-942-399	Caprelsa	RIPK2;EGFR;KDR;ABL1;KIT;FLT3
CHEMBL2111421	JUN	6.9	3853	368385	N Ye, et al., 2014	ZINC000100067274	MolPort-003-665-679	Curcumin	JUN;FOS;PPARG;VDR;ABCC5;CBR1;GSTP1;ALOX5;HSD11B1;F3;HSD11B1;PTGES
CHEMBL5403	STAT5A	5	5493	429282	D Subramaniam, et al., 2020	ZINC000000602675	MolPort-035-765-904	PD180970	STAT5A;EGFR;LCK;FGFR1;SRC
CHEMBL3623	NQO1	2.6	2901	336299	KA Nolan, et al., 2009	ZINC000003869855	MolPort-000-422-589	Dicumarol	NQO1;CYP2C9;GPR35;AKR1B1;MAPK1
CHEMBL2093862	RUNX1	257	2119	371466	M O'Hare, et al., 2021	ZINC000100642157	MolPort-000-463-892	-	RUNX1;CBFB
CHEMBL2063	UGCG	2	3432	404551	S Richards, et al., 2012	ZINC000073140343	MolPort-046-702-209	-	UGCG
CHEMBL2107	CXCR4	5	3576	349482	YA Tahirovic, et al., 2018	ZINC000033359232	MolPort-046-417-284	AMD-070	CXCR4;CCR5
CHEMBL6026	DUSP1	460	5861	612154	S Wu, et al., 2009	ZINC000049670134	MolPort-000-429-754	-	DUSP1/3;CDC25A;PTPN1/7;PTPRC
CHEMBL1744525	NAMPT	0.3	3934	391515	PL Richardson, et al., 2019	ZINC000003828115	MolPort-020-313-404	Daporinad	NAMPT
CHEMBL230	PTGS2	1	2558	314362	ES Lazer, et al., 1987	ZINC000000007455	MolPort-000-883-878	Rofecoxib	PTGS1/2;ELN
CHEMBL2157	CXCL8	8	4364	296153	MR Sablone, et al., 2009	ZINC000000001281	MolPort-000-003-072	Diclofenac	CXCL8;PTGS1/2;
CHEMBL4081	F3	0.94	4318	306361	Hai-Xia Ge, 2012, et al., 2012	ZINC000004603546	MolPort-002-138-090	-	F3;HSD11B1;CYP2C9
CHEMBL1795129	IL6	4.2	1558	360450	D Kim, et al., 2017	ZINC000003833821	MolPort-002-507-147	Prednisolone	IL6;NR3C1;NR3C2;AR;GLUL;FABP1
CHEMBL1649052	CCL2	0.23	4423	577600	M Vilums, et al., 2013	ZINC000064559635	M11091	INCB-3344	CCL2
CHEMBL3646118	EGLN3	450	-0,627	314309	TL Yeh, et al., 2017	ZINC000167006010	M10540	Molidustat	EGLN1/2/3
CHEMBL3430893	ITGAV	0.13	-1966	588666	N Cini, et al., 2009	ZINC000003952216	MolPort-035-395-751	Cilengitide	ITGAV
CHEMBL3286074	CXCL12	25	4420	296366	P Regenass, et al., 2018	ZINC000007714225	MCULE-9616111062	-	CXCL12
