# Supplementary material for: Integrated systems biology approach identifies gene targets for endothelial dysfunction
Source: Mol Syst Biol. 2023 Nov 30;19(12):e11462. doi: 10.15252/msb.202211462 (PMC10698507; doi:10.15252/msb.202211462)
Supplement: Supplementary file 4 — Dataset EV1 [file MSB-19-e11462-s004.zip]

Archive with 2 entries (2 files):
- Table_EV1.xlsx
- __MACOSX/._Table_EV1.xlsx
