# Supplementary material for: Integrated systems biology approach identifies gene targets for endothelial dysfunction
Source: Mol Syst Biol. 2023 Nov 30;19(12):e11462. doi: 10.15252/msb.202211462 (PMC10698507; doi:10.15252/msb.202211462)
Supplement: Supplementary file 4 — Dataset EV1 [file MSB-19-e11462-s004.zip › Table_EV1.xlsx]

## Sheet: Readme
Dataset EV1 - 100 TF-DEGs interactions between the TFs enriched in the common regulatory regions of surrogates of CV risk factors and the DEGs present in those regions
SYMBOL	Gene symbol
group	Analysis from which the gene was extracted
Log2foldchange_OSS	Log2 fold change comparing OSS to LSS conditions
OSS	annotation whether the gene was upregulated or downregulated in the OSS vs LSS comparison
Log2foldchange_TNFa	Log2 fold change comparing TNFa to control conditions
TNFa	annotation whether the gene was upregulated or downregulated in the TNFa vs control comparison
Log2foldchange_IL1B	Log2 fold change comparing IL1B to control conditions
IL1B	annotation whether the gene was upregulated or downregulated in the IL1B vs control comparison
Log2foldchange_OxPAPC	Log2 fold change comparing OxPAPC to control conditions
OxPAPC	annotation whether the gene was upregulated or downregulated in the OxPAPC vs control comparison
DEG_in_RNA_Seq	annotation whether the gene was differentially expressed in the RNAseq data

## Sheet: 100_TFs_DEGs_to_enrich
Dataset EV1 - 100 TF-DEGs interactions between the TFs enriched in the common regulatory regions of surrogates of CV risk factors and the DEGs present in those regions
SYMBOL	group	Log2foldchange_OSS	OSS	Log2foldchange_TNFa	TNFa	Log2foldchange_IL1B	IL1B	Log2foldchange_OxPAPC	OxPAPC	DEG_in_RNA_Seq
AHR	TFs_motifs	NA	NA	NA	NA	NA	NA	NA	NA	NA
ARNT	TFs_motifs	NA	NA	NA	NA	NA	NA	NA	NA	NA
ATF3	TFs_DEGs	NA	NA	2.80427	upregulated	3.90217	upregulated	4.96136	upregulated	DEG_in_RNA_Seq
BCL6	TFs_DEGs	NA	NA	NA	NA	1.97018	upregulated	NA	NA	DEG_in_RNA_Seq
CEBPA	TFs_motifs	NA	NA	NA	NA	NA	NA	NA	NA	NA
CEBPD	TFs_DEGs	NA	NA	3.38617	upregulated	5.81901	upregulated	NA	NA	DEG_in_RNA_Seq
DDIT3	TFs_motifs	NA	NA	NA	NA	NA	NA	NA	NA	NA
E2F1	TFs_motifs	NA	NA	NA	NA	NA	NA	NA	NA	NA
EGR1	TFs_DEGs	1.74678	upregulated	NA	NA	NA	NA	NA	NA	DEG_in_RNA_Seq
ETS1	TFs_DEGs	NA	NA	2.39631	upregulated	2.54091	upregulated	NA	NA	DEG_in_RNA_Seq
FOS	TFs_DEGs	NA	NA	NA	NA	2.48495	upregulated	2.59406	upregulated	DEG_in_RNA_Seq
FOSB	TFs_DEGs	NA	NA	NA	NA	1.70755	upregulated	1.90571	upregulated	DEG_in_RNA_Seq
FOSL2	TFs_DEGs	NA	NA	1.60881	upregulated	2.58301	upregulated	1.61307	upregulated	DEG_in_RNA_Seq
FOXL1	TFs_motifs	NA	NA	NA	NA	NA	NA	NA	NA	NA
FOXQ1	TFs_motifs	NA	NA	NA	NA	NA	NA	NA	NA	NA
HIF1A	TFs_DEGs	NA	NA	NA	NA	1.66511	upregulated	NA	NA	DEG_in_RNA_Seq
IRF1	TFs_motifs	NA	NA	2.95431	upregulated	2.43291	upregulated	NA	NA	DEG_in_RNA_Seq
IRF2	TFs_motifs	NA	NA	1.65971	upregulated	1.60465	upregulated	NA	NA	DEG_in_RNA_Seq
JUN	TFs_DEGs	NA	NA	NA	NA	NA	NA	1.76297	upregulated	DEG_in_RNA_Seq
JUNB	TFs_DEGs	NA	NA	2.59105	upregulated	2.84717	upregulated	NA	NA	DEG_in_RNA_Seq
KLF2	TFs_DEGs	-3.88307	downregulated	-1.55569	downregulated	NA	NA	2.32307	upregulated	DEG_in_RNA_Seq
KLF4	TFs_DEGs	-4.50357	downregulated	NA	NA	2.10487	upregulated	4.01235	upregulated	DEG_in_RNA_Seq
MAFG	TFs_DEGs	NA	NA	NA	NA	NA	NA	2.00497	upregulated	DEG_in_RNA_Seq
MEF2A	TFs_motifs	NA	NA	NA	NA	NA	NA	NA	NA	NA
NFIC	TFs_motifs	NA	NA	NA	NA	NA	NA	NA	NA	NA
NFIL3	TFs_DEGs	NA	NA	NA	NA	1.9452	upregulated	NA	NA	DEG_in_RNA_Seq
NFKB1	TFs_motifs	NA	NA	2.50523	upregulated	3.28225	upregulated	NA	NA	DEG_in_RNA_Seq
NKX3-1	TFs_motifs	NA	NA	4.15431	upregulated	5.04642	upregulated	NA	NA	DEG_in_RNA_Seq
NR4A2	TFs_DEGs	NA	NA	NA	NA	1.93076	upregulated	NA	NA	DEG_in_RNA_Seq
NRIP1	TFs_DEGs	NA	NA	2.09335	upregulated	2.39262	upregulated	NA	NA	DEG_in_RNA_Seq
PAX6	TFs_motifs	NA	NA	NA	NA	NA	NA	NA	NA	NA
RELA	TFs_motifs	NA	NA	NA	NA	NA	NA	NA	NA	NA
REST	TFs_motifs	NA	NA	NA	NA	NA	NA	NA	NA	NA
RUNX1	TFs_DEGs	NA	NA	NA	NA	2.10465	upregulated	NA	NA	DEG_in_RNA_Seq
SALL4	TFs_DEGs	1.97096	upregulated	NA	NA	NA	NA	NA	NA	DEG_in_RNA_Seq
SOX4	TFs_DEGs	NA	NA	NA	NA	1.72605	upregulated	NA	NA	DEG_in_RNA_Seq
SP1	TFs_motifs	NA	NA	NA	NA	NA	NA	NA	NA	NA
STAT5A	TFs_DEGs	NA	NA	1.77182	upregulated	1.58738	upregulated	NA	NA	DEG_in_RNA_Seq
TGIF1	TFs_DEGs	NA	NA	NA	NA	2.051	upregulated	NA	NA	DEG_in_RNA_Seq
TLX1	TFs_motifs	NA	NA	NA	NA	NA	NA	NA	NA	NA
TNFAIP3	TFs_DEGs	NA	NA	5.2028	upregulated	5.41222	upregulated	NA	NA	DEG_in_RNA_Seq
IL6	DEGs	NA	NA	2.97184	upregulated	6.60627	upregulated	NA	NA	DEG_in_RNA_Seq
VEGFA	DEGs	1.6603	upregulated	NA	NA	NA	NA	NA	NA	DEG_in_RNA_Seq
LDLR	DEGs	NA	NA	NA	NA	NA	NA	2.21641	upregulated	DEG_in_RNA_Seq
CCL2	DEGs	NA	NA	6.31541	upregulated	6.66904	upregulated	NA	NA	DEG_in_RNA_Seq
CSF1	DEGs	NA	NA	3.0866	upregulated	2.84756	upregulated	NA	NA	DEG_in_RNA_Seq
CCL20	DEGs	NA	NA	7.07123	upregulated	9.245	upregulated	NA	NA	DEG_in_RNA_Seq
PTGS2	DEGs	NA	NA	3.96891	upregulated	7.15672	upregulated	3.67278	upregulated	DEG_in_RNA_Seq
CXCL8	DEGs	3.21967	upregulated	5.33515	upregulated	7.16644	upregulated	3.54091	upregulated	DEG_in_RNA_Seq
DRAM1	DEGs	NA	NA	1.73502	upregulated	1.93898	upregulated	NA	NA	DEG_in_RNA_Seq
DUSP1	DEGs	NA	NA	NA	NA	2.45719	upregulated	2.85612	upregulated	DEG_in_RNA_Seq
NOX4	DEGs	1.58682	upregulated	NA	NA	NA	NA	NA	NA	DEG_in_RNA_Seq
SERPINE1	DEGs	1.57581	upregulated	3.02384	upregulated	3.24613	upregulated	NA	NA	DEG_in_RNA_Seq
F3	DEGs	NA	NA	5.24379	upregulated	7.28379	upregulated	3.35316	upregulated	DEG_in_RNA_Seq
PLAU	DEGs	NA	NA	1.96418	upregulated	2.60924	upregulated	NA	NA	DEG_in_RNA_Seq
SPRY1	DEGs	NA	NA	NA	NA	-2.35444	downregulated	NA	NA	DEG_in_RNA_Seq
ANGPT2	DEGs	2.23505	upregulated	NA	NA	NA	NA	NA	NA	DEG_in_RNA_Seq
BMP4	DEGs	NA	NA	NA	NA	-2.35921	downregulated	NA	NA	DEG_in_RNA_Seq
CSF2	DEGs	NA	NA	5.87181	upregulated	9.24455	upregulated	NA	NA	DEG_in_RNA_Seq
CXCR4	DEGs	2.19191	upregulated	NA	NA	NA	NA	NA	NA	DEG_in_RNA_Seq
DUSP6	DEGs	NA	NA	NA	NA	2.41454	upregulated	NA	NA	DEG_in_RNA_Seq
HMOX1	DEGs	NA	NA	NA	NA	1.53018	upregulated	4.68444	upregulated	DEG_in_RNA_Seq
IGFBP1	DEGs	3.28526	upregulated	NA	NA	1.70396	upregulated	NA	NA	DEG_in_RNA_Seq
NQO1	DEGs	NA	NA	NA	NA	NA	NA	1.51817	upregulated	DEG_in_RNA_Seq
CXCL12	DEGs	1.86574	upregulated	NA	NA	NA	NA	NA	NA	DEG_in_RNA_Seq
EDN1	DEGs	1.6735	upregulated	NA	NA	NA	NA	NA	NA	DEG_in_RNA_Seq
EGLN3	DEGs	4.69639	upregulated	NA	NA	NA	NA	1.64553	upregulated	DEG_in_RNA_Seq
HBEGF	DEGs	NA	NA	NA	NA	NA	NA	1.67321	upregulated	DEG_in_RNA_Seq
PFKFB3	DEGs	NA	NA	NA	NA	1.75894	upregulated	NA	NA	DEG_in_RNA_Seq
SOCS1	DEGs	NA	NA	NA	NA	3.42582	upregulated	NA	NA	DEG_in_RNA_Seq
IFNGR1	DEGs	NA	NA	2.2433	upregulated	1.57414	upregulated	NA	NA	DEG_in_RNA_Seq
GJA1	DEGs	NA	NA	NA	NA	1.66549	upregulated	NA	NA	DEG_in_RNA_Seq
HEY1	TFs_DEGs	NA	NA	1.84844	upregulated	4.13338	upregulated	NA	NA	DEG_in_RNA_Seq
ITGB8	DEGs	NA	NA	NA	NA	2.82107	upregulated	NA	NA	DEG_in_RNA_Seq
NAMPT	DEGs	NA	NA	NA	NA	2.57888	upregulated	NA	NA	DEG_in_RNA_Seq
RHOB	DEGs	NA	NA	1.80194	upregulated	2.41693	upregulated	NA	NA	DEG_in_RNA_Seq
SOD2	DEGs	NA	NA	5.86126	upregulated	6.49409	upregulated	NA	NA	DEG_in_RNA_Seq
THBD	DEGs	NA	NA	-2.32249	downregulated	NA	NA	NA	NA	DEG_in_RNA_Seq
HGF	DEGs	NA	NA	2.23468	upregulated	4.3119	upregulated	-1.58184	downregulated	DEG_in_RNA_Seq
BCL3	TFs_DEGs	NA	NA	1.7945	upregulated	NA	NA	NA	NA	DEG_in_RNA_Seq
CXCL2	DEGs	NA	NA	4.62838	upregulated	7.39206	upregulated	NA	NA	DEG_in_RNA_Seq
NFKBIZ	TFs_DEGs	NA	NA	1.52765	upregulated	4.37743	upregulated	NA	NA	DEG_in_RNA_Seq
POU2F2	TFs_DEGs	NA	NA	1.6194	upregulated	2.45078	upregulated	NA	NA	DEG_in_RNA_Seq
RIPK2	DEGs	NA	NA	2.68934	upregulated	3.22243	upregulated	NA	NA	DEG_in_RNA_Seq
TNIP3	DEGs	NA	NA	5.22085	upregulated	7.40175	upregulated	3.06603	upregulated	DEG_in_RNA_Seq
TRAF1	DEGs	NA	NA	6.72853	upregulated	6.40007	upregulated	NA	NA	DEG_in_RNA_Seq
UPP1	DEGs	NA	NA	1.96032	upregulated	2.31252	upregulated	NA	NA	DEG_in_RNA_Seq
SLC7A1	DEGs	NA	NA	NA	NA	1.73002	upregulated	1.86146	upregulated	DEG_in_RNA_Seq
PCSK1	DEGs	1.59142	upregulated	1.74554	upregulated	1.86718	upregulated	NA	NA	DEG_in_RNA_Seq
AXIN2	DEGs	NA	NA	-1.95816	downregulated	NA	NA	NA	NA	DEG_in_RNA_Seq
B4GALT1	DEGs	NA	NA	2.07217	upregulated	2.16825	upregulated	NA	NA	DEG_in_RNA_Seq
HAS2	DEGs	NA	NA	NA	NA	2.79824	upregulated	NA	NA	DEG_in_RNA_Seq
ISG20	DEGs	NA	NA	3.67796	upregulated	4.33082	upregulated	NA	NA	DEG_in_RNA_Seq
ITGAV	DEGs	NA	NA	NA	NA	1.67731	upregulated	NA	NA	DEG_in_RNA_Seq
SLC19A2	DEGs	NA	NA	1.93945	upregulated	3.82056	upregulated	NA	NA	DEG_in_RNA_Seq
SLC7A5	DEGs	NA	NA	NA	NA	1.69941	upregulated	3.12168	upregulated	DEG_in_RNA_Seq
ST6GAL1	DEGs	NA	NA	1.69534	upregulated	1.95206	upregulated	NA	NA	DEG_in_RNA_Seq
UGCG	DEGs	NA	NA	NA	NA	1.9923	upregulated	NA	NA	DEG_in_RNA_Seq
HRH1	DEGs	NA	NA	NA	NA	1.68239	upregulated	NA	NA	DEG_in_RNA_Seq
NR4A3	TFs_DEGs	NA	NA	5.00176	upregulated	5.90261	upregulated	NA	NA	DEG_in_RNA_Seq
