# Supplementary material for: Integrated systems biology approach identifies gene targets for endothelial dysfunction
Source: Mol Syst Biol. 2023 Nov 30;19(12):e11462. doi: 10.15252/msb.202211462 (PMC10698507; doi:10.15252/msb.202211462)
Supplement: Supplementary file 5 — Dataset EV2 [file MSB-19-e11462-s016.zip]

Archive with 36 entries (35 files):
- Dataset_EV1/
- __MACOSX/._Dataset_EV1
- Dataset_EV1/Haec_Placa27-30-live-daed_Image_3_4.csv
- __MACOSX/Dataset_EV1/._Haec_Placa27-30-live-daed_Image_3_4.csv
- Dataset_EV1/31-05-23_HAECsiRNA_siRNA_plates_1_2_3_4_nuclei_count_Image.csv
- __MACOSX/Dataset_EV1/._31-05-23_HAECsiRNA_siRNA_plates_1_2_3_4_nuclei_count_Image.csv
- Dataset_EV1/Haec_Placa23-26-live-daed_Image_1_2.csv
- __MACOSX/Dataset_EV1/._Haec_Placa23-26-live-daed_Image_1_2.csv
- Dataset_EV1/Placas_Well_Maps_for_all_EGLN_family.xlsx
- __MACOSX/Dataset_EV1/._Placas_Well_Maps_for_all_EGLN_family.xlsx
- Dataset_EV1/2023-05-10_HAEC_siRNA_EGLN_family_placa1_Image.csv
- __MACOSX/Dataset_EV1/._2023-05-10_HAEC_siRNA_EGLN_family_placa1_Image.csv
- Dataset_EV1/26-06-23_HAEC_siRNA_plates_9_10.csv
- __MACOSX/Dataset_EV1/._26-06-23_HAEC_siRNA_plates_9_10.csv
- Dataset_EV1/2023-06-12_HAEC_siRNA_plates_7_8_9_10_nuclei_countImage.csv
- __MACOSX/Dataset_EV1/._2023-06-12_HAEC_siRNA_plates_7_8_9_10_nuclei_countImage.csv
- Dataset_EV1/05-06-23_HAEC_siRNA_siRNA_plates_5_6_nuclei_count_Image.csv
- __MACOSX/Dataset_EV1/._05-06-23_HAEC_siRNA_siRNA_plates_5_6_nuclei_count_Image.csv
- Dataset_EV1/2023-05-11_HAEC_siRNA_EGLN_family_placa4Image.csv
- __MACOSX/Dataset_EV1/._2023-05-11_HAEC_siRNA_EGLN_family_placa4Image.csv
- Dataset_EV1/Placas_Well_Maps_for_all_plates.xlsx
- __MACOSX/Dataset_EV1/._Placas_Well_Maps_for_all_plates.xlsx
- Dataset_EV1/2023-05-10_HAEC_siRNA_EGLN_family_placa2_Image.csv
- __MACOSX/Dataset_EV1/._2023-05-10_HAEC_siRNA_EGLN_family_placa2_Image.csv
- Dataset_EV1/README.rtf
- __MACOSX/Dataset_EV1/._README.rtf
- Dataset_EV1/31-05-23_HAEC_81_siRNA_plates_3_4.csv
- __MACOSX/Dataset_EV1/._31-05-23_HAEC_81_siRNA_plates_3_4.csv
- Dataset_EV1/05-06-23_HAEC_siRNA_plates_5_6.csv
- __MACOSX/Dataset_EV1/._05-06-23_HAEC_siRNA_plates_5_6.csv
- Dataset_EV1/29-05-23_HAEC_81_siRNA_plates_1_2.csv
- __MACOSX/Dataset_EV1/._29-05-23_HAEC_81_siRNA_plates_1_2.csv
- Dataset_EV1/2023-06-12_HAEC_siRNA_plates_7_8.csv
- __MACOSX/Dataset_EV1/._2023-06-12_HAEC_siRNA_plates_7_8.csv
- Dataset_EV1/2023-05-10_HAEC_siRNA_EGLN_family_placa3_Image.csv
- __MACOSX/Dataset_EV1/._2023-05-10_HAEC_siRNA_EGLN_family_placa3_Image.csv
