# Supplementary material for: Integrated systems biology approach identifies gene targets for endothelial dysfunction
Source: Mol Syst Biol. 2023 Nov 30;19(12):e11462. doi: 10.15252/msb.202211462 (PMC10698507; doi:10.15252/msb.202211462)
Supplement: Supplementary file 5 — Dataset EV2 [file MSB-19-e11462-s016.zip › Dataset_EV1/Haec_Placa27-30-live-daed_Image_3_4.csv]

Channel_calcein	Channel_dapi	Channel_ethidium	Count_dead_cells	Count_nuclei_mask	ExecutionTime_01Images	ExecutionTime_02Metadata	ExecutionTime_03NamesAndTypes	ExecutionTime_04Groups	ExecutionTime_05RunStarDist	ExecutionTime_06MeasureObjectIntensity	ExecutionTime_07FilterObjects	ExecutionTime_08GrayToColor	ExecutionTime_09RescaleIntensity	ExecutionTime_10OverlayOutlines	ExecutionTime_11SaveImages	FileName_calcein	FileName_dapi	FileName_ethidium	Frame_calcein	Frame_dapi	Frame_ethidium	Group_Index	Group_Number	Height_calcein	Height_dapi	Height_ethidium	ImageNumber	ImageSet_ImageSet	MD5Digest_calcein	MD5Digest_dapi	MD5Digest_ethidium	Mean_dead_cells_Location_Center_X	Mean_dead_cells_Location_Center_Y	Mean_dead_cells_Location_Center_Z	Mean_dead_cells_Parent_nuclei_mask	Mean_nuclei_mask_Children_dead_cells_Count	Mean_nuclei_mask_Intensity_IntegratedIntensityEdge_ethidium	Mean_nuclei_mask_Intensity_IntegratedIntensity_ethidium	Mean_nuclei_mask_Intensity_LowerQuartileIntensity_ethidium	Mean_nuclei_mask_Intensity_MADIntensity_ethidium	Mean_nuclei_mask_Intensity_MassDisplacement_ethidium	Mean_nuclei_mask_Intensity_MaxIntensityEdge_ethidium	Mean_nuclei_mask_Intensity_MaxIntensity_ethidium	Mean_nuclei_mask_Intensity_MeanIntensityEdge_ethidium	Mean_nuclei_mask_Intensity_MeanIntensity_ethidium	Mean_nuclei_mask_Intensity_MedianIntensity_ethidium	Mean_nuclei_mask_Intensity_MinIntensityEdge_ethidium	Mean_nuclei_mask_Intensity_MinIntensity_ethidium	Mean_nuclei_mask_Intensity_StdIntensityEdge_ethidium
-1	-1	-1	1	989	0	0	1.09375	0	10.140625	0.4375	0.375	0.375	0.984375	0.109375	0.171875	06.07.23_Haec_Placa27_Plate_D_p00_0_B02f00d1.TIF	06.07.23_Haec_Placa27_Plate_D_p00_0_B02f00d0.TIF	06.07.23_Haec_Placa27_Plate_D_p00_0_B02f00d2.TIF	0	0	0	1	1	1536	1536	1536	1	b'eLue5qojG63IRnsJw6MiozzkRyu9gQt7IyqFPajgsQMAHHR0kA=='	523676b46050e96cf0e76dfa9e92b697	df8551b9d5fa9b39bfd734a7b1685c93	41bdb53ebfbdcf1eba4af3f458aac7a6	1109.99389	1018.653768	0	74	0.001011122	2.699232818	17.88274207	0.048626065	0.006062769	0.499790284	0.065516765	0.074315512	0.047990717	0.054582514	0.055371837	0.032601758	0.032482802	0.008989265
-1	-1	-1	0	767	0	0	1.15625	0	24.890625	0.453125	0.375	0.640625	0.984375	0.109375	0.171875	06.07.23_Haec_Placa27_Plate_D_p00_0_B02f01d1.TIF	06.07.23_Haec_Placa27_Plate_D_p00_0_B02f01d0.TIF	06.07.23_Haec_Placa27_Plate_D_p00_0_B02f01d2.TIF	0	0	0	2	1	1536	1536	1536	2	b'eLue5qojG63IBlcvwXC0IhuwkB+t9AYu7I2oFPaggscOACHTdJM='	8de2c646f864a203be7a3f4b1e3aebab	5ad66a5f9ac3221924421617fbaa9813	55c2be61f884b8a6f67f26b6f42d7540	nan	nan	nan	nan	0	2.519375285	16.67556355	0.045599102	0.005677838	0.454217566	0.05999949	0.067520517	0.044850133	0.051037959	0.051854694	0.031019762	0.030953295	0.007926605
-1	-1	-1	6	1371	0	0	1.234375	0.015625	28.0625	0.5	0.40625	0.40625	0.984375	0.125	0.171875	06.07.23_Haec_Placa27_Plate_D_p00_0_B02f02d1.TIF	06.07.23_Haec_Placa27_Plate_D_p00_0_B02f02d0.TIF	06.07.23_Haec_Placa27_Plate_D_p00_0_B02f02d2.TIF	0	0	0	3	1	1536	1536	1536	3	b'eLue5qojG63IBlcvwWi0IhuwkB+t9AYu7I2oFPaggscOACcydJY='	141de6d2e472fb2c1a10183201727105	9185d17f65a52d3293b7355a3bb0dba3	362a35ec7c211cb1a0c0784252d6231f	940.5867104	855.6992176	0	708.8333333	0.004376368	2.218257823	15.26747093	0.036894497	0.004741065	0.440775135	0.051332219	0.058566097	0.036810703	0.041593416	0.041586935	0.026146652	0.026029377	0.006687001
-1	-1	-1	10	1464	0	0	0.625	0	5.609375	0.5625	0.40625	0.40625	0.984375	0.125	0.125	06.07.23_Haec_Placa27_Plate_D_p00_0_B02f03d1.TIF	06.07.23_Haec_Placa27_Plate_D_p00_0_B02f03d0.TIF	06.07.23_Haec_Placa27_Plate_D_p00_0_B02f03d2.TIF	0	0	0	4	1	1536	1536	1536	4	b'eLue5qojG63IBlcvwXi0IhuwkB+t9AYu7I2oFPaggscOACyRdJk='	71fdaa00dfaca22cf3d9a6511458abcf	2a0da7dab5bd5f71b957067eb3fc81d6	c0fe71c554a89301ba8f1acfe75707c8	1407.322446	771.3269145	0	1212.7	0.006830601	2.216530127	14.83633123	0.039273949	0.005672078	0.438758498	0.054561772	0.062619202	0.038845566	0.044653874	0.044917231	0.026821494	0.026759885	0.007358127
-1	-1	-1	15	1202	0	0	0.609375	0	7.53125	0.484375	0.40625	0.40625	1.03125	0.109375	0.140625	06.07.23_Haec_Placa27_Plate_D_p00_0_B02f04d1.TIF	06.07.23_Haec_Placa27_Plate_D_p00_0_B02f04d0.TIF	06.07.23_Haec_Placa27_Plate_D_p00_0_B02f04d2.TIF	0	0	0	5	1	1536	1536	1536	5	b'eLue5qojG63IBlcvwWS0IhuwkB+t9AYu7I2oFPaggscOADHwdJw='	63fa557a98c5fcfecda32549d899d67f	7ee79b678a318a47df9334b310cb6912	dcc1d47d4df3a3c5fad97c3bfdb0c8ac	1027.983173	634.5590187	0	1022.666667	0.012479201	3.535007121	22.76954488	0.060019251	0.007500571	0.47876628	0.084721545	0.093328116	0.061321458	0.067627192	0.06825063	0.042961079	0.04280774	0.011294178
-1	-1	-1	2	498	0	0	0.5	0	6.546875	0.390625	0.5625	0.421875	1.3125	0.109375	0.140625	06.07.23_Haec_Placa27_Plate_D_p00_0_B02f05d1.TIF	06.07.23_Haec_Placa27_Plate_D_p00_0_B02f05d0.TIF	06.07.23_Haec_Placa27_Plate_D_p00_0_B02f05d2.TIF	0	0	0	6	1	1536	1536	1536	6	b'eLue5qojG63IBlcvwXS0IhuwkB+t9AYu7I2oFPaggscOADdPdJ8='	fdbceedde2be9011ca17902926fdce32	4026a8de0916f3adf3efdfc5c9e1bac4	b73de119c32f3f21e517abd51815a933	1144.627289	907.6934888	0	335.5	0.004016064	2.688164506	18.25491039	0.045235847	0.005748484	0.501679158	0.064288529	0.072076543	0.045431113	0.050968582	0.051287505	0.030797702	0.030632334	0.008869505
-1	-1	-1	4	981	0	0	0.53125	0	5.28125	0.46875	0.46875	0.5	1.03125	0.125	0.140625	06.07.23_Haec_Placa27_Plate_D_p00_0_B03f00d1.TIF	06.07.23_Haec_Placa27_Plate_D_p00_0_B03f00d0.TIF	06.07.23_Haec_Placa27_Plate_D_p00_0_B03f00d2.TIF	0	0	0	7	1	1536	1536	1536	7	b'eLue5qojG63IBlEvwXi0IhvIkB+t9AYu7I2oFPaggscOACHcdJM='	2efc502a99ee74bb3798c8bc5177058c	2dc513504ab45a7599c8999dfa8db893	90612fab21d7120934ac5e448d186ca1	1213.725113	797.660462	0	450	0.004077472	2.538190401	16.8877701	0.045030083	0.005736443	0.472366307	0.061034161	0.067925888	0.04452225	0.050508252	0.051210251	0.0304851	0.03042114	0.008260795
-1	-1	-1	3	869	0	0	0.59375	0	5.953125	0.4375	0.40625	0.4375	1.34375	0.109375	0.140625	06.07.23_Haec_Placa27_Plate_D_p00_0_B03f01d1.TIF	06.07.23_Haec_Placa27_Plate_D_p00_0_B03f01d0.TIF	06.07.23_Haec_Placa27_Plate_D_p00_0_B03f01d2.TIF	0	0	0	8	1	1536	1536	1536	8	b'eLue5qojG63IBlEvwTjNwHC0IhuwkB+t9AYu7I2oFPaggscOACc7dJY='	4b4e29952aa2c91f21e7c963217040e5	4a05bb21be7256d64d973fc983438a21	79f861813d84d7863ccd3d5d3f45fd9b	1503.216929	728.2963722	0	854.6666667	0.003452244	2.814007623	18.64163508	0.04850967	0.006241116	0.494865779	0.066725334	0.073580182	0.049037536	0.054540441	0.055168214	0.033655995	0.033552202	0.009162333
-1	-1	-1	7	1719	0	0	0.65625	0	8.921875	0.546875	0.390625	0.40625	0.984375	0.125	0.125	06.07.23_Haec_Placa27_Plate_D_p00_0_B03f02d1.TIF	06.07.23_Haec_Placa27_Plate_D_p00_0_B03f02d0.TIF	06.07.23_Haec_Placa27_Plate_D_p00_0_B03f02d2.TIF	0	0	0	9	1	1536	1536	1536	9	b'eLue5qojG63IBlEvwTjNwGi0IhuwkB+t9AYu7I2oFPaggscOACyadJk='	47b01b6e19cc847baed3c61319ee454f	a31b950476239154fc505a1b869b5eb7	32b267f76a193e73a95fe72e1cff0065	1532.948486	414.7746004	0	1017.142857	0.004072135	2.204818195	14.95095237	0.036796931	0.004653868	0.430336378	0.051448062	0.057466153	0.037159931	0.041305023	0.041320194	0.026330859	0.026235044	0.006723857
-1	-1	-1	13	2110	0	0	0.578125	0	8.46875	0.578125	0.4375	0.40625	1.234375	0.140625	0.15625	06.07.23_Haec_Placa27_Plate_D_p00_0_B03f03d1.TIF	06.07.23_Haec_Placa27_Plate_D_p00_0_B03f03d0.TIF	06.07.23_Haec_Placa27_Plate_D_p00_0_B03f03d2.TIF	0	0	0	10	1	1536	1536	1536	10	b'eLue5qojG63IBlEvwTjNwHi0IhuwkB+t9AYu7I2oFPaggscOADH5dJw='	9c09f74e3293748929d5d6690f9f3d17	d1729350e671d68853f7dbdd6fcaf7e7	106915ea401e5b0bbd7464c14685a14c	1268.586386	988.6956775	0	1926.153846	0.006161137	2.256437205	14.32505759	0.040930212	0.005671406	0.454759772	0.058442526	0.065454885	0.041155818	0.046504352	0.046760526	0.027962086	0.027893319	0.008140666
-1	-1	-1	15	1269	0	0	0.578125	0	5.953125	0.515625	0.390625	0.484375	1.125	0.125	0.140625	06.07.23_Haec_Placa27_Plate_D_p00_0_B03f04d1.TIF	06.07.23_Haec_Placa27_Plate_D_p00_0_B03f04d0.TIF	06.07.23_Haec_Placa27_Plate_D_p00_0_B03f04d2.TIF	0	0	0	11	1	1536	1536	1536	11	b'eLue5qojG63IBlEvwTjNwGS0IhuwkB+t9AYu7I2oFPaggscOADdYdJ8='	4ee42d0c208d80903b5e1f6c1f60ea5a	3424576aa59d79dcb123290d2acbd2a4	046d628ba99e0da5dc313a2c14f9168c	1261.421907	1058.17648	0	939.2	0.011820331	2.604394464	17.90441808	0.044344784	0.005970426	0.44693955	0.062624579	0.072581469	0.044240201	0.050707884	0.050524577	0.030584528	0.030525812	0.008599637
-1	-1	-1	1	475	0	0	0.640625	0	3.921875	0.390625	0.359375	0.375	1	0.109375	0.140625	06.07.23_Haec_Placa27_Plate_D_p00_0_B03f05d1.TIF	06.07.23_Haec_Placa27_Plate_D_p00_0_B03f05d0.TIF	06.07.23_Haec_Placa27_Plate_D_p00_0_B03f05d2.TIF	0	0	0	12	1	1536	1536	1536	12	b'eLue5qojG63IBlEvwTjNwHS0IhuwkB+t9AYu7I2oFPaggscOADy3dKI='	4e4be4f18c4b5a3223ffdd178a986466	dff9e83f71544b9e8b3a37b6ee3bf5de	798af1b289c7c3aabaa78219742e0f7e	1255.052288	1402.973856	0	15	0.002105263	2.826930943	18.72920593	0.0486419	0.006113519	0.511424724	0.066922602	0.073659445	0.048674169	0.054520282	0.055095977	0.032734779	0.032619196	0.009339316
-1	-1	-1	4	913	0	0	0.53125	0	5.15625	0.4375	0.40625	0.4375	1.203125	0.109375	0.125	06.07.23_Haec_Placa27_Plate_D_p00_0_B04f00d1.TIF	06.07.23_Haec_Placa27_Plate_D_p00_0_B04f00d0.TIF	06.07.23_Haec_Placa27_Plate_D_p00_0_B04f00d2.TIF	0	0	0	13	1	1536	1536	1536	13	b'eLue5qojG63IBlEvwWS0IhvIkB+t9AYu7I2oFPaggscOACdEdJY='	c3c5a7bf9edf48a60ead93cffccc591f	803265932cd0a7e5c96d4632962ece1c	d6083aad467bf6073a9d20c70094fe56	917.8864219	992.1975956	0	730.25	0.004381161	3.058411276	19.86121228	0.053073257	0.007014153	0.518091246	0.074131823	0.081807446	0.053557762	0.05993681	0.060655458	0.036041493	0.035955588	0.010604031
-1	-1	-1	1	824	0	0	0.703125	0	4.9375	0.40625	0.390625	0.453125	1.0625	0.140625	0.15625	06.07.23_Haec_Placa27_Plate_D_p00_0_B04f01d1.TIF	06.07.23_Haec_Placa27_Plate_D_p00_0_B04f01d0.TIF	06.07.23_Haec_Placa27_Plate_D_p00_0_B04f01d2.TIF	0	0	0	14	1	1536	1536	1536	14	b'eLue5qojG63IBlEvwSTNwHC0IhuwkB+t9AYu7I2oFPaggscOACyjdJk='	8de7728d1a6de17dd22fdab49f870a60	7e33516d86a0de49fd8298efcce8e5d2	dae427c7b472db6f69e36768f86f8dea	931.9774775	250.8468468	0	570	0.001213592	2.544807807	17.15593999	0.045440702	0.00601561	0.488840002	0.061027034	0.069017706	0.044506341	0.05126965	0.052084525	0.029649725	0.029597374	0.008688755
-1	-1	-1	6	1304	0	0	0.546875	0	6.15625	0.46875	0.375	0.421875	1	0.109375	0.125	06.07.23_Haec_Placa27_Plate_D_p00_0_B04f02d1.TIF	06.07.23_Haec_Placa27_Plate_D_p00_0_B04f02d0.TIF	06.07.23_Haec_Placa27_Plate_D_p00_0_B04f02d2.TIF	0	0	0	15	1	1536	1536	1536	15	b'eLue5qojG63IBlEvwSTNwGi0IhuwkB+t9AYu7I2oFPaggscOADICdJw='	f2235b2417554077664e0984dd204fda	4f3a771f8f8a08f0ab7d3519c734e282	801c8b67a14314c76959c82f44f552ce	1273.696296	615.2120929	0	1024.333333	0.004601227	2.117965905	14.40793083	0.036546675	0.005104956	0.427471195	0.050342838	0.056971011	0.03613058	0.041318093	0.041699749	0.024924817	0.024852641	0.006826234
-1	-1	-1	5	1397	0	0	0.5625	0	6.25	0.484375	0.40625	0.453125	1.15625	0.125	0.125	06.07.23_Haec_Placa27_Plate_D_p00_0_B04f03d1.TIF	06.07.23_Haec_Placa27_Plate_D_p00_0_B04f03d0.TIF	06.07.23_Haec_Placa27_Plate_D_p00_0_B04f03d2.TIF	0	0	0	16	1	1536	1536	1536	16	b'eLue5qojG63IBlEvwSTNwHi0IhuwkB+t9AYu7I2oFPaggscOADdhdJ8='	d172fd105e208cd622657809392422e3	75d6ad6417d55a0d1169086bbf3edee3	87e2bfd996b4ad664346e9e5e60f70ee	1027.400946	893.2130707	0	1335.8	0.003579098	2.02986799	13.77074449	0.03495235	0.004737041	0.444967828	0.048372565	0.054646513	0.034620811	0.039447575	0.039923086	0.023849426	0.023790476	0.006489804
-1	-1	-1	7	1207	0	0	0.546875	0	5.734375	0.5	0.390625	0.453125	1.203125	0.109375	0.125	06.07.23_Haec_Placa27_Plate_D_p00_0_B04f04d1.TIF	06.07.23_Haec_Placa27_Plate_D_p00_0_B04f04d0.TIF	06.07.23_Haec_Placa27_Plate_D_p00_0_B04f04d2.TIF	0	0	0	17	1	1536	1536	1536	17	b'eLue5qojG63IBlEvwSTNwGS0IhuwkB+t9AYu7I2oFPaggscOADzAdKI='	d5bc6cea23974846177cd6eec594f62b	118fd5f39477c97298a8caac049cd39b	8b388724e7ae1abf418e1af3196b5eda	1461.134668	486.2470339	0	962.8571429	0.005799503	2.330886898	16.70194507	0.038308399	0.004920643	0.432626305	0.051367027	0.05872606	0.037661761	0.042932778	0.043437791	0.026463279	0.026398298	0.006542936
-1	-1	-1	5	735	0	0	0.546875	0	6.25	0.40625	0.375	0.390625	0.984375	0.125	0.140625	06.07.23_Haec_Placa27_Plate_D_p00_0_B04f05d1.TIF	06.07.23_Haec_Placa27_Plate_D_p00_0_B04f05d0.TIF	06.07.23_Haec_Placa27_Plate_D_p00_0_B04f05d2.TIF	0	0	0	18	1	1536	1536	1536	18	b'eLue5qojG63IBlEvwSTNwHS0IhuwkB+t9AYu7I2oFPaggscOAEIfdKU='	047b470dadc52e01c8944e202d739de9	5d454da6baf39298a7ce932d762e3be6	8ac38e9d6f73f1e037a266f371be2f57	938.2025076	1264.098577	0	598.6	0.006802721	3.218802285	21.80849471	0.051440578	0.006029078	0.492214598	0.071687344	0.077540352	0.052943815	0.057409017	0.057857811	0.037444312	0.037220223	0.009357545
-1	-1	-1	3	729	0	0	0.53125	0	5.046875	0.390625	0.390625	0.421875	1.015625	0.109375	0.171875	06.07.23_Haec_Placa27_Plate_D_p00_0_B05f00d1.TIF	06.07.23_Haec_Placa27_Plate_D_p00_0_B05f00d0.TIF	06.07.23_Haec_Placa27_Plate_D_p00_0_B05f00d2.TIF	0	0	0	19	1	1536	1536	1536	19	b'eLue5qojG63IBlEvwXS0IhvIkB+t9AYu7I2oFPaggscOACysdJk='	6dadd55e03a6c8bfb2cc7305d0e1f624	2498e7df88f84f51a31af74a5438452f	4694c8d9bdfb1853b56f647cbf126d11	1763.035133	361.5768178	0	315	0.004115226	2.596906934	18.29061085	0.042409695	0.006113666	0.592790261	0.062110333	0.069168081	0.04274376	0.04854982	0.048973885	0.027999678	0.027881332	0.009417445
-1	-1	-1	9	660	0	0	0.5625	0	4.359375	0.375	0.390625	0.40625	1	0.109375	0.140625	06.07.23_Haec_Placa27_Plate_D_p00_0_B05f01d1.TIF	06.07.23_Haec_Placa27_Plate_D_p00_0_B05f01d0.TIF	06.07.23_Haec_Placa27_Plate_D_p00_0_B05f01d2.TIF	0	0	0	20	1	1536	1536	1536	20	b'eLue5qojG63IBlEvwTTNwHC0IhuwkB+t9AYu7I2oFPaggscOADILdJw='	165008e7d145cae250e4741ef03cd32d	f4a93683b7ba785f496ff5d3ef93406d	b84ebe9bc7a7d0e0b4367aa868746faf	1592.176765	838.7204088	0	618.3333333	0.013636364	2.739334604	19.33708912	0.047803032	0.007144979	0.554078234	0.06710636	0.077450982	0.047130484	0.055199588	0.05583482	0.030392158	0.030326798	0.010326785
-1	-1	-1	17	1402	0	0	0.609375	0	6.890625	0.515625	0.375	0.421875	1	0.109375	0.140625	06.07.23_Haec_Placa27_Plate_D_p00_0_B05f02d1.TIF	06.07.23_Haec_Placa27_Plate_D_p00_0_B05f02d0.TIF	06.07.23_Haec_Placa27_Plate_D_p00_0_B05f02d2.TIF	0	0	0	21	1	1536	1536	1536	21	b'eLue5qojG63IBlEvwTTNwGi0IhuwkB+t9AYu7I2oFPaggscOADdqdJ8='	844494757082cf6b05a667546fcb0b28	12a455d018a56dd91268a313b1a9b139	b80e14ce6870b8e48362da8c04e60418	1008.596794	775.6504054	0	1136.470588	0.012125535	2.199597285	15.20941002	0.037177982	0.005555089	0.499666049	0.054292189	0.062711534	0.037491649	0.042999535	0.04283237	0.025451037	0.025361529	0.007914907
-1	-1	-1	17	1426	0	0	0.546875	0	6.125	0.5	0.421875	0.4375	1.140625	0.140625	0.125	06.07.23_Haec_Placa27_Plate_D_p00_0_B05f03d1.TIF	06.07.23_Haec_Placa27_Plate_D_p00_0_B05f03d0.TIF	06.07.23_Haec_Placa27_Plate_D_p00_0_B05f03d2.TIF	0	0	0	22	1	1536	1536	1536	22	b'eLue5qojG63IBlEvwTTNwHi0IhuwkB+t9AYu7I2oFPaggscOADzJdKI='	f420f1d36c75c8caeb9257056b143b61	454cbc4e3e32f14f8cf528b91f467227	b5faf1d8d9df05d5a574d2e13c332949	923.6523093	914.7012053	0	1082.823529	0.011921459	2.102662114	14.83266831	0.035637187	0.005266342	0.506379807	0.0513214	0.059472542	0.035593662	0.041102051	0.041276849	0.024007921	0.02394192	0.007391208
-1	-1	-1	11	1227	0	0	0.5625	0	5.53125	0.484375	0.40625	0.453125	1.171875	0.109375	0.125	06.07.23_Haec_Placa27_Plate_D_p00_0_B05f04d1.TIF	06.07.23_Haec_Placa27_Plate_D_p00_0_B05f04d0.TIF	06.07.23_Haec_Placa27_Plate_D_p00_0_B05f04d2.TIF	0	0	0	23	1	1536	1536	1536	23	b'eLue5qojG63IBlEvwTTNwGS0IhuwkB+t9AYu7I2oFPaggscOAEIodKU='	39eb818a950148120dfbc112742ad575	7763d66690048a05b06b1e2ef7137560	c1635242d7f5ae8f15832a5707b1d52f	720.5002682	499.1798092	0	965.1818182	0.008964955	2.206964292	15.54151896	0.037287663	0.005168033	0.48082573	0.05190086	0.05875961	0.037247844	0.042221108	0.042648259	0.025859342	0.025769852	0.006957815
-1	-1	-1	18	731	0	0	0.546875	0	5.171875	0.390625	0.375	0.390625	0.96875	0.125	0.125	06.07.23_Haec_Placa27_Plate_D_p00_0_B05f05d1.TIF	06.07.23_Haec_Placa27_Plate_D_p00_0_B05f05d0.TIF	06.07.23_Haec_Placa27_Plate_D_p00_0_B05f05d2.TIF	0	0	0	24	1	1536	1536	1536	24	b'eLue5qojG63IBlEvwTTNwHS0IhuwkB+t9AYu7I2oFPaggscOAEeHdKg='	1976fa10b4ae76d65a0d9dc70566bf8d	6f3e19f0c35bf9af32abc692cf66d472	aed35d154960dbbb351e25e502b084f8	1587.598809	1177.869914	0	691.3333333	0.024623803	2.894922435	20.62565444	0.046449936	0.007446152	0.540393061	0.070776	0.080942037	0.048108136	0.054481276	0.054974385	0.032520588	0.032289907	0.010484055
-1	-1	-1	74	969	0	0	0.515625	0	6.046875	0.453125	0.421875	0.421875	1.09375	0.125	0.125	06.07.23_Haec_Placa27_Plate_D_p00_0_B06f00d1.TIF	06.07.23_Haec_Placa27_Plate_D_p00_0_B06f00d0.TIF	06.07.23_Haec_Placa27_Plate_D_p00_0_B06f00d2.TIF	0	0	0	25	1	1536	1536	1536	25	b'eLue5qojG63IBlEvwWy0IhvIkB+t9AYu7I2oFPaggscOADIUdJw='	159f7dbc7fe43f60300da638c1071ff3	cab2f609885e6647ded27f1826aa1864	73d4f23614915e4df53cdf90127455b5	1129.09547	694.6190023	0	758.3918919	0.076367389	3.124571613	27.92870435	0.047536374	0.011216334	0.673314877	0.079188169	0.098354886	0.048664849	0.060370868	0.061025114	0.029636376	0.029454259	0.013620354
-1	-1	-1	1	887	0	0	0.578125	0	4.6875	0.40625	0.390625	0.421875	1	0.125	0.171875	06.07.23_Haec_Placa27_Plate_D_p00_0_B06f01d1.TIF	06.07.23_Haec_Placa27_Plate_D_p00_0_B06f01d0.TIF	06.07.23_Haec_Placa27_Plate_D_p00_0_B06f01d2.TIF	0	0	0	26	1	1536	1536	1536	26	b'eLue5qojG63IBlEvwSzNwHC0IhuwkB+t9AYu7I2oFPaggscOADdzdJ8='	45b3fbc5c02e5bd535d827f97c37b301	734480e27ec49cc93c8c214c000ee2d4	64291e65f5b7ae8db638d09dcb473358	876.6692607	4.673151751	0	886	0.001127396	2.515246446	16.56708939	0.04492451	0.005623715	0.486385786	0.06011451	0.066914253	0.044394327	0.050270136	0.051137345	0.030448528	0.030408737	0.008174546
-1	-1	-1	0	1177	0	0	0.53125	0	5.625	0.453125	0.328125	0.40625	1	0.109375	0.140625	06.07.23_Haec_Placa27_Plate_D_p00_0_B06f02d1.TIF	06.07.23_Haec_Placa27_Plate_D_p00_0_B06f02d0.TIF	06.07.23_Haec_Placa27_Plate_D_p00_0_B06f02d2.TIF	0	0	0	27	1	1536	1536	1536	27	b'eLue5qojG63IBlEvwSzNwGi0IhuwkB+t9AYu7I2oFPaggscOADzSdKI='	fdf085433e295a6d77a2fea742c64947	325826b9c356ef8397dd4213e8c6d31f	f88bc449ca0eb9bcd5ec41be85293a6f	nan	nan	nan	nan	0	2.232748668	14.97474517	0.039377282	0.004637913	0.406899487	0.050603896	0.057320874	0.038566353	0.043663108	0.044310062	0.027710864	0.027654223	0.006121824
-1	-1	-1	8	1507	0	0	0.5625	0	6.3125	0.515625	0.421875	0.4375	1.140625	0.15625	0.125	06.07.23_Haec_Placa27_Plate_D_p00_0_B06f03d1.TIF	06.07.23_Haec_Placa27_Plate_D_p00_0_B06f03d0.TIF	06.07.23_Haec_Placa27_Plate_D_p00_0_B06f03d2.TIF	0	0	0	28	1	1536	1536	1536	28	b'eLue5qojG63IBlEvwSzNwHi0IhuwkB+t9AYu7I2oFPaggscOAEIxdKU='	1a386f6f3be019cf7c0169ac513659d5	bdafbed4bfb6afeecd642de6b4929637	0fcc6d20a2ecc6a2367bae945926e2e6	1268.680001	660.7075201	0	1228.5	0.00530856	2.11687947	14.2223901	0.036916613	0.00494815	0.412899645	0.049455484	0.057152896	0.036480633	0.041629784	0.041957143	0.025868822	0.025795959	0.006313325
-1	-1	-1	5	1616	0	0	0.5625	0	6.609375	0.53125	0.421875	0.4375	1.078125	0.109375	0.125	06.07.23_Haec_Placa27_Plate_D_p00_0_B06f04d1.TIF	06.07.23_Haec_Placa27_Plate_D_p00_0_B06f04d0.TIF	06.07.23_Haec_Placa27_Plate_D_p00_0_B06f04d2.TIF	0	0	0	29	1	1536	1536	1536	29	b'eLue5qojG63IBlEvwSzNwGS0IhuwkB+t9AYu7I2oFPaggscOAEeQdKg='	1d642288ec2816a570a8b98f33aa4727	2556af8c08fb00449540df8431deb782	360ba11a4157d32c8d2458fdb2e6fb18	317.7287665	570.5603372	0	1464	0.003094059	2.757595701	18.06204435	0.046782786	0.005508639	0.418116448	0.062500002	0.068595905	0.047135143	0.05202372	0.052446129	0.03417783	0.034073482	0.00758178
-1	-1	-1	7	216	0	0	0.53125	0	3.328125	0.3125	0.375	0.375	0.96875	0.109375	0.125	06.07.23_Haec_Placa27_Plate_D_p00_0_B06f05d1.TIF	06.07.23_Haec_Placa27_Plate_D_p00_0_B06f05d0.TIF	06.07.23_Haec_Placa27_Plate_D_p00_0_B06f05d2.TIF	0	0	0	30	1	1536	1536	1536	30	b'eLue5qojG63IBlEvwSzNwHS0IhuwkB+t9AYu7I2oFPaggscOAEzvdKs='	2aa928b1dc636198b757e866ca361499	553a425cca1053acc92ee55b7a2dd6e5	c955fe2aa7101982551e949c940a4947	1207.933811	1446.513047	0	178	0.032407407	2.652850477	18.22215013	0.045551926	0.007906681	0.552672388	0.069317359	0.078976037	0.046517871	0.053953081	0.054874729	0.030047205	0.029920117	0.010999868
-1	-1	-1	4	725	0	0	0.5625	0	4.390625	0.390625	0.375	0.40625	1.15625	0.109375	0.140625	06.07.23_Haec_Placa27_Plate_D_p00_0_B07f00d1.TIF	06.07.23_Haec_Placa27_Plate_D_p00_0_B07f00d0.TIF	06.07.23_Haec_Placa27_Plate_D_p00_0_B07f00d2.TIF	0	0	0	31	1	1536	1536	1536	31	b'eLue5qojG63IBlEvwXy0IhvIkB+t9AYu7I2oFPaggscOADd8dJ8='	26385c972c03cc0d153fd8ff06e93573	18af45fe7fe3f9f555c7497a4fd7f9e1	125ef7ca1339fcfc36f9b5efdb513588	1198.267769	255.8181585	0	712	0.005517241	2.761682301	18.57125139	0.049989183	0.007234618	0.541190169	0.06924679	0.079286006	0.049099899	0.057163442	0.058128467	0.031994592	0.031972956	0.010396422
-1	-1	-1	4	946	0	0	0.671875	0	5	0.4375	0.390625	0.4375	1.03125	0.15625	0.203125	06.07.23_Haec_Placa27_Plate_D_p00_0_B07f01d1.TIF	06.07.23_Haec_Placa27_Plate_D_p00_0_B07f01d0.TIF	06.07.23_Haec_Placa27_Plate_D_p00_0_B07f01d2.TIF	0	0	0	32	1	1536	1536	1536	32	b'eLue5qojG63IBlEvwTzNwHC0IhuwkB+t9AYu7I2oFPaggscOADzbdKI='	802e51855f2481a27bdad9ef61de0ec3	ac29913fdf9c25bd109a3af62335b7f6	7488c5a839ffc4a7cd430209a1748517	1069.724778	539.0640311	0	883	0.00422833	2.494287686	16.69649761	0.045336402	0.00592588	0.469127395	0.061414419	0.069527009	0.044349819	0.051227655	0.052282056	0.030070888	0.030037724	0.008661103
-1	-1	-1	19	1455	0	0	0.5625	0	6.078125	0.484375	0.375	0.421875	1.015625	0.125	0.125	06.07.23_Haec_Placa27_Plate_D_p00_0_B07f02d1.TIF	06.07.23_Haec_Placa27_Plate_D_p00_0_B07f02d0.TIF	06.07.23_Haec_Placa27_Plate_D_p00_0_B07f02d2.TIF	0	0	0	33	1	1536	1536	1536	33	b'eLue5qojG63IBlEvwTzNwGi0IhuwkB+t9AYu7I2oFPaggscOAEI6dKU='	7154fb6913b8af3f39d27accdeddfe07	f35c7e94109add93b3d683093faa8beb	585d75c64de0d72b739b44a48a726cd9	1419.03437	647.1456664	0	1223.631579	0.013058419	2.155167511	14.43319499	0.038624083	0.006075062	0.463582987	0.054185029	0.064319117	0.038115854	0.044742147	0.044901288	0.025736811	0.025696382	0.007713952
-1	-1	-1	22	1181	0	0	0.5625	0	5.453125	0.453125	0.390625	0.4375	1.03125	0.1875	0.125	06.07.23_Haec_Placa27_Plate_D_p00_0_B07f03d1.TIF	06.07.23_Haec_Placa27_Plate_D_p00_0_B07f03d0.TIF	06.07.23_Haec_Placa27_Plate_D_p00_0_B07f03d2.TIF	0	0	0	34	1	1536	1536	1536	34	b'eLue5qojG63IBlEvwTzNwHi0IhuwkB+t9AYu7I2oFPaggscOAEeZdKg='	b39eb3f627d41c149ecfd2478a2c7442	bbc572be4f3629e819b018a48619ddcb	9562ddf6b64788c5af43458cae6653e2	1020.887475	601.413629	0	1022.454545	0.018628281	2.307758536	15.42299527	0.043256796	0.006880178	0.487659573	0.060835784	0.072424501	0.042453395	0.050187158	0.050515517	0.027978948	0.02792914	0.008974275
-1	-1	-1	11	947	0	0	0.546875	0	4.875	0.421875	0.390625	0.421875	1	0.15625	0.1875	06.07.23_Haec_Placa27_Plate_D_p00_0_B07f04d1.TIF	06.07.23_Haec_Placa27_Plate_D_p00_0_B07f04d0.TIF	06.07.23_Haec_Placa27_Plate_D_p00_0_B07f04d2.TIF	0	0	0	35	1	1536	1536	1536	35	b'eLue5qojG63IBlEvwTzNwGS0IhuwkB+t9AYu7I2oFPaggscOAEz4dKs='	e7937c9a273a0b0856f5ebb2c3c91423	5cac3a27379cd7e8d2e3329fca55ecc3	653265bc84c3857384c87404072eb0dd	1088.211322	1146.302481	0	762.5454545	0.011615628	2.709360912	18.43923277	0.048522684	0.006959024	0.501208233	0.068352073	0.079400379	0.047594642	0.055641033	0.056307847	0.032122079	0.032072386	0.009727504
-1	-1	-1	4	563	0	0	0.546875	0	4.46875	0.34375	0.359375	0.390625	0.984375	0.125	0.125	06.07.23_Haec_Placa27_Plate_D_p00_0_B07f05d1.TIF	06.07.23_Haec_Placa27_Plate_D_p00_0_B07f05d0.TIF	06.07.23_Haec_Placa27_Plate_D_p00_0_B07f05d2.TIF	0	0	0	36	1	1536	1536	1536	36	b'eLue5qojG63IBlEvwTzNwHS0IhuwkB+t9AYu7I2oFPaggscOAFJXdK4='	6f4d8bd942528e17e9fae56ce99c3041	b112e18c794389523f9daca14eadd5c2	6e4d90fd8efc5560ef8fcf0794c00bb8	1318.659153	611.1034817	0	537.75	0.007104796	3.058538035	20.7814306	0.055170134	0.007825724	0.525572106	0.075443181	0.086406856	0.053984962	0.062804983	0.064037197	0.035259291	0.035196602	0.011180534
-1	-1	-1	9	800	0	0	0.53125	0	5.140625	0.40625	0.390625	0.421875	1.015625	0.125	0.21875	06.07.23_Haec_Placa27_Plate_D_p00_0_B08f00d1.TIF	06.07.23_Haec_Placa27_Plate_D_p00_0_B08f00d0.TIF	06.07.23_Haec_Placa27_Plate_D_p00_0_B08f00d2.TIF	0	0	0	37	1	1536	1536	1536	37	b'eLue5qojG63IBlEvwWK0IhvIkB+t9AYu7I2oFPaggscOADzkdKI='	f090ed8bc1e167bf300a518f9f0b1d87	ab504885f800e2f6a8d6f0b167966c99	a6d8082e13a592ea55965b8e1e6ce53c	1105.345435	731.2112053	0	577.3333333	0.01125	3.437794218	23.01943693	0.059287992	0.008688726	0.580256644	0.083127453	0.094696081	0.05917306	0.06804808	0.069078433	0.038710786	0.038593138	0.012553176
-1	-1	-1	5	605	0	0	0.578125	0	4.0625	0.359375	0.375	0.421875	1	0.109375	0.125	06.07.23_Haec_Placa27_Plate_D_p00_0_B08f01d1.TIF	06.07.23_Haec_Placa27_Plate_D_p00_0_B08f01d0.TIF	06.07.23_Haec_Placa27_Plate_D_p00_0_B08f01d2.TIF	0	0	0	38	1	1536	1536	1536	38	b'eLue5qojG63IBlEvwSLNwHC0IhuwkB+t9AYu7I2oFPaggscOAEJDdKU='	98649539e7d86a3945e1e54426b83427	81d3d8d96b4ae7c7f349de27e7575e3a	02e234472df0d92b0488590af23758af	1608.474094	881.8453768	0	509.4	0.008264463	3.099445886	21.71227416	0.052617081	0.007745908	0.574122848	0.073641227	0.083260414	0.051846808	0.060277386	0.061432509	0.033323612	0.033310648	0.011502588
-1	-1	-1	27	1126	0	0	0.546875	0	5.609375	0.4375	0.375	0.375	1.015625	0.125	0.140625	06.07.23_Haec_Placa27_Plate_D_p00_0_B08f02d1.TIF	06.07.23_Haec_Placa27_Plate_D_p00_0_B08f02d0.TIF	06.07.23_Haec_Placa27_Plate_D_p00_0_B08f02d2.TIF	0	0	0	39	1	1536	1536	1536	39	b'eLue5qojG63IBlEvwSLNwGi0IhuwkB+t9AYu7I2oFPaggscOAEeidKg='	d6861eb429f5c27f1cc2133ee2a1f055	58bebef404227b561feea56a67d49235	50a8afea44c843e361b6635660710947	1018.657145	737.4768542	0	913.0740741	0.023978686	2.511883196	16.74573935	0.045908649	0.00807474	0.531485264	0.069560828	0.081806153	0.045799096	0.054256511	0.054381292	0.029599834	0.029568489	0.010826002
-1	-1	-1	34	1290	0	0	0.546875	0	5.53125	0.46875	0.390625	0.4375	1.03125	0.203125	0.140625	06.07.23_Haec_Placa27_Plate_D_p00_0_B08f03d1.TIF	06.07.23_Haec_Placa27_Plate_D_p00_0_B08f03d0.TIF	06.07.23_Haec_Placa27_Plate_D_p00_0_B08f03d2.TIF	0	0	0	40	1	1536	1536	1536	40	b'eLue5qojG63IBlEvwSLNwHi0IhuwkB+t9AYu7I2oFPaggscOAE0BdKs='	4faac97fbb4d169398847e7a09866f87	9ab24600fcfe938f8f01940715c57f62	c9b1f4d096c993a66ab644f330d1a1ec	1344.221717	896.5514274	0	1033.5	0.026356589	2.612546058	16.64833913	0.050734916	0.008952729	0.52000816	0.076738108	0.090880075	0.05053599	0.06007666	0.06026448	0.032430462	0.032406142	0.012139965
-1	-1	-1	28	1174	0	0	0.546875	0	5.640625	0.453125	0.390625	0.4375	1.078125	0.109375	0.125	06.07.23_Haec_Placa27_Plate_D_p00_0_B08f04d1.TIF	06.07.23_Haec_Placa27_Plate_D_p00_0_B08f04d0.TIF	06.07.23_Haec_Placa27_Plate_D_p00_0_B08f04d2.TIF	0	0	0	41	1	1536	1536	1536	41	b'eLue5qojG63IBlEvwSLNwGS0IhuwkB+t9AYu7I2oFPaggscOAFJgdK4='	e4f3f46acc5a03fb583968719f71e5e3	3a1d7ebd1887c74ad2949987e27862b8	b57610724008bc96f3d4eae662cab069	827.8005567	711.1885157	0	979.6785714	0.023850085	3.91706929	25.21133116	0.069045831	0.008770084	0.518927027	0.096212048	0.106660657	0.06954302	0.07790176	0.078561648	0.048371582	0.048291413	0.013199015
-1	-1	-1	2	179	0	0	0.5	0	3.1875	0.296875	0.34375	0.390625	0.96875	0.109375	0.125	06.07.23_Haec_Placa27_Plate_D_p00_0_B08f05d1.TIF	06.07.23_Haec_Placa27_Plate_D_p00_0_B08f05d0.TIF	06.07.23_Haec_Placa27_Plate_D_p00_0_B08f05d2.TIF	0	0	0	42	1	1536	1536	1536	42	b'eLue5qojG63IBlEvwSLNwHS0IhuwkB+t9AYu7I2oFPaggscOAFe/dLE='	028d5ba14d567ba74932eae104ea6b5d	ee9628343c261a2076b590c5c8c3156b	95627aa964fdceec3b0a344c214ea53c	353.5989007	411.8105858	0	167	0.011173184	3.545755387	21.80232288	0.068074271	0.009332895	0.538010936	0.093920476	0.103121922	0.067604114	0.077012273	0.078420421	0.044035493	0.043991676	0.013962112
-1	-1	-1	55	977	0	0	0.546875	0	5.1875	0.46875	0.375	0.40625	1.15625	0.109375	0.140625	06.07.23_Haec_Placa27_Plate_D_p00_0_B09f00d1.TIF	06.07.23_Haec_Placa27_Plate_D_p00_0_B09f00d0.TIF	06.07.23_Haec_Placa27_Plate_D_p00_0_B09f00d2.TIF	0	0	0	43	1	1536	1536	1536	43	b'eLue5qojG63IBlEvwXK0IhvIkB+t9AYu7I2oFPaggscOAEJMdKU='	7f4645f17ff47eb08462b823e48dd0c8	139b820424801a07889eadb8fe2b4db4	f37c8fe8b9246e330248f5e370f6906c	1319.459547	851.1166095	0	767.5454545	0.05629478	2.997407117	25.25030277	0.048379394	0.010189255	0.655831555	0.079262249	0.094936483	0.049186747	0.060062612	0.060772274	0.029317439	0.029229134	0.013926883
-1	-1	-1	5	997	0	0	0.6875	0	5.234375	0.4375	0.390625	0.4375	1.03125	0.1875	0.171875	06.07.23_Haec_Placa27_Plate_D_p00_0_B09f01d1.TIF	06.07.23_Haec_Placa27_Plate_D_p00_0_B09f01d0.TIF	06.07.23_Haec_Placa27_Plate_D_p00_0_B09f01d2.TIF	0	0	0	44	1	1536	1536	1536	44	b'eLue5qojG63IBlEvwTLNwHC0IhuwkB+t9AYu7I2oFPaggscOAEerdKg='	2992cdcfc55009e520ff34da252fc8c0	2ffe27c0836b228d2b2ba05bc5f474f1	9ca076b8ec431e3c5630c15b051bf476	1309.253612	799.4261371	0	813.4	0.005015045	2.538521525	16.88705382	0.045549395	0.00593152	0.484106447	0.0627333	0.07054497	0.044982624	0.05132083	0.051951936	0.030652744	0.03060161	0.008700117
-1	-1	-1	8	1365	0	0	0.5625	0	5.875	0.46875	0.390625	0.421875	0.984375	0.125	0.125	06.07.23_Haec_Placa27_Plate_D_p00_0_B09f02d1.TIF	06.07.23_Haec_Placa27_Plate_D_p00_0_B09f02d0.TIF	06.07.23_Haec_Placa27_Plate_D_p00_0_B09f02d2.TIF	0	0	0	45	1	1536	1536	1536	45	b'eLue5qojG63IBlEvwTLNwGi0IhuwkB+t9AYu7I2oFPaggscOAE0KdKs='	2cb7aa7deb95a80c331bf8cac1d6c5fd	0c70758f515dc691a0cb01ab01bd6f1f	4c55feb68be8fbacc6696a39e71d9610	926.8975909	577.0621914	0	1280.875	0.005860806	2.129322774	14.32949842	0.037364793	0.004990304	0.420697449	0.050437407	0.057579546	0.037001909	0.042071986	0.042475043	0.026184013	0.026092079	0.00651279
-1	-1	-1	15	1552	0	0	0.546875	0	6.453125	0.515625	0.40625	0.4375	1.1875	0.109375	0.125	06.07.23_Haec_Placa27_Plate_D_p00_0_B09f03d1.TIF	06.07.23_Haec_Placa27_Plate_D_p00_0_B09f03d0.TIF	06.07.23_Haec_Placa27_Plate_D_p00_0_B09f03d2.TIF	0	0	0	46	1	1536	1536	1536	46	b'eLue5qojG63IBlEvwTLNwHi0IhuwkB+t9AYu7I2oFPaggscOAFJpdK4='	b9623898b68bf393aedef09797b27529	8a89c50fb4a5b89402b16bb135224b6e	ba06ef757df21c23f8db394b73e768fe	698.7787565	559.7914598	0	1387.533333	0.009664948	2.0459749	14.08250754	0.035394559	0.005528603	0.476812333	0.051751063	0.05946028	0.035341651	0.040822131	0.041072874	0.024080251	0.024004448	0.007329754
-1	-1	-1	50	1292	0	0	0.578125	0	5.828125	0.5	0.40625	0.453125	1.15625	0.109375	0.140625	06.07.23_Haec_Placa27_Plate_D_p00_0_B09f04d1.TIF	06.07.23_Haec_Placa27_Plate_D_p00_0_B09f04d0.TIF	06.07.23_Haec_Placa27_Plate_D_p00_0_B09f04d2.TIF	0	0	0	47	1	1536	1536	1536	47	b'eLue5qojG63IBlEvwTLNwGS0IhuwkB+t9AYu7I2oFPaggscOAFfIdLE='	7d7979466fbc13be47cd563c78be9558	ec722d2e69ec9199ac0f8def769a204e	d8b96ad2390937e1e38abf9e565b47c7	255.346378	1169.293398	0	959.96	0.03869969	2.423999958	19.17721787	0.039104142	0.007695927	0.520184674	0.059861593	0.074786015	0.03967383	0.047426591	0.047066413	0.026849998	0.026774116	0.008799072
-1	-1	-1	4	731	0	0	0.515625	0	4.953125	0.40625	0.375	0.375	0.984375	0.109375	0.125	06.07.23_Haec_Placa27_Plate_D_p00_0_B09f05d1.TIF	06.07.23_Haec_Placa27_Plate_D_p00_0_B09f05d0.TIF	06.07.23_Haec_Placa27_Plate_D_p00_0_B09f05d2.TIF	0	0	0	48	1	1536	1536	1536	48	b'eLue5qojG63IBlEvwTLNwHS0IhuwkB+t9AYu7I2oFPaggscOAF0ndLQ='	de1f6511f7e64c21e3b51fb4a9f5ea57	35f453812d177a79aebf4687c090efb8	77ba6d4c79f98593d25d8b9deb5993fd	1739.247493	1083.708095	0	617.25	0.005471956	2.634060325	17.58791931	0.042501544	0.005066924	0.458188539	0.059467291	0.064971435	0.04364811	0.047575694	0.047903759	0.030771708	0.030519569	0.007735704
-1	-1	-1	11	234	0	0	0.5	0	3.390625	0.3125	0.359375	0.40625	0.984375	0.109375	0.125	06.07.23_Haec_Placa27_Plate_D_p00_0_B10f00d1.TIF	06.07.23_Haec_Placa27_Plate_D_p00_0_B10f00d0.TIF	06.07.23_Haec_Placa27_Plate_D_p00_0_B10f00d2.TIF	0	0	0	49	1	1536	1536	1536	49	b'eLue5qojG63IBk8vwdBgtCIbyJAfrfQGLuyNqBT2oILHDgAXD3SN'	3411a1fce98be28c416f8ad2701a362f	ef64103bb42ac1ba0ad00ef01e0867a2	33a04ae5a1b1f5a6bf02aaa8920b575b	1014.232785	615.3042208	0	145	0.047008547	5.206469058	39.66715379	0.086408583	0.014488018	0.736477822	0.129462045	0.144343895	0.085368151	0.101053512	0.103561256	0.049237474	0.049187198	0.022957825
-1	-1	-1	6	295	0	0	0.53125	0	3.546875	0.3125	0.359375	0.40625	0.984375	0.109375	0.140625	06.07.23_Haec_Placa27_Plate_D_p00_0_B10f01d1.TIF	06.07.23_Haec_Placa27_Plate_D_p00_0_B10f01d0.TIF	06.07.23_Haec_Placa27_Plate_D_p00_0_B10f01d2.TIF	0	0	0	50	1	1536	1536	1536	50	b'eLue5qojG63IBk8vwdAgzcBwtCIbsJAfrfQGLuyNqBT2oILHDgAcbnSQ'	10652f3f0fb9c167b49957221df199eb	7de245bf329ffd247e4143229cf8bea1	718ca14eb7d34400507eb57b69cf679e	1164.266353	558.6678158	0	185.3333333	0.020338983	4.619182584	33.29054263	0.082482555	0.013087405	0.632537234	0.118617484	0.133373217	0.080084789	0.095559577	0.098112332	0.047550683	0.047484215	0.020253155
-1	-1	-1	17	505	0	0	0.515625	0	4.109375	0.34375	0.375	0.390625	0.984375	0.109375	0.125	06.07.23_Haec_Placa27_Plate_D_p00_0_B10f02d1.TIF	06.07.23_Haec_Placa27_Plate_D_p00_0_B10f02d0.TIF	06.07.23_Haec_Placa27_Plate_D_p00_0_B10f02d2.TIF	0	0	0	51	1	1536	1536	1536	51	b'eLue5qojG63IBk8vwdAgzcBotCIbsJAfrfQGLuyNqBT2oILHDgAhzXST'	0aec155f63ef64541dab7e92437d9aa0	36007897db76c5250b2c8a2384dd78bf	6733f5bb3fe3187e332f4d7c0884452b	835.7303372	673.3890041	0	345.7647059	0.033663366	4.658629524	32.15798187	0.082405361	0.012215104	0.605703831	0.120000003	0.135127164	0.081488993	0.094719668	0.096528832	0.049279753	0.049202098	0.019423281
-1	-1	-1	14	395	0	0	0.515625	0	3.703125	0.328125	0.359375	0.421875	1	0.109375	0.125	06.07.23_Haec_Placa27_Plate_D_p00_0_B10f03d1.TIF	06.07.23_Haec_Placa27_Plate_D_p00_0_B10f03d0.TIF	06.07.23_Haec_Placa27_Plate_D_p00_0_B10f03d2.TIF	0	0	0	52	1	1536	1536	1536	52	b'eLue5qojG63IBk8vwdAgzcB4tCIbsJAfrfQGLuyNqBT2oILHDgAnLHSW'	b9dd09835b49527f266a8a0e1087c707	2936dd059f1a032ea91aeacb5249e9f8	e7ff9d376b564f1fbfbd1dcaf26fdb5a	793.7230105	539.1087357	0	292.8571429	0.035443038	4.790558585	33.29631268	0.087103502	0.014395632	0.643507075	0.130881116	0.146209982	0.085946327	0.101562954	0.1040556	0.049153638	0.049094069	0.022845503
-1	-1	-1	11	108	0	0	0.515625	0	3.0625	0.296875	0.328125	0.40625	0.984375	0.109375	0.140625	06.07.23_Haec_Placa27_Plate_D_p00_0_B10f04d1.TIF	06.07.23_Haec_Placa27_Plate_D_p00_0_B10f04d0.TIF	06.07.23_Haec_Placa27_Plate_D_p00_0_B10f04d2.TIF	0	0	0	53	1	1536	1536	1536	53	b'eLue5qojG63IBk8vwdAgzcBktCIbsJAfrfQGLuyNqBT2oILHDgAsi3SZ'	d44f7771bfd805efa4a05c3e966872d6	db0c9ad8be3717328a259b0244e056a8	0d330b7459f51aa2cb086aa092aa62db	803.804187	1067.019105	0	55.81818182	0.101851852	5.293500518	37.84535329	0.090813365	0.017102396	0.733235631	0.140305014	0.159440817	0.09168237	0.108760142	0.110820628	0.052759624	0.052614381	0.024529789
-1	-1	-1	3	180	0	0	0.5	0	3.28125	0.3125	0.359375	0.40625	1	0.109375	0.125	06.07.23_Haec_Placa27_Plate_D_p00_0_B10f05d1.TIF	06.07.23_Haec_Placa27_Plate_D_p00_0_B10f05d0.TIF	06.07.23_Haec_Placa27_Plate_D_p00_0_B10f05d2.TIF	0	0	0	54	1	1536	1536	1536	54	b'eLue5qojG63IBk8vwdAgzcB0tCIbsJAfrfQGLuyNqBT2oILHDgAx6nSc'	6042542f695284c85275b339bca4bfab	a3a9a6046a376610db38f9a403f93e1a	2837b3e6512c381cf1b6a7d9d627dd4e	958.2330035	1268.794358	0	125.3333333	0.016666667	3.750457621	28.09045828	0.062570808	0.009618736	0.577991709	0.089847497	0.103660133	0.062016522	0.072157517	0.072875819	0.038736385	0.038540306	0.01392827
-1	-1	-1	3	210	0	0	0.5	0	3.78125	0.3125	0.359375	0.390625	1.015625	0.109375	0.140625	06.07.23_Haec_Placa27_Plate_D_p00_0_B11f00d1.TIF	06.07.23_Haec_Placa27_Plate_D_p00_0_B11f00d0.TIF	06.07.23_Haec_Placa27_Plate_D_p00_0_B11f00d2.TIF	0	0	0	55	1	1536	1536	1536	55	b'eLue5qojG63IBk8vwdBwtCIbyJAfrfQGLuyNqBT2oILHDgAcd3SQ'	e81074bf16cd2c1cf813a53e67319700	e6163343fb0f30e44b52cceda506fd79	9e6debf82e696b8c1821c8af4727ba9e	1861.407732	1160.481932	0	154	0.014285714	5.19337083	42.53520195	0.075042019	0.010915033	0.879621443	0.113408033	0.122595708	0.078736273	0.086481407	0.086825399	0.050999068	0.050756304	0.017497538
-1	-1	-1	0	984	0	0	0.53125	0	6.015625	0.421875	0.359375	0.4375	1.015625	0.15625	0.21875	06.07.23_Haec_Placa27_Plate_D_p00_0_B11f01d1.TIF	06.07.23_Haec_Placa27_Plate_D_p00_0_B11f01d0.TIF	06.07.23_Haec_Placa27_Plate_D_p00_0_B11f01d2.TIF	0	0	0	56	1	1536	1536	1536	56	b'eLue5qojG63IBk8vwdAwzcBwtCIbsJAfrfQGLuyNqBT2oILHDgAh1nST'	3942c1f0857634049142db9673066842	b3455f4e80640534958c4346d1c77592	36990d408b2df822fff1eb8d5ef364fb	nan	nan	nan	nan	0	3.419269189	21.70285809	0.061694964	0.007857086	0.505132138	0.084202138	0.0929898	0.061781947	0.069454653	0.070239521	0.042471705	0.042360116	0.011457742
-1	-1	-1	5	1352	0	0	0.546875	0	5.53125	0.453125	0.390625	0.453125	1.046875	0.203125	0.1875	06.07.23_Haec_Placa27_Plate_D_p00_0_B11f02d1.TIF	06.07.23_Haec_Placa27_Plate_D_p00_0_B11f02d0.TIF	06.07.23_Haec_Placa27_Plate_D_p00_0_B11f02d2.TIF	0	0	0	57	1	1536	1536	1536	57	b'eLue5qojG63IBk8vwdAwzcBotCIbsJAfrfQGLuyNqBT2oILHDgAnNXSW'	dfae12ad7078f699aca75dcbcb9f4d6a	7051f54d79a863d6366a8c57140d6b6f	cd8f96698519e06c4cc416b33c476038	1199.381968	1079.842915	0	1111	0.003698225	2.347415667	15.07021742	0.044372899	0.005989674	0.434102121	0.058707508	0.066913217	0.043735765	0.05025967	0.051048557	0.030934564	0.03086495	0.007702096
-1	-1	-1	9	1450	0	0	0.546875	0	7.953125	0.46875	0.390625	0.40625	1	0.109375	0.125	06.07.23_Haec_Placa27_Plate_D_p00_0_B11f03d1.TIF	06.07.23_Haec_Placa27_Plate_D_p00_0_B11f03d0.TIF	06.07.23_Haec_Placa27_Plate_D_p00_0_B11f03d2.TIF	0	0	0	58	1	1536	1536	1536	58	b'eLue5qojG63IBk8vwdAwzcB4tCIbsJAfrfQGLuyNqBT2oILHDgAslHSZ'	498d70f512d088e218f51a3e4a9fd18e	e1170745881239f82b801fec7960df9d	de6ed6fdc91e6122c371ad209adb9dd6	998.517556	793.1633078	0	979.5555556	0.006206897	3.17547812	21.04248606	0.057768764	0.00732522	0.453546971	0.077833673	0.086655851	0.057840037	0.064977063	0.065718731	0.040743747	0.040624748	0.010360111
-1	-1	-1	3	1589	0	0	0.578125	0	6.390625	0.515625	0.40625	0.4375	1.078125	0.109375	0.125	06.07.23_Haec_Placa27_Plate_D_p00_0_B11f04d1.TIF	06.07.23_Haec_Placa27_Plate_D_p00_0_B11f04d0.TIF	06.07.23_Haec_Placa27_Plate_D_p00_0_B11f04d2.TIF	0	0	0	59	1	1536	1536	1536	59	b'eLue5qojG63IBk8vwdAwzcBktCIbsJAfrfQGLuyNqBT2oILHDgAx83Sc'	990f9a09d4aab63e248b035bc8b83d45	a835442c08720f786d00e9347080f373	809403028577c31172dab81d1b157739	994.9111613	785.8454522	0	1103.333333	0.00188798	2.986214137	18.73262311	0.053778429	0.006478362	0.426797142	0.071994967	0.079169291	0.053893693	0.059992251	0.060739892	0.03843088	0.038302547	0.009129434
-1	-1	-1	0	145	0	0	0.5	0	3.078125	0.328125	0.34375	0.390625	1.03125	0.109375	0.125	06.07.23_Haec_Placa27_Plate_D_p00_0_B11f05d1.TIF	06.07.23_Haec_Placa27_Plate_D_p00_0_B11f05d0.TIF	06.07.23_Haec_Placa27_Plate_D_p00_0_B11f05d2.TIF	0	0	0	60	1	1536	1536	1536	60	b'eLue5qojG63IBk8vwdAwzcB0tCIbsJAfrfQGLuyNqBT2oILHDgA3UnSf'	1c758928ff377408deaa7eb6f7b0324f	ae54ac2f6b16ce870c9d62d0c82291c5	dda43e1fd1d280c4df56b7b8481de413	nan	nan	nan	nan	0	2.54709947	17.16338117	0.037944558	0.006085193	0.713994371	0.060608521	0.064692362	0.041170611	0.044217276	0.044300204	0.025665991	0.025314402	0.009870755
-1	-1	-1	9	611	0	0	0.5	0	5.078125	0.375	0.390625	0.421875	1.015625	0.109375	0.1875	06.07.23_Haec_Placa27_Plate_D_p00_0_C02f00d1.TIF	06.07.23_Haec_Placa27_Plate_D_p00_0_C02f00d0.TIF	06.07.23_Haec_Placa27_Plate_D_p00_0_C02f00d2.TIF	0	0	0	61	1	1536	1536	1536	61	b'eLue5qojG63IBk0vwXm0IhvYkB+t9AYu7I2oFPaggscOACHidJM='	56c79c22278087a4b71390cb1cbae257	1a90f425e8b79d90a54bc6d3f3ca4826	a1a5ba96f98d64a4544381952c9d51f4	1263.388378	652.3856478	0	472.5555556	0.014729951	3.306896539	25.87436934	0.055726711	0.007323257	0.484143206	0.077154137	0.088039539	0.055219986	0.06316885	0.06386509	0.037643209	0.037559771	0.010727401
-1	-1	-1	7	817	0	0	0.5	0	5.203125	0.390625	0.375	0.421875	1.015625	0.125	0.1875	06.07.23_Haec_Placa27_Plate_D_p00_0_C02f01d1.TIF	06.07.23_Haec_Placa27_Plate_D_p00_0_C02f01d0.TIF	06.07.23_Haec_Placa27_Plate_D_p00_0_C02f01d2.TIF	0	0	0	62	1	1536	1536	1536	62	b'eLue5qojG63IBk0vwRmU7g1HK7IBC/nRSm/gwt6ISmEPKnjsACdBdJY='	5459631398bdf3d176d4882e0d7dfa6b	dbc3f798814eb9d9dc1419f36e365e22	eaa6f5372b9cbb2c3d7ec6295708708f	1319.469362	119.6565893	0	775.7142857	0.008567931	3.078321065	20.98769351	0.054699164	0.006955144	0.489259636	0.074519406	0.08272254	0.054309294	0.061563945	0.062526702	0.036926106	0.036834906	0.010325345
-1	-1	-1	8	1438	0	0	0.53125	0	6	0.484375	0.375	0.421875	1	0.125	0.125	06.07.23_Haec_Placa27_Plate_D_p00_0_C02f02d1.TIF	06.07.23_Haec_Placa27_Plate_D_p00_0_C02f02d0.TIF	06.07.23_Haec_Placa27_Plate_D_p00_0_C02f02d2.TIF	0	0	0	63	1	1536	1536	1536	63	b'eLue5qojG63IBk0vwRmU7o1GK7IBC/nRSm/gwt6ISmEPKnjsACygdJk='	2c4217be37bfd46817660a36294716a0	3abccd83d9ecd39c9677ba1898918a0a	a36e0fb4ddca34238effc8e13e6a15ae	1215.102447	669.4709348	0	1071.125	0.005563282	2.262578819	15.00364933	0.04023085	0.005552374	0.437668959	0.055441928	0.062289674	0.039820155	0.045516665	0.04595844	0.027753689	0.027718237	0.007446607
-1	-1	-1	11	1354	0	0	0.546875	0	6	0.5	0.40625	0.4375	1.171875	0.171875	0.125	06.07.23_Haec_Placa27_Plate_D_p00_0_C02f03d1.TIF	06.07.23_Haec_Placa27_Plate_D_p00_0_C02f03d0.TIF	06.07.23_Haec_Placa27_Plate_D_p00_0_C02f03d2.TIF	0	0	0	64	1	1536	1536	1536	64	b'eLue5qojG63IBk0vwRmU7o1HK7IBC/nRSm/gwt6ISmEPKnjsADH/dJw='	5b8590bbb0910dd049c31d9c1354a662	edf1e83bf1acec5c1eb23462bb597d53	bd0cc971ea1223852965207841821fde	1351.6443	790.0026824	0	1128.818182	0.008124077	2.421409412	16.53666458	0.042262579	0.005973586	0.465224824	0.05918267	0.068679586	0.041947419	0.048258407	0.048589511	0.02874562	0.028673213	0.008164829
-1	-1	-1	24	1175	0	0	0.53125	0	6.46875	0.484375	0.40625	0.453125	1.0625	0.125	0.125	06.07.23_Haec_Placa27_Plate_D_p00_0_C02f04d1.TIF	06.07.23_Haec_Placa27_Plate_D_p00_0_C02f04d0.TIF	06.07.23_Haec_Placa27_Plate_D_p00_0_C02f04d2.TIF	0	0	0	65	1	1536	1536	1536	65	b'eLue5qojG63IBk0vwRmU7k1GK7IBC/nRSm/gwt6ISmEPKnjsADdedJ8='	0f52bd5358e45f4ac071db3d13676897	e0eadbc3ba7c6873724f1524b3743c53	7b33486945edf0fe3b6ead34feac0fb1	541.9871148	897.4233623	0	1065.5	0.020425532	3.503492804	26.0171188	0.057017941	0.007798081	0.521681391	0.079839802	0.089134754	0.057193591	0.064694906	0.065546935	0.038538174	0.038458074	0.011303165
-1	-1	-1	0	127	0	0	0.515625	0	3.1875	0.3125	0.3125	0.390625	0.96875	0.125	0.140625	06.07.23_Haec_Placa27_Plate_D_p00_0_C02f05d1.TIF	06.07.23_Haec_Placa27_Plate_D_p00_0_C02f05d0.TIF	06.07.23_Haec_Placa27_Plate_D_p00_0_C02f05d2.TIF	0	0	0	66	1	1536	1536	1536	66	b'eLue5qojG63IBk0vwRmU7k1HK7IBC/nRSm/gwt6ISmEPKnjsADy9dKI='	c7d29c22594a15db02bffbca75ffc312	4ed276273f707e3483e49b7194bcdce3	05146946e310da6f464e6cb2ce9b671d	nan	nan	nan	nan	0	3.131727741	21.66061509	0.050918637	0.005805157	0.52773829	0.070495602	0.076424273	0.052217797	0.057021066	0.057511195	0.037455613	0.03711595	0.009093463
-1	-1	-1	2	985	0	0	0.5625	0	5.28125	0.46875	0.390625	0.453125	1.140625	0.125	0.125	06.07.23_Haec_Placa27_Plate_D_p00_0_C03f00d1.TIF	06.07.23_Haec_Placa27_Plate_D_p00_0_C03f00d0.TIF	06.07.23_Haec_Placa27_Plate_D_p00_0_C03f00d2.TIF	0	0	0	67	1	1536	1536	1536	67	b'eLue5qojG63IBk0vwdnAeLQiG8iQH630Bi7sjagU9qCCxw4AJ0p0lg=='	4bda331b30866ffee8a917649aa85558	c2ccece44d494a416b0e5e1f0e086b22	e2c16445bf523312d719e2df6d5287a8	1412.790553	157.121015	0	848	0.002030457	2.649503416	18.6895636	0.044551609	0.005910222	0.508975191	0.060228926	0.067793373	0.043724299	0.050210084	0.051052057	0.02911516	0.029071365	0.008602032
-1	-1	-1	3	845	0	0	0.6875	0	5.015625	0.40625	0.40625	0.4375	1	0.171875	0.21875	06.07.23_Haec_Placa27_Plate_D_p00_0_C03f01d1.TIF	06.07.23_Haec_Placa27_Plate_D_p00_0_C03f01d0.TIF	06.07.23_Haec_Placa27_Plate_D_p00_0_C03f01d2.TIF	0	0	0	68	1	1536	1536	1536	68	b'eLue5qojG63IBk0vwdnAOM3AcLQiG7CQH630Bi7sjagU9qCCxw4ALKl0mQ=='	070f6455f2f08a37ef718886a3ef6cab	b7f1de42bc28d7c756fd019d9f8c571d	addab53b47e49cdafc58dcdfa0483bbd	1071.912515	615.5415286	0	642	0.003550296	2.858438418	19.47276073	0.051985151	0.007316394	0.53793341	0.071446805	0.080459452	0.050650641	0.059153987	0.060396799	0.032616314	0.032593109	0.010808841
-1	-1	-1	3	1293	0	0	0.5625	0	5.671875	0.453125	0.375	0.421875	1	0.125	0.125	06.07.23_Haec_Placa27_Plate_D_p00_0_C03f02d1.TIF	06.07.23_Haec_Placa27_Plate_D_p00_0_C03f02d0.TIF	06.07.23_Haec_Placa27_Plate_D_p00_0_C03f02d2.TIF	0	0	0	69	1	1536	1536	1536	69	b'eLue5qojG63IBk0vwdnAOM3AaLQiG7CQH630Bi7sjagU9qCCxw4AMgh0nA=='	f2161c925dc86ff69f74f10dc96c1cc4	b182b62633c6abedd46e6e754b0a3bb3	a4ad6bd1487f0add858d1d95a95e2132	1547.603042	538.5339645	0	558.6666667	0.002320186	2.397579803	16.1506518	0.043377615	0.00570796	0.457397973	0.057331333	0.065398907	0.042094206	0.048858204	0.049844564	0.028500372	0.028470043	0.007886868
-1	-1	-1	7	1815	0	0	0.546875	0	6.796875	0.546875	0.421875	0.4375	1.265625	0.203125	0.15625	06.07.23_Haec_Placa27_Plate_D_p00_0_C03f03d1.TIF	06.07.23_Haec_Placa27_Plate_D_p00_0_C03f03d0.TIF	06.07.23_Haec_Placa27_Plate_D_p00_0_C03f03d2.TIF	0	0	0	70	1	1536	1536	1536	70	b'eLue5qojG63IBk0vwdnAOM3AeLQiG7CQH630Bi7sjagU9qCCxw4AN2d0nw=='	879fe405804d685e8fabfed7855c0cdf	f57973f6d895cdfbf44e7d71b5e13b04	29a9dc5a7e22df45bc4950771af4a551	1611.82486	905.4600779	0	1448	0.003856749	2.540815722	16.33501696	0.049413927	0.007288932	0.453798328	0.067705938	0.078565334	0.048045178	0.056599889	0.057486093	0.031301249	0.031260196	0.00994955
-1	-1	-1	15	1873	0	0	0.5625	0	10.296875	0.5625	0.421875	0.421875	1.109375	0.109375	0.140625	06.07.23_Haec_Placa27_Plate_D_p00_0_C03f04d1.TIF	06.07.23_Haec_Placa27_Plate_D_p00_0_C03f04d0.TIF	06.07.23_Haec_Placa27_Plate_D_p00_0_C03f04d2.TIF	0	0	0	71	1	1536	1536	1536	71	b'eLue5qojG63IBk0vwdnAOM3AZLQiG7CQH630Bi7sjagU9qCCxw4APMZ0og=='	f3c60d443cb69356dcb84bb8044a4208	26c9f4cf66079fd29cedf95c1f9a9bd6	b7f2a7b954273aaa36a8a2b450eefcb4	1042.230511	603.2465647	0	1338.133333	0.008008542	3.827557871	24.93280012	0.066788105	0.00794259	0.461947824	0.091410448	0.100189486	0.067300999	0.074857447	0.075732548	0.046439079	0.04630508	0.012268251
-1	-1	-1	0	462	0	0	0.5	0	3.859375	0.34375	0.34375	0.390625	0.96875	0.109375	0.109375	06.07.23_Haec_Placa27_Plate_D_p00_0_C03f05d1.TIF	06.07.23_Haec_Placa27_Plate_D_p00_0_C03f05d0.TIF	06.07.23_Haec_Placa27_Plate_D_p00_0_C03f05d2.TIF	0	0	0	72	1	1536	1536	1536	72	b'eLue5qojG63IBk0vwdnAOM3AdLQiG7CQH630Bi7sjagU9qCCxw4AQiV0pQ=='	6bf21f551c31539317403e6b172b3cf9	aac8a63d92d157e06928088083a50681	8cd94dfe2c4035f97d15316eddca58de	nan	nan	nan	nan	0	3.254902057	20.67169231	0.05858586	0.007452678	0.495491887	0.080663783	0.088175879	0.058786217	0.065921969	0.06690434	0.039504288	0.039343011	0.011458776
-1	-1	-1	1	858	0	0	0.546875	0	5.015625	0.484375	0.40625	0.46875	1.171875	0.109375	0.125	06.07.23_Haec_Placa27_Plate_D_p00_0_C04f00d1.TIF	06.07.23_Haec_Placa27_Plate_D_p00_0_C04f00d0.TIF	06.07.23_Haec_Placa27_Plate_D_p00_0_C04f00d2.TIF	0	0	0	73	1	1536	1536	1536	73	b'eLue5qojG63IBk0vwdnAZLQiG8iQH630Bi7sjagU9qCCxw4ALLJ0mQ=='	67b0aa9ac5f3d62fe3bcdc79a351580a	ef14307938e0c2eecbd457df38673bbe	b423b64fe49bd8eea3d56bf1b889fe29	1777.849206	427.9761905	0	851	0.001165501	2.938585034	20.22622208	0.051278625	0.006232003	0.492716517	0.068828559	0.076744826	0.050360326	0.057362082	0.058359616	0.034114906	0.034028064	0.009472432
-1	-1	-1	1	923	0	0	0.671875	0	4.625	0.4375	0.4375	0.53125	1	0.125	0.125	06.07.23_Haec_Placa27_Plate_D_p00_0_C04f01d1.TIF	06.07.23_Haec_Placa27_Plate_D_p00_0_C04f01d0.TIF	06.07.23_Haec_Placa27_Plate_D_p00_0_C04f01d2.TIF	0	0	0	74	1	1536	1536	1536	74	b'eLue5qojG63IBk0vwdnAJM3AcLQiG7CQH630Bi7sjagU9qCCxw4AMhF0nA=='	7363614562b056921c248783ac69637e	fceb5d96440119fa1b2865ce9f6c8771	5a935b90618b96858427b82756db426c	1751.761468	228.1284404	0	858	0.001083424	2.914035736	19.81020599	0.051841822	0.006649247	0.481444181	0.06918616	0.077377692	0.050774714	0.058184583	0.059320631	0.034295669	0.034244685	0.009650769
-1	-1	-1	10	1415	0	0	0.625	0	6.40625	0.484375	0.40625	0.421875	0.96875	0.125	0.125	06.07.23_Haec_Placa27_Plate_D_p00_0_C04f02d1.TIF	06.07.23_Haec_Placa27_Plate_D_p00_0_C04f02d0.TIF	06.07.23_Haec_Placa27_Plate_D_p00_0_C04f02d2.TIF	0	0	0	75	1	1536	1536	1536	75	b'eLue5qojG63IBk0vwdnAJM3AaLQiG7CQH630Bi7sjagU9qCCxw4AN3B0nw=='	ebf6d02b9629f72b5294a713e06a74a4	9a64409c97fc8f5c1232ff87844490bb	053ad12ed0c93eca582976e87b0fbbcd	1040.61889	539.3344294	0	989	0.007067138	2.323148415	15.39927159	0.041116194	0.005480496	0.437747969	0.057019332	0.064665698	0.040812291	0.046578597	0.046848197	0.028285181	0.028221438	0.007905278
-1	-1	-1	10	1485	0	0	0.5625	0	5.734375	0.515625	0.390625	0.484375	1.0625	0.109375	0.140625	06.07.23_Haec_Placa27_Plate_D_p00_0_C04f03d1.TIF	06.07.23_Haec_Placa27_Plate_D_p00_0_C04f03d0.TIF	06.07.23_Haec_Placa27_Plate_D_p00_0_C04f03d2.TIF	0	0	0	76	1	1536	1536	1536	76	b'eLue5qojG63IBk0vwdnAJM3AeLQiG7CQH630Bi7sjagU9qCCxw4APM90og=='	4a05be762ba6413ea91d46138d61340c	d84c4e19f2346eabca984cbe47751156	f3b8ab757c5ea5e75aad6537ce55c638	1164.092827	833.384118	0	947.1	0.006734007	2.352798649	15.78168398	0.041949562	0.005635439	0.432229402	0.056697697	0.064844525	0.041280989	0.047518128	0.048021392	0.028451839	0.028404305	0.007601762
-1	-1	-1	6	1137	0	0	0.6875	0	5.015625	0.453125	0.421875	0.453125	1.140625	0.125	0.125	06.07.23_Haec_Placa27_Plate_D_p00_0_C04f04d1.TIF	06.07.23_Haec_Placa27_Plate_D_p00_0_C04f04d0.TIF	06.07.23_Haec_Placa27_Plate_D_p00_0_C04f04d2.TIF	0	0	0	77	1	1536	1536	1536	77	b'eLue5qojG63IBk0vwdnAJM3AZLQiG7CQH630Bi7sjagU9qCCxw4AQi50pQ=='	7e7300d0b1c2d623e07636fde02817ee	07bad9c746bcf52173a36de3a696c3e4	c67dbb494f52a17bcd5d08c17880287c	1245.744351	476.8917464	0	890	0.005277045	2.801296929	19.06511514	0.050135377	0.006218635	0.436022822	0.066183801	0.074616726	0.048840642	0.056143377	0.057197304	0.033307466	0.033255731	0.008959073
-1	-1	-1	1	510	0	0	0.515625	0	4.078125	0.375	0.390625	0.40625	1.015625	0.125	0.140625	06.07.23_Haec_Placa27_Plate_D_p00_0_C04f05d1.TIF	06.07.23_Haec_Placa27_Plate_D_p00_0_C04f05d0.TIF	06.07.23_Haec_Placa27_Plate_D_p00_0_C04f05d2.TIF	0	0	0	78	1	1536	1536	1536	78	b'eLue5qojG63IBk0vwdnAJM3AdLQiG7CQH630Bi7sjagU9qCCxw4AR410qA=='	94bb3c18c6a7940810d35096f27d1b6b	7da4624ac7aaaa5bcd050f60138db37c	2993ffd4d980671f464c2d0c3cd7542e	1741.12844	1263.110092	0	464	0.001960784	3.110042385	21.1864212	0.0551634	0.007389466	0.507747714	0.074286815	0.08381392	0.054173699	0.062398378	0.063464054	0.036047675	0.03599385	0.010646451
-1	-1	-1	2	887	0	0	0.5625	0	4.796875	0.40625	0.390625	0.4375	1.078125	0.171875	0.15625	06.07.23_Haec_Placa27_Plate_D_p00_0_C05f00d1.TIF	06.07.23_Haec_Placa27_Plate_D_p00_0_C05f00d0.TIF	06.07.23_Haec_Placa27_Plate_D_p00_0_C05f00d2.TIF	0	0	0	79	1	1536	1536	1536	79	b'eLue5qojG63IBk0vwdnAdLQiG8iQH630Bi7sjagU9qCCxw4AMhp0nA=='	df33edd50c7f87a58a6646462d4f1198	79b430902451be05143b21706069da20	443a60e6799774d32a13e7524a684389	1827.108976	1095.750622	0	872.5	0.002254791	3.100475364	19.91113523	0.060104562	0.007807768	0.475806981	0.079580876	0.090854834	0.058370914	0.067724281	0.068932513	0.039525169	0.039489799	0.011134586
-1	-1	-1	3	750	0	0	0.5625	0	4.15625	0.421875	0.5	0.4375	1.015625	0.171875	0.203125	06.07.23_Haec_Placa27_Plate_D_p00_0_C05f01d1.TIF	06.07.23_Haec_Placa27_Plate_D_p00_0_C05f01d0.TIF	06.07.23_Haec_Placa27_Plate_D_p00_0_C05f01d2.TIF	0	0	0	80	1	1536	1536	1536	80	b'eLue5qojG63IBk0vwdnANM3AcLQiG7CQH630Bi7sjagU9qCCxw4AN3l0nw=='	9e4b10ae066cdd5c8b41561c9afa5747	4f20e5dbca8c1038e47c02d1f759866a	bd791acafbf9b3c4fc4387ac00020c91	1142.098628	661.5098969	0	397	0.004	3.253631467	21.66380715	0.062222224	0.008096732	0.477329764	0.081552943	0.094467976	0.059981693	0.070168071	0.071241832	0.040423531	0.040366014	0.011256002
-1	-1	-1	15	1334	0	0	0.578125	0	6.03125	0.46875	0.375	0.421875	1.03125	0.125	0.125	06.07.23_Haec_Placa27_Plate_D_p00_0_C05f02d1.TIF	06.07.23_Haec_Placa27_Plate_D_p00_0_C05f02d0.TIF	06.07.23_Haec_Placa27_Plate_D_p00_0_C05f02d2.TIF	0	0	0	81	1	1536	1536	1536	81	b'eLue5qojG63IBk0vwdnANM3AaLQiG7CQH630Bi7sjagU9qCCxw4APNh0og=='	95baa74f44495b3d32f1861b480c8693	6f2daecbb162f279f5bf0a69c109ae31	0d38dac3fa07c671005189a1d5163302	1416.957451	865.2880042	0	1109.8	0.011244378	2.621603984	16.85083684	0.048921864	0.006621689	0.442976242	0.067195816	0.076982099	0.048296056	0.055552548	0.056120471	0.032989389	0.032942353	0.009328299
-1	-1	-1	14	1616	0	0	0.578125	0	6.234375	0.53125	0.40625	0.4375	1.171875	0.109375	0.140625	06.07.23_Haec_Placa27_Plate_D_p00_0_C05f03d1.TIF	06.07.23_Haec_Placa27_Plate_D_p00_0_C05f03d0.TIF	06.07.23_Haec_Placa27_Plate_D_p00_0_C05f03d2.TIF	0	0	0	82	1	1536	1536	1536	82	b'eLue5qojG63IBk0vwdnANM3AeLQiG7CQH630Bi7sjagU9qCCxw4AQjd0pQ=='	37e482f854669570552136ffd081ccfd	30e1f1b1c48a6a66be1c1ff47420ca40	32c6675ca90b39d183b9b4e36f52f0ef	996.5810633	1034.073757	0	1112.142857	0.008663366	2.310488329	15.29881623	0.042184165	0.00574767	0.441929684	0.05771695	0.066892353	0.041432255	0.047984544	0.04834013	0.0284338	0.028375559	0.007815951
-1	-1	-1	6	1227	0	0	0.546875	0	5.390625	0.484375	0.390625	0.453125	1.203125	0.109375	0.125	06.07.23_Haec_Placa27_Plate_D_p00_0_C05f04d1.TIF	06.07.23_Haec_Placa27_Plate_D_p00_0_C05f04d0.TIF	06.07.23_Haec_Placa27_Plate_D_p00_0_C05f04d2.TIF	0	0	0	83	1	1536	1536	1536	83	b'eLue5qojG63IBk0vwdnANM3AZLQiG7CQH630Bi7sjagU9qCCxw4AR5Z0qA=='	91ca650633e11e10f96d6327845f9d29	5aa48571d2343cdc72a6bdba7a544ac6	683bcf453e0dfccc8a1868d51eb772ea	1051.62181	747.2953627	0	1135	0.004889976	2.464106699	16.6329487	0.044475608	0.005772089	0.441644011	0.059935761	0.067868388	0.043532455	0.050068331	0.050817394	0.030183615	0.030145262	0.008012397
-1	-1	-1	3	601	0	0	0.5	0	5.15625	0.359375	0.375	0.390625	1.03125	0.109375	0.140625	06.07.23_Haec_Placa27_Plate_D_p00_0_C05f05d1.TIF	06.07.23_Haec_Placa27_Plate_D_p00_0_C05f05d0.TIF	06.07.23_Haec_Placa27_Plate_D_p00_0_C05f05d2.TIF	0	0	0	84	1	1536	1536	1536	84	b'eLue5qojG63IBk0vwdnANM3AdLQiG7CQH630Bi7sjagU9qCCxw4ATPV0qw=='	a08292b9adf1f3fd5525a5ff95892432	2016a81ffa56a6571ca8eaaaf7a22659	0ebd71f296a7e754c6be5f828e5e26c3	1077.424589	555.2313248	0	594.6666667	0.004991681	2.798355765	18.34915064	0.049425795	0.006326058	0.510596181	0.067756356	0.075018762	0.049151747	0.055534974	0.056386416	0.032990768	0.032853741	0.009506768
-1	-1	-1	67	709	0	0	0.53125	0	5.4375	0.40625	0.390625	0.4375	1	0.140625	0.1875	06.07.23_Haec_Placa27_Plate_D_p00_0_C06f00d1.TIF	06.07.23_Haec_Placa27_Plate_D_p00_0_C06f00d0.TIF	06.07.23_Haec_Placa27_Plate_D_p00_0_C06f00d2.TIF	0	0	0	85	1	1536	1536	1536	85	b'eLue5qojG63IBk0vwdnAbLQiG8iQH630Bi7sjagU9qCCxw4AN4J0nw=='	611ead72c73196ac64f53bd67680bcf8	fe47c612d44ab2e7a85a49bf27b9b22c	36798982ef45ab7d24a915b6bc2fc9a9	1728.593762	1011.356357	0	509.7462687	0.094499295	3.985458784	33.64125211	0.061622281	0.013656351	0.758241939	0.104737413	0.132724913	0.062867758	0.078374633	0.079479524	0.037113859	0.036964519	0.018789363
-1	-1	-1	61	577	0	0	0.53125	0	4.21875	0.359375	0.390625	0.40625	0.984375	0.109375	0.125	06.07.23_Haec_Placa27_Plate_D_p00_0_C06f01d1.TIF	06.07.23_Haec_Placa27_Plate_D_p00_0_C06f01d0.TIF	06.07.23_Haec_Placa27_Plate_D_p00_0_C06f01d2.TIF	0	0	0	86	1	1536	1536	1536	86	b'eLue5qojG63IBk0vwdnALM3AcLQiG7CQH630Bi7sjagU9qCCxw4APOF0og=='	25744e458069b649903b84e359a22465	10b98102d1a9ca9f713ab9cdc052c1ff	d5b3cfdca0e55db3f74ba62016fb1c1f	1610.146609	457.6983324	0	434.3934426	0.105719237	3.577408605	31.45631652	0.057477828	0.014744962	0.766732846	0.094838077	0.124416356	0.05698779	0.074932104	0.07649098	0.032888165	0.032799811	0.01727018
-1	-1	-1	3	1283	0	0	0.546875	0	5.9375	0.4375	0.375	0.40625	0.984375	0.125	0.140625	06.07.23_Haec_Placa27_Plate_D_p00_0_C06f02d1.TIF	06.07.23_Haec_Placa27_Plate_D_p00_0_C06f02d0.TIF	06.07.23_Haec_Placa27_Plate_D_p00_0_C06f02d2.TIF	0	0	0	87	1	1536	1536	1536	87	b'eLue5qojG63IBk0vwdnALM3AaLQiG7CQH630Bi7sjagU9qCCxw4AQkB0pQ=='	3390231a2f17066a67c8c59966a0d5dd	56656a282aab90c40d7928e1969f6caf	62f2610d900b2e3ab663d052debed8a4	1220.793026	416.0491976	0	1265	0.00233827	2.05333401	13.17861672	0.037873857	0.004884385	0.403334658	0.050185688	0.056980424	0.037274365	0.042538729	0.043109747	0.026115264	0.026084698	0.006566987
-1	-1	-1	8	1682	0	0	0.53125	0	6.421875	0.515625	0.40625	0.46875	1.265625	0.140625	0.125	06.07.23_Haec_Placa27_Plate_D_p00_0_C06f03d1.TIF	06.07.23_Haec_Placa27_Plate_D_p00_0_C06f03d0.TIF	06.07.23_Haec_Placa27_Plate_D_p00_0_C06f03d2.TIF	0	0	0	88	1	1536	1536	1536	88	b'eLue5qojG63IBk0vwdnALM3AeLQiG7CQH630Bi7sjagU9qCCxw4AR590qA=='	6d63431591c9bdfff7015cdd10f6f64f	b87ebd445a40b66979f074049d31728c	92a509dea85dc8263f548101e88ae5e6	1536.725043	622.985868	0	1499.625	0.004756243	2.186260591	13.99537009	0.040079505	0.005187568	0.411472733	0.053367841	0.060961509	0.039426757	0.045013836	0.045433775	0.027863655	0.027817025	0.006806138
-1	-1	-1	11	1518	0	0	0.546875	0	7.9375	0.53125	0.40625	0.421875	1.015625	0.125	0.125	06.07.23_Haec_Placa27_Plate_D_p00_0_C06f04d1.TIF	06.07.23_Haec_Placa27_Plate_D_p00_0_C06f04d0.TIF	06.07.23_Haec_Placa27_Plate_D_p00_0_C06f04d2.TIF	0	0	0	89	1	1536	1536	1536	89	b'eLue5qojG63IBk0vwdnALM3AZLQiG7CQH630Bi7sjagU9qCCxw4ATP50qw=='	330de00cd76240ff74617369c60738aa	e3a4ee9d8f8fd9c709c802aef7b0d0b9	f19e5823972ff033dc983a073021af8a	505.4317041	882.8327585	0	1291.272727	0.007246377	3.207964653	22.53337533	0.052211374	0.006543698	0.479245407	0.070572737	0.077790697	0.052532006	0.058518962	0.059145162	0.036738227	0.036642642	0.009249796
-1	-1	-1	0	28	0	0	0.5	0	2.875	0.296875	0.328125	0.390625	0.96875	0.109375	0.125	06.07.23_Haec_Placa27_Plate_D_p00_0_C06f05d1.TIF	06.07.23_Haec_Placa27_Plate_D_p00_0_C06f05d0.TIF	06.07.23_Haec_Placa27_Plate_D_p00_0_C06f05d2.TIF	0	0	0	90	1	1536	1536	1536	90	b'eLue5qojG63IBk0vwdnALM3AdLQiG7CQH630Bi7sjagU9qCCxw4AUl10rg=='	38284cc2b071800841b2e3110308c267	ff98424fd06f88e277ebdc09df5712a6	d94f87529a597acb13cc9fb35b9f38d7	nan	nan	nan	nan	0	2.433473464	21.02703146	0.040336135	0.006302521	0.806895571	0.059103643	0.067366949	0.039882265	0.046597722	0.047058825	0.026050421	0.026050421	0.009170134
-1	-1	-1	17	850	0	0	0.5	0	4.796875	0.421875	0.4375	0.5	1.125	0.140625	0.171875	06.07.23_Haec_Placa27_Plate_D_p00_0_C07f00d1.TIF	06.07.23_Haec_Placa27_Plate_D_p00_0_C07f00d0.TIF	06.07.23_Haec_Placa27_Plate_D_p00_0_C07f00d2.TIF	0	0	0	91	1	1536	1536	1536	91	b'eLue5qojG63IBk0vwdnAfLQiG8iQH630Bi7sjagU9qCCxw4APOp0og=='	9a362a210eb73df8cc7f6eae654c0834	3a77d5d3237468f12b18d0836b132aca	796ef0805e52adef4713ab9c18975293	1417.682722	695.9943707	0	752.2941176	0.02	2.947008162	20.12004672	0.052170705	0.007769319	0.511019493	0.073504039	0.08324337	0.052161014	0.060027913	0.060622839	0.034763554	0.034523646	0.01076919
-1	-1	-1	5	815	0	0	0.546875	0	5	0.4375	0.40625	0.484375	1.1875	0.125	0.109375	06.07.23_Haec_Placa27_Plate_D_p00_0_C07f01d1.TIF	06.07.23_Haec_Placa27_Plate_D_p00_0_C07f01d0.TIF	06.07.23_Haec_Placa27_Plate_D_p00_0_C07f01d2.TIF	0	0	0	92	1	1536	1536	1536	92	b'eLue5qojG63IBk0vwdnAPM3AcLQiG7CQH630Bi7sjagU9qCCxw4AQkl0pQ=='	5227179633a9f3d3d4e169f9158fb47e	0f00ebad70869f1c13f950c2717c8404	41fcbed9fa11ec29f3d60bb7be491683	986.1365769	211.3785124	0	761.2	0.006134969	2.774016685	19.15794115	0.047517143	0.006317816	0.503721532	0.065492604	0.072979672	0.047315432	0.0538099	0.054695058	0.031978829	0.031781548	0.009339583
-1	-1	-1	11	1086	0	0	0.578125	0	4.859375	0.4375	0.375	0.40625	0.96875	0.109375	0.125	06.07.23_Haec_Placa27_Plate_D_p00_0_C07f02d1.TIF	06.07.23_Haec_Placa27_Plate_D_p00_0_C07f02d0.TIF	06.07.23_Haec_Placa27_Plate_D_p00_0_C07f02d2.TIF	0	0	0	93	1	1536	1536	1536	93	b'eLue5qojG63IBk0vwdnAPM3AaLQiG7CQH630Bi7sjagU9qCCxw4AR6h0qA=='	f165ac8bdf177efe67590446afcc9310	9a9f1581a9c3b9a44155e832b6b27ff6	910cd541c79dd9dbf7a4c0a5d6bd0cbb	834.0383039	531.5110374	0	769.1818182	0.010128913	2.529480452	16.01396069	0.048496011	0.006877189	0.474232318	0.06843968	0.077481676	0.047924348	0.055423264	0.056169431	0.032026145	0.031971979	0.009927857
-1	-1	-1	16	1180	0	0	0.53125	0	5.03125	0.46875	0.390625	0.421875	1.171875	0.109375	0.140625	06.07.23_Haec_Placa27_Plate_D_p00_0_C07f03d1.TIF	06.07.23_Haec_Placa27_Plate_D_p00_0_C07f03d0.TIF	06.07.23_Haec_Placa27_Plate_D_p00_0_C07f03d2.TIF	0	0	0	94	1	1536	1536	1536	94	b'eLue5qojG63IBk0vwdnAPM3AeLQiG7CQH630Bi7sjagU9qCCxw4ATQd0qw=='	59b4cc030b3d9f674b5461e019012bce	08e642a1f0fd4f3c2d0fde2daf7a1443	aefd91b3dbbff1fa5014a7b6bbbc4bd1	875.431863	711.4124366	0	1042.6875	0.013559322	2.623007724	16.80038267	0.05047275	0.007153539	0.481483617	0.071987373	0.082642076	0.049782178	0.057783005	0.058670656	0.033030908	0.033000998	0.0106252
-1	-1	-1	11	1104	0	0	0.671875	0	5.25	0.46875	0.40625	0.4375	1.140625	0.109375	0.125	06.07.23_Haec_Placa27_Plate_D_p00_0_C07f04d1.TIF	06.07.23_Haec_Placa27_Plate_D_p00_0_C07f04d0.TIF	06.07.23_Haec_Placa27_Plate_D_p00_0_C07f04d2.TIF	0	0	0	95	1	1536	1536	1536	95	b'eLue5qojG63IBk0vwdnAPM3AZLQiG7CQH630Bi7sjagU9qCCxw4AUmZ0rg=='	14d53eeec4465f1b8731c770402f4955	05520dd2420a7fd74c90c5228ef6c2de	d817e85eb9a1aaa8eb6c365229d24bae	1044.415339	881.1889767	0	976.5454545	0.009963768	2.826616312	18.69935404	0.051554065	0.006935564	0.45665683	0.071199206	0.08055911	0.050902242	0.058427587	0.059097046	0.034892726	0.03483234	0.009870909
-1	-1	-1	7	716	0	0	0.5625	0	4.609375	0.40625	0.375	0.40625	0.984375	0.125	0.140625	06.07.23_Haec_Placa27_Plate_D_p00_0_C07f05d1.TIF	06.07.23_Haec_Placa27_Plate_D_p00_0_C07f05d0.TIF	06.07.23_Haec_Placa27_Plate_D_p00_0_C07f05d2.TIF	0	0	0	96	1	1536	1536	1536	96	b'eLue5qojG63IBk0vwdnAPM3AdLQiG7CQH630Bi7sjagU9qCCxw4AV8V0sQ=='	1fe70176185b72b2cbe5976ee0d0a6e2	550b8f844adc9bd14c01d72a4406036d	4a62cb5d0e304ef182066bd0e0a0dc30	1104.647702	903.8118224	0	654.1428571	0.009776536	2.93655393	19.65493541	0.050253315	0.006446489	0.463400645	0.068791764	0.078223246	0.050567328	0.056577651	0.057202324	0.035140761	0.034751891	0.009244235
-1	-1	-1	22	779	0	0	0.5	0	4.953125	0.390625	0.375	0.421875	1	0.109375	0.171875	06.07.23_Haec_Placa27_Plate_D_p00_0_C08f00d1.TIF	06.07.23_Haec_Placa27_Plate_D_p00_0_C08f00d0.TIF	06.07.23_Haec_Placa27_Plate_D_p00_0_C08f00d2.TIF	0	0	0	97	1	1536	1536	1536	97	b'eLue5qojG63IBk0vwdnAYrQiG8iQH630Bi7sjagU9qCCxw4AQlJ0pQ=='	f1bfb4c668e56d495ba581d33543b3be	89e7258a214c6cfe67e7f2f44fc60f17	61c404c77dc9d9b476da4bedd5479218	1231.708049	939.1815053	0	649.2272727	0.028241335	3.040086676	21.87979121	0.056827508	0.009391125	0.580089388	0.082055931	0.097399887	0.055154589	0.066689319	0.068212139	0.034277229	0.034247025	0.013462316
-1	-1	-1	7	778	0	0	0.5	0	4.1875	0.390625	0.390625	0.4375	1	0.109375	0.140625	06.07.23_Haec_Placa27_Plate_D_p00_0_C08f01d1.TIF	06.07.23_Haec_Placa27_Plate_D_p00_0_C08f01d0.TIF	06.07.23_Haec_Placa27_Plate_D_p00_0_C08f01d2.TIF	0	0	0	98	1	1536	1536	1536	98	b'eLue5qojG63IBk0vwdnAIs3AcLQiG7CQH630Bi7sjagU9qCCxw4AR7F0qA=='	164a4600335eddb61d88f0d10157e7fb	4b4d690959733dc39799bd268904a19a	6a572695883c0dbc97e8f1425ccc728a	1348.792155	849.6040892	0	615.4285714	0.008997429	2.922254233	19.82431126	0.054912044	0.008286708	0.538201134	0.076006857	0.087322952	0.053747429	0.063340704	0.064577349	0.034311206	0.034291044	0.011872865
-1	-1	-1	34	1431	0	0	0.546875	0	6.0625	0.46875	0.375	0.40625	0.984375	0.125	0.125	06.07.23_Haec_Placa27_Plate_D_p00_0_C08f02d1.TIF	06.07.23_Haec_Placa27_Plate_D_p00_0_C08f02d0.TIF	06.07.23_Haec_Placa27_Plate_D_p00_0_C08f02d2.TIF	0	0	0	99	1	1536	1536	1536	99	b'eLue5qojG63IBk0vwdnAIs3AaLQiG7CQH630Bi7sjagU9qCCxw4ATRB0qw=='	a56f1bd02c2dc3bd5767f77620494782	f5490728803b9d23532a2f4291cfdd9c	9cba6b42b2210eb57dff3985ea8cc9fe	1112.444624	585.8279681	0	1179.029412	0.023759609	2.296364879	14.65881577	0.0424727	0.007445774	0.536380885	0.06623916	0.077387267	0.043322309	0.050533604	0.050067827	0.027788055	0.027738727	0.010652424
-1	-1	-1	89	1980	0	0	0.5625	0	7	0.546875	0.421875	0.4375	1.171875	0.125	0.125	06.07.23_Haec_Placa27_Plate_D_p00_0_C08f03d1.TIF	06.07.23_Haec_Placa27_Plate_D_p00_0_C08f03d0.TIF	06.07.23_Haec_Placa27_Plate_D_p00_0_C08f03d2.TIF	0	0	0	100	1	1536	1536	1536	100	b'eLue5qojG63IBk0vwdnAIs3AeLQiG7CQH630Bi7sjagU9qCCxw4AUm90rg=='	27884d3575a85253b332f5950647bbc4	92a46dbb3359d255d1bd492d6eb018a1	e0d777eba210072afe9efc72170d4b9a	1486.755204	793.4852908	0	1473.314607	0.044949495	2.624377184	17.22699002	0.048821055	0.00973163	0.532741448	0.079801943	0.094620719	0.049781187	0.059619626	0.059809865	0.030948704	0.030905131	0.013477722
-1	-1	-1	17	1501	0	0	0.546875	0	5.65625	0.5	0.40625	0.4375	1.125	0.125	0.125	06.07.23_Haec_Placa27_Plate_D_p00_0_C08f04d1.TIF	06.07.23_Haec_Placa27_Plate_D_p00_0_C08f04d0.TIF	06.07.23_Haec_Placa27_Plate_D_p00_0_C08f04d2.TIF	0	0	0	101	1	1536	1536	1536	101	b'eLue5qojG63IBk0vwdnAIs3AZLQiG7CQH630Bi7sjagU9qCCxw4AV850sQ=='	d7c86e1884437c050cd601bd9828cd55	827f0f4d474f8b7cebbdcb1b93e171db	ada7add72dad1ca8f7e935949659856c	1249.121385	863.7816858	0	1088.176471	0.011325783	2.533398725	15.95604022	0.045879219	0.005939831	0.442756243	0.065517108	0.072161045	0.046147702	0.051897628	0.052388605	0.03133336	0.031200116	0.009200601
-1	-1	-1	9	825	0	0	0.5	0	4.921875	0.40625	0.375	0.375	0.984375	0.125	0.140625	06.07.23_Haec_Placa27_Plate_D_p00_0_C08f05d1.TIF	06.07.23_Haec_Placa27_Plate_D_p00_0_C08f05d0.TIF	06.07.23_Haec_Placa27_Plate_D_p00_0_C08f05d2.TIF	0	0	0	102	1	1536	1536	1536	102	b'eLue5qojG63IBk0vwdnAIs3AdLQiG7CQH630Bi7sjagU9qCCxw4AXS10tA=='	6a016139d784372a68c8e52132045141	0efe7b3fc37fb19d80579725eb08ce9e	8624ff1e8d553ba95763ce223a894c9e	1055.487731	863.284544	0	692.6666667	0.010909091	2.657839652	18.13533504	0.044691623	0.005979798	0.492785071	0.064674987	0.071672016	0.045104347	0.051025277	0.051969104	0.02982769	0.029461677	0.009513428
-1	-1	-1	5	222	0	0	0.484375	0	3.484375	0.3125	0.375	0.421875	1.046875	0.125	0.125	06.07.23_Haec_Placa27_Plate_D_p00_0_C09f00d1.TIF	06.07.23_Haec_Placa27_Plate_D_p00_0_C09f00d0.TIF	06.07.23_Haec_Placa27_Plate_D_p00_0_C09f00d2.TIF	0	0	0	103	1	1536	1536	1536	103	b'eLue5qojG63IBk0vwdnAcrQiG8iQH630Bi7sjagU9qCCxw4AR7p0qA=='	f608997d74c3556e340ad4882df3180f	988ff6fb6d03408f63fab5b80820d600	dd02b7acec6b279b43517a076690702a	1748.82242	209.5861633	0	203.8	0.022522523	4.005917796	35.89433063	0.060510512	0.00897368	0.652355771	0.091344288	0.098622154	0.062307163	0.069638901	0.069916978	0.040416889	0.04034623	0.014305902
-1	-1	-1	4	741	0	0	0.578125	0	4.953125	0.375	0.40625	0.4375	0.984375	0.140625	0.171875	06.07.23_Haec_Placa27_Plate_D_p00_0_C09f01d1.TIF	06.07.23_Haec_Placa27_Plate_D_p00_0_C09f01d0.TIF	06.07.23_Haec_Placa27_Plate_D_p00_0_C09f01d2.TIF	0	0	0	104	1	1536	1536	1536	104	b'eLue5qojG63IBk0vwdnAMs3AcLQiG7CQH630Bi7sjagU9qCCxw4ATRl0qw=='	5e22219d99f320678edb049dff544fba	5ab95ceaf3b094757fec0c2742bf8043	9151461297944c3f54f62a5f718f74d5	1377.445829	896.9392974	0	653	0.005398111	3.431092161	21.52896254	0.061392926	0.008213596	0.541567648	0.08678257	0.094265833	0.062335901	0.06943315	0.07016221	0.041771852	0.041634253	0.012638539
-1	-1	-1	6	1227	0	0	0.546875	0	5.46875	0.484375	0.390625	0.46875	1.0625	0.1875	0.171875	06.07.23_Haec_Placa27_Plate_D_p00_0_C09f02d1.TIF	06.07.23_Haec_Placa27_Plate_D_p00_0_C09f02d0.TIF	06.07.23_Haec_Placa27_Plate_D_p00_0_C09f02d2.TIF	0	0	0	105	1	1536	1536	1536	105	b'eLue5qojG63IBk0vwdnAMs3AaLQiG7CQH630Bi7sjagU9qCCxw4AUnh0rg=='	29382322d5509cbb504071f13c58033c	f750f9600b64cd560f625a096efec904	b4421502e8fb32aaac46c155815588ae	1400.659779	865.3160156	0	828.8333333	0.004889976	2.422621806	16.13497339	0.044272658	0.00582802	0.446647578	0.059318921	0.068178406	0.043433371	0.050006804	0.050649601	0.03026032	0.030225163	0.007840017
-1	-1	-1	40	1624	0	0	0.578125	0	7.421875	0.5	0.390625	0.421875	1	0.109375	0.109375	06.07.23_Haec_Placa27_Plate_D_p00_0_C09f03d1.TIF	06.07.23_Haec_Placa27_Plate_D_p00_0_C09f03d0.TIF	06.07.23_Haec_Placa27_Plate_D_p00_0_C09f03d2.TIF	0	0	0	106	1	1536	1536	1536	106	b'eLue5qojG63IBk0vwdnAMs3AeLQiG7CQH630Bi7sjagU9qCCxw4AV9d0sQ=='	c4c7671297299383461e195e289882c7	97a125a096b5e99a8dd0b9fba46b0d0c	06d197eac5b39239815058a131e60144	1008.400818	785.6447654	0	1406.625	0.024630542	2.68536906	17.99009278	0.047961945	0.007398822	0.473469662	0.069214239	0.07937796	0.04804805	0.055604745	0.056079157	0.032985609	0.032917996	0.009859805
-1	-1	-1	31	1553	0	0	0.578125	0	8.9375	0.5625	0.40625	0.421875	1.15625	0.109375	0.125	06.07.23_Haec_Placa27_Plate_D_p00_0_C09f04d1.TIF	06.07.23_Haec_Placa27_Plate_D_p00_0_C09f04d0.TIF	06.07.23_Haec_Placa27_Plate_D_p00_0_C09f04d2.TIF	0	0	0	107	1	1536	1536	1536	107	b'eLue5qojG63IBk0vwdnAMs3AZLQiG7CQH630Bi7sjagU9qCCxw4AXTZ0tA=='	eff84f90f18fee3cc13f8edc6af80824	05b914387a1dd6fb0202e7e6bd8adfa9	e508028d3445e1b572123c5486ce5b5f	915.9997141	735.0666814	0	1359.774194	0.019961365	3.173059199	24.10815061	0.04860359	0.006538894	0.491659367	0.069936747	0.079461639	0.049719942	0.055775403	0.055632995	0.035377449	0.03523099	0.009383467
-1	-1	-1	19	261	0	0	0.515625	0	4	0.34375	0.375	0.390625	1.03125	0.109375	0.109375	06.07.23_Haec_Placa27_Plate_D_p00_0_C09f05d1.TIF	06.07.23_Haec_Placa27_Plate_D_p00_0_C09f05d0.TIF	06.07.23_Haec_Placa27_Plate_D_p00_0_C09f05d2.TIF	0	0	0	108	1	1536	1536	1536	108	b'eLue5qojG63IBk0vwdnAMs3AdLQiG7CQH630Bi7sjagU9qCCxw4AYpV0tw=='	e0eada9f9c1284f34241fb6237cd3e96	8fe35d843197241c1bed395cfb3fbb7f	acd77d2dfa8bdb8d9774364639870cf0	1976.352044	1029.583075	0	179.6315789	0.072796935	7.988145371	70.5056439	0.11131771	0.013019307	0.620340229	0.158831046	0.167951323	0.116893887	0.124910932	0.125640451	0.081601685	0.081286156	0.021813947
-1	-1	-1	2	1100	0	0	0.53125	0	5.328125	0.4375	0.375	0.40625	1	0.125	0.140625	06.07.23_Haec_Placa27_Plate_D_p00_0_C10f00d1.TIF	06.07.23_Haec_Placa27_Plate_D_p00_0_C10f00d0.TIF	06.07.23_Haec_Placa27_Plate_D_p00_0_C10f00d2.TIF	0	0	0	109	1	1536	1536	1536	109	b'eLue5qojG63IBk0vwdnQYLQiG8iQH630Bi7sjagU9qCCxw4AHH10kA=='	71af49d53b6aa482c18fdc1a48f36f78	7bbaf3a70d9a158da6392ea3ef6c8f69	8b31d10740f37221e6370ccd3ce0749e	1196.894301	773.5539906	0	455	0.001818182	2.874107038	18.84303798	0.053137257	0.006743316	0.460143969	0.070638148	0.079739753	0.052118301	0.059762861	0.060807488	0.036092693	0.035989306	0.009492238
-1	-1	-1	2	1116	0	0	0.5	0	4.734375	0.4375	0.453125	0.5	0.984375	0.125	0.125	06.07.23_Haec_Placa27_Plate_D_p00_0_C10f01d1.TIF	06.07.23_Haec_Placa27_Plate_D_p00_0_C10f01d0.TIF	06.07.23_Haec_Placa27_Plate_D_p00_0_C10f01d2.TIF	0	0	0	110	1	1536	1536	1536	110	b'eLue5qojG63IBk0vwdnQIM3AcLQiG7CQH630Bi7sjagU9qCCxw4AIdx0kw=='	415449bfd5fc6e247fd3ef3bc3a4debe	b8cd5f0c5af924ee85ef87c48265da6b	69d1cf94a4d8b987ec841a9d0db49d15	631.0906617	332.3812925	0	924.5	0.001792115	2.714062913	17.220276	0.051228127	0.006158198	0.442497215	0.067453793	0.075606158	0.050292396	0.057232033	0.058257785	0.035301147	0.035248437	0.008804489
-1	-1	-1	15	1569	0	0	0.5625	0	6.34375	0.515625	0.40625	0.421875	0.984375	0.109375	0.15625	06.07.23_Haec_Placa27_Plate_D_p00_0_C10f02d1.TIF	06.07.23_Haec_Placa27_Plate_D_p00_0_C10f02d0.TIF	06.07.23_Haec_Placa27_Plate_D_p00_0_C10f02d2.TIF	0	0	0	111	1	1536	1536	1536	111	b'eLue5qojG63IBk0vwdnQIM3AaLQiG7CQH630Bi7sjagU9qCCxw4AJzt0lg=='	072979495918de55f6179bd27baa5ef8	f124429d43ac81a1e47d1a672bdcd394	34745ad1ab0fe0be1b8c48e9f1ceecc1	1270.516206	774.2234531	0	1125.133333	0.009560229	2.229922966	14.84670187	0.03975181	0.005879853	0.454666459	0.056291632	0.06657419	0.039385787	0.045724393	0.045939091	0.026936103	0.026873618	0.007753027
-1	-1	-1	16	1568	0	0	0.53125	0	6.34375	0.515625	0.40625	0.453125	1.1875	0.109375	0.125	06.07.23_Haec_Placa27_Plate_D_p00_0_C10f03d1.TIF	06.07.23_Haec_Placa27_Plate_D_p00_0_C10f03d0.TIF	06.07.23_Haec_Placa27_Plate_D_p00_0_C10f03d2.TIF	0	0	0	112	1	1536	1536	1536	112	b'eLue5qojG63IBk0vwdnQIM3AeLQiG7CQH630Bi7sjagU9qCCxw4ALJp0mQ=='	5872ea3d5cc64a40c38ee8ee1202d7f4	dbfdc57c36bd34fb54746e6d50ca2c51	289e4eed1449dc154de2503a4b4ca683	1630.000395	715.1574289	0	1341.5	0.010204082	2.270935948	14.86764001	0.040681274	0.006163715	0.453048901	0.05867097	0.067709586	0.040716201	0.04684767	0.04709634	0.028038716	0.027983694	0.008183988
-1	-1	-1	22	1165	0	0	0.53125	0	5.671875	0.46875	0.390625	0.453125	1.15625	0.109375	0.125	06.07.23_Haec_Placa27_Plate_D_p00_0_C10f04d1.TIF	06.07.23_Haec_Placa27_Plate_D_p00_0_C10f04d0.TIF	06.07.23_Haec_Placa27_Plate_D_p00_0_C10f04d2.TIF	0	0	0	113	1	1536	1536	1536	113	b'eLue5qojG63IBk0vwdnQIM3AZLQiG7CQH630Bi7sjagU9qCCxw4AMfl0nA=='	7aa64fd411b987fa2fad99afb9d323f1	b69864fdd54061af0f900b38e5442605	ffb5947f85d8fd69d99f86bd760abd14	789.0179491	705.9169941	0	993.3636364	0.01888412	2.666134897	18.69011585	0.046436928	0.006720525	0.471240332	0.064333924	0.075610538	0.045820636	0.053259217	0.053747372	0.031157116	0.031039301	0.009026337
-1	-1	-1	9	408	0	0	0.5	0	4.625	0.34375	0.375	0.390625	0.96875	0.125	0.140625	06.07.23_Haec_Placa27_Plate_D_p00_0_C10f05d1.TIF	06.07.23_Haec_Placa27_Plate_D_p00_0_C10f05d0.TIF	06.07.23_Haec_Placa27_Plate_D_p00_0_C10f05d2.TIF	0	0	0	114	1	1536	1536	1536	114	b'eLue5qojG63IBk0vwdnQIM3AdLQiG7CQH630Bi7sjagU9qCCxw4AN1h0nw=='	530e0b11413bfa90b23df3bd5d3b0d66	91601351d9bbcb7d164406ed4ff09dd6	991ee3b1f7be22a3968640921dc1d1d6	1620.582206	1129.1143	0	288.1111111	0.022058824	3.333458385	24.35777657	0.055382547	0.007905613	0.563733877	0.080545946	0.091753174	0.055309041	0.063527035	0.063864862	0.036457133	0.036293734	0.012028725
-1	-1	-1	0	117	0	0	0.484375	0	3.046875	0.296875	0.3125	0.390625	1	0.109375	0.140625	06.07.23_Haec_Placa27_Plate_D_p00_0_C11f00d1.TIF	06.07.23_Haec_Placa27_Plate_D_p00_0_C11f00d0.TIF	06.07.23_Haec_Placa27_Plate_D_p00_0_C11f00d2.TIF	0	0	0	115	1	1536	1536	1536	115	b'eLue5qojG63IBk0vwdnQcLQiG8iQH630Bi7sjagU9qCCxw4AIeV0kw=='	7be3445dec52ee5c7a5dbd76e1e2d3c0	9a99828efd28198db1f3bd0366570092	83faba1d3e5977ed8ec8666d53f6eae4	nan	nan	nan	nan	0	2.654097621	17.54747835	0.0459695	0.006200771	0.560321283	0.064856714	0.070956932	0.046470859	0.05201208	0.052689796	0.030434055	0.030333502	0.009430785
-1	-1	-1	2	514	0	0	0.5	0	4.046875	0.328125	0.375	0.40625	1	0.109375	0.140625	06.07.23_Haec_Placa27_Plate_D_p00_0_C11f01d1.TIF	06.07.23_Haec_Placa27_Plate_D_p00_0_C11f01d0.TIF	06.07.23_Haec_Placa27_Plate_D_p00_0_C11f01d2.TIF	0	0	0	116	1	1536	1536	1536	116	b'eLue5qojG63IBk0vwdnQMM3AcLQiG7CQH630Bi7sjagU9qCCxw4AJ0R0lg=='	cd0aad0f6fe862f57d55672e23aa981d	b64eb34cfea56ebb2f77b2e6f4a57ed3	d8fceea200428049a7778f1567ca5013	1618.68734	647.9941621	0	367	0.003891051	3.022995437	19.15719138	0.055592433	0.007633326	0.526611646	0.078057529	0.086190588	0.055376721	0.063213561	0.06446174	0.035133899	0.035072863	0.012063679
-1	-1	-1	6	1394	0	0	0.546875	0	5.875	0.484375	0.390625	0.453125	1.09375	0.1875	0.125	06.07.23_Haec_Placa27_Plate_D_p00_0_C11f02d1.TIF	06.07.23_Haec_Placa27_Plate_D_p00_0_C11f02d0.TIF	06.07.23_Haec_Placa27_Plate_D_p00_0_C11f02d2.TIF	0	0	0	117	1	1536	1536	1536	117	b'eLue5qojG63IBk0vwdnQMM3AaLQiG7CQH630Bi7sjagU9qCCxw4ALKN0mQ=='	0b026a73966332180ef149c30d2587c0	580d22fd1c0e0fb5bfcd412c6054db46	cb8781b26b41acd909621fc7752e37ef	1173.891099	604.1697287	0	1147	0.004304161	2.232683558	14.50103852	0.041021044	0.005779672	0.45804539	0.05621009	0.063560921	0.040552529	0.046519301	0.047274033	0.027391905	0.027363773	0.007881033
-1	-1	-1	14	1427	0	0	0.53125	0	5.953125	0.46875	0.375	0.40625	1	0.125	0.140625	06.07.23_Haec_Placa27_Plate_D_p00_0_C11f03d1.TIF	06.07.23_Haec_Placa27_Plate_D_p00_0_C11f03d0.TIF	06.07.23_Haec_Placa27_Plate_D_p00_0_C11f03d2.TIF	0	0	0	118	1	1536	1536	1536	118	b'eLue5qojG63IBk0vwdnQMM3AeLQiG7CQH630Bi7sjagU9qCCxw4AMgJ0nA=='	eb32b5af0b9ec91ddc4d0b588bce7944	32d6fe2a01850b24cb30934bd9c505be	61143f770aec4a0051cc1748f72447b4	804.5581697	550.89739	0	1187.785714	0.009810792	2.954790749	18.79968726	0.053938746	0.006783737	0.449253118	0.073380328	0.08264974	0.053702952	0.060799871	0.061380658	0.037684984	0.03760254	0.009757154
-1	-1	-1	19	1239	0	0	0.5625	0	7.46875	0.484375	0.390625	0.4375	1.03125	0.140625	0.125	06.07.23_Haec_Placa27_Plate_D_p00_0_C11f04d1.TIF	06.07.23_Haec_Placa27_Plate_D_p00_0_C11f04d0.TIF	06.07.23_Haec_Placa27_Plate_D_p00_0_C11f04d2.TIF	0	0	0	119	1	1536	1536	1536	119	b'eLue5qojG63IBk0vwdnQMM3AZLQiG7CQH630Bi7sjagU9qCCxw4AN2F0nw=='	7629f5a52c24235d42543a898dddae45	9044b38f84e1671c039fc9ccee8d544e	fd4699cb2bc399777fc51d9001da2693	613.0283072	1273.499523	0	1156.842105	0.015334948	4.549355238	31.8814011	0.069618132	0.008086851	0.493216607	0.095348877	0.103179354	0.071278693	0.077791424	0.078474104	0.050170126	0.049964394	0.012509087
-1	-1	-1	0	21	0	0	0.5	0	2.703125	0.296875	0.328125	0.375	0.984375	0.125	0.125	06.07.23_Haec_Placa27_Plate_D_p00_0_C11f05d1.TIF	06.07.23_Haec_Placa27_Plate_D_p00_0_C11f05d0.TIF	06.07.23_Haec_Placa27_Plate_D_p00_0_C11f05d2.TIF	0	0	0	120	1	1536	1536	1536	120	b'eLue5qojG63IBk0vwdnQMM3AdLQiG7CQH630Bi7sjagU9qCCxw4APMB0og=='	4cf62f8f719a2142332b367e70a2854e	237a195d575306f96cfe7574d11a2b98	14b7179a5ac1222f7abe13ed333b2e02	nan	nan	nan	nan	0	1.764332459	11.73202652	0.028711485	0.003734827	0.461906874	0.043137256	0.047058825	0.029891371	0.032365741	0.03267974	0.01904762	0.01904762	0.006435013
-1	-1	-1	4	718	0	0	0.5	0	4.671875	0.375	0.390625	0.421875	1	0.109375	0.15625	06.07.23_Haec_Placa27_Plate_D_p00_0_D02f00d1.TIF	06.07.23_Haec_Placa27_Plate_D_p00_0_D02f00d0.TIF	06.07.23_Haec_Placa27_Plate_D_p00_0_D02f00d2.TIF	0	0	0	121	1	1536	1536	1536	121	b'eLue5qojG63IBk0vwWW0IhvYkB+t9AYu7I2oFPaggscOACdQdJY='	9ed2ed10e0b6976d6ccd071fccaaa030	723ebb3269f052f897cc2f9e9075cc61	d2897d02b028b21f25fe1e2ea0232428	1430.029651	779.5389962	0	476.25	0.005571031	3.120301584	20.83678579	0.055026218	0.008140805	0.601462179	0.078928398	0.088120599	0.055026325	0.063112782	0.064075047	0.034971873	0.034879022	0.012242452
-1	-1	-1	4	653	0	0	0.53125	0	4.25	0.359375	0.375	0.40625	1	0.109375	0.125	06.07.23_Haec_Placa27_Plate_D_p00_0_D02f01d1.TIF	06.07.23_Haec_Placa27_Plate_D_p00_0_D02f01d0.TIF	06.07.23_Haec_Placa27_Plate_D_p00_0_D02f01d2.TIF	0	0	0	122	1	1536	1536	1536	122	b'eLue5qojG63IBk0vwQWU7g1HK7IBC/nRSm/gwt6ISmEPKnjsACyvdJk='	27903837a4cc12d0c579c3015cfb798d	c6972c59794fa3f47c63cd0e1d4ddcc8	50be0fd84648f883209b6b3edb263967	1381.296163	657.1760637	0	483.5	0.006125574	3.105594184	21.41669581	0.053835992	0.007590908	0.57497426	0.07662373	0.085673965	0.053347472	0.061610475	0.062640004	0.034008949	0.033930878	0.012003366
-1	-1	-1	19	1178	0	0	0.53125	0	5.859375	0.453125	0.375	0.390625	1	0.125	0.140625	06.07.23_Haec_Placa27_Plate_D_p00_0_D02f02d1.TIF	06.07.23_Haec_Placa27_Plate_D_p00_0_D02f02d0.TIF	06.07.23_Haec_Placa27_Plate_D_p00_0_D02f02d2.TIF	0	0	0	123	1	1536	1536	1536	123	b'eLue5qojG63IBk0vwQWU7o1GK7IBC/nRSm/gwt6ISmEPKnjsADIOdJw='	fbb9b82d4b75732030bc9b5c6d7df9d9	52d22a127c57beeb44e18461b608417f	89239aa90a37f421e483e9ce27015fa6	897.4321141	686.1490683	0	979.6842105	0.016129032	2.51399189	17.0421324	0.044889146	0.007127401	0.483100867	0.063141251	0.073640935	0.044449695	0.052075691	0.052500085	0.029907787	0.029854523	0.009106838
-1	-1	-1	16	1182	0	0	0.546875	0	5.46875	0.46875	0.390625	0.4375	1.015625	0.171875	0.1875	06.07.23_Haec_Placa27_Plate_D_p00_0_D02f03d1.TIF	06.07.23_Haec_Placa27_Plate_D_p00_0_D02f03d0.TIF	06.07.23_Haec_Placa27_Plate_D_p00_0_D02f03d2.TIF	0	0	0	124	1	1536	1536	1536	124	b'eLue5qojG63IBk0vwQWU7o1HK7IBC/nRSm/gwt6ISmEPKnjsADdtdJ8='	60d4af11f77898743d5c020287adfdae	9d63c98bcc99e212978392cb4f0d346d	17c9707236760e2281e5f6c43896fc08	724.2002452	742.0886976	0	893.25	0.013536379	2.410142406	16.09421434	0.044222157	0.006925782	0.482798883	0.063129958	0.075813678	0.043623039	0.051333848	0.051697026	0.028980459	0.028947282	0.009327501
-1	-1	-1	13	1180	0	0	0.53125	0	5.46875	0.453125	0.390625	0.4375	1.078125	0.109375	0.109375	06.07.23_Haec_Placa27_Plate_D_p00_0_D02f04d1.TIF	06.07.23_Haec_Placa27_Plate_D_p00_0_D02f04d0.TIF	06.07.23_Haec_Placa27_Plate_D_p00_0_D02f04d2.TIF	0	0	0	125	1	1536	1536	1536	125	b'eLue5qojG63IBk0vwQWU7k1GK7IBC/nRSm/gwt6ISmEPKnjsADzMdKI='	ccc8ee7232bbd033bf8637786b6f61ce	92ae28e9c487647f1d50e7d006064e7a	ca662a64b6372688e47c9d1e0f198a06	1116.268462	828.6261528	0	990.0769231	0.011016949	2.911030329	18.89210754	0.053177137	0.007823197	0.55607965	0.076586908	0.087075443	0.052992999	0.061012597	0.061701564	0.034586242	0.034533068	0.011571401
-1	-1	-1	1	127	0	0	0.5	0	3.203125	0.296875	0.3125	0.390625	0.96875	0.109375	0.125	06.07.23_Haec_Placa27_Plate_D_p00_0_D02f05d1.TIF	06.07.23_Haec_Placa27_Plate_D_p00_0_D02f05d0.TIF	06.07.23_Haec_Placa27_Plate_D_p00_0_D02f05d2.TIF	0	0	0	126	1	1536	1536	1536	126	b'eLue5qojG63IBk0vwQWU7k1HK7IBC/nRSm/gwt6ISmEPKnjsAEIrdKU='	7b399ab2757d08d3f0bba357e928e3ca	88aa6bc2582c98dad6b4f375ffee6e08	b221f15c0731e5cb7a57c627f508bce7	217.9397993	1528.909699	0	119	0.007874016	2.85304934	20.68297113	0.050123516	0.008121044	0.659231433	0.076949207	0.088003708	0.04958225	0.0584102	0.058962485	0.02890227	0.028686121	0.01295474
-1	-1	-1	11	753	0	0	0.53125	0	4.53125	0.40625	0.390625	0.40625	1.140625	0.109375	0.140625	06.07.23_Haec_Placa27_Plate_D_p00_0_D03f00d1.TIF	06.07.23_Haec_Placa27_Plate_D_p00_0_D03f00d0.TIF	06.07.23_Haec_Placa27_Plate_D_p00_0_D03f00d2.TIF	0	0	0	127	1	1536	1536	1536	127	b'eLue5qojG63IBk0vwcXAeLQiG8iQH630Bi7sjagU9qCCxw4ALLh0mQ=='	0f04e2d6e594f08e1970272f8c605c8c	420895ab755c5d3db5d8c129ac6a0adf	f5c8df3f8bf67337d4ef8b23c74db445	745.5950756	503.6383053	0	538.5454545	0.014608234	3.262667073	21.7442029	0.057567119	0.008470693	0.563641581	0.086019324	0.094976957	0.057904084	0.066889378	0.067671798	0.036419031	0.036366952	0.014306627
-1	-1	-1	6	824	0	0	0.671875	0	4.828125	0.40625	0.375	0.4375	1.015625	0.171875	0.203125	06.07.23_Haec_Placa27_Plate_D_p00_0_D03f01d1.TIF	06.07.23_Haec_Placa27_Plate_D_p00_0_D03f01d0.TIF	06.07.23_Haec_Placa27_Plate_D_p00_0_D03f01d2.TIF	0	0	0	128	1	1536	1536	1536	128	b'eLue5qojG63IBk0vwcXAOM3AcLQiG7CQH630Bi7sjagU9qCCxw4AMhd0nA=='	bcf9fb843eaf41bfa9bb9a77ac820e62	5f36cf1788337fa3d194b12072532c8b	161877d7e8c07471495ef2bbe3df5dde	1165.437409	951.7730691	0	562.3333333	0.007281553	3.250599752	22.07392505	0.057319629	0.007909766	0.536866453	0.080515898	0.090386448	0.056686607	0.065517219	0.066552448	0.036836095	0.036778985	0.012271625
-1	-1	-1	8	1292	0	0	0.546875	0	5.328125	0.46875	0.390625	0.40625	0.984375	0.125	0.140625	06.07.23_Haec_Placa27_Plate_D_p00_0_D03f02d1.TIF	06.07.23_Haec_Placa27_Plate_D_p00_0_D03f02d0.TIF	06.07.23_Haec_Placa27_Plate_D_p00_0_D03f02d2.TIF	0	0	0	129	1	1536	1536	1536	129	b'eLue5qojG63IBk0vwcXAOM3AaLQiG7CQH630Bi7sjagU9qCCxw4AN3Z0nw=='	c9321345ce93c2931e6f248239cf0e68	324ce7cef28bc915478421772f6d887c	ff8067b245df3be01a3e0f30b9072932	937.8585535	636.431961	0	951.375	0.00619195	2.474406681	16.49619425	0.044408276	0.005894494	0.421176078	0.059706794	0.068888486	0.043278076	0.050443608	0.051397743	0.029314637	0.029244826	0.008256119
-1	-1	-1	12	1399	0	0	0.546875	0	6.46875	0.484375	0.40625	0.4375	1.15625	0.09375	0.140625	06.07.23_Haec_Placa27_Plate_D_p00_0_D03f03d1.TIF	06.07.23_Haec_Placa27_Plate_D_p00_0_D03f03d0.TIF	06.07.23_Haec_Placa27_Plate_D_p00_0_D03f03d2.TIF	0	0	0	130	1	1536	1536	1536	130	b'eLue5qojG63IBk0vwcXAOM3AeLQiG7CQH630Bi7sjagU9qCCxw4APNV0og=='	78cc4328d176ab5ec588263342e7548b	23bff4c21c384f09e140c2f9ba2e49f3	26b3d6b5aadabeb963d688fa5e51360a	1364.828896	498.9051169	0	1179.666667	0.008577555	2.741479292	17.80654301	0.048756116	0.006138839	0.428244734	0.066307869	0.074882621	0.048544559	0.054981683	0.055548082	0.033671111	0.033617851	0.008945947
-1	-1	-1	15	744	0	0	0.53125	0	5.34375	0.40625	0.390625	0.4375	0.984375	0.171875	0.125	06.07.23_Haec_Placa27_Plate_D_p00_0_D03f04d1.TIF	06.07.23_Haec_Placa27_Plate_D_p00_0_D03f04d0.TIF	06.07.23_Haec_Placa27_Plate_D_p00_0_D03f04d2.TIF	0	0	0	131	1	1536	1536	1536	131	b'eLue5qojG63IBk0vwcXAOM3AZLQiG7CQH630Bi7sjagU9qCCxw4AQjR0pQ=='	4b7752566a336b68bbb740561c7decb5	77cf93149b1ec9e1ede14e6371589119	5dd85ea77f32586d86d5912856874b4f	1400.343842	423.9977185	0	656.2666667	0.02016129	3.857664038	30.29102444	0.057201404	0.007479443	0.50655918	0.080328908	0.088398695	0.05742266	0.064659193	0.065667828	0.038393423	0.038303817	0.011461063
-1	-1	-1	0	112	0	0	0.515625	0	3.140625	0.296875	0.3125	0.375	0.984375	0.109375	0.09375	06.07.23_Haec_Placa27_Plate_D_p00_0_D03f05d1.TIF	06.07.23_Haec_Placa27_Plate_D_p00_0_D03f05d0.TIF	06.07.23_Haec_Placa27_Plate_D_p00_0_D03f05d2.TIF	0	0	0	132	1	1536	1536	1536	132	b'eLue5qojG63IBk0vwcXAOM3AdLQiG7CQH630Bi7sjagU9qCCxw4AR5N0qA=='	08b6f16133c83421280321be4ca1da48	d846c5be703c7b0767708ad178854bc2	220ae263ad0c256b3af0dd46a4e1a6bd	nan	nan	nan	nan	0	2.772654146	19.33806081	0.048459385	0.006722689	0.537124399	0.066211486	0.075735296	0.047147211	0.055002162	0.055987397	0.030042018	0.030042018	0.009807205
-1	-1	-1	7	587	0	0	0.546875	0	4.1875	0.390625	0.40625	0.421875	1.140625	0.109375	0.125	06.07.23_Haec_Placa27_Plate_D_p00_0_D04f00d1.TIF	06.07.23_Haec_Placa27_Plate_D_p00_0_D04f00d0.TIF	06.07.23_Haec_Placa27_Plate_D_p00_0_D04f00d2.TIF	0	0	0	133	1	1536	1536	1536	133	b'eLue5qojG63IBk0vwcXAZLQiG8iQH630Bi7sjagU9qCCxw4AMiB0nA=='	8cb1012d387118472a7600b085f5bf7a	717bcd53f8bfc5c1eeb07220e82517e6	9c2b0f3cd822318eaa0d25ef283ed657	952.0335492	543.2483014	0	499.1428571	0.011925043	2.659010669	17.65372669	0.047995793	0.006777566	0.479214406	0.067187763	0.075137791	0.047617667	0.054590659	0.055593415	0.031646459	0.031506164	0.009637276
-1	-1	-1	8	721	0	0	0.640625	0	4.765625	0.40625	0.40625	0.4375	1.09375	0.140625	0.1875	06.07.23_Haec_Placa27_Plate_D_p00_0_D04f01d1.TIF	06.07.23_Haec_Placa27_Plate_D_p00_0_D04f01d0.TIF	06.07.23_Haec_Placa27_Plate_D_p00_0_D04f01d2.TIF	0	0	0	134	1	1536	1536	1536	134	b'eLue5qojG63IBk0vwcXAJM3AcLQiG7CQH630Bi7sjagU9qCCxw4AN390nw=='	21169dc8a96ce311f8d42d540555cba0	3313673ce8d4fbb68aa5f8c5d9bfc4f1	1dead536acd4a7ccb38a13d1bd386849	1416.783668	796.2656641	0	552.875	0.0110957	2.865002398	19.23935222	0.05018493	0.006545919	0.523883607	0.070408748	0.07980202	0.049642102	0.056961694	0.057724839	0.032754073	0.03265617	0.010263873
-1	-1	-1	35	1458	0	0	0.5625	0	5.71875	0.5	0.40625	0.421875	1.015625	0.125	0.125	06.07.23_Haec_Placa27_Plate_D_p00_0_D04f02d1.TIF	06.07.23_Haec_Placa27_Plate_D_p00_0_D04f02d0.TIF	06.07.23_Haec_Placa27_Plate_D_p00_0_D04f02d2.TIF	0	0	0	135	1	1536	1536	1536	135	b'eLue5qojG63IBk0vwcXAJM3AaLQiG7CQH630Bi7sjagU9qCCxw4APN50og=='	9ffacf1122b064312e4b116e19739c17	344c09de3aef43978639f2aa0464dca2	bdd380b8cfd6a1cdd6377c2b35cf240c	1345.104399	624.8537473	0	1304.485714	0.024005487	2.473514696	16.06058845	0.045531753	0.00729982	0.479098253	0.068024962	0.079456146	0.045925039	0.053198412	0.053347321	0.030778128	0.030716265	0.010017537
-1	-1	-1	36	1592	0	0	0.546875	0	5.890625	0.625	0.421875	0.4375	1.15625	0.109375	0.140625	06.07.23_Haec_Placa27_Plate_D_p00_0_D04f03d1.TIF	06.07.23_Haec_Placa27_Plate_D_p00_0_D04f03d0.TIF	06.07.23_Haec_Placa27_Plate_D_p00_0_D04f03d2.TIF	0	0	0	136	1	1536	1536	1536	136	b'eLue5qojG63IBk0vwcXAJM3AeLQiG7CQH630Bi7sjagU9qCCxw4AQj10pQ=='	2ab75da01fe94e223b892ea1409b8ddc	711d3e34c92420439c53de77881e0994	fb55f5c66d3153533265ef7eb1021220	1204.082059	781.8998989	0	1169.166667	0.022613065	2.350369569	15.27283031	0.042506037	0.006923096	0.495582435	0.066198642	0.078421521	0.043446858	0.050115164	0.049682236	0.028584098	0.028522515	0.010147785
-1	-1	-1	15	1132	0	0	0.65625	0	5.078125	0.46875	0.40625	0.46875	1.109375	0.109375	0.125	06.07.23_Haec_Placa27_Plate_D_p00_0_D04f04d1.TIF	06.07.23_Haec_Placa27_Plate_D_p00_0_D04f04d0.TIF	06.07.23_Haec_Placa27_Plate_D_p00_0_D04f04d2.TIF	0	0	0	137	1	1536	1536	1536	137	b'eLue5qojG63IBk0vwcXAJM3AZLQiG7CQH630Bi7sjagU9qCCxw4AR5x0qA=='	6f8f637755e3142870defeba390a0848	359ff0659bafbf5d12c400a1e6a2cd5a	db21585d83494b64510d90baf640b1ea	1148.337079	995.8724755	0	975.2	0.013250883	2.516510852	17.24894737	0.042702489	0.006396799	0.5104438	0.062973742	0.073543271	0.04302664	0.049478449	0.049928984	0.028448695	0.028365552	0.009319437
-1	-1	-1	6	301	0	0	0.5	0	3.484375	0.328125	0.390625	0.40625	1	0.125	0.140625	06.07.23_Haec_Placa27_Plate_D_p00_0_D04f05d1.TIF	06.07.23_Haec_Placa27_Plate_D_p00_0_D04f05d0.TIF	06.07.23_Haec_Placa27_Plate_D_p00_0_D04f05d2.TIF	0	0	0	138	1	1536	1536	1536	138	b'eLue5qojG63IBk0vwcXAJM3AdLQiG7CQH630Bi7sjagU9qCCxw4ATPt0qw=='	9300f3e2e580fa69940cd4d7e7212f32	2121284ff782254e4a17fdd39f7ec340	3d17e82b7f7dc1efc44e93a3f3359dab	1356.842706	1162.615023	0	292.5	0.019933555	2.662002555	17.37278404	0.050628625	0.007836623	0.478014102	0.071356917	0.082600484	0.049905261	0.058358163	0.059168785	0.032245457	0.032154258	0.010559655
-1	-1	-1	0	345	0	0	0.5	0	3.5625	0.328125	0.34375	0.40625	1.015625	0.109375	0.125	06.07.23_Haec_Placa27_Plate_D_p00_0_D05f00d1.TIF	06.07.23_Haec_Placa27_Plate_D_p00_0_D05f00d0.TIF	06.07.23_Haec_Placa27_Plate_D_p00_0_D05f00d2.TIF	0	0	0	139	1	1536	1536	1536	139	b'eLue5qojG63IBk0vwcXAdLQiG8iQH630Bi7sjagU9qCCxw4AN4h0nw=='	82310d337dd4e8d685dd945e0597929e	ea5260b8b60b832b64608c6d39e9b706	4d2d4eb38bf4f3f1105f12d4a63a9ba3	nan	nan	nan	nan	0	2.763762516	17.91926169	0.050406367	0.006535948	0.487886656	0.070190397	0.077908499	0.049806009	0.056987557	0.057885765	0.033486787	0.033452686	0.009968002
-1	-1	-1	2	743	0	0	0.5625	0	4.765625	0.390625	0.390625	0.421875	1	0.109375	0.171875	06.07.23_Haec_Placa27_Plate_D_p00_0_D05f01d1.TIF	06.07.23_Haec_Placa27_Plate_D_p00_0_D05f01d0.TIF	06.07.23_Haec_Placa27_Plate_D_p00_0_D05f01d2.TIF	0	0	0	140	1	1536	1536	1536	140	b'eLue5qojG63IBk0vwcXANM3AcLQiG7CQH630Bi7sjagU9qCCxw4APOd0og=='	641dc8b31a9b2a3500a3cd00efbf9429	4179399b881d6cca15d63dd70759f447	e58a65c621f8f68aa28d5ed76b40a87c	2006.999295	95.86722766	0	738	0.00269179	2.959844915	19.7966121	0.05320376	0.006565857	0.461037078	0.070609349	0.079439476	0.052059191	0.059626717	0.060620697	0.035426069	0.035320509	0.009603761
-1	-1	-1	7	1189	0	0	0.53125	0	5.328125	0.46875	0.390625	0.453125	1.046875	0.1875	0.171875	06.07.23_Haec_Placa27_Plate_D_p00_0_D05f02d1.TIF	06.07.23_Haec_Placa27_Plate_D_p00_0_D05f02d0.TIF	06.07.23_Haec_Placa27_Plate_D_p00_0_D05f02d2.TIF	0	0	0	141	1	1536	1536	1536	141	b'eLue5qojG63IBk0vwcXANM3AaLQiG7CQH630Bi7sjagU9qCCxw4AQkZ0pQ=='	c8137680207e96d7f7f198ee57428f42	167c1f4c836be76043a83f3185aa687a	871c32a2ff027cc1445aeed38c937941	1150.171599	734.9856571	0	1011	0.0058873	2.542545307	16.80285346	0.046725706	0.006083544	0.428901535	0.063233234	0.070759744	0.045882128	0.052593397	0.053496926	0.03194314	0.031900263	0.008408084
-1	-1	-1	11	1459	0	0	0.53125	0	6.140625	0.5	0.390625	0.421875	1	0.109375	0.125	06.07.23_Haec_Placa27_Plate_D_p00_0_D05f03d1.TIF	06.07.23_Haec_Placa27_Plate_D_p00_0_D05f03d0.TIF	06.07.23_Haec_Placa27_Plate_D_p00_0_D05f03d2.TIF	0	0	0	142	1	1536	1536	1536	142	b'eLue5qojG63IBk0vwcXANM3AeLQiG7CQH630Bi7sjagU9qCCxw4AR6V0qA=='	ac258e9bd05fd2f290e134a46946a6b6	16edf354d0f1809004a090223941493b	d3bd5f2afdd40afebe34958c335d5a49	1430.697589	837.9945774	0	1253.363636	0.007539411	2.259293977	14.68892252	0.040242445	0.005325969	0.420963318	0.056237822	0.064027203	0.040048717	0.045402371	0.045674584	0.028243896	0.028174012	0.007497265
-1	-1	-1	19	1287	0	0	0.546875	0	6.265625	0.515625	0.40625	0.4375	1.046875	0.109375	0.140625	06.07.23_Haec_Placa27_Plate_D_p00_0_D05f04d1.TIF	06.07.23_Haec_Placa27_Plate_D_p00_0_D05f04d0.TIF	06.07.23_Haec_Placa27_Plate_D_p00_0_D05f04d2.TIF	0	0	0	143	1	1536	1536	1536	143	b'eLue5qojG63IBk0vwcXANM3AZLQiG7CQH630Bi7sjagU9qCCxw4ATQR0qw=='	09d5f304d8c7c6f8f61dd9a629b1b6e3	d699b1d768912900fcb37f7c805400d1	b6065964de75cc2297effbf5cd4823c5	406.7284942	851.0927734	0	1154.789474	0.014763015	3.620756694	24.43933829	0.057077565	0.007483584	0.505593016	0.081256001	0.088404408	0.05879848	0.06453962	0.065045632	0.040708748	0.040617336	0.011337535
-1	-1	-1	1	46	0	0	0.53125	0	2.515625	0.3125	0.328125	0.390625	1.015625	0.109375	0.140625	06.07.23_Haec_Placa27_Plate_D_p00_0_D05f05d1.TIF	06.07.23_Haec_Placa27_Plate_D_p00_0_D05f05d0.TIF	06.07.23_Haec_Placa27_Plate_D_p00_0_D05f05d2.TIF	0	0	0	144	1	1536	1536	1536	144	b'eLue5qojG63IBk0vwcXANM3AdLQiG7CQH630Bi7sjagU9qCCxw4AUmN0rg=='	55a3eaa96331a0ea28ad3fae0063f832	e3ffb672da7c58779b78de77db56d8c3	480553d5fb76dd6145732ec0332c7a0e	2019.642599	1318.808664	0	36	0.02173913	2.883461297	20.52642859	0.047783462	0.007502131	0.541292166	0.069053711	0.079795399	0.047382007	0.055980833	0.056947998	0.031543053	0.031202047	0.01001734
-1	-1	-1	60	690	0	0	0.546875	0	5.234375	0.40625	0.390625	0.421875	1	0.125	0.1875	06.07.23_Haec_Placa27_Plate_D_p00_0_D06f00d1.TIF	06.07.23_Haec_Placa27_Plate_D_p00_0_D06f00d0.TIF	06.07.23_Haec_Placa27_Plate_D_p00_0_D06f00d2.TIF	0	0	0	145	1	1536	1536	1536	145	b'eLue5qojG63IBk0vwcXAbLQiG8iQH630Bi7sjagU9qCCxw4APPB0og=='	2238c5942b2a1a730cc9666a5b19e211	a74b75df4e6ce2de8f975257bb3dd32b	0f15dc45bb5447af8ad2c7309d5dc217	1609.197846	631.9837755	0	514.45	0.086956522	4.081722197	35.38713368	0.063067635	0.013944303	0.737843337	0.100664965	0.124086392	0.064314579	0.078905919	0.079971585	0.040733164	0.040534244	0.016598761
-1	-1	-1	3	647	0	0	0.53125	0	4.09375	0.375	0.375	0.421875	1.03125	0.109375	0.125	06.07.23_Haec_Placa27_Plate_D_p00_0_D06f01d1.TIF	06.07.23_Haec_Placa27_Plate_D_p00_0_D06f01d0.TIF	06.07.23_Haec_Placa27_Plate_D_p00_0_D06f01d2.TIF	0	0	0	146	1	1536	1536	1536	146	b'eLue5qojG63IBk0vwcXALM3AcLQiG7CQH630Bi7sjagU9qCCxw4AQk90pQ=='	7805fafc9bf09ace17c2c2ef35d17e31	a5edf17547e86dde8a0fe3a2feb04c23	e6b94e6841494be06d7b7f0cb1f9d63a	1391.288369	829.6415198	0	511	0.004636785	3.135345731	21.02919113	0.058506836	0.007137012	0.486140907	0.076819107	0.086959423	0.056700273	0.065503373	0.066796983	0.038385309	0.038270147	0.010777729
-1	-1	-1	3	1083	0	0	0.578125	0	5.609375	0.453125	0.390625	0.40625	0.984375	0.125	0.140625	06.07.23_Haec_Placa27_Plate_D_p00_0_D06f02d1.TIF	06.07.23_Haec_Placa27_Plate_D_p00_0_D06f02d0.TIF	06.07.23_Haec_Placa27_Plate_D_p00_0_D06f02d2.TIF	0	0	0	147	1	1536	1536	1536	147	b'eLue5qojG63IBk0vwcXALM3AaLQiG7CQH630Bi7sjagU9qCCxw4AR650qA=='	bda0441b3c3fbf681c1dcfd1c8b01b96	e52772978b40f0f1128f08c72f952364	9aac452d2b0dc5ce43079b746b3b9e3f	1225.013998	557.3129893	0	1071.666667	0.002770083	2.594709765	16.85632913	0.049522932	0.006184708	0.417088508	0.064392666	0.073582824	0.048092325	0.055505751	0.056451761	0.034055729	0.034012276	0.008250181
-1	-1	-1	4	1309	0	0	0.546875	0	5.640625	0.484375	0.40625	0.4375	1.0625	0.1875	0.125	06.07.23_Haec_Placa27_Plate_D_p00_0_D06f03d1.TIF	06.07.23_Haec_Placa27_Plate_D_p00_0_D06f03d0.TIF	06.07.23_Haec_Placa27_Plate_D_p00_0_D06f03d2.TIF	0	0	0	148	1	1536	1536	1536	148	b'eLue5qojG63IBk0vwcXALM3AeLQiG7CQH630Bi7sjagU9qCCxw4ATQ10qw=='	20bd002fb3968cdbe5ec80031bd3a57a	2c7514c18c83a3fd16a9061f50e85dcc	b0b9b6b2d8159f7e08b272e94d3b492b	1283.407028	1268.022274	0	989	0.003055768	2.355206115	15.53985276	0.042850404	0.005522851	0.423389192	0.056819307	0.064968021	0.041957887	0.048240337	0.048916252	0.029889604	0.029811712	0.0072395
-1	-1	-1	8	1268	0	0	0.53125	0	5.40625	0.46875	0.390625	0.453125	1.125	0.109375	0.140625	06.07.23_Haec_Placa27_Plate_D_p00_0_D06f04d1.TIF	06.07.23_Haec_Placa27_Plate_D_p00_0_D06f04d0.TIF	06.07.23_Haec_Placa27_Plate_D_p00_0_D06f04d2.TIF	0	0	0	149	1	1536	1536	1536	149	b'eLue5qojG63IBk0vwcXALM3AZLQiG7CQH630Bi7sjagU9qCCxw4AUmx0rg=='	fb8593fea0ebeddc90086c5a418de4be	e56897aa4f6f03621e1a0e3194533ff9	b2e0ff60121a8f9da1014f5ecd828362	1061.807547	793.2312841	0	1151.75	0.006309148	2.351045413	15.17062272	0.043816881	0.006075648	0.428832602	0.059983301	0.068157359	0.043008941	0.049754454	0.05047628	0.029411766	0.029331355	0.008365299
-1	-1	-1	10	543	0	0	0.5	0	4.421875	0.359375	0.375	0.390625	1.015625	0.125	0.125	06.07.23_Haec_Placa27_Plate_D_p00_0_D06f05d1.TIF	06.07.23_Haec_Placa27_Plate_D_p00_0_D06f05d0.TIF	06.07.23_Haec_Placa27_Plate_D_p00_0_D06f05d2.TIF	0	0	0	150	1	1536	1536	1536	150	b'eLue5qojG63IBk0vwcXALM3AdLQiG7CQH630Bi7sjagU9qCCxw4AV8t0sQ=='	ad91cd0bb9d71a0b215ad3e1c7e3fba0	18157573be490434642b754085cfdb4b	97356afd6cb0e0325e18c9bac0448daa	1800.082889	1427.325931	0	496.3	0.018416206	2.555172865	17.30347072	0.043727658	0.005763189	0.486832198	0.061885677	0.07010436	0.043889198	0.049649306	0.050063194	0.029595928	0.029343156	0.008739721
-1	-1	-1	6	807	0	0	0.5625	0	5.203125	0.390625	0.40625	0.4375	1	0.140625	0.1875	06.07.23_Haec_Placa27_Plate_D_p00_0_D07f00d1.TIF	06.07.23_Haec_Placa27_Plate_D_p00_0_D07f00d0.TIF	06.07.23_Haec_Placa27_Plate_D_p00_0_D07f00d2.TIF	0	0	0	151	1	1536	1536	1536	151	b'eLue5qojG63IBk0vwcXAfLQiG8iQH630Bi7sjagU9qCCxw4AQlh0pQ=='	a2355a9cbf8b9bd7e67462b7741b3329	0b5ee0eb16d87cfc831f40e2c9fe800b	838dced1bd28d0a9e411dbcb15aade4e	1679.512002	781.3806328	0	713.8333333	0.007434944	2.876633465	18.89504149	0.054108659	0.008015647	0.53472804	0.075282457	0.085803146	0.053138218	0.062086368	0.063512891	0.034263917	0.034186166	0.011637272
-1	-1	-1	10	821	0	0	0.53125	0	4.40625	0.375	0.375	0.421875	1.015625	0.125	0.140625	06.07.23_Haec_Placa27_Plate_D_p00_0_D07f01d1.TIF	06.07.23_Haec_Placa27_Plate_D_p00_0_D07f01d0.TIF	06.07.23_Haec_Placa27_Plate_D_p00_0_D07f01d2.TIF	0	0	0	152	1	1536	1536	1536	152	b'eLue5qojG63IBk0vwcXAPM3AcLQiG7CQH630Bi7sjagU9qCCxw4AR7d0qA=='	cb443d109d6867b873be220e615d966a	12e63304a435c65fe18279928c19ad4c	a1c659c333a48d87dc9272aa97982b46	1634.375278	227.3876336	0	775.4	0.012180268	2.742265612	19.00704599	0.05023883	0.00821571	0.56149279	0.072207496	0.083198397	0.04935644	0.058768364	0.059826612	0.030928328	0.03085668	0.011704132
-1	-1	-1	5	1380	0	0	0.5625	0	6.21875	0.484375	0.390625	0.421875	1	0.109375	0.125	06.07.23_Haec_Placa27_Plate_D_p00_0_D07f02d1.TIF	06.07.23_Haec_Placa27_Plate_D_p00_0_D07f02d0.TIF	06.07.23_Haec_Placa27_Plate_D_p00_0_D07f02d2.TIF	0	0	0	153	1	1536	1536	1536	153	b'eLue5qojG63IBk0vwcXAPM3AaLQiG7CQH630Bi7sjagU9qCCxw4ATRZ0qw=='	49cd2a21d506b4957c7486447cebc887	0545bd426d7225f3bed2a0d3b64305a9	1cf9698c7131128ab4cecc4d3fcc73c6	1470.181429	508.0957723	0	1044	0.003623188	2.384600815	15.78416074	0.043898836	0.005983234	0.445909375	0.059394716	0.067181019	0.042981127	0.049719668	0.05065928	0.029772663	0.029724354	0.008070122
-1	-1	-1	43	1509	0	0	0.546875	0	5.984375	0.515625	0.421875	0.4375	1.171875	0.109375	0.125	06.07.23_Haec_Placa27_Plate_D_p00_0_D07f03d1.TIF	06.07.23_Haec_Placa27_Plate_D_p00_0_D07f03d0.TIF	06.07.23_Haec_Placa27_Plate_D_p00_0_D07f03d2.TIF	0	0	0	154	1	1536	1536	1536	154	b'eLue5qojG63IBk0vwcXAPM3AeLQiG7CQH630Bi7sjagU9qCCxw4AUnV0rg=='	1051c1bb1e7af716404b67413a3bdb62	119390810437f0a8d995de71aecf7adb	f71506bc6b782a3afa0656109766fd72	861.4818277	780.1928252	0	1100.255814	0.028495693	2.501417717	17.10134017	0.045997221	0.008212165	0.475227451	0.066944739	0.080286908	0.045646024	0.054630973	0.054982525	0.030605908	0.030564327	0.009946262
-1	-1	-1	20	1192	0	0	0.578125	0	5.203125	0.46875	0.40625	0.453125	1.125	0.109375	0.125	06.07.23_Haec_Placa27_Plate_D_p00_0_D07f04d1.TIF	06.07.23_Haec_Placa27_Plate_D_p00_0_D07f04d0.TIF	06.07.23_Haec_Placa27_Plate_D_p00_0_D07f04d2.TIF	0	0	0	155	1	1536	1536	1536	155	b'eLue5qojG63IBk0vwcXAPM3AZLQiG7CQH630Bi7sjagU9qCCxw4AV9R0sQ=='	0472bc179d5837fd4673afa3b8a7c3eb	678787c6c23a6fd22720bfd67cf2a01d	3111e9bdaa4e7f9872a7e732697dd8eb	682.3150189	1112.3259	0	1068.95	0.016778523	2.594894145	18.03799566	0.046780828	0.007061784	0.49080804	0.064212398	0.075032901	0.045640278	0.054012464	0.05514706	0.030342809	0.030277011	0.00932134
-1	-1	-1	5	371	0	0	0.53125	0	4	0.328125	0.375	0.390625	0.96875	0.125	0.140625	06.07.23_Haec_Placa27_Plate_D_p00_0_D07f05d1.TIF	06.07.23_Haec_Placa27_Plate_D_p00_0_D07f05d0.TIF	06.07.23_Haec_Placa27_Plate_D_p00_0_D07f05d2.TIF	0	0	0	156	1	1536	1536	1536	156	b'eLue5qojG63IBk0vwcXAPM3AdLQiG7CQH630Bi7sjagU9qCCxw4AXTN0tA=='	167de03a373d475618a3ea787565eb58	5c6811accb6e834a4707136854460077	e32eb96bc1ca1263fcd8b6c3d6f38c7d	1800.174856	907.1161388	0	275.4	0.013477089	3.395698001	22.79417644	0.06026373	0.008620052	0.556772536	0.085037791	0.095808892	0.059995664	0.068791368	0.069758471	0.039205117	0.039141696	0.012758861
-1	-1	-1	4	979	0	0	0.53125	0	4.875	0.4375	0.40625	0.421875	1.15625	0.109375	0.125	06.07.23_Haec_Placa27_Plate_D_p00_0_D08f00d1.TIF	06.07.23_Haec_Placa27_Plate_D_p00_0_D08f00d0.TIF	06.07.23_Haec_Placa27_Plate_D_p00_0_D08f00d2.TIF	0	0	0	157	1	1536	1536	1536	157	b'eLue5qojG63IBk0vwcXAYrQiG8iQH630Bi7sjagU9qCCxw4AR8B0qA=='	1ef4f99ac483dd8ff2e211ded7fbe412	7b457cbc800c83c7bac1b4b0247426b3	871a5a3c14a9bdeb2ddf12c3bbafa662	1182.732243	526.9568447	0	909.5	0.004085802	3.116809961	20.54112097	0.057771037	0.007480623	0.455615645	0.077662283	0.087516276	0.056630573	0.065152081	0.066270105	0.038610829	0.038530715	0.010811203
-1	-1	-1	1	1044	0	0	0.65625	0	4.859375	0.4375	0.390625	0.421875	1.015625	0.140625	0.171875	06.07.23_Haec_Placa27_Plate_D_p00_0_D08f01d1.TIF	06.07.23_Haec_Placa27_Plate_D_p00_0_D08f01d0.TIF	06.07.23_Haec_Placa27_Plate_D_p00_0_D08f01d2.TIF	0	0	0	158	1	1536	1536	1536	158	b'eLue5qojG63IBk0vwcXAIs3AcLQiG7CQH630Bi7sjagU9qCCxw4ATR90qw=='	44b76b8c680476a24482af22af491263	82aef8ddcb74c083e7ea72a7eb9e3848	384779a34b0e2f00e35497b1de95a7a1	765.2142857	1345.542857	0	1044	0.000957854	2.854721745	18.47323319	0.055584669	0.007193299	0.443805485	0.072256031	0.082717304	0.053635205	0.062558723	0.063941479	0.036582527	0.036514914	0.009973627
-1	-1	-1	17	1467	0	0	0.546875	0	5.359375	0.46875	0.390625	0.421875	1	0.125	0.125	06.07.23_Haec_Placa27_Plate_D_p00_0_D08f02d1.TIF	06.07.23_Haec_Placa27_Plate_D_p00_0_D08f02d0.TIF	06.07.23_Haec_Placa27_Plate_D_p00_0_D08f02d2.TIF	0	0	0	159	1	1536	1536	1536	159	b'eLue5qojG63IBk0vwcXAIs3AaLQiG7CQH630Bi7sjagU9qCCxw4AUn50rg=='	efd269cab9eb34e046ed7a6e96e2ef24	fe5d1f1dab2ca9286a83e2d2a322b517	d5f8e42640a6a36f8a2f582753f19154	1292.503505	562.7477671	0	1195.294118	0.011588275	2.364764767	14.79442417	0.046630447	0.007085288	0.441388946	0.066538355	0.076870232	0.045926353	0.053724114	0.054313861	0.031011669	0.030979591	0.009572222
-1	-1	-1	19	1313	0	0	0.5625	0	5.65625	0.46875	0.390625	0.4375	1.125	0.125	0.125	06.07.23_Haec_Placa27_Plate_D_p00_0_D08f03d1.TIF	06.07.23_Haec_Placa27_Plate_D_p00_0_D08f03d0.TIF	06.07.23_Haec_Placa27_Plate_D_p00_0_D08f03d2.TIF	0	0	0	160	1	1536	1536	1536	160	b'eLue5qojG63IBk0vwcXAIs3AeLQiG7CQH630Bi7sjagU9qCCxw4AV910sQ=='	e17773a91f3c04e6c9db627ae9ee5a0a	a7d0418553e62bb9c34736b1c90e428d	8dfa4ec23461b3180c34f8429b1014d0	1286.946538	947.2971293	0	1113.315789	0.014470678	2.667013208	16.96421954	0.051384348	0.007481744	0.46160471	0.072221975	0.08389708	0.05075281	0.059119507	0.059612026	0.033985934	0.033941133	0.010554087
-1	-1	-1	10	1000	0	0	0.53125	0	4.875	0.40625	0.375	0.421875	1.015625	0.140625	0.1875	06.07.23_Haec_Placa27_Plate_D_p00_0_D08f04d1.TIF	06.07.23_Haec_Placa27_Plate_D_p00_0_D08f04d0.TIF	06.07.23_Haec_Placa27_Plate_D_p00_0_D08f04d2.TIF	0	0	0	161	1	1536	1536	1536	161	b'eLue5qojG63IBk0vwcXAIs3AZLQiG7CQH630Bi7sjagU9qCCxw4AXTx0tA=='	1c5da725143d462cad6d0870cc3e5a78	66e9b15f71c9e6e8c7254a0f43c055e2	4ed55c9fea443a2a4869e6ed17d5dd31	1003.294395	1112.045474	0	767.1	0.01	3.098404013	20.07715742	0.060690198	0.008523529	0.484946304	0.082878434	0.095270591	0.058806304	0.069316555	0.070778433	0.038227452	0.038156864	0.012446759
-1	-1	-1	2	657	0	0	0.515625	0	5.5625	0.390625	0.375	0.390625	1	0.125	0.140625	06.07.23_Haec_Placa27_Plate_D_p00_0_D08f05d1.TIF	06.07.23_Haec_Placa27_Plate_D_p00_0_D08f05d0.TIF	06.07.23_Haec_Placa27_Plate_D_p00_0_D08f05d2.TIF	0	0	0	162	1	1536	1536	1536	162	b'eLue5qojG63IBk0vwcXAIs3AdLQiG7CQH630Bi7sjagU9qCCxw4AYpt0tw=='	3ac9610015bd3babadabc603fa7c102f	59e224eef107eba2a618347d72e571e9	7a98b2fc3dcc6cf2daf1e86cddc30100	1525.161146	1318.593423	0	310	0.00304414	3.659844318	24.13324447	0.059957623	0.007661086	0.538015635	0.08546871	0.093061154	0.061664576	0.067726569	0.068167847	0.041901693	0.04148387	0.011838008
-1	-1	-1	1	698	0	0	0.53125	0	4.875	0.390625	0.390625	0.4375	1.015625	0.125	0.1875	06.07.23_Haec_Placa27_Plate_D_p00_0_D09f00d1.TIF	06.07.23_Haec_Placa27_Plate_D_p00_0_D09f00d0.TIF	06.07.23_Haec_Placa27_Plate_D_p00_0_D09f00d2.TIF	0	0	0	163	1	1536	1536	1536	163	b'eLue5qojG63IBk0vwcXAcrQiG8iQH630Bi7sjagU9qCCxw4ATSh0qw=='	f5eb0eb9693816b39a3b6ce547418df4	a65957a28a9ba639473e99615809c403	bdfea2f1bb37c2aa882b7191810048c7	1234.798307	351.7207334	0	458	0.001432665	3.632940158	23.44675047	0.064479748	0.007739199	0.470850524	0.08628013	0.095516605	0.064359962	0.071946642	0.07301534	0.044480028	0.044418227	0.01162098
-1	-1	-1	5	916	0	0	0.5625	0	4.96875	0.421875	0.390625	0.4375	1.015625	0.140625	0.1875	06.07.23_Haec_Placa27_Plate_D_p00_0_D09f01d1.TIF	06.07.23_Haec_Placa27_Plate_D_p00_0_D09f01d0.TIF	06.07.23_Haec_Placa27_Plate_D_p00_0_D09f01d2.TIF	0	0	0	164	1	1536	1536	1536	164	b'eLue5qojG63IBk0vwcXAMs3AcLQiG7CQH630Bi7sjagU9qCCxw4AUod0rg=='	d990d7ee61cf7782bb4302a2d9c97bfe	ce14823cde9afe231dbe10c35f4319a5	30d5f2ca2a11b2c55245be4691e0ddea	1222.090338	453.000995	0	826.6	0.005458515	2.925558782	19.86871366	0.053346821	0.006965494	0.48791752	0.07074236	0.08097012	0.051819386	0.060161589	0.061199591	0.034947342	0.034917374	0.00980828
-1	-1	-1	8	1329	0	0	0.578125	0	6.09375	0.484375	0.390625	0.421875	1	0.125	0.125	06.07.23_Haec_Placa27_Plate_D_p00_0_D09f02d1.TIF	06.07.23_Haec_Placa27_Plate_D_p00_0_D09f02d0.TIF	06.07.23_Haec_Placa27_Plate_D_p00_0_D09f02d2.TIF	0	0	0	165	1	1536	1536	1536	165	b'eLue5qojG63IBk0vwcXAMs3AaLQiG7CQH630Bi7sjagU9qCCxw4AV+Z0sQ=='	4b760a88080482e04762cd509dcf9612	47f387e2e96cae2f08f91a0823e042c1	85d9a9e845975a297f396331b2dd0eee	824.4850835	427.8846826	0	1256.5	0.006019564	2.349102303	15.7026724	0.042390712	0.005624161	0.45716165	0.058115347	0.065967337	0.041805021	0.048143501	0.048861743	0.02860178	0.028557519	0.008013249
-1	-1	-1	14	1662	0	0	0.5625	0	6.125	0.515625	0.421875	0.46875	1.25	0.109375	0.125	06.07.23_Haec_Placa27_Plate_D_p00_0_D09f03d1.TIF	06.07.23_Haec_Placa27_Plate_D_p00_0_D09f03d0.TIF	06.07.23_Haec_Placa27_Plate_D_p00_0_D09f03d2.TIF	0	0	0	166	1	1536	1536	1536	166	b'eLue5qojG63IBk0vwcXAMs3AeLQiG7CQH630Bi7sjagU9qCCxw4AXUV0tA=='	f7a5584f8eeb70aaff76657707294ccd	076084c6db49c2bc232569ace3cbadbe	f7533f810d5f83ce8a00f3e3ad548b99	1528.070641	670.5177558	0	1298.5	0.008423586	2.532932288	16.16755669	0.047317785	0.006669262	0.442574004	0.066454309	0.075630591	0.047049316	0.054120914	0.054572805	0.031986032	0.031919965	0.009458548
-1	-1	-1	13	1453	0	0	0.546875	0	6.84375	0.484375	0.40625	0.4375	1.09375	0.109375	0.125	06.07.23_Haec_Placa27_Plate_D_p00_0_D09f04d1.TIF	06.07.23_Haec_Placa27_Plate_D_p00_0_D09f04d0.TIF	06.07.23_Haec_Placa27_Plate_D_p00_0_D09f04d2.TIF	0	0	0	167	1	1536	1536	1536	167	b'eLue5qojG63IBk0vwcXAMs3AZLQiG7CQH630Bi7sjagU9qCCxw4AYqR0tw=='	e86e7b480942ec1d20d7247de88efb02	bfe1fe9c73a5548eca6f67e06770dd25	9d958ce5276dc96dc63bc2445039ebb9	761.6782558	832.9923051	0	1259.384615	0.008947006	2.907671844	19.83172939	0.05165513	0.006584079	0.449115063	0.069862221	0.07931393	0.051130843	0.058180318	0.058758756	0.035580207	0.03552083	0.009316002
-1	-1	-1	6	231	0	0	0.5	0	3.6875	0.3125	0.390625	0.375	0.984375	0.109375	0.140625	06.07.23_Haec_Placa27_Plate_D_p00_0_D09f05d1.TIF	06.07.23_Haec_Placa27_Plate_D_p00_0_D09f05d0.TIF	06.07.23_Haec_Placa27_Plate_D_p00_0_D09f05d2.TIF	0	0	0	168	1	1536	1536	1536	168	b'eLue5qojG63IBk0vwcXAMs3AdLQiG7CQH630Bi7sjagU9qCCxw4AaAN0ug=='	a4794b9c5dfd85716ee562b3057f079f	115984a2901bf441f489bda5e1baaf05	0c279cc51dba1938f72a12dd9993e155	1641.820798	996.4995725	0	145.6666667	0.025974026	4.229573164	30.46631103	0.066832189	0.009362533	0.620440546	0.10228334	0.110856467	0.070509403	0.076736775	0.07618199	0.046430695	0.046226977	0.015700221
-1	-1	-1	4	748	0	0	0.515625	0	4.5625	0.421875	0.40625	0.40625	1.140625	0.125	0.125	06.07.23_Haec_Placa27_Plate_D_p00_0_D10f00d1.TIF	06.07.23_Haec_Placa27_Plate_D_p00_0_D10f00d0.TIF	06.07.23_Haec_Placa27_Plate_D_p00_0_D10f00d2.TIF	0	0	0	169	1	1536	1536	1536	169	b'eLue5qojG63IBk0vwcXQYLQiG8iQH630Bi7sjagU9qCCxw4AIet0kw=='	733353a8bc2ae5efa0c33ca4d2eaf88e	122c18fb46725888da33356d5c83778e	ab886b24a0df7d9cecd99edc634b8201	1094.05932	520.4854643	0	526.75	0.005347594	2.793195012	19.00347126	0.047813779	0.006275558	0.485647472	0.066456959	0.073697181	0.047499997	0.053985963	0.054728952	0.032400127	0.032331971	0.009234079
-1	-1	-1	6	830	0	0	0.65625	0	4.875	0.40625	0.40625	0.4375	1.0625	0.140625	0.1875	06.07.23_Haec_Placa27_Plate_D_p00_0_D10f01d1.TIF	06.07.23_Haec_Placa27_Plate_D_p00_0_D10f01d0.TIF	06.07.23_Haec_Placa27_Plate_D_p00_0_D10f01d2.TIF	0	0	0	170	1	1536	1536	1536	170	b'eLue5qojG63IBk0vwcXQIM3AcLQiG7CQH630Bi7sjagU9qCCxw4AJ0p0lg=='	7d08bb14a27ba70d39c57e882579db04	4bd59ab7833c2d0e4acb19e8e58a4f58	661e4c42a6b3de6f1ec698e897fa1db9	1010.192711	927.2175147	0	642.5	0.007228916	2.984271292	19.42375204	0.051821405	0.006229625	0.45554507	0.070059062	0.07800142	0.051793587	0.058007557	0.058686512	0.036319396	0.036239075	0.009206831
-1	-1	-1	20	1192	0	0	0.5625	0	5.390625	0.46875	0.40625	0.421875	1.015625	0.125	0.125	06.07.23_Haec_Placa27_Plate_D_p00_0_D10f02d1.TIF	06.07.23_Haec_Placa27_Plate_D_p00_0_D10f02d0.TIF	06.07.23_Haec_Placa27_Plate_D_p00_0_D10f02d2.TIF	0	0	0	171	1	1536	1536	1536	171	b'eLue5qojG63IBk0vwcXQIM3AaLQiG7CQH630Bi7sjagU9qCCxw4ALKl0mQ=='	50ee75c66df6e2dc72d9cb2af799151f	04bf0422e35feab48765f9f3e34bf023	cdc73de3839605a949b74c1b0fba476a	925.6770141	728.5388505	0	1128	0.016778523	2.390982445	16.15205669	0.041583598	0.006311686	0.432261371	0.058550469	0.068074748	0.041463379	0.047814037	0.04794052	0.028714305	0.028622188	0.007915183
-1	-1	-1	49	1759	0	0	0.53125	0	6.71875	0.546875	0.421875	0.4375	1.15625	0.125	0.125	06.07.23_Haec_Placa27_Plate_D_p00_0_D10f03d1.TIF	06.07.23_Haec_Placa27_Plate_D_p00_0_D10f03d0.TIF	06.07.23_Haec_Placa27_Plate_D_p00_0_D10f03d2.TIF	0	0	0	172	1	1536	1536	1536	172	b'eLue5qojG63IBk0vwcXQIM3AeLQiG7CQH630Bi7sjagU9qCCxw4AMgh0nA=='	30ff991b073e59b3b9c150c239a43c37	d76055065d31b9bf3ba54981458e6174	0f29dd55461d1f078c926a1526c1cab4	1130.738683	742.7013425	0	1340.142857	0.027856737	2.335774636	15.02620743	0.043625502	0.008098407	0.483958169	0.069720989	0.082370779	0.044328358	0.052189415	0.05187551	0.029109678	0.029031648	0.010715412
-1	-1	-1	15	1251	0	0	0.53125	0	5.625	0.484375	0.40625	0.46875	1.140625	0.109375	0.125	06.07.23_Haec_Placa27_Plate_D_p00_0_D10f04d1.TIF	06.07.23_Haec_Placa27_Plate_D_p00_0_D10f04d0.TIF	06.07.23_Haec_Placa27_Plate_D_p00_0_D10f04d2.TIF	0	0	0	173	1	1536	1536	1536	173	b'eLue5qojG63IBk0vwcXQIM3AZLQiG7CQH630Bi7sjagU9qCCxw4AN2d0nw=='	a3d23fe63d86ebc9d2eb8c2be46d2bb7	96edf0c96aacd1783050da8c7c97e62a	fd2be7ab8ff5676267dfd590b4b71537	1115.829367	1025.392192	0	955.2	0.011990408	2.380295056	16.18738316	0.039827747	0.005738155	0.502939417	0.060531968	0.070133699	0.040366381	0.045898525	0.045715586	0.027162584	0.027084216	0.008821211
-1	-1	-1	2	403	0	0	0.515625	0	4.53125	0.328125	0.359375	0.390625	0.984375	0.109375	0.140625	06.07.23_Haec_Placa27_Plate_D_p00_0_D10f05d1.TIF	06.07.23_Haec_Placa27_Plate_D_p00_0_D10f05d0.TIF	06.07.23_Haec_Placa27_Plate_D_p00_0_D10f05d2.TIF	0	0	0	174	1	1536	1536	1536	174	b'eLue5qojG63IBk0vwcXQIM3AdLQiG7CQH630Bi7sjagU9qCCxw4APMZ0og=='	a629935bf8d80bfc1852680e9d954893	35d6349ff64693e1797e401057e56beb	0a7c8516a60e9d45a4ba38b85c714d3d	1915.616492	602.3101291	0	399.5	0.004962779	2.83473954	18.58474244	0.049863768	0.006558653	0.518082462	0.068515547	0.076076487	0.049575724	0.056116371	0.057013576	0.032802998	0.032637572	0.009918899
-1	-1	-1	6	995	0	0	0.484375	0	5.125	0.421875	0.390625	0.4375	1	0.140625	0.234375	06.07.23_Haec_Placa27_Plate_D_p00_0_D11f00d1.TIF	06.07.23_Haec_Placa27_Plate_D_p00_0_D11f00d0.TIF	06.07.23_Haec_Placa27_Plate_D_p00_0_D11f00d2.TIF	0	0	0	175	1	1536	1536	1536	175	b'eLue5qojG63IBk0vwcXQcLQiG8iQH630Bi7sjagU9qCCxw4AJ1N0lg=='	6737bcb9c31f30a82be97ddbf4001f45	862006fa56467d637e6fa38e27e5310a	ae176d0265e29387c40e194dfba09ceb	1450.172106	566.0329044	0	834.1666667	0.006030151	3.254527637	21.80128943	0.059222585	0.008491477	0.517945616	0.081257269	0.09204848	0.058150325	0.067797269	0.068856047	0.038281605	0.038230369	0.012085343
-1	-1	-1	1	832	0	0	0.515625	0	4.5625	0.375	0.390625	0.421875	1.03125	0.125	0.15625	06.07.23_Haec_Placa27_Plate_D_p00_0_D11f01d1.TIF	06.07.23_Haec_Placa27_Plate_D_p00_0_D11f01d0.TIF	06.07.23_Haec_Placa27_Plate_D_p00_0_D11f01d2.TIF	0	0	0	176	1	1536	1536	1536	176	b'eLue5qojG63IBk0vwcXQMM3AcLQiG7CQH630Bi7sjagU9qCCxw4ALLJ0mQ=='	1dac4f09dda58499aab5aae7bc1644de	deefc7fe0435f45fdd1cb73a26247afe	35ccb66d3403acbb072d2753f221803e	1681.950413	840.7603306	0	828	0.001201923	3.286849645	21.18560581	0.060539218	0.008147153	0.50498501	0.082272815	0.092105017	0.059877601	0.068641879	0.069664406	0.040394043	0.040313915	0.011672375
-1	-1	-1	2	1202	0	0	0.578125	0	5.484375	0.453125	0.375	0.40625	1.109375	0.109375	0.140625	06.07.23_Haec_Placa27_Plate_D_p00_0_D11f02d1.TIF	06.07.23_Haec_Placa27_Plate_D_p00_0_D11f02d0.TIF	06.07.23_Haec_Placa27_Plate_D_p00_0_D11f02d2.TIF	0	0	0	177	1	1536	1536	1536	177	b'eLue5qojG63IBk0vwcXQMM3AaLQiG7CQH630Bi7sjagU9qCCxw4AMhF0nA=='	46b5d450a524d51254aa6852897b56d9	06814c8e64ec5bd2932f2ac0df87f15c	955e5679dd67977c16e0d46c76dbe756	1637.851792	789.0805287	0	980.5	0.001663894	2.735395338	17.39987	0.052193242	0.006268964	0.419272566	0.068082609	0.077524389	0.051141344	0.058354755	0.059221561	0.036576295	0.03651757	0.008591489
-1	-1	-1	8	1206	0	0	0.8125	0	5.484375	0.46875	0.421875	0.4375	1.203125	0.109375	0.140625	06.07.23_Haec_Placa27_Plate_D_p00_0_D11f03d1.TIF	06.07.23_Haec_Placa27_Plate_D_p00_0_D11f03d0.TIF	06.07.23_Haec_Placa27_Plate_D_p00_0_D11f03d2.TIF	0	0	0	178	1	1536	1536	1536	178	b'eLue5qojG63IBk0vwcXQMM3AeLQiG7CQH630Bi7sjagU9qCCxw4AN3B0nw=='	64559ab4af6f5e9d9908d5c7b066a22c	f8a9db761291a0e0c9616fc08de1f1f5	d484845bf1578239acb348781bc39cd7	1012.615556	612.8133605	0	920.625	0.006633499	2.997759656	18.98942921	0.057303354	0.00688063	0.406860967	0.074600854	0.084551103	0.056179784	0.064153511	0.065213152	0.040135923	0.040067637	0.009473325
-1	-1	-1	3	1187	0	0	0.546875	0	5.703125	0.453125	0.40625	0.46875	1.140625	0.140625	0.140625	06.07.23_Haec_Placa27_Plate_D_p00_0_D11f04d1.TIF	06.07.23_Haec_Placa27_Plate_D_p00_0_D11f04d0.TIF	06.07.23_Haec_Placa27_Plate_D_p00_0_D11f04d2.TIF	0	0	0	179	1	1536	1536	1536	179	b'eLue5qojG63IBk0vwcXQMM3AZLQiG7CQH630Bi7sjagU9qCCxw4APM90og=='	ff46a1b6e97526c231607e2ba5357ecb	f0c6f72f916141d4bc77d37928049556	eb80bc0965bc355cba7110ba289c1ff8	1362.803315	674.9223532	0	647.6666667	0.00252738	3.04421107	20.2776853	0.055907959	0.007136132	0.48387507	0.075348962	0.084480568	0.054903344	0.062951278	0.064048435	0.037527464	0.037451477	0.010386498
-1	-1	-1	0	540	0	0	0.5	0	3.953125	0.375	0.34375	0.4375	1.015625	0.109375	0.140625	06.07.23_Haec_Placa27_Plate_D_p00_0_D11f05d1.TIF	06.07.23_Haec_Placa27_Plate_D_p00_0_D11f05d0.TIF	06.07.23_Haec_Placa27_Plate_D_p00_0_D11f05d2.TIF	0	0	0	180	1	1536	1536	1536	180	b'eLue5qojG63IBk0vwcXQMM3AdLQiG7CQH630Bi7sjagU9qCCxw4AQi50pQ=='	a08d23b53102a49765b3e2836b9441dd	f88b9358e8a80ee3912112fdb877cdd4	a0aaa8118c73a1b94112c7f0f7eb8cfe	nan	nan	nan	nan	0	2.947414758	19.42795262	0.050976763	0.006695715	0.511905369	0.070058099	0.07673929	0.051069663	0.05748607	0.058420481	0.03499637	0.034851127	0.009659518
-1	-1	-1	10	603	0	0	0.515625	0	4.203125	0.375	0.390625	0.421875	1.03125	0.125	0.15625	06.07.23_Haec_Placa27_Plate_D_p00_0_E02f00d1.TIF	06.07.23_Haec_Placa27_Plate_D_p00_0_E02f00d0.TIF	06.07.23_Haec_Placa27_Plate_D_p00_0_E02f00d2.TIF	0	0	0	181	1	1536	1536	1536	181	b'eLue5qojG63IBk0vwXW0IhvYkB+t9AYu7I2oFPaggscOACy+dJk='	c9d9bfd38386388e9a6e11370d59b7b3	c17095ea0d4e61c5dc6001d3f378afc5	e7b1dfbba2ec46bb5644c0695f738a67	1700.278634	795.2428201	0	471.8	0.016583748	2.899457051	20.37455918	0.05069912	0.007976458	0.56438637	0.073748905	0.084687675	0.050029524	0.058908875	0.059903101	0.032100934	0.032003383	0.011409901
-1	-1	-1	11	375	0	0	0.515625	0	3.78125	0.34375	0.390625	0.390625	1.046875	0.140625	0.15625	06.07.23_Haec_Placa27_Plate_D_p00_0_E02f01d1.TIF	06.07.23_Haec_Placa27_Plate_D_p00_0_E02f01d0.TIF	06.07.23_Haec_Placa27_Plate_D_p00_0_E02f01d2.TIF	0	0	0	182	1	1536	1536	1536	182	b'eLue5qojG63IBk0vwRWU7g1HK7IBC/nRSm/gwt6ISmEPKnjsADIddJw='	e12f6123170d142d4d52b39e2cdec226	01f01b004534c41bd2d8b9d92ece93e5	094face5ca69ee336c838a3699dcb0c9	1543.795843	390.3671708	0	233.3636364	0.029333333	4.651827584	31.7588401	0.07125229	0.010875817	0.712127817	0.11024314	0.119644448	0.075057356	0.082639378	0.083147715	0.048355557	0.048135949	0.017462262
-1	-1	-1	13	1199	0	0	0.53125	0	7.078125	1.375	0.484375	0.546875	1.078125	0.140625	0.140625	06.07.23_Haec_Placa27_Plate_D_p00_0_E02f02d1.TIF	06.07.23_Haec_Placa27_Plate_D_p00_0_E02f02d0.TIF	06.07.23_Haec_Placa27_Plate_D_p00_0_E02f02d2.TIF	0	0	0	183	1	1536	1536	1536	183	b'eLue5qojG63IBk0vwRWU7o1GK7IBC/nRSm/gwt6ISmEPKnjsADd8dJ8='	230ae034048c3d7352e06ea20829b3fd	1601869301d9f1753d344f8c0608936e	9beb88c2b2caf1a07d08e01eedf2a1eb	1214.071184	1050.164313	0	999	0.010842369	2.401435913	15.88784165	0.043875617	0.006567564	0.500091596	0.06237224	0.073531867	0.043277682	0.050414256	0.050861013	0.028958774	0.028919525	0.009008426
-1	-1	-1	28	1446	0	0	0.578125	0	5.859375	0.515625	0.4375	0.46875	1.015625	0.109375	0.140625	06.07.23_Haec_Placa27_Plate_D_p00_0_E02f03d1.TIF	06.07.23_Haec_Placa27_Plate_D_p00_0_E02f03d0.TIF	06.07.23_Haec_Placa27_Plate_D_p00_0_E02f03d2.TIF	0	0	0	184	1	1536	1536	1536	184	b'eLue5qojG63IBk0vwRWU7o1HK7IBC/nRSm/gwt6ISmEPKnjsADzbdKI='	900e661f51abc2b5720576c71b0b6239	de046c0afb85a38105dcc8f6214713d3	aeef32df3774925991d9d3bc26215e0e	1319.19431	877.3505638	0	1193.642857	0.019363762	2.374086803	15.35596283	0.044066798	0.007558376	0.514955808	0.067431456	0.080904729	0.044212902	0.051870469	0.051849594	0.028831395	0.028766307	0.010228889
-1	-1	-1	15	1078	0	0	1.34375	0	5.671875	0.453125	0.390625	0.40625	1.03125	0.125	0.140625	06.07.23_Haec_Placa27_Plate_D_p00_0_E02f04d1.TIF	06.07.23_Haec_Placa27_Plate_D_p00_0_E02f04d0.TIF	06.07.23_Haec_Placa27_Plate_D_p00_0_E02f04d2.TIF	0	0	0	185	1	1536	1536	1536	185	b'eLue5qojG63IBk0vwRWU7k1GK7IBC/nRSm/gwt6ISmEPKnjsAEI6dKU='	7d40a238d6cdaf31ad6b3e823e1330a9	5b68587f870c847e0f4cc0bdc40475a3	01727bf4681f1324d54b1a5f32b58974	1126.109573	917.0589524	0	947.4666667	0.013914657	2.617105103	17.90037521	0.04721798	0.007379315	0.506960612	0.067485178	0.079217143	0.04657445	0.05463102	0.055052932	0.030692278	0.030626797	0.010016238
-1	-1	-1	7	502	0	0	0.53125	0	4.671875	0.359375	0.390625	0.40625	1	0.109375	0.140625	06.07.23_Haec_Placa27_Plate_D_p00_0_E02f05d1.TIF	06.07.23_Haec_Placa27_Plate_D_p00_0_E02f05d0.TIF	06.07.23_Haec_Placa27_Plate_D_p00_0_E02f05d2.TIF	0	0	0	186	1	1536	1536	1536	186	b'eLue5qojG63IBk0vwRWU7k1HK7IBC/nRSm/gwt6ISmEPKnjsAEeZdKg='	aedd92312a0a8d881c15d8197eaca8c4	1da1388a993299f12bab5649a85c1b9a	14241020d3266c418d87fcc4123edbcc	926.3444557	835.7442222	0	375.1428571	0.013944223	3.804741926	27.75442619	0.063967661	0.009393797	0.609050828	0.092766193	0.105624563	0.064967123	0.073571681	0.074427781	0.042106087	0.041965473	0.014030711
-1	-1	-1	2	632	0	0	0.53125	0	4.296875	0.359375	0.40625	0.421875	1.078125	0.125	0.171875	06.07.23_Haec_Placa27_Plate_D_p00_0_E03f00d1.TIF	06.07.23_Haec_Placa27_Plate_D_p00_0_E03f00d0.TIF	06.07.23_Haec_Placa27_Plate_D_p00_0_E03f00d2.TIF	0	0	0	187	1	1536	1536	1536	187	b'eLue5qojG63IBk0vwdXAeLQiG8iQH630Bi7sjagU9qCCxw4AMiZ0nA=='	15093bd8ca99a56a03d9161914736258	d8d3997a66568942a497aadc3a6694ae	535d7cef0a04c82328dcf6c8b8efd8f9	1205.747511	370.7480191	0	519.5	0.003164557	3.398479866	22.17011725	0.066181126	0.009661206	0.543545396	0.091288163	0.102581289	0.064545921	0.075676007	0.077540955	0.041474313	0.041430877	0.014125379
-1	-1	-1	0	804	0	0	0.53125	0	4.921875	0.40625	0.34375	0.40625	1	0.109375	0.15625	06.07.23_Haec_Placa27_Plate_D_p00_0_E03f01d1.TIF	06.07.23_Haec_Placa27_Plate_D_p00_0_E03f01d0.TIF	06.07.23_Haec_Placa27_Plate_D_p00_0_E03f01d2.TIF	0	0	0	188	1	1536	1536	1536	188	b'eLue5qojG63IBk0vwdXAOM3AcLQiG7CQH630Bi7sjagU9qCCxw4AN4V0nw=='	d228213ed71d31794828dcf3dcf5ca47	f8c810996d58f268f03ab16973364060	0887d7ba26baa6d8e42955b6678a37db	nan	nan	nan	nan	0	3.535825873	22.77636877	0.068600626	0.009238123	0.513493247	0.092547071	0.10432641	0.066776698	0.077659119	0.079355675	0.043366502	0.043298216	0.013719862
-1	-1	-1	6	1152	0	0	0.546875	0	5.40625	0.4375	0.390625	0.4375	1.015625	0.15625	0.1875	06.07.23_Haec_Placa27_Plate_D_p00_0_E03f02d1.TIF	06.07.23_Haec_Placa27_Plate_D_p00_0_E03f02d0.TIF	06.07.23_Haec_Placa27_Plate_D_p00_0_E03f02d2.TIF	0	0	0	189	1	1536	1536	1536	189	b'eLue5qojG63IBk0vwdXAOM3AaLQiG7CQH630Bi7sjagU9qCCxw4APOR0og=='	00931dc8b320eca4ba08b495b72d6506	0898a9a1a63caa19b548645211ff2c28	b985fade42e0b9ea207138caf482f820	974.1732723	653.0483212	0	940.3333333	0.005208333	2.723587363	17.4192543	0.053498606	0.007744417	0.485933786	0.072664762	0.083854169	0.051998369	0.061259361	0.06244894	0.034204794	0.034167348	0.010732199
-1	-1	-1	11	1411	0	0	0.578125	0	5.21875	0.484375	0.40625	0.46875	1.234375	0.109375	0.125	06.07.23_Haec_Placa27_Plate_D_p00_0_E03f03d1.TIF	06.07.23_Haec_Placa27_Plate_D_p00_0_E03f03d0.TIF	06.07.23_Haec_Placa27_Plate_D_p00_0_E03f03d2.TIF	0	0	0	190	1	1536	1536	1536	190	b'eLue5qojG63IBk0vwdXAOM3AeLQiG7CQH630Bi7sjagU9qCCxw4AQkN0pQ=='	caad9cee52953f014b60d1158114f386	7f005c9fe052f10e3a527e6bb0d75007	98478c00eef91af0942d53ea298de36d	1152.335909	696.4387059	0	1244.272727	0.007795889	2.643745997	16.58550373	0.051426469	0.007281722	0.48052075	0.071586	0.081071694	0.050652123	0.05882807	0.059618406	0.033365296	0.033359738	0.010557215
-1	-1	-1	6	1385	0	0	0.5625	0	5.4375	0.484375	0.40625	0.4375	1.09375	0.109375	0.140625	06.07.23_Haec_Placa27_Plate_D_p00_0_E03f04d1.TIF	06.07.23_Haec_Placa27_Plate_D_p00_0_E03f04d0.TIF	06.07.23_Haec_Placa27_Plate_D_p00_0_E03f04d2.TIF	0	0	0	191	1	1536	1536	1536	191	b'eLue5qojG63IBk0vwdXAOM3AZLQiG7CQH630Bi7sjagU9qCCxw4AR6J0qA=='	51579c6eca332c2aa95309e95e3d8d35	16f3d1a02bb3ae2e0b762dcd9136d496	fa486c348ce2952349dab90dcfc44ccf	1111.114389	557.9444183	0	872.1666667	0.00433213	2.628337306	16.86108068	0.049420968	0.007157925	0.516146405	0.068626037	0.077791465	0.048683004	0.056511835	0.057671128	0.031406527	0.031378213	0.01042926
-1	-1	-1	2	457	0	0	0.5	0	4.8125	0.34375	0.390625	0.5	1.015625	0.125	0.1875	06.07.23_Haec_Placa27_Plate_D_p00_0_E03f05d1.TIF	06.07.23_Haec_Placa27_Plate_D_p00_0_E03f05d0.TIF	06.07.23_Haec_Placa27_Plate_D_p00_0_E03f05d2.TIF	0	0	0	192	1	1536	1536	1536	192	b'eLue5qojG63IBk0vwdXAOM3AdLQiG7CQH630Bi7sjagU9qCCxw4ATQF0qw=='	ff8983f0734f534284285c85c22de8e4	d53fb708ee5ab61e58f8b7e42198525d	a89d27f80e26ef11838187e22d67f72a	1355.862608	1150.020027	0	332.5	0.004376368	3.541236642	23.2731718	0.064032267	0.009555069	0.570737959	0.093105078	0.103282278	0.065002214	0.073802532	0.074325312	0.042030293	0.041970225	0.014256457
-1	-1	-1	40	1000	0	0	0.546875	0	4.90625	0.453125	0.40625	0.453125	1.171875	0.125	0.125	06.07.23_Haec_Placa27_Plate_D_p00_0_E04f00d1.TIF	06.07.23_Haec_Placa27_Plate_D_p00_0_E04f00d0.TIF	06.07.23_Haec_Placa27_Plate_D_p00_0_E04f00d2.TIF	0	0	0	193	1	1536	1536	1536	193	b'eLue5qojG63IBk0vwdXAZLQiG8iQH630Bi7sjagU9qCCxw4AN450nw=='	56fcbe4e8358efb8494051e4a98af2ec	5f227ef7676fc23a9e1bf1b81826f78c	8b6543b57a7088fdae71fec554c2c177	1737.836928	805.648036	0	776.675	0.04	2.849215772	19.51599273	0.051337257	0.008339216	0.53477296	0.077698041	0.09141961	0.051071218	0.060136427	0.060435296	0.032670589	0.032568628	0.012191276
-1	-1	-1	57	884	0	0	0.515625	0	5.296875	0.40625	0.375	0.421875	1.015625	0.125	0.140625	06.07.23_Haec_Placa27_Plate_D_p00_0_E04f01d1.TIF	06.07.23_Haec_Placa27_Plate_D_p00_0_E04f01d0.TIF	06.07.23_Haec_Placa27_Plate_D_p00_0_E04f01d2.TIF	0	0	0	194	1	1536	1536	1536	194	b'eLue5qojG63IBk0vwdXAJM3AcLQiG7CQH630Bi7sjagU9qCCxw4APO10og=='	598f0822bba2da55a84aa1c2ced38a12	2216970b9329d9c7b3a8255d539ffbc8	6a16770c328097894e55874d08f36cff	1508.113363	261.9663704	0	660.6491228	0.064479638	3.038537044	22.11681812	0.055330052	0.009151805	0.521523089	0.083133708	0.100536779	0.053505631	0.06549873	0.066524711	0.033612813	0.033466419	0.013628815
-1	-1	-1	16	1792	0	0	0.5625	0	7.015625	0.53125	0.421875	0.4375	1.296875	0.109375	0.140625	06.07.23_Haec_Placa27_Plate_D_p00_0_E04f02d1.TIF	06.07.23_Haec_Placa27_Plate_D_p00_0_E04f02d0.TIF	06.07.23_Haec_Placa27_Plate_D_p00_0_E04f02d2.TIF	0	0	0	195	1	1536	1536	1536	195	b'eLue5qojG63IBk0vwdXAJM3AaLQiG7CQH630Bi7sjagU9qCCxw4AQkx0pQ=='	65c8632ceacee0650ea3d6b22fed9d91	dc54262a1f3923f54fde81a0581e37bb	c51d01bf0a32a99d1db0e40e6c101e9b	553.4483393	494.5422694	0	1424.3125	0.008928571	2.311276772	14.70005518	0.042510287	0.00601475	0.417353344	0.059860821	0.068741248	0.042361994	0.048386489	0.048654151	0.0294052	0.029330796	0.008061641
-1	-1	-1	96	2286	0	0	0.5625	0	7.125	0.59375	0.453125	0.421875	1.1875	0.109375	0.140625	06.07.23_Haec_Placa27_Plate_D_p00_0_E04f03d1.TIF	06.07.23_Haec_Placa27_Plate_D_p00_0_E04f03d0.TIF	06.07.23_Haec_Placa27_Plate_D_p00_0_E04f03d2.TIF	0	0	0	196	1	1536	1536	1536	196	b'eLue5qojG63IBk0vwdXAJM3AeLQiG7CQH630Bi7sjagU9qCCxw4AR6t0qA=='	a553a5115686307fdcbc29d6c571cfed	f7dc94d17f04033d6d8dd263df148966	ae51a308bcde66420e98b75da4143d9b	379.1674105	741.2721405	0	1689	0.041994751	2.614627907	16.76707888	0.04978857	0.009087712	0.500490743	0.079906681	0.093855182	0.050409497	0.059824178	0.059904278	0.032142797	0.032084471	0.012910632
-1	-1	-1	22	1235	0	0	0.546875	0	5.640625	0.5	0.375	0.40625	0.96875	0.125	0.125	06.07.23_Haec_Placa27_Plate_D_p00_0_E04f04d1.TIF	06.07.23_Haec_Placa27_Plate_D_p00_0_E04f04d0.TIF	06.07.23_Haec_Placa27_Plate_D_p00_0_E04f04d2.TIF	0	0	0	197	1	1536	1536	1536	197	b'eLue5qojG63IBk0vwdXAJM3AZLQiG7CQH630Bi7sjagU9qCCxw4ATQp0qw=='	1e2525416fe5ce8b16a03ea6ac467a0b	f5fccd17c7ecc0a976549c4e10eee500	77d62f595b17ee074e6183086c3d6cfa	556.2089218	1153.399593	0	1023.636364	0.017813765	2.399631733	17.19778413	0.041787729	0.006501548	0.480474405	0.058204336	0.070461223	0.040855967	0.048397767	0.049137098	0.027676432	0.027612925	0.008158077
-1	-1	-1	30	506	0	0	0.53125	0	4.171875	0.359375	0.40625	0.421875	1.140625	0.125	0.125	06.07.23_Haec_Placa27_Plate_D_p00_0_E04f05d1.TIF	06.07.23_Haec_Placa27_Plate_D_p00_0_E04f05d0.TIF	06.07.23_Haec_Placa27_Plate_D_p00_0_E04f05d2.TIF	0	0	0	198	1	1536	1536	1536	198	b'eLue5qojG63IBk0vwdXAJM3AdLQiG7CQH630Bi7sjagU9qCCxw4AUml0rg=='	5f4d1fa726125ffe7ae4ee15b597451b	4d40163fd94749b5c1cbc91e018e459e	c35593366ca80d8c9a1479f320a62af2	1663.160405	1165.998756	0	412.2	0.059288538	2.877625444	20.55866138	0.052547859	0.008188018	0.557749597	0.0769976	0.093722393	0.050479739	0.061154757	0.062016587	0.031767807	0.031659305	0.01230666
-1	-1	-1	10	345	0	0	0.625	0	3.703125	0.34375	0.390625	0.375	1	0.125	0.171875	06.07.23_Haec_Placa27_Plate_D_p00_0_E05f00d1.TIF	06.07.23_Haec_Placa27_Plate_D_p00_0_E05f00d0.TIF	06.07.23_Haec_Placa27_Plate_D_p00_0_E05f00d2.TIF	0	0	0	199	1	1536	1536	1536	199	b'eLue5qojG63IBk0vwdXAdLQiG8iQH630Bi7sjagU9qCCxw4APPZ0og=='	7b7fb15fa3be3685bb53e597f7a558a0	cdd2d95a4e28900a98a8a6506abd33ab	878d5521c6130fa99557822fdec5075d	1612.113553	970.6354864	0	290.5	0.028985507	3.21576594	22.24062585	0.053918729	0.008900256	0.609928736	0.079329357	0.091957945	0.054784183	0.063159794	0.064273943	0.03514635	0.034873545	0.01233292
-1	-1	-1	2	17	0	0	0.53125	0	2.6875	0.296875	0.328125	0.40625	1.015625	0.125	0.125	06.07.23_Haec_Placa27_Plate_D_p00_0_E05f01d1.TIF	06.07.23_Haec_Placa27_Plate_D_p00_0_E05f01d0.TIF	06.07.23_Haec_Placa27_Plate_D_p00_0_E05f01d2.TIF	0	0	0	200	1	1536	1536	1536	200	b'eLue5qojG63IBk0vwdXANM3AcLQiG7CQH630Bi7sjagU9qCCxw4AQlV0pQ=='	9503ed8a48d056e1b227e7417aef8db6	9ac5b8fbc3b490e7a43dfbb33b7387a0	6385c328e67bbf090bdf029896ec5a60	1379.361642	1334.726187	0	8.5	0.117647059	3.363321895	24.59538712	0.066435989	0.020761246	0.576523567	0.104498273	0.147866208	0.064057634	0.088577677	0.086735872	0.042214534	0.041983853	0.016673078
-1	-1	-1	148	2089	0	0	0.578125	0	8.234375	0.59375	0.5	0.546875	1	0.125	0.140625	06.07.23_Haec_Placa27_Plate_D_p00_0_E05f02d1.TIF	06.07.23_Haec_Placa27_Plate_D_p00_0_E05f02d0.TIF	06.07.23_Haec_Placa27_Plate_D_p00_0_E05f02d2.TIF	0	0	0	201	1	1536	1536	1536	201	b'eLue5qojG63IBk0vwdXANM3AaLQiG7CQH630Bi7sjagU9qCCxw4AR7R0qA=='	4f0b82bb948e413ba183e7f400c25b81	069e4790e77e188a7126ff735efda655	96ad0a4755fc099defd964241c90f215	667.5193866	633.8867938	0	1536.027027	0.070847295	5.121687032	32.3166999	0.08501488	0.010572654	0.46018788	0.123749992	0.134211888	0.088815767	0.096466854	0.096540237	0.063449067	0.063276361	0.016719515
-1	-1	-1	31	1599	0	0	0.8125	0	5.96875	0.515625	0.4375	0.421875	1.25	0.125	0.140625	06.07.23_Haec_Placa27_Plate_D_p00_0_E05f03d1.TIF	06.07.23_Haec_Placa27_Plate_D_p00_0_E05f03d0.TIF	06.07.23_Haec_Placa27_Plate_D_p00_0_E05f03d2.TIF	0	0	0	202	1	1536	1536	1536	202	b'eLue5qojG63IBk0vwdXANM3AeLQiG7CQH630Bi7sjagU9qCCxw4ATRN0qw=='	4938a1949d35caab0fa1f2dd529858d2	6b576eee0cc14cf005e26b68491555bd	b5aa28fec4e5eefc2deb9fa35aba99a6	641.006863	1161.45662	0	1184.322581	0.019387117	2.809873905	17.30575778	0.051903152	0.007350182	0.436172331	0.07475751	0.083655228	0.052436912	0.059441678	0.059618145	0.03595875	0.035894984	0.010758528
-1	-1	-1	25	850	0	0	0.546875	0	7.171875	0.4375	0.375	0.375	0.953125	0.109375	0.125	06.07.23_Haec_Placa27_Plate_D_p00_0_E05f04d1.TIF	06.07.23_Haec_Placa27_Plate_D_p00_0_E05f04d0.TIF	06.07.23_Haec_Placa27_Plate_D_p00_0_E05f04d2.TIF	0	0	0	203	1	1536	1536	1536	203	b'eLue5qojG63IBk0vwdXANM3AZLQiG7CQH630Bi7sjagU9qCCxw4AUnJ0rg=='	fe265dcf780573d8e77619a509bf64fe	0cd70ed5cfbefb3821d5b5930e985da6	eee608c8e8d8aac4e86925d0aa052f68	1221.703463	940.0667396	0	626.16	0.029411765	5.806717572	43.96253866	0.087553636	0.009400231	0.527624022	0.119617073	0.128189161	0.090175768	0.097273136	0.097697811	0.065296426	0.064908883	0.01488166
-1	-1	-1	4	28	0	0	0.5	0	2.84375	0.28125	0.359375	0.40625	1.140625	0.109375	0.140625	06.07.23_Haec_Placa27_Plate_D_p00_0_E05f05d1.TIF	06.07.23_Haec_Placa27_Plate_D_p00_0_E05f05d0.TIF	06.07.23_Haec_Placa27_Plate_D_p00_0_E05f05d2.TIF	0	0	0	204	1	1536	1536	1536	204	b'eLue5qojG63IBk0vwdXANM3AdLQiG7CQH630Bi7sjagU9qCCxw4AV9F0sQ=='	d2331743c3a41825653c6c45bebcbdf8	9598eb133787861d0e26f24cff3a5fce	22f04f47dadc98f0545864989e0fcaab	1136.855131	977.2446693	0	14.5	0.142857143	2.721568702	22.36022467	0.048389357	0.021288516	0.788138552	0.108963588	0.157002805	0.052127484	0.076124073	0.067507005	0.026330533	0.026190477	0.022752331
-1	-1	-1	6	734	0	0	0.5625	0	4.328125	0.359375	0.375	0.421875	1	0.109375	0.171875	06.07.23_Haec_Placa27_Plate_D_p00_0_E06f00d1.TIF	06.07.23_Haec_Placa27_Plate_D_p00_0_E06f00d0.TIF	06.07.23_Haec_Placa27_Plate_D_p00_0_E06f00d2.TIF	0	0	0	205	1	1536	1536	1536	205	b'eLue5qojG63IBk0vwdXAbLQiG8iQH630Bi7sjagU9qCCxw4AQl50pQ=='	bb303ac8b9580ec80bb07995e8e6879f	62ce76fe24e14020e3fd71ec9e3d226a	e88d80c275ebbd275957d296af71a39e	1520.470486	985.8262022	0	486.3333333	0.008174387	2.852075738	18.79210931	0.053860129	0.007816424	0.517539782	0.076433191	0.087898704	0.052760545	0.061888594	0.062867983	0.034102688	0.03402789	0.011741824
-1	-1	-1	5	729	0	0	0.53125	0	4.796875	0.359375	0.359375	0.390625	1	0.125	0.140625	06.07.23_Haec_Placa27_Plate_D_p00_0_E06f01d1.TIF	06.07.23_Haec_Placa27_Plate_D_p00_0_E06f01d0.TIF	06.07.23_Haec_Placa27_Plate_D_p00_0_E06f01d2.TIF	0	0	0	206	1	1536	1536	1536	206	b'eLue5qojG63IBk0vwdXALM3AcLQiG7CQH630Bi7sjagU9qCCxw4AR710qA=='	7b959f73a65ab9787e14467d31edbc1a	10fd927559241eea7e69ce36853c990e	04dbed8663c168c86a70f14cb276c807	971.2548001	922.449014	0	722	0.006858711	2.752419459	17.71259633	0.054949032	0.008012588	0.478933831	0.075908445	0.087371906	0.053303345	0.062833048	0.064262085	0.034686249	0.034637834	0.011423823
-1	-1	-1	9	1500	0	0	0.5625	0	6.03125	0.484375	0.40625	0.4375	1.078125	0.21875	0.125	06.07.23_Haec_Placa27_Plate_D_p00_0_E06f02d1.TIF	06.07.23_Haec_Placa27_Plate_D_p00_0_E06f02d0.TIF	06.07.23_Haec_Placa27_Plate_D_p00_0_E06f02d2.TIF	0	0	0	207	1	1536	1536	1536	207	b'eLue5qojG63IBk0vwdXALM3AaLQiG7CQH630Bi7sjagU9qCCxw4ATRx0qw=='	514df36b594b82fd9fdbd8f8661956be	1cc5b46915c14a3cf9b0cc00a1367a1b	106ec14d96c8ca060987ef2acab25d8b	1094.619101	868.5261305	0	1185.333333	0.006	2.19428765	13.76938081	0.040752943	0.005853595	0.457825118	0.057769936	0.065644446	0.040620814	0.046657291	0.047149021	0.027249674	0.027218301	0.008402811
-1	-1	-1	31	2033	0	0	0.53125	0	6.28125	0.53125	0.40625	0.46875	1.171875	0.109375	0.125	06.07.23_Haec_Placa27_Plate_D_p00_0_E06f03d1.TIF	06.07.23_Haec_Placa27_Plate_D_p00_0_E06f03d0.TIF	06.07.23_Haec_Placa27_Plate_D_p00_0_E06f03d2.TIF	0	0	0	208	1	1536	1536	1536	208	b'eLue5qojG63IBk0vwdXALM3AeLQiG7CQH630Bi7sjagU9qCCxw4AUnt0rg=='	398e963e1b7c1b05027f24c820298401	d4622b487211fe0de423580e60f589b3	46d5057f5c8377da05fc52383f93a348	1216.814534	661.8149335	0	1485.193548	0.015248401	2.49088672	14.42150058	0.051352682	0.007762121	0.439999405	0.075437634	0.086467408	0.051258073	0.05938897	0.059811157	0.033911057	0.033862833	0.011132701
-1	-1	-1	12	1306	0	0	0.546875	0	5.859375	0.453125	0.375	0.40625	0.96875	0.125	0.15625	06.07.23_Haec_Placa27_Plate_D_p00_0_E06f04d1.TIF	06.07.23_Haec_Placa27_Plate_D_p00_0_E06f04d0.TIF	06.07.23_Haec_Placa27_Plate_D_p00_0_E06f04d2.TIF	0	0	0	209	1	1536	1536	1536	209	b'eLue5qojG63IBk0vwdXALM3AZLQiG7CQH630Bi7sjagU9qCCxw4AV9p0sQ=='	cacc1f568d1f4f11e9e23dec67d0d69a	5704b9cd0fd7b593815966d7e1d47a25	87a2fdc248277120b789563b1c863109	1051.663508	987.1645236	0	1055.333333	0.009188361	2.341221584	15.22769165	0.04395475	0.006431853	0.451298777	0.060240821	0.070053751	0.042912867	0.050447453	0.051175571	0.028688107	0.028646069	0.008558919
-1	-1	-1	4	319	0	0	0.5	0	3.53125	0.3125	0.359375	0.390625	1	0.109375	0.140625	06.07.23_Haec_Placa27_Plate_D_p00_0_E06f05d1.TIF	06.07.23_Haec_Placa27_Plate_D_p00_0_E06f05d0.TIF	06.07.23_Haec_Placa27_Plate_D_p00_0_E06f05d2.TIF	0	0	0	210	1	1536	1536	1536	210	b'eLue5qojG63IBk0vwdXALM3AdLQiG7CQH630Bi7sjagU9qCCxw4AXTl0tA=='	fe7a8069038b4246b72fdd606e2f50c4	8f74eb9ab7c4e0ae647a114f7e23996f	e6ea1f263d620f5bec4f5a960a39f342	891.0514268	454.6008091	0	221	0.012539185	2.708377978	17.31452506	0.049661935	0.007824697	0.591055893	0.072235542	0.082795503	0.049767482	0.057352815	0.058215012	0.031274204	0.031102097	0.011437009
-1	-1	-1	1	590	0	0	0.515625	0	4.328125	0.359375	0.375	0.40625	1.015625	0.109375	0.140625	06.07.23_Haec_Placa27_Plate_D_p00_0_E07f00d1.TIF	06.07.23_Haec_Placa27_Plate_D_p00_0_E07f00d0.TIF	06.07.23_Haec_Placa27_Plate_D_p00_0_E07f00d2.TIF	0	0	0	211	1	1536	1536	1536	211	b'eLue5qojG63IBk0vwdXAfLQiG8iQH630Bi7sjagU9qCCxw4AR8Z0qA=='	6a3bca5fb565da663ed46f4b61dfde0b	afe6bd2591712bc95047650599b6ac98	2c8a7726d6cfb2e289610c4fddbb5f8d	1501.457447	949.0425532	0	334	0.001694915	3.366653472	21.42707274	0.060702893	0.007600532	0.489457065	0.082273183	0.090774346	0.060863828	0.068278686	0.069202395	0.042087073	0.041960786	0.01119964
-1	-1	-1	6	885	0	0	0.53125	0	4.75	0.40625	0.390625	0.4375	1	0.109375	0.171875	06.07.23_Haec_Placa27_Plate_D_p00_0_E07f01d1.TIF	06.07.23_Haec_Placa27_Plate_D_p00_0_E07f01d0.TIF	06.07.23_Haec_Placa27_Plate_D_p00_0_E07f01d2.TIF	0	0	0	212	1	1536	1536	1536	212	b'eLue5qojG63IBk0vwdXAPM3AcLQiG7CQH630Bi7sjagU9qCCxw4ATSV0qw=='	d376fc38bc520019d1b2a677f64a87cd	2afa1797043f879945f96592cdb968ad	5b4ecd7eea9ae43224a59fb8b23d12cd	1227.492228	581.8804919	0	629.5	0.006779661	3.029985688	19.46973801	0.054754627	0.007287028	0.476572465	0.075045975	0.084555225	0.05461451	0.062053452	0.062773902	0.037336879	0.037230532	0.010337989
-1	-1	-1	12	1352	0	0	0.5625	0	5.9375	0.46875	0.390625	0.421875	1.046875	0.125	0.125	06.07.23_Haec_Placa27_Plate_D_p00_0_E07f02d1.TIF	06.07.23_Haec_Placa27_Plate_D_p00_0_E07f02d0.TIF	06.07.23_Haec_Placa27_Plate_D_p00_0_E07f02d2.TIF	0	0	0	213	1	1536	1536	1536	213	b'eLue5qojG63IBk0vwdXAPM3AaLQiG7CQH630Bi7sjagU9qCCxw4AUoR0rg=='	c52f54ea1bb4b3b4df0f71102247dbeb	5480445a092bb486e45f89c44ddeb9cb	a454908fc4d4ca42c0164dae0f913189	1395.283532	792.6645078	0	1140.083333	0.00887574	2.282364616	14.74332625	0.042716674	0.006028832	0.411160164	0.057587889	0.066423021	0.041961603	0.048450478	0.048942744	0.029533589	0.029481379	0.007493521
-1	-1	-1	8	1155	0	0	0.578125	0	5.6875	0.453125	0.40625	0.453125	1.078125	0.203125	0.15625	06.07.23_Haec_Placa27_Plate_D_p00_0_E07f03d1.TIF	06.07.23_Haec_Placa27_Plate_D_p00_0_E07f03d0.TIF	06.07.23_Haec_Placa27_Plate_D_p00_0_E07f03d2.TIF	0	0	0	214	1	1536	1536	1536	214	b'eLue5qojG63IBk0vwdXAPM3AeLQiG7CQH630Bi7sjagU9qCCxw4AV+N0sQ=='	fc440863d3d5ef5440cfd75688d87207	b63dfc1faa7e4dba4e9b40ea1e786915	68638056b65e4e6b0e7649c1f2c7c4ec	1513.453947	861.8193602	0	709.125	0.006926407	2.638234528	17.42551278	0.048405909	0.006041932	0.412826179	0.065023344	0.074886684	0.047421315	0.054420411	0.054901962	0.033759444	0.033694934	0.0083709
-1	-1	-1	16	1064	0	0	0.546875	0	6.203125	0.453125	0.390625	0.484375	1.125	0.109375	0.140625	06.07.23_Haec_Placa27_Plate_D_p00_0_E07f04d1.TIF	06.07.23_Haec_Placa27_Plate_D_p00_0_E07f04d0.TIF	06.07.23_Haec_Placa27_Plate_D_p00_0_E07f04d2.TIF	0	0	0	215	1	1536	1536	1536	215	b'eLue5qojG63IBk0vwdXAPM3AZLQiG7CQH630Bi7sjagU9qCCxw4AXUJ0tA=='	24cbaec38f165988859666c7cd8adec7	a4f012677f2080520a47d23546f394ae	d4c47729edddb6cad3b16794a2fc4d1e	711.1232586	1093.109519	0	884.875	0.015037594	3.959564471	28.84314176	0.065483564	0.008241191	0.504893347	0.089064576	0.098846383	0.065503241	0.073624704	0.07460932	0.045496095	0.045400267	0.012063802
-1	-1	-1	1	39	0	0	0.515625	0	2.796875	0.296875	0.328125	0.390625	0.984375	0.109375	0.109375	06.07.23_Haec_Placa27_Plate_D_p00_0_E07f05d1.TIF	06.07.23_Haec_Placa27_Plate_D_p00_0_E07f05d0.TIF	06.07.23_Haec_Placa27_Plate_D_p00_0_E07f05d2.TIF	0	0	0	216	1	1536	1536	1536	216	b'eLue5qojG63IBk0vwdXAPM3AdLQiG7CQH630Bi7sjagU9qCCxw4AYqF0tw=='	93ad5f8268657909a4a95a773b3d6c95	2a86dc67af8fb99f5c68ac30aa87f589	909e229e32ed14cb5d30941d3ee88ce8	1806.56875	1146.6125	0	37	0.025641026	2.356460605	15.62051331	0.039416793	0.005832077	0.548533118	0.057717448	0.066465562	0.04070834	0.045554341	0.045449976	0.026546004	0.026244345	0.008649422
-1	-1	-1	9	995	0	0	0.515625	0	4.90625	0.453125	0.40625	0.421875	1.15625	0.125	0.125	06.07.23_Haec_Placa27_Plate_D_p00_0_E08f00d1.TIF	06.07.23_Haec_Placa27_Plate_D_p00_0_E08f00d0.TIF	06.07.23_Haec_Placa27_Plate_D_p00_0_E08f00d2.TIF	0	0	0	217	1	1536	1536	1536	217	b'eLue5qojG63IBk0vwdXAYrQiG8iQH630Bi7sjagU9qCCxw4ATS50qw=='	d067beed6b15f5be795f3c655a39aa03	6eb661b619d6d12b2f33fb234ed672f2	0ebf6fa9dd1920eb2cff7191020f83cf	1187.030101	940.6525966	0	908	0.009045226	2.829819773	18.88130511	0.049673861	0.006934673	0.524079557	0.070741947	0.079326044	0.049999687	0.056960567	0.057463791	0.033686078	0.033552075	0.010346495
-1	-1	-1	1	840	0	0	0.703125	0	4.640625	0.421875	0.453125	0.453125	1.09375	0.171875	0.15625	06.07.23_Haec_Placa27_Plate_D_p00_0_E08f01d1.TIF	06.07.23_Haec_Placa27_Plate_D_p00_0_E08f01d0.TIF	06.07.23_Haec_Placa27_Plate_D_p00_0_E08f01d2.TIF	0	0	0	218	1	1536	1536	1536	218	b'eLue5qojG63IBk0vwdXAIs3AcLQiG7CQH630Bi7sjagU9qCCxw4AUo10rg=='	a93470f0a30968fee1c0a2f30d9346bd	e4781cd08b07a22424b53eb696b03959	ea480c9f70e9481541906058a127d2e7	1368.804124	1440.082474	0	816	0.001190476	2.68761446	17.67183992	0.047233895	0.00590803	0.487922184	0.065023344	0.072441645	0.047097238	0.053153929	0.053739497	0.032376285	0.032273577	0.008890875
-1	-1	-1	11	1422	0	0	0.5625	0	5.453125	0.5	0.390625	0.4375	1.0625	0.109375	0.140625	06.07.23_Haec_Placa27_Plate_D_p00_0_E08f02d1.TIF	06.07.23_Haec_Placa27_Plate_D_p00_0_E08f02d0.TIF	06.07.23_Haec_Placa27_Plate_D_p00_0_E08f02d2.TIF	0	0	0	219	1	1536	1536	1536	219	b'eLue5qojG63IBk0vwdXAIs3AaLQiG7CQH630Bi7sjagU9qCCxw4AV+x0sQ=='	5428e1fe51b843b92ad3e57e041cd695	87b13f03041f4ea86cdabf034ac710dd	67f51803b8bcfa7d2e78179b103d0a32	1161.498412	601.6108742	0	1126.181818	0.007735584	2.147414648	14.39720959	0.039002649	0.005726538	0.447782735	0.052886022	0.062397619	0.038431767	0.044478811	0.044771243	0.026800144	0.026742231	0.006937494
-1	-1	-1	36	1822	0	0	0.546875	0	6.46875	0.546875	0.421875	0.4375	1.265625	0.125	0.125	06.07.23_Haec_Placa27_Plate_D_p00_0_E08f03d1.TIF	06.07.23_Haec_Placa27_Plate_D_p00_0_E08f03d0.TIF	06.07.23_Haec_Placa27_Plate_D_p00_0_E08f03d2.TIF	0	0	0	220	1	1536	1536	1536	220	b'eLue5qojG63IBk0vwdXAIs3AeLQiG7CQH630Bi7sjagU9qCCxw4AXUt0tA=='	f2cfa7276e45c0e96d31e563afa902eb	84976856dda67fb9c11144228ae7c17c	957bdb35ac54a48ecf21ff36fb4f6d5e	1348.12466	819.1938342	0	1394.527778	0.019758507	2.344938839	14.85672329	0.044390996	0.007387917	0.472184632	0.066602098	0.078173093	0.04459575	0.05202667	0.051903749	0.030063925	0.030010117	0.009718242
-1	-1	-1	10	1719	0	0	0.578125	0	6.734375	0.53125	0.421875	0.453125	1.078125	0.109375	0.140625	06.07.23_Haec_Placa27_Plate_D_p00_0_E08f04d1.TIF	06.07.23_Haec_Placa27_Plate_D_p00_0_E08f04d0.TIF	06.07.23_Haec_Placa27_Plate_D_p00_0_E08f04d2.TIF	0	0	0	221	1	1536	1536	1536	221	b'eLue5qojG63IBk0vwdXAIs3AZLQiG7CQH630Bi7sjagU9qCCxw4AYqp0tw=='	c2952894b387cd8db7ce6ffd2b8a9cb2	4041c8e1a0e977a52f722a81c590b53b	02594b5314336b375b66a2d8a54d2d20	1117.65659	901.3908841	0	1260.1	0.005817336	3.343115683	20.49182096	0.061463005	0.007246575	0.446079356	0.082049529	0.090645499	0.061712878	0.0686266	0.069370019	0.04410225	0.04398134	0.010404863
-1	-1	-1	2	122	0	0	0.5	0	3.03125	0.3125	0.375	0.375	0.984375	0.109375	0.140625	06.07.23_Haec_Placa27_Plate_D_p00_0_E08f05d1.TIF	06.07.23_Haec_Placa27_Plate_D_p00_0_E08f05d0.TIF	06.07.23_Haec_Placa27_Plate_D_p00_0_E08f05d2.TIF	0	0	0	222	1	1536	1536	1536	222	b'eLue5qojG63IBk0vwdXAIs3AdLQiG7CQH630Bi7sjagU9qCCxw4AaAl0ug=='	af50b2d1685def0a6e0391c7289af75e	a652c264734caa145fb902dff463b300	fcbfc1ad1c5d49f16dcef9fcd95f851b	1983.479902	1290.396446	0	80.5	0.016393443	5.180135158	30.09119343	0.091104149	0.011378978	0.602357463	0.131243977	0.137640634	0.097023044	0.10304018	0.103326908	0.067695277	0.067566701	0.018226281
-1	-1	-1	7	873	0	0	0.515625	0	4.609375	0.40625	0.421875	0.421875	1.1875	0.125	0.125	06.07.23_Haec_Placa27_Plate_D_p00_0_E09f00d1.TIF	06.07.23_Haec_Placa27_Plate_D_p00_0_E09f00d0.TIF	06.07.23_Haec_Placa27_Plate_D_p00_0_E09f00d2.TIF	0	0	0	223	1	1536	1536	1536	223	b'eLue5qojG63IBk0vwdXAcrQiG8iQH630Bi7sjagU9qCCxw4AUpZ0rg=='	eb5bc97a686d6f902c9d8c49933df54b	e8deceedea0ccc8a5629707867e99b40	7891a1762c706fd3fad2f578fceec7ab	1522.952403	1361.803392	0	715.1428571	0.008018328	2.924371762	18.87899343	0.054529121	0.007088471	0.462798931	0.073813537	0.083246863	0.053717173	0.061748016	0.062673227	0.037189768	0.037090943	0.010071016
-1	-1	-1	65	926	0	0	0.625	0	4.78125	0.4375	0.4375	0.578125	1	0.125	0.140625	06.07.23_Haec_Placa27_Plate_D_p00_0_E09f01d1.TIF	06.07.23_Haec_Placa27_Plate_D_p00_0_E09f01d0.TIF	06.07.23_Haec_Placa27_Plate_D_p00_0_E09f01d2.TIF	0	0	0	224	1	1536	1536	1536	224	b'eLue5qojG63IBk0vwdXAMs3AcLQiG7CQH630Bi7sjagU9qCCxw4AV/V0sQ=='	34a70300271ad3041cc05b3b0670efcd	4cb4ec92105f397f0e98ac277507add1	da10f678a9e9b88ce6a85a911877a67e	1388.603319	270.4184209	0	751	0.070194384	3.008906201	23.92732463	0.052547327	0.009765807	0.557773005	0.07792318	0.097586078	0.051241319	0.063447264	0.064657182	0.033159701	0.032956423	0.012125492
-1	-1	-1	38	1898	0	0	0.59375	0	7.078125	0.5625	0.421875	0.40625	1.03125	0.109375	0.140625	06.07.23_Haec_Placa27_Plate_D_p00_0_E09f02d1.TIF	06.07.23_Haec_Placa27_Plate_D_p00_0_E09f02d0.TIF	06.07.23_Haec_Placa27_Plate_D_p00_0_E09f02d2.TIF	0	0	0	225	1	1536	1536	1536	225	b'eLue5qojG63IBk0vwdXAMs3AaLQiG7CQH630Bi7sjagU9qCCxw4AXVR0tA=='	d9c56212dbf5e4a7ee95de88de53a3ab	15d1f45c4fc8e47760d1deda067d77a2	07841a0d6bf9d2db17df8111cc757e18	816.3291348	447.6910779	0	1421.052632	0.020021075	2.138606237	13.97821488	0.038830866	0.006656129	0.485129769	0.060968204	0.071206018	0.039451715	0.045885133	0.045670367	0.026161698	0.026068721	0.009284139
-1	-1	-1	102	1613	0	0	0.5625	0	5.671875	0.546875	0.40625	0.5625	1	0.109375	0.140625	06.07.23_Haec_Placa27_Plate_D_p00_0_E09f03d1.TIF	06.07.23_Haec_Placa27_Plate_D_p00_0_E09f03d0.TIF	06.07.23_Haec_Placa27_Plate_D_p00_0_E09f03d2.TIF	0	0	0	226	1	1536	1536	1536	226	b'eLue5qojG63IBk0vwdXAMs3AeLQiG7CQH630Bi7sjagU9qCCxw4AYrN0tw=='	f2cb6f910d0111782625e1c021ca0389	78627205c44707d3a62f1d58b4f47819	a323d1eafbfa55e8a764885552f18208	762.9003974	1107.303551	0	1173.509804	0.063236206	2.70803164	19.84670687	0.049663277	0.009600914	0.533544303	0.077108787	0.094470178	0.048828531	0.060332725	0.061097944	0.031032178	0.030939792	0.012724622
-1	-1	-1	41	1023	0	0	0.71875	0	4.890625	0.46875	0.40625	0.46875	1.09375	0.109375	0.140625	06.07.23_Haec_Placa27_Plate_D_p00_0_E09f04d1.TIF	06.07.23_Haec_Placa27_Plate_D_p00_0_E09f04d0.TIF	06.07.23_Haec_Placa27_Plate_D_p00_0_E09f04d2.TIF	0	0	0	227	1	1536	1536	1536	227	b'eLue5qojG63IBk0vwdXAMs3AZLQiG7CQH630Bi7sjagU9qCCxw4AaBJ0ug=='	df56d6e06627252e879b6f55938e1fe5	0d6cd007dc97d888b0c2ab69f362a7f5	77b92c0d7c98cb13e6c8951dfffe956d	730.4093361	874.2472303	0	848.5853659	0.040078201	2.92963419	21.48107321	0.052320167	0.008816821	0.546522498	0.075954998	0.092243117	0.051154177	0.061877803	0.062860102	0.033197249	0.033135914	0.011810435
-1	-1	-1	1	230	0	0	0.515625	0	3.21875	0.328125	0.359375	0.390625	1	0.109375	0.140625	06.07.23_Haec_Placa27_Plate_D_p00_0_E09f05d1.TIF	06.07.23_Haec_Placa27_Plate_D_p00_0_E09f05d0.TIF	06.07.23_Haec_Placa27_Plate_D_p00_0_E09f05d2.TIF	0	0	0	228	1	1536	1536	1536	228	b'eLue5qojG63IBk0vwdXAMs3AdLQiG7CQH630Bi7sjagU9qCCxw4AbXF0vQ=='	85c6a0dd05b907be9c889f03d31ab0d7	e56f32d945b2fba5fcae20e0e00c3a83	5f2db99bfd2a0b92b238de624cd3bcf6	1981.99697	628.3606061	0	230	0.004347826	2.6667179	18.1030014	0.048597615	0.006283035	0.460136543	0.065865305	0.074441605	0.047187124	0.054596806	0.055660701	0.031798807	0.031645355	0.009169026
-1	-1	-1	8	839	0	0	0.515625	0	4.546875	0.40625	0.4375	0.484375	1.046875	0.15625	0.171875	06.07.23_Haec_Placa27_Plate_D_p00_0_E10f00d1.TIF	06.07.23_Haec_Placa27_Plate_D_p00_0_E10f00d0.TIF	06.07.23_Haec_Placa27_Plate_D_p00_0_E10f00d2.TIF	0	0	0	229	1	1536	1536	1536	229	b'eLue5qojG63IBk0vwdXQYLQiG8iQH630Bi7sjagU9qCCxw4AJ1l0lg=='	064792eddc580cffc0b4d26ee5dacd7c	2c5433375dfd06334adfe6beca1adfca	957fce400f7a648bda1566e989220158	1666.706464	787.3793991	0	646.5	0.009535161	2.796265481	19.00165519	0.051388209	0.00702517	0.480368581	0.070139524	0.080810491	0.0503773	0.058600057	0.059498938	0.034195705	0.034134942	0.009884444
-1	-1	-1	2	777	0	0	0.5625	0	4.90625	0.40625	0.40625	0.5	1.171875	0.109375	0.140625	06.07.23_Haec_Placa27_Plate_D_p00_0_E10f01d1.TIF	06.07.23_Haec_Placa27_Plate_D_p00_0_E10f01d0.TIF	06.07.23_Haec_Placa27_Plate_D_p00_0_E10f01d2.TIF	0	0	0	230	1	1536	1536	1536	230	b'eLue5qojG63IBk0vwdXQIM3AcLQiG7CQH630Bi7sjagU9qCCxw4ALLh0mQ=='	e5a32a19683f0d0882f1e10b5a4b37e4	079e85d4748ac44dc1a622c6c4bb5d9c	b1cdfa61b718c89c765b2a8dacb1de6e	1813.39609	420.2910252	0	412	0.002574003	2.821404682	18.20638002	0.05411462	0.006722689	0.470012097	0.072379945	0.081494942	0.052764553	0.060881498	0.061998134	0.035430389	0.035369825	0.010149798
-1	-1	-1	9	1314	0	0	0.53125	0	5.453125	0.46875	0.40625	0.421875	0.984375	0.125	0.125	06.07.23_Haec_Placa27_Plate_D_p00_0_E10f02d1.TIF	06.07.23_Haec_Placa27_Plate_D_p00_0_E10f02d0.TIF	06.07.23_Haec_Placa27_Plate_D_p00_0_E10f02d2.TIF	0	0	0	231	1	1536	1536	1536	231	b'eLue5qojG63IBk0vwdXQIM3AaLQiG7CQH630Bi7sjagU9qCCxw4AMhd0nA=='	b194679821f04a2fa813aa8adf9a49a1	b70bba911eb6b2ded4888af036007d87	689c16fa2167beee965d9c56071efe64	1275.010691	395.586465	0	1099.444444	0.006849315	2.142725468	13.45527843	0.040785509	0.00566598	0.433101566	0.055415288	0.062780913	0.040411735	0.04629864	0.046942431	0.028059809	0.027985198	0.00754568
-1	-1	-1	27	1590	0	0	0.5	0	5.71875	0.5625	0.53125	0.421875	1.015625	0.125	0.171875	06.07.23_Haec_Placa27_Plate_D_p00_0_E10f03d1.TIF	06.07.23_Haec_Placa27_Plate_D_p00_0_E10f03d0.TIF	06.07.23_Haec_Placa27_Plate_D_p00_0_E10f03d2.TIF	0	0	0	232	1	1536	1536	1536	232	b'eLue5qojG63IBk0vwdXQIM3AeLQiG7CQH630Bi7sjagU9qCCxw4AN3Z0nw=='	cf2ca7a4941c2ff8765656d530d368db	4fa2a25b816e76bce4e063d18becacf1	1beddeb0ff3a0636ff69461eb7dd8541	1496.712157	924.5150759	0	1213.740741	0.016981132	2.129806457	14.46502452	0.037629179	0.005657911	0.4432922	0.054085585	0.062814159	0.037470607	0.043385186	0.04401406	0.025596252	0.025534592	0.007641757
-1	-1	-1	14	1532	0	0	0.5625	0	6.25	0.5	0.40625	0.46875	1	0.125	0.15625	06.07.23_Haec_Placa27_Plate_D_p00_0_E10f04d1.TIF	06.07.23_Haec_Placa27_Plate_D_p00_0_E10f04d0.TIF	06.07.23_Haec_Placa27_Plate_D_p00_0_E10f04d2.TIF	0	0	0	233	1	1536	1536	1536	233	b'eLue5qojG63IBk0vwdXQIM3AZLQiG7CQH630Bi7sjagU9qCCxw4APNV0og=='	150605a62764e4f76db7d18aad2c82c1	31c98957cc1e5ccff9c1890dceffe482	cbb7f3753f65ba35706f1d92adb709fc	1204.78415	1126.642387	0	1327.142857	0.009138381	2.003890914	12.87540613	0.036314187	0.005091384	0.439465023	0.051208213	0.057899454	0.036276227	0.041166962	0.041545079	0.024911689	0.024834896	0.007014427
-1	-1	-1	1	566	0	0	0.515625	0	4.09375	0.359375	0.375	0.390625	0.984375	0.125	0.125	06.07.23_Haec_Placa27_Plate_D_p00_0_E10f05d1.TIF	06.07.23_Haec_Placa27_Plate_D_p00_0_E10f05d0.TIF	06.07.23_Haec_Placa27_Plate_D_p00_0_E10f05d2.TIF	0	0	0	234	1	1536	1536	1536	234	b'eLue5qojG63IBk0vwdXQIM3AdLQiG7CQH630Bi7sjagU9qCCxw4AQjR0pQ=='	7da9185b80275f47589c6f867aee8e67	61056a1db25f22f7e1e4767aaa3f40b9	5126fbff3ea13888d9de0a7fe3176bcc	1411.873016	1451.420635	0	473	0.001766784	2.552435468	16.69641844	0.045567451	0.006592531	0.53407587	0.063645814	0.070872309	0.045420075	0.052046207	0.053003535	0.029966051	0.029862122	0.009397641
-1	-1	-1	4	381	0	0	0.53125	0	3.390625	0.34375	0.390625	0.453125	1.015625	0.109375	0.140625	06.07.23_Haec_Placa27_Plate_D_p00_0_E11f00d1.TIF	06.07.23_Haec_Placa27_Plate_D_p00_0_E11f00d0.TIF	06.07.23_Haec_Placa27_Plate_D_p00_0_E11f00d2.TIF	0	0	0	235	1	1536	1536	1536	235	b'eLue5qojG63IBk0vwdXQcLQiG8iQH630Bi7sjagU9qCCxw4ALMF0mQ=='	d92386f9bb6a91340b7e3cf4021553d0	e2fe4615c0a20d73881f69ccaaaf0bad	d4589305fc548990c8dbc8b0ba178e58	1474.503929	820.5858024	0	276.25	0.010498688	3.293963349	21.38316155	0.059353612	0.009685554	0.657096356	0.089362362	0.098368589	0.061127232	0.069318678	0.070361795	0.038052598	0.037970255	0.014766663
-1	-1	-1	1	84	0	0	0.515625	0	3.21875	0.296875	0.34375	0.40625	0.984375	0.125	0.140625	06.07.23_Haec_Placa27_Plate_D_p00_0_E11f01d1.TIF	06.07.23_Haec_Placa27_Plate_D_p00_0_E11f01d0.TIF	06.07.23_Haec_Placa27_Plate_D_p00_0_E11f01d2.TIF	0	0	0	236	1	1536	1536	1536	236	b'eLue5qojG63IBk0vwdXQMM3AcLQiG7CQH630Bi7sjagU9qCCxw4AMiB0nA=='	ac8e49f0acf4d5f39fa4bfe0a009706b	12ce58c05de80311483671aa1fc727a9	eb69c8e145556c5ad09909c28256619b	1137.458515	7.628820961	0	37	0.011904762	3.630205517	24.08921636	0.062966855	0.009897292	0.751946672	0.093837538	0.102754438	0.064980237	0.073234379	0.073809526	0.040009339	0.039915968	0.015488385
-1	-1	-1	5	1258	0	0	0.5	0	5.765625	0.46875	0.390625	0.4375	1.015625	0.125	0.140625	06.07.23_Haec_Placa27_Plate_D_p00_0_E11f02d1.TIF	06.07.23_Haec_Placa27_Plate_D_p00_0_E11f02d0.TIF	06.07.23_Haec_Placa27_Plate_D_p00_0_E11f02d2.TIF	0	0	0	237	1	1536	1536	1536	237	b'eLue5qojG63IBk0vwdXQMM3AaLQiG7CQH630Bi7sjagU9qCCxw4AN390nw=='	b6fd83378df45196a6cfdec6958c45bc	f32f829c9773f265243767c683cacf99	850d66c831f50332bc8e56a08b26cb9d	767.8524538	858.1182344	0	902.8	0.003974563	3.171348952	20.61325851	0.058175911	0.00781664	0.490159099	0.079765581	0.089382464	0.057571739	0.065942177	0.06712803	0.038601579	0.038529881	0.011504996
-1	-1	-1	21	1115	0	0	0.546875	0	4.96875	0.46875	0.53125	0.421875	1	0.125	0.140625	06.07.23_Haec_Placa27_Plate_D_p00_0_E11f03d1.TIF	06.07.23_Haec_Placa27_Plate_D_p00_0_E11f03d0.TIF	06.07.23_Haec_Placa27_Plate_D_p00_0_E11f03d2.TIF	0	0	0	238	1	1536	1536	1536	238	b'eLue5qojG63IBk0vwdXQMM3AeLQiG7CQH630Bi7sjagU9qCCxw4APN50og=='	38d6a546ee40058c98c970d4faffef1e	9dab2436aec72ab1284b7194a9f4f9ab	2caaa8a2bb9d148b93f1ac1fa1cf1bdc	455.4136168	583.204031	0	941.2380952	0.018834081	3.378011178	22.91418337	0.06215071	0.008667898	0.533519398	0.087076411	0.098499958	0.06070948	0.07094164	0.072360857	0.039198102	0.039180516	0.013173366
-1	-1	-1	17	1185	0	0	0.546875	0	5.671875	0.4375	0.40625	0.421875	1	0.125	0.140625	06.07.23_Haec_Placa27_Plate_D_p00_0_E11f04d1.TIF	06.07.23_Haec_Placa27_Plate_D_p00_0_E11f04d0.TIF	06.07.23_Haec_Placa27_Plate_D_p00_0_E11f04d2.TIF	0	0	0	239	1	1536	1536	1536	239	b'eLue5qojG63IBk0vwdXQMM3AZLQiG7CQH630Bi7sjagU9qCCxw4AQj10pQ=='	31255149692e5ba199d702c45b0cc5aa	319c57cc67a218c966d11fb74260955c	5768ed23192cd53969511caeaa173e95	833.7667291	548.3099616	0	802	0.014345992	3.489481362	22.50750456	0.06456441	0.009267808	0.520572056	0.090930754	0.102453879	0.0641618	0.074039226	0.075218005	0.041978987	0.041919419	0.013699878
-1	-1	-1	1	39	0	0	0.515625	0	2.6875	0.296875	0.34375	0.40625	1	0.125	0.125	06.07.23_Haec_Placa27_Plate_D_p00_0_E11f05d1.TIF	06.07.23_Haec_Placa27_Plate_D_p00_0_E11f05d0.TIF	06.07.23_Haec_Placa27_Plate_D_p00_0_E11f05d2.TIF	0	0	0	240	1	1536	1536	1536	240	b'eLue5qojG63IBk0vwdXQMM3AdLQiG7CQH630Bi7sjagU9qCCxw4AR5x0qA=='	586fd6481925131807a780fd2ae125bf	a442a33a5ccca8440fdf5259e19a31b8	3cc7ff0a445c742681b3f7c1e3101b1b	542.6238095	455.1904762	0	8	0.025641026	2.592760257	17.81015641	0.045525391	0.009351433	0.872856285	0.069783813	0.080442436	0.046874645	0.054864266	0.055304174	0.027953746	0.02775264	0.01220057
-1	-1	-1	23	521	0	0	0.53125	0	4.265625	0.359375	0.390625	0.40625	1	0.109375	0.125	06.07.23_Haec_Placa27_Plate_D_p00_0_F02f00d1.TIF	06.07.23_Haec_Placa27_Plate_D_p00_0_F02f00d0.TIF	06.07.23_Haec_Placa27_Plate_D_p00_0_F02f00d2.TIF	0	0	0	241	1	1536	1536	1536	241	b'eLue5qojG63IBk0vwW20IhvYkB+t9AYu7I2oFPaggscOADIsdJw='	6011b5af79dea137f422fc8813aab836	2bd78523e876f77ac7add6e156a553fb	7e6bb4b49c0252defd5b0f17b6dac96b	1539.747223	457.2512323	0	473.7826087	0.044145873	2.93562163	22.17622286	0.050984157	0.009856611	0.666333391	0.079319561	0.097504801	0.050815278	0.061794311	0.062526817	0.03019081	0.030138121	0.01369418
-1	-1	-1	11	411	0	0	0.53125	0	3.828125	0.34375	0.390625	0.40625	1.015625	0.125	0.140625	06.07.23_Haec_Placa27_Plate_D_p00_0_F02f01d1.TIF	06.07.23_Haec_Placa27_Plate_D_p00_0_F02f01d0.TIF	06.07.23_Haec_Placa27_Plate_D_p00_0_F02f01d2.TIF	0	0	0	242	1	1536	1536	1536	242	b'eLue5qojG63IBk0vwQ2U7g1HK7IBC/nRSm/gwt6ISmEPKnjsADeLdJ8='	fde898abb19bf4535be3649b9ae3ea47	e68c060edd3a5b92ef47df16fc6b0916	13823a8dc8682350a2f37c3768fa7e5d	1382.252381	401.2108542	0	355.0909091	0.02676399	3.357005969	23.48520656	0.058594534	0.008644626	0.5954203	0.08476695	0.096722487	0.058095996	0.06752615	0.068446164	0.037202425	0.037116551	0.013016888
-1	-1	-1	24	1153	0	0	0.5625	0	5.765625	0.453125	0.375	0.390625	1	0.125	0.140625	06.07.23_Haec_Placa27_Plate_D_p00_0_F02f02d1.TIF	06.07.23_Haec_Placa27_Plate_D_p00_0_F02f02d0.TIF	06.07.23_Haec_Placa27_Plate_D_p00_0_F02f02d2.TIF	0	0	0	243	1	1536	1536	1536	243	b'eLue5qojG63IBk0vwQ2U7o1GK7IBC/nRSm/gwt6ISmEPKnjsADzqdKI='	db56b8a6c9da80eb4db7b8c8ad675169	392f0950dd58a7a06ee6ad765c40563b	f9a17c8cad98e580cabdb94a0c095e28	1048.830561	788.187989	0	867.0416667	0.020815265	2.593996983	17.04115826	0.046773976	0.006890805	0.541080885	0.070578033	0.080948253	0.04700972	0.054410357	0.054391784	0.030794348	0.030753534	0.010894993
-1	-1	-1	35	1318	0	0	0.5625	0	5.5625	0.5	0.40625	0.4375	1.203125	0.171875	0.125	06.07.23_Haec_Placa27_Plate_D_p00_0_F02f03d1.TIF	06.07.23_Haec_Placa27_Plate_D_p00_0_F02f03d0.TIF	06.07.23_Haec_Placa27_Plate_D_p00_0_F02f03d2.TIF	0	0	0	244	1	1536	1536	1536	244	b'eLue5qojG63IBk0vwQ2U7o1HK7IBC/nRSm/gwt6ISmEPKnjsAEJJdKU='	1c4e45caf75a18f1c932ccb5f69b6771	7926f0b15442ca4d652d91a5044eff71	317dc6e92ae855aee7c2dc9469940d23	562.0335644	720.8176237	0	1060.971429	0.026555387	2.354298029	16.29878654	0.042214884	0.006935642	0.542147122	0.062554675	0.076357525	0.041914735	0.049755567	0.050278201	0.026968967	0.026930287	0.009661157
-1	-1	-1	9	1199	0	0	0.546875	0	6.609375	0.484375	0.40625	0.46875	1.078125	0.109375	0.125	06.07.23_Haec_Placa27_Plate_D_p00_0_F02f04d1.TIF	06.07.23_Haec_Placa27_Plate_D_p00_0_F02f04d0.TIF	06.07.23_Haec_Placa27_Plate_D_p00_0_F02f04d2.TIF	0	0	0	245	1	1536	1536	1536	245	b'eLue5qojG63IBk0vwQ2U7k1GK7IBC/nRSm/gwt6ISmEPKnjsAEeodKg='	bef4309138faa54c6f8f2b39808fd2a4	f0a5a59898f2ccbbb2f1408828e55835	c26c84e1501b642ddca3d246442703d2	1005.911846	432.3764145	0	837.1111111	0.007506255	2.933631055	20.29968169	0.048961554	0.006701663	0.533906153	0.07013361	0.079677511	0.049161603	0.055748562	0.056298551	0.033204142	0.033092938	0.009962293
-1	-1	-1	7	196	0	0	0.53125	0	3.421875	0.296875	0.390625	0.390625	1	0.125	0.140625	06.07.23_Haec_Placa27_Plate_D_p00_0_F02f05d1.TIF	06.07.23_Haec_Placa27_Plate_D_p00_0_F02f05d0.TIF	06.07.23_Haec_Placa27_Plate_D_p00_0_F02f05d2.TIF	0	0	0	246	1	1536	1536	1536	246	b'eLue5qojG63IBk0vwQ2U7k1HK7IBC/nRSm/gwt6ISmEPKnjsAE0HdKs='	dea63507f847dee27591299705c03d24	ee1e031acc385c43abbe2bcec63a8d40	a10eca76f0f1b2d76fb8c9f67e4b57b5	1741.122204	1369.889694	0	145.5714286	0.035714286	3.417447081	23.23855612	0.059568829	0.009413766	0.634671802	0.088595441	0.101060427	0.060282792	0.069486893	0.07086835	0.037735095	0.037675071	0.01431073
-1	-1	-1	0	698	0	0	0.515625	0	4.8125	0.421875	0.359375	0.40625	1.140625	0.125	0.140625	06.07.23_Haec_Placa27_Plate_D_p00_0_F03f00d1.TIF	06.07.23_Haec_Placa27_Plate_D_p00_0_F03f00d0.TIF	06.07.23_Haec_Placa27_Plate_D_p00_0_F03f00d2.TIF	0	0	0	247	1	1536	1536	1536	247	b'eLue5qojG63IBk0vwc3AeLQiG8iQH630Bi7sjagU9qCCxw4AN5R0nw=='	e26596c0c08eaeeb6cfa0e4c69755ad0	7b2f641e3165d80e3cf87963dd75e1a9	480b8f88ffbb379de98ad11bb5b26b7c	nan	nan	nan	nan	0	3.160166395	21.03142371	0.051828756	0.006918928	0.58377381	0.074026633	0.080335976	0.052937386	0.058806973	0.059576382	0.034979494	0.034878365	0.010977087
-1	-1	-1	0	627	0	0	0.671875	0	4.828125	0.40625	0.359375	0.421875	1.015625	0.125	0.171875	06.07.23_Haec_Placa27_Plate_D_p00_0_F03f01d1.TIF	06.07.23_Haec_Placa27_Plate_D_p00_0_F03f01d0.TIF	06.07.23_Haec_Placa27_Plate_D_p00_0_F03f01d2.TIF	0	0	0	248	1	1536	1536	1536	248	b'eLue5qojG63IBk0vwc3AOM3AcLQiG7CQH630Bi7sjagU9qCCxw4APPN0og=='	76010e559cff0d1909581e4e1985f75e	bbcdf535c9b8acc5e94c809fd10251ca	6300d49208603286bae0ecd4aa029db0	nan	nan	nan	nan	0	3.711342637	25.07032626	0.060329301	0.008140226	0.6105104	0.086637273	0.093354601	0.061822006	0.06839114	0.069143449	0.041023237	0.040866874	0.012859293
-1	-1	-1	4	1298	0	0	0.53125	0	5.875	0.484375	0.40625	0.4375	1	0.125	0.125	06.07.23_Haec_Placa27_Plate_D_p00_0_F03f02d1.TIF	06.07.23_Haec_Placa27_Plate_D_p00_0_F03f02d0.TIF	06.07.23_Haec_Placa27_Plate_D_p00_0_F03f02d2.TIF	0	0	0	249	1	1536	1536	1536	249	b'eLue5qojG63IBk0vwc3AOM3AaLQiG7CQH630Bi7sjagU9qCCxw4AQlJ0pQ=='	8e3d93917adbd882032ffbec567c2bf7	a7227b8bf4ed56b991a66574cd3c2111	c1e2c26159575d72fef8dffc91030bb2	932.9532405	804.4786361	0	1268.75	0.003081664	2.617873734	17.74731916	0.044845012	0.005617994	0.446830136	0.059835646	0.066911389	0.044228477	0.050218727	0.051006074	0.030680686	0.030611198	0.007981698
-1	-1	-1	5	1361	0	0	0.546875	0	5.828125	0.5	0.4375	0.453125	1.203125	0.109375	0.140625	06.07.23_Haec_Placa27_Plate_D_p00_0_F03f03d1.TIF	06.07.23_Haec_Placa27_Plate_D_p00_0_F03f03d0.TIF	06.07.23_Haec_Placa27_Plate_D_p00_0_F03f03d2.TIF	0	0	0	250	1	1536	1536	1536	250	b'eLue5qojG63IBk0vwc3AOM3AeLQiG7CQH630Bi7sjagU9qCCxw4AR7F0qA=='	c31b138b93e3a1489b69da265fe85c7e	9131b4c524e02e78ac23a0ea1a2d029b	d55ff7f79bd86c2e84b146108e3fef7f	865.0108431	746.9136959	0	1257.8	0.003673769	2.413021068	16.01587695	0.041321262	0.005319042	0.457537678	0.056509777	0.062943915	0.041425497	0.046551934	0.047129419	0.028934896	0.028825403	0.007594663
-1	-1	-1	5	1006	0	0	0.546875	0	5.015625	0.484375	0.390625	0.453125	1.0625	0.15625	0.125	06.07.23_Haec_Placa27_Plate_D_p00_0_F03f04d1.TIF	06.07.23_Haec_Placa27_Plate_D_p00_0_F03f04d0.TIF	06.07.23_Haec_Placa27_Plate_D_p00_0_F03f04d2.TIF	0	0	0	251	1	1536	1536	1536	251	b'eLue5qojG63IBk0vwc3AOM3AZLQiG7CQH630Bi7sjagU9qCCxw4ATRB0qw=='	240ffc03f41f04c4d6b9b432ce2edfc3	f217aea24315a5375e0b6e41e4471592	47f770b457dbebfeb82920d2c3136700	1045.814214	1073.943225	0	988.8	0.004970179	2.297216772	15.55943992	0.040050873	0.005321015	0.452790497	0.054765526	0.061131253	0.039530339	0.045148097	0.045877677	0.026881847	0.026788291	0.007476893
-1	-1	-1	1	284	0	0	0.578125	0	4.03125	0.3125	0.359375	0.390625	0.984375	0.125	0.125	06.07.23_Haec_Placa27_Plate_D_p00_0_F03f05d1.TIF	06.07.23_Haec_Placa27_Plate_D_p00_0_F03f05d0.TIF	06.07.23_Haec_Placa27_Plate_D_p00_0_F03f05d2.TIF	0	0	0	252	1	1536	1536	1536	252	b'eLue5qojG63IBk0vwc3AOM3AdLQiG7CQH630Bi7sjagU9qCCxw4AUm90rg=='	4b78a6bf046aea5a0a2536aa0fd97343	8632c0ba3d5908dfd40bfff233f9d1ae	7718a9d4e5fbc0e0ef240549f98a18b2	1617.242105	967.6421053	0	273	0.003521127	2.859859242	18.75220991	0.049281968	0.007304612	0.581116927	0.070463962	0.078099974	0.050132228	0.05654195	0.057076776	0.032642917	0.032504834	0.010561187
-1	-1	-1	36	563	0	0	0.53125	0	4.8125	0.375	0.390625	0.421875	1.015625	0.125	0.1875	06.07.23_Haec_Placa27_Plate_D_p00_0_F04f00d1.TIF	06.07.23_Haec_Placa27_Plate_D_p00_0_F04f00d0.TIF	06.07.23_Haec_Placa27_Plate_D_p00_0_F04f00d2.TIF	0	0	0	253	1	1536	1536	1536	253	b'eLue5qojG63IBk0vwc3AZLQiG8iQH630Bi7sjagU9qCCxw4APPx0og=='	82d84230aaf0029a0b11b1adf110912f	6cc52bf09f1e97b1853c28155ddc474b	4cc2c84cc3932f66f43543ab610c50ca	1826.937485	868.7443535	0	484.2777778	0.063943162	3.226831149	26.98111042	0.051898097	0.010900986	0.768316801	0.083801765	0.102685197	0.051350353	0.064521109	0.066572635	0.029213249	0.029094836	0.015055618
-1	-1	-1	13	481	0	0	0.53125	0	3.984375	0.34375	0.390625	0.421875	1	0.125	0.140625	06.07.23_Haec_Placa27_Plate_D_p00_0_F04f01d1.TIF	06.07.23_Haec_Placa27_Plate_D_p00_0_F04f01d0.TIF	06.07.23_Haec_Placa27_Plate_D_p00_0_F04f01d2.TIF	0	0	0	254	1	1536	1536	1536	254	b'eLue5qojG63IBk0vwc3AJM3AcLQiG7CQH630Bi7sjagU9qCCxw4AQlt0pQ=='	c543c433a2b3800e93b213d118fd0932	ed0661db6d861322b9c374486fee3a46	ceb8520f8c05295462a7d9487b33c6d3	1584.929224	334.3202425	0	403.3076923	0.027027027	3.038897811	21.89798278	0.051400271	0.00855652	0.600302886	0.076050713	0.089821045	0.051354686	0.06039852	0.061126739	0.032456892	0.032375363	0.012089237
-1	-1	-1	9	1252	0	0	0.546875	0	5.953125	0.5	0.40625	0.40625	0.984375	0.125	0.140625	06.07.23_Haec_Placa27_Plate_D_p00_0_F04f02d1.TIF	06.07.23_Haec_Placa27_Plate_D_p00_0_F04f02d0.TIF	06.07.23_Haec_Placa27_Plate_D_p00_0_F04f02d2.TIF	0	0	0	255	1	1536	1536	1536	255	b'eLue5qojG63IBk0vwc3AJM3AaLQiG7CQH630Bi7sjagU9qCCxw4AR7p0qA=='	d8a830d67727ca1892c0d7d9594be935	e993529f476ad6626df86d2fb4bd21e1	fc2f5cedcc10e7ab5f707c09b0d7f2cc	940.7413626	545.0343707	0	956.1111111	0.007188498	2.263171155	15.52713198	0.039224301	0.005750799	0.501466821	0.056289546	0.064533611	0.039134158	0.045008496	0.045337657	0.026548895	0.02651444	0.008046931
-1	-1	-1	9	1344	0	0	0.53125	0	5.34375	0.515625	0.453125	0.453125	1.296875	0.109375	0.140625	06.07.23_Haec_Placa27_Plate_D_p00_0_F04f03d1.TIF	06.07.23_Haec_Placa27_Plate_D_p00_0_F04f03d0.TIF	06.07.23_Haec_Placa27_Plate_D_p00_0_F04f03d2.TIF	0	0	0	256	1	1536	1536	1536	256	b'eLue5qojG63IBk0vwc3AJM3AeLQiG7CQH630Bi7sjagU9qCCxw4ATRl0qw=='	fdd59c53ab2cb7478197d06f76630beb	4b3e16ed200d7fff5271a7bc9d61c425	99502a892755fdfd760c32d1bc61ccca	1237.245838	789.6754493	0	990.2222222	0.006696429	2.29399517	15.69183055	0.040012986	0.006131828	0.533183117	0.057741015	0.066654997	0.039851141	0.046331568	0.046873543	0.026598974	0.026561042	0.008448167
-1	-1	-1	16	1040	0	0	0.578125	0	5.421875	0.46875	0.421875	0.484375	1.0625	0.109375	0.140625	06.07.23_Haec_Placa27_Plate_D_p00_0_F04f04d1.TIF	06.07.23_Haec_Placa27_Plate_D_p00_0_F04f04d0.TIF	06.07.23_Haec_Placa27_Plate_D_p00_0_F04f04d2.TIF	0	0	0	257	1	1536	1536	1536	257	b'eLue5qojG63IBk0vwc3AJM3AZLQiG7CQH630Bi7sjagU9qCCxw4AUnh0rg=='	cb912f54b33a3fff5a937facd70e9d5c	df18e3736eb070986921b94c6c0dba76	1585bd48d6f80ad910283c6b205e141a	824.6919209	885.5373885	0	859.25	0.015384615	3.358472952	23.35495543	0.055142347	0.008423831	0.596622817	0.080629716	0.089517348	0.055753827	0.063642776	0.064285447	0.036003018	0.035931374	0.012395439
-1	-1	-1	2	85	0	0	0.515625	0	2.953125	0.34375	0.34375	0.40625	1.03125	0.125	0.140625	06.07.23_Haec_Placa27_Plate_D_p00_0_F04f05d1.TIF	06.07.23_Haec_Placa27_Plate_D_p00_0_F04f05d0.TIF	06.07.23_Haec_Placa27_Plate_D_p00_0_F04f05d2.TIF	0	0	0	258	1	1536	1536	1536	258	b'eLue5qojG63IBk0vwc3AJM3AdLQiG7CQH630Bi7sjagU9qCCxw4AV9d0sQ=='	dba46052a8281530b965d0197d292d55	1e77d19dd0a39862ff430ef350cfeafb	73c5ff983b32961ac1013c82cea2dddd	1492.841177	1315.375838	0	49	0.023529412	2.881660987	23.56170775	0.044832758	0.008258363	0.85386879	0.068881202	0.087151098	0.045121138	0.05453115	0.054025376	0.025697809	0.025651673	0.012077798
-1	-1	-1	11	657	0	0	0.546875	0	5.359375	0.390625	0.40625	0.5	1.203125	0.125	0.1875	06.07.23_Haec_Placa27_Plate_D_p00_0_F05f00d1.TIF	06.07.23_Haec_Placa27_Plate_D_p00_0_F05f00d0.TIF	06.07.23_Haec_Placa27_Plate_D_p00_0_F05f00d2.TIF	0	0	0	259	1	1536	1536	1536	259	b'eLue5qojG63IBk0vwc3AdLQiG8iQH630Bi7sjagU9qCCxw4AQmR0pQ=='	14633ddc0785c75695457c17db3ad194	643ebc232a5ad215a4cc87324f9540f2	87289c0745ac59a00678fadee152ab4f	1008.286093	849.6177508	0	418.5454545	0.01674277	3.407234409	24.17847086	0.061269289	0.009290596	0.567971972	0.088691918	0.104187187	0.059873707	0.070863639	0.071698453	0.037836871	0.037747338	0.013582905
-1	-1	-1	12	617	0	0	0.53125	0	4.78125	0.421875	0.609375	1.84375	1.25	0.109375	0.140625	06.07.23_Haec_Placa27_Plate_D_p00_0_F05f01d1.TIF	06.07.23_Haec_Placa27_Plate_D_p00_0_F05f01d0.TIF	06.07.23_Haec_Placa27_Plate_D_p00_0_F05f01d2.TIF	0	0	0	260	1	1536	1536	1536	260	b'eLue5qojG63IBk0vwc3ANM3AcLQiG7CQH630Bi7sjagU9qCCxw4AR8N0qA=='	04fe9b47f15860accbc5806903175a05	1dd53fc877d5eb7468b4fa675f66ee11	2818f7660430c61cf40f7795fade7bf6	1051.860736	708.1781422	0	504.4166667	0.019448947	3.790218429	26.91092964	0.068034769	0.009921505	0.559763582	0.094530781	0.11087171	0.066368888	0.078031873	0.079616743	0.042120318	0.041961421	0.014542604
-1	-1	-1	19	1319	0	0	0.796875	0	6.21875	0.5	0.390625	0.421875	0.984375	0.125	0.125	06.07.23_Haec_Placa27_Plate_D_p00_0_F05f02d1.TIF	06.07.23_Haec_Placa27_Plate_D_p00_0_F05f02d0.TIF	06.07.23_Haec_Placa27_Plate_D_p00_0_F05f02d2.TIF	0	0	0	261	1	1536	1536	1536	261	b'eLue5qojG63IBk0vwc3ANM3AaLQiG7CQH630Bi7sjagU9qCCxw4ATSJ0qw=='	93b8314dc5cbe40270dc1f361b4c5709	bc284af78c40644fe6e7f240c8a3168b	70ef50d73e5a82a77a690963bc17610c	1083.069192	612.7147557	0	899.1578947	0.014404852	2.880530494	18.22171929	0.055043187	0.008251944	0.463936805	0.07941251	0.091471557	0.054432458	0.06357031	0.064246534	0.036331744	0.036284174	0.011797247
-1	-1	-1	19	1373	0	0	0.5625	0	5.671875	0.484375	0.40625	0.453125	1.078125	0.15625	0.125	06.07.23_Haec_Placa27_Plate_D_p00_0_F05f03d1.TIF	06.07.23_Haec_Placa27_Plate_D_p00_0_F05f03d0.TIF	06.07.23_Haec_Placa27_Plate_D_p00_0_F05f03d2.TIF	0	0	0	262	1	1536	1536	1536	262	b'eLue5qojG63IBk0vwc3ANM3AeLQiG7CQH630Bi7sjagU9qCCxw4AUoF0rg=='	07c563fe95f3aa0a3d4de5fee034194b	c8c4ecf9157afa661829da4eabedd4d4	4a5648e6d7c041320fbf6550ff4c06b7	1425.233551	831.2008253	0	1154.368421	0.01383831	2.703488935	17.41434436	0.05120532	0.007907402	0.509691759	0.07475544	0.087448412	0.050506372	0.059573088	0.05995316	0.032840639	0.032812077	0.011306557
-1	-1	-1	12	1032	0	0	0.515625	0	5.125	0.4375	0.390625	0.4375	1.296875	0.125	0.140625	06.07.23_Haec_Placa27_Plate_D_p00_0_F05f04d1.TIF	06.07.23_Haec_Placa27_Plate_D_p00_0_F05f04d0.TIF	06.07.23_Haec_Placa27_Plate_D_p00_0_F05f04d2.TIF	0	0	0	263	1	1536	1536	1536	263	b'eLue5qojG63IBk0vwc3ANM3AZLQiG7CQH630Bi7sjagU9qCCxw4AV+B0sQ=='	ffc62b45ba6c6c1fc9e6b7875f47eb82	9b64474c77f2262f6b49c232760872fe	f96a56640fa17b5ab6636d87b8c5c0c2	1310.582921	893.5485521	0	685.8333333	0.011627907	3.465188579	22.40954995	0.062390753	0.009024928	0.570142067	0.090621677	0.101151393	0.063043005	0.071765767	0.072672521	0.040940874	0.040849674	0.014009358
-1	-1	-1	7	378	0	0	0.5	0	3.65625	0.359375	0.390625	0.40625	1.0625	0.125	0.140625	06.07.23_Haec_Placa27_Plate_D_p00_0_F05f05d1.TIF	06.07.23_Haec_Placa27_Plate_D_p00_0_F05f05d0.TIF	06.07.23_Haec_Placa27_Plate_D_p00_0_F05f05d2.TIF	0	0	0	264	1	1536	1536	1536	264	b'eLue5qojG63IBk0vwc3ANM3AdLQiG7CQH630Bi7sjagU9qCCxw4AXT90tA=='	43251928d4759e45bc8fb51b535c0da5	734f17125cefa7cd0ee4cf42acd94383	c4a067cb3bda692ca541cea7f036322d	1386.011096	1024.125917	0	263.5714286	0.018518519	3.174779635	22.24802428	0.056331053	0.009840232	0.621879477	0.083037662	0.095487086	0.056135193	0.066051878	0.067252829	0.034152921	0.033872809	0.013429527
-1	-1	-1	35	1083	0	0	0.578125	0	5.171875	0.484375	0.390625	0.46875	1.171875	0.109375	0.109375	06.07.23_Haec_Placa27_Plate_D_p00_0_F06f00d1.TIF	06.07.23_Haec_Placa27_Plate_D_p00_0_F06f00d0.TIF	06.07.23_Haec_Placa27_Plate_D_p00_0_F06f00d2.TIF	0	0	0	265	1	1536	1536	1536	265	b'eLue5qojG63IBk0vwc3AbLQiG8iQH630Bi7sjagU9qCCxw4AR8x0qA=='	e553faafd6d5c8bad723575e204d2874	1a726dd5a14d4a8cf1d8f0f274cb0838	ee89128c89c37fe1d01456999f96c2c7	1378.118064	809.428045	0	923.9714286	0.032317636	3.121532511	23.32462543	0.052317457	0.008330165	0.528638713	0.076128404	0.088740429	0.052245681	0.061542182	0.062616554	0.034841491	0.034725618	0.011476159
-1	-1	-1	49	1040	0	0	0.546875	0	5.125	0.484375	0.40625	0.484375	1.125	0.1875	0.125	06.07.23_Haec_Placa27_Plate_D_p00_0_F06f01d1.TIF	06.07.23_Haec_Placa27_Plate_D_p00_0_F06f01d0.TIF	06.07.23_Haec_Placa27_Plate_D_p00_0_F06f01d2.TIF	0	0	0	266	1	1536	1536	1536	266	b'eLue5qojG63IBk0vwc3ALM3AcLQiG7CQH630Bi7sjagU9qCCxw4ATSt0qw=='	89565a7a75ef57bfb59bf54a9945399f	5c7d4242e9330927c3fe1ace46dfe98e	e1bd87590d8183a87b0abb415872160b	1423.485047	837.765831	0	858.9591837	0.047115385	2.886568715	22.89404288	0.049384428	0.008663273	0.549770522	0.073261691	0.08906863	0.047812887	0.059169327	0.060899323	0.030290348	0.030207392	0.011823931
-1	-1	-1	2	1204	0	0	0.546875	0	5.75	0.484375	0.390625	0.40625	1.015625	0.125	0.125	06.07.23_Haec_Placa27_Plate_D_p00_0_F06f02d1.TIF	06.07.23_Haec_Placa27_Plate_D_p00_0_F06f02d0.TIF	06.07.23_Haec_Placa27_Plate_D_p00_0_F06f02d2.TIF	0	0	0	267	1	1536	1536	1536	267	b'eLue5qojG63IBk0vwc3ALM3AaLQiG7CQH630Bi7sjagU9qCCxw4AUop0rg=='	3cf94304e3b1c8c2f9b5a81b2b85f944	a2f6684c45cc6514144ef02b38aa003f	827c759f7c76f3919c8f66a4de6b0a86	1168.113693	967.1192488	0	1189	0.00166113	2.383909919	16.00905853	0.042200021	0.005058302	0.432529716	0.055765098	0.06335418	0.041438929	0.04718436	0.047850304	0.029652792	0.02961045	0.007009474
-1	-1	-1	6	1210	0	0	0.546875	0	5.71875	0.46875	0.40625	0.453125	1.140625	0.15625	0.140625	06.07.23_Haec_Placa27_Plate_D_p00_0_F06f03d1.TIF	06.07.23_Haec_Placa27_Plate_D_p00_0_F06f03d0.TIF	06.07.23_Haec_Placa27_Plate_D_p00_0_F06f03d2.TIF	0	0	0	268	1	1536	1536	1536	268	b'eLue5qojG63IBk0vwc3ALM3AeLQiG7CQH630Bi7sjagU9qCCxw4AV+l0sQ=='	22868b60f32ea1c49345e6862b4c9827	9f7ca3e03c37f4819774717a959da191	6142d0613d888f262cec3d12a86457fc	976.7750155	747.1497818	0	934.3333333	0.004958678	2.255375213	15.30035374	0.040277914	0.005396208	0.454274826	0.054474155	0.063474317	0.039298218	0.045682044	0.046080053	0.027318102	0.027275969	0.007291051
-1	-1	-1	4	1196	0	0	0.5625	0	5.484375	0.46875	0.421875	0.484375	1.171875	0.109375	0.140625	06.07.23_Haec_Placa27_Plate_D_p00_0_F06f04d1.TIF	06.07.23_Haec_Placa27_Plate_D_p00_0_F06f04d0.TIF	06.07.23_Haec_Placa27_Plate_D_p00_0_F06f04d2.TIF	0	0	0	269	1	1536	1536	1536	269	b'eLue5qojG63IBk0vwc3ALM3AZLQiG7CQH630Bi7sjagU9qCCxw4AXUh0tA=='	848c1e23989734e071884f81225f83e4	6b5ebc54e65b57ccf85a0bb7770b40cc	3a98d5d96b5904a9c69dd72b041ca2a9	983.4850091	883.8268744	0	1033.75	0.003344482	2.641255244	17.50659439	0.04868926	0.006364352	0.492027739	0.06600433	0.074513085	0.047549403	0.055055412	0.056157782	0.031464359	0.031415176	0.009559289
-1	-1	-1	0	639	0	0	0.53125	0	4.828125	0.390625	0.375	0.40625	1.015625	0.125	0.15625	06.07.23_Haec_Placa27_Plate_D_p00_0_F06f05d1.TIF	06.07.23_Haec_Placa27_Plate_D_p00_0_F06f05d0.TIF	06.07.23_Haec_Placa27_Plate_D_p00_0_F06f05d2.TIF	0	0	0	270	1	1536	1536	1536	270	b'eLue5qojG63IBk0vwc3ALM3AdLQiG7CQH630Bi7sjagU9qCCxw4AYqd0tw=='	489bd83f2a2620cb3c73b442fc160900	0710bdf782bf5bf63301660ff3fb41fc	4ec282596db6feb2dceb95d3d749cad8	nan	nan	nan	nan	0	4.074872004	24.67230729	0.072114826	0.008736077	0.549999936	0.100837709	0.107631412	0.074409348	0.080863375	0.081834364	0.050612171	0.05042806	0.01414368
-1	-1	-1	0	500	0	0	0.546875	0	4.078125	0.375	0.375	0.4375	1.078125	0.125	0.1875	06.07.23_Haec_Placa27_Plate_D_p00_0_F07f00d1.TIF	06.07.23_Haec_Placa27_Plate_D_p00_0_F07f00d0.TIF	06.07.23_Haec_Placa27_Plate_D_p00_0_F07f00d2.TIF	0	0	0	271	1	1536	1536	1536	271	b'eLue5qojG63IBk0vwc3AfLQiG8iQH630Bi7sjagU9qCCxw4ATTR0qw=='	28c60b37c8b9aefc09ea21c942bb6f40	505af4ef40911b3e3cabe166a5ba5b53	27b40bdb5ea46c7266d3c2fec832c1d2	nan	nan	nan	nan	0	3.074698129	21.44531044	0.053788237	0.007317647	0.52920462	0.07249412	0.08261961	0.05212163	0.060795399	0.061874512	0.034643138	0.034619609	0.010399788
-1	-1	-1	3	485	0	0	0.5625	0	3.890625	0.375	0.40625	0.46875	1.0625	0.125	0.203125	06.07.23_Haec_Placa27_Plate_D_p00_0_F07f01d1.TIF	06.07.23_Haec_Placa27_Plate_D_p00_0_F07f01d0.TIF	06.07.23_Haec_Placa27_Plate_D_p00_0_F07f01d2.TIF	0	0	0	272	1	1536	1536	1536	272	b'eLue5qojG63IBk0vwc3APM3AcLQiG7CQH630Bi7sjagU9qCCxw4AUpN0rg=='	4d66957066ae83c1a07e799c7160b4ee	f507cc0544eda1d24fd879f30af67274	a7f01f8d15d705ee4936e125155af300	1372.630766	946.0169868	0	301.6666667	0.006185567	3.475714678	23.94888286	0.06112998	0.008841722	0.552638783	0.085093999	0.095071763	0.060635618	0.069830937	0.071004651	0.040129373	0.040048515	0.012610601
-1	-1	-1	5	892	0	0	0.609375	0	5.234375	0.4375	0.390625	0.453125	1.140625	0.140625	0.171875	06.07.23_Haec_Placa27_Plate_D_p00_0_F07f02d1.TIF	06.07.23_Haec_Placa27_Plate_D_p00_0_F07f02d0.TIF	06.07.23_Haec_Placa27_Plate_D_p00_0_F07f02d2.TIF	0	0	0	273	1	1536	1536	1536	273	b'eLue5qojG63IBk0vwc3APM3AaLQiG7CQH630Bi7sjagU9qCCxw4AV/J0sQ=='	6bdf979bbb3e6e86def62739ebcf3a16	d8c25779512a00bbca4ad06016f4a730	33606977040bd76a3fe09f003dfb1e77	1252.092934	1015.54733	0	509	0.005605381	3.099679158	21.56126415	0.056212083	0.007385914	0.493858796	0.07541546	0.08681087	0.054429327	0.063606637	0.064897127	0.036643807	0.03659105	0.010661527
-1	-1	-1	5	799	0	0	0.578125	0	4.4375	0.4375	0.421875	0.46875	1.15625	0.125	0.125	06.07.23_Haec_Placa27_Plate_D_p00_0_F07f03d1.TIF	06.07.23_Haec_Placa27_Plate_D_p00_0_F07f03d0.TIF	06.07.23_Haec_Placa27_Plate_D_p00_0_F07f03d2.TIF	0	0	0	274	1	1536	1536	1536	274	b'eLue5qojG63IBk0vwc3APM3AeLQiG7CQH630Bi7sjagU9qCCxw4AXVF0tA=='	e5a3c9891ba25a8109c8ab48da1b0fbb	aaecc381941764d908d4b951c86d11f7	06217b392918998654528084b88fb17c	1225.373258	744.6196128	0	547.6	0.006257822	3.106049321	21.61406233	0.055807506	0.007514295	0.537287892	0.078328305	0.09027461	0.054086112	0.063490052	0.064354956	0.035932171	0.035897815	0.011516809
-1	-1	-1	11	959	0	0	0.578125	0	5.140625	0.4375	0.40625	0.453125	1.125	0.109375	0.140625	06.07.23_Haec_Placa27_Plate_D_p00_0_F07f04d1.TIF	06.07.23_Haec_Placa27_Plate_D_p00_0_F07f04d0.TIF	06.07.23_Haec_Placa27_Plate_D_p00_0_F07f04d2.TIF	0	0	0	275	1	1536	1536	1536	275	b'eLue5qojG63IBk0vwc3APM3AZLQiG7CQH630Bi7sjagU9qCCxw4AYrB0tw=='	f2dd1054ac047600458c9c3a60881b2a	727f490b108a66b4c2216f5ee2d3e464	c575cdd20d797d1d5e9c842ba883beb2	1007.718057	431.5207802	0	770.9090909	0.011470282	3.245938471	23.51688305	0.05646098	0.008630314	0.583420577	0.080410561	0.092293854	0.05519408	0.065124481	0.066206631	0.035224602	0.035155085	0.012518986
-1	-1	-1	4	322	0	0	0.53125	0	4.296875	0.328125	0.359375	0.390625	1.03125	0.109375	0.125	06.07.23_Haec_Placa27_Plate_D_p00_0_F07f05d1.TIF	06.07.23_Haec_Placa27_Plate_D_p00_0_F07f05d0.TIF	06.07.23_Haec_Placa27_Plate_D_p00_0_F07f05d2.TIF	0	0	0	276	1	1536	1536	1536	276	b'eLue5qojG63IBk0vwc3APM3AdLQiG7CQH630Bi7sjagU9qCCxw4AaA90ug=='	782167774cd79a02510d70014f0065a8	7473026ae4bd5746896590f8d00b8a9b	6e31b16c33dae9ebab5786fc35b5562b	1710.819483	878.3093941	0	174	0.01242236	3.054098251	21.420802	0.048483743	0.006795762	0.634289172	0.076056512	0.085214958	0.0492348	0.055912703	0.055870176	0.03167702	0.031616126	0.012010422
-1	-1	-1	12	1015	0	0	0.53125	0	5.515625	0.4375	0.390625	0.453125	1.03125	0.171875	0.171875	06.07.23_Haec_Placa27_Plate_D_p00_0_F08f00d1.TIF	06.07.23_Haec_Placa27_Plate_D_p00_0_F08f00d0.TIF	06.07.23_Haec_Placa27_Plate_D_p00_0_F08f00d2.TIF	0	0	0	277	1	1536	1536	1536	277	b'eLue5qojG63IBk0vwc3AYrQiG8iQH630Bi7sjagU9qCCxw4AUpx0rg=='	c01ae597b8129bb07ae622b1b2b6165d	fcae3a871136d04bd7f043d1d40a05ef	bf929a9abcefa215808a47928874586c	1264.539214	892.3246273	0	771.4166667	0.01182266	2.487143899	16.6728953	0.044831451	0.006730416	0.511066022	0.063289869	0.072550953	0.044404791	0.051818018	0.052560612	0.029680287	0.029641651	0.009296619
-1	-1	-1	10	888	0	0	0.546875	0	4.875	0.4375	0.421875	0.453125	1.0625	0.203125	0.15625	06.07.23_Haec_Placa27_Plate_D_p00_0_F08f01d1.TIF	06.07.23_Haec_Placa27_Plate_D_p00_0_F08f01d0.TIF	06.07.23_Haec_Placa27_Plate_D_p00_0_F08f01d2.TIF	0	0	0	278	1	1536	1536	1536	278	b'eLue5qojG63IBk0vwc3AIs3AcLQiG7CQH630Bi7sjagU9qCCxw4AV/t0sQ=='	8ddd3ab713afac81d5a9f01f18d7340a	7c9532003bf0167775930fac15b0e6d5	f0f19a7691533eb2aec8adce9fecd74e	1228.296953	772.4059332	0	698	0.011261261	2.789440997	18.65467287	0.050165608	0.006745716	0.479514139	0.069638758	0.0800212	0.049681221	0.057123338	0.057719486	0.034088501	0.034039923	0.009629693
-1	-1	-1	33	1419	0	0	0.578125	0	5.953125	0.5	0.40625	0.421875	1.015625	0.109375	0.125	06.07.23_Haec_Placa27_Plate_D_p00_0_F08f02d1.TIF	06.07.23_Haec_Placa27_Plate_D_p00_0_F08f02d0.TIF	06.07.23_Haec_Placa27_Plate_D_p00_0_F08f02d2.TIF	0	0	0	279	1	1536	1536	1536	279	b'eLue5qojG63IBk0vwc3AIs3AaLQiG7CQH630Bi7sjagU9qCCxw4AXVp0tA=='	59cef909b6aa624c3a9245456a5048cc	19795f4921b7f2ddf7866a83ac7d1ac2	fb6607b3b537530df7dce7707e0baec7	1016.006138	642.3290011	0	1191.606061	0.023255814	2.220519905	14.30845848	0.041702941	0.007298705	0.50953985	0.065025081	0.075189655	0.042033673	0.049354347	0.049500478	0.027254765	0.027188438	0.010172643
-1	-1	-1	39	1606	0	0	0.53125	0	6.109375	0.515625	0.421875	0.421875	1.1875	0.109375	0.125	06.07.23_Haec_Placa27_Plate_D_p00_0_F08f03d1.TIF	06.07.23_Haec_Placa27_Plate_D_p00_0_F08f03d0.TIF	06.07.23_Haec_Placa27_Plate_D_p00_0_F08f03d2.TIF	0	0	0	280	1	1536	1536	1536	280	b'eLue5qojG63IBk0vwc3AIs3AeLQiG7CQH630Bi7sjagU9qCCxw4AYrl0tw=='	076e758dd57c39c723d917c3948b7fda	7fd14442f3b5de4cbc2f4721a5dee409	d09b65656febbf89dc4557d65f4ecf8f	876.4688601	958.8527302	0	1218.74359	0.024283935	2.217168531	14.43454248	0.041899862	0.007832149	0.538759957	0.066568996	0.080765758	0.042348896	0.050485567	0.049859597	0.027055406	0.027004127	0.010681848
-1	-1	-1	16	1183	0	0	0.5625	0	5.84375	0.484375	0.375	0.40625	1.03125	0.125	0.140625	06.07.23_Haec_Placa27_Plate_D_p00_0_F08f04d1.TIF	06.07.23_Haec_Placa27_Plate_D_p00_0_F08f04d0.TIF	06.07.23_Haec_Placa27_Plate_D_p00_0_F08f04d2.TIF	0	0	0	281	1	1536	1536	1536	281	b'eLue5qojG63IBk0vwc3AIs3AZLQiG7CQH630Bi7sjagU9qCCxw4AaBh0ug=='	83f0fd646493c52f97516e89569eb3c8	d05d27d0eeed4760388fc8a8a872782d	8d0f5b78ca5223ec5f59311a6b6823fa	946.052036	808.8363886	0	1004.25	0.013524937	2.466398232	16.73613826	0.044662955	0.007007774	0.563355347	0.066179373	0.076160644	0.044281381	0.051886729	0.052367694	0.028359274	0.02829629	0.010265671
-1	-1	-1	10	680	0	0	0.578125	0	4.796875	0.421875	0.40625	0.453125	1	0.171875	0.171875	06.07.23_Haec_Placa27_Plate_D_p00_0_F08f05d1.TIF	06.07.23_Haec_Placa27_Plate_D_p00_0_F08f05d0.TIF	06.07.23_Haec_Placa27_Plate_D_p00_0_F08f05d2.TIF	0	0	0	282	1	1536	1536	1536	282	b'eLue5qojG63IBk0vwc3AIs3AdLQiG7CQH630Bi7sjagU9qCCxw4AbXd0vQ=='	4f5f0354343292895dc404f51e3d012d	bd0b22412322d75f7b3f92d6e7571228	668cbd6fe87259095796e634179c8e6d	1458.910368	1059.118686	0	517.7	0.014705882	2.681966632	18.01413547	0.048944638	0.007586505	0.520365535	0.069544408	0.080357557	0.048259516	0.056585739	0.057347176	0.031551327	0.03148789	0.01056673
-1	-1	-1	1	836	0	0	0.546875	0	4.453125	0.40625	0.375	0.40625	0.984375	0.125	0.171875	06.07.23_Haec_Placa27_Plate_D_p00_0_F09f00d1.TIF	06.07.23_Haec_Placa27_Plate_D_p00_0_F09f00d0.TIF	06.07.23_Haec_Placa27_Plate_D_p00_0_F09f00d2.TIF	0	0	0	283	1	1536	1536	1536	283	b'eLue5qojG63IBk0vwc3AcrQiG8iQH630Bi7sjagU9qCCxw4AWAR0sQ=='	0be8a1f71761f4f481bdb0390e4cf664	7ac86c62ae63c1271863d92e3274504b	5099731b17157eae47229d6a1567bc2a	1693.462869	1498.85351	0	788	0.001196172	2.415766093	16.14779109	0.044974905	0.006227132	0.475201355	0.060498172	0.068960505	0.043807578	0.05097489	0.051899805	0.029660382	0.029608782	0.008452837
-1	-1	-1	48	887	0	0	0.5	0	5.265625	0.40625	0.375	0.390625	1	0.140625	0.125	06.07.23_Haec_Placa27_Plate_D_p00_0_F09f01d1.TIF	06.07.23_Haec_Placa27_Plate_D_p00_0_F09f01d0.TIF	06.07.23_Haec_Placa27_Plate_D_p00_0_F09f01d2.TIF	0	0	0	284	1	1536	1536	1536	284	b'eLue5qojG63IBk0vwc3AMs3AcLQiG7CQH630Bi7sjagU9qCCxw4AXWN0tA=='	21333b6b6e6a9716be0d59dcaa19219c	dec11f4db54f96ef0edbed9db965f412	8d95d59414ce9da67c810d0a413d143f	1626.16112	688.5128991	0	799.7916667	0.054114994	2.981935232	23.70624557	0.05155625	0.009231381	0.579126083	0.077653251	0.093702061	0.049886663	0.061895341	0.063759756	0.031416762	0.031323917	0.012672289
-1	-1	-1	33	1980	0	0	0.5625	0	7.390625	0.578125	0.421875	0.375	1.203125	0.109375	0.140625	06.07.23_Haec_Placa27_Plate_D_p00_0_F09f02d1.TIF	06.07.23_Haec_Placa27_Plate_D_p00_0_F09f02d0.TIF	06.07.23_Haec_Placa27_Plate_D_p00_0_F09f02d2.TIF	0	0	0	285	1	1536	1536	1536	285	b'eLue5qojG63IBk0vwc3AMs3AaLQiG7CQH630Bi7sjagU9qCCxw4AYsJ0tw=='	3e25fc695574d3561957cfda082f968a	922dbc5a0d50500ada87cec125ee5913	b18091ec686d697f3aac3ca6b610ac0c	1023.495583	575.5547212	0	1499.212121	0.016666667	2.265353608	14.60668693	0.040886316	0.00667855	0.453518596	0.062459895	0.071780552	0.041632413	0.047897109	0.047666866	0.028340266	0.028265004	0.009096862
-1	-1	-1	46	1740	0	0	0.5625	0	6.21875	0.53125	0.40625	0.453125	1.15625	0.125	0.125	06.07.23_Haec_Placa27_Plate_D_p00_0_F09f03d1.TIF	06.07.23_Haec_Placa27_Plate_D_p00_0_F09f03d0.TIF	06.07.23_Haec_Placa27_Plate_D_p00_0_F09f03d2.TIF	0	0	0	286	1	1536	1536	1536	286	b'eLue5qojG63IBk0vwc3AMs3AeLQiG7CQH630Bi7sjagU9qCCxw4AaCF0ug=='	f9c35f2a29b8bb7b565e5f59be59b223	9df555a3e7648c958ccfbf409b9b05e4	665a21fcc2247dd6385ac9196e2ed3b8	814.5881391	1028.177505	0	1308.891304	0.026436782	2.251059344	15.23727792	0.04210052	0.007623394	0.493150116	0.062080236	0.075742621	0.041628009	0.050064394	0.050453011	0.027554655	0.027493803	0.009298558
-1	-1	-1	7	1075	0	0	0.53125	0	5.109375	0.46875	0.375	0.421875	0.984375	0.125	0.125	06.07.23_Haec_Placa27_Plate_D_p00_0_F09f04d1.TIF	06.07.23_Haec_Placa27_Plate_D_p00_0_F09f04d0.TIF	06.07.23_Haec_Placa27_Plate_D_p00_0_F09f04d2.TIF	0	0	0	287	1	1536	1536	1536	287	b'eLue5qojG63IBk0vwc3AMs3AZLQiG7CQH630Bi7sjagU9qCCxw4AbYB0vQ=='	57ee9535d029874e21858d2a27ff632e	4e688b0ffe490d097d0128dd671b3fea	052d7222f17b1ebf7b3e944d1264b60b	850.8959181	1137.800817	0	848	0.006511628	2.730929405	18.68379443	0.049772915	0.007164615	0.510897082	0.068220704	0.078402191	0.04864594	0.056850117	0.05772914	0.032423166	0.032386686	0.009823537
-1	-1	-1	3	225	0	0	0.5	0	3.21875	0.3125	0.375	0.421875	1.171875	0.109375	0.125	06.07.23_Haec_Placa27_Plate_D_p00_0_F09f05d1.TIF	06.07.23_Haec_Placa27_Plate_D_p00_0_F09f05d0.TIF	06.07.23_Haec_Placa27_Plate_D_p00_0_F09f05d2.TIF	0	0	0	288	1	1536	1536	1536	288	b'eLue5qojG63IBk0vwc3AMs3AdLQiG7CQH630Bi7sjagU9qCCxw4Act90wA=='	7f7caf4b4ea3b8446cc6d595eadc64af	39f6e0e19f6c039a2b79d72612c065eb	fcaa96d215574b944883484a8cbe4468	823.6273739	522.7679857	0	159	0.013333333	2.575494633	18.2504755	0.047180829	0.007180828	0.568012954	0.065812638	0.076322442	0.045750489	0.054157315	0.054989108	0.02964706	0.029559914	0.009993843
-1	-1	-1	15	993	0	0	0.609375	0	5.421875	0.4375	0.390625	0.453125	1.140625	0.125	0.125	06.07.23_Haec_Placa27_Plate_D_p00_0_F10f00d1.TIF	06.07.23_Haec_Placa27_Plate_D_p00_0_F10f00d0.TIF	06.07.23_Haec_Placa27_Plate_D_p00_0_F10f00d2.TIF	0	0	0	289	1	1536	1536	1536	289	b'eLue5qojG63IBk0vwc3QYLQiG8iQH630Bi7sjagU9qCCxw4ALMd0mQ=='	f0193e817636f5a6193c190cfd19f5ea	9903eb1798e3b302acb667c8e8ff4508	754a723757f763ea5f68a5630b5adf72	1093.699554	794.2618422	0	793.5333333	0.01510574	3.118302721	21.06545487	0.053162334	0.007448216	0.539640323	0.076125034	0.084615842	0.053972885	0.061021928	0.061773593	0.036352508	0.036253777	0.011332243
-1	-1	-1	5	909	0	0	0.5	0	5.140625	0.40625	0.390625	0.40625	0.984375	0.125	0.140625	06.07.23_Haec_Placa27_Plate_D_p00_0_F10f01d1.TIF	06.07.23_Haec_Placa27_Plate_D_p00_0_F10f01d0.TIF	06.07.23_Haec_Placa27_Plate_D_p00_0_F10f01d2.TIF	0	0	0	290	1	1536	1536	1536	290	b'eLue5qojG63IBk0vwc3QIM3AcLQiG7CQH630Bi7sjagU9qCCxw4AMiZ0nA=='	bed222203b1c9d7f618f2280c52eb6ca	f09b6d875b08fcd7a2c87ecb091ac0f1	2ebcdd2e958be7f5a9ebb586a4ec264b	1112.104572	1003.341568	0	795.8	0.00550055	3.195703193	20.70407962	0.055330143	0.007500162	0.519680374	0.076852393	0.084794756	0.056126472	0.06308247	0.064050132	0.038003409	0.03792144	0.010959495
-1	-1	-1	6	1163	0	0	0.515625	0	5.78125	0.46875	0.40625	0.453125	1.109375	0.1875	0.171875	06.07.23_Haec_Placa27_Plate_D_p00_0_F10f02d1.TIF	06.07.23_Haec_Placa27_Plate_D_p00_0_F10f02d0.TIF	06.07.23_Haec_Placa27_Plate_D_p00_0_F10f02d2.TIF	0	0	0	291	1	1536	1536	1536	291	b'eLue5qojG63IBk0vwc3QIM3AaLQiG7CQH630Bi7sjagU9qCCxw4AN4V0nw=='	7d47839f2af15806ce74096fadbd116e	13882b3ad5818588c6bc654179e11d41	572b110755185ccd88dd68b9c6d7ec87	1035.610216	335.8434261	0	909.8333333	0.005159071	2.169800958	14.57316319	0.038616325	0.005278775	0.403399687	0.051020857	0.058166002	0.038024061	0.04355904	0.044157269	0.027029488	0.026972165	0.006488216
-1	-1	-1	114	1723	0	0	0.546875	0	6.4375	0.53125	0.4375	0.4375	1.296875	0.109375	0.109375	06.07.23_Haec_Placa27_Plate_D_p00_0_F10f03d1.TIF	06.07.23_Haec_Placa27_Plate_D_p00_0_F10f03d0.TIF	06.07.23_Haec_Placa27_Plate_D_p00_0_F10f03d2.TIF	0	0	0	292	1	1536	1536	1536	292	b'eLue5qojG63IBk0vwc3QIM3AeLQiG7CQH630Bi7sjagU9qCCxw4APOR0og=='	d988379a29fdacd4e0ec5f46da577765	d299c1702d579b74d81ac666bc80cfc7	a5772045e210ff34366e512502c3d434	1341.71473	790.6643501	0	1253.315789	0.066163668	2.560952816	18.41148758	0.047621	0.008769474	0.524666795	0.075895897	0.093002404	0.045992868	0.05742787	0.058361501	0.028227101	0.028142889	0.013065007
-1	-1	-1	41	2098	0	0	0.546875	0	7.578125	0.546875	0.40625	0.421875	1	0.109375	0.125	06.07.23_Haec_Placa27_Plate_D_p00_0_F10f04d1.TIF	06.07.23_Haec_Placa27_Plate_D_p00_0_F10f04d0.TIF	06.07.23_Haec_Placa27_Plate_D_p00_0_F10f04d2.TIF	0	0	0	293	1	1536	1536	1536	293	b'eLue5qojG63IBk0vwc3QIM3AZLQiG7CQH630Bi7sjagU9qCCxw4AQkN0pQ=='	7523b4bf8a4c08f75e2ce483fce5cf98	0edd0b75319e17105614a13f301a0c6d	f2c4d51bcdbf78fef26b5d371761b81d	1354.540935	1036.934321	0	1374.365854	0.019542421	2.841548526	17.7739421	0.051848634	0.007074899	0.486435591	0.073539694	0.083392215	0.052114174	0.058995181	0.059493637	0.035281034	0.035159537	0.010440656
-1	-1	-1	1	37	0	0	0.484375	0	3.046875	0.28125	0.3125	0.390625	1	0.109375	0.125	06.07.23_Haec_Placa27_Plate_D_p00_0_F10f05d1.TIF	06.07.23_Haec_Placa27_Plate_D_p00_0_F10f05d0.TIF	06.07.23_Haec_Placa27_Plate_D_p00_0_F10f05d2.TIF	0	0	0	294	1	1536	1536	1536	294	b'eLue5qojG63IBk0vwc3QIM3AdLQiG7CQH630Bi7sjagU9qCCxw4AR6J0qA=='	1e45790a3dc4e97a8f8d51bc746c33e3	ff7653e08cc5c3391beea87d1e490dbd	19c3cf4ba109996bbc75fc8e3c029cea	237.3253012	1332.53012	0	11	0.027027027	2.623953445	19.9684161	0.04483307	0.008214097	0.631891629	0.063910972	0.076523584	0.043528564	0.053102245	0.05347112	0.026709063	0.026603074	0.010313961
-1	-1	-1	4	461	0	0	0.53125	0	4.171875	0.34375	0.421875	0.421875	1.203125	0.125	0.140625	06.07.23_Haec_Placa27_Plate_D_p00_0_F11f00d1.TIF	06.07.23_Haec_Placa27_Plate_D_p00_0_F11f00d0.TIF	06.07.23_Haec_Placa27_Plate_D_p00_0_F11f00d2.TIF	0	0	0	295	1	1536	1536	1536	295	b'eLue5qojG63IBk0vwc3QcLQiG8iQH630Bi7sjagU9qCCxw4AMi90nA=='	2c349ad08947a7923f47e28e21a3e804	c615004e391afcc75330d9e23b07fd22	699a123e1fe742c8face4072002da874	1126.077616	1198.96345	0	328.75	0.00867679	3.273905926	21.38582851	0.060076136	0.009293522	0.635842953	0.087533497	0.097860578	0.060118784	0.069506228	0.07072009	0.037735529	0.037658969	0.01419842
-1	-1	-1	21	967	0	0	0.6875	0	5.890625	0.453125	0.40625	0.4375	1.1875	0.109375	0.140625	06.07.23_Haec_Placa27_Plate_D_p00_0_F11f01d1.TIF	06.07.23_Haec_Placa27_Plate_D_p00_0_F11f01d0.TIF	06.07.23_Haec_Placa27_Plate_D_p00_0_F11f01d2.TIF	0	0	0	296	1	1536	1536	1536	296	b'eLue5qojG63IBk0vwc3QMM3AcLQiG7CQH630Bi7sjagU9qCCxw4AN450nw=='	51a971807e8b9b063050e77ee3c8dc6b	ea0aeef2a8f8d873c50a1c72d768818a	655f7e329b665e619b96d2bb2671f344	1180.797294	591.2353172	0	814.952381	0.021716649	4.564300471	35.02695715	0.068714644	0.008719103	0.592164547	0.096096683	0.104836063	0.070144252	0.07752321	0.078362433	0.048105117	0.047930735	0.013461326
-1	-1	-1	14	1187	0	0	0.53125	0	5.46875	0.453125	0.375	0.390625	1.015625	0.125	0.140625	06.07.23_Haec_Placa27_Plate_D_p00_0_F11f02d1.TIF	06.07.23_Haec_Placa27_Plate_D_p00_0_F11f02d0.TIF	06.07.23_Haec_Placa27_Plate_D_p00_0_F11f02d2.TIF	0	0	0	297	1	1536	1536	1536	297	b'eLue5qojG63IBk0vwc3QMM3AaLQiG7CQH630Bi7sjagU9qCCxw4APO10og=='	ad7740ae8da28ae395dd7866e4e6be85	6abbd1205f0d5d2c9fe04db26ef00f9c	56ba773c04ada453bc6654b8dcff0a1c	985.2859569	817.0861427	0	934	0.01179444	2.598681875	16.51918048	0.049962834	0.007007285	0.46106014	0.069124669	0.079455542	0.049317631	0.05711513	0.057546626	0.033731438	0.033685185	0.009736453
-1	-1	-1	19	925	0	0	0.578125	0	5.171875	0.421875	0.390625	0.4375	1.046875	0.15625	0.140625	06.07.23_Haec_Placa27_Plate_D_p00_0_F11f03d1.TIF	06.07.23_Haec_Placa27_Plate_D_p00_0_F11f03d0.TIF	06.07.23_Haec_Placa27_Plate_D_p00_0_F11f03d2.TIF	0	0	0	298	1	1536	1536	1536	298	b'eLue5qojG63IBk0vwc3QMM3AeLQiG7CQH630Bi7sjagU9qCCxw4AQkx0pQ=='	4d52984140ec6a684da5450414de10c2	e7f660f9ddcff48636f7e6c9ab945a8d	5eebc559012e91b7e6c2a9d28512728f	1123.379125	790.4524507	0	652.8947368	0.020540541	2.574486565	16.64863642	0.051024909	0.00845787	0.533460668	0.074051936	0.088050877	0.049794077	0.059652383	0.060311608	0.031724431	0.031690515	0.011654168
-1	-1	-1	7	609	0	0	0.515625	0	4.234375	0.359375	0.390625	0.421875	1.015625	0.109375	0.171875	06.07.23_Haec_Placa27_Plate_D_p00_0_F11f04d1.TIF	06.07.23_Haec_Placa27_Plate_D_p00_0_F11f04d0.TIF	06.07.23_Haec_Placa27_Plate_D_p00_0_F11f04d2.TIF	0	0	0	299	1	1536	1536	1536	299	b'eLue5qojG63IBk0vwc3QMM3AZLQiG7CQH630Bi7sjagU9qCCxw4AR6t0qA=='	6be0b334d2a917db35d6596a4cb9eb70	c1c74d6804125516c0ee72420cda9416	555cdb2203f1af1edc820c5e8e0a446f	1388.034119	768.0772599	0	439.2857143	0.011494253	3.027824555	19.6488624	0.058284235	0.009037638	0.549024932	0.08609421	0.097569145	0.057604115	0.067675961	0.068949421	0.036356613	0.036298658	0.013759976
-1	-1	-1	0	16	0	0	0.5	0	2.75	0.28125	0.328125	0.390625	0.984375	0.109375	0.140625	06.07.23_Haec_Placa27_Plate_D_p00_0_F11f05d1.TIF	06.07.23_Haec_Placa27_Plate_D_p00_0_F11f05d0.TIF	06.07.23_Haec_Placa27_Plate_D_p00_0_F11f05d2.TIF	0	0	0	300	1	1536	1536	1536	300	b'eLue5qojG63IBk0vwc3QMM3AdLQiG7CQH630Bi7sjagU9qCCxw4ATQp0qw=='	81c2b32a6ebb7bc1c491c416dfab4954	485de8d53bcd6e9ce96171d69d9cf99b	4b658d68f4a12e8cbfff8e214e78b38e	nan	nan	nan	nan	0	1.778186332	15.49534353	0.032843138	0.005882353	0.420838883	0.043627452	0.054411767	0.030243769	0.038149294	0.038970589	0.019607844	0.019607844	0.006717194
-1	-1	-1	29	293	0	0	0.515625	0	3.5	0.3125	0.40625	0.40625	1.09375	0.125	0.140625	06.07.23_Haec_Placa27_Plate_D_p00_0_G02f00d1.TIF	06.07.23_Haec_Placa27_Plate_D_p00_0_G02f00d0.TIF	06.07.23_Haec_Placa27_Plate_D_p00_0_G02f00d2.TIF	0	0	0	301	1	1536	1536	1536	301	b'eLue5qojG63IBk0vwX20IhvYkB+t9AYu7I2oFPaggscOADeadJ8='	044a0ba57e2dcea7d3761640f93a0a8f	c1756b4ccc399095adabce7b34b534e9	037f6b7ab4baaeb223d0b90b6619ce99	1079.594281	740.9231176	0	227.5517241	0.098976109	3.890289877	25.18862415	0.08320284	0.019668072	0.555758898	0.122799977	0.159593125	0.08030357	0.103118797	0.103499969	0.045693637	0.045693637	0.021383874
-1	-1	-1	26	419	0	0	0.640625	0	3.6875	0.328125	0.375	0.40625	1	0.125	0.125	06.07.23_Haec_Placa27_Plate_D_p00_0_G02f01d1.TIF	06.07.23_Haec_Placa27_Plate_D_p00_0_G02f01d0.TIF	06.07.23_Haec_Placa27_Plate_D_p00_0_G02f01d2.TIF	0	0	0	302	1	1536	1536	1536	302	b'eLue5qojG63IBk0vwR2U7g1HK7IBC/nRSm/gwt6ISmEPKnjsADz5dKI='	8aab76aadd0e017ed856e921c5109d5f	c82ac07578c8ba2b5e7921c893d15e75	c9438a143cb72963ffcc2c0bdd1c556d	1210.400856	767.2387672	0	371.1538462	0.062052506	4.194805678	25.52967456	0.088452902	0.015428893	0.473215474	0.126884743	0.149927469	0.086672735	0.104087229	0.105142967	0.054574385	0.054565026	0.019975867
-1	-1	-1	44	1149	0	0	0.578125	0	5.21875	0.40625	0.375	0.40625	1	0.125	0.125	06.07.23_Haec_Placa27_Plate_D_p00_0_G02f02d1.TIF	06.07.23_Haec_Placa27_Plate_D_p00_0_G02f02d0.TIF	06.07.23_Haec_Placa27_Plate_D_p00_0_G02f02d2.TIF	0	0	0	303	1	1536	1536	1536	303	b'eLue5qojG63IBk0vwR2U7o1GK7IBC/nRSm/gwt6ISmEPKnjsAEJYdKU='	0f5defd5f42270fc0af80695d493dabe	d64770e835cd30e977ace03d2ee5c007	c918b3bf2cfc906a7addf815074b5b32	1034.938679	715.1742273	0	956.3409091	0.038294169	3.51434676	20.57523224	0.07539378	0.012158911	0.451822497	0.107950651	0.127398082	0.074133573	0.087952594	0.088789914	0.047543475	0.047529823	0.016675086
-1	-1	-1	37	1070	0	0	0.5625	0	4.96875	0.421875	0.390625	0.453125	1	0.15625	0.15625	06.07.23_Haec_Placa27_Plate_D_p00_0_G02f03d1.TIF	06.07.23_Haec_Placa27_Plate_D_p00_0_G02f03d0.TIF	06.07.23_Haec_Placa27_Plate_D_p00_0_G02f03d2.TIF	0	0	0	304	1	1536	1536	1536	304	b'eLue5qojG63IBk0vwR2U7o1HK7IBC/nRSm/gwt6ISmEPKnjsAEe3dKg='	f6cb48a76d25c30178691cb525fb908a	b4a29334ffc62441da6f17f69441b8bd	bb948d215e2709ed96d5ea20e7ee5efc	1088.056102	881.3867011	0	904.0810811	0.034579439	3.574619857	21.06966893	0.076066522	0.01139454	0.459184011	0.107560934	0.124507975	0.074547033	0.087581835	0.088598133	0.048587137	0.048568812	0.01607858
-1	-1	-1	25	500	0	0	0.515625	0	3.796875	0.328125	0.375	0.40625	1.015625	0.109375	0.125	06.07.23_Haec_Placa27_Plate_D_p00_0_G02f04d1.TIF	06.07.23_Haec_Placa27_Plate_D_p00_0_G02f04d0.TIF	06.07.23_Haec_Placa27_Plate_D_p00_0_G02f04d2.TIF	0	0	0	305	1	1536	1536	1536	305	b'eLue5qojG63IBk0vwR2U7k1GK7IBC/nRSm/gwt6ISmEPKnjsAE0WdKs='	7114ec50cdb82f92a382989fee13b459	7fd12cfc1a9b161757795a336cff087b	20812c9ea3754f3b2031e85ff90a9409	996.10306	875.5798842	0	424.36	0.05	3.272996174	20.60794569	0.066805884	0.011482353	0.458452456	0.093411767	0.113356866	0.064915952	0.078378165	0.079529414	0.04124706	0.041200001	0.014448118
-1	-1	-1	27	175	0	0	0.5	0	3.15625	0.296875	0.359375	0.390625	1.015625	0.109375	0.15625	06.07.23_Haec_Placa27_Plate_D_p00_0_G02f05d1.TIF	06.07.23_Haec_Placa27_Plate_D_p00_0_G02f05d0.TIF	06.07.23_Haec_Placa27_Plate_D_p00_0_G02f05d2.TIF	0	0	0	306	1	1536	1536	1536	306	b'eLue5qojG63IBk0vwR2U7k1HK7IBC/nRSm/gwt6ISmEPKnjsAFJ1dK4='	4ac2a2a13391e663638703e9a06091c5	56b94b8637a4d5d82cfdd72da786ee4f	006c28f2deb08517147e02c4d794500a	996.5835832	879.4705325	0	142.037037	0.154285714	3.811473494	23.93803987	0.088616249	0.020784314	0.497904133	0.124549023	0.177613449	0.084855398	0.110701091	0.108985997	0.051899161	0.051876752	0.020159618
-1	-1	-1	3	615	0	0	0.5625	0	4.078125	0.390625	0.40625	0.40625	1.171875	0.109375	0.140625	06.07.23_Haec_Placa27_Plate_D_p00_0_G03f00d1.TIF	06.07.23_Haec_Placa27_Plate_D_p00_0_G03f00d0.TIF	06.07.23_Haec_Placa27_Plate_D_p00_0_G03f00d2.TIF	0	0	0	307	1	1536	1536	1536	307	b'eLue5qojG63IBk0vwd3AeLQiG8iQH630Bi7sjagU9qCCxw4APQJ0og=='	58c2ed9c976be63ef641f7abf2c686da	46f7d3031a28740a740dc0f1179e2fe2	7c944fb8600fcd524989657d41a6451c	1304.272436	543.1355884	0	610.6666667	0.004878049	2.631327992	18.1455577	0.045381796	0.006615655	0.575017852	0.065149053	0.073075086	0.045183097	0.051941134	0.052676552	0.028509486	0.028343696	0.010098918
-1	-1	-1	6	515	0	0	0.640625	0	5.109375	0.375	0.390625	0.4375	1	0.15625	0.1875	06.07.23_Haec_Placa27_Plate_D_p00_0_G03f01d1.TIF	06.07.23_Haec_Placa27_Plate_D_p00_0_G03f01d0.TIF	06.07.23_Haec_Placa27_Plate_D_p00_0_G03f01d2.TIF	0	0	0	308	1	1536	1536	1536	308	b'eLue5qojG63IBk0vwd3AOM3AcLQiG7CQH630Bi7sjagU9qCCxw4AQmF0pQ=='	1afc63f5df4aee2d5d87b4959db05f72	16087a03f186493ed9562ee97b87e69a	6bc1ecb349d71b6e862ad2ec2dbdb1ae	1687.416493	582.7071832	0	384.8333333	0.011650485	4.54219697	31.42173323	0.070074245	0.009902913	0.652896818	0.104092902	0.11179136	0.073215645	0.080445646	0.081119363	0.047622312	0.047393871	0.016013084
-1	-1	-1	12	1400	0	0	0.59375	0	5.90625	0.5	0.40625	0.421875	1.015625	0.109375	0.125	06.07.23_Haec_Placa27_Plate_D_p00_0_G03f02d1.TIF	06.07.23_Haec_Placa27_Plate_D_p00_0_G03f02d0.TIF	06.07.23_Haec_Placa27_Plate_D_p00_0_G03f02d2.TIF	0	0	0	309	1	1536	1536	1536	309	b'eLue5qojG63IBk0vwd3AOM3AaLQiG7CQH630Bi7sjagU9qCCxw4AR8B0qA=='	35a47c4b63624d3a4da6166da2c8c792	b179f5e88dec6f7634f6f386c9896c0c	6fd99abc3fffb72987ace74a6adb073b	1189.317623	494.7703652	0	1148.333333	0.008571429	2.307179345	15.51106772	0.041194679	0.005985994	0.450962441	0.057313727	0.065697481	0.040642666	0.047003171	0.047477593	0.027593838	0.027504202	0.007964269
-1	-1	-1	11	1466	0	0	0.546875	0	6.328125	0.5	0.421875	0.4375	1.21875	0.125	0.125	06.07.23_Haec_Placa27_Plate_D_p00_0_G03f03d1.TIF	06.07.23_Haec_Placa27_Plate_D_p00_0_G03f03d0.TIF	06.07.23_Haec_Placa27_Plate_D_p00_0_G03f03d2.TIF	0	0	0	310	1	1536	1536	1536	310	b'eLue5qojG63IBk0vwd3AOM3AeLQiG7CQH630Bi7sjagU9qCCxw4ATR90qw=='	8c188b013a6db7e24b8e923aa00eba9a	b4a9587961b36f2687818414b47965e3	1545891bd16566d016cd70fb7066f1a5	1313.361385	954.5158058	0	1310.454545	0.007503411	2.217628403	15.11385705	0.03887128	0.005608164	0.490511779	0.055594791	0.063978281	0.038480013	0.044371902	0.044648639	0.025805848	0.025755023	0.007933684
-1	-1	-1	6	1510	0	0	0.546875	0	5.984375	0.5	0.40625	0.4375	1.109375	0.109375	0.15625	06.07.23_Haec_Placa27_Plate_D_p00_0_G03f04d1.TIF	06.07.23_Haec_Placa27_Plate_D_p00_0_G03f04d0.TIF	06.07.23_Haec_Placa27_Plate_D_p00_0_G03f04d2.TIF	0	0	0	311	1	1536	1536	1536	311	b'eLue5qojG63IBk0vwd3AOM3AZLQiG7CQH630Bi7sjagU9qCCxw4AUn50rg=='	814f44efd43cb28eef2cc39bbe98ded3	67bd6d374feb123c1208629e1679e181	d13f8d216dcb8e8de93313f31f74883a	1410.85278	729.7940488	0	1046.166667	0.00397351	2.803706098	18.18006547	0.049911052	0.006632905	0.511376499	0.069354631	0.077215948	0.049845205	0.056388847	0.057241918	0.032730815	0.032613947	0.010079909
-1	-1	-1	4	249	0	0	0.484375	0	3.640625	0.34375	0.375	0.390625	0.984375	0.125	0.125	06.07.23_Haec_Placa27_Plate_D_p00_0_G03f05d1.TIF	06.07.23_Haec_Placa27_Plate_D_p00_0_G03f05d0.TIF	06.07.23_Haec_Placa27_Plate_D_p00_0_G03f05d2.TIF	0	0	0	312	1	1536	1536	1536	312	b'eLue5qojG63IBk0vwd3AOM3AdLQiG7CQH630Bi7sjagU9qCCxw4AV910sQ=='	3e2e3d038008c1aaadc188517816bf54	b73b99bfdacf4537e51c10ddb1aa43a9	7cf110c63fbe11ffa685c5bbc0532e18	1539.104751	1050.158914	0	198	0.016064257	2.685282387	20.43579872	0.044538941	0.006850933	0.634207239	0.067517129	0.075691001	0.045737645	0.05166557	0.052051344	0.028616427	0.028474684	0.010700043
-1	-1	-1	17	833	0	0	0.515625	0	4.84375	0.421875	0.421875	0.5	1.03125	0.109375	0.140625	06.07.23_Haec_Placa27_Plate_D_p00_0_G04f00d1.TIF	06.07.23_Haec_Placa27_Plate_D_p00_0_G04f00d0.TIF	06.07.23_Haec_Placa27_Plate_D_p00_0_G04f00d2.TIF	0	0	0	313	1	1536	1536	1536	313	b'eLue5qojG63IBk0vwd3AZLQiG8iQH630Bi7sjagU9qCCxw4AQmp0pQ=='	55d293c4b4805179bd34890ff14ff6e7	9d7278f0545fbe90844c906cbb9425d7	9d47b88201a39d1a6e9e14b7c0708b06	1461.613926	868.7400018	0	605.5294118	0.020408163	2.928903414	20.26034474	0.053854485	0.009083634	0.541945323	0.077922936	0.094701412	0.052555296	0.063414743	0.063754916	0.03314267	0.033081469	0.0121603
-1	-1	-1	8	849	0	0	0.5625	0	5.5	0.40625	0.421875	0.46875	1.140625	0.21875	0.125	06.07.23_Haec_Placa27_Plate_D_p00_0_G04f01d1.TIF	06.07.23_Haec_Placa27_Plate_D_p00_0_G04f01d0.TIF	06.07.23_Haec_Placa27_Plate_D_p00_0_G04f01d2.TIF	0	0	0	314	1	1536	1536	1536	314	b'eLue5qojG63IBk0vwd3AJM3AcLQiG7CQH630Bi7sjagU9qCCxw4AR8l0qA=='	2d12a4601e10d516e92804a00da24fd3	c189c5631e6899748219be8ab5f1f725	96c0e9bef3bbbcc712cce8f5f658edfd	1289.800834	720.9339948	0	586.25	0.00942285	2.755957494	18.58637437	0.050284073	0.00797709	0.54542684	0.072920855	0.084551608	0.049830387	0.058429758	0.058964412	0.031571169	0.031501883	0.011431243
-1	-1	-1	10	1554	0	0	0.53125	0	7.265625	0.5	0.40625	0.421875	0.984375	0.125	0.125	06.07.23_Haec_Placa27_Plate_D_p00_0_G04f02d1.TIF	06.07.23_Haec_Placa27_Plate_D_p00_0_G04f02d0.TIF	06.07.23_Haec_Placa27_Plate_D_p00_0_G04f02d2.TIF	0	0	0	315	1	1536	1536	1536	315	b'eLue5qojG63IBk0vwd3AJM3AaLQiG7CQH630Bi7sjagU9qCCxw4ATSh0qw=='	e0428ef66b6eaea8bdc9c693d40d0f14	5c5fa13386c7d856c4ae46e5b8b1c10f	c74703e73776fdf30a5de971e1da3dad	1344.400316	431.3367283	0	1225.9	0.006435006	2.421747871	16.24699117	0.043921444	0.006812275	0.53768585	0.064705884	0.074572894	0.043411223	0.05094456	0.051398038	0.027895123	0.027869888	0.009911421
-1	-1	-1	70	2131	0	0	0.546875	0	9.15625	0.609375	0.421875	0.421875	1.203125	0.125	0.140625	06.07.23_Haec_Placa27_Plate_D_p00_0_G04f03d1.TIF	06.07.23_Haec_Placa27_Plate_D_p00_0_G04f03d0.TIF	06.07.23_Haec_Placa27_Plate_D_p00_0_G04f03d2.TIF	0	0	0	316	1	1536	1536	1536	316	b'eLue5qojG63IBk0vwd3AJM3AeLQiG7CQH630Bi7sjagU9qCCxw4AUod0rg=='	e11b14bbdbe29a74e78a9af0c72be507	31f955434205ca00d2fad7af8d711713	169e70dda817e1bf379e78e412c297c2	1181.80885	845.2690162	0	1620.828571	0.032848428	2.650454158	16.72685799	0.051125773	0.010110323	0.575142811	0.084469229	0.101344304	0.052114652	0.062362942	0.061669475	0.031724037	0.031683552	0.014343804
-1	-1	-1	12	1306	0	0	0.546875	0	5.515625	0.5	0.40625	0.46875	1.125	0.140625	0.140625	06.07.23_Haec_Placa27_Plate_D_p00_0_G04f04d1.TIF	06.07.23_Haec_Placa27_Plate_D_p00_0_G04f04d0.TIF	06.07.23_Haec_Placa27_Plate_D_p00_0_G04f04d2.TIF	0	0	0	317	1	1536	1536	1536	317	b'eLue5qojG63IBk0vwd3AJM3AZLQiG7CQH630Bi7sjagU9qCCxw4AV+Z0sQ=='	9d0d19d1b48f029c09d00f6f238f284d	f377c409f459e83541b2dc140b0b9a69	f2a06b8c75028db0e0e6bac03dc300bc	1122.267242	1254.117778	0	1075.666667	0.009188361	2.485725085	16.78641313	0.045488396	0.007559379	0.540306862	0.0654926	0.075422637	0.044783729	0.052998801	0.05375642	0.028396842	0.02827373	0.010213033
-1	-1	-1	0	514	0	0	0.546875	0	4.515625	0.34375	0.328125	0.40625	0.984375	0.109375	0.15625	06.07.23_Haec_Placa27_Plate_D_p00_0_G04f05d1.TIF	06.07.23_Haec_Placa27_Plate_D_p00_0_G04f05d0.TIF	06.07.23_Haec_Placa27_Plate_D_p00_0_G04f05d2.TIF	0	0	0	318	1	1536	1536	1536	318	b'eLue5qojG63IBk0vwd3AJM3AdLQiG7CQH630Bi7sjagU9qCCxw4AXUV0tA=='	88d5dde642c62ade789736e3648d920f	392a7251692ccdfb2a3418c08d137243	b2b347cc9d2dbeb3ad343f8547b4522e	nan	nan	nan	nan	0	2.879797141	18.96974955	0.046192875	0.006374456	0.622751332	0.068398568	0.074189367	0.04808324	0.052600011	0.052822921	0.031296255	0.030983445	0.010173623
-1	-1	-1	1	591	0	0	0.484375	0	4.5	0.375	0.390625	0.421875	0.984375	0.109375	0.171875	06.07.23_Haec_Placa27_Plate_D_p00_0_G05f00d1.TIF	06.07.23_Haec_Placa27_Plate_D_p00_0_G05f00d0.TIF	06.07.23_Haec_Placa27_Plate_D_p00_0_G05f00d2.TIF	0	0	0	319	1	1536	1536	1536	319	b'eLue5qojG63IBk0vwd3AdLQiG8iQH630Bi7sjagU9qCCxw4AR9J0qA=='	a6768d01f247db98f746612a3186c7ed	f5ad61611db877f86476507f2ac67414	d0fe5e9ab40d353c6ea101d83f8fe25b	31.67777778	1065.622222	0	290	0.001692047	3.06165697	21.92154272	0.055077803	0.00791281	0.557610705	0.075299428	0.085113303	0.052907537	0.062691089	0.06440397	0.032951794	0.032911981	0.011805114
-1	-1	-1	3	703	0	0	0.53125	0	4.59375	0.40625	0.390625	0.421875	1.015625	0.125	0.1875	06.07.23_Haec_Placa27_Plate_D_p00_0_G05f01d1.TIF	06.07.23_Haec_Placa27_Plate_D_p00_0_G05f01d0.TIF	06.07.23_Haec_Placa27_Plate_D_p00_0_G05f01d2.TIF	0	0	0	320	1	1536	1536	1536	320	b'eLue5qojG63IBk0vwd3ANM3AcLQiG7CQH630Bi7sjagU9qCCxw4ATTF0qw=='	600c5a282014320d24003b98a3ff8a8f	b1779abc59efc1c257202508839aba46	1fb157490923a65208e99c852566b9bc	1163.159482	955.2836493	0	647.6666667	0.004267425	2.846428557	19.72802892	0.050606645	0.006741416	0.556056486	0.069929994	0.078409061	0.049333834	0.057263697	0.058611554	0.031021115	0.030943018	0.010694152
-1	-1	-1	1	1694	0	0	0.53125	0	6.828125	0.5	0.390625	0.421875	1.015625	0.125	0.125	06.07.23_Haec_Placa27_Plate_D_p00_0_G05f02d1.TIF	06.07.23_Haec_Placa27_Plate_D_p00_0_G05f02d0.TIF	06.07.23_Haec_Placa27_Plate_D_p00_0_G05f02d2.TIF	0	0	0	321	1	1536	1536	1536	321	b'eLue5qojG63IBk0vwd3ANM3AaLQiG7CQH630Bi7sjagU9qCCxw4AUpB0rg=='	285c5aaa188020a9ba5560894777ca6b	8a64e9689d811cb3f063fa0c3e7ce260	13474f1817822880c6388dd177f0eaf7	1285.694836	69.83333333	0	1637	0.000590319	2.43365519	15.57732529	0.04507084	0.005998102	0.478773323	0.062948818	0.06987291	0.044523995	0.050916066	0.051766328	0.029291387	0.029249717	0.009106687
-1	-1	-1	9	1810	0	0	0.578125	0	6.71875	0.53125	0.421875	0.453125	1.15625	0.109375	0.125	06.07.23_Haec_Placa27_Plate_D_p00_0_G05f03d1.TIF	06.07.23_Haec_Placa27_Plate_D_p00_0_G05f03d0.TIF	06.07.23_Haec_Placa27_Plate_D_p00_0_G05f03d2.TIF	0	0	0	322	1	1536	1536	1536	322	b'eLue5qojG63IBk0vwd3ANM3AeLQiG7CQH630Bi7sjagU9qCCxw4AV+90sQ=='	4334acbb2bc81df0cf2c1fe9c63d803f	a6eb490d524b3925a863ef69e0bd84b9	764795d4345463f9918ea9746712a483	1170.349806	882.31926	0	1097.222222	0.004972376	2.86958518	17.26868863	0.055928395	0.007527895	0.463488737	0.07822988	0.086677502	0.055992529	0.063403652	0.064310478	0.037527896	0.037473731	0.011097756
-1	-1	-1	2	947	0	0	0.53125	0	5	0.4375	0.40625	0.453125	1.046875	0.125	0.140625	06.07.23_Haec_Placa27_Plate_D_p00_0_G05f04d1.TIF	06.07.23_Haec_Placa27_Plate_D_p00_0_G05f04d0.TIF	06.07.23_Haec_Placa27_Plate_D_p00_0_G05f04d2.TIF	0	0	0	323	1	1536	1536	1536	323	b'eLue5qojG63IBk0vwd3ANM3AZLQiG7CQH630Bi7sjagU9qCCxw4AXU50tA=='	53976c52056e4ab67aeb4935aee72d77	82b70a5ff5198f24c3842a83b2d0dbf4	2aa0a04f53fb022851131f372040ed0b	915.6600312	535.443711	0	938.5	0.002111932	3.026084526	20.76484312	0.053322154	0.007097749	0.525465425	0.07301903	0.081143758	0.051827485	0.060247293	0.061738826	0.033124212	0.033070378	0.011111071
-1	-1	-1	1	330	0	0	0.515625	0	3.578125	0.328125	0.375	0.40625	0.984375	0.125	0.140625	06.07.23_Haec_Placa27_Plate_D_p00_0_G05f05d1.TIF	06.07.23_Haec_Placa27_Plate_D_p00_0_G05f05d0.TIF	06.07.23_Haec_Placa27_Plate_D_p00_0_G05f05d2.TIF	0	0	0	324	1	1536	1536	1536	324	b'eLue5qojG63IBk0vwd3ANM3AdLQiG7CQH630Bi7sjagU9qCCxw4AYq10tw=='	a74163b2d88a91d78d27a41dc8b5a12b	060ad9e8731390d889d3ccbbb963912b	189ad71fe5f349a29245cec5cf7aab98	1895.833333	1004.583333	0	327	0.003030303	3.541544965	24.19558002	0.064551398	0.008835413	0.541479906	0.089245398	0.098978018	0.063146416	0.073223508	0.074866312	0.039679146	0.039619728	0.013716463
-1	-1	-1	7	819	0	0	0.53125	0	5.15625	0.4375	0.40625	0.40625	1.140625	0.125	0.140625	06.07.23_Haec_Placa27_Plate_D_p00_0_G06f00d1.TIF	06.07.23_Haec_Placa27_Plate_D_p00_0_G06f00d0.TIF	06.07.23_Haec_Placa27_Plate_D_p00_0_G06f00d2.TIF	0	0	0	325	1	1536	1536	1536	325	b'eLue5qojG63IBk0vwd3AbLQiG8iQH630Bi7sjagU9qCCxw4ATTp0qw=='	d37a29fa31f8263a526495d30d5c89c7	4e6b4e47d673750a30f66b705e3df4d3	9db1332b3d4aabf1d8a142a5dd050cfe	1522.173911	640.5038887	0	638.5714286	0.008547009	3.856989746	24.45132106	0.067218513	0.009044986	0.549494062	0.095175851	0.103761165	0.06880266	0.076300302	0.076949414	0.046426777	0.046263977	0.013702759
-1	-1	-1	1	703	0	0	0.71875	0	4.71875	0.390625	0.390625	0.40625	1	0.125	0.140625	06.07.23_Haec_Placa27_Plate_D_p00_0_G06f01d1.TIF	06.07.23_Haec_Placa27_Plate_D_p00_0_G06f01d0.TIF	06.07.23_Haec_Placa27_Plate_D_p00_0_G06f01d2.TIF	0	0	0	326	1	1536	1536	1536	326	b'eLue5qojG63IBk0vwd3ALM3AcLQiG7CQH630Bi7sjagU9qCCxw4AUpl0rg=='	4a4831dd1ee674a4e151b889c1db6d3e	3a6c0ba6ca662afef0fed039cbf06b32	b44662e1f964a7cba7c79ddea11b3777	365.556701	17.39175258	0	691	0.001422475	2.712291941	18.76434385	0.048272113	0.006677266	0.535018101	0.065718352	0.074682734	0.047155283	0.054826216	0.055830755	0.030859343	0.030758933	0.009617179
-1	-1	-1	6	1187	0	0	0.53125	0	5.84375	0.484375	0.390625	0.453125	1.046875	0.140625	0.1875	06.07.23_Haec_Placa27_Plate_D_p00_0_G06f02d1.TIF	06.07.23_Haec_Placa27_Plate_D_p00_0_G06f02d0.TIF	06.07.23_Haec_Placa27_Plate_D_p00_0_G06f02d2.TIF	0	0	0	327	1	1536	1536	1536	327	b'eLue5qojG63IBk0vwd3ALM3AaLQiG7CQH630Bi7sjagU9qCCxw4AV/h0sQ=='	3ff89ff209901e589761044d03e3d348	2d9c028220770b93a36ad8f953cb1e4c	7640c48b65596d07070a3873dd285ea2	1046.483096	1039.633902	0	803.6666667	0.00505476	2.300071102	15.49612682	0.041641477	0.005908783	0.458531464	0.05564531	0.064783523	0.040433182	0.047308128	0.047954145	0.027427855	0.027371691	0.007598651
-1	-1	-1	11	1546	0	0	0.5625	0	5.703125	0.5	0.421875	0.4375	1.203125	0.109375	0.140625	06.07.23_Haec_Placa27_Plate_D_p00_0_G06f03d1.TIF	06.07.23_Haec_Placa27_Plate_D_p00_0_G06f03d0.TIF	06.07.23_Haec_Placa27_Plate_D_p00_0_G06f03d2.TIF	0	0	0	328	1	1536	1536	1536	328	b'eLue5qojG63IBk0vwd3ALM3AeLQiG7CQH630Bi7sjagU9qCCxw4AXVd0tA=='	49040f7d19f37a649f02726bb08132dc	cdd7e5757d7c82f6ca5a9074b7746158	d87f1303e1a559703166cf5aaaf75a86	617.8191014	802.5601075	0	1299.636364	0.007115136	2.234685406	14.33735428	0.043001549	0.006399817	0.463722624	0.059967533	0.069631942	0.042142929	0.049282797	0.049893465	0.028176446	0.028135861	0.008561135
-1	-1	-1	10	1516	0	0	0.5625	0	6.234375	0.515625	0.375	0.421875	1.03125	0.109375	0.140625	06.07.23_Haec_Placa27_Plate_D_p00_0_G06f04d1.TIF	06.07.23_Haec_Placa27_Plate_D_p00_0_G06f04d0.TIF	06.07.23_Haec_Placa27_Plate_D_p00_0_G06f04d2.TIF	0	0	0	329	1	1536	1536	1536	329	b'eLue5qojG63IBk0vwd3ALM3AZLQiG7CQH630Bi7sjagU9qCCxw4AYrZ0tw=='	706730aa162fbb841ac18902eb6f96a9	6a2b919b8dc449bafa67c946bd35ff22	1ba0031b1f894a70c7a1824b427afe55	712.7948091	686.3059193	0	902.3	0.006596306	2.647516766	17.37797144	0.049541494	0.00733354	0.485181543	0.069364687	0.080399919	0.0484532	0.056970241	0.057844432	0.031817477	0.031763155	0.010280457
-1	-1	-1	4	224	0	0	0.5	0	3.296875	0.3125	0.390625	0.390625	1.015625	0.109375	0.125	06.07.23_Haec_Placa27_Plate_D_p00_0_G06f05d1.TIF	06.07.23_Haec_Placa27_Plate_D_p00_0_G06f05d0.TIF	06.07.23_Haec_Placa27_Plate_D_p00_0_G06f05d2.TIF	0	0	0	330	1	1536	1536	1536	330	b'eLue5qojG63IBk0vwd3ALM3AdLQiG7CQH630Bi7sjagU9qCCxw4AaBV0ug=='	b61e1becd96f690c7e670e83ca984992	35dc8ffc12db85960e2f220a571c2768	c01a72b48a8dcf3b21113cd4eff0729c	1983.99932	954.2210089	0	181.75	0.017857143	4.449807556	28.66432157	0.074916844	0.009068627	0.619051856	0.109698883	0.1164916	0.078085925	0.084479577	0.084751403	0.052643559	0.052398461	0.015822593
-1	-1	-1	3	744	0	0	0.546875	0	5	0.390625	0.390625	0.4375	1	0.125	0.171875	06.07.23_Haec_Placa27_Plate_D_p00_0_G07f00d1.TIF	06.07.23_Haec_Placa27_Plate_D_p00_0_G07f00d0.TIF	06.07.23_Haec_Placa27_Plate_D_p00_0_G07f00d2.TIF	0	0	0	331	1	1536	1536	1536	331	b'eLue5qojG63IBk0vwd3AfLQiG8iQH630Bi7sjagU9qCCxw4AUqJ0rg=='	a5f6fb181ecb982c4aa463b9ab86ae3c	4d6a5dca27dffc35683a71958bc02a65	917dfbc5d32f7adc836be2c527334598	1229.711677	765.2643949	0	480.3333333	0.004032258	3.039948436	20.31888104	0.055494942	0.007716635	0.526341373	0.075179214	0.085062199	0.054103408	0.063011463	0.064400171	0.035267764	0.035225597	0.011023558
-1	-1	-1	2	921	0	0	0.546875	0	4.890625	0.421875	0.40625	0.4375	1	0.140625	0.171875	06.07.23_Haec_Placa27_Plate_D_p00_0_G07f01d1.TIF	06.07.23_Haec_Placa27_Plate_D_p00_0_G07f01d0.TIF	06.07.23_Haec_Placa27_Plate_D_p00_0_G07f01d2.TIF	0	0	0	332	1	1536	1536	1536	332	b'eLue5qojG63IBk0vwd3APM3AcLQiG7CQH630Bi7sjagU9qCCxw4AWAF0sQ=='	90b39262f91eb4fd8507d699665d143f	5f4ad1b6b56c2e4a640d2358c6149191	2b5d14807875d9345e2897905162ca11	1114.605656	672.8847602	0	697.5	0.002171553	3.040740122	20.56428068	0.055162762	0.007468438	0.505882972	0.07452258	0.084805521	0.05397948	0.062606196	0.063688235	0.035711397	0.035621981	0.010683617
-1	-1	-1	5	1163	0	0	0.546875	0	5.90625	0.4375	0.390625	0.40625	1	0.140625	0.125	06.07.23_Haec_Placa27_Plate_D_p00_0_G07f02d1.TIF	06.07.23_Haec_Placa27_Plate_D_p00_0_G07f02d0.TIF	06.07.23_Haec_Placa27_Plate_D_p00_0_G07f02d2.TIF	0	0	0	333	1	1536	1536	1536	333	b'eLue5qojG63IBk0vwd3APM3AaLQiG7CQH630Bi7sjagU9qCCxw4AXWB0tA=='	4f72fea4541ee36486cd696120df9078	5447fc27a7b2b5f75386b9e40ddebe12	467d5dae711d1e56235858c0f898392c	884.3757696	671.734034	0	1117.6	0.004299226	2.554414794	17.00493028	0.048201913	0.006278556	0.460253483	0.063355421	0.073373461	0.046576611	0.054388683	0.055407754	0.031706372	0.031679397	0.008742589
-1	-1	-1	4	1102	0	0	0.5625	0	5.703125	0.453125	0.390625	0.453125	1.125	0.1875	0.125	06.07.23_Haec_Placa27_Plate_D_p00_0_G07f03d1.TIF	06.07.23_Haec_Placa27_Plate_D_p00_0_G07f03d0.TIF	06.07.23_Haec_Placa27_Plate_D_p00_0_G07f03d2.TIF	0	0	0	334	1	1536	1536	1536	334	b'eLue5qojG63IBk0vwd3APM3AeLQiG7CQH630Bi7sjagU9qCCxw4AYr90tw=='	2362d0868795ce9f7174cb8c25c73c26	deadea6d925a1927387c9e0da729deff	c03079947686ddc3309b86f728e93fee	643.4628702	630.5036104	0	835.25	0.003629764	2.545816953	17.18502595	0.04684531	0.006074517	0.458564928	0.062396358	0.071840862	0.045336601	0.052796074	0.053604855	0.031006015	0.030977546	0.008536167
-1	-1	-1	3	1137	0	0	0.546875	0	6	0.46875	0.40625	0.453125	1.09375	0.125	0.125	06.07.23_Haec_Placa27_Plate_D_p00_0_G07f04d1.TIF	06.07.23_Haec_Placa27_Plate_D_p00_0_G07f04d0.TIF	06.07.23_Haec_Placa27_Plate_D_p00_0_G07f04d2.TIF	0	0	0	335	1	1536	1536	1536	335	b'eLue5qojG63IBk0vwd3APM3AZLQiG7CQH630Bi7sjagU9qCCxw4AaB50ug=='	6fe7310755da385cb8874de796cc82ef	b983d0481f1ed4897e96a1f38a13150e	81de3144a35bca50916ce55fb0e1a92f	1245.930256	1169.663786	0	851.6666667	0.002638522	2.759149548	19.05971738	0.049230001	0.006975701	0.518024761	0.067615157	0.076855159	0.048271823	0.056090831	0.057154191	0.031896805	0.031796783	0.009871177
-1	-1	-1	2	247	0	0	0.515625	0	3.828125	0.328125	0.375	0.390625	1	0.125	0.140625	06.07.23_Haec_Placa27_Plate_D_p00_0_G07f05d1.TIF	06.07.23_Haec_Placa27_Plate_D_p00_0_G07f05d0.TIF	06.07.23_Haec_Placa27_Plate_D_p00_0_G07f05d2.TIF	0	0	0	336	1	1536	1536	1536	336	b'eLue5qojG63IBk0vwd3APM3AdLQiG7CQH630Bi7sjagU9qCCxw4AbX10vQ=='	9992df2f1c842076e3b82727823ccb3a	b83d981c475af716535ddc98353a66f6	88c2bb1ff46fe3d7a8c8c2527e4b7e34	1170.538559	1011.412685	0	244	0.008097166	2.715757801	18.51713954	0.050476305	0.007843137	0.531022754	0.07017544	0.080797018	0.04951055	0.058139544	0.059371281	0.031197905	0.031102644	0.010806712
-1	-1	-1	18	250	0	0	0.484375	0	3.609375	0.3125	0.390625	0.40625	1.0625	0.109375	0.140625	06.07.23_Haec_Placa27_Plate_D_p00_0_G08f00d1.TIF	06.07.23_Haec_Placa27_Plate_D_p00_0_G08f00d0.TIF	06.07.23_Haec_Placa27_Plate_D_p00_0_G08f00d2.TIF	0	0	0	337	1	1536	1536	1536	337	b'eLue5qojG63IBk0vwd3AYrQiG8iQH630Bi7sjagU9qCCxw4AWAp0sQ=='	12c0e473a3b8a7ab36701c0ad5cc6639	c7c5230f23b4cd0cd7ceaaeb8962e9ec	90c8824917058a651b9defe1cbc40736	1885.81077	314.1384655	0	115.0555556	0.072	5.373584452	31.85469886	0.090278434	0.014556863	0.651166079	0.144345102	0.156878435	0.098975701	0.106365427	0.105474512	0.065647061	0.065286276	0.022765811
-1	-1	-1	2	25	0	0	0.640625	0	2.609375	0.28125	0.328125	0.390625	0.984375	0.125	0.140625	06.07.23_Haec_Placa27_Plate_D_p00_0_G08f01d1.TIF	06.07.23_Haec_Placa27_Plate_D_p00_0_G08f01d0.TIF	06.07.23_Haec_Placa27_Plate_D_p00_0_G08f01d2.TIF	0	0	0	338	1	1536	1536	1536	338	b'eLue5qojG63IBk0vwd3AIs3AcLQiG7CQH630Bi7sjagU9qCCxw4AXWl0tA=='	6ccb70b7c095f8e7d83fc1f72f666638	56f7e2edfaa592b13af870b4571f60be	5014530fbda887e3b670ca56124c8614	337.1899844	1188.1982	0	17.5	0.08	3.152156955	19.9440005	0.072862747	0.016156862	0.592490197	0.098823532	0.128784316	0.067957522	0.090685375	0.09364706	0.041882354	0.041882354	0.015756022
-1	-1	-1	18	1257	0	0	0.546875	0	7.890625	0.5	0.421875	0.421875	1.046875	0.125	0.125	06.07.23_Haec_Placa27_Plate_D_p00_0_G08f02d1.TIF	06.07.23_Haec_Placa27_Plate_D_p00_0_G08f02d0.TIF	06.07.23_Haec_Placa27_Plate_D_p00_0_G08f02d2.TIF	0	0	0	339	1	1536	1536	1536	339	b'eLue5qojG63IBk0vwd3AIs3AaLQiG7CQH630Bi7sjagU9qCCxw4AYsh0tw=='	e566aac59af05fce27c364245a5156a9	8d0fddd6cf323d992a87f7cb04ea6c9b	f77ca298f1e819954b7c1041682c2a20	870.2140579	535.2204369	0	1054.555556	0.014319809	3.456461956	29.52658611	0.055798121	0.007649711	0.50047248	0.076699895	0.086389944	0.055466197	0.063308899	0.064172401	0.037534124	0.037459249	0.010850457
-1	-1	-1	77	2384	0	0	0.59375	0	8.78125	0.75	0.421875	0.421875	1.015625	0.109375	0.140625	06.07.23_Haec_Placa27_Plate_D_p00_0_G08f03d1.TIF	06.07.23_Haec_Placa27_Plate_D_p00_0_G08f03d0.TIF	06.07.23_Haec_Placa27_Plate_D_p00_0_G08f03d2.TIF	0	0	0	340	1	1536	1536	1536	340	b'eLue5qojG63IBk0vwd3AIs3AeLQiG7CQH630Bi7sjagU9qCCxw4AaCd0ug=='	a97bf1986d28feb0ce841fce41e2481e	baa82ea70ed553bc4381255a58a00dbc	779f22cde786afa668fc884801814cac	746.4320932	673.8077165	0	1586.675325	0.032298658	3.705235995	22.8370631	0.06833753	0.010190486	0.512445272	0.103034942	0.116048167	0.070333894	0.079321484	0.079066327	0.047341757	0.04723648	0.015338775
-1	-1	-1	20	1300	0	0	0.546875	0	5.96875	0.484375	0.40625	0.421875	1.046875	0.125	0.140625	06.07.23_Haec_Placa27_Plate_D_p00_0_G08f04d1.TIF	06.07.23_Haec_Placa27_Plate_D_p00_0_G08f04d0.TIF	06.07.23_Haec_Placa27_Plate_D_p00_0_G08f04d2.TIF	0	0	0	341	1	1536	1536	1536	341	b'eLue5qojG63IBk0vwd3AIs3AZLQiG7CQH630Bi7sjagU9qCCxw4AbYZ0vQ=='	84c5e710e7d2bc3f2dcc8c40856ecefb	b6ec3cd0159d38beadd4f0abbc608ce7	3d85ffee4b029e082f709e9c0ae0611d	975.2346789	1084.850012	0	1062.1	0.015384615	2.968956348	19.40041383	0.054803169	0.007803922	0.501706109	0.0767632	0.08769231	0.054201554	0.062859139	0.063817498	0.0360362	0.035918553	0.011166017
-1	-1	-1	8	495	0	0	0.5625	0	4.5625	0.359375	0.375	0.40625	1	0.125	0.125	06.07.23_Haec_Placa27_Plate_D_p00_0_G08f05d1.TIF	06.07.23_Haec_Placa27_Plate_D_p00_0_G08f05d0.TIF	06.07.23_Haec_Placa27_Plate_D_p00_0_G08f05d2.TIF	0	0	0	342	1	1536	1536	1536	342	b'eLue5qojG63IBk0vwd3AIs3AdLQiG7CQH630Bi7sjagU9qCCxw4AcuV0wA=='	80235c3394aeb8c87421fca2e39e03df	09bf99ff8ceb1167d4cd571d0f0789e2	5b39bcec9b8f9784afa348898f0a6f04	1886.831158	1071.736245	0	183.875	0.016161616	4.410029838	25.91405105	0.075030701	0.010362448	0.616961688	0.113440288	0.119184	0.080252227	0.085605401	0.085882355	0.053135276	0.052921372	0.017199982
-1	-1	-1	3	827	0	0	0.53125	0	4.5	0.421875	0.40625	0.5	0.984375	0.125	0.140625	06.07.23_Haec_Placa27_Plate_D_p00_0_G09f00d1.TIF	06.07.23_Haec_Placa27_Plate_D_p00_0_G09f00d0.TIF	06.07.23_Haec_Placa27_Plate_D_p00_0_G09f00d2.TIF	0	0	0	343	1	1536	1536	1536	343	b'eLue5qojG63IBk0vwd3AcrQiG8iQH630Bi7sjagU9qCCxw4AXXJ0tA=='	bb0ade7ef6ff9707782aa7b60977f3dc	3fbf6d1ad09d14f364aec3da5b3e41ba	1ea28ebf272619087a36d86ce8a26e53	1443.393115	1122.027246	0	683.6666667	0.00362757	2.548730428	17.0783987	0.046167344	0.006797544	0.538575254	0.06479361	0.072878585	0.045436519	0.052791438	0.053652466	0.029328782	0.029257653	0.009802435
-1	-1	-1	1	745	0	0	0.53125	0	4.890625	0.390625	0.390625	0.40625	1.015625	0.125	0.125	06.07.23_Haec_Placa27_Plate_D_p00_0_G09f01d1.TIF	06.07.23_Haec_Placa27_Plate_D_p00_0_G09f01d0.TIF	06.07.23_Haec_Placa27_Plate_D_p00_0_G09f01d2.TIF	0	0	0	344	1	1536	1536	1536	344	b'eLue5qojG63IBk0vwd3AMs3AcLQiG7CQH630Bi7sjagU9qCCxw4AYtF0tw=='	bc9d1e89624448652b782e3dd6a5e419	ceaac0a5d94052ed9e68e82ba01eb58e	80e4b8df8c94b3b44b1d3a7f791e8515	1800.424242	958.4242424	0	744	0.001342282	2.602400394	17.88152178	0.046640349	0.006556126	0.525500557	0.063482039	0.071741021	0.045708529	0.053051635	0.054080802	0.030430321	0.030340835	0.009183064
-1	-1	-1	4	1525	0	0	0.578125	0	6.140625	0.515625	0.375	0.5	1.203125	0.109375	0.140625	06.07.23_Haec_Placa27_Plate_D_p00_0_G09f02d1.TIF	06.07.23_Haec_Placa27_Plate_D_p00_0_G09f02d0.TIF	06.07.23_Haec_Placa27_Plate_D_p00_0_G09f02d2.TIF	0	0	0	345	1	1536	1536	1536	345	b'eLue5qojG63IBk0vwd3AMs3AaLQiG7CQH630Bi7sjagU9qCCxw4AaDB0ug=='	75621fd1e0b4efa61ba2e6eaccd28c6b	a4b99b0bddc0e2eb5b948e1c7c3f1a49	5abf72ee7f0eb271611fa8c037141315	1835.1016	901.4324877	0	1130.25	0.002622951	2.284937391	15.25310752	0.042329156	0.006268081	0.492526222	0.058759243	0.067132113	0.041410188	0.048585351	0.049398909	0.027453553	0.027394408	0.008513809
-1	-1	-1	15	1710	0	0	0.5625	0	5.765625	0.5625	0.578125	0.421875	1.03125	0.125	0.125	06.07.23_Haec_Placa27_Plate_D_p00_0_G09f03d1.TIF	06.07.23_Haec_Placa27_Plate_D_p00_0_G09f03d0.TIF	06.07.23_Haec_Placa27_Plate_D_p00_0_G09f03d2.TIF	0	0	0	346	1	1536	1536	1536	346	b'eLue5qojG63IBk0vwd3AMs3AeLQiG7CQH630Bi7sjagU9qCCxw4AbY90vQ=='	aace7b59f453833193fac359d82bc0b6	4b788f74355f1aa3664922e4a84599d4	940e8ca67a4d650fcb24fab2b9694ded	879.1623644	902.5462705	0	1448.666667	0.00877193	2.249035731	14.57677146	0.042915951	0.006704506	0.462002667	0.059995415	0.070099761	0.042137005	0.049630917	0.050231626	0.028255935	0.028191722	0.00857606
-1	-1	-1	5	1231	0	0	0.59375	0	6.1875	0.46875	0.390625	0.421875	1	0.109375	0.125	06.07.23_Haec_Placa27_Plate_D_p00_0_G09f04d1.TIF	06.07.23_Haec_Placa27_Plate_D_p00_0_G09f04d0.TIF	06.07.23_Haec_Placa27_Plate_D_p00_0_G09f04d2.TIF	0	0	0	347	1	1536	1536	1536	347	b'eLue5qojG63IBk0vwd3AMs3AZLQiG7CQH630Bi7sjagU9qCCxw4Acu50wA=='	3c92d38620a89a60a8370f93dd20916a	3201e88a9ae9c2a5b893e77c7c7c20c3	5b89041d3e521b7b45bc5adff4d2a05f	1115.56802	787.8516259	0	901.2	0.004061738	2.539198243	16.80637505	0.046199489	0.006873099	0.517470409	0.063480991	0.07206002	0.045611366	0.052864991	0.053799718	0.030263934	0.030200221	0.009286843
-1	-1	-1	2	219	0	0	0.484375	0	3.109375	0.328125	0.390625	0.4375	1.09375	0.125	0.140625	06.07.23_Haec_Placa27_Plate_D_p00_0_G09f05d1.TIF	06.07.23_Haec_Placa27_Plate_D_p00_0_G09f05d0.TIF	06.07.23_Haec_Placa27_Plate_D_p00_0_G09f05d2.TIF	0	0	0	348	1	1536	1536	1536	348	b'eLue5qojG63IBk0vwd3AMs3AdLQiG7CQH630Bi7sjagU9qCCxw4AeE10ww=='	edb8bcf66f66e0b32d9ec29fe9ae7f68	6d3da24578c677ddc8a22df8a685829f	fcfd32ab6a8f136cf7a5ceae89bfee05	695.9406614	1077.057195	0	113.5	0.00913242	2.700438796	19.37165426	0.048473455	0.007350703	0.534938331	0.066935269	0.077607666	0.046849255	0.055796873	0.057014954	0.029778853	0.029546066	0.010229733
-1	-1	-1	1	132	0	0	0.609375	0	3.015625	0.34375	0.359375	0.4375	1.046875	0.109375	0.140625	06.07.23_Haec_Placa27_Plate_D_p00_0_G10f00d1.TIF	06.07.23_Haec_Placa27_Plate_D_p00_0_G10f00d0.TIF	06.07.23_Haec_Placa27_Plate_D_p00_0_G10f00d2.TIF	0	0	0	349	1	1536	1536	1536	349	b'eLue5qojG63IBk0vwd3QYLQiG8iQH630Bi7sjagU9qCCxw4AMjV0nA=='	77487c7b1147342ac82dcff0c79c4e97	a7e1166b7b7109d6bd337d8543a6565b	62f06df804bfeda89ad7ace0b9799419	1990.087302	507.505291	0	70	0.007575758	5.248752381	34.46411269	0.089007727	0.012106358	0.758069662	0.135680336	0.142008322	0.095000989	0.102016909	0.102243021	0.06378491	0.063547239	0.020981791
-1	-1	-1	0	44	0	0	0.5	0	3.375	0.3125	0.328125	0.40625	0.984375	0.109375	0.125	06.07.23_Haec_Placa27_Plate_D_p00_0_G10f01d1.TIF	06.07.23_Haec_Placa27_Plate_D_p00_0_G10f01d0.TIF	06.07.23_Haec_Placa27_Plate_D_p00_0_G10f01d2.TIF	0	0	0	350	1	1536	1536	1536	350	b'eLue5qojG63IBk0vwd3QIM3AcLQiG7CQH630Bi7sjagU9qCCxw4AN5R0nw=='	001b9cc39886fe47b5789011261c49b2	2f5d4265942209ac137f0789541e4685	eb220a2c553f89d238733504e0813a63	nan	nan	nan	nan	0	2.453743389	18.53814671	0.040619431	0.006461676	0.614808121	0.058556151	0.06613191	0.039848931	0.047053366	0.047905527	0.024598931	0.024509805	0.009431005
-1	-1	-1	13	1435	0	0	0.546875	0	7.140625	0.515625	0.421875	0.46875	1.25	0.15625	0.1875	06.07.23_Haec_Placa27_Plate_D_p00_0_G10f02d1.TIF	06.07.23_Haec_Placa27_Plate_D_p00_0_G10f02d0.TIF	06.07.23_Haec_Placa27_Plate_D_p00_0_G10f02d2.TIF	0	0	0	351	1	1536	1536	1536	351	b'eLue5qojG63IBk0vwd3QIM3AaLQiG7CQH630Bi7sjagU9qCCxw4APPN0og=='	3f0f9348c59899add5ba30c7a4245d58	40d0e586cc9041d3d9e1f6fd04a6df61	a13b5a10135359b80518830497b0f8ed	657.1297161	441.8886084	0	821.7692308	0.009059233	3.275766991	21.7537152	0.05807816	0.007526132	0.486082572	0.080587554	0.089409034	0.05828385	0.065773092	0.066367427	0.040710529	0.040620347	0.011013401
-1	-1	-1	30	1977	0	0	0.796875	0	7.859375	0.765625	0.390625	0.4375	1	0.125	0.125	06.07.23_Haec_Placa27_Plate_D_p00_0_G10f03d1.TIF	06.07.23_Haec_Placa27_Plate_D_p00_0_G10f03d0.TIF	06.07.23_Haec_Placa27_Plate_D_p00_0_G10f03d2.TIF	0	0	0	352	1	1536	1536	1536	352	b'eLue5qojG63IBk0vwd3QIM3AeLQiG7CQH630Bi7sjagU9qCCxw4AQlJ0pQ=='	ceb68b4005c3f08ec0c37fd7b166f520	374f810e7b1eee635f446a6c4c97408d	591cf5374f7babb5388aec7cc0984fde	751.6812087	755.8164654	0	1410.333333	0.015174507	3.710190832	23.79460333	0.064258088	0.00814266	0.503353712	0.089392725	0.097751597	0.065936312	0.072514911	0.072902102	0.047241316	0.047084612	0.011655968
-1	-1	-1	13	1303	0	0	0.5625	0	6.421875	0.484375	0.390625	0.40625	0.984375	0.109375	0.140625	06.07.23_Haec_Placa27_Plate_D_p00_0_G10f04d1.TIF	06.07.23_Haec_Placa27_Plate_D_p00_0_G10f04d0.TIF	06.07.23_Haec_Placa27_Plate_D_p00_0_G10f04d2.TIF	0	0	0	353	1	1536	1536	1536	353	b'eLue5qojG63IBk0vwd3QIM3AZLQiG7CQH630Bi7sjagU9qCCxw4AR7F0qA=='	7a24013b38f736ef03eb783d3651681d	1b0a86e509ea6a33ec1cf64906cef370	ede8002a558c91fcdb96c1c48ee5be42	1301.621673	1032.34562	0	1075.076923	0.009976976	2.296546503	15.71571836	0.042465353	0.00696733	0.504908472	0.060123698	0.069667285	0.041739824	0.049226522	0.049854786	0.027267393	0.027195161	0.009002914
-1	-1	-1	2	507	0	0	0.5	0	4.53125	0.359375	0.40625	0.421875	1.203125	0.125	0.140625	06.07.23_Haec_Placa27_Plate_D_p00_0_G10f05d1.TIF	06.07.23_Haec_Placa27_Plate_D_p00_0_G10f05d0.TIF	06.07.23_Haec_Placa27_Plate_D_p00_0_G10f05d2.TIF	0	0	0	354	1	1536	1536	1536	354	b'eLue5qojG63IBk0vwd3QIM3AdLQiG7CQH630Bi7sjagU9qCCxw4ATRB0qw=='	836ec2c5eb160d75157a506f6e51cc37	58f0decbc8501a8beabb7e36f8919b4e	43c7e068ac9b92e8b5effd5f102e2451	472.2931572	1415.924054	0	381	0.003944773	3.539614131	21.6494031	0.059827128	0.007978497	0.602566217	0.087628111	0.093792786	0.062937294	0.067978029	0.0685269	0.042263218	0.042100786	0.012765312
-1	-1	-1	6	1478	0	0	0.640625	0	5.3125	0.5	0.5625	0.421875	0.984375	0.125	0.125	06.07.23_Haec_Placa27_Plate_D_p00_0_G11f00d1.TIF	06.07.23_Haec_Placa27_Plate_D_p00_0_G11f00d0.TIF	06.07.23_Haec_Placa27_Plate_D_p00_0_G11f00d2.TIF	0	0	0	355	1	1536	1536	1536	355	b'eLue5qojG63IBk0vwd3QcLQiG8iQH630Bi7sjagU9qCCxw4AN510nw=='	3ac740159b4be1271a3b2cb0c3b552fe	64394505a8b1592a03245a2d6e3f7907	1db4a9bfa1a4cf4e49e875771b912c0e	1763.555154	990.9361561	0	871.5	0.00405954	1.917599359	12.23756839	0.034418532	0.004791849	0.440742294	0.047899919	0.053885751	0.034562165	0.039034304	0.039292633	0.024102524	0.023964553	0.006412995
-1	-1	-1	4	1231	0	0	0.5625	0	6.296875	0.46875	0.40625	0.421875	0.96875	0.109375	0.140625	06.07.23_Haec_Placa27_Plate_D_p00_0_G11f01d1.TIF	06.07.23_Haec_Placa27_Plate_D_p00_0_G11f01d0.TIF	06.07.23_Haec_Placa27_Plate_D_p00_0_G11f01d2.TIF	0	0	0	356	1	1536	1536	1536	356	b'eLue5qojG63IBk0vwd3QMM3AcLQiG7CQH630Bi7sjagU9qCCxw4APPx0og=='	0f7ed6f58b045eeae6624eddee24b9cc	962819536122ced9cae39738de7fc9e9	b50b1b91fe46e512541992a5f1fafce2	1018.628556	675.2530595	0	737.5	0.003249391	2.035979101	13.42929911	0.036210797	0.005001513	0.475648789	0.049298356	0.055510427	0.035986605	0.040969456	0.041600167	0.024631657	0.024552015	0.006756259
-1	-1	-1	18	1499	0	0	0.515625	0	6.03125	0.484375	0.5	0.515625	1.015625	0.125	0.140625	06.07.23_Haec_Placa27_Plate_D_p00_0_G11f02d1.TIF	06.07.23_Haec_Placa27_Plate_D_p00_0_G11f02d0.TIF	06.07.23_Haec_Placa27_Plate_D_p00_0_G11f02d2.TIF	0	0	0	357	1	1536	1536	1536	357	b'eLue5qojG63IBk0vwd3QMM3AaLQiG7CQH630Bi7sjagU9qCCxw4AQlt0pQ=='	805ec9d9e9a0e200c9fb0a6573109777	3576cd2a08f470c697fb38d37a568b32	a3eff8706142d8c2a1282d8084f104d6	769.4557167	526.7579091	0	1343.888889	0.012008005	1.882839597	12.11245707	0.035468745	0.005653442	0.435159391	0.051270783	0.058818299	0.035263513	0.040897895	0.041285041	0.023885205	0.023827651	0.007280539
-1	-1	-1	35	1668	0	0	0.546875	0	6.671875	0.546875	0.421875	0.4375	1.1875	0.125	0.140625	06.07.23_Haec_Placa27_Plate_D_p00_0_G11f03d1.TIF	06.07.23_Haec_Placa27_Plate_D_p00_0_G11f03d0.TIF	06.07.23_Haec_Placa27_Plate_D_p00_0_G11f03d2.TIF	0	0	0	358	1	1536	1536	1536	358	b'eLue5qojG63IBk0vwd3QMM3AeLQiG7CQH630Bi7sjagU9qCCxw4AR7p0qA=='	01b5f28f609bbb994dbdf3f07933b8a5	70cc783bdf697b6df70a63094c404e41	4f4b4dac2782d4cec2ce8ffca6c0c8ce	1237.053383	875.3181914	0	1161	0.020983213	1.86366677	12.10411945	0.035407557	0.006294964	0.463196276	0.05170452	0.062766259	0.035040199	0.04171819	0.041730147	0.023581136	0.023494147	0.007502899
-1	-1	-1	10	1527	0	0	0.671875	0	6.171875	0.515625	0.390625	0.390625	0.984375	0.125	0.125	06.07.23_Haec_Placa27_Plate_D_p00_0_G11f04d1.TIF	06.07.23_Haec_Placa27_Plate_D_p00_0_G11f04d0.TIF	06.07.23_Haec_Placa27_Plate_D_p00_0_G11f04d2.TIF	0	0	0	359	1	1536	1536	1536	359	b'eLue5qojG63IBk0vwd3QMM3AZLQiG7CQH630Bi7sjagU9qCCxw4ATRl0qw=='	c6bd1b0264a8d400b6a95367286cf400	92ac2ba48962a400b0cfa7ffc9b8e4ca	001a4bb65f98e40f4504fa65b7e09eb4	876.089311	856.900187	0	1096.3	0.006548788	2.07150513	13.53271999	0.037749915	0.005587015	0.440351576	0.051850997	0.059997177	0.03740788	0.043105803	0.04353532	0.025904953	0.025802227	0.007010812
-1	-1	-1	0	655	0	0	0.515625	0	4.71875	0.375	0.34375	0.546875	1.015625	0.109375	0.140625	06.07.23_Haec_Placa27_Plate_D_p00_0_G11f05d1.TIF	06.07.23_Haec_Placa27_Plate_D_p00_0_G11f05d0.TIF	06.07.23_Haec_Placa27_Plate_D_p00_0_G11f05d2.TIF	0	0	0	360	1	1536	1536	1536	360	b'eLue5qojG63IBk0vwd3QMM3AdLQiG7CQH630Bi7sjagU9qCCxw4AUnh0rg=='	663c7d2b2225a263e0423fa07cb80fbd	06b2303dd14f22352813c8834b717553	d3b3e61da78e555ed90782d5afc92acb	nan	nan	nan	nan	0	2.04371208	12.50772078	0.036235595	0.004463404	0.433953167	0.049800929	0.054003893	0.037103189	0.040422216	0.04059572	0.026594822	0.026367311	0.006260514
-1	-1	-1	9	733	0	0	0.5625	0	6.375	0.421875	0.421875	0.421875	1.28125	0.125	0.140625	06.07.23_Haec_Placa28_Plate_D_p00_0_B02f00d1.TIF	06.07.23_Haec_Placa28_Plate_D_p00_0_B02f00d0.TIF	06.07.23_Haec_Placa28_Plate_D_p00_0_B02f00d2.TIF	0	0	0	361	1	1536	1536	1536	361	b'eLue5qojG63IBlvzY7QiG6iQH630Bi7sjagU9qCCxw4AetF0wA=='	d3b5c150fa7fed1ee89aead453aa9c61	d840d3faeaee706086a3e9cbe60cb4eb	b99bc007af41588bb21bf35f1c7996ee	1626.902916	423.0251245	0	568	0.012278308	4.189209118	30.61465459	0.068472302	0.009087018	0.537301174	0.094834553	0.106492259	0.068201376	0.077770652	0.078701551	0.04603162	0.04594602	0.013531294
-1	-1	-1	4	932	0	0	0.5625	0	5.734375	0.453125	0.375	0.421875	1	0.125	0.140625	06.07.23_Haec_Placa28_Plate_D_p00_0_B02f01d1.TIF	06.07.23_Haec_Placa28_Plate_D_p00_0_B02f01d0.TIF	06.07.23_Haec_Placa28_Plate_D_p00_0_B02f01d2.TIF	0	0	0	362	1	1536	1536	1536	362	b'eLue5qojG63IBlfzw3C0IhuwkB+t9AYu7I2oFPaggscOAIAwdMM='	96366f579b0f3dc3f101cda5f9d8be61	031f6f3d0a69505536dc76d699f608af	9e83a3816e6478b3c858c6702ab94e96	879.991722	527.2274212	0	400.25	0.004291845	3.98354383	29.77492721	0.067893211	0.009423126	0.543871318	0.089758481	0.103774303	0.06540466	0.077136031	0.078746952	0.042792226	0.042758564	0.013277551
-1	-1	-1	11	1691	0	0	0.59375	0	6.8125	0.59375	0.40625	0.578125	1	0.125	0.140625	06.07.23_Haec_Placa28_Plate_D_p00_0_B02f02d1.TIF	06.07.23_Haec_Placa28_Plate_D_p00_0_B02f02d0.TIF	06.07.23_Haec_Placa28_Plate_D_p00_0_B02f02d2.TIF	0	0	0	363	1	1536	1536	1536	363	b'eLue5qojG63IBlfzw2i0IhuwkB+t9AYu7I2oFPaggscOAIWPdMY='	c19eace4cf54f08e45b86d10f6d6c4b3	58a89b7a6c6ba5effe9210865aa9e1d1	09a45d9909eba5b8c551e19407503f4a	851.9420054	965.6035271	0	1245.090909	0.006505027	2.804603461	19.56661733	0.047307546	0.006060922	0.443342462	0.064593409	0.073934674	0.046611848	0.053488134	0.054063614	0.032573835	0.032490348	0.00853242
-1	-1	-1	22	936	0	0	0.765625	0	6.078125	0.4375	0.421875	0.484375	1.015625	0.125	0.125	06.07.23_Haec_Placa28_Plate_D_p00_0_B02f03d1.TIF	06.07.23_Haec_Placa28_Plate_D_p00_0_B02f03d0.TIF	06.07.23_Haec_Placa28_Plate_D_p00_0_B02f03d2.TIF	0	0	0	364	1	1536	1536	1536	364	b'eLue5qojG63IBlfzw3i0IhuwkB+t9AYu7I2oFPaggscOAIrudMk='	b308973d69cfdba0be71c4814d439104	8fad3d70a55f1ee9960d619b9ba8b746	f7c05f9c58da2c81cc674d1d43d718c2	755.3386783	747.8913887	0	742	0.023504274	4.903724788	34.79997161	0.076288338	0.011023128	0.590453181	0.110428191	0.121820013	0.078049868	0.087551664	0.088526481	0.051286243	0.051160551	0.016667354
-1	-1	-1	2	145	0	0	0.609375	0	3.375	0.328125	0.359375	0.421875	1	0.09375	0.125	06.07.23_Haec_Placa28_Plate_D_p00_0_B02f04d1.TIF	06.07.23_Haec_Placa28_Plate_D_p00_0_B02f04d0.TIF	06.07.23_Haec_Placa28_Plate_D_p00_0_B02f04d2.TIF	0	0	0	365	1	1536	1536	1536	365	b'eLue5qojG63IBlfzw2S0IhuwkB+t9AYu7I2oFPaggscOAJBNdMw='	7d861b40f640ff93f4e45054696dca52	5e580b039b154e6b957a322fa26cb854	eb0a670840c456cf2a324c6277756dda	1089.285483	756.4509414	0	47.5	0.013793103	4.589506545	31.70347619	0.079432051	0.009235971	0.442218559	0.111534824	0.125706562	0.078340463	0.089100409	0.089790401	0.054036513	0.053901286	0.015655324
-1	-1	-1	19	397	0	0	0.546875	0	3.984375	0.359375	0.40625	0.4375	1.171875	0.125	0.125	06.07.23_Haec_Placa28_Plate_D_p00_0_B02f05d1.TIF	06.07.23_Haec_Placa28_Plate_D_p00_0_B02f05d0.TIF	06.07.23_Haec_Placa28_Plate_D_p00_0_B02f05d2.TIF	0	0	0	366	1	1536	1536	1536	366	b'eLue5qojG63IBlfzw3S0IhuwkB+t9AYu7I2oFPaggscOAJWsdM8='	182f31273bb59d33922cf2b704c2a865	3cc4589c76c502d939e9dcf9fc2fc724	c8cc3ed07a2ba54b3b39e0130f9136dd	875.6805261	406.9422593	0	275.4210526	0.047858942	5.39888393	38.53125017	0.095374626	0.012836471	0.468465352	0.130646519	0.157267748	0.092955965	0.109738975	0.109912583	0.064453995	0.064374971	0.017749827
-1	-1	-1	2	943	0	0	0.6875	0	4.640625	0.46875	0.484375	0.484375	1	0.109375	0.140625	06.07.23_Haec_Placa28_Plate_D_p00_0_B03f00d1.TIF	06.07.23_Haec_Placa28_Plate_D_p00_0_B03f00d0.TIF	06.07.23_Haec_Placa28_Plate_D_p00_0_B03f00d2.TIF	0	0	0	367	1	1536	1536	1536	367	b'eLue5qojG63IBlHzw3i0IhvIkB+t9AYu7I2oFPaggscOAIA5dMM='	0e53cdfb2fc005f0d3f24c2186068976	5776d360b915d96b824030ab876577d6	ebf8fd96a0e0e0f68845f7fa74671266	501.5797092	783.5345765	0	923	0.002120891	3.247200309	23.75015142	0.055496643	0.007514607	0.521203934	0.073299651	0.084586117	0.053474833	0.062865189	0.064134075	0.03568087	0.035643442	0.010387061
-1	-1	-1	25	1037	0	0	0.625	0	6.0625	0.46875	0.40625	0.4375	0.984375	0.125	0.125	06.07.23_Haec_Placa28_Plate_D_p00_0_B03f01d1.TIF	06.07.23_Haec_Placa28_Plate_D_p00_0_B03f01d0.TIF	06.07.23_Haec_Placa28_Plate_D_p00_0_B03f01d2.TIF	0	0	0	368	1	1536	1536	1536	368	b'eLue5qojG63IBlHzwzjNwHC0IhuwkB+t9AYu7I2oFPaggscOAIWYdMY='	c3632c8b6890c9628b7eff7acda74721	a72d25a0b806796ad1dec736fc8b9538	6e4f689f75b2bba23f59f4196dc2396b	1239.933916	661.4725908	0	852.56	0.024108004	3.218666307	24.56355694	0.053525443	0.009603494	0.616448693	0.078888954	0.093047443	0.052696475	0.063794457	0.06432961	0.03304782	0.03300244	0.012838091
-1	-1	-1	5	1272	0	0	0.546875	0	6.109375	0.515625	0.40625	0.484375	1.078125	0.125	0.15625	06.07.23_Haec_Placa28_Plate_D_p00_0_B03f02d1.TIF	06.07.23_Haec_Placa28_Plate_D_p00_0_B03f02d0.TIF	06.07.23_Haec_Placa28_Plate_D_p00_0_B03f02d2.TIF	0	0	0	369	1	1536	1536	1536	369	b'eLue5qojG63IBlHzwzjNwGi0IhuwkB+t9AYu7I2oFPaggscOAIr3dMk='	c9392b3d0bd74748137dbed3a6090cc2	2c5b9af354a034090b8565fd0b0720aa	dde6b7658169c53e4785e2d268a93418	1026.902279	842.3263051	0	955.8	0.003930818	2.765418136	20.89034152	0.044145395	0.005541682	0.476116596	0.058043533	0.067819709	0.042917213	0.049782037	0.050325257	0.030009867	0.029972871	0.007470145
-1	-1	-1	6	1143	0	0	0.75	0	5.625	0.5	0.421875	0.4375	1.140625	0.109375	0.125	06.07.23_Haec_Placa28_Plate_D_p00_0_B03f03d1.TIF	06.07.23_Haec_Placa28_Plate_D_p00_0_B03f03d0.TIF	06.07.23_Haec_Placa28_Plate_D_p00_0_B03f03d2.TIF	0	0	0	370	1	1536	1536	1536	370	b'eLue5qojG63IBlHzwzjNwHi0IhuwkB+t9AYu7I2oFPaggscOAJBWdMw='	330a9475e2fae3aa24d03e22a9be487a	51a90c9b4e01b83e9097f77abfa0054f	9aee04ec37456eb8fe83d78935f6332e	937.7305226	679.6815672	0	1016.5	0.005249344	3.083028924	23.28715004	0.050614998	0.007223852	0.520458934	0.068032184	0.080105676	0.048934625	0.0578055	0.058590227	0.032758651	0.032724342	0.009535996
-1	-1	-1	10	766	0	0	0.5625	0	4.8125	0.4375	0.375	0.40625	0.984375	0.125	0.125	06.07.23_Haec_Placa28_Plate_D_p00_0_B03f04d1.TIF	06.07.23_Haec_Placa28_Plate_D_p00_0_B03f04d0.TIF	06.07.23_Haec_Placa28_Plate_D_p00_0_B03f04d2.TIF	0	0	0	371	1	1536	1536	1536	371	b'eLue5qojG63IBlHzwzjNwGS0IhuwkB+t9AYu7I2oFPaggscOAJW1dM8='	ea4b1fa5a4133381079954c292b0a5b0	1bee326f796e41c3b831e73810cff3ab	dbba17f7b4479fb56989f2b5224e2156	1128.708143	837.2609976	0	730.2	0.01305483	3.889039174	28.15692497	0.065769469	0.0084882	0.454332713	0.086678956	0.10025598	0.063906172	0.074221582	0.074965445	0.044217479	0.044120208	0.011493433
-1	-1	-1	7	747	0	0	0.578125	0	5.828125	0.4375	0.40625	0.4375	1.171875	0.125	0.125	06.07.23_Haec_Placa28_Plate_D_p00_0_B03f05d1.TIF	06.07.23_Haec_Placa28_Plate_D_p00_0_B03f05d0.TIF	06.07.23_Haec_Placa28_Plate_D_p00_0_B03f05d2.TIF	0	0	0	372	1	1536	1536	1536	372	b'eLue5qojG63IBlHzwzjNwHS0IhuwkB+t9AYu7I2oFPaggscOAJsUdNI='	68ff045dc68db477ef2f882048d97f10	24e3bc603f40ef26ad0d605de6f75adc	6acc8176bd50b55388bf8fc262385141	834.7533518	581.7499892	0	692.5714286	0.009370817	3.970260239	28.43311629	0.067900362	0.008061002	0.406836611	0.088311418	0.101068328	0.066009989	0.075928333	0.076832824	0.046995828	0.046911832	0.011017002
-1	-1	-1	42	904	0	0	0.75	0	5.625	0.46875	0.421875	0.4375	1.1875	0.125	0.125	06.07.23_Haec_Placa28_Plate_D_p00_0_B04f00d1.TIF	06.07.23_Haec_Placa28_Plate_D_p00_0_B04f00d0.TIF	06.07.23_Haec_Placa28_Plate_D_p00_0_B04f00d2.TIF	0	0	0	373	1	1536	1536	1536	373	b'eLue5qojG63IBlHzw2S0IhvIkB+t9AYu7I2oFPaggscOAIWhdMY='	16827f334e6139117060cd3c853c97d0	32f3bbafa9de505386c04efd93f9de29	519ac360099bb76a17b4a8a7261bec5e	1334.83597	1188.529497	0	684.2619048	0.046460177	3.754533336	30.06022989	0.058055702	0.010931806	0.664487477	0.093805312	0.111599864	0.059259579	0.071011406	0.070228182	0.037701719	0.037549888	0.01537807
-1	-1	-1	31	1023	0	0	0.578125	0	5.34375	0.46875	0.375	0.421875	0.984375	0.125	0.125	06.07.23_Haec_Placa28_Plate_D_p00_0_B04f01d1.TIF	06.07.23_Haec_Placa28_Plate_D_p00_0_B04f01d0.TIF	06.07.23_Haec_Placa28_Plate_D_p00_0_B04f01d2.TIF	0	0	0	374	1	1536	1536	1536	374	b'eLue5qojG63IBlHzwyTNwHC0IhuwkB+t9AYu7I2oFPaggscOAIsAdMk='	e8fe6eacb3b2dbb4305efbec402ccb90	2ae5aac197e2b325e4f0b9f505e79fd0	119ddd7cbee99ba3f5218d4c2f4a26e6	1584.033515	796.7111677	0	736	0.03030303	3.358994214	26.10691812	0.054412245	0.009372664	0.622358636	0.082119106	0.097475709	0.05396643	0.064947471	0.065367146	0.034807277	0.034761276	0.013150341
-1	-1	-1	6	1295	0	0	0.578125	0	6.421875	0.546875	0.40625	0.484375	1.078125	0.125	0.171875	06.07.23_Haec_Placa28_Plate_D_p00_0_B04f02d1.TIF	06.07.23_Haec_Placa28_Plate_D_p00_0_B04f02d0.TIF	06.07.23_Haec_Placa28_Plate_D_p00_0_B04f02d2.TIF	0	0	0	375	1	1536	1536	1536	375	b'eLue5qojG63IBlHzwyTNwGi0IhuwkB+t9AYu7I2oFPaggscOAJBfdMw='	d9a12c079812073c9201f14e295a9f3c	f8dee0de72f544948581c10339d8e704	a1a903714bddc8fa356d7e16189ab09f	497.5082066	664.7708428	0	1104.5	0.004633205	2.946451747	21.90560434	0.047784088	0.006253312	0.469378543	0.063159968	0.073707323	0.046626607	0.054122841	0.054749036	0.03266258	0.0326111	0.008306353
-1	-1	-1	9	1118	0	0	0.765625	0	5.484375	0.484375	0.46875	0.453125	1.15625	0.125	0.125	06.07.23_Haec_Placa28_Plate_D_p00_0_B04f03d1.TIF	06.07.23_Haec_Placa28_Plate_D_p00_0_B04f03d0.TIF	06.07.23_Haec_Placa28_Plate_D_p00_0_B04f03d2.TIF	0	0	0	376	1	1536	1536	1536	376	b'eLue5qojG63IBlHzwyTNwHi0IhuwkB+t9AYu7I2oFPaggscOAJW+dM8='	3169d19db4c3705ddc70f80f2f6bf9af	649a3c0889a9a7af688b6d899144e77d	2aecc4db1b18e3c7a6147fc4b1f42db3	1459.288394	982.0791801	0	856.2222222	0.008050089	3.374734389	25.14884493	0.055522819	0.007843137	0.499929416	0.075306046	0.087410996	0.053843702	0.063400179	0.064316533	0.036332388	0.036307834	0.010769562
-1	-1	-1	9	832	0	0	0.5625	0	5.125	0.453125	0.390625	0.40625	1.015625	0.109375	0.140625	06.07.23_Haec_Placa28_Plate_D_p00_0_B04f04d1.TIF	06.07.23_Haec_Placa28_Plate_D_p00_0_B04f04d0.TIF	06.07.23_Haec_Placa28_Plate_D_p00_0_B04f04d2.TIF	0	0	0	377	1	1536	1536	1536	377	b'eLue5qojG63IBlHzwyTNwGS0IhuwkB+t9AYu7I2oFPaggscOAJsddNI='	3b061034380ff4f7167cd489e36b8fcc	bc328032b48986bbd4796115004a68fe	f399ba37a800fc317be0676c3da8001b	1408.011144	510.9606414	0	672.4444444	0.010817308	4.053629454	28.2881654	0.068619205	0.007685238	0.415497303	0.089540915	0.100320516	0.067177355	0.076215496	0.077375568	0.047501887	0.047407618	0.011350167
-1	-1	-1	4	820	0	0	0.578125	0	5.8125	0.46875	0.390625	0.421875	1.15625	0.109375	0.125	06.07.23_Haec_Placa28_Plate_D_p00_0_B04f05d1.TIF	06.07.23_Haec_Placa28_Plate_D_p00_0_B04f05d0.TIF	06.07.23_Haec_Placa28_Plate_D_p00_0_B04f05d2.TIF	0	0	0	378	1	1536	1536	1536	378	b'eLue5qojG63IBlHzwyTNwHS0IhuwkB+t9AYu7I2oFPaggscOAKB8dNU='	7e4d58d61d1688616c87f6b89ba9e20d	0a3a7ad6de784d85a61b46984b28bbdd	74f0179dab842c796aca83ee171fa54b	809.7328152	861.4180277	0	529.5	0.004878049	4.028713655	28.36800182	0.065494981	0.006580583	0.370671203	0.083419419	0.092329032	0.064740354	0.071909677	0.072666191	0.04826399	0.048091823	0.009514862
-1	-1	-1	4	723	0	0	0.75	0	4.890625	0.421875	0.421875	0.453125	1.125	0.15625	0.125	06.07.23_Haec_Placa28_Plate_D_p00_0_B05f00d1.TIF	06.07.23_Haec_Placa28_Plate_D_p00_0_B05f00d0.TIF	06.07.23_Haec_Placa28_Plate_D_p00_0_B05f00d2.TIF	0	0	0	379	1	1536	1536	1536	379	b'eLue5qojG63IBlHzw3S0IhvIkB+t9AYu7I2oFPaggscOAIsJdMk='	b4e02c9dda2b5959c4b29be230f007b9	ebf6bbf31e70dc3e977a77e43f90bd91	88f2246e3ef1f9dd243a8cdb37b2b208	1208.909902	1240.597572	0	458.5	0.005532503	3.397749127	23.83962316	0.057821443	0.00788653	0.505390216	0.07915277	0.089046188	0.056916746	0.065530051	0.066457844	0.038570229	0.038494292	0.011272443
-1	-1	-1	46	994	0	0	0.5625	0	5.3125	0.4375	0.390625	0.421875	1.015625	0.125	0.15625	06.07.23_Haec_Placa28_Plate_D_p00_0_B05f01d1.TIF	06.07.23_Haec_Placa28_Plate_D_p00_0_B05f01d0.TIF	06.07.23_Haec_Placa28_Plate_D_p00_0_B05f01d2.TIF	0	0	0	380	1	1536	1536	1536	380	b'eLue5qojG63IBlHzwzTNwHC0IhuwkB+t9AYu7I2oFPaggscOAJBodMw='	1adc1a925232204b6f2a5c03a2aaab07	3f12a31b7de9346edbdb52dab492abe5	0842522b67d1d718417b22cfac9bfa9d	1151.486596	784.4485824	0	765.7173913	0.046277666	3.417623486	26.66937387	0.056860774	0.011387936	0.640504868	0.087489646	0.106261099	0.056796972	0.069276475	0.069767627	0.035230995	0.035207323	0.014672869
-1	-1	-1	9	1389	0	0	0.578125	0	6.609375	0.515625	0.40625	0.453125	1.171875	0.109375	0.125	06.07.23_Haec_Placa28_Plate_D_p00_0_B05f02d1.TIF	06.07.23_Haec_Placa28_Plate_D_p00_0_B05f02d0.TIF	06.07.23_Haec_Placa28_Plate_D_p00_0_B05f02d2.TIF	0	0	0	381	1	1536	1536	1536	381	b'eLue5qojG63IBlHzwzTNwGi0IhuwkB+t9AYu7I2oFPaggscOAJXHdM8='	e7b2a2c5d5cbe517d5b51448cccd8e38	98e107fffbf79362dd72d8d8aeb1fcf9	8d8d2c173c9971bc2e18d7b1aee1c935	1095.674859	713.1111548	0	1055.555556	0.006479482	2.987478735	21.11695311	0.050873814	0.006818278	0.461800092	0.068956368	0.079648219	0.049708211	0.057776118	0.058525672	0.034455598	0.034407602	0.009304742
-1	-1	-1	4	1221	0	0	0.5625	0	5.46875	0.484375	0.390625	0.453125	1.15625	0.109375	0.140625	06.07.23_Haec_Placa28_Plate_D_p00_0_B05f03d1.TIF	06.07.23_Haec_Placa28_Plate_D_p00_0_B05f03d0.TIF	06.07.23_Haec_Placa28_Plate_D_p00_0_B05f03d2.TIF	0	0	0	382	1	1536	1536	1536	382	b'eLue5qojG63IBlHzwzTNwHi0IhuwkB+t9AYu7I2oFPaggscOAJsmdNI='	09377ede60b3704675f396fae273d807	44ef4cf470f6198fa150c4c935117fb8	c930196210aef90cf18e8344c0b30e9f	289.334622	757.4140912	0	1166	0.003276003	3.456944743	24.54579892	0.060436641	0.008249426	0.470682395	0.078473128	0.091509694	0.058422366	0.068550844	0.069590983	0.040404042	0.040355865	0.01046852
-1	-1	-1	5	827	0	0	0.578125	0	5.0625	0.4375	0.375	0.40625	0.984375	0.125	0.140625	06.07.23_Haec_Placa28_Plate_D_p00_0_B05f04d1.TIF	06.07.23_Haec_Placa28_Plate_D_p00_0_B05f04d0.TIF	06.07.23_Haec_Placa28_Plate_D_p00_0_B05f04d2.TIF	0	0	0	383	1	1536	1536	1536	383	b'eLue5qojG63IBlHzwzTNwGS0IhuwkB+t9AYu7I2oFPaggscOAKCFdNU='	f9bcf9335478ab17a995b60158c960c1	54d5cd3bc8901bd98ac2b33bf8f820ee	33255cb8c4248587cb6ab091ea485443	1146.084041	590.8757158	0	672.4	0.006045949	4.363719686	30.35005419	0.074660362	0.008710909	0.420985936	0.097422769	0.109765989	0.072828069	0.083272651	0.084429905	0.051649004	0.051577876	0.012389259
-1	-1	-1	12	829	0	0	0.5625	0	5.9375	0.4375	0.390625	0.453125	1	0.171875	0.171875	06.07.23_Haec_Placa28_Plate_D_p00_0_B05f05d1.TIF	06.07.23_Haec_Placa28_Plate_D_p00_0_B05f05d0.TIF	06.07.23_Haec_Placa28_Plate_D_p00_0_B05f05d2.TIF	0	0	0	384	1	1536	1536	1536	384	b'eLue5qojG63IBlHzwzTNwHS0IhuwkB+t9AYu7I2oFPaggscOAKXkdNg='	85209ad6d8b082cadb16f10f2bbeb506	187372a8fcf50f2f4e6e8011cdacb0eb	11f2d5a7ac58a0cd32d0cdc9d776387c	882.4888127	482.8309762	0	614.0833333	0.014475271	4.453061934	32.7069571	0.073609832	0.008316185	0.407431037	0.09678091	0.109382912	0.072797366	0.082129772	0.082733747	0.053369287	0.053260485	0.011621501
-1	-1	-1	66	960	0	0	0.5625	0	5.359375	0.4375	0.390625	0.453125	1.046875	0.171875	0.171875	06.07.23_Haec_Placa28_Plate_D_p00_0_B06f00d1.TIF	06.07.23_Haec_Placa28_Plate_D_p00_0_B06f00d0.TIF	06.07.23_Haec_Placa28_Plate_D_p00_0_B06f00d2.TIF	0	0	0	385	1	1536	1536	1536	385	b'eLue5qojG63IBlHzw2y0IhvIkB+t9AYu7I2oFPaggscOAJBxdMw='	82da2037531122174dc1ff13efc4415a	376f09254e552dff71621353600c82ba	88a00dfa5afa4232c19a7b0ad8abb05f	1402.448758	1177.869456	0	692.3484848	0.06875	3.155347318	28.19812169	0.048162787	0.010680147	0.713614501	0.077839054	0.104971408	0.048912853	0.062366072	0.059975492	0.031830066	0.031699347	0.012487082
-1	-1	-1	108	1106	0	0	0.5625	0	6.03125	0.515625	0.390625	0.421875	1.015625	0.125	0.125	06.07.23_Haec_Placa28_Plate_D_p00_0_B06f01d1.TIF	06.07.23_Haec_Placa28_Plate_D_p00_0_B06f01d0.TIF	06.07.23_Haec_Placa28_Plate_D_p00_0_B06f01d2.TIF	0	0	0	386	1	1536	1536	1536	386	b'eLue5qojG63IBlHzwyzNwHC0IhuwkB+t9AYu7I2oFPaggscOAJXQdM8='	de1b2369be8fdc6b6e5f3ec4b69f3eea	ee94103d47dfbd2a6f7a91241c4a752c	14860005dd5fa39259c7b99e2ebcc38b	1636.459284	856.375092	0	791.1481481	0.097649186	3.36608527	32.27907762	0.048044536	0.012894019	0.890593798	0.086586536	0.116324507	0.050296177	0.065383804	0.062888702	0.030525122	0.030454208	0.015600527
-1	-1	-1	11	1309	0	0	0.5625	0	6.359375	0.5	0.40625	0.453125	1.125	0.140625	0.125	06.07.23_Haec_Placa28_Plate_D_p00_0_B06f02d1.TIF	06.07.23_Haec_Placa28_Plate_D_p00_0_B06f02d0.TIF	06.07.23_Haec_Placa28_Plate_D_p00_0_B06f02d2.TIF	0	0	0	387	1	1536	1536	1536	387	b'eLue5qojG63IBlHzwyzNwGi0IhuwkB+t9AYu7I2oFPaggscOAJsvdNI='	53ce4e9633e696afcedcfea6d453344b	2c4cf543d629d86b2f2227a36f965d2a	5f4a97589b6c7c9f55cd6e1684b42e8a	1374.436611	825.3873119	0	1038.818182	0.008403361	2.831552381	20.57733094	0.046903041	0.006423104	0.456566518	0.062178884	0.073059814	0.046009635	0.053441566	0.053880377	0.033053222	0.032984318	0.007881505
-1	-1	-1	11	1145	0	0	0.5625	0	5.609375	0.484375	0.421875	0.453125	1.140625	0.109375	0.125	06.07.23_Haec_Placa28_Plate_D_p00_0_B06f03d1.TIF	06.07.23_Haec_Placa28_Plate_D_p00_0_B06f03d0.TIF	06.07.23_Haec_Placa28_Plate_D_p00_0_B06f03d2.TIF	0	0	0	388	1	1536	1536	1536	388	b'eLue5qojG63IBlHzwyzNwHi0IhuwkB+t9AYu7I2oFPaggscOAKCOdNU='	0155c5386fcc2bf2732302d4d34508b8	94ad4e91be550b1b482b4c30fa187999	6f9ab913ae050a68454b49715c1de36e	1028.190635	575.5557756	0	1064.818182	0.009606987	3.1120953	23.05145707	0.050619061	0.00682079	0.471020914	0.068519567	0.080054802	0.049625732	0.057663285	0.058116279	0.034831751	0.034770101	0.009111637
-1	-1	-1	8	767	0	0	0.5625	0	5.078125	0.421875	0.375	0.40625	1	0.140625	0.140625	06.07.23_Haec_Placa28_Plate_D_p00_0_B06f04d1.TIF	06.07.23_Haec_Placa28_Plate_D_p00_0_B06f04d0.TIF	06.07.23_Haec_Placa28_Plate_D_p00_0_B06f04d2.TIF	0	0	0	389	1	1536	1536	1536	389	b'eLue5qojG63IBlHzwyzNwGS0IhuwkB+t9AYu7I2oFPaggscOAKXtdNg='	aac1255aba1a659952cd169700d188a6	eaa8dea1ca45149773566f42d699328e	040613ce8e669aa070482bc921f81182	857.4258121	665.6612649	0	698.75	0.010430248	3.749474761	26.16716593	0.063480075	0.007679526	0.432877686	0.084116882	0.09590204	0.06260676	0.07108164	0.071820438	0.044798938	0.04458931	0.010544503
-1	-1	-1	12	806	0	0	0.5625	0	6.328125	0.4375	0.375	0.453125	1.015625	0.1875	0.140625	06.07.23_Haec_Placa28_Plate_D_p00_0_B06f05d1.TIF	06.07.23_Haec_Placa28_Plate_D_p00_0_B06f05d0.TIF	06.07.23_Haec_Placa28_Plate_D_p00_0_B06f05d2.TIF	0	0	0	390	1	1536	1536	1536	390	b'eLue5qojG63IBlHzwyzNwHS0IhuwkB+t9AYu7I2oFPaggscOAKtMdNs='	d55f85204884ec1f4ad54bdbaaec90c3	a3b7946eaafff2811bbd4c67875c4ce6	e8780ce2a5e01d1a7a61790b50b08a5a	681.9329842	550.1192257	0	718.3333333	0.014888337	3.935834297	28.788061	0.065745878	0.007541478	0.382952847	0.085408459	0.097319129	0.064514866	0.073625526	0.074390602	0.046985843	0.046878802	0.010307768
-1	-1	-1	39	552	0	0	0.578125	0	4.484375	0.375	0.390625	0.4375	1	0.125	0.171875	06.07.23_Haec_Placa28_Plate_D_p00_0_B07f00d1.TIF	06.07.23_Haec_Placa28_Plate_D_p00_0_B07f00d0.TIF	06.07.23_Haec_Placa28_Plate_D_p00_0_B07f00d2.TIF	0	0	0	391	1	1536	1536	1536	391	b'eLue5qojG63IBlHzw3y0IhvIkB+t9AYu7I2oFPaggscOAJXZdM8='	ffd185ccfbee8897cd2cd5450396d469	7caf304c4ecda5d6242130f9c5e52d45	e38f090a1a64bba742d1b4bd5c61f2fa	1348.206637	1236.507644	0	370.4102564	0.070652174	3.785244498	34.69710241	0.060304776	0.012141234	0.822932038	0.091695086	0.124005403	0.060210562	0.076460977	0.073515205	0.037986645	0.037908498	0.014793969
-1	-1	-1	74	646	0	0	0.546875	0	5.1875	0.421875	0.390625	0.40625	0.984375	0.140625	0.140625	06.07.23_Haec_Placa28_Plate_D_p00_0_B07f01d1.TIF	06.07.23_Haec_Placa28_Plate_D_p00_0_B07f01d0.TIF	06.07.23_Haec_Placa28_Plate_D_p00_0_B07f01d2.TIF	0	0	0	392	1	1536	1536	1536	392	b'eLue5qojG63IBlHzwzzNwHC0IhuwkB+t9AYu7I2oFPaggscOAJs4dNI='	3788f3e109a493cbec75c99ddb06b1e3	4c2b7bbc3525f1261145c9dca21e2173	51f6476ab128b1fca48f4fb8af6ebea4	1843.120696	797.8764501	0	485.3648649	0.114551084	3.976537481	40.99949733	0.057633705	0.013928854	0.983841243	0.098336675	0.136939237	0.057783824	0.076737711	0.072442787	0.034498878	0.034426032	0.017370228
-1	-1	-1	55	1080	0	0	0.546875	0	6.21875	0.5	0.40625	0.453125	1.046875	0.171875	0.171875	06.07.23_Haec_Placa28_Plate_D_p00_0_B07f02d1.TIF	06.07.23_Haec_Placa28_Plate_D_p00_0_B07f02d0.TIF	06.07.23_Haec_Placa28_Plate_D_p00_0_B07f02d2.TIF	0	0	0	393	1	1536	1536	1536	393	b'eLue5qojG63IBlHzwzzNwGi0IhuwkB+t9AYu7I2oFPaggscOAKCXdNU='	028b0fc90df9faec5681726a8a3bddef	76433732a53893c466e26cff57d58ca6	93e054c8292f564576858ae5a8369e4a	469.6085117	889.0703415	0	810.4909091	0.050925926	3.275951439	28.09745175	0.052055194	0.009969136	0.665027207	0.080029051	0.105119829	0.051628724	0.064478789	0.062808644	0.033936094	0.033881628	0.012454236
-1	-1	-1	22	905	0	0	0.578125	0	5.296875	0.46875	0.390625	0.453125	1.140625	0.109375	0.140625	06.07.23_Haec_Placa28_Plate_D_p00_0_B07f03d1.TIF	06.07.23_Haec_Placa28_Plate_D_p00_0_B07f03d0.TIF	06.07.23_Haec_Placa28_Plate_D_p00_0_B07f03d2.TIF	0	0	0	394	1	1536	1536	1536	394	b'eLue5qojG63IBlHzwzzNwHi0IhuwkB+t9AYu7I2oFPaggscOAKX2dNg='	c5d7f2cd8c9d57bd0d1689228a6384c5	ddb271531a39de78a4dfbc77ad805554	15dd59b5611366ee55c6f0b502cc0c3c	764.0911173	833.0250271	0	799.2272727	0.024309392	3.579659942	27.83104834	0.059072691	0.008900444	0.541699902	0.08022533	0.098849532	0.056852846	0.06849574	0.069283937	0.038232046	0.038206046	0.0114824
-1	-1	-1	9	567	0	0	0.5625	0	4.734375	0.390625	0.375	0.40625	0.984375	0.109375	0.125	06.07.23_Haec_Placa28_Plate_D_p00_0_B07f04d1.TIF	06.07.23_Haec_Placa28_Plate_D_p00_0_B07f04d0.TIF	06.07.23_Haec_Placa28_Plate_D_p00_0_B07f04d2.TIF	0	0	0	395	1	1536	1536	1536	395	b'eLue5qojG63IBlHzwzzNwGS0IhuwkB+t9AYu7I2oFPaggscOAKtVdNs='	609257dd27a9b07c344824b479c147b5	0107a81255270f4846dfef05d71eddaf	71db6b2495798f95135afd451cbf9c22	830.5719148	640.7607656	0	505.4444444	0.015873016	3.940464203	29.47609451	0.063701285	0.008323823	0.447064689	0.084656087	0.098053051	0.062082089	0.072078661	0.072849883	0.043372412	0.04326175	0.011056021
-1	-1	-1	9	470	0	0	0.546875	0	4.15625	0.375	0.375	0.40625	1	0.109375	0.125	06.07.23_Haec_Placa28_Plate_D_p00_0_B07f05d1.TIF	06.07.23_Haec_Placa28_Plate_D_p00_0_B07f05d0.TIF	06.07.23_Haec_Placa28_Plate_D_p00_0_B07f05d2.TIF	0	0	0	396	1	1536	1536	1536	396	b'eLue5qojG63IBlHzwzzNwHS0IhuwkB+t9AYu7I2oFPaggscOALC0dN4='	c3f2ac1bfc21df95a39a76025e245d5a	4fb580e4db556dd39d64ec879586ef0f	4d7d32b51a97fb316fbc5698b3a30d5c	935.4311539	462.8240261	0	410.8888889	0.019148936	4.452298843	32.33071438	0.073274929	0.008852733	0.453663375	0.09671256	0.111005426	0.072227477	0.082556888	0.083174804	0.052432208	0.052390489	0.012051845
-1	-1	-1	8	694	0	0	0.5625	0	5.078125	0.40625	0.390625	0.4375	1.015625	0.15625	0.203125	06.07.23_Haec_Placa28_Plate_D_p00_0_B08f00d1.TIF	06.07.23_Haec_Placa28_Plate_D_p00_0_B08f00d0.TIF	06.07.23_Haec_Placa28_Plate_D_p00_0_B08f00d2.TIF	0	0	0	397	1	1536	1536	1536	397	b'eLue5qojG63IBlHzw2K0IhvIkB+t9AYu7I2oFPaggscOAJtBdNI='	4244e948ea988e04397c15c09da24fb7	af975da0cbf0dd38b02940c96dc7fd71	2381ef5099fcc619c4ddf2703a0f0921	818.2330023	834.1346533	0	472.25	0.011527378	3.727773175	27.1936833	0.061696899	0.008518393	0.517344918	0.084618864	0.096931686	0.060812766	0.07046397	0.071339777	0.041187773	0.041052157	0.011982659
-1	-1	-1	7	855	0	0	0.5625	0	5.34375	0.4375	0.390625	0.390625	1	0.125	0.125	06.07.23_Haec_Placa28_Plate_D_p00_0_B08f01d1.TIF	06.07.23_Haec_Placa28_Plate_D_p00_0_B08f01d0.TIF	06.07.23_Haec_Placa28_Plate_D_p00_0_B08f01d2.TIF	0	0	0	398	1	1536	1536	1536	398	b'eLue5qojG63IBlHzwyLNwHC0IhuwkB+t9AYu7I2oFPaggscOAKCgdNU='	2b0f1fc5ff8b9fdc9ce5c51c05c438d8	11097cb4308ca96cbf056af0d5a88158	9ab34cafa15ce09e6d5b0bdedee03286	1179.807446	296.0941449	0	704.1428571	0.008187135	3.473106395	25.54865795	0.057080612	0.007778924	0.531020972	0.07858732	0.089191609	0.056327472	0.064944334	0.06568513	0.037669993	0.037601194	0.01127849
-1	-1	-1	22	1315	0	0	0.5625	0	6.53125	0.515625	0.421875	0.4375	1.140625	0.109375	0.125	06.07.23_Haec_Placa28_Plate_D_p00_0_B08f02d1.TIF	06.07.23_Haec_Placa28_Plate_D_p00_0_B08f02d0.TIF	06.07.23_Haec_Placa28_Plate_D_p00_0_B08f02d2.TIF	0	0	0	399	1	1536	1536	1536	399	b'eLue5qojG63IBlHzwyLNwGi0IhuwkB+t9AYu7I2oFPaggscOAKX/dNg='	05552ec2ab128f0d9c16f07467a2897f	ec477ae1b4d9dcb81db0050170eb9aa3	9c80eec9d0b960fb2f64827e2177f0f7	966.6574762	827.9141852	0	1047.590909	0.016730038	2.844634394	20.90450216	0.04718855	0.007349586	0.475645107	0.067266087	0.081324091	0.04651671	0.054984508	0.054985463	0.031778127	0.031739358	0.009485236
-1	-1	-1	17	1007	0	0	0.5625	0	5.078125	0.453125	0.375	0.453125	1	0.203125	0.171875	06.07.23_Haec_Placa28_Plate_D_p00_0_B08f03d1.TIF	06.07.23_Haec_Placa28_Plate_D_p00_0_B08f03d0.TIF	06.07.23_Haec_Placa28_Plate_D_p00_0_B08f03d2.TIF	0	0	0	400	1	1536	1536	1536	400	b'eLue5qojG63IBlHzwyLNwHi0IhuwkB+t9AYu7I2oFPaggscOAKtedNs='	3ea14d8dd7ae0951a2c600d11231ce02	6edd4acb5a5d57405f4d1192ae67fa8a	dcca98728ea9c8600bbb3e1cfdc75d62	989.7013863	978.1315922	0	717.0588235	0.016881827	3.655201925	26.40165194	0.063723545	0.009342446	0.485549977	0.085916236	0.101879007	0.061684757	0.073235099	0.074042489	0.041813191	0.041801508	0.012013889
-1	-1	-1	12	706	0	0	0.546875	0	5.15625	0.40625	0.375	0.40625	1.015625	0.125	0.125	06.07.23_Haec_Placa28_Plate_D_p00_0_B08f04d1.TIF	06.07.23_Haec_Placa28_Plate_D_p00_0_B08f04d0.TIF	06.07.23_Haec_Placa28_Plate_D_p00_0_B08f04d2.TIF	0	0	0	401	1	1536	1536	1536	401	b'eLue5qojG63IBlHzwyLNwGS0IhuwkB+t9AYu7I2oFPaggscOALC9dN4='	c95e0f239f9c6ef22324102e1ee86c09	6bf5af1441b8a5d96c51eb1911a83198	9f42c577fac4cf42047dcd73202dde2b	1049.352124	942.0038117	0	596.5	0.016997167	4.024951516	28.66837281	0.06638616	0.007737599	0.410620407	0.088568574	0.101249794	0.065812931	0.074250005	0.074565352	0.047708716	0.047519859	0.010888014
-1	-1	-1	10	609	0	0	0.546875	0	5.859375	0.421875	0.375	0.4375	1	0.1875	0.140625	06.07.23_Haec_Placa28_Plate_D_p00_0_B08f05d1.TIF	06.07.23_Haec_Placa28_Plate_D_p00_0_B08f05d0.TIF	06.07.23_Haec_Placa28_Plate_D_p00_0_B08f05d2.TIF	0	0	0	402	1	1536	1536	1536	402	b'eLue5qojG63IBlHzwyLNwHS0IhuwkB+t9AYu7I2oFPaggscOALYcdOE='	650b51f6564581cce4d7f89c49a8d476	96ea18ea3d80d6d29809c5fc22e85950	d926615edce84326681025c7a7dd5d61	1105.557414	368.3282376	0	449.6	0.016420361	4.203483818	31.25902409	0.069451691	0.007424579	0.375100379	0.087794201	0.101909272	0.068024015	0.077091368	0.077706947	0.050484563	0.050355776	0.009936276
-1	-1	-1	11	269	0	0	0.53125	0	4.09375	0.328125	0.375	0.40625	1.015625	0.109375	0.125	06.07.23_Haec_Placa28_Plate_D_p00_0_B09f00d1.TIF	06.07.23_Haec_Placa28_Plate_D_p00_0_B09f00d0.TIF	06.07.23_Haec_Placa28_Plate_D_p00_0_B09f00d2.TIF	0	0	0	403	1	1536	1536	1536	403	b'eLue5qojG63IBlHzw3K0IhvIkB+t9AYu7I2oFPaggscOAKCpdNU='	138d7e6127210d464cde0687f5d7774d	57caa9a6cd8fc4deaeded3cbf8788d52	b72710bb6616f4f6dcf17bb8202af788	1854.853756	507.4515345	0	213.4545455	0.040892193	6.620220306	55.13916622	0.098046507	0.013689045	0.723987039	0.141234788	0.153218169	0.100884156	0.111761962	0.113025734	0.065821126	0.065602451	0.021327723
-1	-1	-1	7	450	0	0	0.53125	0	4.421875	0.34375	0.375	0.390625	0.96875	0.109375	0.125	06.07.23_Haec_Placa28_Plate_D_p00_0_B09f01d1.TIF	06.07.23_Haec_Placa28_Plate_D_p00_0_B09f01d0.TIF	06.07.23_Haec_Placa28_Plate_D_p00_0_B09f01d2.TIF	0	0	0	404	1	1536	1536	1536	404	b'eLue5qojG63IBlHzwzLNwHC0IhuwkB+t9AYu7I2oFPaggscOAKYIdNg='	69fc39060c024a64457608853b03c725	a812132fe65b8013e9ff6f8c2e45accf	2c9159ffb95b352000c8f0bd901ba415	1538.719697	917.0188945	0	334.5714286	0.015555556	5.079198401	35.10677221	0.077919392	0.011503268	0.59638914	0.112627454	0.123904143	0.080592326	0.089546175	0.090379087	0.052749457	0.052592594	0.017067601
-1	-1	-1	45	1704	0	0	0.5625	0	7.40625	0.546875	0.421875	0.4375	1.203125	0.109375	0.140625	06.07.23_Haec_Placa28_Plate_D_p00_0_B09f02d1.TIF	06.07.23_Haec_Placa28_Plate_D_p00_0_B09f02d0.TIF	06.07.23_Haec_Placa28_Plate_D_p00_0_B09f02d2.TIF	0	0	0	405	1	1536	1536	1536	405	b'eLue5qojG63IBlHzwzLNwGi0IhuwkB+t9AYu7I2oFPaggscOAKtndNs='	821f45db67c1631e71b2dc129027df56	5aac55b92046e3206788667aa30b089f	58706fc68c5696227fff1ab99e2ff7af	933.8215782	713.3471765	0	1380.8	0.026408451	3.282967504	21.80375875	0.058783832	0.009137669	0.4888759	0.087178958	0.104082669	0.05880647	0.068599044	0.068437588	0.039369881	0.039328456	0.012876532
-1	-1	-1	24	1128	0	0	0.59375	0	5.984375	0.46875	0.40625	0.46875	1.140625	0.109375	0.125	06.07.23_Haec_Placa28_Plate_D_p00_0_B09f03d1.TIF	06.07.23_Haec_Placa28_Plate_D_p00_0_B09f03d0.TIF	06.07.23_Haec_Placa28_Plate_D_p00_0_B09f03d2.TIF	0	0	0	406	1	1536	1536	1536	406	b'eLue5qojG63IBlHzwzLNwHi0IhuwkB+t9AYu7I2oFPaggscOALDGdN4='	2407958fadac20531cbf2aca03562316	5d7077cb776665d66f64c442798fc56f	cda9b8ccd94c4cf2352f7582d4b710e3	644.3537469	830.0839146	0	956.25	0.021276596	4.031859375	29.55328965	0.065209986	0.008625366	0.472333986	0.087466975	0.100587543	0.064547096	0.073968874	0.074713185	0.045577807	0.045518705	0.011413528
-1	-1	-1	5	460	0	0	0.546875	0	4.125	0.375	0.390625	0.421875	1	0.125	0.140625	06.07.23_Haec_Placa28_Plate_D_p00_0_B09f04d1.TIF	06.07.23_Haec_Placa28_Plate_D_p00_0_B09f04d0.TIF	06.07.23_Haec_Placa28_Plate_D_p00_0_B09f04d2.TIF	0	0	0	407	1	1536	1536	1536	407	b'eLue5qojG63IBlHzwzLNwGS0IhuwkB+t9AYu7I2oFPaggscOALYldOE='	c14809a3c4ce5d90006c92c3b618e3c9	bc7ada4393fa06f55783e24ac2fcdb6e	b87b9ece2075564c44fbec4ff1c615ad	608.7289838	612.6090168	0	333.6	0.010869565	4.633947282	33.34617322	0.07443308	0.008525149	0.456775042	0.098081844	0.110161981	0.073990385	0.082956588	0.083827795	0.052600172	0.05248082	0.012570568
-1	-1	-1	8	638	0	0	0.546875	0	4.90625	0.421875	0.40625	0.40625	1.046875	0.109375	0.140625	06.07.23_Haec_Placa28_Plate_D_p00_0_B09f05d1.TIF	06.07.23_Haec_Placa28_Plate_D_p00_0_B09f05d0.TIF	06.07.23_Haec_Placa28_Plate_D_p00_0_B09f05d2.TIF	0	0	0	408	1	1536	1536	1536	408	b'eLue5qojG63IBlHzwzLNwHS0IhuwkB+t9AYu7I2oFPaggscOALuEdOQ='	2b9843c8a3c9e1fb6b8df2576761b136	ab1e2047d15cc44b2e6fabc923488507	b0151172a0e2dcb3d50a5b3052890fc7	1073.167077	702.1411418	0	494.5	0.012539185	4.326897908	30.26092662	0.069215996	0.006847379	0.351923198	0.089765815	0.100540909	0.069251769	0.076292326	0.076507471	0.052830538	0.052627698	0.00988837
-1	-1	-1	0	13	0	0	0.671875	0	2.8125	0.28125	0.328125	0.40625	0.984375	0.109375	0.140625	06.07.23_Haec_Placa28_Plate_D_p00_0_B10f00d1.TIF	06.07.23_Haec_Placa28_Plate_D_p00_0_B10f00d0.TIF	06.07.23_Haec_Placa28_Plate_D_p00_0_B10f00d2.TIF	0	0	0	409	1	1536	1536	1536	409	b'eLue5qojG63IBk/zw9BgtCIbyJAfrfQGLuyNqBT2oILHDgB1bHS9'	8aca7716dc80a41cfcb5beb782370910	ddd40fd2e8126a8aadc9a6c9a39095e2	d8f18b9dd4213e986a43d3ee4b5af24f	nan	nan	nan	nan	0	1.819004581	19.23167478	0.027149322	0.006636501	0.50017847	0.044343893	0.060331826	0.027303214	0.035378342	0.034087482	0.018702866	0.018702866	0.006766913
-1	-1	-1	3	23	0	0	0.515625	0	2.703125	0.28125	0.328125	0.40625	1	0.125	0.140625	06.07.23_Haec_Placa28_Plate_D_p00_0_B10f01d1.TIF	06.07.23_Haec_Placa28_Plate_D_p00_0_B10f01d0.TIF	06.07.23_Haec_Placa28_Plate_D_p00_0_B10f01d2.TIF	0	0	0	410	1	1536	1536	1536	410	b'eLue5qojG63IBk/zw9AgzcBwtCIbsJAfrfQGLuyNqBT2oILHDgB6y3TA'	73d706c2f406254c6178ed96be57c767	d9d1e650ad004c58e2095769ca43fc2c	b60b9532141e79c64e1bb0000bcf4de5	1085.213517	966.6539211	0	10.66666667	0.130434783	3.580562775	36.93640347	0.054816711	0.019266838	0.907739654	0.08388747	0.167604436	0.053282106	0.081849128	0.075362321	0.02966752	0.029497017	0.015483844
-1	-1	-1	47	1689	0	0	0.5625	0	10.453125	0.828125	0.40625	0.421875	1	0.109375	0.140625	06.07.23_Haec_Placa28_Plate_D_p00_0_B10f02d1.TIF	06.07.23_Haec_Placa28_Plate_D_p00_0_B10f02d0.TIF	06.07.23_Haec_Placa28_Plate_D_p00_0_B10f02d2.TIF	0	0	0	411	1	1536	1536	1536	411	b'eLue5qojG63IBk/zw9AgzcBotCIbsJAfrfQGLuyNqBT2oILHDgCAKnTD'	1c7dca9cde72783e75606778e3ba24fd	e48b08f058dcf33f936124c2a87d7fa9	04da361524f3933b1a34e8e270749e8e	983.0800804	889.7070919	0	1241.531915	0.027827117	5.131359914	35.36476719	0.085516435	0.010275253	0.491600026	0.120122132	0.131738241	0.08753754	0.096217206	0.096369823	0.062972639	0.062831008	0.015498614
-1	-1	-1	28	1303	0	0	0.5625	0	8.890625	0.546875	0.40625	0.40625	1.015625	0.125	0.140625	06.07.23_Haec_Placa28_Plate_D_p00_0_B10f03d1.TIF	06.07.23_Haec_Placa28_Plate_D_p00_0_B10f03d0.TIF	06.07.23_Haec_Placa28_Plate_D_p00_0_B10f03d2.TIF	0	0	0	412	1	1536	1536	1536	412	b'eLue5qojG63IBk/zw9AgzcB4tCIbsJAfrfQGLuyNqBT2oILHDgCFiXTG'	70ce0d99604642cb416ce89c3cdf3c9c	4d4be53e355f5d9c7248a682bccbe193	659f58d29e88de5a4d2aaee88b8a6a51	813.6043351	827.0850571	0	1002.964286	0.021488872	4.811283295	35.44834795	0.075108725	0.009936346	0.49558675	0.103399398	0.117785506	0.075225148	0.08526098	0.086241406	0.051886297	0.051744844	0.014084905
-1	-1	-1	11	936	0	0	0.5625	0	5.328125	0.453125	0.390625	0.421875	1.015625	0.125	0.125	06.07.23_Haec_Placa28_Plate_D_p00_0_B10f04d1.TIF	06.07.23_Haec_Placa28_Plate_D_p00_0_B10f04d0.TIF	06.07.23_Haec_Placa28_Plate_D_p00_0_B10f04d2.TIF	0	0	0	413	1	1536	1536	1536	413	b'eLue5qojG63IBk/zw9AgzcBktCIbsJAfrfQGLuyNqBT2oILHDgCK6HTJ'	5ad693ce24ef1cf9e91c9b12abd4b15a	f0da4df39a41757d00e99d611c81ce43	a236f2ce82294949a76fde89a6dd9f7b	912.0173279	458.3561495	0	733.6363636	0.011752137	3.542994906	24.63570544	0.057864088	0.006322273	0.376731818	0.076390986	0.0858723	0.057516527	0.064130853	0.064496399	0.042198761	0.041955758	0.009063294
-1	-1	-1	8	704	0	0	0.546875	0	5.46875	0.421875	0.484375	0.40625	1	0.109375	0.140625	06.07.23_Haec_Placa28_Plate_D_p00_0_B10f05d1.TIF	06.07.23_Haec_Placa28_Plate_D_p00_0_B10f05d0.TIF	06.07.23_Haec_Placa28_Plate_D_p00_0_B10f05d2.TIF	0	0	0	414	1	1536	1536	1536	414	b'eLue5qojG63IBk/zw9AgzcB0tCIbsJAfrfQGLuyNqBT2oILHDgCQR3TM'	c6823091df52d13cd2a05c6680e062e9	582656e3662dd429c61524d7801424b4	712067ef85b8b27334fb338c4a3003f5	1211.362968	360.9820657	0	627.75	0.011363636	4.226738083	30.62544094	0.069352999	0.007948975	0.401438183	0.090296349	0.101983069	0.068664291	0.077247399	0.077991312	0.050479057	0.050284092	0.010646259
-1	-1	-1	2	341	0	0	0.53125	0	4.265625	0.34375	0.359375	0.40625	1	0.109375	0.125	06.07.23_Haec_Placa28_Plate_D_p00_0_B11f00d1.TIF	06.07.23_Haec_Placa28_Plate_D_p00_0_B11f00d0.TIF	06.07.23_Haec_Placa28_Plate_D_p00_0_B11f00d2.TIF	0	0	0	415	1	1536	1536	1536	415	b'eLue5qojG63IBk/zw9BwtCIbyJAfrfQGLuyNqBT2oILHDgB61HTA'	3f2e0414c5e0cd0e2e24eacd145667c8	0ac4a1a982b842b5cd6c5d5935c8f1a4	7d553de55c4c904d08b7613fa8d93ca0	1498.580674	601.3990143	0	119	0.005865103	4.190236448	30.57320537	0.070786616	0.010143178	0.578396799	0.096647694	0.112080965	0.069627826	0.080887184	0.082053938	0.046334312	0.046092808	0.013958036
-1	-1	-1	6	362	0	0	0.546875	0	4.828125	0.34375	0.375	0.390625	1.046875	0.140625	0.15625	06.07.23_Haec_Placa28_Plate_D_p00_0_B11f01d1.TIF	06.07.23_Haec_Placa28_Plate_D_p00_0_B11f01d0.TIF	06.07.23_Haec_Placa28_Plate_D_p00_0_B11f01d2.TIF	0	0	0	416	1	1536	1536	1536	416	b'eLue5qojG63IBk/zw9AwzcBwtCIbsJAfrfQGLuyNqBT2oILHDgCAM3TD'	22cdd25df256628fd6b45e81f0bf8fe5	a029f2d30e4b34a79b18158c906745ae	99766a92537c78915bab31e56c8d3b06	1717.407054	968.6654881	0	239.3333333	0.016574586	5.334470954	37.19292703	0.088579246	0.011120139	0.614413262	0.124775217	0.135900773	0.090843498	0.100077633	0.100774567	0.062550105	0.062376776	0.017339753
-1	-1	-1	29	1489	0	0	0.546875	0	6.5	0.59375	0.53125	0.421875	0.984375	0.109375	0.140625	06.07.23_Haec_Placa28_Plate_D_p00_0_B11f02d1.TIF	06.07.23_Haec_Placa28_Plate_D_p00_0_B11f02d0.TIF	06.07.23_Haec_Placa28_Plate_D_p00_0_B11f02d2.TIF	0	0	0	417	1	1536	1536	1536	417	b'eLue5qojG63IBk/zw9AwzcBotCIbsJAfrfQGLuyNqBT2oILHDgCFknTG'	053a9b9e14027d73fb608a971acec4f8	2b81f7c691fd06e1c19c9120d4be4786	fb200c2cda243579b18282b76699760a	1061.329904	897.893488	0	1264.034483	0.019476158	3.26582134	23.218181	0.055271338	0.00800906	0.461390132	0.076724742	0.091905348	0.054271649	0.063737391	0.063807795	0.038117438	0.038048962	0.010257031
-1	-1	-1	15	1129	0	0	0.5625	0	6.09375	0.484375	0.375	0.40625	0.96875	0.125	0.125	06.07.23_Haec_Placa28_Plate_D_p00_0_B11f03d1.TIF	06.07.23_Haec_Placa28_Plate_D_p00_0_B11f03d0.TIF	06.07.23_Haec_Placa28_Plate_D_p00_0_B11f03d2.TIF	0	0	0	418	1	1536	1536	1536	418	b'eLue5qojG63IBk/zw9AwzcB4tCIbsJAfrfQGLuyNqBT2oILHDgCK8XTJ'	a211bf16614846d0deab251227d6408c	ba553701a27bea3ceb1e4180607e059d	1cbb35c6f50a592b0c27588670a193a0	932.420703	794.8793189	0	993	0.013286094	3.584598651	26.01267202	0.060001912	0.008582991	0.517560463	0.083592979	0.096041963	0.058848847	0.068706508	0.06945588	0.039656821	0.039573457	0.012023168
-1	-1	-1	8	765	0	0	0.5625	0	4.953125	0.40625	0.421875	0.453125	1.03125	0.15625	0.21875	06.07.23_Haec_Placa28_Plate_D_p00_0_B11f04d1.TIF	06.07.23_Haec_Placa28_Plate_D_p00_0_B11f04d0.TIF	06.07.23_Haec_Placa28_Plate_D_p00_0_B11f04d2.TIF	0	0	0	419	1	1536	1536	1536	419	b'eLue5qojG63IBk/zw9AwzcBktCIbsJAfrfQGLuyNqBT2oILHDgCQUHTM'	1984661fbb0a72e2bdcfe05382ab9778	0ad9be96a1c73f408cf33c5c16879487	309c91361760db73dadd46c746bb99bf	1071.277776	613.5611902	0	688.75	0.010457516	3.673781985	25.82089533	0.059511728	0.006610278	0.373916473	0.078621045	0.087038321	0.059212562	0.066050447	0.066748689	0.043337179	0.043127004	0.009485457
-1	-1	-1	7	717	0	0	0.578125	0	5.265625	0.421875	0.453125	0.5	1	0.125	0.140625	06.07.23_Haec_Placa28_Plate_D_p00_0_B11f05d1.TIF	06.07.23_Haec_Placa28_Plate_D_p00_0_B11f05d0.TIF	06.07.23_Haec_Placa28_Plate_D_p00_0_B11f05d2.TIF	0	0	0	420	1	1536	1536	1536	420	b'eLue5qojG63IBk/zw9AwzcB0tCIbsJAfrfQGLuyNqBT2oILHDgCVr3TP'	53e4cbf304555ce1aa2a9a260792d8f6	795b75cbe5145501f3c1a24fe237eec6	506122f7d229e64b992678c472cbc71c	971.8646972	537.9043304	0	583.4285714	0.009762901	4.042984226	29.35721909	0.066793832	0.007657178	0.415162675	0.087570763	0.098908855	0.065643705	0.074513899	0.075280993	0.047775318	0.04766593	0.010784256
-1	-1	-1	4	894	0	0	0.5625	0	5.4375	0.4375	0.40625	0.4375	1	0.109375	0.140625	06.07.23_Haec_Placa28_Plate_D_p00_0_C02f00d1.TIF	06.07.23_Haec_Placa28_Plate_D_p00_0_C02f00d0.TIF	06.07.23_Haec_Placa28_Plate_D_p00_0_C02f00d2.TIF	0	0	0	421	1	1536	1536	1536	421	b'eLue5qojG63IBk3zw3m0IhvYkB+t9AYu7I2oFPaggscOAIA/dMM='	f16b6e0354fe0f79c6f95fb3390aae43	2055d3e93cc964c057f37c486129a303	40de7981ee5e309b6d977eb240564c5a	1044.948398	700.3812029	0	780.75	0.004474273	3.980909882	28.92927221	0.06780388	0.009729351	0.567626094	0.093117518	0.105557752	0.065845717	0.077524567	0.079146381	0.042567006	0.042501208	0.014199416
-1	-1	-1	4	936	0	0	0.546875	0	5.109375	0.453125	0.4375	0.421875	1.25	0.109375	0.140625	06.07.23_Haec_Placa28_Plate_D_p00_0_C02f01d1.TIF	06.07.23_Haec_Placa28_Plate_D_p00_0_C02f01d0.TIF	06.07.23_Haec_Placa28_Plate_D_p00_0_C02f01d2.TIF	0	0	0	422	1	1536	1536	1536	422	b'eLue5qojG63IBk3zwxmU7g1HK7IBC/nRSm/gwt6ISmEPKnjsAIWedMY='	2bdd296e73552a1ca25cc38e3335a26e	ae227ec6851c98e77ce99c6a153ce29f	bc57871fc894a38395df216fe97b4bce	1118.79813	1050.506823	0	803.25	0.004273504	3.535135009	25.71626098	0.061422199	0.008551198	0.518505447	0.081355792	0.094226582	0.0589183	0.069750196	0.071044915	0.038981064	0.038943356	0.011712163
-1	-1	-1	7	1649	0	0	0.734375	0	6.21875	0.609375	0.515625	0.421875	1	0.109375	0.125	06.07.23_Haec_Placa28_Plate_D_p00_0_C02f02d1.TIF	06.07.23_Haec_Placa28_Plate_D_p00_0_C02f02d0.TIF	06.07.23_Haec_Placa28_Plate_D_p00_0_C02f02d2.TIF	0	0	0	423	1	1536	1536	1536	423	b'eLue5qojG63IBk3zwxmU7o1GK7IBC/nRSm/gwt6ISmEPKnjsAIr9dMk='	1d00e887e44c2381c39cc5e500f14d88	348ea2687cb4c6c415596f876be085c4	c77bdb0566179b8489511aa3b74ed2cb	639.960887	1160.053324	0	931.4285714	0.004244997	2.996292553	20.76507507	0.053907301	0.007833625	0.496162457	0.073251765	0.085646681	0.052302818	0.061775926	0.062689213	0.034564027	0.034535489	0.010631765
-1	-1	-1	5	1125	0	0	0.5625	0	5.90625	0.484375	0.390625	0.421875	0.953125	0.109375	0.125	06.07.23_Haec_Placa28_Plate_D_p00_0_C02f03d1.TIF	06.07.23_Haec_Placa28_Plate_D_p00_0_C02f03d0.TIF	06.07.23_Haec_Placa28_Plate_D_p00_0_C02f03d2.TIF	0	0	0	424	1	1536	1536	1536	424	b'eLue5qojG63IBk3zwxmU7o1HK7IBC/nRSm/gwt6ISmEPKnjsAJBcdMw='	2134da8ee8446a2c93d79c60e2e1be9f	fccf9ada93b058a80ec0ee6c2f5366b7	3eaba9e8127b1547f46ea6651c613bd7	786.8333451	719.3568729	0	897.4	0.004444444	3.408268507	25.80628919	0.057252289	0.008047059	0.531666946	0.075712421	0.090638783	0.054717506	0.065254676	0.066375601	0.035973857	0.035945971	0.010937898
-1	-1	-1	7	727	0	0	0.546875	0	4.546875	0.421875	0.421875	0.453125	1.1875	0.125	0.140625	06.07.23_Haec_Placa28_Plate_D_p00_0_C02f04d1.TIF	06.07.23_Haec_Placa28_Plate_D_p00_0_C02f04d0.TIF	06.07.23_Haec_Placa28_Plate_D_p00_0_C02f04d2.TIF	0	0	0	425	1	1536	1536	1536	425	b'eLue5qojG63IBk3zwxmU7k1GK7IBC/nRSm/gwt6ISmEPKnjsAJW7dM8='	126df4646c6a9bd019d8aabef49b7a55	6d1ae6fef56831745c93b66122352e95	1a552a79d05a0c9fd868b7582bf3cd21	907.3096093	604.6752913	0	657	0.009628611	4.24724774	30.75371341	0.073039892	0.010305581	0.514233862	0.099328427	0.113676946	0.070882501	0.083281559	0.084756051	0.04653559	0.046460071	0.014475009
-1	-1	-1	7	731	0	0	0.671875	0	4.984375	0.4375	0.4375	0.546875	0.984375	0.125	0.125	06.07.23_Haec_Placa28_Plate_D_p00_0_C02f05d1.TIF	06.07.23_Haec_Placa28_Plate_D_p00_0_C02f05d0.TIF	06.07.23_Haec_Placa28_Plate_D_p00_0_C02f05d2.TIF	0	0	0	426	1	1536	1536	1536	426	b'eLue5qojG63IBk3zwxmU7k1HK7IBC/nRSm/gwt6ISmEPKnjsAJsadNI='	13cf802855d34a0754eb1a5d13fedcaa	a28068f63f6480cf0be0e0c381c6863d	23e84a6264b785311eeef80668438e85	1112.924341	397.9027627	0	703.1428571	0.009575923	4.423105727	31.48467139	0.075164295	0.009240632	0.444315676	0.099401843	0.111365042	0.073243675	0.084138709	0.085692446	0.050615597	0.050529762	0.013331566
-1	-1	-1	4	956	0	0	0.59375	0	7.03125	0.4375	0.40625	0.421875	0.96875	0.125	0.125	06.07.23_Haec_Placa28_Plate_D_p00_0_C03f00d1.TIF	06.07.23_Haec_Placa28_Plate_D_p00_0_C03f00d0.TIF	06.07.23_Haec_Placa28_Plate_D_p00_0_C03f00d2.TIF	0	0	0	427	1	1536	1536	1536	427	b'eLue5qojG63IBk3zw9nAeLQiG8iQH630Bi7sjagU9qCCxw4Ahad0xg=='	b80a78fed69dcac98b65b98b22b0183a	234aeb81a5e1ecf7b2446a091401065c	801c493a0eb93897819b00ab6803db57	850.4476976	1195.136794	0	725.5	0.0041841	3.657264851	26.83702593	0.060626386	0.008343589	0.545348973	0.083907624	0.095742065	0.059563407	0.069034903	0.070104194	0.038871115	0.038764461	0.012453913
-1	-1	-1	4	1162	0	0	0.546875	0	5.578125	0.5	0.390625	0.421875	1.28125	0.109375	0.125	06.07.23_Haec_Placa28_Plate_D_p00_0_C03f01d1.TIF	06.07.23_Haec_Placa28_Plate_D_p00_0_C03f01d0.TIF	06.07.23_Haec_Placa28_Plate_D_p00_0_C03f01d2.TIF	0	0	0	428	1	1536	1536	1536	428	b'eLue5qojG63IBk3zw9nAOM3AcLQiG7CQH630Bi7sjagU9qCCxw4AiwZ0yQ=='	cd54c198a7825f962e17edcf11a63a65	b83be7ccb3ef66529e09f70fa977e4e8	77386f1e5e700738f8599cd04b5d16fa	1251.270542	883.1317467	0	1001.5	0.003442341	3.221143491	23.25393403	0.056916744	0.007760454	0.500332079	0.076065609	0.088393914	0.054553017	0.06464517	0.065993387	0.035972462	0.035952213	0.010979361
-1	-1	-1	46	2285	0	0	0.703125	0	8.359375	0.71875	0.4375	0.484375	1.109375	0.125	0.125	06.07.23_Haec_Placa28_Plate_D_p00_0_C03f02d1.TIF	06.07.23_Haec_Placa28_Plate_D_p00_0_C03f02d0.TIF	06.07.23_Haec_Placa28_Plate_D_p00_0_C03f02d2.TIF	0	0	0	429	1	1536	1536	1536	429	b'eLue5qojG63IBk3zw9nAOM3AaLQiG7CQH630Bi7sjagU9qCCxw4AkGV0zA=='	4d8fd281d3da8cb088988790925a3910	52dca8d9cf2a138a7b68e36bd0a2a7ce	009cdf9caa322baac12c60df97abd011	1160.690169	824.6782463	0	1856	0.020131291	2.815739561	19.01345399	0.049616426	0.008109152	0.508900309	0.077314114	0.090041621	0.049668794	0.058354275	0.058240015	0.032096796	0.032048742	0.011961348
-1	-1	-1	18	1390	0	0	0.5625	0	5.6875	0.53125	0.390625	0.421875	0.984375	0.109375	0.125	06.07.23_Haec_Placa28_Plate_D_p00_0_C03f03d1.TIF	06.07.23_Haec_Placa28_Plate_D_p00_0_C03f03d0.TIF	06.07.23_Haec_Placa28_Plate_D_p00_0_C03f03d2.TIF	0	0	0	430	1	1536	1536	1536	430	b'eLue5qojG63IBk3zw9nAOM3AeLQiG7CQH630Bi7sjagU9qCCxw4AlcR0zw=='	7adcc4a0a19f4e422e42d94c8b4ae12a	bedc1a44f74606ce701087eb3f831602	8367f02f3ef15fc2ce0e8182af50928b	1091.521231	1179.998498	0	1153.222222	0.01294964	3.130328767	22.54683091	0.053796023	0.007797997	0.466089386	0.074955567	0.088410215	0.052254532	0.061833208	0.062468615	0.034416703	0.034382848	0.011007011
-1	-1	-1	3	786	0	0	0.546875	0	4.921875	0.4375	0.40625	0.40625	1.171875	0.109375	0.125	06.07.23_Haec_Placa28_Plate_D_p00_0_C03f04d1.TIF	06.07.23_Haec_Placa28_Plate_D_p00_0_C03f04d0.TIF	06.07.23_Haec_Placa28_Plate_D_p00_0_C03f04d2.TIF	0	0	0	431	1	1536	1536	1536	431	b'eLue5qojG63IBk3zw9nAOM3AZLQiG7CQH630Bi7sjagU9qCCxw4AmyN00g=='	03ab6d6f104357b3339d435fe530ed51	2e46b3d8ec417d7cbed9e62b81b3e02d	4277af0576142e54e645e1321bba4ce2	1297.641608	567.0263978	0	747	0.003816794	3.9532157	28.087812	0.066884949	0.008643916	0.487862825	0.090899568	0.101317171	0.065430791	0.075423379	0.07695455	0.043077385	0.042952653	0.01314212
-1	-1	-1	6	685	0	0	0.71875	0	5.5	0.421875	0.375	0.4375	1.046875	0.125	0.1875	06.07.23_Haec_Placa28_Plate_D_p00_0_C03f05d1.TIF	06.07.23_Haec_Placa28_Plate_D_p00_0_C03f05d0.TIF	06.07.23_Haec_Placa28_Plate_D_p00_0_C03f05d2.TIF	0	0	0	432	1	1536	1536	1536	432	b'eLue5qojG63IBk3zw9nAOM3AdLQiG7CQH630Bi7sjagU9qCCxw4AoIJ01Q=='	7a5e4f6a3cdc70ce14b769d3d0bc343a	e322c7e6e4eb10e7af46c5f362a9b130	b80517263688a2d8afe0982deb74908e	568.0102356	499.3115056	0	336.5	0.008759124	4.426655344	31.28379079	0.078677546	0.008962359	0.41317899	0.101634467	0.115208247	0.075700563	0.087499804	0.089260057	0.05295549	0.052886791	0.013139982
-1	-1	-1	7	917	0	0	0.5625	0	4.9375	0.4375	0.390625	0.421875	1	0.109375	0.125	06.07.23_Haec_Placa28_Plate_D_p00_0_C04f00d1.TIF	06.07.23_Haec_Placa28_Plate_D_p00_0_C04f00d0.TIF	06.07.23_Haec_Placa28_Plate_D_p00_0_C04f00d2.TIF	0	0	0	433	1	1536	1536	1536	433	b'eLue5qojG63IBk3zw9nAZLQiG8iQH630Bi7sjagU9qCCxw4Aiw90yQ=='	19dc7830f94511a102ba4486345a2683	a063a06e007e3710a41b94092d222146	68898c9956d9efab1ad18efb29f54ce2	1214.32484	977.3690777	0	706.2857143	0.007633588	4.017320019	28.87775223	0.071441403	0.010915817	0.543191453	0.096940153	0.112438261	0.068874952	0.082329641	0.084168326	0.044450148	0.044403106	0.014786403
-1	-1	-1	11	920	0	0	0.546875	0	5.328125	0.4375	0.40625	0.4375	1.015625	0.15625	0.234375	06.07.23_Haec_Placa28_Plate_D_p00_0_C04f01d1.TIF	06.07.23_Haec_Placa28_Plate_D_p00_0_C04f01d0.TIF	06.07.23_Haec_Placa28_Plate_D_p00_0_C04f01d2.TIF	0	0	0	434	1	1536	1536	1536	434	b'eLue5qojG63IBk3zw9nAJM3AcLQiG7CQH630Bi7sjagU9qCCxw4AkG50zA=='	4dde1b90d7b24445c72548725968d2b3	6a78f1e0107badd41a6a6708a33a2d4a	fb256d2df44201641a4f3bb42935d6c7	1398.882312	1071.250848	0	788.4545455	0.011956522	3.734786976	27.50031196	0.066288365	0.010057545	0.571839323	0.090754478	0.106351239	0.063722835	0.076595999	0.078062662	0.041125321	0.041108271	0.014082892
-1	-1	-1	5	921	0	0	0.578125	0	5.0625	0.421875	0.40625	0.453125	0.984375	0.15625	0.171875	06.07.23_Haec_Placa28_Plate_D_p00_0_C04f02d1.TIF	06.07.23_Haec_Placa28_Plate_D_p00_0_C04f02d0.TIF	06.07.23_Haec_Placa28_Plate_D_p00_0_C04f02d2.TIF	0	0	0	435	1	1536	1536	1536	435	b'eLue5qojG63IBk3zw9nAJM3AaLQiG7CQH630Bi7sjagU9qCCxw4Alc10zw=='	c7d57eccd199b304925b73423d1acbc1	1c5ff31ca643c4f2b7a4ae4751e5c18d	cc619cd85fe55c81ce652f22dfbecc9e	473.7111978	898.5253087	0	724.2	0.005428882	3.611368821	26.30634721	0.066541059	0.0095378	0.508946177	0.086168064	0.10176918	0.063220512	0.075976422	0.077650041	0.041796003	0.041770455	0.012386297
-1	-1	-1	9	975	0	0	0.578125	0	5.40625	0.453125	0.375	0.421875	0.984375	0.125	0.140625	06.07.23_Haec_Placa28_Plate_D_p00_0_C04f03d1.TIF	06.07.23_Haec_Placa28_Plate_D_p00_0_C04f03d0.TIF	06.07.23_Haec_Placa28_Plate_D_p00_0_C04f03d2.TIF	0	0	0	436	1	1536	1536	1536	436	b'eLue5qojG63IBk3zw9nAJM3AeLQiG7CQH630Bi7sjagU9qCCxw4Amyx00g=='	04b09328eb6bc0c9ea4917181d3f788c	037882e771697e53888037734ea43d85	f601102f34a598fe43c5ce90adc2531b	1320.760054	1135.286411	0	867.8888889	0.009230769	3.506228356	26.04302537	0.06058522	0.008842635	0.53381871	0.081009555	0.096120667	0.058061238	0.069515253	0.070702868	0.038258423	0.038242334	0.011882457
-1	-1	-1	5	677	0	0	0.5625	0	4.828125	0.375	0.390625	0.421875	1	0.125	0.15625	06.07.23_Haec_Placa28_Plate_D_p00_0_C04f04d1.TIF	06.07.23_Haec_Placa28_Plate_D_p00_0_C04f04d0.TIF	06.07.23_Haec_Placa28_Plate_D_p00_0_C04f04d2.TIF	0	0	0	437	1	1536	1536	1536	437	b'eLue5qojG63IBk3zw9nAJM3AZLQiG7CQH630Bi7sjagU9qCCxw4AoIt01Q=='	697b5ea423aca821031d259604c8eb03	b3fbf6a9d60dc65cef5c36416335397c	eb75bcaa9dd5ff6d02501610e4f683fc	1268.741213	699.0012638	0	662	0.007385524	4.285260931	30.31479797	0.077821707	0.010875547	0.480899794	0.102256208	0.118266867	0.074378106	0.088604798	0.090865122	0.048877691	0.048819766	0.014968953
-1	-1	-1	2	781	0	0	0.5625	0	5.921875	0.4375	0.40625	0.4375	1.109375	0.15625	0.140625	06.07.23_Haec_Placa28_Plate_D_p00_0_C04f05d1.TIF	06.07.23_Haec_Placa28_Plate_D_p00_0_C04f05d0.TIF	06.07.23_Haec_Placa28_Plate_D_p00_0_C04f05d2.TIF	0	0	0	438	1	1536	1536	1536	438	b'eLue5qojG63IBk3zw9nAJM3AdLQiG7CQH630Bi7sjagU9qCCxw4Apep02A=='	14930bf4bde44840b39b373e34edec40	99584fb99e3a1cc20747f0087956819a	7d0dc04abe27054f3e81e256566ec159	1382.64824	527.9209998	0	396	0.002560819	4.300323991	31.79067653	0.072526426	0.009020612	0.453902583	0.095016447	0.108051521	0.070262033	0.081433051	0.08283247	0.048761017	0.048715826	0.012503657
-1	-1	-1	3	594	0	0	0.515625	0	4.328125	0.390625	0.375	0.4375	1.0625	0.125	0.203125	06.07.23_Haec_Placa28_Plate_D_p00_0_C05f00d1.TIF	06.07.23_Haec_Placa28_Plate_D_p00_0_C05f00d0.TIF	06.07.23_Haec_Placa28_Plate_D_p00_0_C05f00d2.TIF	0	0	0	439	1	1536	1536	1536	439	b'eLue5qojG63IBk3zw9nAdLQiG8iQH630Bi7sjagU9qCCxw4AkHd0zA=='	318ad91d3cfa5db05b2efc70dfed500f	cbb72ac25a6ae025860a43e6a2c49681	79b5b83d2c0a0c00136532bdc0b24780	1368.637563	715.8132344	0	418.3333333	0.005050505	4.022228935	28.24632018	0.071697368	0.011328977	0.622713793	0.101577873	0.116108804	0.069773458	0.082986498	0.084881497	0.042965605	0.042932595	0.016506851
-1	-1	-1	9	890	0	0	0.5625	0	6	0.421875	0.390625	0.421875	1.03125	0.140625	0.125	06.07.23_Haec_Placa28_Plate_D_p00_0_C05f01d1.TIF	06.07.23_Haec_Placa28_Plate_D_p00_0_C05f01d0.TIF	06.07.23_Haec_Placa28_Plate_D_p00_0_C05f01d2.TIF	0	0	0	440	1	1536	1536	1536	440	b'eLue5qojG63IBk3zw9nANM3AcLQiG7CQH630Bi7sjagU9qCCxw4AldZ0zw=='	8a72c43d5fa1774137926dcb4d0fcd27	eb3de3fc23ade2c474fcb617b8fdd914	dec45df6beca3394e45109ef29db2db3	1430.921612	1036.511136	0	684.6666667	0.01011236	3.887896124	28.8439312	0.070344791	0.011478299	0.594829869	0.098167	0.114166119	0.067862826	0.081922317	0.083846665	0.042467505	0.042441068	0.016021561
-1	-1	-1	36	1526	0	0	0.59375	0	6.515625	0.53125	0.421875	0.46875	1.125	0.109375	0.125	06.07.23_Haec_Placa28_Plate_D_p00_0_C05f02d1.TIF	06.07.23_Haec_Placa28_Plate_D_p00_0_C05f02d0.TIF	06.07.23_Haec_Placa28_Plate_D_p00_0_C05f02d2.TIF	0	0	0	441	1	1536	1536	1536	441	b'eLue5qojG63IBk3zw9nANM3AaLQiG7CQH630Bi7sjagU9qCCxw4AmzV00g=='	e040a4b3cd9cb5b99f3fa1789f4416d1	ad6e98dd17fd172eb6436a079961e833	bc4968c71c0609bda895be0968b5c3bc	1153.134957	805.6362936	0	1122.277778	0.023591088	3.18347605	22.56074382	0.057167915	0.010018503	0.532927804	0.08256624	0.100763244	0.055590929	0.067794775	0.068081363	0.03574384	0.035705293	0.012737378
-1	-1	-1	11	1116	0	0	0.578125	0	5.40625	0.453125	0.390625	0.4375	1.140625	0.109375	0.140625	06.07.23_Haec_Placa28_Plate_D_p00_0_C05f03d1.TIF	06.07.23_Haec_Placa28_Plate_D_p00_0_C05f03d0.TIF	06.07.23_Haec_Placa28_Plate_D_p00_0_C05f03d2.TIF	0	0	0	442	1	1536	1536	1536	442	b'eLue5qojG63IBk3zw9nANM3AeLQiG7CQH630Bi7sjagU9qCCxw4AoJR01Q=='	86f632595eb089b683334cfed07ba325	aa3f93972e2936d69e1dbe5287329563	0a152a5b398b0381a01d3dea6b1f9b2c	1101.34206	773.9180361	0	933.3636364	0.009856631	3.831485103	27.37812996	0.068973577	0.01064727	0.51650351	0.092170921	0.108626751	0.066138772	0.079520325	0.080987774	0.043587042	0.043551902	0.013631409
-1	-1	-1	4	645	0	0	0.546875	0	4.28125	0.390625	0.375	0.40625	1.046875	0.125	0.125	06.07.23_Haec_Placa28_Plate_D_p00_0_C05f04d1.TIF	06.07.23_Haec_Placa28_Plate_D_p00_0_C05f04d0.TIF	06.07.23_Haec_Placa28_Plate_D_p00_0_C05f04d2.TIF	0	0	0	443	1	1536	1536	1536	443	b'eLue5qojG63IBk3zw9nANM3AZLQiG7CQH630Bi7sjagU9qCCxw4ApfN02A=='	314c5db72344573e921fb40f09192306	cb9322a90662862a0571412ccee26f09	723fa2c99c2fcaf6a7798685adb62fd6	1431.766447	419.6879284	0	542.75	0.00620155	4.26872181	30.39159228	0.074870043	0.010697675	0.485505936	0.101346712	0.114911084	0.072659725	0.085504324	0.087244264	0.048341695	0.048214016	0.014672909
-1	-1	-1	1	529	0	0	0.546875	0	4.640625	0.359375	0.390625	0.421875	1	0.109375	0.140625	06.07.23_Haec_Placa28_Plate_D_p00_0_C05f05d1.TIF	06.07.23_Haec_Placa28_Plate_D_p00_0_C05f05d0.TIF	06.07.23_Haec_Placa28_Plate_D_p00_0_C05f05d2.TIF	0	0	0	444	1	1536	1536	1536	444	b'eLue5qojG63IBk3zw9nANM3AdLQiG7CQH630Bi7sjagU9qCCxw4Aq1J02w=='	1983239856d35bd499cc61e76aa99510	79d479009531eef9acd5082f6efcff20	43172710da71f11bfbdc460d1be95c38	1891.36	1376.424	0	519	0.001890359	4.60182377	34.70008624	0.084767785	0.011660922	0.476803608	0.109433266	0.127588128	0.080240158	0.096193059	0.09855814	0.053641723	0.053619483	0.015569543
-1	-1	-1	31	741	0	0	0.5625	0	5.453125	0.421875	0.390625	0.4375	1	0.15625	0.203125	06.07.23_Haec_Placa28_Plate_D_p00_0_C06f00d1.TIF	06.07.23_Haec_Placa28_Plate_D_p00_0_C06f00d0.TIF	06.07.23_Haec_Placa28_Plate_D_p00_0_C06f00d2.TIF	0	0	0	445	1	1536	1536	1536	445	b'eLue5qojG63IBk3zw9nAbLQiG8iQH630Bi7sjagU9qCCxw4Ald90zw=='	7c45bcbf8ef5ddc9e310641cda2538a6	0ac5e0d0fb3f5a53fe22e6cc8014968f	98284d0d9030f1507130ac4c19769904	1342.612896	788.3350046	0	553.6451613	0.041835358	4.223090271	32.80425058	0.067079465	0.011351909	0.669065038	0.099880927	0.119425264	0.067052529	0.080179695	0.079918501	0.042925566	0.042851474	0.016038766
-1	-1	-1	2	1014	0	0	0.5625	0	5.59375	0.421875	0.390625	0.40625	1	0.125	0.125	06.07.23_Haec_Placa28_Plate_D_p00_0_C06f01d1.TIF	06.07.23_Haec_Placa28_Plate_D_p00_0_C06f01d0.TIF	06.07.23_Haec_Placa28_Plate_D_p00_0_C06f01d2.TIF	0	0	0	446	1	1536	1536	1536	446	b'eLue5qojG63IBk3zw9nALM3AcLQiG7CQH630Bi7sjagU9qCCxw4Amz500g=='	3c4eda882ceb7df83ea7f51e97bf7a52	1120e3e7dc5c9d470aadf43e9ae5d0a1	be94892052e2adb07a31a3cae534d32b	1110.551242	1452.644118	0	1002	0.001972387	3.526983125	25.13790921	0.061110146	0.008137062	0.521569818	0.081188849	0.092609354	0.059165167	0.069088128	0.070429673	0.039559888	0.039521214	0.011616843
-1	-1	-1	50	1438	0	0	0.625	0	6.71875	0.53125	0.4375	0.4375	1.1875	0.109375	0.125	06.07.23_Haec_Placa28_Plate_D_p00_0_C06f02d1.TIF	06.07.23_Haec_Placa28_Plate_D_p00_0_C06f02d0.TIF	06.07.23_Haec_Placa28_Plate_D_p00_0_C06f02d2.TIF	0	0	0	447	1	1536	1536	1536	447	b'eLue5qojG63IBk3zw9nALM3AaLQiG7CQH630Bi7sjagU9qCCxw4AoJ101Q=='	a5ae48a981d269be90a082c15c160d3d	e2cba926229ac8fca6e2f20b6f92c42f	452a38d3a145a52aadbac4c0383d10fb	650.0368495	648.3623263	0	1065.02	0.034770515	3.04050024	22.95915958	0.050186808	0.009218959	0.54924459	0.076328781	0.092694104	0.049995992	0.060593434	0.060350706	0.032637924	0.032610653	0.012005671
-1	-1	-1	48	1176	0	0	0.59375	0	5.765625	0.484375	0.421875	0.453125	1.140625	0.125	0.125	06.07.23_Haec_Placa28_Plate_D_p00_0_C06f03d1.TIF	06.07.23_Haec_Placa28_Plate_D_p00_0_C06f03d0.TIF	06.07.23_Haec_Placa28_Plate_D_p00_0_C06f03d2.TIF	0	0	0	448	1	1536	1536	1536	448	b'eLue5qojG63IBk3zw9nALM3AeLQiG7CQH630Bi7sjagU9qCCxw4Apfx02A=='	4fc0512dd6182b08bcccfd8160b4de8d	63105cb2a098adafac7e273249355562	d46bd3717f9ebd57dc7e7da4716eaa8a	485.2739457	1102.474785	0	908.3125	0.040816327	3.597412399	27.9951355	0.060730127	0.010759304	0.573105069	0.0867447	0.107716423	0.059097609	0.072856637	0.073145927	0.038518742	0.038465387	0.013243592
-1	-1	-1	12	637	0	0	0.5625	0	4.65625	0.390625	0.375	0.390625	0.984375	0.125	0.125	06.07.23_Haec_Placa28_Plate_D_p00_0_C06f04d1.TIF	06.07.23_Haec_Placa28_Plate_D_p00_0_C06f04d0.TIF	06.07.23_Haec_Placa28_Plate_D_p00_0_C06f04d2.TIF	0	0	0	449	1	1536	1536	1536	449	b'eLue5qojG63IBk3zw9nALM3AZLQiG7CQH630Bi7sjagU9qCCxw4Aq1t02w=='	a0edac5e19b7168ffb16d98069987649	28f6faad4cd3737444453f2237e48765	e856616cc6e5ee6b822fd9c405e46899	802.9353217	408.1399452	0	500.5	0.018838305	4.488072276	31.54987006	0.07717241	0.010462647	0.472913338	0.107747717	0.122239668	0.076107639	0.088107986	0.088595441	0.051245115	0.051085051	0.015827211
-1	-1	-1	17	591	0	0	0.578125	0	4.484375	0.390625	0.40625	0.421875	1.15625	0.125	0.140625	06.07.23_Haec_Placa28_Plate_D_p00_0_C06f05d1.TIF	06.07.23_Haec_Placa28_Plate_D_p00_0_C06f05d0.TIF	06.07.23_Haec_Placa28_Plate_D_p00_0_C06f05d2.TIF	0	0	0	450	1	1536	1536	1536	450	b'eLue5qojG63IBk3zw9nALM3AdLQiG7CQH630Bi7sjagU9qCCxw4AsLp03g=='	105d71bd3db08a4aa76a797deb535a01	70902ab50b8f6804fa6f19676d6f2394	e64ecf2b07b3a46cd0130ca0f81f9b3b	1113.966992	440.2656469	0	508.7058824	0.028764805	4.619428813	32.34288266	0.081349327	0.01181779	0.454711079	0.112059988	0.131150264	0.079694324	0.093953998	0.094519096	0.054417572	0.05431804	0.015665252
-1	-1	-1	7	811	0	0	0.6875	0	4.84375	0.4375	0.40625	0.46875	1.171875	0.109375	0.125	06.07.23_Haec_Placa28_Plate_D_p00_0_C07f00d1.TIF	06.07.23_Haec_Placa28_Plate_D_p00_0_C07f00d0.TIF	06.07.23_Haec_Placa28_Plate_D_p00_0_C07f00d2.TIF	0	0	0	451	1	1536	1536	1536	451	b'eLue5qojG63IBk3zw9nAfLQiG8iQH630Bi7sjagU9qCCxw4Am0d00g=='	b067e82547b5a7ecdc9cf76c984f74c8	a6a3ef306ac7633dbe74d59820f4bb38	7b64cc1cf6195231a8442f34b9fd7293	1406.183472	1122.366577	0	574	0.008631319	3.862696853	29.79053298	0.067198571	0.010623535	0.59671406	0.093382658	0.109291365	0.064527562	0.078013091	0.079543533	0.040264985	0.040192453	0.015021108
-1	-1	-1	2	882	0	0	0.5625	0	4.890625	0.421875	0.390625	0.390625	1	0.140625	0.140625	06.07.23_Haec_Placa28_Plate_D_p00_0_C07f01d1.TIF	06.07.23_Haec_Placa28_Plate_D_p00_0_C07f01d0.TIF	06.07.23_Haec_Placa28_Plate_D_p00_0_C07f01d2.TIF	0	0	0	452	1	1536	1536	1536	452	b'eLue5qojG63IBk3zw9nAPM3AcLQiG7CQH630Bi7sjagU9qCCxw4AoKZ01Q=='	0e4cc3f74be2c24cff84258b0b0d83c1	efb1e2499e39fb31cbb9b2fe28a7a764	3640b72c55c9be4fbea897d49eaa3542	1382.100992	1119.38215	0	831	0.002267574	4.063483281	28.74569908	0.078938244	0.012364946	0.526670446	0.103908233	0.123529416	0.074125762	0.091054765	0.09354631	0.046467477	0.046458585	0.016483637
-1	-1	-1	27	1305	0	0	0.546875	0	5.984375	0.515625	0.40625	0.46875	1.203125	0.109375	0.125	06.07.23_Haec_Placa28_Plate_D_p00_0_C07f02d1.TIF	06.07.23_Haec_Placa28_Plate_D_p00_0_C07f02d0.TIF	06.07.23_Haec_Placa28_Plate_D_p00_0_C07f02d2.TIF	0	0	0	453	1	1536	1536	1536	453	b'eLue5qojG63IBk3zw9nAPM3AaLQiG7CQH630Bi7sjagU9qCCxw4ApgV02A=='	cc16b22da4f58509daa560a1154ddf99	a0d0cf0a7de2df5768b86caccf31e690	95ffd250de750fa71f753d641c549b01	905.9143601	961.468583	0	1156.925926	0.020689655	3.047314342	21.57978273	0.056313577	0.010087897	0.526195783	0.079263769	0.095821504	0.054422139	0.066639168	0.067422434	0.034648036	0.034617986	0.012522091
-1	-1	-1	10	1049	0	0	0.578125	0	5.3125	0.484375	0.390625	0.484375	1.140625	0.109375	0.125	06.07.23_Haec_Placa28_Plate_D_p00_0_C07f03d1.TIF	06.07.23_Haec_Placa28_Plate_D_p00_0_C07f03d0.TIF	06.07.23_Haec_Placa28_Plate_D_p00_0_C07f03d2.TIF	0	0	0	454	1	1536	1536	1536	454	b'eLue5qojG63IBk3zw9nAPM3AeLQiG7CQH630Bi7sjagU9qCCxw4Aq2R02w=='	b095b4b8a19079b446f0fbc11eec0938	26922303c3791a3470ce2b15b93b6868	5b4dffe98786b152183f55a0ce17c1ab	1162.989003	800.7617221	0	804.4	0.009532888	3.441432649	25.39354827	0.060822634	0.009960934	0.555805713	0.082098733	0.098356982	0.058248888	0.070795945	0.071967702	0.037062376	0.037028731	0.012681113
-1	-1	-1	5	795	0	0	0.546875	0	4.984375	0.421875	0.375	0.40625	0.984375	0.109375	0.140625	06.07.23_Haec_Placa28_Plate_D_p00_0_C07f04d1.TIF	06.07.23_Haec_Placa28_Plate_D_p00_0_C07f04d0.TIF	06.07.23_Haec_Placa28_Plate_D_p00_0_C07f04d2.TIF	0	0	0	455	1	1536	1536	1536	455	b'eLue5qojG63IBk3zw9nAPM3AZLQiG7CQH630Bi7sjagU9qCCxw4AsMN03g=='	62a68845ee241c0b5beddff1fd93ca4a	2695954d24729d959532060c1659fd8b	1a403701fc25e31dfa4b08b50f874145	1083.941855	487.5905622	0	670.2	0.006289308	3.688563431	26.59161502	0.063555311	0.008255025	0.485108941	0.083610805	0.094921695	0.061444617	0.071561112	0.073062032	0.041257863	0.041178938	0.011773291
-1	-1	-1	4	717	0	0	0.546875	0	5.828125	0.421875	0.375	0.4375	1.015625	0.171875	0.171875	06.07.23_Haec_Placa28_Plate_D_p00_0_C07f05d1.TIF	06.07.23_Haec_Placa28_Plate_D_p00_0_C07f05d0.TIF	06.07.23_Haec_Placa28_Plate_D_p00_0_C07f05d2.TIF	0	0	0	456	1	1536	1536	1536	456	b'eLue5qojG63IBk3zw9nAPM3AdLQiG7CQH630Bi7sjagU9qCCxw4AtiJ04Q=='	4a5eb7a5ef9011dba532311a79cf94ac	700876964208a51d3066d57273a40ed7	9f9964bf998d7410eb4791330037f76a	1053.70028	407.9455072	0	626.25	0.005578801	3.782880843	28.03374707	0.064827578	0.008149425	0.441299802	0.084283646	0.09644762	0.062885331	0.07283747	0.074116008	0.04403424	0.043974076	0.011050818
-1	-1	-1	9	903	0	0	0.5625	0	4.875	0.421875	0.390625	0.421875	1.03125	0.140625	0.1875	06.07.23_Haec_Placa28_Plate_D_p00_0_C08f00d1.TIF	06.07.23_Haec_Placa28_Plate_D_p00_0_C08f00d0.TIF	06.07.23_Haec_Placa28_Plate_D_p00_0_C08f00d2.TIF	0	0	0	457	1	1536	1536	1536	457	b'eLue5qojG63IBk3zw9nAYrQiG8iQH630Bi7sjagU9qCCxw4AoK901Q=='	4142c97242903fb4b9f2455032d4f5a4	ac698d5d8cc5c1601996ae356acd9a93	4b56e509c2a1e1df2628e2f844924fb5	1077.747265	986.0364413	0	523	0.009966777	3.623764029	25.5172352	0.06312184	0.009571581	0.574047854	0.089835627	0.103107292	0.061787359	0.072974831	0.074108095	0.0394198	0.039337287	0.014117054
-1	-1	-1	22	974	0	0	0.578125	0	5.734375	0.4375	0.375	0.421875	1.015625	0.125	0.125	06.07.23_Haec_Placa28_Plate_D_p00_0_C08f01d1.TIF	06.07.23_Haec_Placa28_Plate_D_p00_0_C08f01d0.TIF	06.07.23_Haec_Placa28_Plate_D_p00_0_C08f01d2.TIF	0	0	0	458	1	1536	1536	1536	458	b'eLue5qojG63IBk3zw9nAIs3AcLQiG7CQH630Bi7sjagU9qCCxw4Apg502A=='	773355b6867f4cd5e87aa4dbcd87dcdf	7cedf43d6071a3a1a8fd54b5b8d6717f	fc44cc0c02640ba16cfb2f2c8c2c952f	830.3912248	823.1909434	0	745.5	0.022587269	3.741180605	28.41269961	0.06678343	0.011887507	0.616284826	0.094991346	0.112014337	0.064716912	0.078999144	0.080313647	0.040661112	0.040645007	0.015386448
-1	-1	-1	14	1057	0	0	0.59375	0	5.609375	0.453125	0.390625	0.4375	1.0625	0.125	0.171875	06.07.23_Haec_Placa28_Plate_D_p00_0_C08f02d1.TIF	06.07.23_Haec_Placa28_Plate_D_p00_0_C08f02d0.TIF	06.07.23_Haec_Placa28_Plate_D_p00_0_C08f02d2.TIF	0	0	0	459	1	1536	1536	1536	459	b'eLue5qojG63IBk3zw9nAIs3AaLQiG7CQH630Bi7sjagU9qCCxw4Aq2102w=='	e1bb74af02924ae37b2f1a4fde377b65	1105ba5906c525ff60689dc0f833fe39	848ce32a1cc43b7cc705b05361a1b52f	1066.277183	732.6679879	0	832.5	0.013245033	3.472320949	24.79822356	0.063041907	0.010477304	0.554655087	0.088426366	0.104884341	0.060770053	0.073784731	0.07467305	0.038840968	0.038803867	0.013807411
-1	-1	-1	9	1040	0	0	0.5625	0	5.203125	0.453125	0.40625	0.46875	1.15625	0.125	0.109375	06.07.23_Haec_Placa28_Plate_D_p00_0_C08f03d1.TIF	06.07.23_Haec_Placa28_Plate_D_p00_0_C08f03d0.TIF	06.07.23_Haec_Placa28_Plate_D_p00_0_C08f03d2.TIF	0	0	0	460	1	1536	1536	1536	460	b'eLue5qojG63IBk3zw9nAIs3AeLQiG7CQH630Bi7sjagU9qCCxw4AsMx03g=='	989df948bf1ea8ecf0fac8845bf08c72	e5a3519be537920594fdb9a8e02d18f4	0cfb58a69a3cee5c3accab455cb84001	1099.148626	821.7035727	0	900.5555556	0.008653846	3.569509906	25.93736875	0.063708524	0.010120664	0.56930176	0.088401209	0.103793366	0.060977404	0.073843006	0.075267724	0.038536954	0.038506789	0.013901117
-1	-1	-1	6	801	0	0	0.5625	0	5.1875	0.4375	0.375	0.421875	1	0.109375	0.140625	06.07.23_Haec_Placa28_Plate_D_p00_0_C08f04d1.TIF	06.07.23_Haec_Placa28_Plate_D_p00_0_C08f04d0.TIF	06.07.23_Haec_Placa28_Plate_D_p00_0_C08f04d2.TIF	0	0	0	461	1	1536	1536	1536	461	b'eLue5qojG63IBk3zw9nAIs3AZLQiG7CQH630Bi7sjagU9qCCxw4Atit04Q=='	4f2048fb4f39200b65f049b9eab66b11	b3b0d6f1c07c3ff2078c1d860e74e15e	4379a55156a024590279073cf4f3a4a3	1250.9249	506.6714064	0	692.1666667	0.007490637	4.031857353	28.23712599	0.070305502	0.009485692	0.489148729	0.095052755	0.108007151	0.068560918	0.079921964	0.081141223	0.046290178	0.04621674	0.01361124
-1	-1	-1	4	681	0	0	0.59375	0	5.6875	0.421875	0.390625	0.4375	1.0625	0.140625	0.1875	06.07.23_Haec_Placa28_Plate_D_p00_0_C08f05d1.TIF	06.07.23_Haec_Placa28_Plate_D_p00_0_C08f05d0.TIF	06.07.23_Haec_Placa28_Plate_D_p00_0_C08f05d2.TIF	0	0	0	462	1	1536	1536	1536	462	b'eLue5qojG63IBk3zw9nAIs3AdLQiG7CQH630Bi7sjagU9qCCxw4Au4p05A=='	121235e5e8f51406e8f6d6a52c6816c5	ab40fde757babe3699e84d350586b300	dd8fc4eaa54b75c349c7bb89bb6c0c1f	974.6801183	441.9462487	0	649.25	0.005873715	4.464616754	31.68420237	0.077152978	0.010057298	0.475226532	0.101350382	0.114520172	0.075233022	0.086992402	0.08869886	0.052621579	0.052523683	0.013779641
-1	-1	-1	8	1109	0	0	0.59375	0	5.203125	0.484375	0.40625	0.453125	1.171875	0.109375	0.125	06.07.23_Haec_Placa28_Plate_D_p00_0_C09f00d1.TIF	06.07.23_Haec_Placa28_Plate_D_p00_0_C09f00d0.TIF	06.07.23_Haec_Placa28_Plate_D_p00_0_C09f00d2.TIF	0	0	0	463	1	1536	1536	1536	463	b'eLue5qojG63IBk3zw9nAcrQiG8iQH630Bi7sjagU9qCCxw4Aphd02A=='	3938889c59ff5ca59bff02879a217620	2e301da7d1aaa68ba3af1a4148c1653a	44c6f4b38cc68d5d10c41704ac31812e	1381.451117	944.9761145	0	1053.25	0.007213706	3.173143181	22.07463421	0.058880993	0.009402571	0.53779339	0.080181759	0.094206053	0.056716872	0.068186005	0.069750174	0.036489331	0.03642568	0.012426075
-1	-1	-1	18	1215	0	0	0.59375	0	5.359375	0.484375	0.375	0.421875	1.015625	0.109375	0.125	06.07.23_Haec_Placa28_Plate_D_p00_0_C09f01d1.TIF	06.07.23_Haec_Placa28_Plate_D_p00_0_C09f01d0.TIF	06.07.23_Haec_Placa28_Plate_D_p00_0_C09f01d2.TIF	0	0	0	464	1	1536	1536	1536	464	b'eLue5qojG63IBk3zw9nAMs3AcLQiG7CQH630Bi7sjagU9qCCxw4Aq3Z02w=='	163e4463a0756761bf7b2f9b9554df9c	b269ffb828d59561a953eb2dd8b8f884	3d28c6a45bca5917bef678791841113e	1250.978289	596.9585187	0	875.0555556	0.014814815	3.300950633	23.61985059	0.061320102	0.010520455	0.55622836	0.084573552	0.101463732	0.058928292	0.072130506	0.07370774	0.037637377	0.037614784	0.013631679
-1	-1	-1	48	1751	0	0	0.59375	0	7.09375	0.5625	0.421875	0.4375	1.15625	0.109375	0.125	06.07.23_Haec_Placa28_Plate_D_p00_0_C09f02d1.TIF	06.07.23_Haec_Placa28_Plate_D_p00_0_C09f02d0.TIF	06.07.23_Haec_Placa28_Plate_D_p00_0_C09f02d2.TIF	0	0	0	465	1	1536	1536	1536	465	b'eLue5qojG63IBk3zw9nAMs3AaLQiG7CQH630Bi7sjagU9qCCxw4AsNV03g=='	c61d814e8a3f6eecdbb880129ba5e512	f14f7673ea743c6d596dff3b450e9964	d2bfd57dae5eca411088831358a3cacf	1051.22255	833.1789293	0	1306.0625	0.027412907	2.780824487	19.17465256	0.050927763	0.009865511	0.551275466	0.078729244	0.097129934	0.050472389	0.061765237	0.061443882	0.032293032	0.032243761	0.012621367
-1	-1	-1	12	1329	0	0	0.59375	0	5.796875	0.484375	0.390625	0.46875	1.15625	0.09375	0.140625	06.07.23_Haec_Placa28_Plate_D_p00_0_C09f03d1.TIF	06.07.23_Haec_Placa28_Plate_D_p00_0_C09f03d0.TIF	06.07.23_Haec_Placa28_Plate_D_p00_0_C09f03d2.TIF	0	0	0	466	1	1536	1536	1536	466	b'eLue5qojG63IBk3zw9nAMs3AeLQiG7CQH630Bi7sjagU9qCCxw4AtjR04Q=='	58fffb20fdb039a28f41e32c546b88af	8ca9b3a311b851b7cbb45c8666bf21f1	0655bc9514140d8f45462bb35c8aaa5e	972.7952057	898.521035	0	1143.083333	0.009029345	3.106667346	21.7331392	0.057250772	0.009328848	0.52627498	0.077770403	0.093034719	0.055130594	0.066492414	0.067605012	0.036194103	0.036176398	0.011553283
-1	-1	-1	13	777	0	0	0.53125	0	4.5625	0.421875	0.390625	0.421875	1	0.125	0.140625	06.07.23_Haec_Placa28_Plate_D_p00_0_C09f04d1.TIF	06.07.23_Haec_Placa28_Plate_D_p00_0_C09f04d0.TIF	06.07.23_Haec_Placa28_Plate_D_p00_0_C09f04d2.TIF	0	0	0	467	1	1536	1536	1536	467	b'eLue5qojG63IBk3zw9nAMs3AZLQiG7CQH630Bi7sjagU9qCCxw4Au5N05A=='	174aa21f5e4b6fd964bb77415ca08943	cd013d0b31c6e07a553e7841665c0823	23136dc44e2be5f85e0d1a3dcb157041	1451.657824	580.0011278	0	584.1538462	0.016731017	4.161480924	28.51538177	0.078769528	0.010414617	0.447593035	0.104862849	0.122916197	0.075341899	0.08926027	0.090678076	0.051025817	0.0509703	0.014595156
-1	-1	-1	6	701	0	0	0.546875	0	5.296875	0.421875	0.390625	0.453125	1	0.140625	0.171875	06.07.23_Haec_Placa28_Plate_D_p00_0_C09f05d1.TIF	06.07.23_Haec_Placa28_Plate_D_p00_0_C09f05d0.TIF	06.07.23_Haec_Placa28_Plate_D_p00_0_C09f05d2.TIF	0	0	0	468	1	1536	1536	1536	468	b'eLue5qojG63IBk3zw9nAMs3AdLQiG7CQH630Bi7sjagU9qCCxw4AwPJ05w=='	af514fe8e6d284038c391799e1b580a6	88455656a981be8fceed1b279ca8c4e9	300434aa6c90740b994173f1763cdae4	1396.216476	711.7910197	0	538.8333333	0.008559201	4.45256928	31.75000509	0.083073203	0.010989903	0.457142597	0.10894241	0.125814666	0.079975195	0.094230133	0.095686837	0.05488518	0.054812454	0.015132359
-1	-1	-1	2	835	0	0	0.578125	0	5.109375	0.4375	0.390625	0.46875	1.15625	0.15625	0.140625	06.07.23_Haec_Placa28_Plate_D_p00_0_C10f00d1.TIF	06.07.23_Haec_Placa28_Plate_D_p00_0_C10f00d0.TIF	06.07.23_Haec_Placa28_Plate_D_p00_0_C10f00d2.TIF	0	0	0	469	1	1536	1536	1536	469	b'eLue5qojG63IBk3zw9nQYLQiG8iQH630Bi7sjagU9qCCxw4Aetp0wA=='	1c511a4b7c544fc2ebda448e4d5a3652	ad2bd387b9b1ae92800e4ce46a135705	60c495f1b0d2f6b49fe29e08d939dedf	1135.382089	1383.803816	0	505	0.00239521	3.243480195	22.82147299	0.052806154	0.007500294	0.587384464	0.076843961	0.085837739	0.052986038	0.060486365	0.061143597	0.034453447	0.034242105	0.011505638
-1	-1	-1	10	1041	0	0	0.578125	0	5.796875	0.484375	0.390625	0.421875	1	0.125	0.125	06.07.23_Haec_Placa28_Plate_D_p00_0_C10f01d1.TIF	06.07.23_Haec_Placa28_Plate_D_p00_0_C10f01d0.TIF	06.07.23_Haec_Placa28_Plate_D_p00_0_C10f01d2.TIF	0	0	0	470	1	1536	1536	1536	470	b'eLue5qojG63IBk3zw9nQIM3AcLQiG7CQH630Bi7sjagU9qCCxw4AgDl0ww=='	835a129e6d0bf4b68015d7efcc5b676f	6b3fe8a0ab9a64e408d80d114509a47b	8bc47cd72314806ddd22b43dfd429aae	1420.782349	832.2143164	0	908.3	0.009606148	3.102171837	23.30475666	0.051646232	0.007733891	0.564886024	0.072317344	0.083151572	0.050344389	0.059477346	0.060443391	0.03215611	0.032122206	0.011240363
-1	-1	-1	51	2313	0	0	0.609375	0	8.515625	0.640625	0.421875	0.40625	1.3125	0.125	0.140625	06.07.23_Haec_Placa28_Plate_D_p00_0_C10f02d1.TIF	06.07.23_Haec_Placa28_Plate_D_p00_0_C10f02d0.TIF	06.07.23_Haec_Placa28_Plate_D_p00_0_C10f02d2.TIF	0	0	0	471	1	1536	1536	1536	471	b'eLue5qojG63IBk3zw9nQIM3AaLQiG7CQH630Bi7sjagU9qCCxw4AhZh0xg=='	0269e5d0d21f54bb341fbff9b70c2f30	a23c7143cbf0134787a609caaefdcaf8	7de89c26266137344931e18bf2e47771	1278.834285	868.0414109	0	1864.686275	0.022049287	2.923313327	19.47495456	0.052613533	0.008837517	0.502269303	0.079794514	0.093819251	0.052663078	0.061984495	0.061778695	0.034636285	0.034588813	0.012108123
-1	-1	-1	19	1521	0	0	0.5625	0	7.625	0.578125	0.421875	0.40625	1.203125	0.109375	0.140625	06.07.23_Haec_Placa28_Plate_D_p00_0_C10f03d1.TIF	06.07.23_Haec_Placa28_Plate_D_p00_0_C10f03d0.TIF	06.07.23_Haec_Placa28_Plate_D_p00_0_C10f03d2.TIF	0	0	0	472	1	1536	1536	1536	472	b'eLue5qojG63IBk3zw9nQIM3AeLQiG7CQH630Bi7sjagU9qCCxw4Aivd0yQ=='	9d78f6522d8e5db43beec314c281959d	5b7a6dbbf1ab8ecf628c85d050241a89	f695f7a745ceae644a36613570dba616	1247.853423	982.1282509	0	1179.157895	0.012491782	3.190818825	22.93554614	0.054164573	0.008327855	0.503526039	0.076118655	0.089273056	0.053057639	0.062815572	0.063476043	0.035002773	0.034948629	0.011173142
-1	-1	-1	1	926	0	0	0.578125	0	5.34375	0.453125	0.375	0.421875	0.96875	0.09375	0.125	06.07.23_Haec_Placa28_Plate_D_p00_0_C10f04d1.TIF	06.07.23_Haec_Placa28_Plate_D_p00_0_C10f04d0.TIF	06.07.23_Haec_Placa28_Plate_D_p00_0_C10f04d2.TIF	0	0	0	473	1	1536	1536	1536	473	b'eLue5qojG63IBk3zw9nQIM3AZLQiG7CQH630Bi7sjagU9qCCxw4AkFZ0zA=='	34bb01141de7916f150825cf9dcac755	10b068ccf7a56eb05e549da687d4042a	f3b768887f9e53ca5d84bdb188da74a1	1715.231405	359.5454545	0	810	0.001079914	3.491115163	24.89318246	0.056848983	0.006094101	0.389255546	0.073078391	0.081078222	0.055796083	0.062648805	0.063522214	0.040304071	0.040177022	0.008750122
-1	-1	-1	0	766	0	0	0.5625	0	5.703125	0.46875	0.34375	0.421875	1.125	0.125	0.140625	06.07.23_Haec_Placa28_Plate_D_p00_0_C10f05d1.TIF	06.07.23_Haec_Placa28_Plate_D_p00_0_C10f05d0.TIF	06.07.23_Haec_Placa28_Plate_D_p00_0_C10f05d2.TIF	0	0	0	474	1	1536	1536	1536	474	b'eLue5qojG63IBk3zw9nQIM3AdLQiG7CQH630Bi7sjagU9qCCxw4AlbV0zw=='	de5d1e3e251717b238dc95e2fab87263	b2148b073592ace8fd6e4615bd25c07f	a4f689afec33f4a38a6aee0c883218fa	nan	nan	nan	nan	0	3.767956894	27.83857143	0.059915273	0.005779962	0.401218279	0.076229972	0.084129424	0.059053277	0.065554855	0.06643117	0.043669688	0.043562178	0.008770312
-1	-1	-1	6	479	0	0	0.71875	0	4.546875	0.359375	0.390625	0.421875	1	0.140625	0.171875	06.07.23_Haec_Placa28_Plate_D_p00_0_C11f00d1.TIF	06.07.23_Haec_Placa28_Plate_D_p00_0_C11f00d0.TIF	06.07.23_Haec_Placa28_Plate_D_p00_0_C11f00d2.TIF	0	0	0	475	1	1536	1536	1536	475	b'eLue5qojG63IBk3zw9nQcLQiG8iQH630Bi7sjagU9qCCxw4AgEJ0ww=='	5bf149921d2fc6dfad3886f7bc8ed521	63fabfd95f7517c34dd8f71a837f9923	566859c5c52603f7aa5472c2a050cd52	1714.646284	1067.130865	0	389.1666667	0.012526096	4.643407556	31.5766925	0.075455404	0.011302141	0.672881641	0.111146591	0.121437639	0.077258569	0.087012943	0.08814524	0.048262313	0.048123134	0.017820771
-1	-1	-1	40	828	0	0	0.515625	0	6.6875	0.421875	0.390625	0.421875	1	0.109375	0.140625	06.07.23_Haec_Placa28_Plate_D_p00_0_C11f01d1.TIF	06.07.23_Haec_Placa28_Plate_D_p00_0_C11f01d0.TIF	06.07.23_Haec_Placa28_Plate_D_p00_0_C11f01d2.TIF	0	0	0	476	1	1536	1536	1536	476	b'eLue5qojG63IBk3zw9nQMM3AcLQiG7CQH630Bi7sjagU9qCCxw4AhaF0xg=='	06261b87c7ace690b5fa929457b670bf	da611a04ce93466d818e56124061ed47	5edb7827e7cbf8e0c13721345af8b101	1519.889242	726.7048878	0	620.025	0.048309179	5.356394012	39.88939202	0.080200343	0.012993749	0.734295305	0.124765562	0.138538414	0.083207796	0.094134061	0.094463392	0.051709768	0.051487166	0.020520595
-1	-1	-1	121	1958	0	0	0.578125	0	7.625	0.609375	0.4375	0.421875	1.21875	0.109375	0.140625	06.07.23_Haec_Placa28_Plate_D_p00_0_C11f02d1.TIF	06.07.23_Haec_Placa28_Plate_D_p00_0_C11f02d0.TIF	06.07.23_Haec_Placa28_Plate_D_p00_0_C11f02d2.TIF	0	0	0	477	1	1536	1536	1536	477	b'eLue5qojG63IBk3zw9nQMM3AaLQiG7CQH630Bi7sjagU9qCCxw4AiwB0yQ=='	75bbddabec211abdd28f49515575a2c7	c7c62bb983035b8809476ab348e7f8a3	a1a7ac46894c7f49bfbde9ec991b64c2	927.142311	998.7083385	0	1490.347107	0.061797753	2.95646427	22.34839534	0.049503797	0.011273008	0.598595858	0.08423762	0.104442311	0.050556678	0.062949297	0.062312485	0.030869836	0.030821768	0.014829384
-1	-1	-1	7	1145	0	0	0.546875	0	5.484375	0.53125	0.421875	0.546875	1.25	0.140625	0.171875	06.07.23_Haec_Placa28_Plate_D_p00_0_C11f03d1.TIF	06.07.23_Haec_Placa28_Plate_D_p00_0_C11f03d0.TIF	06.07.23_Haec_Placa28_Plate_D_p00_0_C11f03d2.TIF	0	0	0	478	1	1536	1536	1536	478	b'eLue5qojG63IBk3zw9nQMM3AeLQiG7CQH630Bi7sjagU9qCCxw4AkF90zA=='	a661441d764b2805614da763a65fda52	614f10fe53cb4f83653364a235148a03	04d233663a416c797ce36e1afb96f249	932.2748991	1237.074451	0	950.5714286	0.006113537	3.101590982	23.38122849	0.052422298	0.007428718	0.504922996	0.069755974	0.082469392	0.05010393	0.059799782	0.060936726	0.032841854	0.032817879	0.010117996
-1	-1	-1	7	761	0	0	0.578125	0	4.3125	0.453125	0.375	0.4375	1.078125	0.09375	0.140625	06.07.23_Haec_Placa28_Plate_D_p00_0_C11f04d1.TIF	06.07.23_Haec_Placa28_Plate_D_p00_0_C11f04d0.TIF	06.07.23_Haec_Placa28_Plate_D_p00_0_C11f04d2.TIF	0	0	0	479	1	1536	1536	1536	479	b'eLue5qojG63IBk3zw9nQMM3AZLQiG7CQH630Bi7sjagU9qCCxw4Alb50zw=='	b5dc5eb8f354ead346bc3ccd8ed12de8	1bed6802e51c81ba9bc7e42bd5a66dd8	7878ad86e34b92652dac3f1f276565e5	1293.878629	265.4777345	0	524	0.009198423	3.844224685	28.20644747	0.064780605	0.007845714	0.452634827	0.085352094	0.100450906	0.062236649	0.072781094	0.07383474	0.042709542	0.042647704	0.011513916
-1	-1	-1	5	641	0	0	0.5625	0	5.484375	0.40625	0.390625	0.4375	0.984375	0.15625	0.15625	06.07.23_Haec_Placa28_Plate_D_p00_0_C11f05d1.TIF	06.07.23_Haec_Placa28_Plate_D_p00_0_C11f05d0.TIF	06.07.23_Haec_Placa28_Plate_D_p00_0_C11f05d2.TIF	0	0	0	480	1	1536	1536	1536	480	b'eLue5qojG63IBk3zw9nQMM3AdLQiG7CQH630Bi7sjagU9qCCxw4Amx100g=='	fa64f0d2bfa4534217e0558c4b5cf6c8	bae6c101028a1cf0c68ff40050ec7ce0	db9f1d7c36c6dc809cd6ec607604db57	1310.582167	316.5718885	0	473.8	0.007800312	4.149980232	30.3226646	0.069485487	0.008555872	0.442308602	0.09092411	0.104046988	0.067461437	0.07802593	0.079183875	0.047297423	0.047199536	0.01191191
-1	-1	-1	4	774	0	0	0.59375	0	4.921875	0.421875	0.390625	0.484375	1.078125	0.1875	0.140625	06.07.23_Haec_Placa28_Plate_D_p00_0_D02f00d1.TIF	06.07.23_Haec_Placa28_Plate_D_p00_0_D02f00d0.TIF	06.07.23_Haec_Placa28_Plate_D_p00_0_D02f00d2.TIF	0	0	0	481	1	1536	1536	1536	481	b'eLue5qojG63IBk3zw2W0IhvYkB+t9AYu7I2oFPaggscOAIWtdMY='	00c6c9038f128ec810373cb9a640630c	2f8c2a3122114b6c146de09c1fc1e3da	b178e0293d4b3968c53a567085b4f31f	1406.055872	409.3685701	0	708.5	0.005167959	3.920165281	28.41011379	0.069550846	0.010784314	0.556624484	0.094583779	0.110285254	0.066667722	0.080191501	0.082203478	0.041698334	0.041647668	0.014905648
-1	-1	-1	9	888	0	0	0.5625	0	5.328125	0.4375	0.375	0.421875	1.015625	0.109375	0.140625	06.07.23_Haec_Placa28_Plate_D_p00_0_D02f01d1.TIF	06.07.23_Haec_Placa28_Plate_D_p00_0_D02f01d0.TIF	06.07.23_Haec_Placa28_Plate_D_p00_0_D02f01d2.TIF	0	0	0	482	1	1536	1536	1536	482	b'eLue5qojG63IBk3zwwWU7g1HK7IBC/nRSm/gwt6ISmEPKnjsAIsMdMk='	367b9feffa5f3ab1c522b2f2eeaf3739	f217508d8fcb4663240d9ba0c37bc2bd	fb8a46d9c284fba3f56eaf384e66967f	1372.445115	772.5582769	0	734.1111111	0.010135135	3.796952942	28.32919618	0.067410795	0.010958753	0.605832797	0.092280518	0.109446214	0.064237982	0.078333037	0.080292795	0.039869282	0.039851618	0.014894237
-1	-1	-1	7	1107	0	0	0.5625	0	5.90625	0.484375	0.40625	0.453125	1.109375	0.171875	0.109375	06.07.23_Haec_Placa28_Plate_D_p00_0_D02f02d1.TIF	06.07.23_Haec_Placa28_Plate_D_p00_0_D02f02d0.TIF	06.07.23_Haec_Placa28_Plate_D_p00_0_D02f02d2.TIF	0	0	0	483	1	1536	1536	1536	483	b'eLue5qojG63IBk3zwwWU7o1GK7IBC/nRSm/gwt6ISmEPKnjsAJBrdMw='	e6bd2883af20d384d41c01021c3e2dfb	1bbf4739ad9be9edf080cf6d2415c182	e368c659265a8fe9cd721f739dae52ed	1239.088247	410.704316	0	885.7142857	0.006323397	2.895825227	21.22893942	0.050469385	0.007696123	0.528520714	0.068987019	0.080755267	0.048403103	0.058154093	0.05935668	0.031273359	0.031259189	0.010344624
-1	-1	-1	12	1048	0	0	0.59375	0	5.25	0.46875	0.390625	0.484375	1.15625	0.109375	0.140625	06.07.23_Haec_Placa28_Plate_D_p00_0_D02f03d1.TIF	06.07.23_Haec_Placa28_Plate_D_p00_0_D02f03d0.TIF	06.07.23_Haec_Placa28_Plate_D_p00_0_D02f03d2.TIF	0	0	0	484	1	1536	1536	1536	484	b'eLue5qojG63IBk3zwwWU7o1HK7IBC/nRSm/gwt6ISmEPKnjsAJXKdM8='	e5e5198ed39f8aebfa198411ce5337c8	a380a947c51981c94b1348849413faec	016be630b79f5a6f96832b45e61ea180	731.2506212	1206.478535	0	740.75	0.011450382	3.310776925	24.49720546	0.057433395	0.008743078	0.538981072	0.078221825	0.094349651	0.055026718	0.066424806	0.067267252	0.035406377	0.035387668	0.011839403
-1	-1	-1	1	678	0	0	0.53125	0	4.8125	0.40625	0.375	0.421875	1.03125	0.109375	0.140625	06.07.23_Haec_Placa28_Plate_D_p00_0_D02f04d1.TIF	06.07.23_Haec_Placa28_Plate_D_p00_0_D02f04d0.TIF	06.07.23_Haec_Placa28_Plate_D_p00_0_D02f04d2.TIF	0	0	0	485	1	1536	1536	1536	485	b'eLue5qojG63IBk3zwwWU7k1GK7IBC/nRSm/gwt6ISmEPKnjsAJspdNI='	75fe88d65bea13c451c79b2b5f4876eb	c318850824b119bfd68401bf9a4e2206	8ed721e68b9d5517b3c0fad65d432ced	2039.08	284.9085714	0	657	0.001474926	4.031129735	29.62365173	0.068633237	0.008973914	0.51126686	0.090577827	0.102805255	0.065974477	0.077314789	0.079050265	0.043495866	0.043409105	0.013052693
-1	-1	-1	13	596	0	0	0.5625	0	5	0.40625	0.390625	0.4375	1	0.125	0.171875	06.07.23_Haec_Placa28_Plate_D_p00_0_D02f05d1.TIF	06.07.23_Haec_Placa28_Plate_D_p00_0_D02f05d0.TIF	06.07.23_Haec_Placa28_Plate_D_p00_0_D02f05d2.TIF	0	0	0	486	1	1536	1536	1536	486	b'eLue5qojG63IBk3zwwWU7k1HK7IBC/nRSm/gwt6ISmEPKnjsAKCIdNU='	a17ae42c228efa21a18423c84f39ff35	6a37387b3fc00ab02a45b6a6831a3039	d5962501fac7fc1852a92fe0619bef9c	627.7449927	597.8733855	0	464.4615385	0.021812081	4.927793269	36.35602156	0.085364853	0.012179235	0.503741036	0.114969078	0.134708518	0.082128083	0.098039038	0.099420979	0.054697988	0.05462561	0.016491505
-1	-1	-1	4	107	0	0	0.546875	0	3.3125	0.296875	0.328125	0.390625	1.0625	0.109375	0.109375	06.07.23_Haec_Placa28_Plate_D_p00_0_D03f00d1.TIF	06.07.23_Haec_Placa28_Plate_D_p00_0_D03f00d0.TIF	06.07.23_Haec_Placa28_Plate_D_p00_0_D03f00d2.TIF	0	0	0	487	1	1536	1536	1536	487	b'eLue5qojG63IBk3zw8XAeLQiG8iQH630Bi7sjagU9qCCxw4AixV0yQ=='	2b4bf018de95ece54118a7f29c55b4f2	5fec18a27f7d405d0d811778b3ed039f	0f01a1339ea00f77496f4a77309f447c	1833.895027	796.4624612	0	73.75	0.037383178	5.150998857	61.3527229	0.073465276	0.013413964	0.8711941	0.117463811	0.1361554	0.075094272	0.087503995	0.087777169	0.043577058	0.043357157	0.020978042
-1	-1	-1	3	330	0	0	0.546875	0	3.953125	0.328125	0.375	0.421875	1	0.109375	0.125	06.07.23_Haec_Placa28_Plate_D_p00_0_D03f01d1.TIF	06.07.23_Haec_Placa28_Plate_D_p00_0_D03f01d0.TIF	06.07.23_Haec_Placa28_Plate_D_p00_0_D03f01d2.TIF	0	0	0	488	1	1536	1536	1536	488	b'eLue5qojG63IBk3zw8XAOM3AcLQiG7CQH630Bi7sjagU9qCCxw4AkHR0zA=='	e265ae48da3ea3b4da06d2bab984d772	6d3edec4cc92ff30c713b9d90bf56abb	b3cd9bbcf801c932dc750e7ecc0ce2c5	1003.725388	1050.51923	0	224	0.009090909	3.698490898	26.3546175	0.066818184	0.010665478	0.592596205	0.092311351	0.107557935	0.064803801	0.077332797	0.078966134	0.041259657	0.041212122	0.014551666
-1	-1	-1	69	1621	0	0	0.609375	0	8.46875	0.53125	0.4375	0.4375	1.1875	0.109375	0.140625	06.07.23_Haec_Placa28_Plate_D_p00_0_D03f02d1.TIF	06.07.23_Haec_Placa28_Plate_D_p00_0_D03f02d0.TIF	06.07.23_Haec_Placa28_Plate_D_p00_0_D03f02d2.TIF	0	0	0	489	1	1536	1536	1536	489	b'eLue5qojG63IBk3zw8XAOM3AaLQiG7CQH630Bi7sjagU9qCCxw4AldN0zw=='	db6b80d4fabfb8db58034abbc1b064d4	7fd2af580f4ab75de436ac98bcc975df	9241c825f200686739149a349643b88f	822.0004503	847.3194353	0	1206.797101	0.042566317	3.60671104	25.71726795	0.064941154	0.011793737	0.558085313	0.098319849	0.118863934	0.06402985	0.07767215	0.077689881	0.041071236	0.041044624	0.015545371
-1	-1	-1	38	1433	0	0	0.59375	0	6.203125	0.484375	0.390625	0.421875	1.015625	0.109375	0.125	06.07.23_Haec_Placa28_Plate_D_p00_0_D03f03d1.TIF	06.07.23_Haec_Placa28_Plate_D_p00_0_D03f03d0.TIF	06.07.23_Haec_Placa28_Plate_D_p00_0_D03f03d2.TIF	0	0	0	490	1	1536	1536	1536	490	b'eLue5qojG63IBk3zw8XAOM3AeLQiG7CQH630Bi7sjagU9qCCxw4AmzJ00g=='	19c0df9c6c2d563af33814b2c7f2ec72	b04f525db543f297164251bf754c4b00	f4e217683f636c1b8257f27f9e5db81e	824.2390054	813.9292487	0	1131.763158	0.026517795	4.280957387	28.19658824	0.080211542	0.011897432	0.524920095	0.11182081	0.131321925	0.07852568	0.092281695	0.093103734	0.052159875	0.052028517	0.016311913
-1	-1	-1	6	701	0	0	0.5625	0	4.984375	0.421875	0.390625	0.484375	1.046875	0.171875	0.203125	06.07.23_Haec_Placa28_Plate_D_p00_0_D03f04d1.TIF	06.07.23_Haec_Placa28_Plate_D_p00_0_D03f04d0.TIF	06.07.23_Haec_Placa28_Plate_D_p00_0_D03f04d2.TIF	0	0	0	491	1	1536	1536	1536	491	b'eLue5qojG63IBk3zw8XAOM3AZLQiG7CQH630Bi7sjagU9qCCxw4AoJF01Q=='	e9a76a74bcfb454c2562e49bfada69c4	a507c37a1eeb4eb9c438d05c7affce2e	9ea259ffb74507a7d940cd11d02964cd	1026.378082	398.0004352	0	674	0.008559201	4.124013431	29.29677015	0.071378425	0.009831893	0.526883005	0.097373503	0.11095634	0.070027315	0.081374654	0.082299798	0.046902186	0.046667227	0.013953614
-1	-1	-1	15	636	0	0	0.5625	0	4.53125	0.40625	0.390625	0.453125	1.03125	0.1875	0.203125	06.07.23_Haec_Placa28_Plate_D_p00_0_D03f05d1.TIF	06.07.23_Haec_Placa28_Plate_D_p00_0_D03f05d0.TIF	06.07.23_Haec_Placa28_Plate_D_p00_0_D03f05d2.TIF	0	0	0	492	1	1536	1536	1536	492	b'eLue5qojG63IBk3zw8XAOM3AdLQiG7CQH630Bi7sjagU9qCCxw4ApfB02A=='	544572a45e64b94aaa1a30d4dc4b42d1	78e52f5aaa93dbddcc2ff150d233da6f	1d859899b418a84ad43bacb5e5fde5c0	907.1212389	324.2039399	0	561.4666667	0.023584906	4.853255774	33.75468097	0.087700397	0.012208658	0.48207133	0.119570851	0.138790237	0.085323828	0.100293267	0.101732646	0.058626219	0.058539896	0.0166458
-1	-1	-1	11	785	0	0	0.578125	0	5.671875	0.421875	0.390625	0.421875	1	0.125	0.140625	06.07.23_Haec_Placa28_Plate_D_p00_0_D04f00d1.TIF	06.07.23_Haec_Placa28_Plate_D_p00_0_D04f00d0.TIF	06.07.23_Haec_Placa28_Plate_D_p00_0_D04f00d2.TIF	0	0	0	493	1	1536	1536	1536	493	b'eLue5qojG63IBk3zw8XAZLQiG8iQH630Bi7sjagU9qCCxw4AkH10zA=='	143cc84a5babb1810785389b276d9f0d	4c7d1f9ac64c0cb71d3505e164592ce6	331e17f28fe48606ad108178d440a03c	1227.96217	756.0304934	0	609.4545455	0.014012739	3.609042193	27.21947374	0.06074435	0.009991258	0.593871334	0.086569254	0.102805048	0.058776979	0.07098627	0.071914577	0.036313227	0.036243288	0.013779322
-1	-1	-1	10	1029	0	0	0.5625	0	5.53125	0.46875	0.390625	0.453125	1.046875	0.15625	0.21875	06.07.23_Haec_Placa28_Plate_D_p00_0_D04f01d1.TIF	06.07.23_Haec_Placa28_Plate_D_p00_0_D04f01d0.TIF	06.07.23_Haec_Placa28_Plate_D_p00_0_D04f01d2.TIF	0	0	0	494	1	1536	1536	1536	494	b'eLue5qojG63IBk3zw8XAJM3AcLQiG7CQH630Bi7sjagU9qCCxw4Aldx0zw=='	e550ed73df2fbf2ed95ee04ed8a05a8d	137b4332193bc26ae0ac14ef82ad2088	53300579388068bcbd393ec6e5134782	1100.555104	897.4163704	0	815	0.009718173	3.145829853	23.48569208	0.053487111	0.008986452	0.586139074	0.075984682	0.090356145	0.051722332	0.062896131	0.063663562	0.032363423	0.032340556	0.012043064
-1	-1	-1	37	1522	0	0	0.578125	0	6.515625	0.53125	0.421875	0.46875	1.1875	0.125	0.140625	06.07.23_Haec_Placa28_Plate_D_p00_0_D04f02d1.TIF	06.07.23_Haec_Placa28_Plate_D_p00_0_D04f02d0.TIF	06.07.23_Haec_Placa28_Plate_D_p00_0_D04f02d2.TIF	0	0	0	495	1	1536	1536	1536	495	b'eLue5qojG63IBk3zw8XAJM3AaLQiG7CQH630Bi7sjagU9qCCxw4Amzt00g=='	e8b6622180cfb675ff9fe96cf6a28f69	31b47803c442df17f2bb0a5c855cbe94	890ea9fb8f4af988a3dc9d12eb25a7f7	1241.855396	964.708445	0	1269.810811	0.024310118	2.821970659	20.31364361	0.049115587	0.009396821	0.57325586	0.075772335	0.094377885	0.048637571	0.059486439	0.058945919	0.030980908	0.0309268	0.011939611
-1	-1	-1	26	1045	0	0	0.578125	0	4.984375	0.46875	0.390625	0.421875	1.03125	0.125	0.125	06.07.23_Haec_Placa28_Plate_D_p00_0_D04f03d1.TIF	06.07.23_Haec_Placa28_Plate_D_p00_0_D04f03d0.TIF	06.07.23_Haec_Placa28_Plate_D_p00_0_D04f03d2.TIF	0	0	0	496	1	1536	1536	1536	496	b'eLue5qojG63IBk3zw8XAJM3AeLQiG7CQH630Bi7sjagU9qCCxw4AoJp01Q=='	50622abed896f47a0d5f2afa24a0bf6c	cd18fd38f03da66edc4a78c138774417	44d1a536cef500c6b9c72a9fdb9eb2b2	1186.615948	860.4402786	0	841.9615385	0.024880383	3.479516001	26.09756712	0.059058075	0.010241111	0.596971256	0.08613191	0.103375554	0.05746939	0.069576209	0.070402479	0.035845765	0.035808238	0.01377383
-1	-1	-1	17	625	0	0	0.5625	0	4.59375	0.390625	0.390625	0.421875	1.03125	0.125	0.203125	06.07.23_Haec_Placa28_Plate_D_p00_0_D04f04d1.TIF	06.07.23_Haec_Placa28_Plate_D_p00_0_D04f04d0.TIF	06.07.23_Haec_Placa28_Plate_D_p00_0_D04f04d2.TIF	0	0	0	497	1	1536	1536	1536	497	b'eLue5qojG63IBk3zw8XAJM3AZLQiG7CQH630Bi7sjagU9qCCxw4Apfl02A=='	b5c7d979af942bca7456bbab771602c0	5810b900ff3daac00e25083ec52a5512	77b3246d96e2faef8f4a5e5fca351c90	1346.925527	241.4675447	0	509.5294118	0.0272	4.02182286	29.60076008	0.066999218	0.00934902	0.494262394	0.09301961	0.107476081	0.065207592	0.076652392	0.077471375	0.043658041	0.04360157	0.013516307
-1	-1	-1	24	528	0	0	0.53125	0	4.984375	0.40625	0.359375	0.421875	1.03125	0.1875	0.171875	06.07.23_Haec_Placa28_Plate_D_p00_0_D04f05d1.TIF	06.07.23_Haec_Placa28_Plate_D_p00_0_D04f05d0.TIF	06.07.23_Haec_Placa28_Plate_D_p00_0_D04f05d2.TIF	0	0	0	498	1	1536	1536	1536	498	b'eLue5qojG63IBk3zw8XAJM3AdLQiG7CQH630Bi7sjagU9qCCxw4Aq1h02w=='	1218400848fd6126a2b2380e4c430c00	6055bce3f5684373a3cf582f505130bc	65a066f16519b061a033bc15808cccea	856.04116	269.9263356	0	446.7083333	0.045454545	4.473648377	33.48457469	0.075566327	0.011218806	0.517129614	0.104552885	0.126351756	0.073397458	0.087562602	0.088257578	0.049494951	0.04944296	0.015230471
-1	-1	-1	7	872	0	0	0.5625	0	5.703125	0.4375	0.390625	0.40625	1.0625	0.125	0.140625	06.07.23_Haec_Placa28_Plate_D_p00_0_D05f00d1.TIF	06.07.23_Haec_Placa28_Plate_D_p00_0_D05f00d0.TIF	06.07.23_Haec_Placa28_Plate_D_p00_0_D05f00d2.TIF	0	0	0	499	1	1536	1536	1536	499	b'eLue5qojG63IBk3zw8XAdLQiG8iQH630Bi7sjagU9qCCxw4AleV0zw=='	a09fcbf2019c494434428b9af04556c7	f97b6b0cd8e3aacb4d2d242c2bcf06fa	a622771841e91d7bbc9e3883d1e60ed6	1032.689667	1034.362154	0	780.1428571	0.008027523	4.185734963	30.48511062	0.071094174	0.010390808	0.593102998	0.0977469	0.112511246	0.069479323	0.081506486	0.082991548	0.044918152	0.044832705	0.014780581
-1	-1	-1	5	978	0	0	0.5625	0	5.3125	0.46875	0.421875	0.46875	1.09375	0.203125	0.15625	06.07.23_Haec_Placa28_Plate_D_p00_0_D05f01d1.TIF	06.07.23_Haec_Placa28_Plate_D_p00_0_D05f01d0.TIF	06.07.23_Haec_Placa28_Plate_D_p00_0_D05f01d2.TIF	0	0	0	500	1	1536	1536	1536	500	b'eLue5qojG63IBk3zw8XANM3AcLQiG7CQH630Bi7sjagU9qCCxw4Am0R00g=='	73a5c44ee2e89bdfcdbb7c0ab3c6c97a	84789c92f0b021482112f04dd1497b21	cebae2994b0e6ca92a5adb1578fad9d6	1224.598708	942.6808313	0	705.2	0.005112474	3.663663442	26.24504265	0.065585029	0.010078592	0.568281386	0.090131924	0.104374677	0.062962107	0.075678378	0.077162278	0.040041703	0.040025664	0.014123154
-1	-1	-1	19	1514	0	0	0.609375	0	6.296875	0.53125	0.4375	0.4375	1.1875	0.109375	0.125	06.07.23_Haec_Placa28_Plate_D_p00_0_D05f02d1.TIF	06.07.23_Haec_Placa28_Plate_D_p00_0_D05f02d0.TIF	06.07.23_Haec_Placa28_Plate_D_p00_0_D05f02d2.TIF	0	0	0	501	1	1536	1536	1536	501	b'eLue5qojG63IBk3zw8XANM3AaLQiG7CQH630Bi7sjagU9qCCxw4AoKN01Q=='	7e10a672d5f5129a7c122ba3c41f2359	273427859883bc1db381af305b0dd5cf	b971f6b6fa119ec0bb6638a016affec7	820.8230486	818.6696122	0	1264.894737	0.012549538	2.933892904	21.13957112	0.050640429	0.008058124	0.524223939	0.07125392	0.084691898	0.049509887	0.059038069	0.059657577	0.032571814	0.032545912	0.010651235
-1	-1	-1	11	1129	0	0	0.609375	0	5.796875	0.484375	0.359375	0.421875	1.015625	0.109375	0.125	06.07.23_Haec_Placa28_Plate_D_p00_0_D05f03d1.TIF	06.07.23_Haec_Placa28_Plate_D_p00_0_D05f03d0.TIF	06.07.23_Haec_Placa28_Plate_D_p00_0_D05f03d2.TIF	0	0	0	502	1	1536	1536	1536	502	b'eLue5qojG63IBk3zw8XANM3AeLQiG7CQH630Bi7sjagU9qCCxw4ApgJ02A=='	4bd30a8191ac47f6d6c0ac673f0f8271	dfa0d02577a814b62ff95915fbcc4e07	dd4fbbb74851d0bdcd9d626a00f0d097	1084.99797	952.0929175	0	927.5454545	0.009743136	3.608718557	26.85313473	0.062951772	0.009871655	0.539164987	0.085885482	0.102002469	0.060245879	0.072853409	0.074040885	0.038927388	0.038920441	0.012928545
-1	-1	-1	8	731	0	0	0.5625	0	5.125	0.40625	0.40625	0.453125	1	0.15625	0.203125	06.07.23_Haec_Placa28_Plate_D_p00_0_D05f04d1.TIF	06.07.23_Haec_Placa28_Plate_D_p00_0_D05f04d0.TIF	06.07.23_Haec_Placa28_Plate_D_p00_0_D05f04d2.TIF	0	0	0	503	1	1536	1536	1536	503	b'eLue5qojG63IBk3zw8XANM3AZLQiG7CQH630Bi7sjagU9qCCxw4Aq2F02w=='	7ba06475542c2812475f9aee5d60308c	3ed6ac4d510b94393aa4c8cd52223b11	667600148d3e9dd274f2d2b46610653e	580.3395831	169.200036	0	650.125	0.010943912	4.413540535	32.12854897	0.077249808	0.010884901	0.496524493	0.104852341	0.120484969	0.074272792	0.088027608	0.08976959	0.049000833	0.048952551	0.0152875
-1	-1	-1	13	756	0	0	0.578125	0	5.1875	0.40625	0.375	0.421875	1.078125	0.171875	0.171875	06.07.23_Haec_Placa28_Plate_D_p00_0_D05f05d1.TIF	06.07.23_Haec_Placa28_Plate_D_p00_0_D05f05d0.TIF	06.07.23_Haec_Placa28_Plate_D_p00_0_D05f05d2.TIF	0	0	0	504	1	1536	1536	1536	504	b'eLue5qojG63IBk3zw8XANM3AdLQiG7CQH630Bi7sjagU9qCCxw4AsMB03g=='	a58ee71fca9e2ba7275f01342e80f236	88b7963c1db365936e9031ead371931f	46c72829ce7f7b318dd196aafa8ba4c9	452.6780689	415.0151054	0	626.3846154	0.017195767	4.428566366	31.70966997	0.077907461	0.010436768	0.451898617	0.10320573	0.119628596	0.075395181	0.088661613	0.090068993	0.051976348	0.051898539	0.014182232
-1	-1	-1	3	762	0	0	0.546875	0	5.140625	0.40625	0.375	0.390625	0.984375	0.125	0.140625	06.07.23_Haec_Placa28_Plate_D_p00_0_D06f00d1.TIF	06.07.23_Haec_Placa28_Plate_D_p00_0_D06f00d0.TIF	06.07.23_Haec_Placa28_Plate_D_p00_0_D06f00d2.TIF	0	0	0	505	1	1536	1536	1536	505	b'eLue5qojG63IBk3zw8XAbLQiG8iQH630Bi7sjagU9qCCxw4Am0100g=='	ce30701c224f35b7d0b8d00f12f1124c	9fe07ed38b888892c9f35153cc2af905	aa71fa63cf02b019c7173a701a0aa2da	1107.168251	775.314452	0	524.6666667	0.003937008	3.800396381	27.54588622	0.065614226	0.008838969	0.550243537	0.088317639	0.10046318	0.063164216	0.074399601	0.076128354	0.039864136	0.03984355	0.01355707
-1	-1	-1	5	1002	0	0	0.546875	0	5.578125	0.46875	0.390625	0.453125	1	0.140625	0.21875	06.07.23_Haec_Placa28_Plate_D_p00_0_D06f01d1.TIF	06.07.23_Haec_Placa28_Plate_D_p00_0_D06f01d0.TIF	06.07.23_Haec_Placa28_Plate_D_p00_0_D06f01d2.TIF	0	0	0	506	1	1536	1536	1536	506	b'eLue5qojG63IBk3zw8XALM3AcLQiG7CQH630Bi7sjagU9qCCxw4AoKx01Q=='	e80aaa3558fcff35f28b16c5a7c7a3f9	42b01b569ff4f2b32b82bd1498bfd3ad	249cd419a9611a9809c0b61dd9900561	1796.658764	599.638476	0	778.8	0.00499002	3.674220293	26.63753744	0.064023915	0.009005518	0.546622756	0.087029864	0.099585146	0.061623785	0.072917677	0.074505892	0.038836055	0.038808658	0.013407584
-1	-1	-1	11	1446	0	0	0.546875	0	6.3125	0.53125	0.40625	0.453125	1.109375	0.15625	0.125	06.07.23_Haec_Placa28_Plate_D_p00_0_D06f02d1.TIF	06.07.23_Haec_Placa28_Plate_D_p00_0_D06f02d0.TIF	06.07.23_Haec_Placa28_Plate_D_p00_0_D06f02d2.TIF	0	0	0	507	1	1536	1536	1536	507	b'eLue5qojG63IBk3zw8XALM3AaLQiG7CQH630Bi7sjagU9qCCxw4Apgt02A=='	596acd98bf086e242e1a3cb73b5504ba	2b8cbf4bc1e19af85ab327242d4aba06	daa40e4504b303d6bf450af0c5b4216d	1220.546163	422.8282395	0	1260.909091	0.007607192	3.14715112	22.91258978	0.054031406	0.007664145	0.471209723	0.071895427	0.083961167	0.051910057	0.061624519	0.062656959	0.034616116	0.034583572	0.01019974
-1	-1	-1	9	1196	0	0	0.59375	0	6.140625	0.53125	0.40625	0.4375	1.046875	0.09375	0.15625	06.07.23_Haec_Placa28_Plate_D_p00_0_D06f03d1.TIF	06.07.23_Haec_Placa28_Plate_D_p00_0_D06f03d0.TIF	06.07.23_Haec_Placa28_Plate_D_p00_0_D06f03d2.TIF	0	0	0	508	1	1536	1536	1536	508	b'eLue5qojG63IBk3zw8XALM3AeLQiG7CQH630Bi7sjagU9qCCxw4Aq2p02w=='	411de3494fcee161e038dac8ba02f654	d547e0b5b59f4ef780b488f9b2b6982f	03a4d9d40e6806c9c06d7dcf117d3837	844.0412589	913.0095147	0	1066.888889	0.007525084	3.774329572	27.66595597	0.062973803	0.008431701	0.500424737	0.084828516	0.096724378	0.061244124	0.071408388	0.072453934	0.040861697	0.040832187	0.012193472
-1	-1	-1	2	714	0	0	0.609375	0	4.96875	0.421875	0.359375	0.40625	1.015625	0.125	0.140625	06.07.23_Haec_Placa28_Plate_D_p00_0_D06f04d1.TIF	06.07.23_Haec_Placa28_Plate_D_p00_0_D06f04d0.TIF	06.07.23_Haec_Placa28_Plate_D_p00_0_D06f04d2.TIF	0	0	0	509	1	1536	1536	1536	509	b'eLue5qojG63IBk3zw8XALM3AZLQiG7CQH630Bi7sjagU9qCCxw4AsMl03g=='	e1805b9f030f88e2b8751f67c0807627	38133de2f6da714ba93d09f3ffea37df	f643cbe82e2c265ba1128d606d5d9e58	1033.156453	366.7520922	0	682.5	0.00280112	4.313203834	30.6658986	0.071164939	0.008150711	0.466611526	0.094298899	0.104306039	0.070006804	0.079190712	0.080537707	0.047937608	0.047816775	0.012674342
-1	-1	-1	8	701	0	0	0.546875	0	5.109375	0.453125	0.5	0.546875	0.984375	0.109375	0.140625	06.07.23_Haec_Placa28_Plate_D_p00_0_D06f05d1.TIF	06.07.23_Haec_Placa28_Plate_D_p00_0_D06f05d0.TIF	06.07.23_Haec_Placa28_Plate_D_p00_0_D06f05d2.TIF	0	0	0	510	1	1536	1536	1536	510	b'eLue5qojG63IBk3zw8XALM3AdLQiG7CQH630Bi7sjagU9qCCxw4Atih04Q=='	f186f316044ec408a43aa563d7863f01	c92a1036a6f8e633f6d4359e2d75293d	8cec71cca388133b18b2574ca2fd4cee	1126.707385	613.3504101	0	656.125	0.011412268	4.688193471	34.48719297	0.07520629	0.008483679	0.441934892	0.096931557	0.109423516	0.073600577	0.083724108	0.084873153	0.051774777	0.051662892	0.01232762
-1	-1	-1	34	716	0	0	0.578125	0	5.0625	0.40625	0.375	0.421875	0.984375	0.109375	0.140625	06.07.23_Haec_Placa28_Plate_D_p00_0_D07f00d1.TIF	06.07.23_Haec_Placa28_Plate_D_p00_0_D07f00d0.TIF	06.07.23_Haec_Placa28_Plate_D_p00_0_D07f00d2.TIF	0	0	0	511	1	1536	1536	1536	511	b'eLue5qojG63IBk3zw8XAfLQiG8iQH630Bi7sjagU9qCCxw4AoLV01Q=='	41b2b14905d3fdffa3f11fc8172a2de9	e64a80ba709fe0986df69f25820c9f16	a3742106390d5258b9e5838ae16b74d4	1525.915813	651.1331649	0	525.7352941	0.047486034	3.765774015	30.47205145	0.062018021	0.012282288	0.659738429	0.092764818	0.115319315	0.06147873	0.075512229	0.075139667	0.038651551	0.038596781	0.014967218
-1	-1	-1	80	1047	0	0	0.546875	0	6.265625	0.515625	0.421875	0.5	1.140625	0.171875	0.125	06.07.23_Haec_Placa28_Plate_D_p00_0_D07f01d1.TIF	06.07.23_Haec_Placa28_Plate_D_p00_0_D07f01d0.TIF	06.07.23_Haec_Placa28_Plate_D_p00_0_D07f01d2.TIF	0	0	0	512	1	1536	1536	1536	512	b'eLue5qojG63IBk3zw8XAPM3AcLQiG7CQH630Bi7sjagU9qCCxw4AphR02A=='	6101700dea29ef352303fe967292f405	04c174b76aa54b36869cfe542b89cf1b	02c9e8be341dcee150dfebfeb0ab3d5b	836.9312862	1028.314617	0	779.475	0.076408787	3.6309157	34.05175665	0.054386952	0.012596213	0.789284449	0.089353337	0.11734742	0.054936875	0.07002264	0.068410212	0.033732233	0.033691032	0.015258189
-1	-1	-1	91	1118	0	0	0.578125	0	6.34375	0.53125	0.421875	0.453125	1.21875	0.109375	0.125	06.07.23_Haec_Placa28_Plate_D_p00_0_D07f02d1.TIF	06.07.23_Haec_Placa28_Plate_D_p00_0_D07f02d0.TIF	06.07.23_Haec_Placa28_Plate_D_p00_0_D07f02d2.TIF	0	0	0	513	1	1536	1536	1536	513	b'eLue5qojG63IBk3zw8XAPM3AaLQiG7CQH630Bi7sjagU9qCCxw4Aq3N02w=='	cc7948eb6bd75961d5a0c2a9b6db53da	176cf6dff254dfdefeba8209fa4f0e97	25182341bd329331d9f3e0d38783c2b4	769.2441971	696.0962575	0	853.7802198	0.081395349	3.122968282	29.56053959	0.045705743	0.011817321	0.71420185	0.077568489	0.104994917	0.046381518	0.060848441	0.058825285	0.028983831	0.028920693	0.013246957
-1	-1	-1	122	1001	0	0	0.59375	0	5.984375	0.5	0.40625	0.453125	1	0.125	0.140625	06.07.23_Haec_Placa28_Plate_D_p00_0_D07f03d1.TIF	06.07.23_Haec_Placa28_Plate_D_p00_0_D07f03d0.TIF	06.07.23_Haec_Placa28_Plate_D_p00_0_D07f03d2.TIF	0	0	0	514	1	1536	1536	1536	514	b'eLue5qojG63IBk3zw8XAPM3AeLQiG7CQH630Bi7sjagU9qCCxw4AsNJ03g=='	520d7861c9a42ab76e2f05a2ead1a33b	5c8c5c89391a96705f0ef0cd9a857e03	10510bad64ff2d571b9e4947b02e4498	820.4604956	938.111765	0	664.5983607	0.121878122	3.679783069	37.14449573	0.05637304	0.016540323	0.871740649	0.094963862	0.137282329	0.0559424	0.077966988	0.075524478	0.032641869	0.032567434	0.017069829
-1	-1	-1	4	517	0	0	0.578125	0	4.34375	0.390625	0.390625	0.4375	1.03125	0.109375	0.15625	06.07.23_Haec_Placa28_Plate_D_p00_0_D07f04d1.TIF	06.07.23_Haec_Placa28_Plate_D_p00_0_D07f04d0.TIF	06.07.23_Haec_Placa28_Plate_D_p00_0_D07f04d2.TIF	0	0	0	515	1	1536	1536	1536	515	b'eLue5qojG63IBk3zw8XAPM3AZLQiG7CQH630Bi7sjagU9qCCxw4AtjF04Q=='	16975b3b47dbf7d66f426cb89132dfa9	ee808ff6af52f0a3031e97196227b9e8	0a06bde43766fd3375feca2c66720849	768.5223989	591.3306944	0	274.25	0.007736944	3.856881821	28.13981952	0.066657187	0.008624417	0.448415154	0.086395876	0.100709223	0.063916938	0.075240676	0.076546443	0.044047485	0.044024729	0.011524979
-1	-1	-1	4	704	0	0	0.59375	0	5.328125	0.421875	0.421875	0.46875	1.03125	0.1875	0.140625	06.07.23_Haec_Placa28_Plate_D_p00_0_D07f05d1.TIF	06.07.23_Haec_Placa28_Plate_D_p00_0_D07f05d0.TIF	06.07.23_Haec_Placa28_Plate_D_p00_0_D07f05d2.TIF	0	0	0	516	1	1536	1536	1536	516	b'eLue5qojG63IBk3zw8XAPM3AdLQiG7CQH630Bi7sjagU9qCCxw4Au5B05A=='	b38ee609cc2cb86f92e485852232bac9	e4d460612e6ab6ef67d29884de509d59	c70c3c032b2938f29414587da9140246	708.4719106	900.3995105	0	688.75	0.005681818	3.86859414	28.02157501	0.066429926	0.007834782	0.396623593	0.084937614	0.096936277	0.064000666	0.074023528	0.075261811	0.045538103	0.045454547	0.010618576
-1	-1	-1	39	760	0	0	0.5625	0	5.265625	0.421875	0.390625	0.421875	1.03125	0.125	0.140625	06.07.23_Haec_Placa28_Plate_D_p00_0_D08f00d1.TIF	06.07.23_Haec_Placa28_Plate_D_p00_0_D08f00d0.TIF	06.07.23_Haec_Placa28_Plate_D_p00_0_D08f00d2.TIF	0	0	0	517	1	1536	1536	1536	517	b'eLue5qojG63IBk3zw8XAYrQiG8iQH630Bi7sjagU9qCCxw4Aph102A=='	bf5a118dba8f49377c386719d41c7b2e	38bb483345dfc9f0cfb0015857908476	4234edc9ab10bbcf59f5499a242bfbe0	1446.00118	1177.882146	0	511.6666667	0.051315789	3.623668834	30.41565616	0.059820693	0.01253096	0.710613222	0.0903096	0.116135194	0.059057666	0.074240028	0.073735812	0.036676988	0.036542829	0.014920236
-1	-1	-1	57	903	0	0	0.5625	0	5.4375	0.453125	0.40625	0.4375	1	0.171875	0.21875	06.07.23_Haec_Placa28_Plate_D_p00_0_D08f01d1.TIF	06.07.23_Haec_Placa28_Plate_D_p00_0_D08f01d0.TIF	06.07.23_Haec_Placa28_Plate_D_p00_0_D08f01d2.TIF	0	0	0	518	1	1536	1536	1536	518	b'eLue5qojG63IBk3zw8XAIs3AcLQiG7CQH630Bi7sjagU9qCCxw4Aq3x02w=='	2bb9e832668994f83d44816ee09a94ad	cd862cca16d9f84456aa98093a2c7e0b	fd277a5bac0bced72b932002a616660d	1298.620467	564.8253933	0	620.7192982	0.063122924	4.10720703	35.09275499	0.071042062	0.015475648	0.758078797	0.109091702	0.136494912	0.069595354	0.088539784	0.089303631	0.041760581	0.041725839	0.019134948
-1	-1	-1	5	1204	0	0	0.59375	0	5.546875	0.484375	0.40625	0.484375	1.15625	0.125	0.171875	06.07.23_Haec_Placa28_Plate_D_p00_0_D08f02d1.TIF	06.07.23_Haec_Placa28_Plate_D_p00_0_D08f02d0.TIF	06.07.23_Haec_Placa28_Plate_D_p00_0_D08f02d2.TIF	0	0	0	519	1	1536	1536	1536	519	b'eLue5qojG63IBk3zw8XAIs3AaLQiG7CQH630Bi7sjagU9qCCxw4AsNt03g=='	0f770d4e2ad41bdc4b236d3de18ce76a	cfb9315dce4c928d71840806352a13e3	2b05b3b40166ce7f0342afa5a6d09227	1093.015065	868.4574242	0	612.6	0.004152824	3.052136756	20.91718513	0.058589019	0.008768159	0.494182965	0.077164356	0.092023324	0.05556688	0.067335176	0.068767509	0.036329882	0.036310339	0.011477199
-1	-1	-1	3	1170	0	0	0.578125	0	5.625	0.484375	0.40625	0.4375	1.03125	0.125	0.125	06.07.23_Haec_Placa28_Plate_D_p00_0_D08f03d1.TIF	06.07.23_Haec_Placa28_Plate_D_p00_0_D08f03d0.TIF	06.07.23_Haec_Placa28_Plate_D_p00_0_D08f03d2.TIF	0	0	0	520	1	1536	1536	1536	520	b'eLue5qojG63IBk3zw8XAIs3AeLQiG7CQH630Bi7sjagU9qCCxw4Atjp04Q=='	5d0001a4f283ca8e6ee5ae50b9ec9349	502e80a7bf779dd1395c68b1e9538fd6	3d37e96f5b1ab2cc72bb4899523af1d4	1122.065411	893.8781057	0	977.3333333	0.002564103	3.413628387	24.36983478	0.063471595	0.01012234	0.526790398	0.084843307	0.100700522	0.060056503	0.073414599	0.075155021	0.037864925	0.037841463	0.013158899
-1	-1	-1	5	904	0	0	0.5625	0	5.3125	0.453125	0.390625	0.4375	1.015625	0.1875	0.1875	06.07.23_Haec_Placa28_Plate_D_p00_0_D08f04d1.TIF	06.07.23_Haec_Placa28_Plate_D_p00_0_D08f04d0.TIF	06.07.23_Haec_Placa28_Plate_D_p00_0_D08f04d2.TIF	0	0	0	521	1	1536	1536	1536	521	b'eLue5qojG63IBk3zw8XAIs3AZLQiG7CQH630Bi7sjagU9qCCxw4Au5l05A=='	21ac8b05b1ddbc1737e773bf09aa94f9	29b85820cc851e781ad1c7e594e764fb	f2c1c7e380c327aaecdc41630ddeaa8a	1078.677145	346.7591036	0	631	0.005530973	3.945093815	27.75242142	0.07003514	0.009103332	0.450208222	0.092595005	0.106047201	0.06748412	0.078988758	0.080465906	0.045800799	0.045701025	0.012901386
-1	-1	-1	1	784	0	0	0.578125	0	5.828125	0.40625	0.375	0.40625	1	0.109375	0.140625	06.07.23_Haec_Placa28_Plate_D_p00_0_D08f05d1.TIF	06.07.23_Haec_Placa28_Plate_D_p00_0_D08f05d0.TIF	06.07.23_Haec_Placa28_Plate_D_p00_0_D08f05d2.TIF	0	0	0	522	1	1536	1536	1536	522	b'eLue5qojG63IBk3zw8XAIs3AdLQiG7CQH630Bi7sjagU9qCCxw4AwPh05w=='	ff11d6ad4ca185d3524fae8292eb781f	69a663c42288ff58d5dc34aeb02801c9	3d494219057e25b95f9ed26ab94b8245	1849.543689	600.4110032	0	220	0.00127551	4.436184599	32.07881246	0.076730694	0.009171169	0.426461935	0.098239299	0.111944781	0.073604315	0.085598506	0.087349942	0.051650662	0.051565628	0.012699479
-1	-1	-1	15	171	0	0	0.53125	0	4.296875	0.296875	0.390625	0.390625	1	0.109375	0.125	06.07.23_Haec_Placa28_Plate_D_p00_0_D09f00d1.TIF	06.07.23_Haec_Placa28_Plate_D_p00_0_D09f00d0.TIF	06.07.23_Haec_Placa28_Plate_D_p00_0_D09f00d2.TIF	0	0	0	523	1	1536	1536	1536	523	b'eLue5qojG63IBk3zw8XAcrQiG8iQH630Bi7sjagU9qCCxw4Aq4V02w=='	3a8de9b904ec440dc12d30c3c8a82e2d	8a8d4a4cca5d994f5fa2f0643f02c023	4646384a937f0b4793c1cedade8702df	1963.290076	927.0087981	0	140.8666667	0.087719298	7.809540409	71.47377792	0.093378056	0.012911363	0.819271129	0.140350881	0.149615874	0.097418728	0.106490069	0.107430343	0.05983259	0.059580325	0.022011778
-1	-1	-1	3	718	0	0	0.5625	0	5.09375	0.40625	0.40625	0.421875	1	0.125	0.171875	06.07.23_Haec_Placa28_Plate_D_p00_0_D09f01d1.TIF	06.07.23_Haec_Placa28_Plate_D_p00_0_D09f01d0.TIF	06.07.23_Haec_Placa28_Plate_D_p00_0_D09f01d2.TIF	0	0	0	524	1	1536	1536	1536	524	b'eLue5qojG63IBk3zw8XAMs3AcLQiG7CQH630Bi7sjagU9qCCxw4AsOR03g=='	4416c8fa9cf32979c557feb973ff5489	042c2d33e85eb77495b05f82713a8cbf	9db13aeedef9acb567f599112a07cf7c	1357.454687	1054.298952	0	636	0.004178273	3.93866962	29.84932631	0.066605223	0.01004151	0.555617547	0.091009888	0.105805891	0.064379629	0.07682357	0.078346717	0.041181934	0.041116392	0.013979367
-1	-1	-1	43	2210	0	0	0.59375	0	8.75	0.609375	0.421875	0.46875	0.984375	0.109375	0.15625	06.07.23_Haec_Placa28_Plate_D_p00_0_D09f02d1.TIF	06.07.23_Haec_Placa28_Plate_D_p00_0_D09f02d0.TIF	06.07.23_Haec_Placa28_Plate_D_p00_0_D09f02d2.TIF	0	0	0	525	1	1536	1536	1536	525	b'eLue5qojG63IBk3zw8XAMs3AaLQiG7CQH630Bi7sjagU9qCCxw4AtkN04Q=='	6c7b79f9d7ae3bdb7857384938ad8faa	5ffc55af4fe04bf0ea4eec80b8aa73eb	5650ddc5c7081ae190072cb68121651c	1078.641227	795.2135826	0	1574.790698	0.019457014	3.131470238	20.9332594	0.058444239	0.009691243	0.500202912	0.084862038	0.100461363	0.057642214	0.068608812	0.068903382	0.037554788	0.037499779	0.012861497
-1	-1	-1	109	1371	0	0	0.609375	0	6.921875	0.546875	0.4375	0.453125	1.140625	0.109375	0.140625	06.07.23_Haec_Placa28_Plate_D_p00_0_D09f03d1.TIF	06.07.23_Haec_Placa28_Plate_D_p00_0_D09f03d0.TIF	06.07.23_Haec_Placa28_Plate_D_p00_0_D09f03d2.TIF	0	0	0	526	1	1536	1536	1536	526	b'eLue5qojG63IBk3zw8XAMs3AeLQiG7CQH630Bi7sjagU9qCCxw4Au6J05A=='	7903975802094dcc06937d9dbf6477eb	cd3139234638bd1e804e382e7e7f0768	76a4753a0ff75b50d7f74748d22f2267	730.1289144	1022.348271	0	907.9266055	0.079504012	4.130453053	33.15538768	0.06637205	0.014357632	0.679843718	0.103556874	0.12981222	0.06646386	0.082645071	0.082521705	0.041206506	0.041106393	0.017338391
-1	-1	-1	7	742	0	0	0.546875	0	5.09375	0.4375	0.390625	0.390625	0.984375	0.125	0.140625	06.07.23_Haec_Placa28_Plate_D_p00_0_D09f04d1.TIF	06.07.23_Haec_Placa28_Plate_D_p00_0_D09f04d0.TIF	06.07.23_Haec_Placa28_Plate_D_p00_0_D09f04d2.TIF	0	0	0	527	1	1536	1536	1536	527	b'eLue5qojG63IBk3zw8XAMs3AZLQiG7CQH630Bi7sjagU9qCCxw4AwQF05w=='	b642755be96b904444bb625b8937f988	99dc278df733ca9ab7bd6572efc58597	edf79d5db8094290e47b88d7ca0fc56c	814.6032456	420.5676355	0	636.5714286	0.009433962	3.910343119	28.54446465	0.064931824	0.008326727	0.441023472	0.086359074	0.098625868	0.063253775	0.073141212	0.074160987	0.043602348	0.043523071	0.01168472
-1	-1	-1	6	572	0	0	0.546875	0	5.328125	0.40625	0.390625	0.4375	1	0.125	0.1875	06.07.23_Haec_Placa28_Plate_D_p00_0_D09f05d1.TIF	06.07.23_Haec_Placa28_Plate_D_p00_0_D09f05d0.TIF	06.07.23_Haec_Placa28_Plate_D_p00_0_D09f05d2.TIF	0	0	0	528	1	1536	1536	1536	528	b'eLue5qojG63IBk3zw8XAMs3AdLQiG7CQH630Bi7sjagU9qCCxw4AxmB06g=='	759c2739e6ced1ba7471993881b67d65	f00931291bb9021159ed742edb1b2cc4	869e4f0e297b45a82ee966782c236ca2	878.0667009	588.3642887	0	415	0.01048951	4.508590557	33.7131094	0.077012206	0.010263266	0.4639798	0.101617993	0.1168175	0.074413763	0.087142751	0.088704925	0.051357468	0.051282053	0.013773904
-1	-1	-1	8	610	0	0	0.546875	0	4.40625	0.375	0.375	0.40625	1.03125	0.109375	0.140625	06.07.23_Haec_Placa28_Plate_D_p00_0_D10f00d1.TIF	06.07.23_Haec_Placa28_Plate_D_p00_0_D10f00d0.TIF	06.07.23_Haec_Placa28_Plate_D_p00_0_D10f00d2.TIF	0	0	0	529	1	1536	1536	1536	529	b'eLue5qojG63IBk3zw8XQYLQiG8iQH630Bi7sjagU9qCCxw4AgEh0ww=='	3cc870daa36c9039169301c1617a9b43	1d2b457ad1b9e119968997274073457f	3c9a7903182c0e629de9a149921156b8	1282.67687	806.5004063	0	445.5	0.013114754	3.815519234	27.02030935	0.069795887	0.010520733	0.559296549	0.094850533	0.112870463	0.066997761	0.080306758	0.081986502	0.041999358	0.041922213	0.014709564
-1	-1	-1	13	1037	0	0	0.546875	0	5.515625	0.4375	0.390625	0.40625	0.984375	0.125	0.140625	06.07.23_Haec_Placa28_Plate_D_p00_0_D10f01d1.TIF	06.07.23_Haec_Placa28_Plate_D_p00_0_D10f01d0.TIF	06.07.23_Haec_Placa28_Plate_D_p00_0_D10f01d2.TIF	0	0	0	530	1	1536	1536	1536	530	b'eLue5qojG63IBk3zw8XQIM3AcLQiG7CQH630Bi7sjagU9qCCxw4Ahad0xg=='	2e1b74e0bde2e3a6f060f9d4cb3bb7f0	487c99897485fdaa43a2c8cf7f5fc526	514641999dda28d52bad902666104a9b	1254.243294	740.3864721	0	800.2307692	0.012536162	3.641076359	25.77125642	0.068420408	0.010913836	0.547959607	0.094000419	0.111959464	0.065371197	0.079568682	0.080951843	0.041129201	0.041117856	0.014662739
-1	-1	-1	129	2571	0	0	0.59375	0	8.921875	0.6875	0.46875	0.421875	1.234375	0.125	0.140625	06.07.23_Haec_Placa28_Plate_D_p00_0_D10f02d1.TIF	06.07.23_Haec_Placa28_Plate_D_p00_0_D10f02d0.TIF	06.07.23_Haec_Placa28_Plate_D_p00_0_D10f02d2.TIF	0	0	0	531	1	1536	1536	1536	531	b'eLue5qojG63IBk3zw8XQIM3AaLQiG7CQH630Bi7sjagU9qCCxw4AiwZ0yQ=='	d57c6a8ee265e228ff4b7516bf717c77	af508ece47fe30ae0e63855e50e3fb38	cf405432c1ebaf1ccaef6ab7f0d9bad2	1101.158128	1044.141144	0	1861.635659	0.050175029	3.103922421	20.28622017	0.058203874	0.012012569	0.566367475	0.09639341	0.119532343	0.059021828	0.071749837	0.070415877	0.036374037	0.036332854	0.016017656
-1	-1	-1	33	1152	0	0	0.5625	0	6.4375	0.46875	0.40625	0.484375	1.109375	0.140625	0.125	06.07.23_Haec_Placa28_Plate_D_p00_0_D10f03d1.TIF	06.07.23_Haec_Placa28_Plate_D_p00_0_D10f03d0.TIF	06.07.23_Haec_Placa28_Plate_D_p00_0_D10f03d2.TIF	0	0	0	532	1	1536	1536	1536	532	b'eLue5qojG63IBk3zw8XQIM3AeLQiG7CQH630Bi7sjagU9qCCxw4AkGV0zA=='	ffc04db9fa23bb899bbea62bc121fd47	9c4bd1d1cc65491d5b4a5993674db27a	e4725bebcfd14832aa7575f1a85b8d67	873.1950387	768.9887472	0	884.7575758	0.028645833	4.056120755	28.43282012	0.073480054	0.012052356	0.575021	0.104234752	0.123604306	0.071679001	0.085802326	0.086975765	0.045424838	0.045363563	0.01619016
-1	-1	-1	24	525	0	0	0.5625	0	4.015625	0.390625	0.390625	0.390625	1	0.109375	0.15625	06.07.23_Haec_Placa28_Plate_D_p00_0_D10f04d1.TIF	06.07.23_Haec_Placa28_Plate_D_p00_0_D10f04d0.TIF	06.07.23_Haec_Placa28_Plate_D_p00_0_D10f04d2.TIF	0	0	0	533	1	1536	1536	1536	533	b'eLue5qojG63IBk3zw8XQIM3AZLQiG7CQH630Bi7sjagU9qCCxw4AlcR0zw=='	4fca2b1d3332b2917031e4dc3d1766ac	dfba53a7be9c0a215b59d76ccd179852	9099802ee7440308d1538e2191749c85	1157.954974	397.4263427	0	415.9166667	0.045714286	4.96260705	36.65255753	0.087667603	0.013673203	0.545326139	0.124802991	0.148519145	0.085147671	0.102727982	0.103189545	0.055492065	0.055409899	0.019072397
-1	-1	-1	11	415	0	0	0.546875	0	4.359375	0.359375	0.375	0.421875	1.046875	0.109375	0.140625	06.07.23_Haec_Placa28_Plate_D_p00_0_D10f05d1.TIF	06.07.23_Haec_Placa28_Plate_D_p00_0_D10f05d0.TIF	06.07.23_Haec_Placa28_Plate_D_p00_0_D10f05d2.TIF	0	0	0	534	1	1536	1536	1536	534	b'eLue5qojG63IBk3zw8XQIM3AdLQiG7CQH630Bi7sjagU9qCCxw4AmyN00g=='	de712e677ab981fff4b8deb213906445	4c7844b09a5e26e89c5d05ee14b79a18	6fd4d6754f23d4985ddeb7ad9a599449	1304.812647	316.6073635	0	255.4545455	0.026506024	4.918875636	36.23236579	0.091915901	0.012482873	0.439425839	0.118875506	0.143595563	0.087509242	0.104608153	0.105976852	0.060779591	0.060741793	0.015725136
-1	-1	-1	27	322	0	0	0.53125	0	4.21875	0.34375	0.375	0.40625	1	0.125	0.125	06.07.23_Haec_Placa28_Plate_D_p00_0_D11f00d1.TIF	06.07.23_Haec_Placa28_Plate_D_p00_0_D11f00d0.TIF	06.07.23_Haec_Placa28_Plate_D_p00_0_D11f00d2.TIF	0	0	0	535	1	1536	1536	1536	535	b'eLue5qojG63IBk3zw8XQcLQiG8iQH630Bi7sjagU9qCCxw4AhbB0xg=='	0ca10e69389c34bff5774b1d75245650	127113050386d690b6590f6f8ab6a16c	c5448e14518e00d6b4c53b1dc3f72fca	1982.617116	734.6808948	0	166.5555556	0.083850932	6.127426795	50.69582405	0.080998054	0.015911582	0.98201261	0.138229208	0.156643531	0.087251704	0.099113768	0.099360617	0.052125199	0.051832909	0.024495204
-1	-1	-1	2	56	0	0	0.53125	0	2.96875	0.28125	0.3125	0.390625	0.96875	0.125	0.125	06.07.23_Haec_Placa28_Plate_D_p00_0_D11f01d1.TIF	06.07.23_Haec_Placa28_Plate_D_p00_0_D11f01d0.TIF	06.07.23_Haec_Placa28_Plate_D_p00_0_D11f01d2.TIF	0	0	0	536	1	1536	1536	1536	536	b'eLue5qojG63IBk3zw8XQMM3AcLQiG7CQH630Bi7sjagU9qCCxw4Aiw90yQ=='	d3133b3fb7ce68ca18c8f410231bb9a4	450b9f58ccca5401f7a953c06eeb9360	bba2717e13b49cd530f48d17c7af1f30	1548.342833	676.0392483	0	19	0.035714286	4.607563162	48.78200415	0.062797621	0.013655462	0.940259622	0.098109246	0.118627455	0.064833703	0.07667541	0.076960787	0.037184875	0.036834735	0.017215887
-1	-1	-1	274	2551	0	0	0.59375	0	15.5	0.890625	0.484375	0.453125	1.015625	0.203125	0.140625	06.07.23_Haec_Placa28_Plate_D_p00_0_D11f02d1.TIF	06.07.23_Haec_Placa28_Plate_D_p00_0_D11f02d0.TIF	06.07.23_Haec_Placa28_Plate_D_p00_0_D11f02d2.TIF	0	0	0	537	1	1536	1536	1536	537	b'eLue5qojG63IBk3zw8XQMM3AaLQiG7CQH630Bi7sjagU9qCCxw4AkG50zA=='	446e6e93cb7a1223130dac0bf6aefa43	4555eb3fd037c84f7ec036d3e868aa95	afb2a07f16f43a7147532b48c9478555	553.9299784	750.6113057	0	1853.660584	0.107408859	4.268619118	30.50321755	0.068690481	0.01555945	0.731107018	0.122292684	0.143645326	0.07306011	0.086734663	0.086491267	0.04265148	0.042556169	0.022551147
-1	-1	-1	138	1280	0	0	0.71875	0	6.734375	0.53125	0.46875	0.4375	1.125	0.125	0.140625	06.07.23_Haec_Placa28_Plate_D_p00_0_D11f03d1.TIF	06.07.23_Haec_Placa28_Plate_D_p00_0_D11f03d0.TIF	06.07.23_Haec_Placa28_Plate_D_p00_0_D11f03d2.TIF	0	0	0	538	1	1536	1536	1536	538	b'eLue5qojG63IBk3zw8XQMM3AeLQiG7CQH630Bi7sjagU9qCCxw4Alc10zw=='	147af5d60d19078e1a8ba227ee1b6c8e	71ca56b7f35f536a03d4f8f8601164d0	c6c0d65dc98d30239b0bbe9f24ee7bc4	468.0786509	1059.6648	0	926.0869565	0.1078125	4.274488479	35.02259594	0.068108151	0.01665288	0.817263119	0.116513483	0.145781254	0.069643396	0.087916645	0.088000922	0.039304536	0.039249388	0.021882842
-1	-1	-1	7	892	0	0	0.59375	0	5.109375	0.4375	0.390625	0.40625	0.953125	0.109375	0.140625	06.07.23_Haec_Placa28_Plate_D_p00_0_D11f04d1.TIF	06.07.23_Haec_Placa28_Plate_D_p00_0_D11f04d0.TIF	06.07.23_Haec_Placa28_Plate_D_p00_0_D11f04d2.TIF	0	0	0	539	1	1536	1536	1536	539	b'eLue5qojG63IBk3zw8XQMM3AZLQiG7CQH630Bi7sjagU9qCCxw4Amyx00g=='	dde36e54ea8899dc7524f48ab10422c1	328739ab9d57a79e4cce9b01b757be60	31ab13ddace95ad3de9dd1754496c1d8	806.3835317	508.0210428	0	834.8571429	0.007847534	4.266860229	30.44210058	0.075882575	0.010735954	0.487927195	0.101463997	0.117075533	0.073044277	0.086538715	0.088655151	0.048769016	0.048725052	0.014555144
-1	-1	-1	9	770	0	0	0.546875	0	5.09375	0.421875	0.5	0.46875	1	0.125	0.140625	06.07.23_Haec_Placa28_Plate_D_p00_0_D11f05d1.TIF	06.07.23_Haec_Placa28_Plate_D_p00_0_D11f05d0.TIF	06.07.23_Haec_Placa28_Plate_D_p00_0_D11f05d2.TIF	0	0	0	540	1	1536	1536	1536	540	b'eLue5qojG63IBk3zw8XQMM3AdLQiG7CQH630Bi7sjagU9qCCxw4AoIt01Q=='	8213e58a34394fa67aee7984bfaf2a7d	74853f848ae48e4edb2f947a1f277b43	9ac9d7f478d5f41b494c64f52f001777	977.9534826	919.0178692	0	552.2222222	0.011688312	4.3025415	29.96752315	0.07405526	0.010145149	0.457829603	0.09959766	0.112304561	0.072711912	0.084163452	0.085357782	0.050501657	0.050374333	0.01362133
-1	-1	-1	29	463	0	0	0.546875	0	5.03125	0.359375	0.375	0.46875	1.109375	0.140625	0.125	06.07.23_Haec_Placa28_Plate_D_p00_0_E02f00d1.TIF	06.07.23_Haec_Placa28_Plate_D_p00_0_E02f00d0.TIF	06.07.23_Haec_Placa28_Plate_D_p00_0_E02f00d2.TIF	0	0	0	541	1	1536	1536	1536	541	b'eLue5qojG63IBk3zw3W0IhvYkB+t9AYu7I2oFPaggscOAIsbdMk='	ca26e39835d30db4cf92d75c0ae44d4e	6ead6994a77c549be89ec05f209cc03e	9402731bafe7c035e71577fb4af18315	1676.512195	865.962674	0	323.3103448	0.062634989	3.965857905	35.0452896	0.068563929	0.013005548	0.667232941	0.097666542	0.126498119	0.063912969	0.083064786	0.084944736	0.038656673	0.038614324	0.016313018
-1	-1	-1	29	997	0	0	0.59375	0	5.25	0.453125	0.390625	0.421875	0.96875	0.109375	0.140625	06.07.23_Haec_Placa28_Plate_D_p00_0_E02f01d1.TIF	06.07.23_Haec_Placa28_Plate_D_p00_0_E02f01d0.TIF	06.07.23_Haec_Placa28_Plate_D_p00_0_E02f01d2.TIF	0	0	0	542	1	1536	1536	1536	542	b'eLue5qojG63IBk3zwxWU7g1HK7IBC/nRSm/gwt6ISmEPKnjsAJB6dMw='	19a8a6cc2c07367c90c9786f71f92960	0be0e29dff84b8ed9e5dcb73da2b85e2	22cbfdcf9a730795088cddee3d020cc0	1403.953722	503.2827802	0	798.3448276	0.029087262	3.306177452	25.25268426	0.055653236	0.00957382	0.610522791	0.081959607	0.097988085	0.054681177	0.066462576	0.067178006	0.034751314	0.03470018	0.013373959
-1	-1	-1	41	1574	0	0	0.59375	0	6.3125	0.59375	0.5	0.421875	0.984375	0.109375	0.140625	06.07.23_Haec_Placa28_Plate_D_p00_0_E02f02d1.TIF	06.07.23_Haec_Placa28_Plate_D_p00_0_E02f02d0.TIF	06.07.23_Haec_Placa28_Plate_D_p00_0_E02f02d2.TIF	0	0	0	543	1	1536	1536	1536	543	b'eLue5qojG63IBk3zwxWU7o1GK7IBC/nRSm/gwt6ISmEPKnjsAJXZdM8='	bc47852a73cc339cc03861a17dc88511	0b0aa1b7b446346535395fb46b07bb1d	f090a5fb3292e3c6b4cd541eb11b021e	1025.817727	700.6929095	0	1273.04878	0.026048285	2.900015034	20.5077266	0.05243541	0.009873683	0.571603899	0.079555026	0.095196455	0.051511564	0.062867105	0.063163666	0.031776168	0.03174627	0.013169784
-1	-1	-1	37	917	0	0	0.59375	0	5.75	0.4375	0.390625	0.421875	1.015625	0.109375	0.140625	06.07.23_Haec_Placa28_Plate_D_p00_0_E02f03d1.TIF	06.07.23_Haec_Placa28_Plate_D_p00_0_E02f03d0.TIF	06.07.23_Haec_Placa28_Plate_D_p00_0_E02f03d2.TIF	0	0	0	544	1	1536	1536	1536	544	b'eLue5qojG63IBk3zwxWU7o1HK7IBC/nRSm/gwt6ISmEPKnjsAJs4dNI='	af9b3379216dae11fb60bcbf17c1b9bb	eabadfe45ea2aef7dceac4f306ef20ff	e2e759227e90ce671a410bd2d78f79be	486.8747765	972.1693988	0	681.5405405	0.040348964	3.931246504	31.43367422	0.068560098	0.012831698	0.652520488	0.098684973	0.123557213	0.065400492	0.082615455	0.08377061	0.039951249	0.039917037	0.016226145
-1	-1	-1	1	458	0	0	0.53125	0	4.09375	0.359375	0.375	0.40625	0.953125	0.109375	0.125	06.07.23_Haec_Placa28_Plate_D_p00_0_E02f04d1.TIF	06.07.23_Haec_Placa28_Plate_D_p00_0_E02f04d0.TIF	06.07.23_Haec_Placa28_Plate_D_p00_0_E02f04d2.TIF	0	0	0	545	1	1536	1536	1536	545	b'eLue5qojG63IBk3zwxWU7k1GK7IBC/nRSm/gwt6ISmEPKnjsAKCXdNU='	34f9ef7804ad8d901385a8f949039fe8	0c730da9c42bfadba2a6fce5f002ec24	01c672b779dbc7c6cc7f1399a17beb5e	2030.006536	11.48366013	0	213	0.002183406	4.519625095	33.95998041	0.078206612	0.011644833	0.569242888	0.106421786	0.123255419	0.075105211	0.089914454	0.092212521	0.047375633	0.047315696	0.016555385
-1	-1	-1	7	391	0	0	0.546875	0	3.9375	0.359375	0.375	0.546875	0.96875	0.125	0.140625	06.07.23_Haec_Placa28_Plate_D_p00_0_E02f05d1.TIF	06.07.23_Haec_Placa28_Plate_D_p00_0_E02f05d0.TIF	06.07.23_Haec_Placa28_Plate_D_p00_0_E02f05d2.TIF	0	0	0	546	1	1536	1536	1536	546	b'eLue5qojG63IBk3zwxWU7k1HK7IBC/nRSm/gwt6ISmEPKnjsAKX2dNg='	ec10daad3fb53592e5d58a979eb3759e	9ce4beea99bb842a6773bcb6a90f0c8d	a86ba018d2f1b33db62edb4a9119d93f	791.243912	362.9570394	0	291.5714286	0.017902813	4.876435622	37.32294372	0.083649268	0.013640239	0.578208051	0.115601026	0.136342213	0.080365373	0.097469104	0.099012088	0.051652376	0.051612258	0.017695334
-1	-1	-1	7	949	0	0	0.578125	0	5.90625	0.4375	0.40625	0.421875	1	0.109375	0.125	06.07.23_Haec_Placa28_Plate_D_p00_0_E03f00d1.TIF	06.07.23_Haec_Placa28_Plate_D_p00_0_E03f00d0.TIF	06.07.23_Haec_Placa28_Plate_D_p00_0_E03f00d2.TIF	0	0	0	547	1	1536	1536	1536	547	b'eLue5qojG63IBk3zw9XAeLQiG8iQH630Bi7sjagU9qCCxw4AkIN0zA=='	7738ee04e8b6ea7aff6a6497ba5f3344	3a6f59a6a2ff83ef6377aad5e15df876	28fceaf31b0978cb3324416c6be57c19	1250.365344	467.8712588	0	836.2857143	0.007376185	3.192012324	23.60202549	0.054927789	0.008324552	0.560001817	0.075315608	0.087844793	0.05292131	0.063265268	0.064726546	0.033504825	0.033438708	0.011587767
-1	-1	-1	56	1077	0	0	0.5625	0	5.921875	0.484375	0.390625	0.421875	1	0.125	0.140625	06.07.23_Haec_Placa28_Plate_D_p00_0_E03f01d1.TIF	06.07.23_Haec_Placa28_Plate_D_p00_0_E03f01d0.TIF	06.07.23_Haec_Placa28_Plate_D_p00_0_E03f01d2.TIF	0	0	0	548	1	1536	1536	1536	548	b'eLue5qojG63IBk3zw9XAOM3AcLQiG7CQH630Bi7sjagU9qCCxw4AleJ0zw=='	0f49fe189698e06ace720def2b5fffd0	7eb92728538678834deca4cfb8c1d9f8	7f0f55018ec275b91a593b188dd6dbc1	1642.845528	883.9179372	0	851.0535714	0.051996286	3.300864881	27.64020323	0.052723617	0.011518925	0.747821831	0.084872652	0.106293811	0.05257801	0.066383434	0.067087227	0.031256032	0.03119049	0.015067948
-1	-1	-1	36	1874	0	0	0.578125	0	7.71875	0.6875	0.46875	0.40625	0.984375	0.109375	0.125	06.07.23_Haec_Placa28_Plate_D_p00_0_E03f02d1.TIF	06.07.23_Haec_Placa28_Plate_D_p00_0_E03f02d0.TIF	06.07.23_Haec_Placa28_Plate_D_p00_0_E03f02d2.TIF	0	0	0	549	1	1536	1536	1536	549	b'eLue5qojG63IBk3zw9XAOM3AaLQiG7CQH630Bi7sjagU9qCCxw4Am0F00g=='	9251c93919131daa50cd5debed2f3801	5d47e0bd263d615dd4e0eaea23242bed	c7dfef6cf2c72fa97671c677eaefff13	1191.783474	815.5475582	0	1492.916667	0.019210245	2.769514805	18.94316082	0.050541467	0.0095549	0.582683604	0.078320466	0.093812127	0.0500074	0.060726838	0.060952771	0.030734301	0.030694541	0.012947682
-1	-1	-1	5	1204	0	0	0.609375	0	6.234375	0.5	0.390625	0.421875	0.984375	0.109375	0.140625	06.07.23_Haec_Placa28_Plate_D_p00_0_E03f03d1.TIF	06.07.23_Haec_Placa28_Plate_D_p00_0_E03f03d0.TIF	06.07.23_Haec_Placa28_Plate_D_p00_0_E03f03d2.TIF	0	0	0	550	1	1536	1536	1536	550	b'eLue5qojG63IBk3zw9XAOM3AeLQiG7CQH630Bi7sjagU9qCCxw4AoKB01Q=='	ae15c0deb66007f30b3c20ec1fd9f534	8fb419aa185d37863e0952d57440c4c8	2aee66225d4525984ae4a972f71d1309	1261.343571	928.3778109	0	986.6	0.004152824	2.829538877	21.02100248	0.04855547	0.007802423	0.575391834	0.067572147	0.079496452	0.046866584	0.0563385	0.057429485	0.029662564	0.029626735	0.010435266
-1	-1	-1	7	890	0	0	0.546875	0	5.390625	0.4375	0.375	0.421875	1	0.125	0.140625	06.07.23_Haec_Placa28_Plate_D_p00_0_E03f04d1.TIF	06.07.23_Haec_Placa28_Plate_D_p00_0_E03f04d0.TIF	06.07.23_Haec_Placa28_Plate_D_p00_0_E03f04d2.TIF	0	0	0	551	1	1536	1536	1536	551	b'eLue5qojG63IBk3zw9XAOM3AZLQiG7CQH630Bi7sjagU9qCCxw4Apf902A=='	7fc0d684eb863e930cbcbc18f2fa41d1	192e89a8c76f6e11f13103863d947ea2	327db264a637f4cc62cd962aba217784	952.1758611	876.3187609	0	825.7142857	0.007865169	3.771914627	28.10995893	0.063098702	0.009332452	0.555740123	0.08977308	0.102595288	0.061233964	0.072656991	0.073862086	0.038968937	0.038933687	0.013812324
-1	-1	-1	11	765	0	0	0.578125	0	5.3125	0.421875	0.5	0.4375	0.96875	0.125	0.140625	06.07.23_Haec_Placa28_Plate_D_p00_0_E03f05d1.TIF	06.07.23_Haec_Placa28_Plate_D_p00_0_E03f05d0.TIF	06.07.23_Haec_Placa28_Plate_D_p00_0_E03f05d2.TIF	0	0	0	552	1	1536	1536	1536	552	b'eLue5qojG63IBk3zw9XAOM3AdLQiG7CQH630Bi7sjagU9qCCxw4Aq1502w=='	d89c58065465c9e3fbabcae112f2ae4f	ae930b4f7526d854dbcdd8838245846e	12649612b6ce72fc0443a598193cfc9f	393.7985978	860.9348142	0	665.2727273	0.014379085	4.146067013	30.76022643	0.069498913	0.009219531	0.485862493	0.094645652	0.109829556	0.067407102	0.079232928	0.080143537	0.045777267	0.045710625	0.013254383
-1	-1	-1	0	953	0	0	0.59375	0	5.609375	0.453125	0.34375	0.4375	0.96875	0.109375	0.140625	06.07.23_Haec_Placa28_Plate_D_p00_0_E04f00d1.TIF	06.07.23_Haec_Placa28_Plate_D_p00_0_E04f00d0.TIF	06.07.23_Haec_Placa28_Plate_D_p00_0_E04f00d2.TIF	0	0	0	553	1	1536	1536	1536	553	b'eLue5qojG63IBk3zw9XAZLQiG8iQH630Bi7sjagU9qCCxw4Alet0zw=='	640c1af2262584c584ab3ebd5e33459f	2d7dcae0caa2330d59af93c441eac849	91ff5fb9ae4e83584053e797144ec08e	nan	nan	nan	nan	0	3.109437781	23.34694633	0.051979303	0.007908977	0.579933103	0.072522274	0.082859085	0.050427468	0.05978607	0.060963317	0.032265499	0.032216119	0.011177314
-1	-1	-1	24	976	0	0	0.546875	0	5.578125	0.46875	0.390625	0.453125	1	0.125	0.21875	06.07.23_Haec_Placa28_Plate_D_p00_0_E04f01d1.TIF	06.07.23_Haec_Placa28_Plate_D_p00_0_E04f01d0.TIF	06.07.23_Haec_Placa28_Plate_D_p00_0_E04f01d2.TIF	0	0	0	554	1	1536	1536	1536	554	b'eLue5qojG63IBk3zw9XAJM3AcLQiG7CQH630Bi7sjagU9qCCxw4Am0p00g=='	44f8bca14f65cf1de8f97b3e93caf1b2	0338998ebaddb90766c0cb67ded3235e	ba2b25c21fad8e06510d2e057984a12b	823.5826548	838.0279022	0	828.8333333	0.024590164	3.294455257	27.92607761	0.053224447	0.010468901	0.647226632	0.078101899	0.094310514	0.05181694	0.064403166	0.0655577	0.0320757	0.032051592	0.012892371
-1	-1	-1	8	1488	0	0	0.5625	0	6.34375	0.578125	0.53125	0.421875	0.984375	0.125	0.125	06.07.23_Haec_Placa28_Plate_D_p00_0_E04f02d1.TIF	06.07.23_Haec_Placa28_Plate_D_p00_0_E04f02d0.TIF	06.07.23_Haec_Placa28_Plate_D_p00_0_E04f02d2.TIF	0	0	0	555	1	1536	1536	1536	555	b'eLue5qojG63IBk3zw9XAJM3AaLQiG7CQH630Bi7sjagU9qCCxw4AoKl01Q=='	baadba17979ddec9be7db34896d26aaa	d9b610f5cf9e261dfb23046d744a73d7	45adc7fbeb81a4485a92fa62865d6422	850.5216115	400.3137316	0	1386	0.005376344	2.453410367	17.93190808	0.041867622	0.007106525	0.541579643	0.059593086	0.070229814	0.040886069	0.049014846	0.049590187	0.02656283	0.026523298	0.0090273
-1	-1	-1	9	1272	0	0	0.578125	0	6.25	0.515625	0.390625	0.4375	0.984375	0.109375	0.125	06.07.23_Haec_Placa28_Plate_D_p00_0_E04f03d1.TIF	06.07.23_Haec_Placa28_Plate_D_p00_0_E04f03d0.TIF	06.07.23_Haec_Placa28_Plate_D_p00_0_E04f03d2.TIF	0	0	0	556	1	1536	1536	1536	556	b'eLue5qojG63IBk3zw9XAJM3AeLQiG7CQH630Bi7sjagU9qCCxw4Apgh02A=='	276ebea9148e84ba2057099003de3965	73f15f27a9650b07d57758a593c59df8	2b8878e340a019adf1f72ef8ec4421ac	969.8812406	916.1184143	0	1124.333333	0.007075472	2.858743458	21.56146935	0.047986806	0.008197682	0.589242815	0.068605872	0.081415713	0.046535195	0.056300467	0.057171046	0.029331608	0.029291529	0.010846117
-1	-1	-1	8	1046	0	0	0.578125	0	5.5625	0.484375	0.390625	0.453125	1.109375	0.21875	0.15625	06.07.23_Haec_Placa28_Plate_D_p00_0_E04f04d1.TIF	06.07.23_Haec_Placa28_Plate_D_p00_0_E04f04d0.TIF	06.07.23_Haec_Placa28_Plate_D_p00_0_E04f04d2.TIF	0	0	0	557	1	1536	1536	1536	557	b'eLue5qojG63IBk3zw9XAJM3AZLQiG7CQH630Bi7sjagU9qCCxw4Aq2d02w=='	53d3b1bae5f66e8e7ed5ddf98e746097	9fc8ce0d54440390968ae69f14df4fad	b86c484877a72917bf966493943316c5	1214.685343	722.3446073	0	922.5	0.007648184	3.505590022	26.3196086	0.059756122	0.009048476	0.497747857	0.081333186	0.095028683	0.057376516	0.068950488	0.070258316	0.037131183	0.037071197	0.012009292
-1	-1	-1	11	867	0	0	0.53125	0	5.28125	0.453125	0.46875	0.4375	1	0.109375	0.125	06.07.23_Haec_Placa28_Plate_D_p00_0_E04f05d1.TIF	06.07.23_Haec_Placa28_Plate_D_p00_0_E04f05d0.TIF	06.07.23_Haec_Placa28_Plate_D_p00_0_E04f05d2.TIF	0	0	0	558	1	1536	1536	1536	558	b'eLue5qojG63IBk3zw9XAJM3AdLQiG7CQH630Bi7sjagU9qCCxw4AsMZ03g=='	c34ba0e93b0f531fa2fc761387d04348	3661155fbfd8f5dbac55843e296220b2	66c47ab78d06e7f53892422ed43e4192	860.7144524	561.3257309	0	639	0.012687428	3.778139736	27.32786564	0.064279578	0.008799783	0.475500765	0.087649549	0.102010542	0.062554509	0.073384204	0.074186401	0.04263971	0.042585432	0.012424118
-1	-1	-1	9	417	0	0	0.546875	0	4.671875	0.359375	0.375	0.40625	0.96875	0.109375	0.125	06.07.23_Haec_Placa28_Plate_D_p00_0_E05f00d1.TIF	06.07.23_Haec_Placa28_Plate_D_p00_0_E05f00d0.TIF	06.07.23_Haec_Placa28_Plate_D_p00_0_E05f00d2.TIF	0	0	0	559	1	1536	1536	1536	559	b'eLue5qojG63IBk3zw9XAdLQiG8iQH630Bi7sjagU9qCCxw4Am1N00g=='	861debbbbd6d930350789e52a592cf5c	2c10a3ade98f6614950bc6d9a0a66db0	19c85136e7f465d0f35c8331f168b06f	1306.542639	877.8586431	0	367.1111111	0.021582734	4.02020983	31.4578464	0.069847653	0.014971553	0.709344826	0.110781966	0.132665636	0.067573232	0.085824643	0.087097383	0.036986882	0.036930457	0.020864174
-1	-1	-1	14	454	0	0	0.53125	0	3.71875	0.359375	0.421875	0.4375	1.203125	0.125	0.140625	06.07.23_Haec_Placa28_Plate_D_p00_0_E05f01d1.TIF	06.07.23_Haec_Placa28_Plate_D_p00_0_E05f01d0.TIF	06.07.23_Haec_Placa28_Plate_D_p00_0_E05f01d2.TIF	0	0	0	560	1	1536	1536	1536	560	b'eLue5qojG63IBk3zw9XANM3AcLQiG7CQH630Bi7sjagU9qCCxw4AoLJ01Q=='	46d1df036970a698f41311fe851749f6	c8db5b0d5cf6e0e7eb62f2f70ef3052a	88ba123c0423b23c373afd77bb394885	1367.920711	887.9144556	0	341.6428571	0.030837004	4.163220299	33.07892468	0.075865943	0.014857044	0.641868621	0.107912243	0.13458582	0.070780577	0.09086947	0.093310014	0.040122658	0.040122658	0.019261589
-1	-1	-1	58	948	0	0	0.640625	0	5.0625	0.484375	0.5	0.421875	0.96875	0.109375	0.140625	06.07.23_Haec_Placa28_Plate_D_p00_0_E05f02d1.TIF	06.07.23_Haec_Placa28_Plate_D_p00_0_E05f02d0.TIF	06.07.23_Haec_Placa28_Plate_D_p00_0_E05f02d2.TIF	0	0	0	561	1	1536	1536	1536	561	b'eLue5qojG63IBk3zw9XANM3AaLQiG7CQH630Bi7sjagU9qCCxw4AphF02A=='	a15ed33e318b75e0a4aba5307e7ef292	7324918733a5e85f0310c4b0376e2495	5c08e0419df60967fd593a39cef61c53	1075.065206	877.5494146	0	703.4827586	0.061181435	3.978981665	29.91323821	0.072677259	0.017266485	0.717564672	0.120174571	0.15112518	0.071137813	0.091693322	0.091323325	0.040229173	0.040204353	0.022136304
-1	-1	-1	24	842	0	0	0.546875	0	5.734375	0.421875	0.390625	0.4375	1.015625	0.109375	0.125	06.07.23_Haec_Placa28_Plate_D_p00_0_E05f03d1.TIF	06.07.23_Haec_Placa28_Plate_D_p00_0_E05f03d0.TIF	06.07.23_Haec_Placa28_Plate_D_p00_0_E05f03d2.TIF	0	0	0	562	1	1536	1536	1536	562	b'eLue5qojG63IBk3zw9XANM3AeLQiG7CQH630Bi7sjagU9qCCxw4Aq3B02w=='	3f45d66efa6f4d056e068d3082345bff	afc48e942b7ea8d98912dc1833e4f074	b6d1a3e2978d6df05c967b133bca7da8	849.6938867	907.045142	0	692.625	0.028503563	3.95868392	29.56302074	0.073155654	0.015376555	0.684801954	0.108807232	0.134874951	0.070084096	0.088928976	0.090722372	0.039499792	0.039476504	0.019609674
-1	-1	-1	17	319	0	0	0.53125	0	3.65625	0.34375	0.390625	0.421875	1.125	0.109375	0.140625	06.07.23_Haec_Placa28_Plate_D_p00_0_E05f04d1.TIF	06.07.23_Haec_Placa28_Plate_D_p00_0_E05f04d0.TIF	06.07.23_Haec_Placa28_Plate_D_p00_0_E05f04d2.TIF	0	0	0	563	1	1536	1536	1536	563	b'eLue5qojG63IBk3zw9XANM3AZLQiG7CQH630Bi7sjagU9qCCxw4AsM903g=='	c06f50dc3a03a665695c822fb449ad66	6f93ffd92169d937a75d19f24249ad96	826a120bc94667019d95868d8aa37f82	1386.156027	419.9399044	0	211.5882353	0.053291536	3.882525157	29.97043543	0.064078925	0.013209172	0.720861854	0.105919236	0.129583874	0.06397891	0.079121203	0.077976522	0.038109289	0.038023236	0.018606817
-1	-1	-1	45	424	0	0	0.65625	0	4.015625	0.421875	0.375	0.546875	0.984375	0.109375	0.125	06.07.23_Haec_Placa28_Plate_D_p00_0_E05f05d1.TIF	06.07.23_Haec_Placa28_Plate_D_p00_0_E05f05d0.TIF	06.07.23_Haec_Placa28_Plate_D_p00_0_E05f05d2.TIF	0	0	0	564	1	1536	1536	1536	564	b'eLue5qojG63IBk3zw9XANM3AdLQiG7CQH630Bi7sjagU9qCCxw4Ati504Q=='	d998ff91c5890fb8cf493aeab89f070b	3ba16bfd658500fa7c22b272618ddc2a	91e18a3f9cece8e2d82eddffaf8d3a4c	1084.950945	356.1752009	0	336.1333333	0.106132075	4.979467395	38.94118682	0.087282651	0.019339623	0.665924272	0.142092124	0.182954129	0.08493987	0.1088609	0.107426936	0.050231226	0.050184981	0.024602246
-1	-1	-1	18	859	0	0	0.578125	0	5.6875	0.421875	0.390625	0.4375	0.96875	0.109375	0.140625	06.07.23_Haec_Placa28_Plate_D_p00_0_E06f00d1.TIF	06.07.23_Haec_Placa28_Plate_D_p00_0_E06f00d0.TIF	06.07.23_Haec_Placa28_Plate_D_p00_0_E06f00d2.TIF	0	0	0	565	1	1536	1536	1536	565	b'eLue5qojG63IBk3zw9XAbLQiG8iQH630Bi7sjagU9qCCxw4AoLt01Q=='	022dd7f221598bf0884e058143d10d5c	925ba41777dc37985325959a2d6dee61	e1d0abdd0b0728aa0f99734c54f0ba8d	1305.703853	1221.895582	0	618.7777778	0.020954598	3.220237944	24.52636284	0.05594741	0.00952544	0.586618624	0.078613985	0.095021574	0.053927865	0.066077145	0.066963411	0.03346801	0.033426922	0.012582141
-1	-1	-1	58	1175	0	0	0.53125	0	5.4375	0.515625	0.421875	0.4375	1.265625	0.125	0.171875	06.07.23_Haec_Placa28_Plate_D_p00_0_E06f01d1.TIF	06.07.23_Haec_Placa28_Plate_D_p00_0_E06f01d0.TIF	06.07.23_Haec_Placa28_Plate_D_p00_0_E06f01d2.TIF	0	0	0	566	1	1536	1536	1536	566	b'eLue5qojG63IBk3zw9XALM3AcLQiG7CQH630Bi7sjagU9qCCxw4Aphp02A=='	f0bdc82d43c4adf3bff98d7d5a1b56ef	da7411e89ce943ff739b91910354688c	58f6aa732bb1da142d20129a8086e3cb	1308.80475	921.6457536	0	887.2068966	0.049361702	2.975736427	24.87339911	0.047699626	0.010563204	0.710867843	0.077884024	0.098326244	0.047955985	0.060635931	0.059659576	0.029069671	0.029006259	0.013743774
-1	-1	-1	21	1684	0	0	0.734375	0	6.421875	0.671875	0.40625	0.421875	0.96875	0.125	0.125	06.07.23_Haec_Placa28_Plate_D_p00_0_E06f02d1.TIF	06.07.23_Haec_Placa28_Plate_D_p00_0_E06f02d0.TIF	06.07.23_Haec_Placa28_Plate_D_p00_0_E06f02d2.TIF	0	0	0	567	1	1536	1536	1536	567	b'eLue5qojG63IBk3zw9XALM3AaLQiG7CQH630Bi7sjagU9qCCxw4Aq3l02w=='	1c20e694f03faaf451414c43ffbc454d	f385ffb06ed3cbaf08b81748f222a4a4	2e432b624e3d9fec117fe5065a2c5cb9	1028.88523	1009.18963	0	1455.571429	0.012470309	2.673326895	18.78458904	0.049134299	0.009127428	0.511398289	0.070124821	0.085976435	0.047550193	0.058506087	0.058971405	0.030652975	0.030627359	0.010740519
-1	-1	-1	6	1072	0	0	0.578125	0	5.421875	0.453125	0.390625	0.40625	0.984375	0.109375	0.140625	06.07.23_Haec_Placa28_Plate_D_p00_0_E06f03d1.TIF	06.07.23_Haec_Placa28_Plate_D_p00_0_E06f03d0.TIF	06.07.23_Haec_Placa28_Plate_D_p00_0_E06f03d2.TIF	0	0	0	568	1	1536	1536	1536	568	b'eLue5qojG63IBk3zw9XALM3AeLQiG7CQH630Bi7sjagU9qCCxw4AsNh03g=='	deedb362c53c15d4c7a8f2960437928f	0d4c30734f47108f7f6b02bd301885f1	6b11da33d82b745dafb43a9b652324dc	1061.576736	871.8593306	0	797	0.005597015	3.402674227	23.77976727	0.064190081	0.009886231	0.510030698	0.085049022	0.101510831	0.060934721	0.073896792	0.07560726	0.039387622	0.039362015	0.012704632
-1	-1	-1	3	528	0	0	0.53125	0	4.171875	0.375	0.390625	0.4375	1.171875	0.109375	0.125	06.07.23_Haec_Placa28_Plate_D_p00_0_E06f04d1.TIF	06.07.23_Haec_Placa28_Plate_D_p00_0_E06f04d0.TIF	06.07.23_Haec_Placa28_Plate_D_p00_0_E06f04d2.TIF	0	0	0	569	1	1536	1536	1536	569	b'eLue5qojG63IBk3zw9XALM3AZLQiG7CQH630Bi7sjagU9qCCxw4Atjd04Q=='	df34e6c85d2a5a345ae1fd5b9444a967	a089c77d27ae1d3029bb0023700f7dad	43c87a316a9e0492e073bce321092e31	1339.090863	106.9545901	0	307.6666667	0.005681818	4.270692338	30.45815595	0.076340614	0.010643197	0.511875448	0.101715689	0.117647062	0.073421666	0.086870694	0.08869207	0.048648249	0.048566549	0.014582664
-1	-1	-1	5	676	0	0	0.6875	0	4.640625	0.40625	0.375	0.546875	0.984375	0.125	0.171875	06.07.23_Haec_Placa28_Plate_D_p00_0_E06f05d1.TIF	06.07.23_Haec_Placa28_Plate_D_p00_0_E06f05d0.TIF	06.07.23_Haec_Placa28_Plate_D_p00_0_E06f05d2.TIF	0	0	0	570	1	1536	1536	1536	570	b'eLue5qojG63IBk3zw9XALM3AdLQiG7CQH630Bi7sjagU9qCCxw4Au5Z05A=='	b072296698fd096c8c19dba04cf29ad0	32d80122c1c60a11431c95918ac5e145	b481caef47c14674665b6c28004b67b5	785.6788901	473.1919452	0	660	0.00739645	4.387864142	31.03350823	0.080921513	0.01101636	0.43826765	0.104658316	0.122183552	0.077069315	0.091892564	0.093604249	0.053033996	0.05295278	0.01410524
-1	-1	-1	6	698	0	0	0.59375	0	5.453125	0.390625	0.375	0.46875	0.96875	0.109375	0.125	06.07.23_Haec_Placa28_Plate_D_p00_0_E07f00d1.TIF	06.07.23_Haec_Placa28_Plate_D_p00_0_E07f00d0.TIF	06.07.23_Haec_Placa28_Plate_D_p00_0_E07f00d2.TIF	0	0	0	571	1	1536	1536	1536	571	b'eLue5qojG63IBk3zw9XAfLQiG8iQH630Bi7sjagU9qCCxw4ApiN02A=='	0292ff2030fa8dc013814048d295d971	9d8aa6dcdac6032bdae3bde1bc65653d	9ef15fb712eeee4d913d0093135d9928	678.7044326	1243.562556	0	315.6666667	0.008595989	3.396735872	25.06788093	0.060757629	0.009559526	0.557339978	0.083161978	0.099005565	0.058122518	0.07041338	0.071751224	0.036754875	0.036693074	0.012736117
-1	-1	-1	30	903	0	0	0.5625	0	4.84375	0.4375	0.421875	0.4375	1.21875	0.140625	0.140625	06.07.23_Haec_Placa28_Plate_D_p00_0_E07f01d1.TIF	06.07.23_Haec_Placa28_Plate_D_p00_0_E07f01d0.TIF	06.07.23_Haec_Placa28_Plate_D_p00_0_E07f01d2.TIF	0	0	0	572	1	1536	1536	1536	572	b'eLue5qojG63IBk3zw9XAPM3AcLQiG7CQH630Bi7sjagU9qCCxw4Aq4J02w=='	4d793d14c2016ee704b2f989334ba68f	51ef3cc528b0d15c302d042ed7d936e2	eb76c5ba05f912f28d7c66e6cd07f351	908.8527988	572.7731054	0	574.9333333	0.033222591	3.54012561	28.03823932	0.064480057	0.012175103	0.617630668	0.091212301	0.115753591	0.061604881	0.07758933	0.078598573	0.038038783	0.038012726	0.014869238
-1	-1	-1	12	1233	0	0	0.703125	0	5.59375	0.546875	0.515625	0.421875	1.0625	0.125	0.125	06.07.23_Haec_Placa28_Plate_D_p00_0_E07f02d1.TIF	06.07.23_Haec_Placa28_Plate_D_p00_0_E07f02d0.TIF	06.07.23_Haec_Placa28_Plate_D_p00_0_E07f02d2.TIF	0	0	0	573	1	1536	1536	1536	573	b'eLue5qojG63IBk3zw9XAPM3AaLQiG7CQH630Bi7sjagU9qCCxw4AsOF03g=='	8a9c8764ac9b64012ae42bad2b4fcb6c	f0a3b578f2440af6061d85d68e554bd7	5aff803e8f29842e9fe6a18ebdc581e2	1163.171319	746.2503945	0	1093.416667	0.00973236	2.894575727	20.92731639	0.051191898	0.007870172	0.532224787	0.069246062	0.082244806	0.049315905	0.059034415	0.059871509	0.032482548	0.032463465	0.010183887
-1	-1	-1	3	917	0	0	0.59375	0	5.5625	0.421875	0.421875	0.421875	0.953125	0.09375	0.125	06.07.23_Haec_Placa28_Plate_D_p00_0_E07f03d1.TIF	06.07.23_Haec_Placa28_Plate_D_p00_0_E07f03d0.TIF	06.07.23_Haec_Placa28_Plate_D_p00_0_E07f03d2.TIF	0	0	0	574	1	1536	1536	1536	574	b'eLue5qojG63IBk3zw9XAPM3AeLQiG7CQH630Bi7sjagU9qCCxw4AtkB04Q=='	a174604ac95ef2dbd66d24cbfe0f919a	ae3661cffdc15f7a71c3751fe080b7ee	01b934b04b2cf061f84849bf4abf736f	1585.055126	777.1996931	0	809	0.003271538	3.45912726	24.96947917	0.062932198	0.009844549	0.542735732	0.084542521	0.099005712	0.059984071	0.072571698	0.074154855	0.037958391	0.037919902	0.012938849
-1	-1	-1	1	551	0	0	0.546875	0	4.25	0.375	0.40625	0.421875	1.21875	0.109375	0.140625	06.07.23_Haec_Placa28_Plate_D_p00_0_E07f04d1.TIF	06.07.23_Haec_Placa28_Plate_D_p00_0_E07f04d0.TIF	06.07.23_Haec_Placa28_Plate_D_p00_0_E07f04d2.TIF	0	0	0	575	1	1536	1536	1536	575	b'eLue5qojG63IBk3zw9XAPM3AZLQiG7CQH630Bi7sjagU9qCCxw4Au5905A=='	4d1d1f89c9498ab5e784bffbbeff0c36	19e8c648b1405ae7b8ef8dafe4cb048e	e9807d39e7d46deecc0e34f428a4b5d2	1855.403756	1288.629108	0	178	0.001814882	3.931184057	27.8846241	0.066102632	0.00846945	0.513718614	0.089413191	0.100274015	0.065050936	0.074485871	0.07573752	0.044311592	0.044155014	0.012401395
-1	-1	-1	2	629	0	0	0.671875	0	4.5625	0.40625	0.375	0.515625	0.984375	0.125	0.125	06.07.23_Haec_Placa28_Plate_D_p00_0_E07f05d1.TIF	06.07.23_Haec_Placa28_Plate_D_p00_0_E07f05d0.TIF	06.07.23_Haec_Placa28_Plate_D_p00_0_E07f05d2.TIF	0	0	0	576	1	1536	1536	1536	576	b'eLue5qojG63IBk3zw9XAPM3AdLQiG7CQH630Bi7sjagU9qCCxw4AwP505w=='	3ceb4372e1ee4dda75e288ae0542c424	55ea182dc3d3f4e25cd10c1f770bfb48	b94cc8a0748a04739da044c60d41d428	629.4719845	523.4360284	0	558	0.00317965	4.153976234	28.32696859	0.074322768	0.008388666	0.393187959	0.094148823	0.10637489	0.072048148	0.082359845	0.083696501	0.051741016	0.051647497	0.011551094
-1	-1	-1	3	677	0	0	0.546875	0	5.265625	0.390625	0.375	0.421875	0.96875	0.109375	0.125	06.07.23_Haec_Placa28_Plate_D_p00_0_E08f00d1.TIF	06.07.23_Haec_Placa28_Plate_D_p00_0_E08f00d0.TIF	06.07.23_Haec_Placa28_Plate_D_p00_0_E08f00d2.TIF	0	0	0	577	1	1536	1536	1536	577	b'eLue5qojG63IBk3zw9XAYrQiG8iQH630Bi7sjagU9qCCxw4Aq4t02w=='	00f5caf700fd969e07ac8f82d385b426	8f442e969abb932214aed7995c1a7bf9	0c00ab6b73f7f9d7206a7cdc0c55c2f1	677.4446498	900.9931498	0	538	0.004431315	3.696817088	26.47673489	0.068117707	0.011225997	0.589268697	0.094540507	0.109896606	0.065257393	0.079273548	0.08134214	0.04010195	0.040072988	0.015445992
-1	-1	-1	12	908	0	0	0.53125	0	4.703125	0.4375	0.40625	0.4375	1.203125	0.125	0.125	06.07.23_Haec_Placa28_Plate_D_p00_0_E08f01d1.TIF	06.07.23_Haec_Placa28_Plate_D_p00_0_E08f01d0.TIF	06.07.23_Haec_Placa28_Plate_D_p00_0_E08f01d2.TIF	0	0	0	578	1	1536	1536	1536	578	b'eLue5qojG63IBk3zw9XAIs3AcLQiG7CQH630Bi7sjagU9qCCxw4AsOp03g=='	26e154c596a302247f3f6d46e88975a8	a03e3e9c43dc2a8000e418408844afbb	34d60d5e8808b24a0e1e7b8f0d5dd5d0	1164.235907	977.9989645	0	784.6666667	0.013215859	3.714524592	26.436353	0.071297618	0.012129654	0.636001949	0.100047511	0.11813078	0.067913753	0.083855904	0.085803751	0.041124645	0.041116007	0.017061256
-1	-1	-1	13	1212	0	0	0.71875	0	5.390625	0.5	0.515625	0.421875	0.984375	0.125	0.140625	06.07.23_Haec_Placa28_Plate_D_p00_0_E08f02d1.TIF	06.07.23_Haec_Placa28_Plate_D_p00_0_E08f02d0.TIF	06.07.23_Haec_Placa28_Plate_D_p00_0_E08f02d2.TIF	0	0	0	579	1	1536	1536	1536	579	b'eLue5qojG63IBk3zw9XAIs3AaLQiG7CQH630Bi7sjagU9qCCxw4Atkl04Q=='	222ecfbd1736b7f75bcb7aea0561fe9d	b527bf940c9f2dd4e3ec4d0aca385b5b	5e94b780c6cf399830e74b87cf9e5913	1173.60366	602.4893841	0	816.3846154	0.010726073	3.308956284	23.12747104	0.05979179	0.009794215	0.614665919	0.0878632	0.101297486	0.058474779	0.070106638	0.071046077	0.036138615	0.036115966	0.014677104
-1	-1	-1	11	1044	0	0	0.59375	0	5.9375	0.453125	0.375	0.421875	0.96875	0.109375	0.109375	06.07.23_Haec_Placa28_Plate_D_p00_0_E08f03d1.TIF	06.07.23_Haec_Placa28_Plate_D_p00_0_E08f03d0.TIF	06.07.23_Haec_Placa28_Plate_D_p00_0_E08f03d2.TIF	0	0	0	580	1	1536	1536	1536	580	b'eLue5qojG63IBk3zw9XAIs3AeLQiG7CQH630Bi7sjagU9qCCxw4Au6h05A=='	e72d05c92a02587964112d2960a76271	ab89ea0ac6b481aeb7a81670851032d9	6218ef178d5866f1d05831e4f115c949	1039.33664	970.2629493	0	906.7272727	0.010536398	3.424862993	24.48149719	0.063129181	0.010213358	0.572094454	0.088693564	0.103763807	0.060425278	0.07362511	0.075107056	0.037453987	0.037431449	0.014445999
-1	-1	-1	13	685	0	0	0.53125	0	4.640625	0.40625	0.390625	0.40625	1.171875	0.125	0.125	06.07.23_Haec_Placa28_Plate_D_p00_0_E08f04d1.TIF	06.07.23_Haec_Placa28_Plate_D_p00_0_E08f04d0.TIF	06.07.23_Haec_Placa28_Plate_D_p00_0_E08f04d2.TIF	0	0	0	581	1	1536	1536	1536	581	b'eLue5qojG63IBk3zw9XAIs3AZLQiG7CQH630Bi7sjagU9qCCxw4AwQd05w=='	8c613b4ffd93d93582915b94ec974888	e304226b970a54509cd389926859134c	0161dd8a1e330346216fd7a925fb6470	1051.7915	553.1007076	0	452.1538462	0.018978102	4.183214657	30.27443048	0.075437243	0.011069129	0.516141072	0.102642052	0.120555321	0.072370777	0.087003441	0.088618866	0.048243883	0.048163734	0.014880856
-1	-1	-1	15	696	0	0	0.703125	0	5.21875	0.421875	0.390625	0.4375	1.015625	0.140625	0.171875	06.07.23_Haec_Placa28_Plate_D_p00_0_E08f05d1.TIF	06.07.23_Haec_Placa28_Plate_D_p00_0_E08f05d0.TIF	06.07.23_Haec_Placa28_Plate_D_p00_0_E08f05d2.TIF	0	0	0	582	1	1536	1536	1536	582	b'eLue5qojG63IBk3zw9XAIs3AdLQiG7CQH630Bi7sjagU9qCCxw4AxmZ06g=='	b8bd222b0e3f80796fd624d876730adf	a5cdcc21ae7cf6663b011134c49b9e70	58f37bcf08c7720f39ced489bed01965	769.4516146	522.7604102	0	514.6666667	0.021551724	4.290258174	31.20340406	0.076376213	0.011130832	0.499088175	0.107544515	0.124425291	0.074484358	0.088055461	0.089026935	0.05011269	0.050045077	0.015945453
-1	-1	-1	5	773	0	0	0.546875	0	4.875	0.40625	0.375	0.421875	0.984375	0.125	0.140625	06.07.23_Haec_Placa28_Plate_D_p00_0_E09f00d1.TIF	06.07.23_Haec_Placa28_Plate_D_p00_0_E09f00d0.TIF	06.07.23_Haec_Placa28_Plate_D_p00_0_E09f00d2.TIF	0	0	0	583	1	1536	1536	1536	583	b'eLue5qojG63IBk3zw9XAcrQiG8iQH630Bi7sjagU9qCCxw4AsPN03g=='	25dce478ca7335edc4f5aa5ff801b262	7a3adf7e7f9245f3a890542aa6474566	636959630a9dc02826319d3252d3f504	1313.634563	1135.262952	0	574.6	0.006468305	3.20930938	23.00899539	0.055504403	0.00886031	0.608569902	0.078664741	0.089810519	0.054381635	0.064326009	0.065667252	0.033919287	0.033833043	0.01261936
-1	-1	-1	4	952	0	0	0.578125	0	5.5625	0.453125	0.390625	0.4375	1	0.171875	0.203125	06.07.23_Haec_Placa28_Plate_D_p00_0_E09f01d1.TIF	06.07.23_Haec_Placa28_Plate_D_p00_0_E09f01d0.TIF	06.07.23_Haec_Placa28_Plate_D_p00_0_E09f01d2.TIF	0	0	0	584	1	1536	1536	1536	584	b'eLue5qojG63IBk3zw9XAMs3AcLQiG7CQH630Bi7sjagU9qCCxw4AtlJ04Q=='	6de6b673ff803baa0a0accc83eec881c	ddd37044a40049f49307152cbf55f590	f3fcb5d769d406a2a9194fe808908da9	1235.192323	574.5372534	0	768.25	0.004201681	3.159103733	22.52561028	0.05427583	0.008403361	0.58886911	0.076153405	0.086138576	0.053283726	0.062706372	0.064110646	0.033774099	0.03370819	0.011971657
-1	-1	-1	29	1708	0	0	0.59375	0	7.453125	0.546875	0.4375	0.4375	1.21875	0.125	0.140625	06.07.23_Haec_Placa28_Plate_D_p00_0_E09f02d1.TIF	06.07.23_Haec_Placa28_Plate_D_p00_0_E09f02d0.TIF	06.07.23_Haec_Placa28_Plate_D_p00_0_E09f02d2.TIF	0	0	0	585	1	1536	1536	1536	585	b'eLue5qojG63IBk3zw9XAMs3AaLQiG7CQH630Bi7sjagU9qCCxw4Au7F05A=='	d30bddc53e9b3f5bfbd7762c4c137225	73a634bf4369431d25401571c7997bdc	b605b526717a4047b23b4a34b1d5707d	1058.368771	737.4168754	0	1365.275862	0.016978923	2.461013991	17.21893791	0.043477064	0.007220921	0.523267498	0.063718604	0.07683795	0.042575351	0.051167258	0.05140171	0.027228269	0.027186941	0.009848351
-1	-1	-1	8	1171	0	0	0.578125	0	5.921875	0.484375	0.390625	0.421875	1.0625	0.09375	0.125	06.07.23_Haec_Placa28_Plate_D_p00_0_E09f03d1.TIF	06.07.23_Haec_Placa28_Plate_D_p00_0_E09f03d0.TIF	06.07.23_Haec_Placa28_Plate_D_p00_0_E09f03d2.TIF	0	0	0	586	1	1536	1536	1536	586	b'eLue5qojG63IBk3zw9XAMs3AeLQiG7CQH630Bi7sjagU9qCCxw4AwRB05w=='	018949e11e139aa444b80327c42e1ad7	efddbf9bf624eb66304f64b32f34678d	e5c10c96c300b0edd3d807ee207e907f	1041.812129	1177.201597	0	1102.125	0.006831768	2.706284304	19.98829279	0.046454348	0.007769461	0.557462273	0.065859582	0.077945783	0.044974128	0.054274726	0.055181596	0.028237974	0.028194438	0.010407785
-1	-1	-1	9	801	0	0	0.5625	0	5.140625	0.453125	0.390625	0.453125	1.015625	0.1875	0.15625	06.07.23_Haec_Placa28_Plate_D_p00_0_E09f04d1.TIF	06.07.23_Haec_Placa28_Plate_D_p00_0_E09f04d0.TIF	06.07.23_Haec_Placa28_Plate_D_p00_0_E09f04d2.TIF	0	0	0	587	1	1536	1536	1536	587	b'eLue5qojG63IBk3zw9XAMs3AZLQiG7CQH630Bi7sjagU9qCCxw4Axm906g=='	9e0131881b286644a750d7e9e301dfe1	169842ef178dcad3fcc32f0e8af7acdf	0689b343962db076f63872ab59a879f4	536.7809165	632.5845072	0	725.2222222	0.011235955	3.435769112	24.35621718	0.059533428	0.008357201	0.487637934	0.080188982	0.092624418	0.057810022	0.067893333	0.068845318	0.038804437	0.03876527	0.011435026
-1	-1	-1	5	670	0	0	0.546875	0	4.328125	0.390625	0.421875	0.453125	1.015625	0.171875	0.125	06.07.23_Haec_Placa28_Plate_D_p00_0_E09f05d1.TIF	06.07.23_Haec_Placa28_Plate_D_p00_0_E09f05d0.TIF	06.07.23_Haec_Placa28_Plate_D_p00_0_E09f05d2.TIF	0	0	0	588	1	1536	1536	1536	588	b'eLue5qojG63IBk3zw9XAMs3AdLQiG7CQH630Bi7sjagU9qCCxw4Ay8507Q=='	33f0b0eea5b01a6723a3eab0700527fc	c7c636ef85f30c27813ebb0414862d89	800d4ee04ad3f94d414c8c6e235ba301	1151.25399	457.7372927	0	644.4	0.007462687	3.793245642	26.950747	0.065182911	0.008659643	0.47082346	0.086713494	0.098366992	0.063378314	0.073754853	0.075112674	0.043330408	0.04329529	0.012035626
-1	-1	-1	3	27	0	0	0.546875	0	2.890625	0.28125	0.3125	0.40625	0.984375	0.125	0.125	06.07.23_Haec_Placa28_Plate_D_p00_0_E10f00d1.TIF	06.07.23_Haec_Placa28_Plate_D_p00_0_E10f00d0.TIF	06.07.23_Haec_Placa28_Plate_D_p00_0_E10f00d2.TIF	0	0	0	589	1	1536	1536	1536	589	b'eLue5qojG63IBk3zw9XQYLQiG8iQH630Bi7sjagU9qCCxw4AhbZ0xg=='	6f1eca833d408965de480cb37f2c5869	5975002aee205b262f7724c6647fc389	e796a5e228129ea27f58adbfb5c8a735	1034.437163	818.0283237	0	14.66666667	0.111111111	2.877560001	28.30036388	0.061801018	0.02207698	0.533658384	0.088743648	0.150472045	0.05596041	0.085714635	0.083805376	0.03180828	0.03180828	0.015670155
-1	-1	-1	2	73	0	0	0.53125	0	2.953125	0.296875	0.34375	0.4375	1.0625	0.1875	0.203125	06.07.23_Haec_Placa28_Plate_D_p00_0_E10f01d1.TIF	06.07.23_Haec_Placa28_Plate_D_p00_0_E10f01d0.TIF	06.07.23_Haec_Placa28_Plate_D_p00_0_E10f01d2.TIF	0	0	0	590	1	1536	1536	1536	590	b'eLue5qojG63IBk3zw9XQIM3AcLQiG7CQH630Bi7sjagU9qCCxw4AixV0yQ=='	144c36bdc3348f278d5bc1d7b5ee13f6	bf3e49001c9c9114dd725e1a8dd3781f	ffbb10573035ad1ec671c8bc031508fb	876.890558	991.0960369	0	52	0.02739726	3.648401932	35.98995532	0.052739728	0.011388665	0.874638105	0.081224821	0.097233417	0.052867001	0.064155653	0.065028205	0.030244428	0.030190707	0.014610307
-1	-1	-1	79	2618	0	0	0.625	0	12.171875	0.734375	0.421875	0.53125	1.09375	0.109375	0.125	06.07.23_Haec_Placa28_Plate_D_p00_0_E10f02d1.TIF	06.07.23_Haec_Placa28_Plate_D_p00_0_E10f02d0.TIF	06.07.23_Haec_Placa28_Plate_D_p00_0_E10f02d2.TIF	0	0	0	591	1	1536	1536	1536	591	b'eLue5qojG63IBk3zw9XQIM3AaLQiG7CQH630Bi7sjagU9qCCxw4AkHR0zA=='	f9447e6d8df5b9809ac8bf8f69195693	9afdd0b61d303f5bce5d9c645e1e11b4	3d9e92f13a314f71a4d3424753f2006a	833.622613	898.8215505	0	1848.037975	0.030175707	3.442437825	22.99388762	0.061016494	0.010782067	0.57150708	0.094486139	0.111390227	0.061975201	0.07256739	0.072301864	0.039721986	0.039650086	0.014836013
-1	-1	-1	24	1101	0	0	0.6875	0	6.78125	0.46875	0.40625	0.421875	0.96875	0.109375	0.140625	06.07.23_Haec_Placa28_Plate_D_p00_0_E10f03d1.TIF	06.07.23_Haec_Placa28_Plate_D_p00_0_E10f03d0.TIF	06.07.23_Haec_Placa28_Plate_D_p00_0_E10f03d2.TIF	0	0	0	592	1	1536	1536	1536	592	b'eLue5qojG63IBk3zw9XQIM3AeLQiG7CQH630Bi7sjagU9qCCxw4AldN0zw=='	d3222b75871a84908cb0e8f284097bf6	b4ab4242b26fbf876067c77171d93e80	24378095851124a5a176f9f002c769b3	860.3827995	1008.106615	0	848.125	0.021798365	3.777457323	28.87308586	0.059026555	0.009447739	0.613721163	0.088436539	0.101682965	0.059233157	0.069020282	0.069350503	0.037498888	0.037402719	0.01387418
-1	-1	-1	3	795	0	0	0.515625	0	5.1875	0.421875	0.390625	0.4375	1.0625	0.171875	0.203125	06.07.23_Haec_Placa28_Plate_D_p00_0_E10f04d1.TIF	06.07.23_Haec_Placa28_Plate_D_p00_0_E10f04d0.TIF	06.07.23_Haec_Placa28_Plate_D_p00_0_E10f04d2.TIF	0	0	0	593	1	1536	1536	1536	593	b'eLue5qojG63IBk3zw9XQIM3AZLQiG7CQH630Bi7sjagU9qCCxw4AmzJ00g=='	1385aa42df1494950ac739d2e2691e76	904de0269251608ece3b51814af06b69	5c51ba83257bb633fbbf97af18144bf6	1049.003513	870.3280182	0	787.6666667	0.003773585	3.605337381	26.02863067	0.061616724	0.007830806	0.448181355	0.080833644	0.092149466	0.059682509	0.069319952	0.070556174	0.041124677	0.041070417	0.010831867
-1	-1	-1	5	511	0	0	0.578125	0	4.5	0.375	0.390625	0.53125	0.984375	0.125	0.125	06.07.23_Haec_Placa28_Plate_D_p00_0_E10f05d1.TIF	06.07.23_Haec_Placa28_Plate_D_p00_0_E10f05d0.TIF	06.07.23_Haec_Placa28_Plate_D_p00_0_E10f05d2.TIF	0	0	0	594	1	1536	1536	1536	594	b'eLue5qojG63IBk3zw9XQIM3AdLQiG7CQH630Bi7sjagU9qCCxw4AoJF01Q=='	ca02464d779ea4fb5eca07b5a1bcfacc	e8eea58747daf9ffcc7c66bd6a9f9484	6a48dcf09cda28e8dcefc2220672ce76	1305.310205	256.1835076	0	489	0.009784736	4.048724262	28.59531181	0.070175744	0.008318944	0.436746822	0.092145354	0.10385634	0.068699393	0.078572634	0.079885655	0.048447874	0.048378805	0.012009962
-1	-1	-1	5	870	0	0	0.5625	0	5.71875	0.421875	0.390625	0.40625	0.953125	0.125	0.125	06.07.23_Haec_Placa28_Plate_D_p00_0_E11f00d1.TIF	06.07.23_Haec_Placa28_Plate_D_p00_0_E11f00d0.TIF	06.07.23_Haec_Placa28_Plate_D_p00_0_E11f00d2.TIF	0	0	0	595	1	1536	1536	1536	595	b'eLue5qojG63IBk3zw9XQcLQiG8iQH630Bi7sjagU9qCCxw4Aix50yQ=='	cb4144f455db64907f44460a38eba696	aca93a78ddb679fe9c077fc3aa0873d7	4581da7275f175b16a3c495007fd43d2	955.1980208	947.3606065	0	809.2	0.005747126	3.012427406	20.78129878	0.053064009	0.007903989	0.534717834	0.074672078	0.085233268	0.052201791	0.060974958	0.061920218	0.033982422	0.033905793	0.01110174
-1	-1	-1	5	595	0	0	0.515625	0	4.859375	0.40625	0.40625	0.4375	1.234375	0.109375	0.125	06.07.23_Haec_Placa28_Plate_D_p00_0_E11f01d1.TIF	06.07.23_Haec_Placa28_Plate_D_p00_0_E11f01d0.TIF	06.07.23_Haec_Placa28_Plate_D_p00_0_E11f01d2.TIF	0	0	0	596	1	1536	1536	1536	596	b'eLue5qojG63IBk3zw9XQMM3AcLQiG7CQH630Bi7sjagU9qCCxw4AkH10zA=='	2393a4f11a6d7fab85327f9b6c328c9d	7ab6b9f7793532136ba4db790283e88f	d2c0d341db568dfb5b14e25ebde249df	1576.654191	833.4789527	0	513	0.008403361	3.943173618	28.25158094	0.064911849	0.009965398	0.684961765	0.093254245	0.103918276	0.065218307	0.074860126	0.076038888	0.041667492	0.041496129	0.014310886
-1	-1	-1	7	1416	0	0	0.703125	0	6.15625	0.578125	0.484375	0.421875	1	0.125	0.15625	06.07.23_Haec_Placa28_Plate_D_p00_0_E11f02d1.TIF	06.07.23_Haec_Placa28_Plate_D_p00_0_E11f02d0.TIF	06.07.23_Haec_Placa28_Plate_D_p00_0_E11f02d2.TIF	0	0	0	597	1	1536	1536	1536	597	b'eLue5qojG63IBk3zw9XQMM3AaLQiG7CQH630Bi7sjagU9qCCxw4Aldx0zw=='	98611b3f02427d47e615b7c4aeb619b9	53a8ee6b541c6891a143529bba61327e	9f71e212d58c16a992a27676e5323e8e	972.3406391	859.2151495	0	1113.857143	0.004943503	2.641279023	18.83213192	0.046579707	0.006865515	0.496041787	0.06378919	0.075288027	0.045055556	0.053608683	0.054241444	0.030026588	0.030001663	0.0092371
-1	-1	-1	5	1112	0	0	0.609375	0	6.203125	0.46875	0.40625	0.453125	0.953125	0.109375	0.140625	06.07.23_Haec_Placa28_Plate_D_p00_0_E11f03d1.TIF	06.07.23_Haec_Placa28_Plate_D_p00_0_E11f03d0.TIF	06.07.23_Haec_Placa28_Plate_D_p00_0_E11f03d2.TIF	0	0	0	598	1	1536	1536	1536	598	b'eLue5qojG63IBk3zw9XQMM3AeLQiG7CQH630Bi7sjagU9qCCxw4Amzt00g=='	c31e3cabf464d66b7cf73d26c3426326	fc2e00cc2e0675cd2e989ec9197c1f3b	a7dadc21d6ee19348344bd3ba319b966	1307.329457	447.2063598	0	887.6	0.004496403	3.207716274	22.71055925	0.055952005	0.008104105	0.534921148	0.077648472	0.089194529	0.054586651	0.063990737	0.064972142	0.035481028	0.03537523	0.01153065
-1	-1	-1	6	642	0	0	0.5625	0	4.40625	0.390625	0.40625	0.4375	1.25	0.109375	0.125	06.07.23_Haec_Placa28_Plate_D_p00_0_E11f04d1.TIF	06.07.23_Haec_Placa28_Plate_D_p00_0_E11f04d0.TIF	06.07.23_Haec_Placa28_Plate_D_p00_0_E11f04d2.TIF	0	0	0	599	1	1536	1536	1536	599	b'eLue5qojG63IBk3zw9XQMM3AZLQiG7CQH630Bi7sjagU9qCCxw4AoJp01Q=='	858dc94d689c648d562a44518af51f88	6f892e5a3a242a6fc1b1af952cf808db	9f00451c1f4e334ab25b70a91fcce98f	1505.385681	460.5637623	0	526.8333333	0.009345794	4.160912707	29.54242338	0.071531979	0.008811313	0.498628696	0.095485923	0.108857129	0.069952539	0.080654386	0.081903979	0.048683649	0.048598132	0.012777071
-1	-1	-1	9	629	0	0	0.703125	0	4.5625	0.40625	0.40625	0.53125	0.984375	0.109375	0.140625	06.07.23_Haec_Placa28_Plate_D_p00_0_E11f05d1.TIF	06.07.23_Haec_Placa28_Plate_D_p00_0_E11f05d0.TIF	06.07.23_Haec_Placa28_Plate_D_p00_0_E11f05d2.TIF	0	0	0	600	1	1536	1536	1536	600	b'eLue5qojG63IBk3zw9XQMM3AdLQiG7CQH630Bi7sjagU9qCCxw4Apfl02A=='	7ead9f7bd394761a1333c4c2ab7295da	0bf167156344a2fe2a61d7c40ecd2a17	8e92e57e1fe9abe14c941354a1a4c17e	810.4898749	315.952753	0	347.8888889	0.014308426	3.977412127	28.6748348	0.068293901	0.008070701	0.443470152	0.092378194	0.106449705	0.067334587	0.07700682	0.077237447	0.048205993	0.04809377	0.012184521
-1	-1	-1	9	781	0	0	0.59375	0	5.71875	0.40625	0.40625	0.421875	0.984375	0.109375	0.125	06.07.23_Haec_Placa28_Plate_D_p00_0_F02f00d1.TIF	06.07.23_Haec_Placa28_Plate_D_p00_0_F02f00d0.TIF	06.07.23_Haec_Placa28_Plate_D_p00_0_F02f00d2.TIF	0	0	0	601	1	1536	1536	1536	601	b'eLue5qojG63IBk3zw220IhvYkB+t9AYu7I2oFPaggscOAJCJdMw='	0308dbdae5cd05d31134f9075538abc2	a7ac911fbca9c45dab1ce76effcceece	62d33657fcd9c1b28b233ba3075fcc85	1284.498411	761.7351122	0	677.3333333	0.011523688	3.549356131	26.52925684	0.062610782	0.009861666	0.605504497	0.087981725	0.103728255	0.059793362	0.072955546	0.074964226	0.036469083	0.036428913	0.014305101
-1	-1	-1	20	828	0	0	0.546875	0	5.09375	0.453125	0.390625	0.421875	1.234375	0.109375	0.125	06.07.23_Haec_Placa28_Plate_D_p00_0_F02f01d1.TIF	06.07.23_Haec_Placa28_Plate_D_p00_0_F02f01d0.TIF	06.07.23_Haec_Placa28_Plate_D_p00_0_F02f01d2.TIF	0	0	0	602	1	1536	1536	1536	602	b'eLue5qojG63IBk3zww2U7g1HK7IBC/nRSm/gwt6ISmEPKnjsAJXodM8='	4343c0d6418282d26875cd6a02aa9b3d	252f87807f98408c273250dc76e97e0a	8041dc160858fa30e2369c59efc8a817	1277.835809	951.766669	0	609.15	0.024154589	3.592171176	27.18570221	0.061844039	0.011160841	0.63723535	0.089940326	0.10804206	0.059893953	0.073348328	0.074673205	0.036118217	0.036085063	0.015173552
-1	-1	-1	53	1328	0	0	0.734375	0	5.640625	0.515625	0.546875	0.4375	0.984375	0.125	0.140625	06.07.23_Haec_Placa28_Plate_D_p00_0_F02f02d1.TIF	06.07.23_Haec_Placa28_Plate_D_p00_0_F02f02d0.TIF	06.07.23_Haec_Placa28_Plate_D_p00_0_F02f02d2.TIF	0	0	0	603	1	1536	1536	1536	603	b'eLue5qojG63IBk3zww2U7o1GK7IBC/nRSm/gwt6ISmEPKnjsAJtHdNI='	78fc2018e1f80ed54479cdfe70734675	d87ccc09c3f305f812554012cda8b825	50f7ac02d3f16567f7b2fa8cfb79f6a1	1037.611919	806.8240342	0	1092.433962	0.039909639	3.093801767	22.37014001	0.056312753	0.011432495	0.622935044	0.088185096	0.11186511	0.055072226	0.068882947	0.068834162	0.03348689	0.03345736	0.014850395
-1	-1	-1	18	1055	0	0	0.578125	0	5.734375	0.453125	0.40625	0.4375	0.953125	0.109375	0.140625	06.07.23_Haec_Placa28_Plate_D_p00_0_F02f03d1.TIF	06.07.23_Haec_Placa28_Plate_D_p00_0_F02f03d0.TIF	06.07.23_Haec_Placa28_Plate_D_p00_0_F02f03d2.TIF	0	0	0	604	1	1536	1536	1536	604	b'eLue5qojG63IBk3zww2U7o1HK7IBC/nRSm/gwt6ISmEPKnjsAKCmdNU='	7582ac51d4cb68de5c83aaccc901dfb1	5196ee40a80b59fc7f6cce3cc0642bdb	9b37cfc4fe36fb907977e2d15a37f990	977.7929329	876.9640833	0	899.1666667	0.017061611	3.381221175	25.30646295	0.059168295	0.010393086	0.601181735	0.084520028	0.101068677	0.056738924	0.069805757	0.071049161	0.034740267	0.03471053	0.013714835
-1	-1	-1	4	675	0	0	0.53125	0	4.46875	0.40625	0.40625	0.4375	1.171875	0.109375	0.15625	06.07.23_Haec_Placa28_Plate_D_p00_0_F02f04d1.TIF	06.07.23_Haec_Placa28_Plate_D_p00_0_F02f04d0.TIF	06.07.23_Haec_Placa28_Plate_D_p00_0_F02f04d2.TIF	0	0	0	605	1	1536	1536	1536	605	b'eLue5qojG63IBk3zww2U7k1GK7IBC/nRSm/gwt6ISmEPKnjsAKYFdNg='	a4a15bc8d6802309acd6d44fe787a116	21b4b60aae45de8f39ff2d6f52cebad2	e92a0c55b3ecd3d5b74b515b3b9837dd	1215.599249	534.3505778	0	652	0.005925926	4.012032067	29.59258182	0.068819174	0.009417575	0.516682754	0.091892523	0.106248369	0.06626632	0.078336972	0.080008717	0.043689181	0.043636893	0.01338322
-1	-1	-1	19	745	0	0	0.671875	0	4.609375	0.4375	0.4375	0.5	1	0.109375	0.140625	06.07.23_Haec_Placa28_Plate_D_p00_0_F02f05d1.TIF	06.07.23_Haec_Placa28_Plate_D_p00_0_F02f05d0.TIF	06.07.23_Haec_Placa28_Plate_D_p00_0_F02f05d2.TIF	0	0	0	606	1	1536	1536	1536	606	b'eLue5qojG63IBk3zww2U7k1HK7IBC/nRSm/gwt6ISmEPKnjsAKtkdNs='	b19d28975f5ca065f6a3da3eaec2c3f2	9076e78f7062b21437ecc93a9e9552a7	15f3bffd65ca96e6baf9b28adedec88b	698.2720099	444.8727238	0	607.5263158	0.025503356	4.113778247	29.71663728	0.070086856	0.009977629	0.46911563	0.096249509	0.112472697	0.068263239	0.080235066	0.081271222	0.046590342	0.046542967	0.013539939
-1	-1	-1	25	988	0	0	0.59375	0	5.796875	0.4375	0.40625	0.4375	0.96875	0.125	0.125	06.07.23_Haec_Placa28_Plate_D_p00_0_F03f00d1.TIF	06.07.23_Haec_Placa28_Plate_D_p00_0_F03f00d0.TIF	06.07.23_Haec_Placa28_Plate_D_p00_0_F03f00d2.TIF	0	0	0	607	1	1536	1536	1536	607	b'eLue5qojG63IBk3zw83AeLQiG8iQH630Bi7sjagU9qCCxw4AlfF0zw=='	e8d2e3149d0b6d126d5a3e6dcca50842	7836b493db4548ff9917aff211458f82	f640340050b9d43da2d19be2043984b6	1191.193676	919.4739939	0	766.08	0.025303644	2.989703986	22.81544479	0.05176828	0.010923236	0.708896398	0.080197668	0.097241409	0.05055501	0.063460739	0.0647039	0.028812417	0.028780663	0.014463174
-1	-1	-1	68	1364	0	0	0.546875	0	6.03125	0.546875	0.40625	0.453125	1.203125	0.109375	0.140625	06.07.23_Haec_Placa28_Plate_D_p00_0_F03f01d1.TIF	06.07.23_Haec_Placa28_Plate_D_p00_0_F03f01d0.TIF	06.07.23_Haec_Placa28_Plate_D_p00_0_F03f01d2.TIF	0	0	0	608	1	1536	1536	1536	608	b'eLue5qojG63IBk3zw83AOM3AcLQiG7CQH630Bi7sjagU9qCCxw4Am1B00g=='	08110a020ab90757388c22086e2b0597	3d82832375fdd6f15c535cbea6121d4d	edd18bbbb3e712b6f9e874117ea9013a	1279.250221	798.0070082	0	1023.676471	0.049853372	2.750264586	21.87493306	0.046066933	0.011392387	0.753512555	0.080070153	0.098332473	0.046555662	0.05923127	0.059529356	0.026111208	0.026093957	0.015197673
-1	-1	-1	59	1916	0	0	0.75	0	7.09375	0.609375	0.4375	0.421875	1.21875	0.109375	0.125	06.07.23_Haec_Placa28_Plate_D_p00_0_F03f02d1.TIF	06.07.23_Haec_Placa28_Plate_D_p00_0_F03f02d0.TIF	06.07.23_Haec_Placa28_Plate_D_p00_0_F03f02d2.TIF	0	0	0	609	1	1536	1536	1536	609	b'eLue5qojG63IBk3zw83AOM3AaLQiG7CQH630Bi7sjagU9qCCxw4AoK901Q=='	d79a5a6b763cb0f2a448cd36653edd95	7a5cc947c8099590383a429e6cf03e34	c8508d5dbe6951292e1abe1642d0b4c7	556.5525553	723.0826549	0	1625.881356	0.030793319	2.491055787	17.52209311	0.044487598	0.009887838	0.632106484	0.074861847	0.09043555	0.044929372	0.055641477	0.055391135	0.026098081	0.02606738	0.013375667
-1	-1	-1	29	1244	0	0	0.53125	0	5.84375	0.515625	0.390625	0.40625	1	0.109375	0.140625	06.07.23_Haec_Placa28_Plate_D_p00_0_F03f03d1.TIF	06.07.23_Haec_Placa28_Plate_D_p00_0_F03f03d0.TIF	06.07.23_Haec_Placa28_Plate_D_p00_0_F03f03d2.TIF	0	0	0	610	1	1536	1536	1536	610	b'eLue5qojG63IBk3zw83AOM3AeLQiG7CQH630Bi7sjagU9qCCxw4Apg502A=='	cd09b5cbc08686de5e1dbbe9adb59087	aafcb76179cf32501223d791b6e4ea6d	5828cc126d122ad0da27e28ac30e31cb	495.0817674	1112.316929	0	892.8275862	0.023311897	2.877381714	21.54491267	0.049754115	0.010054536	0.685093548	0.078888471	0.094193307	0.048812366	0.060653357	0.061238259	0.028276906	0.028251687	0.014012588
-1	-1	-1	3	689	0	0	0.578125	0	4.6875	0.40625	0.390625	0.40625	1.15625	0.109375	0.140625	06.07.23_Haec_Placa28_Plate_D_p00_0_F03f04d1.TIF	06.07.23_Haec_Placa28_Plate_D_p00_0_F03f04d0.TIF	06.07.23_Haec_Placa28_Plate_D_p00_0_F03f04d2.TIF	0	0	0	611	1	1536	1536	1536	611	b'eLue5qojG63IBk3zw83AOM3AZLQiG7CQH630Bi7sjagU9qCCxw4Aq2102w=='	f3a12231f48c2fce342502d56f590109	73f142efb9f9ad2d8a692d67a1916ec9	c73fac6b28dbf2e6dd5b2d69d3bdef10	1202.328223	590.5609883	0	435.6666667	0.004354136	3.828134091	28.41647252	0.068580496	0.010785737	0.568297509	0.093235439	0.109525032	0.064989083	0.079226339	0.081188994	0.039807622	0.039756397	0.014831367
-1	-1	-1	14	717	0	0	0.6875	0	4.59375	0.421875	0.390625	0.4375	1	0.15625	0.15625	06.07.23_Haec_Placa28_Plate_D_p00_0_F03f05d1.TIF	06.07.23_Haec_Placa28_Plate_D_p00_0_F03f05d0.TIF	06.07.23_Haec_Placa28_Plate_D_p00_0_F03f05d2.TIF	0	0	0	612	1	1536	1536	1536	612	b'eLue5qojG63IBk3zw83AOM3AdLQiG7CQH630Bi7sjagU9qCCxw4AsMx03g=='	64b9985df044780b38f03c5e5385a0c0	cc50063d11ade7148c58577ab9e8e0b2	e87d9c82446887a1e9f8053e706886dc	870.8782488	585.2499543	0	549.6428571	0.019525802	3.926759211	28.80895422	0.070336644	0.010826702	0.56474041	0.098936202	0.116990732	0.067414082	0.081571425	0.083047559	0.042393416	0.042371538	0.015526284
-1	-1	-1	2	928	0	0	0.578125	0	5.109375	0.4375	0.390625	0.421875	1.046875	0.125	0.140625	06.07.23_Haec_Placa28_Plate_D_p00_0_F04f00d1.TIF	06.07.23_Haec_Placa28_Plate_D_p00_0_F04f00d0.TIF	06.07.23_Haec_Placa28_Plate_D_p00_0_F04f00d2.TIF	0	0	0	613	1	1536	1536	1536	613	b'eLue5qojG63IBk3zw83AZLQiG8iQH630Bi7sjagU9qCCxw4Am1l00g=='	7ac0630f9583ce5afa58172dfefc29cc	c3773539591361cd6e5864cd1dbfe2fd	a7e70c1b813e0040cea26cc8fec99ab4	1861.32183	884.7513785	0	592.5	0.002155172	3.050621287	23.43095908	0.053377495	0.00895453	0.553134136	0.072430698	0.086718224	0.050309836	0.062070642	0.063619846	0.031119	0.031093645	0.011479344
-1	-1	-1	3	853	0	0	0.5625	0	5.265625	0.421875	0.375	0.4375	1	0.125	0.1875	06.07.23_Haec_Placa28_Plate_D_p00_0_F04f01d1.TIF	06.07.23_Haec_Placa28_Plate_D_p00_0_F04f01d0.TIF	06.07.23_Haec_Placa28_Plate_D_p00_0_F04f01d2.TIF	0	0	0	614	1	1536	1536	1536	614	b'eLue5qojG63IBk3zw83AJM3AcLQiG7CQH630Bi7sjagU9qCCxw4AoLh01Q=='	173783ba94896d807fe57e53e05bb919	fbe227b0471f14ead5314ac65d8a3663	fbae7246d483fb19c08ddac17d3c4711	506.1781626	1152.731409	0	809	0.003516999	3.335678097	25.15479003	0.060590076	0.010242972	0.57611267	0.081442661	0.097754181	0.05704983	0.070553212	0.072174335	0.035560767	0.03555617	0.012776141
-1	-1	-1	14	1370	0	0	0.578125	0	6.578125	0.515625	0.421875	0.484375	1.21875	0.125	0.140625	06.07.23_Haec_Placa28_Plate_D_p00_0_F04f02d1.TIF	06.07.23_Haec_Placa28_Plate_D_p00_0_F04f02d0.TIF	06.07.23_Haec_Placa28_Plate_D_p00_0_F04f02d2.TIF	0	0	0	615	1	1536	1536	1536	615	b'eLue5qojG63IBk3zw83AJM3AaLQiG7CQH630Bi7sjagU9qCCxw4Aphd02A=='	3895a5b83cbd2e3fbcc4e1da035fc584	9764c07e882ee4b7cdaa1501f9323d5b	ce032b205c102df83c2650116c6f97d9	1191.368481	787.1625363	0	1265.857143	0.010218978	2.624282319	19.14004348	0.045981825	0.008029197	0.556504443	0.066068415	0.079453272	0.044539767	0.054119269	0.054850438	0.028017748	0.027994848	0.010366839
-1	-1	-1	8	1314	0	0	0.59375	0	6.046875	0.5	0.375	0.4375	1.046875	0.109375	0.140625	06.07.23_Haec_Placa28_Plate_D_p00_0_F04f03d1.TIF	06.07.23_Haec_Placa28_Plate_D_p00_0_F04f03d0.TIF	06.07.23_Haec_Placa28_Plate_D_p00_0_F04f03d2.TIF	0	0	0	616	1	1536	1536	1536	616	b'eLue5qojG63IBk3zw83AJM3AeLQiG7CQH630Bi7sjagU9qCCxw4Aq3Z02w=='	926b0b5bb3ffe9f9613048b361825962	3fdc0839c2144136b342fad1f2045b22	6d39c165ba6b17927f667bca31c309fe	1296.078078	1222.189499	0	961.375	0.00608828	2.912340792	21.8490411	0.050902052	0.008747426	0.580110705	0.071319428	0.086396875	0.048653039	0.059779333	0.06070672	0.030026563	0.030002687	0.011395865
-1	-1	-1	3	962	0	0	0.578125	0	5.296875	0.453125	0.390625	0.4375	1.078125	0.15625	0.234375	06.07.23_Haec_Placa28_Plate_D_p00_0_F04f04d1.TIF	06.07.23_Haec_Placa28_Plate_D_p00_0_F04f04d0.TIF	06.07.23_Haec_Placa28_Plate_D_p00_0_F04f04d2.TIF	0	0	0	617	1	1536	1536	1536	617	b'eLue5qojG63IBk3zw83AJM3AZLQiG7CQH630Bi7sjagU9qCCxw4AsNV03g=='	175447d1a8e41656e612c785677a3de1	2623d94eae8f5a5b402ded5fa7e007d9	7c617453186904d5078a01669e221d1d	1474.257388	443.5736384	0	785	0.003118503	3.511128877	25.99660504	0.06183197	0.00927398	0.514061789	0.08264645	0.097134241	0.05861349	0.070882804	0.072528639	0.037858221	0.037821533	0.012201025
-1	-1	-1	7	971	0	0	0.578125	0	6.046875	0.46875	0.40625	0.453125	1.1875	0.109375	0.140625	06.07.23_Haec_Placa28_Plate_D_p00_0_F04f05d1.TIF	06.07.23_Haec_Placa28_Plate_D_p00_0_F04f05d0.TIF	06.07.23_Haec_Placa28_Plate_D_p00_0_F04f05d2.TIF	0	0	0	618	1	1536	1536	1536	618	b'eLue5qojG63IBk3zw83AJM3AdLQiG7CQH630Bi7sjagU9qCCxw4AtjR04Q=='	652a050ce35502c7d179a7e773eb78c3	cfbcb23c22a4abc722ae7c40dc5b6151	1c6f43865a5e4035cdcaa51d5059bfdf	991.7802842	679.0309409	0	742	0.007209063	3.645677694	26.74424262	0.062779429	0.008594334	0.465911186	0.082126777	0.095587733	0.060032007	0.071218321	0.072514693	0.041012905	0.040976557	0.011163799
-1	-1	-1	13	501	0	0	0.53125	0	5	0.375	0.375	0.390625	0.96875	0.109375	0.140625	06.07.23_Haec_Placa28_Plate_D_p00_0_F05f00d1.TIF	06.07.23_Haec_Placa28_Plate_D_p00_0_F05f00d0.TIF	06.07.23_Haec_Placa28_Plate_D_p00_0_F05f00d2.TIF	0	0	0	619	1	1536	1536	1536	619	b'eLue5qojG63IBk3zw83AdLQiG8iQH630Bi7sjagU9qCCxw4AoMF01Q=='	ec96211bccf72229ff6cf51d445b84e4	1e2083df54302b4537441aedb7e979a5	26c7f353358f5955ad34a518c6cd0438	1352.321289	838.6902187	0	313	0.025948104	5.028664381	38.68244011	0.08318657	0.016316387	0.791151496	0.124676141	0.146397405	0.082007847	0.099671565	0.101365898	0.047152755	0.047066652	0.02188284
-1	-1	-1	15	723	0	0	0.546875	0	5.046875	0.40625	0.390625	0.4375	1	0.109375	0.15625	06.07.23_Haec_Placa28_Plate_D_p00_0_F05f01d1.TIF	06.07.23_Haec_Placa28_Plate_D_p00_0_F05f01d0.TIF	06.07.23_Haec_Placa28_Plate_D_p00_0_F05f01d2.TIF	0	0	0	620	1	1536	1536	1536	620	b'eLue5qojG63IBk3zw83ANM3AcLQiG7CQH630Bi7sjagU9qCCxw4ApiB02A=='	52b389c41403b13b30e982bde9da0891	cd0e8be77d46a84565e7edce86dc087c	7dffe3e7ebf7e4743356ddb58243f84b	1417.133693	873.9306925	0	565.6	0.020746888	4.108871106	32.72681457	0.073027692	0.013584466	0.652552824	0.104575166	0.127437424	0.06917675	0.086908189	0.088742443	0.040598813	0.040571693	0.017786559
-1	-1	-1	36	1788	0	0	0.59375	0	6.640625	0.515625	0.421875	0.4375	1.203125	0.109375	0.140625	06.07.23_Haec_Placa28_Plate_D_p00_0_F05f02d1.TIF	06.07.23_Haec_Placa28_Plate_D_p00_0_F05f02d0.TIF	06.07.23_Haec_Placa28_Plate_D_p00_0_F05f02d2.TIF	0	0	0	621	1	1536	1536	1536	621	b'eLue5qojG63IBk3zw83ANM3AaLQiG7CQH630Bi7sjagU9qCCxw4Aq3902w=='	963f19fb6ee5a3e8370983fceed12adf	02118f39c255603b3bf73861089c27ca	3d8cc460aef6f308875b864bac436a3a	953.6849201	700.2194272	0	1351.333333	0.020134228	3.127310702	20.90630404	0.060938941	0.012201167	0.607951224	0.092571394	0.111587054	0.059575457	0.073484775	0.074465941	0.03476554	0.034737028	0.016048308
-1	-1	-1	15	1137	0	0	0.578125	0	6.578125	0.46875	0.390625	0.421875	1.125	0.125	0.140625	06.07.23_Haec_Placa28_Plate_D_p00_0_F05f03d1.TIF	06.07.23_Haec_Placa28_Plate_D_p00_0_F05f03d0.TIF	06.07.23_Haec_Placa28_Plate_D_p00_0_F05f03d2.TIF	0	0	0	622	1	1536	1536	1536	622	b'eLue5qojG63IBk3zw83ANM3AeLQiG7CQH630Bi7sjagU9qCCxw4AsN503g=='	a35e75b5a46538a19aa80b7ec1db5bce	bced75fe19e13999ad91ec6337e5d433	89b65d67dc0ab83357a2613ddd9649e1	820.7622706	836.4548377	0	786.2666667	0.013192612	3.884453521	28.52044504	0.067960062	0.012049253	0.647631963	0.099294672	0.115794923	0.065932688	0.079969031	0.081635541	0.03949506	0.039453672	0.016627266
-1	-1	-1	30	621	0	0	0.515625	0	4.5625	0.40625	0.375	0.4375	1.03125	0.109375	0.1875	06.07.23_Haec_Placa28_Plate_D_p00_0_F05f04d1.TIF	06.07.23_Haec_Placa28_Plate_D_p00_0_F05f04d0.TIF	06.07.23_Haec_Placa28_Plate_D_p00_0_F05f04d2.TIF	0	0	0	623	1	1536	1536	1536	623	b'eLue5qojG63IBk3zw83ANM3AZLQiG7CQH630Bi7sjagU9qCCxw4Atj104Q=='	8043ade6480e8be59ab2271b62d3c3d0	016164aee7c6c0e5961725ecfadd82de	cf67dfece2bfc12ca428b0b13f801bd9	1051.845344	509.2280916	0	439.9666667	0.048309179	4.914616031	38.56401231	0.084465286	0.015001106	0.630785435	0.120987658	0.151242466	0.080943321	0.100193028	0.101411389	0.048568092	0.048511258	0.019605839
-1	-1	-1	22	445	0	0	0.5625	0	4.390625	0.359375	0.375	0.40625	1.03125	0.109375	0.125	06.07.23_Haec_Placa28_Plate_D_p00_0_F05f05d1.TIF	06.07.23_Haec_Placa28_Plate_D_p00_0_F05f05d0.TIF	06.07.23_Haec_Placa28_Plate_D_p00_0_F05f05d2.TIF	0	0	0	624	1	1536	1536	1536	624	b'eLue5qojG63IBk3zw83ANM3AdLQiG7CQH630Bi7sjagU9qCCxw4Au5x05A=='	489763a69efcb3c7b143f9b71133764a	6e82e11c79a7c704ce0140028cef047d	898fde9a36e7d63af24f873ca2c5a542	911.6410329	498.2995078	0	249.3636364	0.049438202	5.666781386	46.32607312	0.09532937	0.01523243	0.571047066	0.133756338	0.163833448	0.090219673	0.111345362	0.112989648	0.056391277	0.05632959	0.020498815
-1	-1	-1	6	812	0	0	0.5625	0	5.296875	0.40625	0.375	0.390625	1	0.125	0.140625	06.07.23_Haec_Placa28_Plate_D_p00_0_F06f00d1.TIF	06.07.23_Haec_Placa28_Plate_D_p00_0_F06f00d0.TIF	06.07.23_Haec_Placa28_Plate_D_p00_0_F06f00d2.TIF	0	0	0	625	1	1536	1536	1536	625	b'eLue5qojG63IBk3zw83AbLQiG8iQH630Bi7sjagU9qCCxw4Apil02A=='	0a457191c67ccb14c98e97ddabc409a1	4a3bfeda0786a37b6549038928091a67	f23648636a310949a6f210ad46084594	1232.476786	1093.978203	0	634.8333333	0.007389163	3.19832908	23.88833738	0.055271421	0.009357191	0.590934534	0.077132234	0.090524488	0.053607363	0.06460781	0.065908434	0.033985319	0.033908047	0.012016792
-1	-1	-1	15	1083	0	0	0.546875	0	5.71875	0.453125	0.390625	0.484375	1.015625	0.15625	0.203125	06.07.23_Haec_Placa28_Plate_D_p00_0_F06f01d1.TIF	06.07.23_Haec_Placa28_Plate_D_p00_0_F06f01d0.TIF	06.07.23_Haec_Placa28_Plate_D_p00_0_F06f01d2.TIF	0	0	0	626	1	1536	1536	1536	626	b'eLue5qojG63IBk3zw83ALM3AcLQiG7CQH630Bi7sjagU9qCCxw4Aq4h02w=='	d24694c7cca3b497bcb524e688c35cf9	d61e1686cb886a9fcd792245403e0894	2279898678132051b5a1382dd13316ca	935.7355468	956.0955171	0	739.0666667	0.013850416	2.980135151	22.34509142	0.051501821	0.00930241	0.614890572	0.073832674	0.088262454	0.050125689	0.061227201	0.062142199	0.031321856	0.031282024	0.011928805
-1	-1	-1	43	1456	0	0	0.578125	0	6.390625	0.53125	0.40625	0.484375	1.15625	0.109375	0.140625	06.07.23_Haec_Placa28_Plate_D_p00_0_F06f02d1.TIF	06.07.23_Haec_Placa28_Plate_D_p00_0_F06f02d0.TIF	06.07.23_Haec_Placa28_Plate_D_p00_0_F06f02d2.TIF	0	0	0	627	1	1536	1536	1536	627	b'eLue5qojG63IBk3zw83ALM3AaLQiG7CQH630Bi7sjagU9qCCxw4AsOd03g=='	2e1aa6f55172fde3228e733c1bf5021b	438c33bae41494524db7f5eb13b245b4	0f06cfc408dd13bc547d1cd154a7baf7	696.6631811	843.4598217	0	1161.930233	0.029532967	2.738318874	20.56974578	0.047757758	0.009487449	0.55754274	0.070585544	0.088305324	0.046411145	0.058081943	0.058463964	0.029586836	0.029538355	0.01130963
-1	-1	-1	15	1021	0	0	0.578125	0	5.4375	0.46875	0.375	0.421875	1	0.125	0.140625	06.07.23_Haec_Placa28_Plate_D_p00_0_F06f03d1.TIF	06.07.23_Haec_Placa28_Plate_D_p00_0_F06f03d0.TIF	06.07.23_Haec_Placa28_Plate_D_p00_0_F06f03d2.TIF	0	0	0	628	1	1536	1536	1536	628	b'eLue5qojG63IBk3zw83ALM3AeLQiG7CQH630Bi7sjagU9qCCxw4AtkZ04Q=='	bad12735b3096a25df1253ce31c41dc1	979f19a71b666c4b733f5801b5341179	6673fc9391f2ac21f122fb78edd3f30a	882.1447413	1095.866685	0	786.9333333	0.014691479	3.154907816	24.21824884	0.055178508	0.009398706	0.566494988	0.076503238	0.091989786	0.052531168	0.064718507	0.066048282	0.032743755	0.032701505	0.011987418
-1	-1	-1	9	799	0	0	0.5625	0	5.046875	0.40625	0.40625	0.421875	0.984375	0.125	0.203125	06.07.23_Haec_Placa28_Plate_D_p00_0_F06f04d1.TIF	06.07.23_Haec_Placa28_Plate_D_p00_0_F06f04d0.TIF	06.07.23_Haec_Placa28_Plate_D_p00_0_F06f04d2.TIF	0	0	0	629	1	1536	1536	1536	629	b'eLue5qojG63IBk3zw83ALM3AZLQiG7CQH630Bi7sjagU9qCCxw4Au6V05A=='	31aca0382ecec64f844716d2ae596a15	f47e721c63448a9cbd5b175c078a0134	40afb5c04df5837b846eb78ef341b893	1033.655182	383.913879	0	722.4444444	0.01126408	4.071084067	28.72479894	0.074903681	0.011219908	0.494676922	0.100478542	0.116999194	0.071559302	0.085977399	0.087840195	0.046749615	0.046695626	0.014810257
-1	-1	-1	9	793	0	0	0.59375	0	4.875	0.421875	0.390625	0.4375	1.015625	0.171875	0.1875	06.07.23_Haec_Placa28_Plate_D_p00_0_F06f05d1.TIF	06.07.23_Haec_Placa28_Plate_D_p00_0_F06f05d0.TIF	06.07.23_Haec_Placa28_Plate_D_p00_0_F06f05d2.TIF	0	0	0	630	1	1536	1536	1536	630	b'eLue5qojG63IBk3zw83ALM3AdLQiG7CQH630Bi7sjagU9qCCxw4AwQR05w=='	c55d02b656aba39c03c04c2acf5fbf24	65b4b44bef97a848dfebd3429ae1c791	8c85eeebd4ac16d852a2edb466ba5585	876.185602	454.1658446	0	534.7777778	0.011349306	4.140494143	29.04296003	0.076396412	0.010394877	0.441711471	0.098983757	0.116593728	0.072639993	0.086760896	0.088344091	0.049699579	0.049664962	0.013494341
-1	-1	-1	3	677	0	0	0.578125	0	4.96875	0.40625	0.375	0.390625	1.015625	0.125	0.140625	06.07.23_Haec_Placa28_Plate_D_p00_0_F07f00d1.TIF	06.07.23_Haec_Placa28_Plate_D_p00_0_F07f00d0.TIF	06.07.23_Haec_Placa28_Plate_D_p00_0_F07f00d2.TIF	0	0	0	631	1	1536	1536	1536	631	b'eLue5qojG63IBk3zw83AfLQiG8iQH630Bi7sjagU9qCCxw4Aq5F02w=='	0ae6cb30859ba0036a30afe7872d5ff9	ada4d3191ad2014bdfd540007bf6b6a3	57e3bbe9824b0f7070031c568125e76a	910.4560325	850.8571954	0	639	0.004431315	3.518550801	28.08177446	0.05901903	0.010029832	0.646768208	0.083580968	0.098085559	0.056080696	0.069166257	0.070837318	0.03268167	0.03263533	0.014110545
-1	-1	-1	1	713	0	0	0.59375	0	5.109375	0.40625	0.390625	0.4375	1.0625	0.125	0.1875	06.07.23_Haec_Placa28_Plate_D_p00_0_F07f01d1.TIF	06.07.23_Haec_Placa28_Plate_D_p00_0_F07f01d0.TIF	06.07.23_Haec_Placa28_Plate_D_p00_0_F07f01d2.TIF	0	0	0	632	1	1536	1536	1536	632	b'eLue5qojG63IBk3zw83APM3AcLQiG7CQH630Bi7sjagU9qCCxw4AsPB03g=='	06afc613f0782e4f8a02e5d72da588a0	58ec151e9d419e4dc9a36e09e9c924c3	94727b8c534adb607b4bb3c21d39a435	767.8507042	1309.726761	0	171	0.001402525	3.83263218	30.48727638	0.064215001	0.009537167	0.598865817	0.085900506	0.101828785	0.060315313	0.073485301	0.075420072	0.036773645	0.036757144	0.013556158
[truncated: 808 more rows]
[truncated: 70 more columns]
