# Supplementary material for: Integrated systems biology approach identifies gene targets for endothelial dysfunction
Source: Mol Syst Biol. 2023 Nov 30;19(12):e11462. doi: 10.15252/msb.202211462 (PMC10698507; doi:10.15252/msb.202211462)
Supplement: Supplementary file 5 — Dataset EV2 [file MSB-19-e11462-s016.zip › Dataset_EV1/31-05-23_HAECsiRNA_siRNA_plates_1_2_3_4_nuclei_count_Image.csv]

Channel_dapi	Channel_icam	Channel_ros	Channel_vecad	Count_cells	ExecutionTime_01Images	ExecutionTime_02Metadata	ExecutionTime_03NamesAndTypes	ExecutionTime_04Groups	ExecutionTime_05ImageMath	ExecutionTime_06RunCellpose	ExecutionTime_07MeasureImageIntensity	ExecutionTime_08ImageMath	ExecutionTime_09ImageMath	ExecutionTime_10ImageMath	ExecutionTime_11MeasureObjectIntensity	ExecutionTime_12GrayToColor	ExecutionTime_13RescaleIntensity	ExecutionTime_14OverlayOutlines	ExecutionTime_15SaveImages	FileName_dapi	FileName_icam	FileName_ros	FileName_vecad	Frame_dapi	Frame_icam	Frame_ros	Frame_vecad	Group_Index	Group_Length	Group_Number	Height_dapi	Height_icam	Height_ros	Height_vecad	ImageNumber	ImageSet_ImageSet	Intensity_LowerQuartileIntensity_icam	Intensity_LowerQuartileIntensity_ros	Intensity_LowerQuartileIntensity_vecad	Intensity_MADIntensity_icam	Intensity_MADIntensity_ros	Intensity_MADIntensity_vecad	Intensity_MaxIntensity_icam	Intensity_MaxIntensity_ros	Intensity_MaxIntensity_vecad	Intensity_MeanIntensity_icam	Intensity_MeanIntensity_ros	Intensity_MeanIntensity_vecad	Intensity_MedianIntensity_icam
-1	-1	-1	-1	1011.0	0.0	0.0	5.299999999999999	0.0	1.0399999999999991	9.86	1.0800000000000018	0.019999999999999574	0.00999999999999801	0.010000000000001563	4.140000000000001	0.4199999999999946	0.9600000000000009	0.17999999999999972	0.13999999999999346	ICAM555_ROS488_VECad647_placa13__Plate_D_p00_0_B02f00d0.TIF	ICAM555_ROS488_VECad647_placa13__Plate_D_p00_0_B02f00d2.TIF	ICAM555_ROS488_VECad647_placa13__Plate_D_p00_0_B02f00d1.TIF	ICAM555_ROS488_VECad647_placa13__Plate_D_p00_0_B02f00d3.TIF	0	0	0	0	1	1476	1	1536	1536	1536	1536	1	b'eLs61bz7G21NDJnWxGj3fZDGyGjLZfDFyWgraTDGijGVYgVUvdgBAD3VBCs='	0.019249804317951202	0.04769333451986313	0.03797176480293274	0.004472155	0.00280549	0.006138824	0.42852277	0.7154	0.44816118	0.024234446386496227	0.05026914179325104	0.04437376062075297	0.022888627
-1	-1	-1	-1	1073.0	0.0	0.0	5.91	0.0	1.0899999999999999	23.369999999999997	0.9699999999999989	0.00999999999999801	0.00999999999999801	0.00999999999999801	4.920000000000002	0.4299999999999997	0.9699999999999989	0.17999999999999972	0.14999999999999147	ICAM555_ROS488_VECad647_placa13__Plate_D_p00_0_B02f01d0.TIF	ICAM555_ROS488_VECad647_placa13__Plate_D_p00_0_B02f01d2.TIF	ICAM555_ROS488_VECad647_placa13__Plate_D_p00_0_B02f01d1.TIF	ICAM555_ROS488_VECad647_placa13__Plate_D_p00_0_B02f01d3.TIF	0	0	0	0	2	1476	1	1536	1536	1536	1536	2	b'eLs61bz7G21NDJnWBLj7bjjamhh0MTLachl8cTLaShqMsWJMpVgBVS92AEiNBC8='	0.019249804317951202	0.04769333451986313	0.03797176480293274	0.004472157	0.00280549	0.006138824	0.42852277	0.7154	0.44816118	0.024776140848795574	0.05209195613861084	0.04472928742567698	0.023721961
-1	-1	-1	-1	883.0	0.0	0.0	6.02	0.0	1.0100000000000016	21.720000000000002	1.0899999999999963	0.020000000000003126	0.00999999999999801	0.00999999999999801	4.43	0.4300000000000068	1.2800000000000011	0.19999999999999574	0.14000000000000057	ICAM555_ROS488_VECad647_placa13__Plate_D_p00_0_B02f02d0.TIF	ICAM555_ROS488_VECad647_placa13__Plate_D_p00_0_B02f02d2.TIF	ICAM555_ROS488_VECad647_placa13__Plate_D_p00_0_B02f02d1.TIF	ICAM555_ROS488_VECad647_placa13__Plate_D_p00_0_B02f02d3.TIF	0	0	0	0	3	1476	1	1536	1536	1536	1536	3	b'eLs61bz7G21NDJnWBLj7bjTamhh0MTLachl8cTLaShqMsWJMpVgBVS92AFNFBDM='	0.019249804317951202	0.05049882456660271	0.034332942217588425	0.0036388226	0.00280549	0.006138824	0.42852277	0.7154	0.44816118	0.023985423147678375	0.05431222915649414	0.04367617269357046	0.022888627
-1	-1	-1	-1	815.0	0.0	0.0	5.98	0.0	1.0899999999999963	23.669999999999998	0.9699999999999989	0.01999999999999602	0.010000000000005116	0.01999999999999602	4.730000000000004	0.46999999999999886	1.029999999999994	0.21000000000000085	0.1700000000000017	ICAM555_ROS488_VECad647_placa13__Plate_D_p00_0_B02f03d0.TIF	ICAM555_ROS488_VECad647_placa13__Plate_D_p00_0_B02f03d2.TIF	ICAM555_ROS488_VECad647_placa13__Plate_D_p00_0_B02f03d1.TIF	ICAM555_ROS488_VECad647_placa13__Plate_D_p00_0_B02f03d3.TIF	0	0	0	0	4	1476	1	1536	1536	1536	1536	4	b'eLs61bz7G21NDJnWhBMkH4y2JgZbjIy2XAZfnIy2kgZjrBhTKVZA1YsdAF39BDc='	0.019249804317951202	0.05049882456660271	0.03797176480293274	0.0036388226	0.00280549	0.006138824	0.42852277	0.7154	0.44816118	0.023990899324417114	0.05461925268173218	0.04490296542644501	0.022888627
-1	-1	-1	-1	693.0	0.0	0.0	6.210000000000001	0.0	1.1600000000000001	21.26	0.9500000000000028	0.00999999999999801	0.00999999999999801	0.01999999999999602	3.740000000000002	0.44000000000000483	1.0300000000000011	0.18999999999999773	0.1600000000000037	ICAM555_ROS488_VECad647_placa13__Plate_D_p00_0_B02f04d0.TIF	ICAM555_ROS488_VECad647_placa13__Plate_D_p00_0_B02f04d2.TIF	ICAM555_ROS488_VECad647_placa13__Plate_D_p00_0_B02f04d1.TIF	ICAM555_ROS488_VECad647_placa13__Plate_D_p00_0_B02f04d3.TIF	0	0	0	0	5	1476	1	1536	1536	1536	1536	5	b'eLs61bz7G21NDJnWBLj7bjLamhh0MTLachl8cTLaShqMsWJMpVgBVS92AGi1BDs='	0.019249804317951202	0.05610980466008186	0.032666273415088654	0.004472157	0.00280549	0.009777645	0.42852277	0.7154	0.44816118	0.02423405150572459	0.060046652952829994	0.04090613375107447	0.023721961
-1	-1	-1	-1	787.0	0.0	0.0	5.92	0.0	1.0499999999999972	20.599999999999998	0.9200000000000017	0.01999999999999602	0.010000000000005116	0.009999999999990905	4.280000000000001	0.4299999999999926	1.019999999999996	0.18999999999999773	0.1600000000000037	ICAM555_ROS488_VECad647_placa13__Plate_D_p00_0_B02f05d0.TIF	ICAM555_ROS488_VECad647_placa13__Plate_D_p00_0_B02f05d2.TIF	ICAM555_ROS488_VECad647_placa13__Plate_D_p00_0_B02f05d1.TIF	ICAM555_ROS488_VECad647_placa13__Plate_D_p00_0_B02f05d3.TIF	0	0	0	0	6	1476	1	1536	1536	1536	1536	6	b'eLs61bz7G21NDJnWBLj7bjramhh0MTLachl8cTLaShqMsWJMpVgBVS92AHNtBD8='	0.018416471779346466	0.05049882456660271	0.032666273415088654	0.004472155	0.00280549	0.008944318	0.42852277	0.7154	0.44816118	0.022500341137250263	0.055231536428133644	0.04176902770996094	0.022888627
-1	-1	-1	-1	669.0	0.0	0.0	2.970000000000006	0.0	1.1000000000000014	6.8899999999999935	0.9500000000000028	0.01999999999999602	0.020000000000003126	0.01999999999999602	3.710000000000008	0.45999999999999375	1.0700000000000003	0.20000000000000284	0.1600000000000037	ICAM555_ROS488_VECad647_placa13__Plate_D_p00_0_B02f06d0.TIF	ICAM555_ROS488_VECad647_placa13__Plate_D_p00_0_B02f06d2.TIF	ICAM555_ROS488_VECad647_placa13__Plate_D_p00_0_B02f06d1.TIF	ICAM555_ROS488_VECad647_placa13__Plate_D_p00_0_B02f06d3.TIF	0	0	0	0	7	1476	1	1536	1536	1536	1536	7	b'eLs61bz7G21NDJnWBLj7PtqaGHwxMtpyGXxxMtpKGoyxYkylWAFVL3YAfiUEQw=='	0.019249804317951202	0.05610980466008186	0.027360785752534866	0.0036388226	0.00280549	0.006138824	0.42852277	0.7154	0.44816118	0.022913796206315357	0.058867841958999634	0.03734540442625681	0.022888627
-1	-1	-1	-1	820.0	0.0	0.0	2.3400000000000034	0.0	1.0	15.18	0.8800000000000097	0.010000000000005116	0.009999999999990905	0.020000000000010232	3.9399999999999977	0.4299999999999926	1.0700000000000074	0.18999999999999773	0.15000000000000568	ICAM555_ROS488_VECad647_placa13__Plate_D_p00_0_B02f07d0.TIF	ICAM555_ROS488_VECad647_placa13__Plate_D_p00_0_B02f07d2.TIF	ICAM555_ROS488_VECad647_placa13__Plate_D_p00_0_B02f07d1.TIF	ICAM555_ROS488_VECad647_placa13__Plate_D_p00_0_B02f07d3.TIF	0	0	0	0	8	1476	1	1536	1536	1536	1536	8	b'eLs61bz7G21NDJnWBLj7bj7amhh0MTLachl8cTLaShqMsWJMpVgBVS92AIjdBEc='	0.018416471779346466	0.05049882456660271	0.032666273415088654	0.004472155	0.00280549	0.008944318	0.42852277	0.7154	0.44816118	0.022951997816562653	0.05396949748198191	0.042633275190989174	0.022888627
-1	-1	-1	-1	924.0	0.0	0.0	3.030000000000001	0.0	1.0599999999999952	12.319999999999993	0.9399999999999977	0.00999999999999801	0.010000000000005116	0.01999999999999602	4.450000000000003	0.4399999999999977	1.019999999999996	0.20000000000000284	0.14000000000000057	ICAM555_ROS488_VECad647_placa13__Plate_D_p00_0_B02f08d0.TIF	ICAM555_ROS488_VECad647_placa13__Plate_D_p00_0_B02f08d2.TIF	ICAM555_ROS488_VECad647_placa13__Plate_D_p00_0_B02f08d1.TIF	ICAM555_ROS488_VECad647_placa13__Plate_D_p00_0_B02f08d3.TIF	0	0	0	0	9	1476	1	1536	1536	1536	1536	9	b'eLs61bz7G21NDJnWBLj7bjHamhh0MTLachl8cTLaShqMsWJMpVgBVS92AJOVBEs='	0.019249804317951202	0.04769333451986313	0.03797176480293274	0.0036388226	0.00280549	0.006138824	0.42852277	0.7154	0.44816118	0.024183963735898335	0.05141677955786387	0.04559675852457682	0.022888627
-1	-1	-1	-1	902.0	0.0	0.0	2.9199999999999875	0.0	1.0200000000000031	10.64	0.9399999999999977	0.00999999999999801	0.00999999999999801	0.020000000000003126	4.449999999999996	0.4300000000000068	1.009999999999991	0.1799999999999926	0.14000000000000057	ICAM555_ROS488_VECad647_placa13__Plate_D_p00_0_B02f09d0.TIF	ICAM555_ROS488_VECad647_placa13__Plate_D_p00_0_B02f09d2.TIF	ICAM555_ROS488_VECad647_placa13__Plate_D_p00_0_B02f09d1.TIF	ICAM555_ROS488_VECad647_placa13__Plate_D_p00_0_B02f09d3.TIF	0	0	0	0	10	1476	1	1536	1536	1536	1536	10	b'eLs61bz7G21NDJnWBLj7bjnamhh0MTLachl8cTLaShqMsWJMpVgBVS92AJ5NBE8='	0.019249804317951202	0.05049882456660271	0.034332942217588425	0.004472157	0.00561098	0.006138824	0.42852277	0.7154	0.44816118	0.024951090415318806	0.05443775653839111	0.042474438746770225	0.023721961
-1	-1	-1	-1	934.0	0.0	0.0	4.219999999999999	0.0	1.0600000000000094	16.78	0.9499999999999886	0.010000000000005116	0.009999999999990905	0.010000000000005116	4.570000000000007	0.4399999999999977	1.3799999999999955	0.18999999999999773	0.1700000000000017	ICAM555_ROS488_VECad647_placa13__Plate_D_p00_0_B02f10d0.TIF	ICAM555_ROS488_VECad647_placa13__Plate_D_p00_0_B02f10d2.TIF	ICAM555_ROS488_VECad647_placa13__Plate_D_p00_0_B02f10d1.TIF	ICAM555_ROS488_VECad647_placa13__Plate_D_p00_0_B02f10d3.TIF	0	0	0	0	11	1476	1	1536	1536	1536	1536	11	b'eLs61bz7G21NDJnWBKj7bjjafR98MTLachl8cTLaShqMsWJMpVgBVS92AEiRBC8='	0.019249804317951202	0.05049882456660271	0.034332942217588425	0.0036388226	0.00280549	0.0069721565	0.42852277	0.7154	0.44816118	0.024021404484907787	0.05379277467727661	0.04308430850505829	0.022888627
-1	-1	-1	-1	799.0	0.0	0.0	3.519999999999996	0.0	1.0100000000000051	18.02000000000001	0.9200000000000017	0.009999999999990905	0.010000000000005116	0.01999999999999602	4.319999999999993	0.45999999999999375	1.0499999999999972	0.20000000000000284	0.1600000000000108	ICAM555_ROS488_VECad647_placa13__Plate_D_p00_0_B02f11d0.TIF	ICAM555_ROS488_VECad647_placa13__Plate_D_p00_0_B02f11d2.TIF	ICAM555_ROS488_VECad647_placa13__Plate_D_p00_0_B02f11d1.TIF	ICAM555_ROS488_VECad647_placa13__Plate_D_p00_0_B02f11d3.TIF	0	0	0	0	12	1476	1	1536	1536	1536	1536	12	b'eLs61bz7G21NDJnWBKj7bmg42poYdDEy2nIZfHEy2koajLFiTKVYAVUvdgBTSQQz'	0.019249804317951202	0.053304314613342285	0.03349960595369339	0.004472157	0.00561098	0.006138824	0.42852277	0.7154	0.44816118	0.024543640514214832	0.05727621912956238	0.04156014323234558	0.023721961
-1	-1	-1	-1	734.0	0.0	0.0	3.3100000000000023	0.0	1.0699999999999932	18.430000000000007	1.0	0.020000000000010232	0.009999999999990905	0.010000000000005116	4.710000000000008	0.46999999999999886	1.0900000000000034	0.18999999999999773	0.1600000000000108	ICAM555_ROS488_VECad647_placa13__Plate_D_p00_0_B03f00d0.TIF	ICAM555_ROS488_VECad647_placa13__Plate_D_p00_0_B03f00d2.TIF	ICAM555_ROS488_VECad647_placa13__Plate_D_p00_0_B03f00d1.TIF	ICAM555_ROS488_VECad647_placa13__Plate_D_p00_0_B03f00d3.TIF	0	0	0	0	13	1476	1	1536	1536	1536	1536	13	b'eLs61bz7G21NDJnWhBOoNTHafR98MTLachl8cTLaShqMsWJMpVgBVS92AEiZBC8='	0.03349960595369339	0.04769333451986313	0.027360785752534866	0.016749803	0.00561098	0.00613882	0.42852277	0.7154	0.44816118	0.04957116643587748	0.05174374580383301	0.03366998334725698	0.04661059
-1	-1	-1	-1	863.0	0.0	0.0	2.539999999999992	0.0	1.0500000000000114	15.759999999999991	0.9499999999999886	0.020000000000010232	0.020000000000010232	0.009999999999990905	4.710000000000008	0.4300000000000068	1.0	0.18999999999998352	0.12999999999999545	ICAM555_ROS488_VECad647_placa13__Plate_D_p00_0_B03f01d0.TIF	ICAM555_ROS488_VECad647_placa13__Plate_D_p00_0_B03f01d2.TIF	ICAM555_ROS488_VECad647_placa13__Plate_D_p00_0_B03f01d1.TIF	ICAM555_ROS488_VECad647_placa13__Plate_D_p00_0_B03f01d3.TIF	0	0	0	0	14	1476	1	1536	1536	1536	1536	14	b'eLs61bz7G21NDJnWhBOoNWE42poYdDEy2nIZfHEy2koajLFiTKVYAVUvdgBTUQQz'	0.03516627475619316	0.04769333451986313	0.027360785752534866	0.015083138	0.00561098	0.00613882	0.42852277	0.7154	0.44816118	0.0505833774805069	0.053370689352353416	0.03478878984848658	0.050249413
-1	-1	-1	-1	531.0	0.0	0.0	2.519999999999996	0.0	1.0400000000000063	8.519999999999996	0.9299999999999926	0.010000000000005116	0.010000000000005116	0.010000000000005116	3.5300000000000153	0.44000000000001194	1.0499999999999972	0.20000000000000284	0.1599999999999966	ICAM555_ROS488_VECad647_placa13__Plate_D_p00_0_B03f02d0.TIF	ICAM555_ROS488_VECad647_placa13__Plate_D_p00_0_B03f02d2.TIF	ICAM555_ROS488_VECad647_placa13__Plate_D_p00_0_B03f02d1.TIF	ICAM555_ROS488_VECad647_placa13__Plate_D_p00_0_B03f02d3.TIF	0	0	0	0	15	1476	1	1536	1536	1536	1536	15	b'eLs61bz7G21NDJnWhBOoNWE02poYdDEy2nIZfHEy2koajLFiTKVYAVUvdgBeCQQ3'	0.024555295705795288	0.04488784447312355	0.023721961304545403	0.02122196	0.00561098	0.008944312	0.42852277	0.7154	0.44816118	0.05098618070284525	0.0511250247557958	0.03358439356088638	0.04494392
-1	-1	-1	-1	491.0	0.0	0.0	2.5	0.0	1.0300000000000011	8.079999999999998	0.9100000000000108	0.009999999999990905	0.010000000000005116	0.01999999999999602	3.269999999999996	0.44000000000001194	1.0500000000000114	0.18999999999999773	0.14000000000000057	ICAM555_ROS488_VECad647_placa13__Plate_D_p00_0_B03f03d0.TIF	ICAM555_ROS488_VECad647_placa13__Plate_D_p00_0_B03f03d2.TIF	ICAM555_ROS488_VECad647_placa13__Plate_D_p00_0_B03f03d1.TIF	ICAM555_ROS488_VECad647_placa13__Plate_D_p00_0_B03f03d3.TIF	0	0	0	0	16	1476	1	1536	1536	1536	1536	16	b'eLs61bz7G21NDJnWhBOoNWE82poYdDEy2nIZfHEy2koajLFiTKVYAVUvdgBowQQ7'	0.023721961304545403	0.04769333451986313	0.023721961304545403	0.016749803	0.00561098	0.006138826	0.42852277	0.7154	0.44816118	0.04713393747806549	0.053224081794420876	0.03416263312101364	0.03963843
-1	-1	-1	-1	439.0	0.0	0.0	2.569999999999993	0.0	1.0500000000000114	6.0	0.8700000000000045	0.010000000000005116	0.010000000000005116	0.01999999999999602	2.4299999999999926	0.4399999999999977	1.2800000000000011	0.18000000000000682	0.12999999999999545	ICAM555_ROS488_VECad647_placa13__Plate_D_p00_0_B03f04d0.TIF	ICAM555_ROS488_VECad647_placa13__Plate_D_p00_0_B03f04d2.TIF	ICAM555_ROS488_VECad647_placa13__Plate_D_p00_0_B03f04d1.TIF	ICAM555_ROS488_VECad647_placa13__Plate_D_p00_0_B03f04d3.TIF	0	0	0	0	17	1476	1	1536	1536	1536	1536	17	b'eLs61bz7G21NDJnWhBOoNWEy2poYdDEy2nIZfHEy2koajLFiTKVYAVUvdgBzeQQ/'	0.023721961304545403	0.053304314613342285	0.023721961304545403	0.00697216	0.00280549	0.0053054914	0.42852277	0.7154	0.44816118	0.042167281111081444	0.057356059551239014	0.033395200967788696	0.029860787
-1	-1	-1	-1	537.0	0.0	0.0	2.6200000000000045	0.0	0.980000000000004	10.650000000000006	0.8900000000000006	0.010000000000005116	0.010000000000005116	0.010000000000005116	3.3700000000000045	0.4899999999999949	1.0999999999999943	0.19000000000001194	0.14000000000000057	ICAM555_ROS488_VECad647_placa13__Plate_D_p00_0_B03f05d0.TIF	ICAM555_ROS488_VECad647_placa13__Plate_D_p00_0_B03f05d2.TIF	ICAM555_ROS488_VECad647_placa13__Plate_D_p00_0_B03f05d1.TIF	ICAM555_ROS488_VECad647_placa13__Plate_D_p00_0_B03f05d3.TIF	0	0	0	0	18	1476	1	1536	1536	1536	1536	18	b'eLs61bz7G21NDJnWhBOoNWE62poYdDEy2nIZfHEy2koajLFiTKVYAVUvdgB+MQRD'	0.023721961304545403	0.05049882456660271	0.022888626903295517	0.016749803	0.00561098	0.006138826	0.42852277	0.7154	0.44816118	0.04448781410853068	0.05544237792491913	0.0326513797044754	0.03963843
-1	-1	-1	-1	455.0	0.0	0.0	2.700000000000003	0.0	1.0700000000000074	9.950000000000003	0.8599999999999994	0.010000000000019327	0.009999999999990905	0.020000000000010232	3.0900000000000034	0.5	1.0400000000000063	0.19999999999998863	0.15000000000000568	ICAM555_ROS488_VECad647_placa13__Plate_D_p00_0_B03f06d0.TIF	ICAM555_ROS488_VECad647_placa13__Plate_D_p00_0_B03f06d2.TIF	ICAM555_ROS488_VECad647_placa13__Plate_D_p00_0_B03f06d1.TIF	ICAM555_ROS488_VECad647_placa13__Plate_D_p00_0_B03f06d3.TIF	0	0	0	0	19	1476	1	1536	1536	1536	1536	19	b'eLs61bz7G21NDJnWhNNoa2Jwxshoy2XwxcloK2kwxooxlWIFVL3YAQCI6QRH'	0.023721961304545403	0.053304314613342285	0.022888626903295517	0.010610979	0.00280549	0.006138824	0.42852277	0.7154	0.44816118	0.04256970187028249	0.0572458952665329	0.032399786015351616	0.033499606
-1	-1	-1	-1	526.0	0.0	0.0	2.5799999999999983	0.0	1.0700000000000216	9.420000000000002	0.8900000000000006	0.010000000000005116	0.009999999999990905	0.020000000000010232	3.1299999999999955	0.4300000000000068	1.0300000000000011	0.18999999999999773	0.14999999999999147	ICAM555_ROS488_VECad647_placa13__Plate_D_p00_0_B03f07d0.TIF	ICAM555_ROS488_VECad647_placa13__Plate_D_p00_0_B03f07d2.TIF	ICAM555_ROS488_VECad647_placa13__Plate_D_p00_0_B03f07d1.TIF	ICAM555_ROS488_VECad647_placa13__Plate_D_p00_0_B03f07d3.TIF	0	0	0	0	20	1476	1	1536	1536	1536	1536	20	b'eLs61bz7G21NDJnWhBOoNWE+2poYdDEy2nIZfHEy2koajLFiTKVYAVUvdgCToQRL'	0.022888626903295517	0.04769333451986313	0.022888626903295517	0.016749803	0.00280549	0.006138824	0.42852277	0.7154	0.44816118	0.04680714507897695	0.05327118436495463	0.031598128378391266	0.035999607
-1	-1	-1	-1	526.0	0.0	0.0	2.3800000000000097	0.0	1.0799999999999983	10.210000000000008	0.9099999999999966	0.010000000000019327	0.01999999999998181	0.020000000000010232	3.3900000000000006	0.4399999999999977	1.039999999999992	0.18999999999999773	0.13999999999998636	ICAM555_ROS488_VECad647_placa13__Plate_D_p00_0_B03f08d0.TIF	ICAM555_ROS488_VECad647_placa13__Plate_D_p00_0_B03f08d2.TIF	ICAM555_ROS488_VECad647_placa13__Plate_D_p00_0_B03f08d1.TIF	ICAM555_ROS488_VECad647_placa13__Plate_D_p00_0_B03f08d3.TIF	0	0	0	0	21	1476	1	1536	1536	1536	1536	21	b'eLs61bz7G21NDJnWhBOoNWEx2poYdDEy2nIZfHEy2koajLFiTKVYAVUvdgCeWQRP'	0.023721961304545403	0.04769333451986313	0.022888626903295517	0.01758314	0.00561098	0.006138824	0.42852277	0.7154	0.44816118	0.04773588478565216	0.05368832250436147	0.03133707741896311	0.03963843
-1	-1	-1	-1	490.0	0.0	0.0	2.3899999999999864	0.0	1.0799999999999983	9.670000000000002	0.9300000000000068	0.01999999999999602	0.010000000000005116	0.010000000000005116	3.269999999999982	0.45000000000000284	1.0400000000000205	0.19999999999998863	0.12999999999999545	ICAM555_ROS488_VECad647_placa13__Plate_D_p00_0_B03f09d0.TIF	ICAM555_ROS488_VECad647_placa13__Plate_D_p00_0_B03f09d2.TIF	ICAM555_ROS488_VECad647_placa13__Plate_D_p00_0_B03f09d1.TIF	ICAM555_ROS488_VECad647_placa13__Plate_D_p00_0_B03f09d3.TIF	0	0	0	0	22	1476	1	1536	1536	1536	1536	22	b'eLs61bz7G21NDJnWhBOoNWE52poYdDEy2nIZfHEy2koajLFiTKVYAVUvdgCpEQRT'	0.023721961304545403	0.05049882456660271	0.022888626903295517	0.015083138	0.00561098	0.006138824	0.42852277	0.7154	0.44816118	0.04471288124720255	0.05673126379648844	0.03229134033123652	0.035166275
-1	-1	-1	-1	678.0	0.0	0.0	2.6500000000000057	0.0	1.0000000000000142	10.11	0.9399999999999977	0.010000000000005116	0.01999999999999602	0.010000000000005116	3.989999999999995	0.45000000000000284	1.309999999999988	0.19000000000001194	0.13999999999998636	ICAM555_ROS488_VECad647_placa13__Plate_D_p00_0_B03f10d0.TIF	ICAM555_ROS488_VECad647_placa13__Plate_D_p00_0_B03f10d2.TIF	ICAM555_ROS488_VECad647_placa13__Plate_D_p00_0_B03f10d1.TIF	ICAM555_ROS488_VECad647_placa13__Plate_D_p00_0_B03f10d3.TIF	0	0	0	0	23	1476	1	1536	1536	1536	1536	23	b'eLs61bz7G21NDJnWhBOwNWE42n0ffDEy2nIZfHEy2koajLFiTKVYAVUvdgBTVQQz'	0.029027452692389488	0.04769333451986313	0.027360785752534866	0.016749801	0.00561098	0.006138824	0.42852277	0.7154	0.44816118	0.04809063673019409	0.05438242852687836	0.033202228446801506	0.045777254
-1	-1	-1	-1	480.0	0.0	0.0	2.6700000000000017	0.0	1.0900000000000034	12.879999999999981	1.0	0.009999999999990905	0.010000000000005116	0.010000000000005116	3.1899999999999977	0.5000000000000142	1.019999999999996	0.20000000000000284	0.1599999999999966	ICAM555_ROS488_VECad647_placa13__Plate_D_p00_0_B03f11d0.TIF	ICAM555_ROS488_VECad647_placa13__Plate_D_p00_0_B03f11d2.TIF	ICAM555_ROS488_VECad647_placa13__Plate_D_p00_0_B03f11d1.TIF	ICAM555_ROS488_VECad647_placa13__Plate_D_p00_0_B03f11d3.TIF	0	0	0	0	24	1476	1	1536	1536	1536	1536	24	b'eLs61bz7G21NDJnWhBOwNWFoONqaGHQxMtpyGXxxMtpKGoyxYkylWAFVL3YAXg0ENw=='	0.023721961304545403	0.05049882456660271	0.023721961304545403	0.01311098	0.00561098	0.0053054914	0.42852277	0.7154	0.44816118	0.04711808760960897	0.05653647085030874	0.032057332495848335	0.035999607
-1	-1	-1	-1	711.0	0.0	0.0	2.6500000000000057	0.0	1.019999999999996	14.0	0.9400000000000119	0.01999999999999602	0.010000000000005116	0.009999999999990905	4.25	0.5	1.0499999999999972	0.20000000000000284	0.13999999999998636	ICAM555_ROS488_VECad647_placa13__Plate_D_p00_0_B04f00d0.TIF	ICAM555_ROS488_VECad647_placa13__Plate_D_p00_0_B04f00d2.TIF	ICAM555_ROS488_VECad647_placa13__Plate_D_p00_0_B04f00d1.TIF	ICAM555_ROS488_VECad647_placa13__Plate_D_p00_0_B04f00d3.TIF	0	0	0	0	25	1476	1	1536	1536	1536	1536	25	b'eLs61bz7G21NDJnWhJOByWj3fTDGyGjLZfDFyWgraTDGijGVYgVUvdgBAFNdBDM='	0.029027452692389488	0.04769333451986313	0.028194118291139603	0.016749807	0.00561098	0.006138824	0.42852277	0.7154	0.44816118	0.04810681442419688	0.05347822109858195	0.03686802585919698	0.045777254
-1	-1	-1	-1	677.0	0.0	0.0	2.480000000000004	0.0	1.0499999999999972	11.830000000000013	0.9499999999999886	0.01999999999998181	0.020000000000038654	0.009999999999990905	4.140000000000015	0.4399999999999693	1.1200000000000045	0.18000000000000682	0.13999999999998636	ICAM555_ROS488_VECad647_placa13__Plate_D_p00_0_B04f01d0.TIF	ICAM555_ROS488_VECad647_placa13__Plate_D_p00_0_B04f01d2.TIF	ICAM555_ROS488_VECad647_placa13__Plate_D_p00_0_B04f01d1.TIF	ICAM555_ROS488_VECad647_placa13__Plate_D_p00_0_B04f01d3.TIF	0	0	0	0	26	1476	1	1536	1536	1536	1536	26	b'eLs61bz7G21NDJnWhJOBSZqB4WhrYtDFyGjLZfDFyWgraTDGijGVYgVUvdgBAF4VBDc='	0.028194118291139603	0.04769333451986313	0.029027452692389488	0.017583136	0.00561098	0.0069721565	0.42852277	0.7154	0.44816118	0.04836730659008026	0.052372321486473083	0.038521175583203636	0.045777254
-1	-1	-1	-1	451.0	0.0	0.0	2.8700000000000045	0.0	1.0300000000000011	10.890000000000015	0.8999999999999915	0.020000000000010232	0.009999999999990905	0.009999999999990905	2.8200000000000074	0.4399999999999977	1.019999999999996	0.1700000000000017	0.12999999999999545	ICAM555_ROS488_VECad647_placa13__Plate_D_p00_0_B04f02d0.TIF	ICAM555_ROS488_VECad647_placa13__Plate_D_p00_0_B04f02d2.TIF	ICAM555_ROS488_VECad647_placa13__Plate_D_p00_0_B04f02d1.TIF	ICAM555_ROS488_VECad647_placa13__Plate_D_p00_0_B04f02d3.TIF	0	0	0	0	27	1476	1	1536	1536	1536	1536	27	b'eLs61bz7G21NDJnWhJOBSZqB0WhrYtDFyGjLZfDFyWgraTDGijGVYgVUvdgBAGjNBDs='	0.022888626903295517	0.05049882456660271	0.028194118291139603	0.014249802	0.00561098	0.006138824	0.42852277	0.7154	0.44816118	0.046814089020093284	0.056247194608052574	0.04038611799478531	0.033499606
-1	-1	-1	-1	476.0	0.0	0.0	2.539999999999992	0.0	1.0499999999999972	11.260000000000005	0.9299999999999926	0.010000000000019327	0.009999999999990905	0.010000000000019327	3.0999999999999943	0.5	1.1000000000000227	0.19999999999998863	0.15999999999996817	ICAM555_ROS488_VECad647_placa13__Plate_D_p00_0_B04f03d0.TIF	ICAM555_ROS488_VECad647_placa13__Plate_D_p00_0_B04f03d2.TIF	ICAM555_ROS488_VECad647_placa13__Plate_D_p00_0_B04f03d1.TIF	ICAM555_ROS488_VECad647_placa13__Plate_D_p00_0_B04f03d3.TIF	0	0	0	0	28	1476	1	1536	1536	1536	1536	28	b'eLs61bz7G21NDJnWhJOBCSgfjLYmBluMjLZcBl+cjLaSBmOsGFMpVkDVix0Ac4UEPw=='	0.023721961304545403	0.05049882456660271	0.032666273415088654	0.014249805	0.00561098	0.0053054914	0.42852277	0.7154	0.44816118	0.0473204106092453	0.05674467980861664	0.041083529591560364	0.035999607
-1	-1	-1	-1	319.0	0.0	0.0	2.6400000000000006	0.0	1.0600000000000023	6.310000000000002	0.8900000000000006	0.01999999999999602	0.010000000000005116	0.01999999999999602	2.0600000000000023	0.4900000000000091	1.3099999999999739	0.18999999999999773	0.15000000000000568	ICAM555_ROS488_VECad647_placa13__Plate_D_p00_0_B04f04d0.TIF	ICAM555_ROS488_VECad647_placa13__Plate_D_p00_0_B04f04d2.TIF	ICAM555_ROS488_VECad647_placa13__Plate_D_p00_0_B04f04d1.TIF	ICAM555_ROS488_VECad647_placa13__Plate_D_p00_0_B04f04d3.TIF	0	0	0	0	29	1476	1	1536	1536	1536	1536	29	b'eLs61bz7G21NDJnWhJOBSZqByWhrYtDFyGjLZfDFyWgraTDGijGVYgVUvdgBAH49BEM='	0.023721961304545403	0.05891529470682144	0.038805097341537476	0.010610983	0.00561098	0.010610979	0.42852277	0.7154	0.44816118	0.044779255986213684	0.12953837712605795	0.08930124839146932	0.029860787
-1	-1	-1	-1	544.0	0.0	0.0	2.930000000000007	0.0	1.0100000000000051	8.670000000000002	0.9200000000000159	0.030000000000001137	0.009999999999990905	0.010000000000019327	3.8100000000000023	0.4399999999999977	1.0600000000000023	0.18000000000000682	0.15000000000000568	ICAM555_ROS488_VECad647_placa13__Plate_D_p00_0_B04f05d0.TIF	ICAM555_ROS488_VECad647_placa13__Plate_D_p00_0_B04f05d2.TIF	ICAM555_ROS488_VECad647_placa13__Plate_D_p00_0_B04f05d1.TIF	ICAM555_ROS488_VECad647_placa13__Plate_D_p00_0_B04f05d3.TIF	0	0	0	0	30	1476	1	1536	1536	1536	1536	30	b'eLs61bz7G21NDJnWhJOBSZqB6WhrYtDFyGjLZfDFyWgraTDGijGVYgVUvdgBAIj1BEc='	0.024555295705795288	0.05049882456660271	0.028194118291139603	0.016749801	0.00280549	0.0069721565	0.42852277	0.7154	0.44816118	0.044960627953211464	0.055123875538508095	0.0368583674232165	0.040471762
-1	-1	-1	-1	526.0	0.0	0.0	2.4399999999999977	0.0	1.0600000000000023	10.470000000000027	0.9399999999999693	0.010000000000019327	0.01999999999998181	0.010000000000019327	3.4199999999999875	0.44000000000002615	1.039999999999992	0.19000000000002615	0.14000000000001478	ICAM555_ROS488_VECad647_placa13__Plate_D_p00_0_B04f06d0.TIF	ICAM555_ROS488_VECad647_placa13__Plate_D_p00_0_B04f06d2.TIF	ICAM555_ROS488_VECad647_placa13__Plate_D_p00_0_B04f06d1.TIF	ICAM555_ROS488_VECad647_placa13__Plate_D_p00_0_B04f06d3.TIF	0	0	0	0	31	1476	1	1536	1536	1536	1536	31	b'eLs61bz7G21NDJnWhJOByWhrYjDGyGjLZfDFyWgraTDGijGVYgVUvdgBAJOtBEs='	0.023721961304545403	0.053304314613342285	0.027360785752534866	0.015916469	0.00280549	0.00613882	0.42852277	0.7154	0.44816118	0.04450323681036631	0.05932339529196421	0.03629719465970993	0.03963843
-1	-1	-1	-1	686.0	0.0	0.0	2.6700000000000017	0.0	1.1000000000000085	14.299999999999983	0.8599999999999852	0.009999999999990905	0.01999999999998181	0.009999999999990905	4.130000000000024	0.4399999999999977	1.0900000000000034	0.18000000000000682	0.1599999999999966	ICAM555_ROS488_VECad647_placa13__Plate_D_p00_0_B04f07d0.TIF	ICAM555_ROS488_VECad647_placa13__Plate_D_p00_0_B04f07d2.TIF	ICAM555_ROS488_VECad647_placa13__Plate_D_p00_0_B04f07d1.TIF	ICAM555_ROS488_VECad647_placa13__Plate_D_p00_0_B04f07d3.TIF	0	0	0	0	32	1476	1	1536	1536	1536	1536	32	b'eLs61bz7G21NDJnWhJOBSZqB+WhrYtDFyGjLZfDFyWgraTDGijGVYgVUvdgBAJ5lBE8='	0.029860787093639374	0.05049882456660271	0.029027452692389488	0.017583132	0.00561098	0.006138824	0.42852277	0.7154	0.44816118	0.05037407080332438	0.05556303262710571	0.037458181381225586	0.050249413
-1	-1	-1	-1	571.0	0.0	0.0	2.420000000000016	0.0	1.049999999999983	13.700000000000017	0.9099999999999966	0.020000000000010232	0.01999999999998181	0.010000000000019327	3.6999999999999886	0.45999999999997954	1.0900000000000318	0.19999999999998863	0.14000000000001478	ICAM555_ROS488_VECad647_placa13__Plate_D_p00_0_B04f08d0.TIF	ICAM555_ROS488_VECad647_placa13__Plate_D_p00_0_B04f08d2.TIF	ICAM555_ROS488_VECad647_placa13__Plate_D_p00_0_B04f08d1.TIF	ICAM555_ROS488_VECad647_placa13__Plate_D_p00_0_B04f08d3.TIF	0	0	0	0	33	1476	1	1536	1536	1536	1536	33	b'eLs61bz7G21NDJnWhJOBSZqBxWhrYtDFyGjLZfDFyWgraTDGijGVYgVUvdgBAKkdBFM='	0.023721961304545403	0.05049882456660271	0.028194118291139603	0.02122196	0.00561098	0.006138824	0.42852277	0.7154	0.44816118	0.049456313252449036	0.055209919810295105	0.03668930381536484	0.04494392
-1	-1	-1	-1	480.0	0.0	0.0	2.450000000000017	0.0	1.039999999999992	13.039999999999992	0.9000000000000057	0.009999999999990905	0.009999999999990905	0.009999999999990905	3.1299999999999955	0.46000000000000796	1.0600000000000023	0.18999999999999773	0.14000000000001478	ICAM555_ROS488_VECad647_placa13__Plate_D_p00_0_B04f09d0.TIF	ICAM555_ROS488_VECad647_placa13__Plate_D_p00_0_B04f09d2.TIF	ICAM555_ROS488_VECad647_placa13__Plate_D_p00_0_B04f09d1.TIF	ICAM555_ROS488_VECad647_placa13__Plate_D_p00_0_B04f09d3.TIF	0	0	0	0	34	1476	1	1536	1536	1536	1536	34	b'eLs61bz7G21NDJnWhJOBCagJONqaGGwxMtpyGXxxMtpKGoyxYkylWAFVL3YAs9UEVw=='	0.023721961304545403	0.053304314613342285	0.027360785752534866	0.011444315	0.00561098	0.0053054914	0.42852277	0.7154	0.44816118	0.04412170251210531	0.05865413943926493	0.03533921887477239	0.034332942
-1	-1	-1	-1	610.0	0.0	0.0	2.4799999999999898	0.0	1.049999999999983	13.460000000000008	0.9699999999999989	0.009999999999990905	0.010000000000019327	0.0	3.8300000000000125	0.4900000000000091	1.289999999999992	0.19999999999998863	0.17000000000001592	ICAM555_ROS488_VECad647_placa13__Plate_D_p00_0_B04f10d0.TIF	ICAM555_ROS488_VECad647_placa13__Plate_D_p00_0_B04f10d2.TIF	ICAM555_ROS488_VECad647_placa13__Plate_D_p00_0_B04f10d1.TIF	ICAM555_ROS488_VECad647_placa13__Plate_D_p00_0_B04f10d3.TIF	0	0	0	0	35	1476	1	1536	1536	1536	1536	35	b'eLs61bz7G21NDJnWhJOBSZrhaPd98MXIaMtl8MXJaCtpMMaKMZViBVS92AEAXhkENw=='	0.024555295705795288	0.05049882456660271	0.029027452692389488	0.021221958	0.00561098	0.006138824	0.42852277	0.7154	0.44816118	0.04896953205267588	0.05500324567159017	0.03714126845200857	0.045777254
-1	-1	-1	-1	462.0	0.0	0.0	2.759999999999991	0.0	1.0800000000000125	6.280000000000001	0.9299999999999784	0.009999999999990905	0.020000000000010232	0.009999999999990905	2.8200000000000216	0.4899999999999807	1.0600000000000023	0.20000000000004547	0.15999999999996817	ICAM555_ROS488_VECad647_placa13__Plate_D_p00_0_B04f11d0.TIF	ICAM555_ROS488_VECad647_placa13__Plate_D_p00_0_B04f11d2.TIF	ICAM555_ROS488_VECad647_placa13__Plate_D_p00_0_B04f11d1.TIF	ICAM555_ROS488_VECad647_placa13__Plate_D_p00_0_B04f11d3.TIF	0	0	0	0	36	1476	1	1536	1536	1536	1536	36	b'eLs61bz7G21NDJnWhJOBSZqh4WhrYtDFyGjLZfDFyWgraTDGijGVYgVUvdgBAGjRBDs='	0.023721961304545403	0.053304314613342285	0.028194118291139603	0.011444315	0.00561098	0.0053054914	0.42852277	0.7154	0.44816118	0.044622644782066345	0.058609575033187866	0.03698189556598663	0.033499606
-1	-1	-1	-1	554.0	0.0	0.0	2.3499999999999943	0.0	1.0	8.170000000000016	0.8799999999999955	0.010000000000019327	0.01999999999998181	0.010000000000019327	3.329999999999984	0.4399999999999977	1.0800000000000125	0.18999999999999773	0.15000000000000568	ICAM555_ROS488_VECad647_placa13__Plate_D_p00_0_B05f00d0.TIF	ICAM555_ROS488_VECad647_placa13__Plate_D_p00_0_B05f00d2.TIF	ICAM555_ROS488_VECad647_placa13__Plate_D_p00_0_B05f00d1.TIF	ICAM555_ROS488_VECad647_placa13__Plate_D_p00_0_B05f00d3.TIF	0	0	0	0	37	1476	1	1536	1536	1536	1536	37	b'eLs61bz7G21NDJnWhJOB6Wj3fTDGyGjLZfDFyWgraTDGijGVYgVUvdgBAF4hBDc='	0.028194118291139603	0.04769333451986313	0.027360785752534866	0.016749803	0.00561098	0.00613882	0.42852277	0.7154	0.44816118	0.04673775533835093	0.05302149057388306	0.03542201220989227	0.0413051
-1	-1	-1	-1	657.0	0.0	0.0	2.5900000000000034	0.0	1.0600000000000023	14.710000000000036	0.9699999999999989	0.01999999999998181	0.010000000000019327	0.009999999999990905	3.8700000000000045	0.4800000000000182	1.009999999999991	0.20999999999997954	0.14000000000001478	ICAM555_ROS488_VECad647_placa13__Plate_D_p00_0_B05f01d0.TIF	ICAM555_ROS488_VECad647_placa13__Plate_D_p00_0_B05f01d2.TIF	ICAM555_ROS488_VECad647_placa13__Plate_D_p00_0_B05f01d1.TIF	ICAM555_ROS488_VECad647_placa13__Plate_D_p00_0_B05f01d3.TIF	0	0	0	0	38	1476	1	1536	1536	1536	1536	38	b'eLs61bz7G21NDJnWhJOBaZqB4WhrYtDFyGjLZfDFyWgraTDGijGVYgVUvdgBAGjZBDs='	0.028194118291139603	0.04769333451986313	0.027360785752534866	0.017583136	0.00561098	0.00613882	0.42852277	0.7154	0.44816118	0.04851266245047251	0.05183005332946777	0.03526858985424042	0.045777254
-1	-1	-1	-1	429.0	0.0	0.0	2.420000000000016	0.0	1.1199999999999761	10.020000000000039	0.9099999999999966	0.009999999999990905	0.009999999999990905	0.009999999999990905	3.0200000000000102	0.4399999999999977	1.0600000000000023	0.1999999999999602	0.1500000000000341	ICAM555_ROS488_VECad647_placa13__Plate_D_p00_0_B05f02d0.TIF	ICAM555_ROS488_VECad647_placa13__Plate_D_p00_0_B05f02d2.TIF	ICAM555_ROS488_VECad647_placa13__Plate_D_p00_0_B05f02d1.TIF	ICAM555_ROS488_VECad647_placa13__Plate_D_p00_0_B05f02d3.TIF	0	0	0	0	39	1476	1	1536	1536	1536	1536	39	b'eLs61bz7G21NDJnWhJOBaZqB0WhrYtDFyGjLZfDFyWgraTDGijGVYgVUvdgBAHORBD8='	0.023721961304545403	0.04769333451986313	0.027360785752534866	0.01591647	0.00561098	0.006138824	0.42852277	0.7154	0.44816118	0.048235997557640076	0.054806992411613464	0.03759765873352686	0.035166275
-1	-1	-1	-1	425.0	0.0	0.0	2.3799999999999955	0.0	1.089999999999975	10.690000000000026	0.9000000000000057	0.009999999999990905	0.010000000000047748	0.009999999999990905	2.980000000000018	0.44999999999998863	0.9800000000000182	0.18000000000000682	0.13999999999998636	ICAM555_ROS488_VECad647_placa13__Plate_D_p00_0_B05f03d0.TIF	ICAM555_ROS488_VECad647_placa13__Plate_D_p00_0_B05f03d2.TIF	ICAM555_ROS488_VECad647_placa13__Plate_D_p00_0_B05f03d1.TIF	ICAM555_ROS488_VECad647_placa13__Plate_D_p00_0_B05f03d3.TIF	0	0	0	0	40	1476	1	1536	1536	1536	1536	40	b'eLs61bz7G21NDJnWhJOBKSgfjLYmBluMjLZcBl+cjLaSBmOsGFMpVkDVix0AfkkEQw=='	0.023721961304545403	0.05049882456660271	0.027360785752534866	0.012277648	0.00561098	0.006138824	0.42852277	0.7154	0.44816118	0.04467345277468363	0.054809629917144775	0.037285943826039634	0.033499606
-1	-1	-1	-1	396.0	0.0	0.0	2.469999999999999	0.0	1.1099999999999852	11.730000000000018	0.9099999999999682	0.020000000000010232	0.020000000000010232	0.01999999999998181	2.8500000000000227	0.44999999999998863	1.2700000000000102	0.18999999999999773	0.1599999999999966	ICAM555_ROS488_VECad647_placa13__Plate_D_p00_0_B05f04d0.TIF	ICAM555_ROS488_VECad647_placa13__Plate_D_p00_0_B05f04d2.TIF	ICAM555_ROS488_VECad647_placa13__Plate_D_p00_0_B05f04d1.TIF	ICAM555_ROS488_VECad647_placa13__Plate_D_p00_0_B05f04d3.TIF	0	0	0	0	41	1476	1	1536	1536	1536	1536	41	b'eLs61bz7G21NDJnWhJOBaZqByWhrYtDFyGjLZfDFyWgraTDGijGVYgVUvdgBAIkBBEc='	0.023721961304545403	0.053304314613342285	0.028194118291139603	0.010610979	0.00280549	0.00613882	0.42852277	0.7154	0.44816118	0.04286922017733256	0.05886842807133993	0.039820688466231026	0.033499606
-1	-1	-1	-1	436.0	0.0	0.0	2.3700000000000045	0.0	1.0	9.590000000000003	0.8799999999999955	0.010000000000019327	0.009999999999990905	0.020000000000010232	2.8100000000000023	0.4300000000000068	1.0199999999999818	0.17000000000001592	0.12999999999999545	ICAM555_ROS488_VECad647_placa13__Plate_D_p00_0_B05f05d0.TIF	ICAM555_ROS488_VECad647_placa13__Plate_D_p00_0_B05f05d2.TIF	ICAM555_ROS488_VECad647_placa13__Plate_D_p00_0_B05f05d1.TIF	ICAM555_ROS488_VECad647_placa13__Plate_D_p00_0_B05f05d3.TIF	0	0	0	0	42	1476	1	1536	1536	1536	1536	42	b'eLs61bz7G21NDJnWhJOBaZqB6WhrYtDFyGjLZfDFyWgraTDGijGVYgVUvdgBAJO5BEs='	0.022888626903295517	0.04769333451986313	0.027360785752534866	0.014249802	0.00280549	0.008944312	0.42852277	0.7154	0.44816118	0.04055302838484446	0.05248581866423289	0.03586138039827347	0.033499606
-1	-1	-1	-1	439.0	0.0	0.0	2.4699999999999704	0.0	1.0600000000000023	7.28000000000003	0.9399999999999977	0.010000000000019327	0.009999999999990905	0.020000000000010232	2.759999999999991	0.45000000000001705	1.0699999999999932	0.20000000000001705	0.13999999999998636	ICAM555_ROS488_VECad647_placa13__Plate_D_p00_0_B05f06d0.TIF	ICAM555_ROS488_VECad647_placa13__Plate_D_p00_0_B05f06d2.TIF	ICAM555_ROS488_VECad647_placa13__Plate_D_p00_0_B05f06d1.TIF	ICAM555_ROS488_VECad647_placa13__Plate_D_p00_0_B05f06d3.TIF	0	0	0	0	43	1476	1	1536	1536	1536	1536	43	b'eLs61bz7G21NDJnWhJOB6WhrYjDGyGjLZfDFyWgraTDGijGVYgVUvdgBAJ5xBE8='	0.022888626903295517	0.053304314613342285	0.023721961304545403	0.010610977	0.00280549	0.006138824	0.42852277	0.7154	0.44816118	0.041552238166332245	0.05653552711009979	0.03372945388158163	0.029027453
-1	-1	-1	-1	597.0	0.0	0.0	2.390000000000015	0.0	1.0800000000000125	7.9199999999999875	0.8700000000000045	0.009999999999990905	0.010000000000019327	0.009999999999990905	3.6200000000000045	0.45000000000001705	1.0199999999999818	0.20000000000001705	0.13999999999998636	ICAM555_ROS488_VECad647_placa13__Plate_D_p00_0_B05f07d0.TIF	ICAM555_ROS488_VECad647_placa13__Plate_D_p00_0_B05f07d2.TIF	ICAM555_ROS488_VECad647_placa13__Plate_D_p00_0_B05f07d1.TIF	ICAM555_ROS488_VECad647_placa13__Plate_D_p00_0_B05f07d3.TIF	0	0	0	0	44	1476	1	1536	1536	1536	1536	44	b'eLs61bz7G21NDJnWhJOBaZqB+WhrYtDFyGjLZfDFyWgraTDGijGVYgVUvdgBAKkpBFM='	0.024555295705795288	0.04769333451986313	0.027360785752534866	0.018416472	0.00561098	0.006138824	0.42852277	0.7154	0.44816118	0.04653623700141907	0.05326046049594879	0.03509713461001714	0.04494392
-1	-1	-1	-1	716.0	0.0	0.0	2.2999999999999545	0.0	1.0900000000000318	12.579999999999984	0.9000000000000057	0.009999999999990905	0.01999999999998181	0.009999999999990905	4.100000000000023	0.45999999999997954	1.0699999999999648	0.18999999999999773	0.15000000000000568	ICAM555_ROS488_VECad647_placa13__Plate_D_p00_0_B05f08d0.TIF	ICAM555_ROS488_VECad647_placa13__Plate_D_p00_0_B05f08d2.TIF	ICAM555_ROS488_VECad647_placa13__Plate_D_p00_0_B05f08d1.TIF	ICAM555_ROS488_VECad647_placa13__Plate_D_p00_0_B05f08d3.TIF	0	0	0	0	45	1476	1	1536	1536	1536	1536	45	b'eLs61bz7G21NDJnWhJOBaZqBxWhrYtDFyGjLZfDFyWgraTDGijGVYgVUvdgBALPhBFc='	0.029027452692389488	0.04488784447312355	0.028194118291139603	0.018416472	0.00561098	0.0069721565	0.42852277	0.7154	0.44816118	0.050917779405911766	0.05068417886892954	0.03651989003022512	0.04661059
-1	-1	-1	-1	532.0	0.0	0.0	2.420000000000016	0.0	1.1099999999999852	11.310000000000002	0.9300000000000352	0.01999999999998181	0.020000000000010232	0.009999999999990905	3.4399999999999977	0.4300000000000068	1.039999999999992	0.19999999999998863	0.13999999999998636	ICAM555_ROS488_VECad647_placa13__Plate_D_p00_0_B05f09d0.TIF	ICAM555_ROS488_VECad647_placa13__Plate_D_p00_0_B05f09d2.TIF	ICAM555_ROS488_VECad647_placa13__Plate_D_p00_0_B05f09d1.TIF	ICAM555_ROS488_VECad647_placa13__Plate_D_p00_0_B05f09d3.TIF	0	0	0	0	46	1476	1	1536	1536	1536	1536	46	b'eLs61bz7G21NDJnWhJOBKagJONqaGGwxMtpyGXxxMtpKGoyxYkylWAFVL3YAvpkEWw=='	0.023721961304545403	0.04769333451986313	0.027360785752534866	0.016749803	0.00561098	0.0069721565	0.42852277	0.7154	0.44816118	0.04546972115834554	0.05414175490538279	0.035616119702657066	0.03963843
-1	-1	-1	-1	650.0	0.0	0.0	2.5100000000000193	0.0	1.089999999999975	12.610000000000014	0.9000000000000057	0.010000000000019327	0.009999999999990905	0.010000000000019327	4.099999999999994	0.46000000000000796	1.1099999999999852	0.18999999999999773	0.12999999999999545	ICAM555_ROS488_VECad647_placa13__Plate_D_p00_0_B05f10d0.TIF	ICAM555_ROS488_VECad647_placa13__Plate_D_p00_0_B05f10d2.TIF	ICAM555_ROS488_VECad647_placa13__Plate_D_p00_0_B05f10d1.TIF	ICAM555_ROS488_VECad647_placa13__Plate_D_p00_0_B05f10d3.TIF	0	0	0	0	47	1476	1	1536	1536	1536	1536	47	b'eLs61bz7G21NDJnWhJOBaZrhaPd98MXIaMtl8MXJaCtpMMaKMZViBVS92AEAaN0EOw=='	0.029027452692389488	0.04769333451986313	0.028194118291139603	0.017583137	0.00561098	0.006138824	0.42852277	0.7154	0.44816118	0.04946183164914449	0.053301538030306496	0.036192797124385834	0.04661059
-1	-1	-1	-1	411.0	0.0	0.0	2.469999999999999	0.0	0.9799999999999898	11.400000000000006	0.9199999999999875	0.020000000000010232	0.020000000000010232	0.009999999999990905	2.8799999999999955	0.45000000000001705	1.0700000000000216	0.18000000000000682	0.1599999999999966	ICAM555_ROS488_VECad647_placa13__Plate_D_p00_0_B05f11d0.TIF	ICAM555_ROS488_VECad647_placa13__Plate_D_p00_0_B05f11d2.TIF	ICAM555_ROS488_VECad647_placa13__Plate_D_p00_0_B05f11d1.TIF	ICAM555_ROS488_VECad647_placa13__Plate_D_p00_0_B05f11d3.TIF	0	0	0	0	48	1476	1	1536	1536	1536	1536	48	b'eLs61bz7G21NDJnWhJOBaZqh4WhrYtDFyGjLZfDFyWgraTDGijGVYgVUvdgBAHOVBD8='	0.029027452692389488	0.053304314613342285	0.029027452692389488	0.013110984	0.00561098	0.006138824	0.42852277	0.7154	0.44816118	0.04772420724232992	0.05909264584382375	0.03772677232821783	0.03963843
-1	-1	-1	-1	498.0	0.0	0.0	2.3100000000000023	0.0	1.0599999999999739	10.469999999999999	0.9000000000000341	0.009999999999990905	0.010000000000019327	0.01999999999998181	3.2299999999999898	0.4199999999999875	1.0300000000000011	0.17000000000001592	0.14000000000001478	ICAM555_ROS488_VECad647_placa13__Plate_D_p00_0_B06f00d0.TIF	ICAM555_ROS488_VECad647_placa13__Plate_D_p00_0_B06f00d2.TIF	ICAM555_ROS488_VECad647_placa13__Plate_D_p00_0_B06f00d1.TIF	ICAM555_ROS488_VECad647_placa13__Plate_D_p00_0_B06f00d3.TIF	0	0	0	0	49	1476	1	1536	1536	1536	1536	49	b'eLs61bz7G21NDJnWhJOB2Wj3fTDGyGjLZfDFyWgraTDGijGVYgVUvdgBAGjlBDs='	0.022888626903295517	0.04769333451986313	0.028194118291139603	0.01591647	0.00561098	0.00613882	0.42852277	0.7154	0.44816118	0.044867912928263344	0.05369750658671061	0.03774534662564596	0.035166275
-1	-1	-1	-1	555.0	0.0	0.0	2.640000000000043	0.0	1.0199999999999818	6.789999999999992	0.9200000000000159	0.020000000000010232	0.009999999999990905	0.01999999999998181	3.480000000000018	0.44999999999998863	1.0699999999999932	0.19000000000002615	0.13999999999998636	ICAM555_ROS488_VECad647_placa13__Plate_D_p00_0_B06f01d0.TIF	ICAM555_ROS488_VECad647_placa13__Plate_D_p00_0_B06f01d2.TIF	ICAM555_ROS488_VECad647_placa13__Plate_D_p00_0_B06f01d1.TIF	ICAM555_ROS488_VECad647_placa13__Plate_D_p00_0_B06f01d3.TIF	0	0	0	0	50	1476	1	1536	1536	1536	1536	50	b'eLs61bz7G21NDJnWhJOBWZqB4WhrYtDFyGjLZfDFyWgraTDGijGVYgVUvdgBAHOdBD8='	0.023721961304545403	0.04769333451986313	0.027360785752534866	0.018416472	0.00561098	0.0069721565	0.42852277	0.7154	0.44816118	0.04825453460216522	0.05338234702746073	0.03514718512694041	0.0413051
-1	-1	-1	-1	415.0	0.0	0.0	2.5200000000000387	0.0	1.009999999999991	6.610000000000014	0.8899999999999864	0.009999999999990905	0.010000000000019327	0.01999999999998181	2.8300000000000125	0.4299999999999784	1.0600000000000023	0.21000000000000796	0.13999999999998636	ICAM555_ROS488_VECad647_placa13__Plate_D_p00_0_B06f02d0.TIF	ICAM555_ROS488_VECad647_placa13__Plate_D_p00_0_B06f02d2.TIF	ICAM555_ROS488_VECad647_placa13__Plate_D_p00_0_B06f02d1.TIF	ICAM555_ROS488_VECad647_placa13__Plate_D_p00_0_B06f02d3.TIF	0	0	0	0	51	1476	1	1536	1536	1536	1536	51	b'eLs61bz7G21NDJnWhJOBWZqB0WhrYtDFyGjLZfDFyWgraTDGijGVYgVUvdgBAH5VBEM='	0.022888626903295517	0.04769333451986313	0.027360785752534866	0.010610977	0.00561098	0.0053054914	0.42852277	0.7154	0.44816118	0.04432681202888489	0.055918410420417786	0.03569334000349045	0.029027453
-1	-1	-1	-1	395.0	0.0	0.0	2.3000000000000114	0.0	0.9900000000000091	7.389999999999986	0.9000000000000057	0.01999999999998181	0.010000000000019327	0.01999999999998181	2.690000000000026	0.45999999999997954	1.0400000000000205	0.18999999999999773	0.15000000000000568	ICAM555_ROS488_VECad647_placa13__Plate_D_p00_0_B06f03d0.TIF	ICAM555_ROS488_VECad647_placa13__Plate_D_p00_0_B06f03d2.TIF	ICAM555_ROS488_VECad647_placa13__Plate_D_p00_0_B06f03d1.TIF	ICAM555_ROS488_VECad647_placa13__Plate_D_p00_0_B06f03d3.TIF	0	0	0	0	52	1476	1	1536	1536	1536	1536	52	b'eLs61bz7G21NDJnWhJOBGSgfjLYmBluMjLZcBl+cjLaSBmOsGFMpVkDVix0AiQ0ERw=='	0.022888626903295517	0.05049882456660271	0.027360785752534866	0.010610983	0.00561098	0.006138824	0.42852277	0.7154	0.44816118	0.04416327675183614	0.056095158060391746	0.03675610820452372	0.029860787
-1	-1	-1	-1	384.0	0.0	0.0	2.7600000000000477	0.0	1.0999999999999943	7.019999999999982	0.9399999999999977	0.020000000000010232	0.009999999999990905	0.009999999999990905	2.4599999999999795	0.4300000000000068	1.240000000000009	0.18000000000000682	0.1500000000000341	ICAM555_ROS488_VECad647_placa13__Plate_D_p00_0_B06f04d0.TIF	ICAM555_ROS488_VECad647_placa13__Plate_D_p00_0_B06f04d2.TIF	ICAM555_ROS488_VECad647_placa13__Plate_D_p00_0_B06f04d1.TIF	ICAM555_ROS488_VECad647_placa13__Plate_D_p00_0_B06f04d3.TIF	0	0	0	0	53	1476	1	1536	1536	1536	1536	53	b'eLs61bz7G21NDJnWhJOBWZqByWhrYtDFyGjLZfDFyWgraTDGijGVYgVUvdgBAJPFBEs='	0.023721961304545403	0.05610980466008186	0.027360785752534866	0.006138826	0.00561098	0.0053054895	0.42852277	0.7154	0.44816118	0.04123148322105408	0.06106632947921753	0.03591254850228628	0.029027453
-1	-1	-1	-1	488.0	0.0	0.0	2.5200000000000102	0.0	1.0599999999999739	9.279999999999973	0.9300000000000068	0.009999999999990905	0.009999999999990905	0.030000000000001137	3.390000000000015	0.47999999999998977	1.0699999999999932	0.19000000000002615	0.1599999999999966	ICAM555_ROS488_VECad647_placa13__Plate_D_p00_0_B06f05d0.TIF	ICAM555_ROS488_VECad647_placa13__Plate_D_p00_0_B06f05d2.TIF	ICAM555_ROS488_VECad647_placa13__Plate_D_p00_0_B06f05d1.TIF	ICAM555_ROS488_VECad647_placa13__Plate_D_p00_0_B06f05d3.TIF	0	0	0	0	54	1476	1	1536	1536	1536	1536	54	b'eLs61bz7G21NDJnWhJOBWZqB6WhrYtDFyGjLZfDFyWgraTDGijGVYgVUvdgBAJ59BE8='	0.023721961304545403	0.053304314613342285	0.028194118291139603	0.015083138	0.00280549	0.00613882	0.42852277	0.7154	0.44816118	0.04422921439011892	0.05722070733706156	0.038351682325204216	0.035166275
-1	-1	-1	-1	499.0	0.0	0.0	2.219999999999999	0.0	1.0400000000000205	8.289999999999992	0.9099999999999966	0.009999999999990905	0.020000000000010232	0.01999999999998181	3.1899999999999977	0.44000000000002615	1.0300000000000011	0.18999999999999773	0.1500000000000341	ICAM555_ROS488_VECad647_placa13__Plate_D_p00_0_B06f06d0.TIF	ICAM555_ROS488_VECad647_placa13__Plate_D_p00_0_B06f06d2.TIF	ICAM555_ROS488_VECad647_placa13__Plate_D_p00_0_B06f06d1.TIF	ICAM555_ROS488_VECad647_placa13__Plate_D_p00_0_B06f06d3.TIF	0	0	0	0	55	1476	1	1536	1536	1536	1536	55	b'eLs61bz7G21NDJnWhJOB2WhrYjDGyGjLZfDFyWgraTDGijGVYgVUvdgBAKk1BFM='	0.023721961304545403	0.053304314613342285	0.027360785752534866	0.011444315	0.00280549	0.006138824	0.42852277	0.7154	0.44816118	0.04167799651622772	0.057923013965288796	0.03787623345851898	0.034332942
-1	-1	-1	-1	635.0	0.0	0.0	2.4000000000000057	0.0	1.0700000000000216	8.879999999999967	0.910000000000025	0.01999999999998181	0.020000000000010232	0.009999999999990905	4.21999999999997	0.46000000000000796	1.1200000000000045	0.20000000000001705	0.1599999999999966	ICAM555_ROS488_VECad647_placa13__Plate_D_p00_0_B06f07d0.TIF	ICAM555_ROS488_VECad647_placa13__Plate_D_p00_0_B06f07d2.TIF	ICAM555_ROS488_VECad647_placa13__Plate_D_p00_0_B06f07d1.TIF	ICAM555_ROS488_VECad647_placa13__Plate_D_p00_0_B06f07d3.TIF	0	0	0	0	56	1476	1	1536	1536	1536	1536	56	b'eLs61bz7G21NDJnWhJOBWZqB+WhrYtDFyGjLZfDFyWgraTDGijGVYgVUvdgBALPtBFc='	0.028194118291139603	0.05049882456660271	0.028194118291139603	0.016749803	0.00561098	0.006138824	0.42852277	0.7154	0.44816118	0.04653065403302511	0.05552580952644348	0.03633572906255722	0.04494392
-1	-1	-1	-1	659.0	0.0	0.0	2.6500000000000057	0.0	0.9899999999999807	8.650000000000034	0.8799999999999955	0.01999999999998181	0.020000000000010232	0.01999999999998181	3.8499999999999943	0.47999999999998977	1.0600000000000023	0.18999999999999773	0.13000000000002387	ICAM555_ROS488_VECad647_placa13__Plate_D_p00_0_B06f08d0.TIF	ICAM555_ROS488_VECad647_placa13__Plate_D_p00_0_B06f08d2.TIF	ICAM555_ROS488_VECad647_placa13__Plate_D_p00_0_B06f08d1.TIF	ICAM555_ROS488_VECad647_placa13__Plate_D_p00_0_B06f08d3.TIF	0	0	0	0	57	1476	1	1536	1536	1536	1536	57	b'eLs61bz7G21NDJnWhJOBWZqBxWhrYtDFyGjLZfDFyWgraTDGijGVYgVUvdgBAL6lBFs='	0.028194118291139603	0.05049882456660271	0.027360785752534866	0.020388626	0.00561098	0.0069721565	0.42852277	0.7154	0.44816118	0.051139225562413536	0.05531331400076548	0.037644232312838234	0.050249413
-1	-1	-1	-1	556.0	0.0	0.0	2.4199999999999875	0.0	1.1000000000000227	8.909999999999997	0.9200000000000159	0.009999999999990905	0.01999999999998181	0.009999999999990905	3.5800000000000125	0.46999999999997044	1.0700000000000216	0.21000000000000796	0.13999999999998636	ICAM555_ROS488_VECad647_placa13__Plate_D_p00_0_B06f09d0.TIF	ICAM555_ROS488_VECad647_placa13__Plate_D_p00_0_B06f09d2.TIF	ICAM555_ROS488_VECad647_placa13__Plate_D_p00_0_B06f09d1.TIF	ICAM555_ROS488_VECad647_placa13__Plate_D_p00_0_B06f09d3.TIF	0	0	0	0	58	1476	1	1536	1536	1536	1536	58	b'eLs61bz7G21NDJnWhJOBGagJONqaGGwxMtpyGXxxMtpKGoyxYkylWAFVL3YAyV0EXw=='	0.024555295705795288	0.053304314613342285	0.027360785752534866	0.021221958	0.00561098	0.006138824	0.42852277	0.7154	0.44816118	0.04951841135819753	0.057979186375935875	0.03638227035601934	0.045777254
-1	-1	-1	-1	580.0	0.0	0.0	2.640000000000015	0.0	1.1399999999999864	12.310000000000002	0.9200000000000159	0.009999999999990905	0.010000000000019327	0.01999999999998181	4.0800000000000125	0.4399999999999977	1.2600000000000193	0.1899999999999693	0.13999999999998636	ICAM555_ROS488_VECad647_placa13__Plate_D_p00_0_B06f10d0.TIF	ICAM555_ROS488_VECad647_placa13__Plate_D_p00_0_B06f10d2.TIF	ICAM555_ROS488_VECad647_placa13__Plate_D_p00_0_B06f10d1.TIF	ICAM555_ROS488_VECad647_placa13__Plate_D_p00_0_B06f10d3.TIF	0	0	0	0	59	1476	1	1536	1536	1536	1536	59	b'eLs61bz7G21NDJnWhJOBWZrhaPd98MXIaMtl8MXJaCtpMMaKMZViBVS92AEAc6EEPw=='	0.024555295705795288	0.04488784447312355	0.027360785752534866	0.02122196	0.00561098	0.006138824	0.42852277	0.7154	0.44816118	0.04825817048549652	0.051318744818369545	0.0364187757174174	0.04494392
-1	-1	-1	-1	430.0	0.0	0.0	2.410000000000025	0.0	1.039999999999992	9.769999999999982	0.9000000000000057	0.009999999999990905	0.020000000000010232	0.01999999999998181	2.8200000000000216	0.4399999999999977	1.0800000000000125	0.18999999999999773	0.1599999999999966	ICAM555_ROS488_VECad647_placa13__Plate_D_p00_0_B06f11d0.TIF	ICAM555_ROS488_VECad647_placa13__Plate_D_p00_0_B06f11d2.TIF	ICAM555_ROS488_VECad647_placa13__Plate_D_p00_0_B06f11d1.TIF	ICAM555_ROS488_VECad647_placa13__Plate_D_p00_0_B06f11d3.TIF	0	0	0	0	60	1476	1	1536	1536	1536	1536	60	b'eLs61bz7G21NDJnWhJOBWZqh4WhrYtDFyGjLZfDFyWgraTDGijGVYgVUvdgBAH5ZBEM='	0.023721961304545403	0.05049882456660271	0.027360785752534866	0.010610983	0.00561098	0.0053054914	0.42852277	0.7154	0.44816118	0.04459664225578308	0.05811083813508352	0.03607590744892756	0.029860787
-1	-1	-1	-1	409.0	0.0	0.0	2.5400000000000205	0.0	1.0700000000000216	8.349999999999994	0.9000000000000341	0.009999999999990905	0.009999999999990905	0.020000000000038654	2.599999999999966	0.44999999999998863	1.0600000000000591	0.17999999999994998	0.14999999999997726	ICAM555_ROS488_VECad647_placa13__Plate_D_p00_0_B07f00d0.TIF	ICAM555_ROS488_VECad647_placa13__Plate_D_p00_0_B07f00d2.TIF	ICAM555_ROS488_VECad647_placa13__Plate_D_p00_0_B07f00d1.TIF	ICAM555_ROS488_VECad647_placa13__Plate_D_p00_0_B07f00d3.TIF	0	0	0	0	61	1476	1	1536	1536	1536	1536	61	b'eLs61bz7G21NDJnWhJOB+Wj3fTDGyGjLZfDFyWgraTDGijGVYgVUvdgBAHOpBD8='	0.01758313737809658	0.04769333451986313	0.027360785752534866	0.0016666688	0.00561098	0.0069721565	0.42852277	0.7154	0.44816118	0.02107759068409602	0.053501054644584656	0.03653764724731445	0.018416472
-1	-1	-1	-1	410.0	0.0	0.0	2.3000000000000114	0.0	1.0500000000000114	5.539999999999992	0.8699999999999761	0.020000000000038654	0.009999999999990905	0.01999999999998181	2.3000000000000114	0.45000000000001705	1.0599999999999739	0.18999999999999773	0.15000000000000568	ICAM555_ROS488_VECad647_placa13__Plate_D_p00_0_B07f01d0.TIF	ICAM555_ROS488_VECad647_placa13__Plate_D_p00_0_B07f01d2.TIF	ICAM555_ROS488_VECad647_placa13__Plate_D_p00_0_B07f01d1.TIF	ICAM555_ROS488_VECad647_placa13__Plate_D_p00_0_B07f01d3.TIF	0	0	0	0	62	1476	1	1536	1536	1536	1536	62	b'eLs61bz7G21NDJnWhJOBeZqB4WhrYtDFyGjLZfDFyWgraTDGijGVYgVUvdgBAH5hBEM='	0.016749802976846695	0.04769333451986313	0.023721961304545403	0.0016666688	0.00561098	0.006138826	0.42852277	0.7154	0.44816118	0.020457861324151356	0.05237628022829691	0.03391660749912262	0.018416472
-1	-1	-1	-1	300.0	0.0	0.0	2.4000000000000057	0.0	1.009999999999991	5.599999999999994	0.9399999999999693	0.010000000000047748	0.01999999999998181	0.01999999999998181	1.900000000000034	0.4499999999999602	1.0900000000000034	0.19999999999998863	0.15000000000000568	ICAM555_ROS488_VECad647_placa13__Plate_D_p00_0_B07f02d0.TIF	ICAM555_ROS488_VECad647_placa13__Plate_D_p00_0_B07f02d2.TIF	ICAM555_ROS488_VECad647_placa13__Plate_D_p00_0_B07f02d1.TIF	ICAM555_ROS488_VECad647_placa13__Plate_D_p00_0_B07f02d3.TIF	0	0	0	0	63	1476	1	1536	1536	1536	1536	63	b'eLs61bz7G21NDJnWhJOBeZqB0WhrYtDFyGjLZfDFyWgraTDGijGVYgVUvdgBAIkZBEc='	0.01758313737809658	0.04769333451986313	0.023721961304545403	0.0008333344	0.00280549	0.0053054877	0.42852277	0.7154	0.44816118	0.01991095518072446	0.05341824392477671	0.03400258471568426	0.018416472
-1	-1	-1	-1	335.0	0.0	0.0	2.2600000000000193	0.0	1.089999999999975	5.280000000000001	0.9799999999999898	0.010000000000019327	0.009999999999990905	0.020000000000010232	2.069999999999993	0.4399999999999977	1.0600000000000023	0.18000000000000682	0.13999999999998636	ICAM555_ROS488_VECad647_placa13__Plate_D_p00_0_B07f03d0.TIF	ICAM555_ROS488_VECad647_placa13__Plate_D_p00_0_B07f03d2.TIF	ICAM555_ROS488_VECad647_placa13__Plate_D_p00_0_B07f03d1.TIF	ICAM555_ROS488_VECad647_placa13__Plate_D_p00_0_B07f03d3.TIF	0	0	0	0	64	1476	1	1536	1536	1536	1536	64	b'eLs61bz7G21NDJnWhJOBOSgfjLYmBluMjLZcBl+cjLaSBmOsGFMpVkDVix0Ak9EESw=='	0.01758313737809658	0.04769333451986313	0.028194118291139603	0.0008333344	0.00561098	0.00613882	0.42852277	0.7154	0.44816118	0.020914537211259205	0.05458402136961619	0.04017131527264913	0.018416472
-1	-1	-1	-1	357.0	0.0	0.0	2.230000000000018	0.0	1.009999999999991	4.629999999999967	0.9000000000000341	0.009999999999990905	0.020000000000010232	0.020000000000010232	1.7699999999999818	0.45000000000001705	1.039999999999992	0.18000000000000682	0.15000000000000568	ICAM555_ROS488_VECad647_placa13__Plate_D_p00_0_B07f04d0.TIF	ICAM555_ROS488_VECad647_placa13__Plate_D_p00_0_B07f04d2.TIF	ICAM555_ROS488_VECad647_placa13__Plate_D_p00_0_B07f04d1.TIF	ICAM555_ROS488_VECad647_placa13__Plate_D_p00_0_B07f04d3.TIF	0	0	0	0	65	1476	1	1536	1536	1536	1536	65	b'eLs61bz7G21NDJnWhJOBeZqByWhrYtDFyGjLZfDFyWgraTDGijGVYgVUvdgBAJ6JBE8='	0.018416471779346466	0.053304314613342285	0.028194118291139603	0.0025000013	0.00280549	0.0069721565	0.42852277	0.7154	0.44816118	0.021499517063299816	0.0580965131521225	0.045192440350850425	0.019249804
-1	-1	-1	-1	338.0	0.0	0.0	2.3700000000000045	0.0	1.089999999999975	5.170000000000016	0.910000000000025	0.009999999999990905	0.01999999999998181	0.010000000000047748	1.8199999999999932	0.4600000000000364	1.0699999999999932	0.18999999999994088	0.1500000000000341	ICAM555_ROS488_VECad647_placa13__Plate_D_p00_0_B07f05d0.TIF	ICAM555_ROS488_VECad647_placa13__Plate_D_p00_0_B07f05d2.TIF	ICAM555_ROS488_VECad647_placa13__Plate_D_p00_0_B07f05d1.TIF	ICAM555_ROS488_VECad647_placa13__Plate_D_p00_0_B07f05d3.TIF	0	0	0	0	66	1476	1	1536	1536	1536	1536	66	b'eLs61bz7G21NDJnWhJOBeZqB6WhrYtDFyGjLZfDFyWgraTDGijGVYgVUvdgBAKlBBFM='	0.01758313737809658	0.05049882456660271	0.028194118291139603	0.0008333344	0.00280549	0.010610979	0.42852277	0.7154	0.44816118	0.021076781054337818	0.05411836008230845	0.04871732493241628	0.018416472
-1	-1	-1	-1	267.0	0.0	0.0	2.4199999999999875	0.0	1.0900000000000034	4.920000000000016	0.9199999999999875	0.020000000000010232	0.009999999999990905	0.020000000000010232	1.6200000000000045	0.4399999999999977	1.2700000000000387	0.1799999999999784	0.12000000000000455	ICAM555_ROS488_VECad647_placa13__Plate_D_p00_0_B07f06d0.TIF	ICAM555_ROS488_VECad647_placa13__Plate_D_p00_0_B07f06d2.TIF	ICAM555_ROS488_VECad647_placa13__Plate_D_p00_0_B07f06d1.TIF	ICAM555_ROS488_VECad647_placa13__Plate_D_p00_0_B07f06d3.TIF	0	0	0	0	67	1476	1	1536	1536	1536	1536	67	b'eLs61bz7G21NDJnWhJOB+WhrYjDGyGjLZfDFyWgraTDGijGVYgVUvdgBALP5BFc='	0.018416471779346466	0.053304314613342285	0.028194118291139603	0.0016666669	0.00280549	0.006138824	0.42852277	0.7154	0.44816118	0.021365111072858173	0.05762550234794617	0.043784295519193016	0.019249804
-1	-1	-1	-1	401.0	0.0	0.0	2.2700000000000102	0.0	1.0600000000000023	5.220000000000027	0.8400000000000034	0.020000000000010232	0.009999999999990905	0.020000000000010232	2.359999999999985	0.44999999999998863	1.0700000000000216	0.19000000000002615	0.13999999999998636	ICAM555_ROS488_VECad647_placa13__Plate_D_p00_0_B07f07d0.TIF	ICAM555_ROS488_VECad647_placa13__Plate_D_p00_0_B07f07d2.TIF	ICAM555_ROS488_VECad647_placa13__Plate_D_p00_0_B07f07d1.TIF	ICAM555_ROS488_VECad647_placa13__Plate_D_p00_0_B07f07d3.TIF	0	0	0	0	68	1476	1	1536	1536	1536	1536	68	b'eLs61bz7G21NDJnWhJOBeZqB+WhrYtDFyGjLZfDFyWgraTDGijGVYgVUvdgBAL6xBFs='	0.01758313737809658	0.04769333451986313	0.023721961304545403	0.0016666688	0.00280549	0.0069721565	0.42852277	0.7154	0.44816118	0.020607287685076397	0.05297792454560598	0.03544829785823822	0.018416472
-1	-1	-1	-1	550.0	0.0	0.0	2.3300000000000125	0.0	1.0100000000000193	7.949999999999989	0.9300000000000068	0.010000000000047748	0.009999999999990905	0.01999999999998181	3.2900000000000205	0.4399999999999977	1.0300000000000296	0.1999999999999318	0.12999999999999545	ICAM555_ROS488_VECad647_placa13__Plate_D_p00_0_B07f08d0.TIF	ICAM555_ROS488_VECad647_placa13__Plate_D_p00_0_B07f08d2.TIF	ICAM555_ROS488_VECad647_placa13__Plate_D_p00_0_B07f08d1.TIF	ICAM555_ROS488_VECad647_placa13__Plate_D_p00_0_B07f08d3.TIF	0	0	0	0	69	1476	1	1536	1536	1536	1536	69	b'eLs61bz7G21NDJnWhJOBeZqBxWhrYtDFyGjLZfDFyWgraTDGijGVYgVUvdgBAMlpBF8='	0.01758313737809658	0.04769333451986313	0.027360785752534866	0.0036388226	0.00561098	0.00613882	0.42852277	0.7154	0.44816118	0.022975472112496693	0.0518158624569575	0.03521984815597534	0.019249804
-1	-1	-1	-1	501.0	0.0	0.0	2.6200000000000045	0.0	1.0100000000000193	6.659999999999997	0.9199999999999875	0.009999999999990905	0.010000000000047748	0.009999999999990905	2.740000000000009	0.4399999999999977	1.07000000000005	0.1999999999999318	0.1500000000000341	ICAM555_ROS488_VECad647_placa13__Plate_D_p00_0_B07f09d0.TIF	ICAM555_ROS488_VECad647_placa13__Plate_D_p00_0_B07f09d2.TIF	ICAM555_ROS488_VECad647_placa13__Plate_D_p00_0_B07f09d1.TIF	ICAM555_ROS488_VECad647_placa13__Plate_D_p00_0_B07f09d3.TIF	0	0	0	0	70	1476	1	1536	1536	1536	1536	70	b'eLs61bz7G21NDJnWhJOBOagJONqaGGwxMtpyGXxxMtpKGoyxYkylWAFVL3YA1CEEYw=='	0.01758313737809658	0.04769333451986313	0.027360785752534866	0.0025000013	0.00280549	0.006138824	0.42852277	0.7154	0.44816118	0.022073745727539062	0.052752276261647545	0.03641308844089508	0.019249804
-1	-1	-1	-1	357.0	0.0	0.0	2.5999999999999943	0.0	1.0	7.639999999999986	0.9000000000000341	0.009999999999990905	0.009999999999990905	0.010000000000047748	2.019999999999982	0.45999999999997954	1.0699999999999932	0.17999999999994998	0.1500000000000341	ICAM555_ROS488_VECad647_placa13__Plate_D_p00_0_B07f10d0.TIF	ICAM555_ROS488_VECad647_placa13__Plate_D_p00_0_B07f10d2.TIF	ICAM555_ROS488_VECad647_placa13__Plate_D_p00_0_B07f10d1.TIF	ICAM555_ROS488_VECad647_placa13__Plate_D_p00_0_B07f10d3.TIF	0	0	0	0	71	1476	1	1536	1536	1536	1536	71	b'eLs61bz7G21NDJnWhJOBeZrhaPd98MXIaMtl8MXJaCtpMMaKMZViBVS92AEAfmUEQw=='	0.016749802976846695	0.04488784447312355	0.023721961304545403	0.0016666688	0.00280549	0.0053054914	0.42852277	0.7154	0.44816118	0.01998290792107582	0.05054135123888651	0.03442100683848063	0.018416472
-1	-1	-1	-1	276.0	0.0	0.0	2.5100000000000477	0.0	1.0500000000000114	7.309999999999945	0.9600000000000364	0.009999999999990905	0.01999999999998181	0.020000000000038654	1.8899999999999864	0.44999999999998863	1.2900000000000205	0.18999999999999773	0.12000000000000455	ICAM555_ROS488_VECad647_placa13__Plate_D_p00_0_B07f11d0.TIF	ICAM555_ROS488_VECad647_placa13__Plate_D_p00_0_B07f11d2.TIF	ICAM555_ROS488_VECad647_placa13__Plate_D_p00_0_B07f11d1.TIF	ICAM555_ROS488_VECad647_placa13__Plate_D_p00_0_B07f11d3.TIF	0	0	0	0	72	1476	1	1536	1536	1536	1536	72	b'eLs61bz7G21NDJnWhJOBeZqh4WhrYtDFyGjLZfDFyWgraTDGijGVYgVUvdgBAIkdBEc='	0.01758313737809658	0.04769333451986313	0.023721961304545403	0.0008333344	0.00561098	0.0053054877	0.42852277	0.7154	0.44816118	0.020408491293589275	0.05298694968223572	0.03446193039417267	0.018416472
-1	-1	-1	-1	251.0	0.0	0.0	2.5500000000000114	0.0	1.0399999999999636	7.579999999999984	0.9300000000000068	0.009999999999990905	0.01999999999998181	0.01999999999998181	2.0600000000000023	0.4399999999999977	1.0699999999999932	0.18999999999999773	0.1500000000000341	ICAM555_ROS488_VECad647_placa13__Plate_D_p00_0_B08f00d0.TIF	ICAM555_ROS488_VECad647_placa13__Plate_D_p00_0_B08f00d2.TIF	ICAM555_ROS488_VECad647_placa13__Plate_D_p00_0_B08f00d1.TIF	ICAM555_ROS488_VECad647_placa13__Plate_D_p00_0_B08f00d3.TIF	0	0	0	0	73	1476	1	1536	1536	1536	1536	73	b'eLs61bz7G21NDJnWhJOBxWj3fTDGyGjLZfDFyWgraTDGijGVYgVUvdgBAH5tBEM='	0.018416471779346466	0.04488784447312355	0.02205529436469078	0.0036388226	0.00280549	0.0036388244	0.42852277	0.7154	0.44816118	0.03443302462498347	0.05106955269972483	0.026944237450758617	0.019249804
-1	-1	-1	-1	220.0	0.0	0.0	2.359999999999957	0.0	1.0699999999999932	4.390000000000043	0.9200000000000159	0.009999999999990905	0.01999999999998181	0.020000000000038654	1.759999999999991	0.45999999999997954	0.9800000000000182	0.17000000000001592	0.1500000000000341	ICAM555_ROS488_VECad647_placa13__Plate_D_p00_0_B08f01d0.TIF	ICAM555_ROS488_VECad647_placa13__Plate_D_p00_0_B08f01d2.TIF	ICAM555_ROS488_VECad647_placa13__Plate_D_p00_0_B08f01d1.TIF	ICAM555_ROS488_VECad647_placa13__Plate_D_p00_0_B08f01d3.TIF	0	0	0	0	74	1476	1	1536	1536	1536	1536	74	b'eLs61bz7G21NDJnWhJOBRZqB4WhrYtDFyGjLZfDFyWgraTDGijGVYgVUvdgBAIklBEc='	0.01758313737809658	0.04488784447312355	0.02205529436469078	0.0036388226	0.00280549	0.004472155	0.42852277	0.7154	0.44816118	0.033938621481259666	0.050728246569633484	0.02706714967886607	0.019249804
-1	-1	-1	-1	113.0	0.0	0.0	2.439999999999941	0.0	1.0000000000000568	3.8000000000000114	0.9199999999999591	0.009999999999990905	0.010000000000047748	0.01999999999998181	1.4599999999999795	0.44000000000005457	1.0599999999999454	0.19000000000005457	0.14999999999997726	ICAM555_ROS488_VECad647_placa13__Plate_D_p00_0_B08f02d0.TIF	ICAM555_ROS488_VECad647_placa13__Plate_D_p00_0_B08f02d2.TIF	ICAM555_ROS488_VECad647_placa13__Plate_D_p00_0_B08f02d1.TIF	ICAM555_ROS488_VECad647_placa13__Plate_D_p00_0_B08f02d3.TIF	0	0	0	0	75	1476	1	1536	1536	1536	1536	75	b'eLs61bz7G21NDJnWhJOBRZqB0WhrYtDFyGjLZfDFyWgraTDGijGVYgVUvdgBAJPdBEs='	0.01758313737809658	0.04488784447312355	0.02205529436469078	0.0025000013	0.00280549	0.0008333344	0.42852277	0.7154	0.44816118	0.028552497426668804	0.05025875071684519	0.02515505502621333	0.019249804
-1	-1	-1	-1	103.0	0.0	0.0	2.25	0.0	1.0399999999999636	4.100000000000023	0.8899999999999864	0.020000000000038654	0.009999999999990905	0.010000000000047748	1.2999999999999545	0.4800000000000182	1.0600000000000023	0.18000000000000682	0.14999999999997726	ICAM555_ROS488_VECad647_placa13__Plate_D_p00_0_B08f03d0.TIF	ICAM555_ROS488_VECad647_placa13__Plate_D_p00_0_B08f03d2.TIF	ICAM555_ROS488_VECad647_placa13__Plate_D_p00_0_B08f03d1.TIF	ICAM555_ROS488_VECad647_placa13__Plate_D_p00_0_B08f03d3.TIF	0	0	0	0	76	1476	1	1536	1536	1536	1536	76	b'eLs61bz7G21NDJnWhJOBBSgfjLYmBluMjLZcBl+cjLaSBmOsGFMpVkDVix0AnpUETw=='	0.01758313737809658	0.04769333451986313	0.02205529436469078	0.0016666669	0.00280549	0.0016666669	0.42852277	0.7154	0.44816118	0.026752889156341553	0.05129764974117279	0.025600016117095947	0.019249804
-1	-1	-1	-1	98.0	0.0	0.0	2.319999999999993	0.0	1.0200000000000387	3.8999999999999773	0.9200000000000159	0.009999999999990905	0.009999999999990905	0.010000000000047748	1.17999999999995	0.5200000000000387	1.1199999999999477	0.18000000000000682	0.14999999999997726	ICAM555_ROS488_VECad647_placa13__Plate_D_p00_0_B08f04d0.TIF	ICAM555_ROS488_VECad647_placa13__Plate_D_p00_0_B08f04d2.TIF	ICAM555_ROS488_VECad647_placa13__Plate_D_p00_0_B08f04d1.TIF	ICAM555_ROS488_VECad647_placa13__Plate_D_p00_0_B08f04d3.TIF	0	0	0	0	77	1476	1	1536	1536	1536	1536	77	b'eLs61bz7G21NDJnWhJOBRZqByWhrYtDFyGjLZfDFyWgraTDGijGVYgVUvdgBAKlNBFM='	0.018416471779346466	0.04769333451986313	0.022888626903295517	0.0036388226	0.00280549	0.0036388244	0.42852277	0.7154	0.44816118	0.026176040371259052	0.052536209424336754	0.02745000769694646	0.019249804
-1	-1	-1	-1	183.0	0.0	0.0	2.269999999999982	0.0	1.0600000000000023	5.329999999999984	0.9499999999999886	0.010000000000047748	0.01999999999998181	0.01999999999998181	1.82000000000005	0.42999999999995	1.0300000000000864	0.17000000000001592	0.12999999999999545	ICAM555_ROS488_VECad647_placa13__Plate_D_p00_0_B08f05d0.TIF	ICAM555_ROS488_VECad647_placa13__Plate_D_p00_0_B08f05d2.TIF	ICAM555_ROS488_VECad647_placa13__Plate_D_p00_0_B08f05d1.TIF	ICAM555_ROS488_VECad647_placa13__Plate_D_p00_0_B08f05d3.TIF	0	0	0	0	78	1476	1	1536	1536	1536	1536	78	b'eLs61bz7G21NDJnWhJOBRZqB6WhrYtDFyGjLZfDFyWgraTDGijGVYgVUvdgBALQFBFc='	0.018416471779346466	0.04769333451986313	0.022888626903295517	0.0036388226	0.00280549	0.0036388244	0.42852277	0.7154	0.44816118	0.03167977184057236	0.05289905766646067	0.027839081982771557	0.019249804
-1	-1	-1	-1	138.0	0.0	0.0	2.480000000000018	0.0	1.0399999999999636	5.050000000000011	0.8899999999999864	0.009999999999990905	0.020000000000038654	0.009999999999990905	1.4499999999999886	0.4399999999999977	1.2900000000000205	0.16999999999995907	0.16999999999995907	ICAM555_ROS488_VECad647_placa13__Plate_D_p00_0_B08f06d0.TIF	ICAM555_ROS488_VECad647_placa13__Plate_D_p00_0_B08f06d2.TIF	ICAM555_ROS488_VECad647_placa13__Plate_D_p00_0_B08f06d1.TIF	ICAM555_ROS488_VECad647_placa13__Plate_D_p00_0_B08f06d3.TIF	0	0	0	0	79	1476	1	1536	1536	1536	1536	79	b'eLs61bz7G21NDJnWhJOBxWhrYjDGyGjLZfDFyWgraTDGijGVYgVUvdgBAL69BFs='	0.018416471779346466	0.053304314613342285	0.022888626903295517	0.004472155	0.00280549	0.0036388244	0.42852277	0.7154	0.44816118	0.028996554513772328	0.05673632025718689	0.02768237640460332	0.022888627
-1	-1	-1	-1	183.0	0.0	0.0	2.329999999999984	0.0	1.079999999999984	4.220000000000027	0.9300000000000068	0.01999999999998181	0.01999999999998181	0.010000000000047748	1.5399999999999636	0.4399999999999977	1.079999999999984	0.21999999999997044	0.14999999999997726	ICAM555_ROS488_VECad647_placa13__Plate_D_p00_0_B08f07d0.TIF	ICAM555_ROS488_VECad647_placa13__Plate_D_p00_0_B08f07d2.TIF	ICAM555_ROS488_VECad647_placa13__Plate_D_p00_0_B08f07d1.TIF	ICAM555_ROS488_VECad647_placa13__Plate_D_p00_0_B08f07d3.TIF	0	0	0	0	80	1476	1	1536	1536	1536	1536	80	b'eLs61bz7G21NDJnWhJOBRZqB+WhrYtDFyGjLZfDFyWgraTDGijGVYgVUvdgBAMl1BF8='	0.01758313737809658	0.04769333451986313	0.02205529436469078	0.0025000013	0.00280549	0.0036388244	0.42852277	0.7154	0.44816118	0.029990720252195995	0.05160196622212728	0.027263338367144268	0.019249804
-1	-1	-1	-1	109.0	0.0	0.0	2.3999999999999773	0.0	1.009999999999991	3.660000000000025	0.9300000000000068	0.009999999999990905	0.010000000000047748	0.01999999999998181	1.2899999999999636	0.47999999999996135	1.079999999999984	0.18999999999999773	0.17000000000001592	ICAM555_ROS488_VECad647_placa13__Plate_D_p00_0_B08f08d0.TIF	ICAM555_ROS488_VECad647_placa13__Plate_D_p00_0_B08f08d2.TIF	ICAM555_ROS488_VECad647_placa13__Plate_D_p00_0_B08f08d1.TIF	ICAM555_ROS488_VECad647_placa13__Plate_D_p00_0_B08f08d3.TIF	0	0	0	0	81	1476	1	1536	1536	1536	1536	81	b'eLs61bz7G21NDJnWhJOBRZqBxWhrYtDFyGjLZfDFyWgraTDGijGVYgVUvdgBANQtBGM='	0.01758313737809658	0.04488784447312355	0.018416471779346466	0.0008333344	0.00280549	0.0008333344	0.42852277	0.7154	0.44816118	0.02608749270439148	0.05045109987258911	0.023682350913683575	0.018416472
-1	-1	-1	-1	86.0	0.0	0.0	2.2999999999999545	0.0	1.0699999999999932	3.390000000000043	0.9599999999999795	0.009999999999990905	0.010000000000047748	0.009999999999990905	1.0600000000000023	0.44999999999998863	1.080000000000041	0.18999999999999773	0.14999999999997726	ICAM555_ROS488_VECad647_placa13__Plate_D_p00_0_B08f09d0.TIF	ICAM555_ROS488_VECad647_placa13__Plate_D_p00_0_B08f09d2.TIF	ICAM555_ROS488_VECad647_placa13__Plate_D_p00_0_B08f09d1.TIF	ICAM555_ROS488_VECad647_placa13__Plate_D_p00_0_B08f09d3.TIF	0	0	0	0	82	1476	1	1536	1536	1536	1536	82	b'eLs61bz7G21NDJnWhJOBBagJONqaGGwxMtpyGXxxMtpKGoyxYkylWAFVL3YA3uUEZw=='	0.01758313737809658	0.04769333451986313	0.02205529436469078	0.0016666669	0.00280549	0.004472155	0.42852277	0.7154	0.44816118	0.02446251114209493	0.0532065083583196	0.02442444364229838	0.019249804
-1	-1	-1	-1	101.0	0.0	0.0	2.340000000000032	0.0	1.0	3.569999999999993	0.8500000000000227	0.009999999999990905	0.01999999999998181	0.009999999999990905	1.2899999999999636	0.4600000000000364	1.0699999999999363	0.18000000000000682	0.13999999999998636	ICAM555_ROS488_VECad647_placa13__Plate_D_p00_0_B08f10d0.TIF	ICAM555_ROS488_VECad647_placa13__Plate_D_p00_0_B08f10d2.TIF	ICAM555_ROS488_VECad647_placa13__Plate_D_p00_0_B08f10d1.TIF	ICAM555_ROS488_VECad647_placa13__Plate_D_p00_0_B08f10d3.TIF	0	0	0	0	83	1476	1	1536	1536	1536	1536	83	b'eLs61bz7G21NDJnWhJOBRZrhaPd98MXIaMtl8MXJaCtpMMaKMZViBVS92AEAiSkERw=='	0.01758313737809658	0.04488784447312355	0.02205529436469078	0.0008333344	0.00280549	0.0008333344	0.42852277	0.7154	0.44816118	0.025488321979840595	0.05043662587801615	0.0245517964164416	0.018416472
-1	-1	-1	-1	79.0	0.0	0.0	2.409999999999968	0.0	1.0699999999999932	3.580000000000041	0.9499999999999318	0.009999999999990905	0.009999999999990905	0.020000000000038654	1.1499999999999773	0.4399999999999977	1.2699999999999818	0.18000000000000682	0.12999999999999545	ICAM555_ROS488_VECad647_placa13__Plate_D_p00_0_B08f11d0.TIF	ICAM555_ROS488_VECad647_placa13__Plate_D_p00_0_B08f11d2.TIF	ICAM555_ROS488_VECad647_placa13__Plate_D_p00_0_B08f11d1.TIF	ICAM555_ROS488_VECad647_placa13__Plate_D_p00_0_B08f11d3.TIF	0	0	0	0	84	1476	1	1536	1536	1536	1536	84	b'eLs61bz7G21NDJnWhJOBRZqh4WhrYtDFyGjLZfDFyWgraTDGijGVYgVUvdgBAJPhBEs='	0.018416471779346466	0.04769333451986313	0.02205529436469078	0.0025000013	0.00280549	0.0036388244	0.42852277	0.7154	0.44816118	0.02567138026158015	0.05396058658758799	0.026427358388900757	0.019249804
-1	-1	-1	-1	432.0	0.0	0.0	2.249999999999943	0.0	1.0299999999999727	6.489999999999952	0.9300000000000068	0.009999999999990905	0.020000000000038654	0.009999999999990905	2.900000000000034	0.4200000000000159	1.0600000000000023	0.18999999999999773	0.14999999999997726	ICAM555_ROS488_VECad647_placa13__Plate_D_p00_0_B09f00d0.TIF	ICAM555_ROS488_VECad647_placa13__Plate_D_p00_0_B09f00d2.TIF	ICAM555_ROS488_VECad647_placa13__Plate_D_p00_0_B09f00d1.TIF	ICAM555_ROS488_VECad647_placa13__Plate_D_p00_0_B09f00d3.TIF	0	0	0	0	85	1476	1	1536	1536	1536	1536	85	b'eLs61bz7G21NDJnWhJOB5Wj3fTDGyGjLZfDFyWgraTDGijGVYgVUvdgBAIkxBEc='	0.019249804317951202	0.04769333451986313	0.022888626903295517	0.011444315	0.00561098	0.0053054914	0.42852277	0.7154	0.44816118	0.0413191094994545	0.05434333781401316	0.03021515409151713	0.029860787
-1	-1	-1	-1	591.0	0.0	0.0	2.2600000000000477	0.0	1.1000000000000227	9.919999999999959	0.9499999999999886	0.020000000000038654	0.01999999999998181	0.01999999999998181	3.8800000000000523	0.4499999999999318	1.0599999999999454	0.20000000000004547	0.12999999999999545	ICAM555_ROS488_VECad647_placa13__Plate_D_p00_0_B09f01d0.TIF	ICAM555_ROS488_VECad647_placa13__Plate_D_p00_0_B09f01d2.TIF	ICAM555_ROS488_VECad647_placa13__Plate_D_p00_0_B09f01d1.TIF	ICAM555_ROS488_VECad647_placa13__Plate_D_p00_0_B09f01d3.TIF	0	0	0	0	86	1476	1	1536	1536	1536	1536	86	b'eLs61bz7G21NDJnWhJOBZZqB4WhrYtDFyGjLZfDFyWgraTDGijGVYgVUvdgBAJPpBEs='	0.023721961304545403	0.04769333451986313	0.023721961304545403	0.020388626	0.00561098	0.0053054914	0.42852277	0.7154	0.44816118	0.04702898859977722	0.05493996540705363	0.03193332999944687	0.04494392
-1	-1	-1	-1	367.0	0.0	0.0	2.359999999999957	0.0	1.0300000000000296	7.259999999999991	0.9200000000000159	0.009999999999990905	0.009999999999990905	0.020000000000038654	2.609999999999957	0.49000000000006594	1.0399999999999636	0.19999999999998863	0.14999999999997726	ICAM555_ROS488_VECad647_placa13__Plate_D_p00_0_B09f02d0.TIF	ICAM555_ROS488_VECad647_placa13__Plate_D_p00_0_B09f02d2.TIF	ICAM555_ROS488_VECad647_placa13__Plate_D_p00_0_B09f02d1.TIF	ICAM555_ROS488_VECad647_placa13__Plate_D_p00_0_B09f02d3.TIF	0	0	0	0	87	1476	1	1536	1536	1536	1536	87	b'eLs61bz7G21NDJnWhJOBZZqB0WhrYtDFyGjLZfDFyWgraTDGijGVYgVUvdgBAJ6hBE8='	0.019249804317951202	0.05049882456660271	0.022888626903295517	0.006138824	0.00561098	0.004472159	0.42852277	0.7154	0.44816118	0.04101896286010742	0.05660891036192576	0.030487947165966034	0.024555296
-1	-1	-1	-1	306.0	0.0	0.0	2.259999999999991	0.0	1.0600000000000023	7.1299999999999955	0.9599999999999795	0.020000000000038654	0.009999999999990905	0.009999999999990905	2.1999999999999886	0.4300000000000068	1.0400000000000205	0.19999999999998863	0.14999999999997726	ICAM555_ROS488_VECad647_placa13__Plate_D_p00_0_B09f03d0.TIF	ICAM555_ROS488_VECad647_placa13__Plate_D_p00_0_B09f03d2.TIF	ICAM555_ROS488_VECad647_placa13__Plate_D_p00_0_B09f03d1.TIF	ICAM555_ROS488_VECad647_placa13__Plate_D_p00_0_B09f03d3.TIF	0	0	0	0	88	1476	1	1536	1536	1536	1536	88	b'eLs61bz7G21NDJnWhJOBJSgfjLYmBluMjLZcBl+cjLaSBmOsGFMpVkDVix0AqVkEUw=='	0.019249804317951202	0.05049882456660271	0.022888626903295517	0.0053054914	0.00561098	0.004472159	0.42852277	0.7154	0.44816118	0.03733657548824946	0.056435237328211464	0.03057418018579483	0.024555296
-1	-1	-1	-1	290.0	0.0	0.0	2.1399999999999864	0.0	0.9799999999999613	6.339999999999975	0.910000000000025	0.009999999999990905	0.020000000000038654	0.009999999999990905	1.9699999999999704	0.4399999999999977	1.009999999999991	0.19000000000005457	0.13999999999998636	ICAM555_ROS488_VECad647_placa13__Plate_D_p00_0_B09f04d0.TIF	ICAM555_ROS488_VECad647_placa13__Plate_D_p00_0_B09f04d2.TIF	ICAM555_ROS488_VECad647_placa13__Plate_D_p00_0_B09f04d1.TIF	ICAM555_ROS488_VECad647_placa13__Plate_D_p00_0_B09f04d3.TIF	0	0	0	0	89	1476	1	1536	1536	1536	1536	89	b'eLs61bz7G21NDJnWhJOBZZqByWhrYtDFyGjLZfDFyWgraTDGijGVYgVUvdgBALQRBFc='	0.022888626903295517	0.05610980466008186	0.023721961304545403	0.0053054914	0.00280549	0.004472159	0.42852277	0.7154	0.44816118	0.03473823765913645	0.06036582092444102	0.031006882588068645	0.024555296
-1	-1	-1	-1	288.0	0.0	0.0	2.3600000000000136	0.0	1.0400000000000205	5.7099999999999795	0.8899999999999864	0.009999999999990905	0.009999999999990905	0.020000000000038654	2.060000000000059	0.4399999999999409	1.3000000000000114	0.18999999999999773	0.13999999999998636	ICAM555_ROS488_VECad647_placa13__Plate_D_p00_0_B09f05d0.TIF	ICAM555_ROS488_VECad647_placa13__Plate_D_p00_0_B09f05d2.TIF	ICAM555_ROS488_VECad647_placa13__Plate_D_p00_0_B09f05d1.TIF	ICAM555_ROS488_VECad647_placa13__Plate_D_p00_0_B09f05d3.TIF	0	0	0	0	90	1476	1	1536	1536	1536	1536	90	b'eLs61bz7G21NDJnWhJOBZZqB6WhrYtDFyGjLZfDFyWgraTDGijGVYgVUvdgBAL7JBFs='	0.019249804317951202	0.05049882456660271	0.02205529436469078	0.0053054895	0.00280549	0.0036388244	0.42852277	0.7154	0.44816118	0.032761399944623314	0.0538916289806366	0.02855915327866872	0.023721961
-1	-1	-1	-1	358.0	0.0	0.0	2.1900000000000546	0.0	1.0299999999999727	5.119999999999948	0.8700000000000045	0.01999999999998181	0.020000000000038654	0.01999999999998181	2.5300000000000296	0.4399999999999977	1.089999999999975	0.19000000000005457	0.13999999999992951	ICAM555_ROS488_VECad647_placa13__Plate_D_p00_0_B09f06d0.TIF	ICAM555_ROS488_VECad647_placa13__Plate_D_p00_0_B09f06d2.TIF	ICAM555_ROS488_VECad647_placa13__Plate_D_p00_0_B09f06d1.TIF	ICAM555_ROS488_VECad647_placa13__Plate_D_p00_0_B09f06d3.TIF	0	0	0	0	91	1476	1	1536	1536	1536	1536	91	b'eLs61bz7G21NDJnWhJOB5WhrYjDGyGjLZfDFyWgraTDGijGVYgVUvdgBAMmBBF8='	0.022888626903295517	0.053304314613342285	0.023721961304545403	0.008944314	0.00280549	0.0053054914	0.42852277	0.7154	0.44816118	0.03771044313907623	0.05862352748711904	0.03226242711146673	0.028194118
-1	-1	-1	-1	453.0	0.0	0.0	2.169999999999959	0.0	1.0100000000000477	7.910000000000025	0.9599999999999795	0.01999999999998181	0.020000000000038654	0.01999999999998181	3.2899999999999636	0.4600000000000364	1.0499999999999545	0.20000000000004547	0.14999999999992042	ICAM555_ROS488_VECad647_placa13__Plate_D_p00_0_B09f07d0.TIF	ICAM555_ROS488_VECad647_placa13__Plate_D_p00_0_B09f07d2.TIF	ICAM555_ROS488_VECad647_placa13__Plate_D_p00_0_B09f07d1.TIF	ICAM555_ROS488_VECad647_placa13__Plate_D_p00_0_B09f07d3.TIF	0	0	0	0	92	1476	1	1536	1536	1536	1536	92	b'eLs61bz7G21NDJnWhJOBZZqB+WhrYtDFyGjLZfDFyWgraTDGijGVYgVUvdgBANQ5BGM='	0.022888626903295517	0.05049882456660271	0.022888626903295517	0.01591647	0.00561098	0.0053054914	0.42852277	0.7154	0.44816118	0.042959471543629967	0.05487648149331411	0.03022107481956482	0.035166275
-1	-1	-1	-1	393.0	0.0	0.0	2.349999999999966	0.0	1.07000000000005	7.610000000000014	0.9399999999999977	0.009999999999990905	0.009999999999990905	0.009999999999990905	2.930000000000007	0.4399999999999977	1.0200000000000387	0.18000000000000682	0.13999999999998636	ICAM555_ROS488_VECad647_placa13__Plate_D_p00_0_B09f08d0.TIF	ICAM555_ROS488_VECad647_placa13__Plate_D_p00_0_B09f08d2.TIF	ICAM555_ROS488_VECad647_placa13__Plate_D_p00_0_B09f08d1.TIF	ICAM555_ROS488_VECad647_placa13__Plate_D_p00_0_B09f08d3.TIF	0	0	0	0	93	1476	1	1536	1536	1536	1536	93	b'eLs61bz7G21NDJnWhJOBZZqBxWhrYtDFyGjLZfDFyWgraTDGijGVYgVUvdgBAN7xBGc='	0.019249804317951202	0.04769333451986313	0.022888626903295517	0.011444315	0.00561098	0.0053054914	0.42852277	0.7154	0.44816118	0.04228481153647105	0.05447529753049215	0.028759372731049854	0.029860787
-1	-1	-1	-1	323.0	0.0	0.0	2.3899999999999864	0.0	1.1200000000000614	10.17999999999995	0.9000000000000341	0.009999999999990905	0.009999999999990905	0.020000000000038654	2.4599999999999795	0.44999999999998863	1.07000000000005	0.18999999999994088	0.1400000000000432	ICAM555_ROS488_VECad647_placa13__Plate_D_p00_0_B09f09d0.TIF	ICAM555_ROS488_VECad647_placa13__Plate_D_p00_0_B09f09d2.TIF	ICAM555_ROS488_VECad647_placa13__Plate_D_p00_0_B09f09d1.TIF	ICAM555_ROS488_VECad647_placa13__Plate_D_p00_0_B09f09d3.TIF	0	0	0	0	94	1476	1	1536	1536	1536	1536	94	b'eLs61bz7G21NDJnWhJOBJagJONqaGGwxMtpyGXxxMtpKGoyxYkylWAFVL3YA6akEaw=='	0.019249804317951202	0.05049882456660271	0.022888626903295517	0.006138824	0.00561098	0.0053054914	0.42852277	0.7154	0.44816118	0.03850077837705612	0.05678896109263102	0.031577400863170624	0.024555296
-1	-1	-1	-1	351.0	0.0	0.0	2.2299999999999613	0.0	1.0299999999999727	11.220000000000027	0.9200000000000159	0.009999999999990905	0.010000000000047748	0.009999999999990905	2.6499999999999773	0.44999999999998863	1.0500000000000682	0.18999999999999773	0.12999999999999545	ICAM555_ROS488_VECad647_placa13__Plate_D_p00_0_B09f10d0.TIF	ICAM555_ROS488_VECad647_placa13__Plate_D_p00_0_B09f10d2.TIF	ICAM555_ROS488_VECad647_placa13__Plate_D_p00_0_B09f10d1.TIF	ICAM555_ROS488_VECad647_placa13__Plate_D_p00_0_B09f10d3.TIF	0	0	0	0	95	1476	1	1536	1536	1536	1536	95	b'eLs61bz7G21NDJnWhJOBZZrhaPd98MXIaMtl8MXJaCtpMMaKMZViBVS92AEAk+0ESw=='	0.019249804317951202	0.04769333451986313	0.022888626903295517	0.0097776465	0.00561098	0.0053054877	0.42852277	0.7154	0.44816118	0.03948077062765757	0.054185127218564354	0.029841847717761993	0.028194118
-1	-1	-1	-1	335.0	0.0	0.0	2.420000000000016	0.0	1.1100000000000136	8.149999999999977	0.8700000000000045	0.01999999999998181	0.009999999999990905	0.010000000000047748	2.400000000000034	0.4399999999999977	1.1599999999999682	0.18999999999999773	0.13999999999992951	ICAM555_ROS488_VECad647_placa13__Plate_D_p00_0_B09f11d0.TIF	ICAM555_ROS488_VECad647_placa13__Plate_D_p00_0_B09f11d2.TIF	ICAM555_ROS488_VECad647_placa13__Plate_D_p00_0_B09f11d1.TIF	ICAM555_ROS488_VECad647_placa13__Plate_D_p00_0_B09f11d3.TIF	0	0	0	0	96	1476	1	1536	1536	1536	1536	96	b'eLs61bz7G21NDJnWhJOBZZqh4WhrYtDFyGjLZfDFyWgraTDGijGVYgVUvdgBAJ6lBE8='	0.022888626903295517	0.053304314613342285	0.022888626903295517	0.006138824	0.00561098	0.004472159	0.42852277	0.7154	0.44816118	0.03954537212848663	0.05867810050646464	0.029992056389649708	0.024555296
-1	-1	-1	-1	494.0	0.0	0.0	2.2799999999999727	0.0	1.0500000000000114	8.900000000000034	0.8700000000000045	0.009999999999990905	0.009999999999990905	0.010000000000047748	3.5	0.4399999999999977	1.0699999999999363	0.18000000000006366	0.13999999999998636	ICAM555_ROS488_VECad647_placa13__Plate_D_p00_0_B10f00d0.TIF	ICAM555_ROS488_VECad647_placa13__Plate_D_p00_0_B10f00d2.TIF	ICAM555_ROS488_VECad647_placa13__Plate_D_p00_0_B10f00d1.TIF	ICAM555_ROS488_VECad647_placa13__Plate_D_p00_0_B10f00d3.TIF	0	0	0	0	97	1476	1	1536	1536	1536	1536	97	b'eLs61bz7G21NDJnWhJOhwWj3fTDGyGjLZfDFyWgraTDGijGVYgVUvdgBADMVBCc='	0.024555295705795288	0.04488784447312355	0.023721961304545403	0.021221958	0.00561098	0.0053054914	0.42852277	0.7154	0.44816118	0.047764286398887634	0.05080199738343557	0.03151901066303253	0.045777254
-1	-1	-1	-1	523.0	0.0	0.0	2.409999999999968	0.0	1.0499999999999545	11.400000000000034	0.9300000000000068	0.009999999999990905	0.009999999999990905	0.010000000000047748	3.609999999999957	0.4800000000000182	1.0400000000000205	0.19999999999998863	0.1500000000000341	ICAM555_ROS488_VECad647_placa13__Plate_D_p00_0_B10f01d0.TIF	ICAM555_ROS488_VECad647_placa13__Plate_D_p00_0_B10f01d2.TIF	ICAM555_ROS488_VECad647_placa13__Plate_D_p00_0_B10f01d1.TIF	ICAM555_ROS488_VECad647_placa13__Plate_D_p00_0_B10f01d3.TIF	0	0	0	0	98	1476	1	1536	1536	1536	1536	98	b'eLs61bz7G21NDJnWhJOhQZqB4WhrYtDFyGjLZfDFyWgraTDGijGVYgVUvdgBAD3NBCs='	0.024555295705795288	0.04769333451986313	0.023721961304545403	0.022055294	0.00561098	0.0053054895	0.42852277	0.7154	0.44816118	0.05066612859567007	0.054043859243392944	0.031198846797148388	0.050249413
-1	-1	-1	-1	371.0	0.0	0.0	2.2199999999999704	0.0	1.0600000000000591	11.259999999999991	0.9699999999999704	0.01999999999998181	0.020000000000038654	0.009999999999990905	3.6800000000000637	0.48999999999995225	1.0699999999999932	0.18999999999994088	0.160000000000025	ICAM555_ROS488_VECad647_placa13__Plate_D_p00_0_B10f02d0.TIF	ICAM555_ROS488_VECad647_placa13__Plate_D_p00_0_B10f02d2.TIF	ICAM555_ROS488_VECad647_placa13__Plate_D_p00_0_B10f02d1.TIF	ICAM555_ROS488_VECad647_placa13__Plate_D_p00_0_B10f02d3.TIF	0	0	0	0	99	1476	1	1536	1536	1536	1536	99	b'eLs61bz7G21NDJnWhJOhQZqB0WhrYtDFyGjLZfDFyWgraTDGijGVYgVUvdgBAEiFBC8='	0.024555295705795288	0.04769333451986313	0.023721961304545403	0.022055294	0.00561098	0.004472157	0.42852277	0.7154	0.44816118	0.0512076218922933	0.05405018230279287	0.0304901326696078	0.04661059
-1	-1	-1	-1	298.0	0.0	0.0	2.269999999999982	0.0	1.0399999999999636	15.910000000000025	0.9599999999999795	0.01999999999998181	0.009999999999990905	0.010000000000047748	3.2799999999999727	0.44999999999998863	1.079999999999984	0.19000000000005457	0.1299999999999386	ICAM555_ROS488_VECad647_placa13__Plate_D_p00_0_B10f03d0.TIF	ICAM555_ROS488_VECad647_placa13__Plate_D_p00_0_B10f03d2.TIF	ICAM555_ROS488_VECad647_placa13__Plate_D_p00_0_B10f03d1.TIF	ICAM555_ROS488_VECad647_placa13__Plate_D_p00_0_B10f03d3.TIF	0	0	0	0	100	1476	1	1536	1536	1536	1536	100	b'eLs61bz7G21NDJnWhJOhASgfjLYmBluMjLZcBl+cjLaSBmOsGFMpVkDVix0AUz0EMw=='	0.023721961304545403	0.05049882456660271	0.023721961304545403	0.017583136	0.00280549	0.004472157	0.42852277	0.7154	0.44816118	0.046689361333847046	0.05501932899157206	0.030079166094462078	0.040471762
-1	-1	-1	-1	132.0	0.0	0.0	2.3799999999999955	0.0	1.0500000000000114	9.370000000000005	0.9099999999999682	0.009999999999990905	0.009999999999990905	0.009999999999990905	1.5600000000000023	0.4700000000000273	1.3199999999999932	0.17999999999994998	0.160000000000025	ICAM555_ROS488_VECad647_placa13__Plate_D_p00_0_B10f04d0.TIF	ICAM555_ROS488_VECad647_placa13__Plate_D_p00_0_B10f04d2.TIF	ICAM555_ROS488_VECad647_placa13__Plate_D_p00_0_B10f04d1.TIF	ICAM555_ROS488_VECad647_placa13__Plate_D_p00_0_B10f04d3.TIF	0	0	0	0	101	1476	1	1536	1536	1536	1536	101	b'eLs61bz7G21NDJnWhJOhQZqByWhrYtDFyGjLZfDFyWgraTDGijGVYgVUvdgBAF31BDc='	0.022888626903295517	0.053304314613342285	0.023721961304545403	0.0053054914	0.00280549	0.004472155	0.42852277	0.7154	0.44816118	0.032831884920597076	0.05712060630321503	0.030859706302483875	0.024555296
-1	-1	-1	-1	295.0	0.0	0.0	2.3500000000000227	0.0	1.0500000000000114	13.920000000000016	0.8799999999999955	0.009999999999990905	0.010000000000047748	0.01999999999998181	2.8899999999999864	0.47999999999996135	1.0600000000000591	0.2099999999999227	0.1400000000000432	ICAM555_ROS488_VECad647_placa13__Plate_D_p00_0_B10f05d0.TIF	ICAM555_ROS488_VECad647_placa13__Plate_D_p00_0_B10f05d2.TIF	ICAM555_ROS488_VECad647_placa13__Plate_D_p00_0_B10f05d1.TIF	ICAM555_ROS488_VECad647_placa13__Plate_D_p00_0_B10f05d3.TIF	0	0	0	0	102	1476	1	1536	1536	1536	1536	102	b'eLs61bz7G21NDJnWhJOhQZqB6WhrYtDFyGjLZfDFyWgraTDGijGVYgVUvdgBAGitBDs='	0.022888626903295517	0.04488784447312355	0.023721961304545403	0.011444312	0.00280549	0.0053054877	0.42852277	0.7154	0.44816118	0.03957351545492808	0.0501882533232371	0.03150517741839091	0.029860787
-1	-1	-1	-1	235.0	0.0	0.0	2.189999999999941	0.0	1.009999999999991	9.430000000000007	0.9200000000000159	0.01999999999998181	0.020000000000038654	0.01999999999998181	2.319999999999993	0.4399999999999409	1.0200000000000387	0.17999999999994998	0.1300000000000523	ICAM555_ROS488_VECad647_placa13__Plate_D_p00_0_B10f06d0.TIF	ICAM555_ROS488_VECad647_placa13__Plate_D_p00_0_B10f06d2.TIF	ICAM555_ROS488_VECad647_placa13__Plate_D_p00_0_B10f06d1.TIF	ICAM555_ROS488_VECad647_placa13__Plate_D_p00_0_B10f06d3.TIF	0	0	0	0	103	1476	1	1536	1536	1536	1536	103	b'eLs61bz7G21NDJnWhJOhwWhrYjDGyGjLZfDFyWgraTDGijGVYgVUvdgBAHNlBD8='	0.022888626903295517	0.053304314613342285	0.023721961304545403	0.008944314	0.00280549	0.004472157	0.42852277	0.7154	0.44816118	0.0373768483599027	0.057893733183542885	0.030735716223716736	0.028194118
-1	-1	-1	-1	410.0	0.0	0.0	2.4699999999999704	0.0	1.099999999999966	10.510000000000048	0.9699999999999704	0.01999999999998181	0.009999999999990905	0.009999999999990905	3.3799999999999955	0.44999999999998863	1.0499999999999545	0.19000000000005457	0.1500000000000341	ICAM555_ROS488_VECad647_placa13__Plate_D_p00_0_B10f07d0.TIF	ICAM555_ROS488_VECad647_placa13__Plate_D_p00_0_B10f07d2.TIF	ICAM555_ROS488_VECad647_placa13__Plate_D_p00_0_B10f07d1.TIF	ICAM555_ROS488_VECad647_placa13__Plate_D_p00_0_B10f07d3.TIF	0	0	0	0	104	1476	1	1536	1536	1536	1536	104	b'eLs61bz7G21NDJnWhJOhQZqB+WhrYtDFyGjLZfDFyWgraTDGijGVYgVUvdgBAH4dBEM='	0.023721961304545403	0.05049882456660271	0.023721961304545403	0.017583137	0.00561098	0.0053054914	0.42852277	0.7154	0.44816118	0.04532205065091451	0.05530578891436259	0.031620884935061135	0.0413051
-1	-1	-1	-1	436.0	0.0	0.0	2.3800000000000523	0.0	1.0699999999999932	11.829999999999984	0.9600000000000364	0.009999999999990905	0.009999999999990905	0.010000000000047748	3.7199999999999704	0.4700000000000273	1.0199999999999818	0.20000000000004547	0.13999999999998636	ICAM555_ROS488_VECad647_placa13__Plate_D_p00_0_B10f08d0.TIF	ICAM555_ROS488_VECad647_placa13__Plate_D_p00_0_B10f08d2.TIF	ICAM555_ROS488_VECad647_placa13__Plate_D_p00_0_B10f08d1.TIF	ICAM555_ROS488_VECad647_placa13__Plate_D_p00_0_B10f08d3.TIF	0	0	0	0	105	1476	1	1536	1536	1536	1536	105	b'eLs61bz7G21NDJnWhJOhQZqBxWhrYtDFyGjLZfDFyWgraTDGijGVYgVUvdgBAIjVBEc='	0.023721961304545403	0.05049882456660271	0.023721961304545403	0.02205529	0.00561098	0.0053054877	0.42852277	0.7154	0.44816118	0.04785322149594625	0.05550845464070638	0.03018989662329356	0.045777254
-1	-1	-1	-1	376.0	0.0	0.0	2.579999999999984	0.0	1.0400000000000773	15.739999999999952	0.8799999999999955	0.009999999999990905	0.01999999999998181	0.010000000000047748	3.349999999999966	0.4300000000000068	1.2699999999999818	0.18999999999999773	0.1500000000000341	ICAM555_ROS488_VECad647_placa13__Plate_D_p00_0_B10f09d0.TIF	ICAM555_ROS488_VECad647_placa13__Plate_D_p00_0_B10f09d2.TIF	ICAM555_ROS488_VECad647_placa13__Plate_D_p00_0_B10f09d1.TIF	ICAM555_ROS488_VECad647_placa13__Plate_D_p00_0_B10f09d3.TIF	0	0	0	0	106	1476	1	1536	1536	1536	1536	106	b'eLs61bz7G21NDJnWhJOhAagJONqaGGwxMtpyGXxxMtpKGoyxYkylWAFVL3YAk40ESw=='	0.024555295705795288	0.053304314613342285	0.023721961304545403	0.02122196	0.00561098	0.004472157	0.42852277	0.7154	0.44816118	0.04813410838445028	0.05813358227411906	0.031150688727696735	0.04494392
-1	-1	-1	-1	395.0	0.0	0.0	2.359999999999957	0.0	1.1200000000000045	16.720000000000027	0.910000000000025	0.009999999999990905	0.009999999999990905	0.010000000000047748	3.5299999999999727	0.4900000000000091	1.0500000000000114	0.20999999999997954	0.14999999999997726	ICAM555_ROS488_VECad647_placa13__Plate_D_p00_0_B10f10d0.TIF	ICAM555_ROS488_VECad647_placa13__Plate_D_p00_0_B10f10d2.TIF	ICAM555_ROS488_VECad647_placa13__Plate_D_p00_0_B10f10d1.TIF	ICAM555_ROS488_VECad647_placa13__Plate_D_p00_0_B10f10d3.TIF	0	0	0	0	107	1476	1	1536	1536	1536	1536	107	b'eLs61bz7G21NDJnWhJOhQZrhaPd98MXIaMtl8MXJaCtpMMaKMZViBVS92AEAPdEEKw=='	0.023721961304545403	0.04769333451986313	0.023721961304545403	0.018416472	0.00561098	0.004472157	0.42852277	0.7154	0.44816118	0.045434609055519104	0.05480017761389414	0.030152251323064167	0.0413051
-1	-1	-1	-1	316.0	0.0	0.0	2.349999999999966	0.0	1.079999999999984	14.630000000000052	0.8899999999999864	0.009999999999990905	0.010000000000047748	0.009999999999990905	2.8999999999999773	0.4399999999999977	1.0600000000000023	0.18999999999999773	0.1400000000000432	ICAM555_ROS488_VECad647_placa13__Plate_D_p00_0_B10f11d0.TIF	ICAM555_ROS488_VECad647_placa13__Plate_D_p00_0_B10f11d2.TIF	ICAM555_ROS488_VECad647_placa13__Plate_D_p00_0_B10f11d1.TIF	ICAM555_ROS488_VECad647_placa13__Plate_D_p00_0_B10f11d3.TIF	0	0	0	0	108	1476	1	1536	1536	1536	1536	108	b'eLs61bz7G21NDJnWhJOhQZqh4WhrYtDFyGjLZfDFyWgraTDGijGVYgVUvdgBAEiJBC8='	0.023721961304545403	0.04769333451986313	0.023721961304545403	0.01591647	0.00280549	0.004472157	0.42852277	0.7154	0.44816118	0.04511722922325134	0.05380741755167643	0.030639134347438812	0.035166275
-1	-1	-1	-1	532.0	0.0	0.0	2.259999999999991	0.0	1.0699999999999932	14.310000000000002	0.8600000000000136	0.009999999999990905	0.01999999999998181	0.010000000000047748	3.3899999999999864	0.4300000000000068	1.0399999999999636	0.18999999999999773	0.12999999999999545	ICAM555_ROS488_VECad647_placa13__Plate_D_p00_0_B11f00d0.TIF	ICAM555_ROS488_VECad647_placa13__Plate_D_p00_0_B11f00d2.TIF	ICAM555_ROS488_VECad647_placa13__Plate_D_p00_0_B11f00d1.TIF	ICAM555_ROS488_VECad647_placa13__Plate_D_p00_0_B11f00d3.TIF	0	0	0	0	109	1476	1	1536	1536	1536	1536	109	b'eLs61bz7G21NDJnWhBOoCTjafR98MTLachl8cTLaShqMsWJMpVgBVS92AD3ZBCs='	0.023721961304545403	0.05049882456660271	0.023721961304545403	0.018416472	0.00561098	0.006138826	0.42852277	0.7154	0.44816118	0.04630802075068156	0.055840437610944114	0.03181051214536031	0.0413051
-1	-1	-1	-1	551.0	0.0	0.0	2.2399999999999523	0.0	1.0600000000000023	8.450000000000045	0.8999999999999773	0.010000000000047748	0.01999999999998181	0.009999999999990905	3.579999999999984	0.44999999999998863	1.079999999999984	0.20000000000004547	0.1400000000000432	ICAM555_ROS488_VECad647_placa13__Plate_D_p00_0_B11f01d0.TIF	ICAM555_ROS488_VECad647_placa13__Plate_D_p00_0_B11f01d2.TIF	ICAM555_ROS488_VECad647_placa13__Plate_D_p00_0_B11f01d1.TIF	ICAM555_ROS488_VECad647_placa13__Plate_D_p00_0_B11f01d3.TIF	0	0	0	0	110	1476	1	1536	1536	1536	1536	110	b'eLs61bz7G21NDJnWhBOoCWg42poYdDEy2nIZfHEy2koajLFiTKVYAVUvdgBIkQQv'	0.023721961304545403	0.05049882456660271	0.023721961304545403	0.02122196	0.00561098	0.0053054914	0.42852277	0.7154	0.44816118	0.04778109987576803	0.055597340067227684	0.03140564759572347	0.04494392
-1	-1	-1	-1	357.0	0.0	0.0	2.3999999999999773	0.0	1.1199999999999477	6.840000000000032	0.9200000000000159	0.009999999999990905	0.009999999999990905	0.009999999999990905	2.999999999999943	0.5099999999999909	1.0	0.18999999999999773	0.1500000000000341	ICAM555_ROS488_VECad647_placa13__Plate_D_p00_0_B11f02d0.TIF	ICAM555_ROS488_VECad647_placa13__Plate_D_p00_0_B11f02d2.TIF	ICAM555_ROS488_VECad647_placa13__Plate_D_p00_0_B11f02d1.TIF	ICAM555_ROS488_VECad647_placa13__Plate_D_p00_0_B11f02d3.TIF	0	0	0	0	111	1476	1	1536	1536	1536	1536	111	b'eLs61bz7G21NDJnWhBOoCWg02poYdDEy2nIZfHEy2koajLFiTKVYAVUvdgBTSQQz'	0.022888626903295517	0.05049882456660271	0.022888626903295517	0.011444315	0.00561098	0.0053054914	0.42852277	0.7154	0.44816118	0.044475167989730835	0.05709846317768097	0.03190080573161443	0.029860787
-1	-1	-1	-1	331.0	0.0	0.0	2.6000000000000227	0.0	1.079999999999984	7.7099999999999795	0.8700000000000614	0.01999999999998181	0.009999999999990905	0.009999999999990905	2.810000000000059	0.4199999999999591	1.2799999999999727	0.18999999999999773	0.15999999999996817	ICAM555_ROS488_VECad647_placa13__Plate_D_p00_0_B11f03d0.TIF	ICAM555_ROS488_VECad647_placa13__Plate_D_p00_0_B11f03d2.TIF	ICAM555_ROS488_VECad647_placa13__Plate_D_p00_0_B11f03d1.TIF	ICAM555_ROS488_VECad647_placa13__Plate_D_p00_0_B11f03d3.TIF	0	0	0	0	112	1476	1	1536	1536	1536	1536	112	b'eLs61bz7G21NDJnWhBOoCWg82poYdDEy2nIZfHEy2koajLFiTKVYAVUvdgBeAQQ3'	0.022888626903295517	0.05049882456660271	0.022888626903295517	0.010610981	0.00280549	0.004472159	0.42852277	0.7154	0.44816118	0.042534912625948586	0.057145545879999794	0.03125377247730891	0.029027453
-1	-1	-1	-1	266.0	0.0	0.0	2.400000000000034	0.0	1.0699999999999363	6.759999999999991	0.9399999999999409	0.009999999999990905	0.009999999999990905	0.009999999999990905	2.2800000000000296	0.4300000000000068	1.0300000000000296	0.18999999999994088	0.17000000000001592	ICAM555_ROS488_VECad647_placa13__Plate_D_p00_0_B11f04d0.TIF	ICAM555_ROS488_VECad647_placa13__Plate_D_p00_0_B11f04d2.TIF	ICAM555_ROS488_VECad647_placa13__Plate_D_p00_0_B11f04d1.TIF	ICAM555_ROS488_VECad647_placa13__Plate_D_p00_0_B11f04d3.TIF	0	0	0	0	113	1476	1	1536	1536	1536	1536	113	b'eLs61bz7G21NDJnWhBOoCWgy2poYdDEy2nIZfHEy2koajLFiTKVYAVUvdgBouQQ7'	0.023721961304545403	0.05891529470682144	0.023721961304545403	0.006138826	0.00280549	0.0053054914	0.42852277	0.7154	0.44816118	0.03846817960341772	0.06193125247955322	0.03374207019805908	0.029027453
-1	-1	-1	-1	345.0	0.0	0.0	2.32000000000005	0.0	1.099999999999966	8.300000000000011	0.9199999999999591	0.020000000000038654	0.01999999999998181	0.01999999999998181	2.2600000000000477	0.42999999999995	0.980000000000075	0.18999999999999773	0.13999999999998636	ICAM555_ROS488_VECad647_placa13__Plate_D_p00_0_B11f05d0.TIF	ICAM555_ROS488_VECad647_placa13__Plate_D_p00_0_B11f05d2.TIF	ICAM555_ROS488_VECad647_placa13__Plate_D_p00_0_B11f05d1.TIF	ICAM555_ROS488_VECad647_placa13__Plate_D_p00_0_B11f05d3.TIF	0	0	0	0	114	1476	1	1536	1536	1536	1536	114	b'eLs61bz7G21NDJnWhBOoCWg62poYdDEy2nIZfHEy2koajLFiTKVYAVUvdgBzcQQ/'	0.022888626903295517	0.053304314613342285	0.022888626903295517	0.014249802	0.00561098	0.006138824	0.42852277	0.7154	0.44816118	0.04033985982338587	0.05722459157307943	0.0321806271870931	0.033499606
-1	-1	-1	-1	417.0	0.0	0.0	2.3700000000000045	0.0	1.1200000000000045	8.559999999999945	0.8799999999999955	0.010000000000047748	0.029999999999972715	0.009999999999990905	2.8000000000000114	0.4300000000000068	1.0300000000000296	0.18999999999999773	0.1400000000000432	ICAM555_ROS488_VECad647_placa13__Plate_D_p00_0_B11f06d0.TIF	ICAM555_ROS488_VECad647_placa13__Plate_D_p00_0_B11f06d2.TIF	ICAM555_ROS488_VECad647_placa13__Plate_D_p00_0_B11f06d1.TIF	ICAM555_ROS488_VECad647_placa13__Plate_D_p00_0_B11f06d3.TIF	0	0	0	0	115	1476	1	1536	1536	1536	1536	115	b'eLs61bz7G21NDJnWhBOoCTjamhh8MTLachl8cTLaShqMsWJMpVgBVS92AH4pBEM='	0.023721961304545403	0.053304314613342285	0.023721961304545403	0.011444315	0.00280549	0.006138826	0.42852277	0.7154	0.44816118	0.04105666528145472	0.05874760448932648	0.0332538386185964	0.033499606
-1	-1	-1	-1	519.0	0.0	0.0	2.2399999999999523	0.0	1.0500000000000682	9.979999999999961	0.8600000000000136	0.009999999999990905	0.009999999999990905	0.009999999999990905	3.480000000000018	0.46999999999997044	1.0600000000000023	0.18999999999999773	0.1500000000000341	ICAM555_ROS488_VECad647_placa13__Plate_D_p00_0_B11f07d0.TIF	ICAM555_ROS488_VECad647_placa13__Plate_D_p00_0_B11f07d2.TIF	ICAM555_ROS488_VECad647_placa13__Plate_D_p00_0_B11f07d1.TIF	ICAM555_ROS488_VECad647_placa13__Plate_D_p00_0_B11f07d3.TIF	0	0	0	0	116	1476	1	1536	1536	1536	1536	116	b'eLs61bz7G21NDJnWhBOoCWg+2poYdDEy2nIZfHEy2koajLFiTKVYAVUvdgCI4QRH'	0.022888626903295517	0.05049882456660271	0.022888626903295517	0.018416472	0.00561098	0.006138826	0.42852277	0.7154	0.44816118	0.046035180489222206	0.05729935069878896	0.0316047469774882	0.0413051
-1	-1	-1	-1	456.0	0.0	0.0	2.410000000000025	0.0	1.0699999999999932	9.310000000000002	0.9300000000000637	0.009999999999990905	0.009999999999990905	0.009999999999990905	3.3000000000000114	0.48999999999995225	1.0600000000000591	0.18999999999999773	0.12999999999999545	ICAM555_ROS488_VECad647_placa13__Plate_D_p00_0_B11f08d0.TIF	ICAM555_ROS488_VECad647_placa13__Plate_D_p00_0_B11f08d2.TIF	ICAM555_ROS488_VECad647_placa13__Plate_D_p00_0_B11f08d1.TIF	ICAM555_ROS488_VECad647_placa13__Plate_D_p00_0_B11f08d3.TIF	0	0	0	0	117	1476	1	1536	1536	1536	1536	117	b'eLs61bz7G21NDJnWhBOoCWgx2poYdDEy2nIZfHEy2koajLFiTKVYAVUvdgCTmQRL'	0.022888626903295517	0.05049882456660271	0.022888626903295517	0.016749803	0.00561098	0.0053054914	0.42852277	0.7154	0.44816118	0.044288069009780884	0.056346784035364784	0.03136434654394785	0.035166275
-1	-1	-1	-1	338.0	0.0	0.0	2.3699999999999477	0.0	1.0500000000000114	7.589999999999975	0.9700000000000273	0.020000000000038654	0.009999999999990905	0.01999999999998181	2.57000000000005	0.48999999999995225	1.089999999999975	0.19999999999998863	0.160000000000025	ICAM555_ROS488_VECad647_placa13__Plate_D_p00_0_B11f09d0.TIF	ICAM555_ROS488_VECad647_placa13__Plate_D_p00_0_B11f09d2.TIF	ICAM555_ROS488_VECad647_placa13__Plate_D_p00_0_B11f09d1.TIF	ICAM555_ROS488_VECad647_placa13__Plate_D_p00_0_B11f09d3.TIF	0	0	0	0	118	1476	1	1536	1536	1536	1536	118	b'eLs61bz7G21NDJnWhBOkCTjamhhsMTLachl8cTLaShqMsWJMpVgBVS92AJ5RBE8='	0.022888626903295517	0.053304314613342285	0.022888626903295517	0.006138824	0.00561098	0.0053054877	0.42852277	0.7154	0.44816118	0.04093042016029358	0.059384316205978394	0.031819174687067665	0.024555296
-1	-1	-1	-1	432.0	0.0	0.0	2.550000000000068	0.0	1.0900000000000318	8.409999999999968	0.9000000000000341	0.009999999999990905	0.01999999999998181	0.009999999999990905	3.269999999999982	0.4499999999999318	1.2499999999999432	0.18999999999999773	0.13999999999998636	ICAM555_ROS488_VECad647_placa13__Plate_D_p00_0_B11f10d0.TIF	ICAM555_ROS488_VECad647_placa13__Plate_D_p00_0_B11f10d2.TIF	ICAM555_ROS488_VECad647_placa13__Plate_D_p00_0_B11f10d1.TIF	ICAM555_ROS488_VECad647_placa13__Plate_D_p00_0_B11f10d3.TIF	0	0	0	0	119	1476	1	1536	1536	1536	1536	119	b'eLs61bz7G21NDJnWhBOwCWg42n0ffDEy2nIZfHEy2koajLFiTKVYAVUvdgBIlQQv'	0.022888626903295517	0.05049882456660271	0.023721961304545403	0.016749803	0.00561098	0.0053054914	0.42852277	0.7154	0.44816118	0.04398179054260254	0.05610833068688711	0.032168750961621605	0.035999607
-1	-1	-1	-1	346.0	0.0	0.0	2.2899999999999636	0.0	1.0499999999999545	9.740000000000009	0.9300000000000068	0.010000000000047748	0.009999999999990905	0.01999999999998181	2.6399999999999864	0.4399999999999409	1.0400000000000773	0.18999999999994088	0.1400000000000432	ICAM555_ROS488_VECad647_placa13__Plate_D_p00_0_B11f11d0.TIF	ICAM555_ROS488_VECad647_placa13__Plate_D_p00_0_B11f11d2.TIF	ICAM555_ROS488_VECad647_placa13__Plate_D_p00_0_B11f11d1.TIF	ICAM555_ROS488_VECad647_placa13__Plate_D_p00_0_B11f11d3.TIF	0	0	0	0	120	1476	1	1536	1536	1536	1536	120	b'eLs61bz7G21NDJnWhBOwCWhoONqaGHQxMtpyGXxxMtpKGoyxYkylWAFVL3YAU00EMw=='	0.022888626903295517	0.053304314613342285	0.023721961304545403	0.010610977	0.00561098	0.0053054914	0.42852277	0.7154	0.44816118	0.04329595963160197	0.0595209946235021	0.03291849046945572	0.029027453
-1	-1	-1	-1	374.0	0.0	0.0	2.2799999999999727	0.0	1.0600000000000591	7.109999999999957	0.9200000000000159	0.01999999999998181	0.009999999999990905	0.009999999999990905	2.4400000000000546	0.44999999999998863	1.0299999999999727	0.18999999999999773	0.13999999999998636	ICAM555_ROS488_VECad647_placa13__Plate_D_p00_0_B12f00d0.TIF	ICAM555_ROS488_VECad647_placa13__Plate_D_p00_0_B12f00d2.TIF	ICAM555_ROS488_VECad647_placa13__Plate_D_p00_0_B12f00d1.TIF	ICAM555_ROS488_VECad647_placa13__Plate_D_p00_0_B12f00d3.TIF	0	0	0	0	121	1476	1	1536	1536	1536	1536	121	b'eLs61bz7G21NDJnWhJPhaPd9UMbIaMtl8MXJaCtpMMaKMZViBVS92AEASJ0ELw=='	0.019249804317951202	0.05049882456660271	0.022888626903295517	0.008944314	0.00561098	0.0053054877	0.42852277	0.7154	0.44816118	0.03834446767965952	0.057710101207097374	0.03054075688123703	0.028194118
-1	-1	-1	-1	346.0	0.0	0.0	2.3700000000000045	0.0	1.0699999999999363	6.390000000000043	0.9499999999999886	0.01999999999998181	0.009999999999990905	0.020000000000095497	2.439999999999941	0.4900000000000091	1.089999999999975	0.20000000000004547	0.12999999999999545	ICAM555_ROS488_VECad647_placa13__Plate_D_p00_0_B12f01d0.TIF	ICAM555_ROS488_VECad647_placa13__Plate_D_p00_0_B12f01d2.TIF	ICAM555_ROS488_VECad647_placa13__Plate_D_p00_0_B12f01d1.TIF	ICAM555_ROS488_VECad647_placa13__Plate_D_p00_0_B12f01d3.TIF	0	0	0	0	122	1476	1	1536	1536	1536	1536	122	b'eLs61bz7G21NDJnWhJMhMB8YjrYmBl2MjLZcBl+cjLaSBmOsGFMpVkDVix0AU1UEMw=='	0.019249804317951202	0.05049882456660271	0.022888626903295517	0.0053054914	0.00561098	0.004472157	0.42852277	0.7154	0.44816118	0.039189678927262626	0.05651565889517466	0.028837849696477253	0.023721961
-1	-1	-1	-1	309.0	0.0	0.0	2.5	0.0	1.0600000000000023	6.350000000000023	0.8499999999999659	0.020000000000038654	0.009999999999990905	0.01999999999998181	2.170000000000016	0.44999999999998863	1.0499999999999545	0.18000000000000682	0.1500000000000341	ICAM555_ROS488_VECad647_placa13__Plate_D_p00_0_B12f02d0.TIF	ICAM555_ROS488_VECad647_placa13__Plate_D_p00_0_B12f02d2.TIF	ICAM555_ROS488_VECad647_placa13__Plate_D_p00_0_B12f02d1.TIF	ICAM555_ROS488_VECad647_placa13__Plate_D_p00_0_B12f02d3.TIF	0	0	0	0	123	1476	1	1536	1536	1536	1536	123	b'eLs61bz7G21NDJnWhJMhMB8YjbYmBl2MjLZcBl+cjLaSBmOsGFMpVkDVix0AXg0ENw=='	0.019249804317951202	0.053304314613342285	0.02205529436469078	0.0053054895	0.00561098	0.004472155	0.42852277	0.7154	0.44816118	0.03502315034468969	0.05836003522078196	0.02767675369977951	0.023721961
-1	-1	-1	-1	343.0	0.0	0.0	2.319999999999993	0.0	1.0500000000000114	6.089999999999975	0.8999999999999773	0.010000000000104592	0.009999999999990905	0.01999999999998181	2.4599999999999795	0.44999999999998863	1.0500000000000114	0.18000000000000682	0.16999999999995907	ICAM555_ROS488_VECad647_placa13__Plate_D_p00_0_B12f03d0.TIF	ICAM555_ROS488_VECad647_placa13__Plate_D_p00_0_B12f03d2.TIF	ICAM555_ROS488_VECad647_placa13__Plate_D_p00_0_B12f03d1.TIF	ICAM555_ROS488_VECad647_placa13__Plate_D_p00_0_B12f03d3.TIF	0	0	0	0	124	1476	1	1536	1536	1536	1536	124	b'eLs61bz7G21NDJnWhJMhOB+MtiYGW4yMtlwGX5yMtpIGY6wYUylWQNWLHQBoxQQ7'	0.019249804317951202	0.053304314613342285	0.022888626903295517	0.0053054895	0.00561098	0.004472157	0.42852277	0.7154	0.44816118	0.036153003573417664	0.058674181501070656	0.02953965465227763	0.023721961
-1	-1	-1	-1	237.0	0.0	0.0	2.8500000000000227	0.0	1.0699999999999932	5.119999999999948	0.8700000000000045	0.01999999999998181	0.009999999999990905	0.01999999999998181	1.6399999999999864	0.4300000000000068	1.2699999999999818	0.17000000000001592	0.13999999999998636	ICAM555_ROS488_VECad647_placa13__Plate_D_p00_0_B12f04d0.TIF	ICAM555_ROS488_VECad647_placa13__Plate_D_p00_0_B12f04d2.TIF	ICAM555_ROS488_VECad647_placa13__Plate_D_p00_0_B12f04d1.TIF	ICAM555_ROS488_VECad647_placa13__Plate_D_p00_0_B12f04d3.TIF	0	0	0	0	125	1476	1	1536	1536	1536	1536	125	b'eLs61bz7G21NDJnWhJMhMB+YjLYmBl2MjLZcBl+cjLaSBmOsGFMpVkDVix0Ac30EPw=='	0.019249804317951202	0.05610980466008186	0.023721961304545403	0.0036388226	0.00280549	0.004472157	0.42852277	0.7154	0.44816118	0.029285694162050884	0.06019231677055359	0.03181961178779602	0.022888627
-1	-1	-1	-1	355.0	0.0	0.0	2.2900000000000205	0.0	1.0299999999999727	6.4500000000000455	0.9200000000000159	0.009999999999990905	0.009999999999990905	0.01999999999998181	2.3899999999999864	0.47999999999996135	1.0400000000000205	0.19000000000005457	0.14999999999997726	ICAM555_ROS488_VECad647_placa13__Plate_D_p00_0_B12f05d0.TIF	ICAM555_ROS488_VECad647_placa13__Plate_D_p00_0_B12f05d2.TIF	ICAM555_ROS488_VECad647_placa13__Plate_D_p00_0_B12f05d1.TIF	ICAM555_ROS488_VECad647_placa13__Plate_D_p00_0_B12f05d3.TIF	0	0	0	0	126	1476	1	1536	1536	1536	1536	126	b'eLs61bz7G21NDJnWhJMhMB+YjrYmBl2MjLZcBl+cjLaSBmOsGFMpVkDVix0AfjUEQw=='	0.019249804317951202	0.05049882456660271	0.022888626903295517	0.0053054895	0.00561098	0.004472159	0.42852277	0.7154	0.44816118	0.03533145785331726	0.0566690464814504	0.030116322139898937	0.023721961
-1	-1	-1	-1	297.0	0.0	0.0	2.1999999999999886	0.0	1.0	6.090000000000032	0.910000000000025	0.009999999999990905	0.01999999999998181	0.009999999999990905	1.9799999999999613	0.4300000000000068	1.0100000000000477	0.16999999999995907	0.12999999999999545	ICAM555_ROS488_VECad647_placa13__Plate_D_p00_0_B12f06d0.TIF	ICAM555_ROS488_VECad647_placa13__Plate_D_p00_0_B12f06d2.TIF	ICAM555_ROS488_VECad647_placa13__Plate_D_p00_0_B12f06d1.TIF	ICAM555_ROS488_VECad647_placa13__Plate_D_p00_0_B12f06d3.TIF	0	0	0	0	127	1476	1	1536	1536	1536	1536	127	b'eLs61bz7G21NDJnWhJOh0WhrYjDGyGjLZfDFyWgraTDGijGVYgVUvdgBAIjtBEc='	0.023721961304545403	0.06172078475356102	0.023721961304545403	0.004472157	0.00280549	0.004472159	0.42852277	0.7154	0.44816118	0.03623801718155543	0.06568258007367452	0.03117671360572179	0.024555296
-1	-1	-1	-1	388.0	0.0	0.0	2.230000000000018	0.0	1.1299999999999955	6.400000000000034	0.8999999999999773	0.009999999999990905	0.009999999999990905	0.009999999999990905	2.6900000000000546	0.4800000000000182	1.0499999999999545	0.19000000000005457	0.14999999999992042	ICAM555_ROS488_VECad647_placa13__Plate_D_p00_0_B12f07d0.TIF	ICAM555_ROS488_VECad647_placa13__Plate_D_p00_0_B12f07d2.TIF	ICAM555_ROS488_VECad647_placa13__Plate_D_p00_0_B12f07d1.TIF	ICAM555_ROS488_VECad647_placa13__Plate_D_p00_0_B12f07d3.TIF	0	0	0	0	128	1476	1	1536	1536	1536	1536	128	b'eLs61bz7G21NDJnWhJMhMB+Yj7YmBl2MjLZcBl+cjLaSBmOsGFMpVkDVix0Ak6UESw=='	0.022888626903295517	0.053304314613342285	0.022888626903295517	0.008944314	0.00561098	0.0053054877	0.42852277	0.7154	0.44816118	0.04176162679990133	0.06123679379622141	0.030173103014628094	0.028194118
-1	-1	-1	-1	521.0	0.0	0.0	2.409999999999968	0.0	1.079999999999984	7.46999999999997	0.910000000000025	0.009999999999990905	0.009999999999990905	0.010000000000047748	3.3000000000000114	0.46999999999997044	1.0600000000000023	0.19999999999998863	0.1500000000000341	ICAM555_ROS488_VECad647_placa13__Plate_D_p00_0_B12f08d0.TIF	ICAM555_ROS488_VECad647_placa13__Plate_D_p00_0_B12f08d2.TIF	ICAM555_ROS488_VECad647_placa13__Plate_D_p00_0_B12f08d1.TIF	ICAM555_ROS488_VECad647_placa13__Plate_D_p00_0_B12f08d3.TIF	0	0	0	0	129	1476	1	1536	1536	1536	1536	129	b'eLs61bz7G21NDJnWhJMhMB9YjLYmBl2MjLZcBl+cjLaSBmOsGFMpVkDVix0Anl0ETw=='	0.023721961304545403	0.053304314613342285	0.022888626903295517	0.016749803	0.00561098	0.0053054914	0.42852277	0.7154	0.44816118	0.04717820386091868	0.06211682160695394	0.031078773240248363	0.03963843
-1	-1	-1	-1	454.0	0.0	0.0	2.330000000000041	0.0	1.0399999999999636	7.979999999999961	0.9499999999999318	0.01999999999998181	0.009999999999990905	0.010000000000104592	2.919999999999959	0.4300000000000068	1.0199999999999818	0.18999999999999773	0.14999999999997726	ICAM555_ROS488_VECad647_placa13__Plate_D_p00_0_B12f09d0.TIF	ICAM555_ROS488_VECad647_placa13__Plate_D_p00_0_B12f09d2.TIF	ICAM555_ROS488_VECad647_placa13__Plate_D_p00_0_B12f09d1.TIF	ICAM555_ROS488_VECad647_placa13__Plate_D_p00_0_B12f09d3.TIF	0	0	0	0	130	1476	1	1536	1536	1536	1536	130	b'eLs61bz7G21NDJnWhJOhEagJONqaGGwxMtpyGXxxMtpKGoyxYkylWAFVL3YAqRUEUw=='	0.024555295705795288	0.05891529470682144	0.023721961304545403	0.011444313	0.00561098	0.0053054914	0.42852277	0.7154	0.44816118	0.04628020028273264	0.06567475696404775	0.0335442398985227	0.035166275
-1	-1	-1	-1	380.0	0.0	0.0	2.590000000000032	0.0	1.089999999999975	7.239999999999952	0.8700000000000614	0.01999999999998181	0.009999999999990905	0.020000000000038654	2.6299999999999386	0.44000000000005457	1.3099999999999454	0.20000000000004547	0.16999999999995907	ICAM555_ROS488_VECad647_placa13__Plate_D_p00_0_B12f10d0.TIF	ICAM555_ROS488_VECad647_placa13__Plate_D_p00_0_B12f10d2.TIF	ICAM555_ROS488_VECad647_placa13__Plate_D_p00_0_B12f10d1.TIF	ICAM555_ROS488_VECad647_placa13__Plate_D_p00_0_B12f10d3.TIF	0	0	0	0	131	1476	1	1536	1536	1536	1536	131	b'eLs61bz7G21NDJnWhJOhUZrhaPd98MXIaMtl8MXJaCtpMMaKMZViBVS92AEAU1kEMw=='	0.019249804317951202	0.053304314613342285	0.022888626903295517	0.006138824	0.00561098	0.0053054877	0.42852277	0.7154	0.44816118	0.03898178537686666	0.05984647572040558	0.029713389774163563	0.024555296
-1	-1	-1	-1	315.0	0.0	0.0	2.339999999999975	0.0	1.0200000000000387	7.149999999999977	0.8999999999999773	0.010000000000047748	0.009999999999990905	0.009999999999990905	2.2200000000000273	0.44999999999998863	1.0300000000000296	0.18999999999999773	0.13999999999998636	ICAM555_ROS488_VECad647_placa13__Plate_D_p00_0_B12f11d0.TIF	ICAM555_ROS488_VECad647_placa13__Plate_D_p00_0_B12f11d2.TIF	ICAM555_ROS488_VECad647_placa13__Plate_D_p00_0_B12f11d1.TIF	ICAM555_ROS488_VECad647_placa13__Plate_D_p00_0_B12f11d3.TIF	0	0	0	0	132	1476	1	1536	1536	1536	1536	132	b'eLs61bz7G21NDJnWhJOhUZqh4WhrYtDFyGjLZfDFyWgraTDGijGVYgVUvdgBAF4RBDc='	0.019249804317951202	0.05610980466008186	0.022888626903295517	0.0053054895	0.00561098	0.0053054877	0.42852277	0.7154	0.44816118	0.034603518744309746	0.0618324081103007	0.030464870234330494	0.023721961
-1	-1	-1	-1	700.0	0.0	0.0	2.3700000000000045	0.0	1.079999999999984	9.57000000000005	0.8899999999999864	0.009999999999990905	0.009999999999990905	0.009999999999990905	4.240000000000009	0.4399999999999977	1.0500000000000682	0.2099999999999227	0.160000000000025	ICAM555_ROS488_VECad647_placa13__Plate_D_p00_0_C02f00d0.TIF	ICAM555_ROS488_VECad647_placa13__Plate_D_p00_0_C02f00d2.TIF	ICAM555_ROS488_VECad647_placa13__Plate_D_p00_0_C02f00d1.TIF	ICAM555_ROS488_VECad647_placa13__Plate_D_p00_0_C02f00d3.TIF	0	0	0	0	133	1476	1	1536	1536	1536	1536	133	b'eLs61bz7G21NDJnWhPNo931wxshoy2XwxcloK2kwxooxlWIFVL3YAQBIoQQv'	0.029860787093639374	0.04488784447312355	0.027360785752534866	0.016749801	0.00561098	0.0069721565	0.42852277	0.7154	0.44816118	0.04883372286955515	0.05097447335720062	0.03590875615676244	0.045777254
-1	-1	-1	-1	527.0	0.0	0.0	2.199999999999932	0.0	1.0599999999999454	7.559999999999945	0.910000000000025	0.01999999999998181	0.009999999999990905	0.009999999999990905	3.0399999999999636	0.4399999999999409	1.1000000000000227	0.19999999999998863	0.13999999999998636	ICAM555_ROS488_VECad647_placa13__Plate_D_p00_0_C02f01d0.TIF	ICAM555_ROS488_VECad647_placa13__Plate_D_p00_0_C02f01d2.TIF	ICAM555_ROS488_VECad647_placa13__Plate_D_p00_0_C02f01d1.TIF	ICAM555_ROS488_VECad647_placa13__Plate_D_p00_0_C02f01d3.TIF	0	0	0	0	134	1476	1	1536	1536	1536	1536	134	b'eLs61bz7G21NDJnWhDMoHxiOtiYGXYyMtlwGX5yMtpIGY6wYUylWQNWLHQBTWQQz'	0.022888626903295517	0.04769333451986313	0.022888626903295517	0.015083138	0.00561098	0.006138824	0.42852277	0.7154	0.44816118	0.044862568378448486	0.05369968215624491	0.034082166850566864	0.034332942
-1	-1	-1	-1	420.0	0.0	0.0	2.420000000000016	0.0	1.1200000000000045	6.420000000000016	0.8899999999999864	0.009999999999990905	0.010000000000047748	0.01999999999998181	2.680000000000007	0.48999999999995225	1.0500000000000114	0.18999999999994088	0.1400000000000432	ICAM555_ROS488_VECad647_placa13__Plate_D_p00_0_C02f02d0.TIF	ICAM555_ROS488_VECad647_placa13__Plate_D_p00_0_C02f02d2.TIF	ICAM555_ROS488_VECad647_placa13__Plate_D_p00_0_C02f02d1.TIF	ICAM555_ROS488_VECad647_placa13__Plate_D_p00_0_C02f02d3.TIF	0	0	0	0	135	1476	1	1536	1536	1536	1536	135	b'eLs61bz7G21NDJnWhDMoHxiNtiYGXYyMtlwGX5yMtpIGY6wYUylWQNWLHQBeEQQ3'	0.022888626903295517	0.05049882456660271	0.022888626903295517	0.010610977	0.00561098	0.006138824	0.42852277	0.7154	0.44816118	0.04244033992290497	0.05720542867978414	0.03322813163201014	0.029027453
-1	-1	-1	-1	551.0	0.0	0.0	2.6599999999999113	0.0	1.1200000000000614	8.379999999999995	0.9200000000000159	0.01999999999998181	0.009999999999990905	0.009999999999990905	3.509999999999991	0.42999999999995	1.2900000000000773	0.18999999999994088	0.1300000000000523	ICAM555_ROS488_VECad647_placa13__Plate_D_p00_0_C02f03d0.TIF	ICAM555_ROS488_VECad647_placa13__Plate_D_p00_0_C02f03d2.TIF	ICAM555_ROS488_VECad647_placa13__Plate_D_p00_0_C02f03d1.TIF	ICAM555_ROS488_VECad647_placa13__Plate_D_p00_0_C02f03d3.TIF	0	0	0	0	136	1476	1	1536	1536	1536	1536	136	b'eLs61bz7G21NDJnWhDMkH4y2JgZbjIy2XAZfnIy2kgZjrBhTKVZA1YsdAGjJBDs='	0.023721961304545403	0.04769333451986313	0.023721961304545403	0.017583136	0.00280549	0.006138826	0.42852277	0.7154	0.44816118	0.046549523870150246	0.05296925703684489	0.0336423193415006	0.040471762
-1	-1	-1	-1	539.0	0.0	0.0	2.3700000000000045	0.0	1.089999999999975	8.400000000000034	0.9699999999999704	0.010000000000047748	0.009999999999990905	0.009999999999990905	3.3800000000000523	0.4399999999999977	0.9699999999999704	0.18999999999999773	0.1500000000000341	ICAM555_ROS488_VECad647_placa13__Plate_D_p00_0_C02f04d0.TIF	ICAM555_ROS488_VECad647_placa13__Plate_D_p00_0_C02f04d2.TIF	ICAM555_ROS488_VECad647_placa13__Plate_D_p00_0_C02f04d1.TIF	ICAM555_ROS488_VECad647_placa13__Plate_D_p00_0_C02f04d3.TIF	0	0	0	0	137	1476	1	1536	1536	1536	1536	137	b'eLs61bz7G21NDJnWhDMoH5iMtiYGXYyMtlwGX5yMtpIGY6wYUylWQNWLHQBzgQQ/'	0.023721961304545403	0.05610980466008186	0.023721961304545403	0.015916469	0.00561098	0.0069721565	0.42852277	0.7154	0.44816118	0.04503410557905833	0.060973718762397766	0.035018247862656914	0.03963843
-1	-1	-1	-1	613.0	0.0	0.0	2.2900000000000205	0.0	1.079999999999984	12.07000000000005	0.8700000000000045	0.01999999999998181	0.009999999999990905	0.009999999999990905	3.5499999999999545	0.4600000000000364	1.0499999999999545	0.20999999999997954	0.13999999999998636	ICAM555_ROS488_VECad647_placa13__Plate_D_p00_0_C02f05d0.TIF	ICAM555_ROS488_VECad647_placa13__Plate_D_p00_0_C02f05d2.TIF	ICAM555_ROS488_VECad647_placa13__Plate_D_p00_0_C02f05d1.TIF	ICAM555_ROS488_VECad647_placa13__Plate_D_p00_0_C02f05d3.TIF	0	0	0	0	138	1476	1	1536	1536	1536	1536	138	b'eLs61bz7G21NDJnWhDMoH5iOtiYGXYyMtlwGX5yMtpIGY6wYUylWQNWLHQB+OQRD'	0.023721961304545403	0.053304314613342285	0.023721961304545403	0.016749801	0.00561098	0.009777645	0.42852277	0.7154	0.44816118	0.0447101096312205	0.057456245024998985	0.03579031676054001	0.040471762
-1	-1	-1	-1	500.0	0.0	0.0	2.1900000000000546	0.0	1.0499999999999545	8.649999999999977	0.9400000000000546	0.009999999999990905	0.009999999999990905	0.01999999999998181	3.2000000000000455	0.44999999999998863	1.0699999999999932	0.20999999999997954	0.1500000000000341	ICAM555_ROS488_VECad647_placa13__Plate_D_p00_0_C02f06d0.TIF	ICAM555_ROS488_VECad647_placa13__Plate_D_p00_0_C02f06d2.TIF	ICAM555_ROS488_VECad647_placa13__Plate_D_p00_0_C02f06d1.TIF	ICAM555_ROS488_VECad647_placa13__Plate_D_p00_0_C02f06d3.TIF	0	0	0	0	139	1476	1	1536	1536	1536	1536	139	b'eLs61bz7G21NDJnWhDMoH4y2JgZfjIy2XAZfnIy2kgZjrBhTKVZA1YsdAIjxBEc='	0.023721961304545403	0.053304314613342285	0.023721961304545403	0.015083138	0.00280549	0.008944312	0.42852277	0.7154	0.44816118	0.04464507599671682	0.05940629541873932	0.034910221894582115	0.035999607
-1	-1	-1	-1	551.0	0.0	0.0	2.25	0.0	1.089999999999975	11.53000000000003	0.8799999999999955	0.01999999999998181	0.009999999999990905	0.010000000000047748	3.6299999999999955	0.4399999999999977	1.0500000000000114	0.19999999999998863	0.1500000000000341	ICAM555_ROS488_VECad647_placa13__Plate_D_p00_0_C02f07d0.TIF	ICAM555_ROS488_VECad647_placa13__Plate_D_p00_0_C02f07d2.TIF	ICAM555_ROS488_VECad647_placa13__Plate_D_p00_0_C02f07d1.TIF	ICAM555_ROS488_VECad647_placa13__Plate_D_p00_0_C02f07d3.TIF	0	0	0	0	140	1476	1	1536	1536	1536	1536	140	b'eLs61bz7G21NDJnWhDMoH5iPtiYGXYyMtlwGX5yMtpIGY6wYUylWQNWLHQCTqQRL'	0.022888626903295517	0.04769333451986313	0.022888626903295517	0.02038863	0.00561098	0.008944312	0.42852277	0.7154	0.44816118	0.0470456729332606	0.05410186946392059	0.0340591644247373	0.0413051
-1	-1	-1	-1	500.0	0.0	0.0	2.3800000000000523	0.0	1.079999999999984	11.129999999999995	0.910000000000025	0.009999999999990905	0.020000000000038654	0.009999999999990905	3.009999999999934	0.4700000000000273	1.0299999999999727	0.18999999999994088	0.1299999999999386	ICAM555_ROS488_VECad647_placa13__Plate_D_p00_0_C02f08d0.TIF	ICAM555_ROS488_VECad647_placa13__Plate_D_p00_0_C02f08d2.TIF	ICAM555_ROS488_VECad647_placa13__Plate_D_p00_0_C02f08d1.TIF	ICAM555_ROS488_VECad647_placa13__Plate_D_p00_0_C02f08d3.TIF	0	0	0	0	141	1476	1	1536	1536	1536	1536	141	b'eLs61bz7G21NDJnWhDMoH1iMtiYGXYyMtlwGX5yMtpIGY6wYUylWQNWLHQCeYQRP'	0.022888626903295517	0.04488784447312355	0.022888626903295517	0.015083138	0.00561098	0.0069721583	0.42852277	0.7154	0.44816118	0.04465226332346598	0.05189917981624603	0.03594223658243815	0.034332942
-1	-1	-1	-1	484.0	0.0	0.0	2.659999999999968	0.0	1.1100000000000136	7.21999999999997	0.8900000000000432	0.009999999999990905	0.009999999999990905	0.009999999999990905	2.730000000000018	0.43000000000006366	1.2799999999999727	0.18999999999999773	0.13999999999998636	ICAM555_ROS488_VECad647_placa13__Plate_D_p00_0_C02f09d0.TIF	ICAM555_ROS488_VECad647_placa13__Plate_D_p00_0_C02f09d2.TIF	ICAM555_ROS488_VECad647_placa13__Plate_D_p00_0_C02f09d1.TIF	ICAM555_ROS488_VECad647_placa13__Plate_D_p00_0_C02f09d3.TIF	0	0	0	0	142	1476	1	1536	1536	1536	1536	142	b'eLs61bz7G21NDJnWhDMoH1iOtiYGXYyMtlwGX5yMtpIGY6wYUylWQNWLHQCpGQRT'	0.023721961304545403	0.053304314613342285	0.022888626903295517	0.009777648	0.00561098	0.006138824	0.42852277	0.7154	0.44816118	0.04114174097776413	0.059945801893870033	0.033589914441108704	0.029027453
-1	-1	-1	-1	482.0	0.0	0.0	2.4600000000000364	0.0	1.0600000000000023	7.210000000000036	0.9499999999999886	0.009999999999990905	0.009999999999990905	0.01999999999998181	3.0200000000000387	0.4900000000000091	1.0600000000000023	0.19999999999998863	0.14999999999997726	ICAM555_ROS488_VECad647_placa13__Plate_D_p00_0_C02f10d0.TIF	ICAM555_ROS488_VECad647_placa13__Plate_D_p00_0_C02f10d2.TIF	ICAM555_ROS488_VECad647_placa13__Plate_D_p00_0_C02f10d1.TIF	ICAM555_ROS488_VECad647_placa13__Plate_D_p00_0_C02f10d3.TIF	0	0	0	0	143	1476	1	1536	1536	1536	1536	143	b'eLs61bz7G21NDJnWhDMwHxiOdt8HX4yMtlwGX5yMtpIGY6wYUylWQNWLHQBTXQQz'	0.022888626903295517	0.05049882456660271	0.023721961304545403	0.010610983	0.00561098	0.006138826	0.42852277	0.7154	0.44816118	0.04147955526908239	0.056475549936294556	0.03480527798334757	0.029860787
-1	-1	-1	-1	468.0	0.0	0.0	2.3099999999999454	0.0	1.1000000000000227	5.71999999999997	0.9000000000000341	0.009999999999990905	0.009999999999990905	0.01999999999998181	2.5400000000000773	0.42999999999995	1.0599999999999454	0.18999999999999773	0.1500000000000341	ICAM555_ROS488_VECad647_placa13__Plate_D_p00_0_C02f11d0.TIF	ICAM555_ROS488_VECad647_placa13__Plate_D_p00_0_C02f11d2.TIF	ICAM555_ROS488_VECad647_placa13__Plate_D_p00_0_C02f11d1.TIF	ICAM555_ROS488_VECad647_placa13__Plate_D_p00_0_C02f11d3.TIF	0	0	0	0	144	1476	1	1536	1536	1536	1536	144	b'eLs61bz7G21NDJnWhDMwHxgajrYmBl2MjLZcBl+cjLaSBmOsGFMpVkDVix0AXhUENw=='	0.023721961304545403	0.053304314613342285	0.023721961304545403	0.009777648	0.00561098	0.0053054914	0.42852277	0.7154	0.44816118	0.04129991432030996	0.061209604144096375	0.035141319036483765	0.029027453
-1	-1	-1	-1	671.0	0.0	0.0	2.3100000000000023	0.0	1.07000000000005	8.46999999999997	0.9200000000000159	0.020000000000038654	0.009999999999990905	0.009999999999990905	4.159999999999968	0.4600000000000364	1.0699999999999932	0.21999999999997044	0.160000000000025	ICAM555_ROS488_VECad647_placa13__Plate_D_p00_0_C03f00d0.TIF	ICAM555_ROS488_VECad647_placa13__Plate_D_p00_0_C03f00d2.TIF	ICAM555_ROS488_VECad647_placa13__Plate_D_p00_0_C03f00d1.TIF	ICAM555_ROS488_VECad647_placa13__Plate_D_p00_0_C03f00d3.TIF	0	0	0	0	145	1476	1	1536	1536	1536	1536	145	b'eLs61bz7G21NDJnWhDOoNTHafR98MTLachl8cTLaShqMsWJMpVgBVS92AFNlBDM='	0.029860787093639374	0.05049882456660271	0.027360785752534866	0.016749807	0.00561098	0.00613882	0.42852277	0.7154	0.44816118	0.05045669277509054	0.054838563005129494	0.0347959299882253	0.050249413
-1	-1	-1	-1	534.0	0.0	0.0	2.2700000000000387	0.0	1.089999999999975	10.640000000000043	0.8700000000000045	0.009999999999990905	0.009999999999990905	0.010000000000047748	3.4499999999999886	0.4399999999999977	1.0499999999999545	0.18000000000000682	0.13999999999998636	ICAM555_ROS488_VECad647_placa13__Plate_D_p00_0_C03f01d0.TIF	ICAM555_ROS488_VECad647_placa13__Plate_D_p00_0_C03f01d2.TIF	ICAM555_ROS488_VECad647_placa13__Plate_D_p00_0_C03f01d1.TIF	ICAM555_ROS488_VECad647_placa13__Plate_D_p00_0_C03f01d3.TIF	0	0	0	0	146	1476	1	1536	1536	1536	1536	146	b'eLs61bz7G21NDJnWhDOoNWE42poYdDEy2nIZfHEy2koajLFiTKVYAVUvdgBeHQQ3'	0.024555295705795288	0.04769333451986313	0.027360785752534866	0.02122196	0.00280549	0.0069721565	0.42852277	0.7154	0.44816118	0.049289604028066	0.05399832626183828	0.03474568575620651	0.04494392
-1	-1	-1	-1	406.0	0.0	0.0	2.4400000000000546	0.0	1.0599999999999454	9.269999999999982	0.9400000000000546	0.009999999999990905	0.009999999999990905	0.010000000000047748	2.749999999999943	0.4600000000000364	1.009999999999991	0.17000000000001592	0.16999999999995907	ICAM555_ROS488_VECad647_placa13__Plate_D_p00_0_C03f02d0.TIF	ICAM555_ROS488_VECad647_placa13__Plate_D_p00_0_C03f02d2.TIF	ICAM555_ROS488_VECad647_placa13__Plate_D_p00_0_C03f02d1.TIF	ICAM555_ROS488_VECad647_placa13__Plate_D_p00_0_C03f02d3.TIF	0	0	0	0	147	1476	1	1536	1536	1536	1536	147	b'eLs61bz7G21NDJnWhDOoNWE02poYdDEy2nIZfHEy2koajLFiTKVYAVUvdgBo1QQ7'	0.023721961304545403	0.05049882456660271	0.028194118291139603	0.013110984	0.00561098	0.0053054877	0.42852277	0.7154	0.44816118	0.04638136923313141	0.05576039354006449	0.03579277545213699	0.033499606
-1	-1	-1	-1	434.0	0.0	0.0	2.6200000000000614	0.0	1.099999999999966	11.960000000000036	0.8799999999999955	0.009999999999990905	0.009999999999990905	0.009999999999990905	2.910000000000025	0.44999999999998863	1.2900000000000205	0.17999999999994998	0.160000000000025	ICAM555_ROS488_VECad647_placa13__Plate_D_p00_0_C03f03d0.TIF	ICAM555_ROS488_VECad647_placa13__Plate_D_p00_0_C03f03d2.TIF	ICAM555_ROS488_VECad647_placa13__Plate_D_p00_0_C03f03d1.TIF	ICAM555_ROS488_VECad647_placa13__Plate_D_p00_0_C03f03d3.TIF	0	0	0	0	148	1476	1	1536	1536	1536	1536	148	b'eLs61bz7G21NDJnWhDOoNWE82poYdDEy2nIZfHEy2koajLFiTKVYAVUvdgBzjQQ/'	0.023721961304545403	0.05049882456660271	0.027360785752534866	0.015083138	0.00561098	0.0053054914	0.42852277	0.7154	0.44816118	0.046709656715393066	0.056861087679862976	0.03370372454325358	0.035166275
-1	-1	-1	-1	432.0	0.0	0.0	2.310000000000059	0.0	1.0600000000000023	10.629999999999995	0.9499999999999886	0.01999999999998181	0.009999999999990905	0.01999999999998181	2.840000000000032	0.4300000000000068	1.07000000000005	0.18999999999999773	0.13999999999998636	ICAM555_ROS488_VECad647_placa13__Plate_D_p00_0_C03f04d0.TIF	ICAM555_ROS488_VECad647_placa13__Plate_D_p00_0_C03f04d2.TIF	ICAM555_ROS488_VECad647_placa13__Plate_D_p00_0_C03f04d1.TIF	ICAM555_ROS488_VECad647_placa13__Plate_D_p00_0_C03f04d3.TIF	0	0	0	0	149	1476	1	1536	1536	1536	1536	149	b'eLs61bz7G21NDJnWhDOoNWEy2poYdDEy2nIZfHEy2koajLFiTKVYAVUvdgB+RQRD'	0.024555295705795288	0.05610980466008186	0.027360785752534866	0.011444312	0.00280549	0.0053054914	0.42852277	0.7154	0.44816118	0.04359600444634756	0.05989473064740499	0.035830882688363395	0.034332942
-1	-1	-1	-1	587.0	0.0	0.0	2.1999999999999886	0.0	1.0300000000000296	12.360000000000014	0.9200000000000159	0.01999999999998181	0.01999999999998181	0.009999999999990905	3.609999999999957	0.4500000000000455	1.0899999999999181	0.19000000000005457	0.13999999999998636	ICAM555_ROS488_VECad647_placa13__Plate_D_p00_0_C03f05d0.TIF	ICAM555_ROS488_VECad647_placa13__Plate_D_p00_0_C03f05d2.TIF	ICAM555_ROS488_VECad647_placa13__Plate_D_p00_0_C03f05d1.TIF	ICAM555_ROS488_VECad647_placa13__Plate_D_p00_0_C03f05d3.TIF	0	0	0	0	150	1476	1	1536	1536	1536	1536	150	b'eLs61bz7G21NDJnWhDOoNWE62poYdDEy2nIZfHEy2koajLFiTKVYAVUvdgCI/QRH'	0.024555295705795288	0.05049882456660271	0.027360785752534866	0.015916474	0.00280549	0.006138824	0.42852277	0.7154	0.44816118	0.04450652996699015	0.05465434988339742	0.036286309361457825	0.040471762
-1	-1	-1	-1	584.0	0.0	0.0	2.180000000000007	0.0	1.0600000000000023	8.71999999999997	0.8700000000000045	0.01999999999998181	0.009999999999990905	0.009999999999990905	3.4700000000000273	0.44999999999998863	1.009999999999991	0.20000000000004547	0.1500000000000341	ICAM555_ROS488_VECad647_placa13__Plate_D_p00_0_C03f06d0.TIF	ICAM555_ROS488_VECad647_placa13__Plate_D_p00_0_C03f06d2.TIF	ICAM555_ROS488_VECad647_placa13__Plate_D_p00_0_C03f06d1.TIF	ICAM555_ROS488_VECad647_placa13__Plate_D_p00_0_C03f06d3.TIF	0	0	0	0	151	1476	1	1536	1536	1536	1536	151	b'eLs61bz7G21NDJnWhPNoa2Jwxshoy2XwxcloK2kwxooxlWIFVL3YAQCTtQRL'	0.028194118291139603	0.05610980466008186	0.027360785752534866	0.012277652	0.00280549	0.00613882	0.42852277	0.7154	0.44816118	0.044939517974853516	0.05903294185797373	0.036256082355976105	0.040471762
-1	-1	-1	-1	566.0	0.0	0.0	2.490000000000009	0.0	1.1000000000000227	11.870000000000005	0.8999999999999773	0.009999999999990905	0.009999999999990905	0.009999999999990905	3.990000000000009	0.4900000000000091	1.079999999999984	0.20000000000004547	0.15999999999996817	ICAM555_ROS488_VECad647_placa13__Plate_D_p00_0_C03f07d0.TIF	ICAM555_ROS488_VECad647_placa13__Plate_D_p00_0_C03f07d2.TIF	ICAM555_ROS488_VECad647_placa13__Plate_D_p00_0_C03f07d1.TIF	ICAM555_ROS488_VECad647_placa13__Plate_D_p00_0_C03f07d3.TIF	0	0	0	0	152	1476	1	1536	1536	1536	1536	152	b'eLs61bz7G21NDJnWhDOoNWE+2poYdDEy2nIZfHEy2koajLFiTKVYAVUvdgCebQRP'	0.024555295705795288	0.05049882456660271	0.027360785752534866	0.020388626	0.00280549	0.00613882	0.42852277	0.7154	0.44816118	0.04816928505897522	0.055301556984583534	0.0351023996869723	0.04494392
-1	-1	-1	-1	493.0	0.0	0.0	2.340000000000032	0.0	1.0699999999999932	11.740000000000009	0.9300000000000068	0.009999999999990905	0.009999999999990905	0.009999999999990905	3.490000000000009	0.4399999999999409	1.0600000000000023	0.20000000000004547	0.1500000000000341	ICAM555_ROS488_VECad647_placa13__Plate_D_p00_0_C03f08d0.TIF	ICAM555_ROS488_VECad647_placa13__Plate_D_p00_0_C03f08d2.TIF	ICAM555_ROS488_VECad647_placa13__Plate_D_p00_0_C03f08d1.TIF	ICAM555_ROS488_VECad647_placa13__Plate_D_p00_0_C03f08d3.TIF	0	0	0	0	153	1476	1	1536	1536	1536	1536	153	b'eLs61bz7G21NDJnWhDOoNWEx2poYdDEy2nIZfHEy2koajLFiTKVYAVUvdgCpJQRT'	0.023721961304545403	0.05049882456660271	0.023721961304545403	0.016749803	0.00280549	0.006138826	0.42852277	0.7154	0.44816118	0.04616576433181763	0.054712106784184776	0.032823274532953896	0.03963843
-1	-1	-1	-1	381.0	0.0	0.0	2.4699999999999704	0.0	1.1000000000000227	9.779999999999973	0.9200000000000159	0.009999999999990905	0.009999999999990905	0.009999999999990905	2.509999999999991	0.4300000000000068	1.0600000000000023	0.19999999999998863	0.160000000000025	ICAM555_ROS488_VECad647_placa13__Plate_D_p00_0_C03f09d0.TIF	ICAM555_ROS488_VECad647_placa13__Plate_D_p00_0_C03f09d2.TIF	ICAM555_ROS488_VECad647_placa13__Plate_D_p00_0_C03f09d1.TIF	ICAM555_ROS488_VECad647_placa13__Plate_D_p00_0_C03f09d3.TIF	0	0	0	0	154	1476	1	1536	1536	1536	1536	154	b'eLs61bz7G21NDJnWhDOoNWE52poYdDEy2nIZfHEy2koajLFiTKVYAVUvdgCz3QRX'	0.022888626903295517	0.053304314613342285	0.022888626903295517	0.008944314	0.00561098	0.0053054914	0.42852277	0.7154	0.44816118	0.04004628707965215	0.05778685212135315	0.032221145927906036	0.028194118
-1	-1	-1	-1	413.0	0.0	0.0	2.579999999999984	0.0	1.1000000000000227	9.329999999999984	0.8400000000000318	0.009999999999990905	0.009999999999990905	0.020000000000038654	2.599999999999966	0.42999999999995	1.2700000000000955	0.18999999999994088	0.13999999999998636	ICAM555_ROS488_VECad647_placa13__Plate_D_p00_0_C03f10d0.TIF	ICAM555_ROS488_VECad647_placa13__Plate_D_p00_0_C03f10d2.TIF	ICAM555_ROS488_VECad647_placa13__Plate_D_p00_0_C03f10d1.TIF	ICAM555_ROS488_VECad647_placa13__Plate_D_p00_0_C03f10d3.TIF	0	0	0	0	155	1476	1	1536	1536	1536	1536	155	b'eLs61bz7G21NDJnWhDOwNWE42n0ffDEy2nIZfHEy2koajLFiTKVYAVUvdgBeIQQ3'	0.022888626903295517	0.05049882456660271	0.023721961304545403	0.010610981	0.00561098	0.0053054914	0.42852277	0.7154	0.44816118	0.04326089223225912	0.05469552675882975	0.03298398355642954	0.029027453
-1	-1	-1	-1	422.0	0.0	0.0	2.5699999999999363	0.0	1.0600000000000591	8.990000000000009	0.8799999999999955	0.009999999999990905	0.009999999999990905	0.01999999999998181	2.6700000000000728	0.4399999999999409	1.1000000000000227	0.18999999999994088	0.13000000000010914	ICAM555_ROS488_VECad647_placa13__Plate_D_p00_0_C03f11d0.TIF	ICAM555_ROS488_VECad647_placa13__Plate_D_p00_0_C03f11d2.TIF	ICAM555_ROS488_VECad647_placa13__Plate_D_p00_0_C03f11d1.TIF	ICAM555_ROS488_VECad647_placa13__Plate_D_p00_0_C03f11d3.TIF	0	0	0	0	156	1476	1	1536	1536	1536	1536	156	b'eLs61bz7G21NDJnWhDOwNWFoONqaGHQxMtpyGXxxMtpKGoyxYkylWAFVL3YAaNkEOw=='	0.023721961304545403	0.053304314613342285	0.027360785752534866	0.010610979	0.00561098	0.0053054914	0.42852277	0.7154	0.44816118	0.046842788656552635	0.058670600255330406	0.03567122916380564	0.033499606
-1	-1	-1	-1	641.0	0.0	0.0	2.25	0.0	1.0600000000000591	10.1099999999999	0.9100000000000819	0.009999999999990905	0.009999999999990905	0.009999999999990905	3.9500000000000455	0.4700000000000273	0.9699999999999136	0.19000000000005457	0.12000000000000455	ICAM555_ROS488_VECad647_placa13__Plate_D_p00_0_C04f00d0.TIF	ICAM555_ROS488_VECad647_placa13__Plate_D_p00_0_C04f00d2.TIF	ICAM555_ROS488_VECad647_placa13__Plate_D_p00_0_C04f00d1.TIF	ICAM555_ROS488_VECad647_placa13__Plate_D_p00_0_C04f00d3.TIF	0	0	0	0	157	1476	1	1536	1536	1536	1536	157	b'eLs61bz7G21NDJnWhLOByWj3fTDGyGjLZfDFyWgraTDGijGVYgVUvdgBAF4pBDc='	0.024555295705795288	0.04488784447312355	0.023721961304545403	0.01758314	0.00561098	0.006138824	0.42852277	0.7154	0.44816118	0.047895193099975586	0.050151983896891274	0.03251908222834269	0.045777254
-1	-1	-1	-1	602.0	0.0	0.0	2.4500000000000455	0.0	1.080000000000041	9.169999999999959	0.8999999999999773	0.009999999999990905	0.009999999999990905	0.009999999999990905	3.5200000000000955	0.4900000000000091	1.1200000000000045	0.18999999999994088	0.13999999999998636	ICAM555_ROS488_VECad647_placa13__Plate_D_p00_0_C04f01d0.TIF	ICAM555_ROS488_VECad647_placa13__Plate_D_p00_0_C04f01d2.TIF	ICAM555_ROS488_VECad647_placa13__Plate_D_p00_0_C04f01d1.TIF	ICAM555_ROS488_VECad647_placa13__Plate_D_p00_0_C04f01d3.TIF	0	0	0	0	158	1476	1	1536	1536	1536	1536	158	b'eLs61bz7G21NDJnWhLOBSZqB4WhrYtDFyGjLZfDFyWgraTDGijGVYgVUvdgBAGjhBDs='	0.023721961304545403	0.04769333451986313	0.023721961304545403	0.018416472	0.00280549	0.0053054914	0.42852277	0.7154	0.44816118	0.0470234751701355	0.0520398865143458	0.031162125368913014	0.0413051
-1	-1	-1	-1	383.0	0.0	0.0	2.269999999999982	0.0	1.1200000000000045	7.510000000000105	0.9099999999999682	0.01999999999998181	0.01999999999998181	0.009999999999990905	2.5299999999999727	0.44000000000005457	1.0299999999999727	0.19000000000005457	0.13999999999998636	ICAM555_ROS488_VECad647_placa13__Plate_D_p00_0_C04f02d0.TIF	ICAM555_ROS488_VECad647_placa13__Plate_D_p00_0_C04f02d2.TIF	ICAM555_ROS488_VECad647_placa13__Plate_D_p00_0_C04f02d1.TIF	ICAM555_ROS488_VECad647_placa13__Plate_D_p00_0_C04f02d3.TIF	0	0	0	0	159	1476	1	1536	1536	1536	1536	159	b'eLs61bz7G21NDJnWhLOBSZqB0WhrYtDFyGjLZfDFyWgraTDGijGVYgVUvdgBAHOZBD8='	0.022888626903295517	0.05049882456660271	0.023721961304545403	0.008944314	0.00561098	0.0053054914	0.42852277	0.7154	0.44816118	0.04182362059752146	0.054400548338890076	0.03222676614920298	0.028194118
-1	-1	-1	-1	390.0	0.0	0.0	2.439999999999941	0.0	1.1200000000000045	8.760000000000105	0.92999999999995	0.009999999999990905	0.009999999999990905	0.009999999999990905	2.6499999999999773	0.4700000000000273	1.07000000000005	0.18999999999994088	0.16000000000008185	ICAM555_ROS488_VECad647_placa13__Plate_D_p00_0_C04f03d0.TIF	ICAM555_ROS488_VECad647_placa13__Plate_D_p00_0_C04f03d2.TIF	ICAM555_ROS488_VECad647_placa13__Plate_D_p00_0_C04f03d1.TIF	ICAM555_ROS488_VECad647_placa13__Plate_D_p00_0_C04f03d3.TIF	0	0	0	0	160	1476	1	1536	1536	1536	1536	160	b'eLs61bz7G21NDJnWhLOBCSgfjLYmBluMjLZcBl+cjLaSBmOsGFMpVkDVix0AflEEQw=='	0.019249804317951202	0.04769333451986313	0.022888626903295517	0.0097776465	0.00280549	0.0053054914	0.42852277	0.7154	0.44816118	0.039855865140755974	0.0540551096200943	0.031398527324199677	0.028194118
-1	-1	-1	-1	407.0	0.0	0.0	2.5499999999999545	0.0	1.0900000000000318	9.220000000000027	0.8899999999999864	0.009999999999990905	0.010000000000104592	0.01999999999998181	2.759999999999991	0.4399999999999409	1.2799999999999727	0.20000000000004547	0.13999999999998636	ICAM555_ROS488_VECad647_placa13__Plate_D_p00_0_C04f04d0.TIF	ICAM555_ROS488_VECad647_placa13__Plate_D_p00_0_C04f04d2.TIF	ICAM555_ROS488_VECad647_placa13__Plate_D_p00_0_C04f04d1.TIF	ICAM555_ROS488_VECad647_placa13__Plate_D_p00_0_C04f04d3.TIF	0	0	0	0	161	1476	1	1536	1536	1536	1536	161	b'eLs61bz7G21NDJnWhLOBSZqByWhrYtDFyGjLZfDFyWgraTDGijGVYgVUvdgBAIkJBEc='	0.023721961304545403	0.05891529470682144	0.022888626903295517	0.010610975	0.00280549	0.0053054914	0.42852277	0.7154	0.44816118	0.04050347954034805	0.0633992205063502	0.03275769700606664	0.029860787
-1	-1	-1	-1	517.0	0.0	0.0	2.2600000000001046	0.0	1.0599999999999454	8.700000000000045	0.8899999999998727	0.010000000000104592	0.009999999999990905	0.009999999999990905	3.3899999999999864	0.4500000000000455	1.0299999999999727	0.20000000000004547	0.13999999999998636	ICAM555_ROS488_VECad647_placa13__Plate_D_p00_0_C04f05d0.TIF	ICAM555_ROS488_VECad647_placa13__Plate_D_p00_0_C04f05d2.TIF	ICAM555_ROS488_VECad647_placa13__Plate_D_p00_0_C04f05d1.TIF	ICAM555_ROS488_VECad647_placa13__Plate_D_p00_0_C04f05d3.TIF	0	0	0	0	162	1476	1	1536	1536	1536	1536	162	b'eLs61bz7G21NDJnWhLOBSZqB6WhrYtDFyGjLZfDFyWgraTDGijGVYgVUvdgBAJPBBEs='	0.023721961304545403	0.05049882456660271	0.023721961304545403	0.014249805	0.00561098	0.006138826	0.42852277	0.7154	0.44816118	0.04201697806517283	0.05480441451072693	0.033785161872704826	0.035999607
-1	-1	-1	-1	415.0	0.0	0.0	2.189999999999941	0.0	1.07000000000005	6.909999999999968	0.8899999999999864	0.01999999999998181	0.009999999999990905	0.020000000000095497	2.449999999999932	0.44000000000005457	1.0399999999999636	0.19000000000005457	0.13999999999998636	ICAM555_ROS488_VECad647_placa13__Plate_D_p00_0_C04f06d0.TIF	ICAM555_ROS488_VECad647_placa13__Plate_D_p00_0_C04f06d2.TIF	ICAM555_ROS488_VECad647_placa13__Plate_D_p00_0_C04f06d1.TIF	ICAM555_ROS488_VECad647_placa13__Plate_D_p00_0_C04f06d3.TIF	0	0	0	0	163	1476	1	1536	1536	1536	1536	163	b'eLs61bz7G21NDJnWhLOByWhrYjDGyGjLZfDFyWgraTDGijGVYgVUvdgBAJ55BE8='	0.022888626903295517	0.05049882456660271	0.022888626903295517	0.008944314	0.00280549	0.0053054914	0.42852277	0.7154	0.44816118	0.03663721432288488	0.05599479873975118	0.03224308788776398	0.028194118
-1	-1	-1	-1	472.0	0.0	0.0	2.5699999999999363	0.0	1.0399999999999636	6.519999999999982	0.9300000000000637	0.009999999999990905	0.01999999999998181	0.009999999999990905	2.9600000000000364	0.4500000000000455	1.0699999999999363	0.19000000000005457	0.14999999999997726	ICAM555_ROS488_VECad647_placa13__Plate_D_p00_0_C04f07d0.TIF	ICAM555_ROS488_VECad647_placa13__Plate_D_p00_0_C04f07d2.TIF	ICAM555_ROS488_VECad647_placa13__Plate_D_p00_0_C04f07d1.TIF	ICAM555_ROS488_VECad647_placa13__Plate_D_p00_0_C04f07d3.TIF	0	0	0	0	164	1476	1	1536	1536	1536	1536	164	b'eLs61bz7G21NDJnWhLOBSZqB+WhrYtDFyGjLZfDFyWgraTDGijGVYgVUvdgBAKkxBFM='	0.022888626903295517	0.04769333451986313	0.022888626903295517	0.014249802	0.00561098	0.006138824	0.42852277	0.7154	0.44816118	0.04128399988015493	0.05302487313747406	0.03042093167702357	0.033499606
-1	-1	-1	-1	510.0	0.0	0.0	2.3500000000000227	0.0	1.0699999999999363	7.779999999999859	0.9500000000000455	0.009999999999990905	0.009999999999990905	0.009999999999990905	3.199999999999932	0.4800000000000182	1.0600000000000591	0.17999999999994998	0.13999999999998636	ICAM555_ROS488_VECad647_placa13__Plate_D_p00_0_C04f08d0.TIF	ICAM555_ROS488_VECad647_placa13__Plate_D_p00_0_C04f08d2.TIF	ICAM555_ROS488_VECad647_placa13__Plate_D_p00_0_C04f08d1.TIF	ICAM555_ROS488_VECad647_placa13__Plate_D_p00_0_C04f08d3.TIF	0	0	0	0	165	1476	1	1536	1536	1536	1536	165	b'eLs61bz7G21NDJnWhLOBSZqBxWhrYtDFyGjLZfDFyWgraTDGijGVYgVUvdgBALPpBFc='	0.022888626903295517	0.04769333451986313	0.02205529436469078	0.016749803	0.00561098	0.0053054914	0.42852277	0.7154	0.44816118	0.04342341919740041	0.053446099162101746	0.028629176318645477	0.035999607
-1	-1	-1	-1	439.0	0.0	0.0	2.6499999999999773	0.009999999999990905	1.1000000000000227	7.540000000000077	0.9399999999999409	0.009999999999990905	0.020000000000095497	0.009999999999990905	2.699999999999932	0.44000000000005457	1.07000000000005	0.1999999999999318	0.13999999999998636	ICAM555_ROS488_VECad647_placa13__Plate_D_p00_0_C04f09d0.TIF	ICAM555_ROS488_VECad647_placa13__Plate_D_p00_0_C04f09d2.TIF	ICAM555_ROS488_VECad647_placa13__Plate_D_p00_0_C04f09d1.TIF	ICAM555_ROS488_VECad647_placa13__Plate_D_p00_0_C04f09d3.TIF	0	0	0	0	166	1476	1	1536	1536	1536	1536	166	b'eLs61bz7G21NDJnWhLOBCagJONqaGGwxMtpyGXxxMtpKGoyxYkylWAFVL3YAvqEEWw=='	0.022888626903295517	0.05049882456660271	0.02205529436469078	0.008944314	0.00561098	0.0053054895	0.42852277	0.7154	0.44816118	0.03894874701897303	0.05451751252015432	0.02956993877887726	0.028194118
-1	-1	-1	-1	504.0	0.0	0.0	2.8899999999998727	0.0	1.0200000000000955	7.959999999999923	0.8400000000000318	0.009999999999990905	0.009999999999990905	0.009999999999990905	3.25	0.4499999999999318	1.1999999999999318	0.18000000000006366	0.13999999999998636	ICAM555_ROS488_VECad647_placa13__Plate_D_p00_0_C04f10d0.TIF	ICAM555_ROS488_VECad647_placa13__Plate_D_p00_0_C04f10d2.TIF	ICAM555_ROS488_VECad647_placa13__Plate_D_p00_0_C04f10d1.TIF	ICAM555_ROS488_VECad647_placa13__Plate_D_p00_0_C04f10d3.TIF	0	0	0	0	167	1476	1	1536	1536	1536	1536	167	b'eLs61bz7G21NDJnWhLOBSZrhaPd98MXIaMtl8MXJaCtpMMaKMZViBVS92AEAaOUEOw=='	0.022888626903295517	0.04769333451986313	0.023721961304545403	0.018416476	0.00561098	0.006138826	0.42852277	0.7154	0.44816118	0.044559781750043236	0.053235337138175964	0.03214007616043091	0.03963843
-1	-1	-1	-1	388.0	0.0	0.0	2.340000000000032	0.0	1.0300000000000864	7.139999999999873	0.92999999999995	0.01999999999998181	0.01999999999998181	0.01999999999998181	2.4700000000000273	0.4600000000000364	1.0399999999999636	0.18000000000006366	0.14999999999997726	ICAM555_ROS488_VECad647_placa13__Plate_D_p00_0_C04f11d0.TIF	ICAM555_ROS488_VECad647_placa13__Plate_D_p00_0_C04f11d2.TIF	ICAM555_ROS488_VECad647_placa13__Plate_D_p00_0_C04f11d1.TIF	ICAM555_ROS488_VECad647_placa13__Plate_D_p00_0_C04f11d3.TIF	0	0	0	0	168	1476	1	1536	1536	1536	1536	168	b'eLs61bz7G21NDJnWhLOBSZqh4WhrYtDFyGjLZfDFyWgraTDGijGVYgVUvdgBAHOdBD8='	0.022888626903295517	0.053304314613342285	0.022888626903295517	0.008944314	0.00561098	0.004472159	0.42852277	0.7154	0.44816118	0.04004679868618647	0.05763627588748932	0.03088599940141042	0.028194118
-1	-1	-1	-1	746.0	0.0	0.0	2.5100000000001046	0.0	1.0499999999999545	9.669999999999959	0.8999999999999773	0.010000000000104592	0.009999999999990905	0.009999999999990905	4.310000000000059	0.42999999999995	1.0199999999999818	0.21000000000003638	0.13999999999998636	ICAM555_ROS488_VECad647_placa13__Plate_D_p00_0_C05f00d0.TIF	ICAM555_ROS488_VECad647_placa13__Plate_D_p00_0_C05f00d2.TIF	ICAM555_ROS488_VECad647_placa13__Plate_D_p00_0_C05f00d1.TIF	ICAM555_ROS488_VECad647_placa13__Plate_D_p00_0_C05f00d3.TIF	0	0	0	0	169	1476	1	1536	1536	1536	1536	169	b'eLs61bz7G21NDJnWhLOB6Wj3fTDGyGjLZfDFyWgraTDGijGVYgVUvdgBAGjtBDs='	0.034332942217588425	0.04769333451986313	0.028194118291139603	0.013110984	0.00561098	0.0053054895	0.42852277	0.7154	0.44816118	0.04858612517515818	0.05423132081826528	0.03590797632932663	0.04661059
-1	-1	-1	-1	710.0	0.0	0.0	2.310000000000059	0.0	1.080000000000041	9.339999999999918	0.8800000000001091	0.01999999999998181	0.009999999999990905	0.009999999999990905	4.1200000000000045	0.44000000000005457	1.0499999999999545	0.19000000000005457	0.13999999999998636	ICAM555_ROS488_VECad647_placa13__Plate_D_p00_0_C05f01d0.TIF	ICAM555_ROS488_VECad647_placa13__Plate_D_p00_0_C05f01d2.TIF	ICAM555_ROS488_VECad647_placa13__Plate_D_p00_0_C05f01d1.TIF	ICAM555_ROS488_VECad647_placa13__Plate_D_p00_0_C05f01d3.TIF	0	0	0	0	170	1476	1	1536	1536	1536	1536	170	b'eLs61bz7G21NDJnWhLOBaZqB4WhrYtDFyGjLZfDFyWgraTDGijGVYgVUvdgBAHOlBD8='	0.03349960595369339	0.04488784447312355	0.029027452692389488	0.016749803	0.00561098	0.0069721565	0.42852277	0.7154	0.44816118	0.05019881327946981	0.05194381376107534	0.04019043097893397	0.04661059
-1	-1	-1	-1	468.0	0.0	0.0	2.7200000000000273	0.0	1.099999999999909	8.950000000000045	0.8999999999999773	0.010000000000104592	0.009999999999990905	0.009999999999990905	3.2999999999999545	0.4900000000000091	1.0299999999999727	0.19000000000005457	0.14999999999997726	ICAM555_ROS488_VECad647_placa13__Plate_D_p00_0_C05f02d0.TIF	ICAM555_ROS488_VECad647_placa13__Plate_D_p00_0_C05f02d2.TIF	ICAM555_ROS488_VECad647_placa13__Plate_D_p00_0_C05f02d1.TIF	ICAM555_ROS488_VECad647_placa13__Plate_D_p00_0_C05f02d3.TIF	0	0	0	0	171	1476	1	1536	1536	1536	1536	171	b'eLs61bz7G21NDJnWhLOBaZqB0WhrYtDFyGjLZfDFyWgraTDGijGVYgVUvdgBAH5dBEM='	0.024555295705795288	0.04769333451986313	0.028194118291139603	0.016749801	0.00561098	0.0069721565	0.42852277	0.7154	0.44816118	0.04644773403803507	0.05494561791419983	0.03870142002900442	0.040471762
-1	-1	-1	-1	510.0	0.0	0.0	2.519999999999982	0.0	1.1399999999999864	9.559999999999945	0.9500000000000455	0.009999999999990905	0.009999999999990905	0.009999999999990905	3.7999999999999545	0.5099999999999909	1.1000000000000227	0.1999999999999318	0.16999999999995907	ICAM555_ROS488_VECad647_placa13__Plate_D_p00_0_C05f03d0.TIF	ICAM555_ROS488_VECad647_placa13__Plate_D_p00_0_C05f03d2.TIF	ICAM555_ROS488_VECad647_placa13__Plate_D_p00_0_C05f03d1.TIF	ICAM555_ROS488_VECad647_placa13__Plate_D_p00_0_C05f03d3.TIF	0	0	0	0	172	1476	1	1536	1536	1536	1536	172	b'eLs61bz7G21NDJnWhLOBKSgfjLYmBluMjLZcBl+cjLaSBmOsGFMpVkDVix0AiRUERw=='	0.024555295705795288	0.05049882456660271	0.027360785752534866	0.016749801	0.00561098	0.00613882	0.42852277	0.7154	0.44816118	0.04561637838681539	0.056553890307744346	0.03630497554937998	0.040471762
-1	-1	-1	-1	412.0	0.0	0.0	2.599999999999909	0.0	1.080000000000041	10.120000000000005	0.8600000000000136	0.009999999999990905	0.009999999999990905	0.01999999999998181	3.3500000000000227	0.42999999999995	1.259999999999991	0.18999999999994088	0.12999999999999545	ICAM555_ROS488_VECad647_placa13__Plate_D_p00_0_C05f04d0.TIF	ICAM555_ROS488_VECad647_placa13__Plate_D_p00_0_C05f04d2.TIF	ICAM555_ROS488_VECad647_placa13__Plate_D_p00_0_C05f04d1.TIF	ICAM555_ROS488_VECad647_placa13__Plate_D_p00_0_C05f04d3.TIF	0	0	0	0	173	1476	1	1536	1536	1536	1536	173	b'eLs61bz7G21NDJnWhLOBaZqByWhrYtDFyGjLZfDFyWgraTDGijGVYgVUvdgBAJPNBEs='	0.023721961304545403	0.053304314613342285	0.023721961304545403	0.010610979	0.00280549	0.0053054914	0.42852277	0.7154	0.44816118	0.03925277044375738	0.057809059818585716	0.034451511998971306	0.033499606
-1	-1	-1	-1	700.0	0.0	0.0	2.25	0.0	1.0400000000000773	12.139999999999986	0.92999999999995	0.010000000000104592	0.009999999999990905	0.009999999999990905	4.449999999999932	0.4500000000000455	1.0499999999999545	0.18999999999994088	0.13999999999998636	ICAM555_ROS488_VECad647_placa13__Plate_D_p00_0_C05f05d0.TIF	ICAM555_ROS488_VECad647_placa13__Plate_D_p00_0_C05f05d2.TIF	ICAM555_ROS488_VECad647_placa13__Plate_D_p00_0_C05f05d1.TIF	ICAM555_ROS488_VECad647_placa13__Plate_D_p00_0_C05f05d3.TIF	0	0	0	0	174	1476	1	1536	1536	1536	1536	174	b'eLs61bz7G21NDJnWhLOBaZqB6WhrYtDFyGjLZfDFyWgraTDGijGVYgVUvdgBAJ6FBE8='	0.034332942217588425	0.05049882456660271	0.028194118291139603	0.012277648	0.00280549	0.006138824	0.42852277	0.7154	0.44816118	0.04723391433556875	0.055667802691459656	0.0359521210193634	0.045777254
-1	-1	-1	-1	771.0	0.0	0.0	2.2800000000000864	0.0	1.0599999999999454	10.110000000000014	0.9400000000000546	0.009999999999990905	0.009999999999990905	0.01999999999998181	4.149999999999977	0.5000000000001137	1.0599999999999454	0.21000000000003638	0.14999999999997726	ICAM555_ROS488_VECad647_placa13__Plate_D_p00_0_C05f06d0.TIF	ICAM555_ROS488_VECad647_placa13__Plate_D_p00_0_C05f06d2.TIF	ICAM555_ROS488_VECad647_placa13__Plate_D_p00_0_C05f06d1.TIF	ICAM555_ROS488_VECad647_placa13__Plate_D_p00_0_C05f06d3.TIF	0	0	0	0	175	1476	1	1536	1536	1536	1536	175	b'eLs61bz7G21NDJnWhLOB6WhrYjDGyGjLZfDFyWgraTDGijGVYgVUvdgBAKk9BFM='	0.029860787093639374	0.05610980466008186	0.028194118291139603	0.011444319	0.00561098	0.006138824	0.42852277	0.7154	0.44816118	0.043852622310320534	0.060357049107551575	0.03705727308988571	0.040471762
-1	-1	-1	-1	798.0	0.0	0.0	2.25	0.0	1.1000000000000227	10.759999999999991	0.9099999999999682	0.020000000000095497	0.01999999999998181	0.009999999999990905	4.329999999999927	0.4600000000000364	1.0600000000000591	0.20000000000004547	0.14999999999997726	ICAM555_ROS488_VECad647_placa13__Plate_D_p00_0_C05f07d0.TIF	ICAM555_ROS488_VECad647_placa13__Plate_D_p00_0_C05f07d2.TIF	ICAM555_ROS488_VECad647_placa13__Plate_D_p00_0_C05f07d1.TIF	ICAM555_ROS488_VECad647_placa13__Plate_D_p00_0_C05f07d3.TIF	0	0	0	0	176	1476	1	1536	1536	1536	1536	176	b'eLs61bz7G21NDJnWhLOBaZqB+WhrYtDFyGjLZfDFyWgraTDGijGVYgVUvdgBALP1BFc='	0.03516627475619316	0.05049882456660271	0.029027452692389488	0.011444315	0.00280549	0.006138824	0.42852277	0.7154	0.44816118	0.048242270946502686	0.055013189713160195	0.036571758488814034	0.04661059
-1	-1	-1	-1	684.0	0.0	0.0	2.5	0.0	1.080000000000041	10.649999999999977	0.9500000000000455	0.009999999999990905	0.009999999999990905	0.009999999999990905	4.25	0.4700000000000273	1.1000000000000227	0.19000000000005457	0.15999999999996817	ICAM555_ROS488_VECad647_placa13__Plate_D_p00_0_C05f08d0.TIF	ICAM555_ROS488_VECad647_placa13__Plate_D_p00_0_C05f08d2.TIF	ICAM555_ROS488_VECad647_placa13__Plate_D_p00_0_C05f08d1.TIF	ICAM555_ROS488_VECad647_placa13__Plate_D_p00_0_C05f08d3.TIF	0	0	0	0	177	1476	1	1536	1536	1536	1536	177	b'eLs61bz7G21NDJnWhLOBaZqBxWhrYtDFyGjLZfDFyWgraTDGijGVYgVUvdgBAL6tBFs='	0.034332942217588425	0.05049882456660271	0.028194118291139603	0.013110984	0.00561098	0.006138824	0.42852277	0.7154	0.44816118	0.04863996307055155	0.05495143930117289	0.036286632219950356	0.04661059
-1	-1	-1	-1	518.0	0.0	0.0	2.419999999999959	0.0	1.07000000000005	10.699999999999932	0.8799999999999955	0.01999999999998181	0.009999999999990905	0.009999999999990905	3.340000000000032	0.4399999999999409	1.0500000000000682	0.17999999999994998	0.16000000000008185	ICAM555_ROS488_VECad647_placa13__Plate_D_p00_0_C05f09d0.TIF	ICAM555_ROS488_VECad647_placa13__Plate_D_p00_0_C05f09d2.TIF	ICAM555_ROS488_VECad647_placa13__Plate_D_p00_0_C05f09d1.TIF	ICAM555_ROS488_VECad647_placa13__Plate_D_p00_0_C05f09d3.TIF	0	0	0	0	178	1476	1	1536	1536	1536	1536	178	b'eLs61bz7G21NDJnWhLOBKagJONqaGGwxMtpyGXxxMtpKGoyxYkylWAFVL3YAyWUEXw=='	0.024555295705795288	0.05049882456660271	0.027360785752534866	0.012277646	0.00561098	0.008944314	0.42852277	0.7154	0.44816118	0.042521655559539795	0.05636983116467794	0.041435934603214264	0.035999607
-1	-1	-1	-1	513.0	0.0	0.0	2.5499999999999545	0.0	1.1100000000000136	9.590000000000032	0.8999999999999773	0.01999999999998181	0.009999999999990905	0.009999999999990905	3.550000000000068	0.4499999999999318	1.330000000000041	0.17999999999994998	0.15000000000009095	ICAM555_ROS488_VECad647_placa13__Plate_D_p00_0_C05f10d0.TIF	ICAM555_ROS488_VECad647_placa13__Plate_D_p00_0_C05f10d2.TIF	ICAM555_ROS488_VECad647_placa13__Plate_D_p00_0_C05f10d1.TIF	ICAM555_ROS488_VECad647_placa13__Plate_D_p00_0_C05f10d3.TIF	0	0	0	0	179	1476	1	1536	1536	1536	1536	179	b'eLs61bz7G21NDJnWhLOBaZrhaPd98MXIaMtl8MXJaCtpMMaKMZViBVS92AEAc6kEPw=='	0.024555295705795288	0.04769333451986313	0.028194118291139603	0.015916467	0.00561098	0.0069721565	0.42852277	0.7154	0.44816118	0.04320082068443298	0.05510531862576803	0.03826587647199631	0.040471762
-1	-1	-1	-1	418.0	0.0	0.0	2.349999999999909	0.0	1.0600000000000591	8.169999999999959	0.9099999999999682	0.009999999999990905	0.009999999999990905	0.009999999999990905	3.1800000000000637	0.42999999999995	1.0600000000001728	0.1999999999999318	0.14999999999997726	ICAM555_ROS488_VECad647_placa13__Plate_D_p00_0_C05f11d0.TIF	ICAM555_ROS488_VECad647_placa13__Plate_D_p00_0_C05f11d2.TIF	ICAM555_ROS488_VECad647_placa13__Plate_D_p00_0_C05f11d1.TIF	ICAM555_ROS488_VECad647_placa13__Plate_D_p00_0_C05f11d3.TIF	0	0	0	0	180	1476	1	1536	1536	1536	1536	180	b'eLs61bz7G21NDJnWhLOBaZqh4WhrYtDFyGjLZfDFyWgraTDGijGVYgVUvdgBAH5hBEM='	0.024555295705795288	0.053304314613342285	0.028194118291139603	0.012277646	0.00561098	0.00613882	0.42852277	0.7154	0.44816118	0.04465822875499725	0.061068981885910034	0.03853182742993037	0.035999607
-1	-1	-1	-1	708.0	0.0	0.0	2.2799999999999727	0.009999999999990905	1.1200000000000045	8.950000000000045	0.9499999999999318	0.01999999999998181	0.009999999999990905	0.009999999999990905	4.430000000000064	0.4499999999999318	1.0600000000000591	0.2300000000000182	0.13999999999998636	ICAM555_ROS488_VECad647_placa13__Plate_D_p00_0_C06f00d0.TIF	ICAM555_ROS488_VECad647_placa13__Plate_D_p00_0_C06f00d2.TIF	ICAM555_ROS488_VECad647_placa13__Plate_D_p00_0_C06f00d1.TIF	ICAM555_ROS488_VECad647_placa13__Plate_D_p00_0_C06f00d3.TIF	0	0	0	0	181	1476	1	1536	1536	1536	1536	181	b'eLs61bz7G21NDJnWhLOB2Wj3fTDGyGjLZfDFyWgraTDGijGVYgVUvdgBAHOxBD8='	0.03516627475619316	0.04769333451986313	0.027360785752534866	0.016749803	0.00561098	0.0053054914	0.42852277	0.7154	0.44816118	0.053730895121892296	0.05308448771635691	0.03430292755365372	0.05191608
-1	-1	-1	-1	605.0	0.0	0.0	2.230000000000018	0.0	1.0299999999999727	9.889999999999986	0.9400000000000546	0.009999999999990905	0.009999999999990905	0.009999999999990905	4.150000000000091	0.4599999999999227	1.0799999999999272	0.19000000000005457	0.13999999999998636	ICAM555_ROS488_VECad647_placa13__Plate_D_p00_0_C06f01d0.TIF	ICAM555_ROS488_VECad647_placa13__Plate_D_p00_0_C06f01d2.TIF	ICAM555_ROS488_VECad647_placa13__Plate_D_p00_0_C06f01d1.TIF	ICAM555_ROS488_VECad647_placa13__Plate_D_p00_0_C06f01d3.TIF	0	0	0	0	182	1476	1	1536	1536	1536	1536	182	b'eLs61bz7G21NDJnWhLOBWZqB4WhrYtDFyGjLZfDFyWgraTDGijGVYgVUvdgBAH5pBEM='	0.029027452692389488	0.04769333451986313	0.027360785752534866	0.022055294	0.00561098	0.00613882	0.42852277	0.7154	0.44816118	0.05419405301411947	0.0531844695409139	0.036083467304706573	0.05191608
-1	-1	-1	-1	575.0	0.0	0.0	2.4700000000000273	0.0	1.07000000000005	9.480000000000018	0.9399999999999409	0.009999999999990905	0.010000000000104592	0.009999999999990905	3.949999999999932	0.4900000000000091	1.0499999999999545	0.20000000000015916	0.12999999999988177	ICAM555_ROS488_VECad647_placa13__Plate_D_p00_0_C06f02d0.TIF	ICAM555_ROS488_VECad647_placa13__Plate_D_p00_0_C06f02d2.TIF	ICAM555_ROS488_VECad647_placa13__Plate_D_p00_0_C06f02d1.TIF	ICAM555_ROS488_VECad647_placa13__Plate_D_p00_0_C06f02d3.TIF	0	0	0	0	183	1476	1	1536	1536	1536	1536	183	b'eLs61bz7G21NDJnWhLOBWZqB0WhrYtDFyGjLZfDFyWgraTDGijGVYgVUvdgBAIkhBEc='	0.028194118291139603	0.05049882456660271	0.027360785752534866	0.020388626	0.00561098	0.0069721565	0.42852277	0.7154	0.44816118	0.05104479193687439	0.055995156367619835	0.0369951402147611	0.050249413
-1	-1	-1	-1	537.0	0.0	0.0	2.3899999999999864	0.0	1.080000000000041	14.610000000000014	0.8700000000000045	0.01999999999998181	0.009999999999990905	0.009999999999990905	4.110000000000014	0.42000000000007276	1.0299999999999727	0.18999999999994088	0.13999999999998636	ICAM555_ROS488_VECad647_placa13__Plate_D_p00_0_C06f03d0.TIF	ICAM555_ROS488_VECad647_placa13__Plate_D_p00_0_C06f03d2.TIF	ICAM555_ROS488_VECad647_placa13__Plate_D_p00_0_C06f03d1.TIF	ICAM555_ROS488_VECad647_placa13__Plate_D_p00_0_C06f03d3.TIF	0	0	0	0	184	1476	1	1536	1536	1536	1536	184	b'eLs61bz7G21NDJnWhLOBGSgfjLYmBluMjLZcBl+cjLaSBmOsGFMpVkDVix0Ak9kESw=='	0.029027452692389488	0.05049882456660271	0.028194118291139603	0.017583132	0.00561098	0.006138824	0.42852277	0.7154	0.44816118	0.05028686920801798	0.05557439227898916	0.036912404000759125	0.050249413
-1	-1	-1	-1	459.0	0.0	0.0	2.4500000000000455	0.0	1.0899999999999181	11.360000000000014	0.8400000000000318	0.01999999999998181	0.009999999999990905	0.009999999999990905	3.330000000000041	0.4499999999999318	1.21000000000015	0.18999999999994088	0.12999999999999545	ICAM555_ROS488_VECad647_placa13__Plate_D_p00_0_C06f04d0.TIF	ICAM555_ROS488_VECad647_placa13__Plate_D_p00_0_C06f04d2.TIF	ICAM555_ROS488_VECad647_placa13__Plate_D_p00_0_C06f04d1.TIF	ICAM555_ROS488_VECad647_placa13__Plate_D_p00_0_C06f04d3.TIF	0	0	0	0	185	1476	1	1536	1536	1536	1536	185	b'eLs61bz7G21NDJnWhLOBWZqByWhrYtDFyGjLZfDFyWgraTDGijGVYgVUvdgBAJ6RBE8='	0.023721961304545403	0.053304314613342285	0.027360785752534866	0.01311098	0.00280549	0.006138824	0.42852277	0.7154	0.44816118	0.04232907295227051	0.058477967977523804	0.034314438700675964	0.035999607
-1	-1	-1	-1	690.0	0.0	0.0	2.3799999999999955	0.0	1.0299999999999727	12.259999999999991	0.900000000000091	0.01999999999998181	0.009999999999990905	0.009999999999990905	4.1200000000000045	0.4500000000000455	1.0400000000000773	0.18999999999994088	0.14999999999997726	ICAM555_ROS488_VECad647_placa13__Plate_D_p00_0_C06f05d0.TIF	ICAM555_ROS488_VECad647_placa13__Plate_D_p00_0_C06f05d2.TIF	ICAM555_ROS488_VECad647_placa13__Plate_D_p00_0_C06f05d1.TIF	ICAM555_ROS488_VECad647_placa13__Plate_D_p00_0_C06f05d3.TIF	0	0	0	0	186	1476	1	1536	1536	1536	1536	186	b'eLs61bz7G21NDJnWhLOBWZqB6WhrYtDFyGjLZfDFyWgraTDGijGVYgVUvdgBAKlJBFM='	0.028194118291139603	0.05049882456660271	0.027360785752534866	0.01591647	0.00280549	0.006138824	0.42852277	0.7154	0.44816118	0.04423150420188904	0.05461249748865763	0.033256245156129204	0.0413051
-1	-1	-1	-1	568.0	0.0	0.0	2.2700000000000955	0.0	1.0899999999999181	9.409999999999968	0.9500000000000455	0.01999999999998181	0.01999999999998181	0.01999999999998181	3.590000000000032	0.4499999999999318	1.0000000000001137	0.18999999999994088	0.14999999999997726	ICAM555_ROS488_VECad647_placa13__Plate_D_p00_0_C06f06d0.TIF	ICAM555_ROS488_VECad647_placa13__Plate_D_p00_0_C06f06d2.TIF	ICAM555_ROS488_VECad647_placa13__Plate_D_p00_0_C06f06d1.TIF	ICAM555_ROS488_VECad647_placa13__Plate_D_p00_0_C06f06d3.TIF	0	0	0	0	187	1476	1	1536	1536	1536	1536	187	b'eLs61bz7G21NDJnWhLOB2WhrYjDGyGjLZfDFyWgraTDGijGVYgVUvdgBALQBBFc='	0.023721961304545403	0.053304314613342285	0.027360785752534866	0.011444315	0.00280549	0.0053054914	0.42852277	0.7154	0.44816118	0.039272179206212364	0.05815074344476064	0.03321474542220434	0.035166275
-1	-1	-1	-1	704.0	0.0	0.0	2.3799999999998818	0.0	1.080000000000041	10.81000000000006	0.92999999999995	0.009999999999990905	0.009999999999990905	0.009999999999990905	4.539999999999964	0.42999999999995	1.0400000000000773	0.19000000000005457	0.13999999999998636	ICAM555_ROS488_VECad647_placa13__Plate_D_p00_0_C06f07d0.TIF	ICAM555_ROS488_VECad647_placa13__Plate_D_p00_0_C06f07d2.TIF	ICAM555_ROS488_VECad647_placa13__Plate_D_p00_0_C06f07d1.TIF	ICAM555_ROS488_VECad647_placa13__Plate_D_p00_0_C06f07d3.TIF	0	0	0	0	188	1476	1	1536	1536	1536	1536	188	b'eLs61bz7G21NDJnWhLOBWZqB+WhrYtDFyGjLZfDFyWgraTDGijGVYgVUvdgBAL65BFs='	0.034332942217588425	0.04769333451986313	0.027360785752534866	0.015083138	0.00561098	0.0053054914	0.42852277	0.7154	0.44816118	0.04881532986958822	0.053865060210227966	0.03328908234834671	0.04661059
-1	-1	-1	-1	622.0	0.0	0.0	2.3999999999999773	0.0	1.0900000000000318	10.699999999999932	0.9199999999999591	0.009999999999990905	0.010000000000104592	0.009999999999990905	4.209999999999923	0.4900000000000091	1.0600000000001728	0.1999999999999318	0.14999999999997726	ICAM555_ROS488_VECad647_placa13__Plate_D_p00_0_C06f08d0.TIF	ICAM555_ROS488_VECad647_placa13__Plate_D_p00_0_C06f08d2.TIF	ICAM555_ROS488_VECad647_placa13__Plate_D_p00_0_C06f08d1.TIF	ICAM555_ROS488_VECad647_placa13__Plate_D_p00_0_C06f08d3.TIF	0	0	0	0	189	1476	1	1536	1536	1536	1536	189	b'eLs61bz7G21NDJnWhLOBWZqBxWhrYtDFyGjLZfDFyWgraTDGijGVYgVUvdgBAMlxBF8='	0.03349960595369339	0.04769333451986313	0.027360785752534866	0.01758314	0.00561098	0.006138824	0.42852277	0.7154	0.44816118	0.05183246235052744	0.053129345178604126	0.03386989235877991	0.051082745
-1	-1	-1	-1	551.0	0.0	0.0	2.480000000000018	0.0	1.0399999999999636	11.539999999999964	0.9100000000000819	0.01999999999998181	0.009999999999990905	0.009999999999990905	4.0	0.43000000000006366	1.2799999999999727	0.17999999999994998	0.12999999999999545	ICAM555_ROS488_VECad647_placa13__Plate_D_p00_0_C06f09d0.TIF	ICAM555_ROS488_VECad647_placa13__Plate_D_p00_0_C06f09d2.TIF	ICAM555_ROS488_VECad647_placa13__Plate_D_p00_0_C06f09d1.TIF	ICAM555_ROS488_VECad647_placa13__Plate_D_p00_0_C06f09d3.TIF	0	0	0	0	190	1476	1	1536	1536	1536	1536	190	b'eLs61bz7G21NDJnWhLOBGagJONqaGGwxMtpyGXxxMtpKGoyxYkylWAFVL3YA1CkEYw=='	0.028194118291139603	0.05049882456660271	0.023721961304545403	0.016749803	0.00561098	0.006138824	0.42852277	0.7154	0.44816118	0.04718226194381714	0.05510606865088145	0.03523425757884979	0.04494392
-1	-1	-1	-1	579.0	0.0	0.0	2.5499999999999545	0.0	1.1100000000000136	11.620000000000118	0.9599999999999227	0.009999999999990905	0.009999999999990905	0.009999999999990905	3.9700000000000273	0.5	1.0399999999999636	0.21000000000003638	0.13999999999998636	ICAM555_ROS488_VECad647_placa13__Plate_D_p00_0_C06f10d0.TIF	ICAM555_ROS488_VECad647_placa13__Plate_D_p00_0_C06f10d2.TIF	ICAM555_ROS488_VECad647_placa13__Plate_D_p00_0_C06f10d1.TIF	ICAM555_ROS488_VECad647_placa13__Plate_D_p00_0_C06f10d3.TIF	0	0	0	0	191	1476	1	1536	1536	1536	1536	191	b'eLs61bz7G21NDJnWhLOBWZrhaPd98MXIaMtl8MXJaCtpMMaKMZViBVS92AEAfm0EQw=='	0.028194118291139603	0.04769333451986313	0.027360785752534866	0.016749803	0.00561098	0.00613882	0.42852277	0.7154	0.44816118	0.0464039146900177	0.05532045662403107	0.03578923890988032	0.0413051
-1	-1	-1	-1	546.0	0.0	0.0	2.2999999999999545	0.0	1.07000000000005	12.899999999999864	0.900000000000091	0.01999999999998181	0.009999999999990905	0.009999999999990905	3.480000000000018	0.4399999999999409	1.0400000000000773	0.20000000000004547	0.13999999999998636	ICAM555_ROS488_VECad647_placa13__Plate_D_p00_0_C06f11d0.TIF	ICAM555_ROS488_VECad647_placa13__Plate_D_p00_0_C06f11d2.TIF	ICAM555_ROS488_VECad647_placa13__Plate_D_p00_0_C06f11d1.TIF	ICAM555_ROS488_VECad647_placa13__Plate_D_p00_0_C06f11d3.TIF	0	0	0	0	192	1476	1	1536	1536	1536	1536	192	b'eLs61bz7G21NDJnWhLOBWZqh4WhrYtDFyGjLZfDFyWgraTDGijGVYgVUvdgBAIklBEc='	0.024555295705795288	0.053304314613342285	0.027360785752534866	0.020388626	0.00561098	0.006138824	0.42852277	0.7154	0.44816118	0.04819591840108236	0.0586657722791036	0.036974879602591194	0.04494392
-1	-1	-1	-1	498.0	0.0	0.0	2.410000000000082	0.0	1.0699999999999363	11.970000000000027	0.8600000000000136	0.009999999999990905	0.009999999999990905	0.009999999999990905	3.0200000000000955	0.43000000000006366	1.0199999999999818	0.2099999999999227	0.14000000000010004	ICAM555_ROS488_VECad647_placa13__Plate_D_p00_0_C07f00d0.TIF	ICAM555_ROS488_VECad647_placa13__Plate_D_p00_0_C07f00d2.TIF	ICAM555_ROS488_VECad647_placa13__Plate_D_p00_0_C07f00d1.TIF	ICAM555_ROS488_VECad647_placa13__Plate_D_p00_0_C07f00d3.TIF	0	0	0	0	193	1476	1	1536	1536	1536	1536	193	b'eLs61bz7G21NDJnWhLOB+Wj3fTDGyGjLZfDFyWgraTDGijGVYgVUvdgBAH51BEM='	0.022888626903295517	0.04769333451986313	0.027360785752534866	0.01591647	0.00561098	0.008944312	0.42852277	0.7154	0.44816118	0.042522773146629333	0.05439036091168722	0.03683234999577204	0.034332942
-1	-1	-1	-1	966.0	0.0	0.0	2.2999999999999545	0.0	1.0700000000001637	10.3599999999999	0.8700000000000045	0.009999999999990905	0.009999999999990905	0.009999999999990905	4.030000000000086	0.4500000000000455	1.0199999999999818	0.18999999999994088	0.12000000000000455	ICAM555_ROS488_VECad647_placa13__Plate_D_p00_0_C07f01d0.TIF	ICAM555_ROS488_VECad647_placa13__Plate_D_p00_0_C07f01d2.TIF	ICAM555_ROS488_VECad647_placa13__Plate_D_p00_0_C07f01d1.TIF	ICAM555_ROS488_VECad647_placa13__Plate_D_p00_0_C07f01d3.TIF	0	0	0	0	194	1476	1	1536	1536	1536	1536	194	b'eLs61bz7G21NDJnWhLOBeZqB4WhrYtDFyGjLZfDFyWgraTDGijGVYgVUvdgBAIktBEc='	0.034332942217588425	0.05049882456660271	0.029027452692389488	0.01758314	0.00561098	0.0069721565	0.42852277	0.7154	0.44816118	0.05476555724938711	0.05740385750929514	0.038547451297442116	0.05191608
-1	-1	-1	-1	382.0	0.0	0.0	2.4500000000000455	0.0	1.1199999999998909	7.730000000000018	0.8799999999999955	0.009999999999990905	0.01999999999998181	0.009999999999990905	3.0399999999999636	0.5099999999999909	1.0500000000000682	0.17999999999994998	0.13999999999987267	ICAM555_ROS488_VECad647_placa13__Plate_D_p00_0_C07f02d0.TIF	ICAM555_ROS488_VECad647_placa13__Plate_D_p00_0_C07f02d2.TIF	ICAM555_ROS488_VECad647_placa13__Plate_D_p00_0_C07f02d1.TIF	ICAM555_ROS488_VECad647_placa13__Plate_D_p00_0_C07f02d3.TIF	0	0	0	0	195	1476	1	1536	1536	1536	1536	195	b'eLs61bz7G21NDJnWhLOBeZqB0WhrYtDFyGjLZfDFyWgraTDGijGVYgVUvdgBAJPlBEs='	0.022888626903295517	0.05049882456660271	0.027360785752534866	0.011444315	0.00561098	0.0053054914	0.42852277	0.7154	0.44816118	0.041043070455392204	0.05677967766920725	0.033588568369547524	0.029860787
-1	-1	-1	-1	327.0	0.0	0.0	2.439999999999941	0.0	1.1100000000000136	5.710000000000036	0.8700000000000045	0.020000000000095497	0.009999999999990905	0.009999999999990905	2.5499999999999545	0.43000000000006366	1.2699999999999818	0.19000000000005457	0.13999999999998636	ICAM555_ROS488_VECad647_placa13__Plate_D_p00_0_C07f03d0.TIF	ICAM555_ROS488_VECad647_placa13__Plate_D_p00_0_C07f03d2.TIF	ICAM555_ROS488_VECad647_placa13__Plate_D_p00_0_C07f03d1.TIF	ICAM555_ROS488_VECad647_placa13__Plate_D_p00_0_C07f03d3.TIF	0	0	0	0	196	1476	1	1536	1536	1536	1536	196	b'eLs61bz7G21NDJnWhLOBOSgfjLYmBluMjLZcBl+cjLaSBmOsGFMpVkDVix0Anp0ETw=='	0.019249804317951202	0.05049882456660271	0.023721961304545403	0.006138824	0.00561098	0.0053054914	0.42852277	0.7154	0.44816118	0.036061517894268036	0.056348333756128945	0.032348143557707466	0.024555296
-1	-1	-1	-1	312.0	0.0	0.0	2.3700000000001182	0.0	1.0399999999999636	5.740000000000009	0.9799999999999045	0.010000000000104592	0.01999999999998181	0.01999999999998181	2.300000000000068	0.4399999999999409	1.1100000000000136	0.20000000000004547	0.15999999999996817	ICAM555_ROS488_VECad647_placa13__Plate_D_p00_0_C07f04d0.TIF	ICAM555_ROS488_VECad647_placa13__Plate_D_p00_0_C07f04d2.TIF	ICAM555_ROS488_VECad647_placa13__Plate_D_p00_0_C07f04d1.TIF	ICAM555_ROS488_VECad647_placa13__Plate_D_p00_0_C07f04d3.TIF	0	0	0	0	197	1476	1	1536	1536	1536	1536	197	b'eLs61bz7G21NDJnWhLOBeZqByWhrYtDFyGjLZfDFyWgraTDGijGVYgVUvdgBAKlVBFM='	0.022888626903295517	0.053304314613342285	0.023721961304545403	0.0053054914	0.00280549	0.006138826	0.42852277	0.7154	0.44816118	0.033123940229415894	0.058867876728375755	0.03531690935293833	0.024555296
-1	-1	-1	-1	337.0	0.0	0.0	2.490000000000009	0.0	1.1299999999999955	5.830000000000041	0.9999999999998863	0.009999999999990905	0.010000000000104592	0.01999999999998181	2.509999999999991	0.4900000000000091	1.1399999999999864	0.18999999999994088	0.13999999999998636	ICAM555_ROS488_VECad647_placa13__Plate_D_p00_0_C07f05d0.TIF	ICAM555_ROS488_VECad647_placa13__Plate_D_p00_0_C07f05d2.TIF	ICAM555_ROS488_VECad647_placa13__Plate_D_p00_0_C07f05d1.TIF	ICAM555_ROS488_VECad647_placa13__Plate_D_p00_0_C07f05d3.TIF	0	0	0	0	198	1476	1	1536	1536	1536	1536	198	b'eLs61bz7G21NDJnWhLOBeZqB6WhrYtDFyGjLZfDFyWgraTDGijGVYgVUvdgBALQNBFc='	0.019249804317951202	0.05049882456660271	0.027360785752534866	0.0053054914	0.00280549	0.00977765	0.42852277	0.7154	0.44816118	0.03353273620208105	0.05454788108666738	0.04347159961859385	0.023721961
-1	-1	-1	-1	320.0	0.0	0.0	2.2600000000001046	0.0	0.9900000000000091	5.819999999999936	0.9500000000000455	0.009999999999990905	0.009999999999990905	0.009999999999990905	2.3799999999999955	0.4800000000000182	1.0699999999999363	0.18999999999994088	0.13000000000010914	ICAM555_ROS488_VECad647_placa13__Plate_D_p00_0_C07f06d0.TIF	ICAM555_ROS488_VECad647_placa13__Plate_D_p00_0_C07f06d2.TIF	ICAM555_ROS488_VECad647_placa13__Plate_D_p00_0_C07f06d1.TIF	ICAM555_ROS488_VECad647_placa13__Plate_D_p00_0_C07f06d3.TIF	0	0	0	0	199	1476	1	1536	1536	1536	1536	199	b'eLs61bz7G21NDJnWhLOB+WhrYjDGyGjLZfDFyWgraTDGijGVYgVUvdgBAL7FBFs='	0.019249804317951202	0.053304314613342285	0.023721961304545403	0.0053054895	0.00280549	0.006138826	0.42852277	0.7154	0.44816118	0.033377682169278465	0.0573885440826416	0.03827990343173345	0.023721961
-1	-1	-1	-1	401.0	0.0	0.0	2.490000000000009	0.0	1.0399999999999636	6.8799999999999955	0.9600000000000364	0.009999999999990905	0.01999999999998181	0.01999999999998181	2.7000000000000455	0.4800000000000182	1.1000000000000227	0.18999999999994088	0.13999999999998636	ICAM555_ROS488_VECad647_placa13__Plate_D_p00_0_C07f07d0.TIF	ICAM555_ROS488_VECad647_placa13__Plate_D_p00_0_C07f07d2.TIF	ICAM555_ROS488_VECad647_placa13__Plate_D_p00_0_C07f07d1.TIF	ICAM555_ROS488_VECad647_placa13__Plate_D_p00_0_C07f07d3.TIF	0	0	0	0	200	1476	1	1536	1536	1536	1536	200	b'eLs61bz7G21NDJnWhLOBeZqB+WhrYtDFyGjLZfDFyWgraTDGijGVYgVUvdgBAMl9BF8='	0.019249804317951202	0.04488784447312355	0.023721961304545403	0.0097776465	0.00561098	0.006138826	0.42852277	0.7154	0.44816118	0.03889379898707072	0.05076789855957031	0.03631241867939631	0.028194118
-1	-1	-1	-1	517.0	0.0	0.0	2.3700000000000045	0.0	1.0599999999999454	7.4500000000000455	0.8899999999999864	0.009999999999990905	0.009999999999990905	0.009999999999990905	3.269999999999982	0.44000000000005457	1.0299999999999727	0.18000000000006366	0.13999999999998636	ICAM555_ROS488_VECad647_placa13__Plate_D_p00_0_C07f08d0.TIF	ICAM555_ROS488_VECad647_placa13__Plate_D_p00_0_C07f08d2.TIF	ICAM555_ROS488_VECad647_placa13__Plate_D_p00_0_C07f08d1.TIF	ICAM555_ROS488_VECad647_placa13__Plate_D_p00_0_C07f08d3.TIF	0	0	0	0	201	1476	1	1536	1536	1536	1536	201	b'eLs61bz7G21NDJnWhLOBeZqBxWhrYtDFyGjLZfDFyWgraTDGijGVYgVUvdgBANQ1BGM='	0.022888626903295517	0.04488784447312355	0.023721961304545403	0.01758314	0.00561098	0.0069721565	0.42852277	0.7154	0.44816118	0.0442936917146047	0.051409890254338585	0.03433306266864141	0.03963843
-1	-1	-1	-1	360.0	0.0	0.0	2.339999999999918	0.0	1.0500000000000682	7.5499999999999545	0.8899999999999864	0.01999999999998181	0.009999999999990905	0.009999999999990905	2.5200000000000955	0.4500000000000455	1.0199999999999818	0.18999999999994088	0.15999999999996817	ICAM555_ROS488_VECad647_placa13__Plate_D_p00_0_C07f09d0.TIF	ICAM555_ROS488_VECad647_placa13__Plate_D_p00_0_C07f09d2.TIF	ICAM555_ROS488_VECad647_placa13__Plate_D_p00_0_C07f09d1.TIF	ICAM555_ROS488_VECad647_placa13__Plate_D_p00_0_C07f09d3.TIF	0	0	0	0	202	1476	1	1536	1536	1536	1536	202	b'eLs61bz7G21NDJnWhLOBOagJONqaGGwxMtpyGXxxMtpKGoyxYkylWAFVL3YA3u0EZw=='	0.022888626903295517	0.05049882456660271	0.023721961304545403	0.0097776465	0.00561098	0.0053054914	0.42852277	0.7154	0.44816118	0.041116697092851005	0.0572051207224528	0.03413001447916031	0.028194118
-1	-1	-1	-1	464.0	0.0	0.0	2.5499999999999545	0.0	1.0499999999999545	8.560000000000173	0.9099999999999682	0.01999999999998181	0.009999999999990905	0.009999999999990905	3.2500000000001137	0.4599999999999227	1.3099999999999454	0.20000000000004547	0.13999999999998636	ICAM555_ROS488_VECad647_placa13__Plate_D_p00_0_C07f10d0.TIF	ICAM555_ROS488_VECad647_placa13__Plate_D_p00_0_C07f10d2.TIF	ICAM555_ROS488_VECad647_placa13__Plate_D_p00_0_C07f10d1.TIF	ICAM555_ROS488_VECad647_placa13__Plate_D_p00_0_C07f10d3.TIF	0	0	0	0	203	1476	1	1536	1536	1536	1536	203	b'eLs61bz7G21NDJnWhLOBeZrhaPd98MXIaMtl8MXJaCtpMMaKMZViBVS92AEAiTEERw=='	0.022888626903295517	0.05049882456660271	0.027360785752534866	0.016749803	0.00561098	0.006138824	0.42852277	0.7154	0.44816118	0.04330763220787048	0.05655699471632639	0.035004024704297386	0.035999607
-1	-1	-1	-1	351.0	0.0	0.0	2.3700000000000045	0.0	1.1100000000000136	8.919999999999959	0.9400000000000546	0.009999999999990905	0.009999999999990905	0.01999999999998181	2.6900000000000546	0.4399999999999409	1.0400000000000773	0.1999999999999318	0.13999999999998636	ICAM555_ROS488_VECad647_placa13__Plate_D_p00_0_C07f11d0.TIF	ICAM555_ROS488_VECad647_placa13__Plate_D_p00_0_C07f11d2.TIF	ICAM555_ROS488_VECad647_placa13__Plate_D_p00_0_C07f11d1.TIF	ICAM555_ROS488_VECad647_placa13__Plate_D_p00_0_C07f11d3.TIF	0	0	0	0	204	1476	1	1536	1536	1536	1536	204	b'eLs61bz7G21NDJnWhLOBeZqh4WhrYtDFyGjLZfDFyWgraTDGijGVYgVUvdgBAJPpBEs='	0.022888626903295517	0.053304314613342285	0.027360785752534866	0.0097776465	0.00561098	0.0053054877	0.42852277	0.7154	0.44816118	0.039410121738910675	0.05908877650896708	0.033229214449723564	0.028194118
-1	-1	-1	-1	1107.0	0.0	0.0	2.2800000000000864	0.0	1.0699999999999363	11.059999999999945	0.9100000000000819	0.01999999999998181	0.009999999999990905	0.009999999999990905	4.530000000000086	0.4399999999999409	1.0600000000000591	0.18999999999994088	0.13999999999998636	ICAM555_ROS488_VECad647_placa13__Plate_D_p00_0_C08f00d0.TIF	ICAM555_ROS488_VECad647_placa13__Plate_D_p00_0_C08f00d2.TIF	ICAM555_ROS488_VECad647_placa13__Plate_D_p00_0_C08f00d1.TIF	ICAM555_ROS488_VECad647_placa13__Plate_D_p00_0_C08f00d3.TIF	0	0	0	0	205	1476	1	1536	1536	1536	1536	205	b'eLs61bz7G21NDJnWhLOBxWj3fTDGyGjLZfDFyWgraTDGijGVYgVUvdgBAIk5BEc='	0.04047176241874695	0.05049882456660271	0.032666273415088654	0.011444319	0.00561098	0.0053054914	0.42852277	0.7154	0.44816118	0.054647003610928856	0.05666132767995199	0.03950264056523641	0.05191608
-1	-1	-1	-1	718.0	0.0	0.0	2.42999999999995	0.0	1.0600000000000591	17.199999999999932	0.9199999999999591	0.020000000000095497	0.009999999999990905	0.009999999999990905	4.760000000000105	0.4800000000000182	1.0899999999999181	0.1999999999999318	0.14999999999997726	ICAM555_ROS488_VECad647_placa13__Plate_D_p00_0_C08f01d0.TIF	ICAM555_ROS488_VECad647_placa13__Plate_D_p00_0_C08f01d2.TIF	ICAM555_ROS488_VECad647_placa13__Plate_D_p00_0_C08f01d1.TIF	ICAM555_ROS488_VECad647_placa13__Plate_D_p00_0_C08f01d3.TIF	0	0	0	0	206	1476	1	1536	1536	1536	1536	206	b'eLs61bz7G21NDJnWhLOBRZqB4WhrYtDFyGjLZfDFyWgraTDGijGVYgVUvdgBAJPxBEs='	0.0359996072947979	0.05049882456660271	0.029027452692389488	0.014249805	0.00561098	0.0053054895	0.42852277	0.7154	0.44816118	0.05219230055809021	0.055941298604011536	0.03630488117535909	0.050249413
-1	-1	-1	-1	536.0	0.0	0.0	2.25	0.0	1.080000000000041	16.049999999999955	0.8799999999999955	0.009999999999990905	0.009999999999990905	0.009999999999990905	4.399999999999977	0.4600000000000364	1.0299999999999727	0.20000000000004547	0.14999999999997726	ICAM555_ROS488_VECad647_placa13__Plate_D_p00_0_C08f02d0.TIF	ICAM555_ROS488_VECad647_placa13__Plate_D_p00_0_C08f02d2.TIF	ICAM555_ROS488_VECad647_placa13__Plate_D_p00_0_C08f02d1.TIF	ICAM555_ROS488_VECad647_placa13__Plate_D_p00_0_C08f02d3.TIF	0	0	0	0	207	1476	1	1536	1536	1536	1536	207	b'eLs61bz7G21NDJnWhLOBRZqB0WhrYtDFyGjLZfDFyWgraTDGijGVYgVUvdgBAJ6pBE8='	0.03516627475619316	0.053304314613342285	0.028194118291139603	0.016749803	0.00561098	0.0053054914	0.42852277	0.7154	0.44816118	0.05428206920623779	0.05991435547669729	0.03487631926933924	0.05191608
-1	-1	-1	-1	589.0	0.0	0.0	2.4200000000000728	0.0	1.0900000000000318	17.519999999999982	0.9700000000000273	0.009999999999990905	0.009999999999990905	0.009999999999990905	4.590000000000032	0.4499999999999318	1.0900000000000318	0.21000000000003638	0.15999999999996817	ICAM555_ROS488_VECad647_placa13__Plate_D_p00_0_C08f03d0.TIF	ICAM555_ROS488_VECad647_placa13__Plate_D_p00_0_C08f03d2.TIF	ICAM555_ROS488_VECad647_placa13__Plate_D_p00_0_C08f03d1.TIF	ICAM555_ROS488_VECad647_placa13__Plate_D_p00_0_C08f03d3.TIF	0	0	0	0	208	1476	1	1536	1536	1536	1536	208	b'eLs61bz7G21NDJnWhLOBBSgfjLYmBluMjLZcBl+cjLaSBmOsGFMpVkDVix0AqWEEUw=='	0.034332942217588425	0.05049882456660271	0.028194118291139603	0.01591647	0.00561098	0.0053054914	0.42852277	0.7154	0.44816118	0.051643734176953636	0.05867507060368856	0.03462718427181244	0.050249413
-1	-1	-1	-1	462.0	0.0	0.0	2.409999999999968	0.0	1.0600000000001728	14.939999999999827	0.8500000000001364	0.01999999999998181	0.009999999999990905	0.01999999999998181	2.919999999999959	0.4500000000000455	1.2100000000000364	0.17999999999994998	0.15999999999996817	ICAM555_ROS488_VECad647_placa13__Plate_D_p00_0_C08f04d0.TIF	ICAM555_ROS488_VECad647_placa13__Plate_D_p00_0_C08f04d2.TIF	ICAM555_ROS488_VECad647_placa13__Plate_D_p00_0_C08f04d1.TIF	ICAM555_ROS488_VECad647_placa13__Plate_D_p00_0_C08f04d3.TIF	0	0	0	0	209	1476	1	1536	1536	1536	1536	209	b'eLs61bz7G21NDJnWhLOBRZqByWhrYtDFyGjLZfDFyWgraTDGijGVYgVUvdgBALQZBFc='	0.028194118291139603	0.05610980466008186	0.028194118291139603	0.010610979	0.00280549	0.0053054877	0.42852277	0.7154	0.44816118	0.04088121404250463	0.059121658404668175	0.034467329581578575	0.035166275
-1	-1	-1	-1	750.0	0.0	0.0	2.2900000000000773	0.0	1.1099999999999	15.63000000000011	0.8700000000000045	0.01999999999998181	0.009999999999990905	0.009999999999990905	4.620000000000118	0.4599999999999227	1.0600000000000591	0.2199999999999136	0.15999999999996817	ICAM555_ROS488_VECad647_placa13__Plate_D_p00_0_C08f05d0.TIF	ICAM555_ROS488_VECad647_placa13__Plate_D_p00_0_C08f05d2.TIF	ICAM555_ROS488_VECad647_placa13__Plate_D_p00_0_C08f05d1.TIF	ICAM555_ROS488_VECad647_placa13__Plate_D_p00_0_C08f05d3.TIF	0	0	0	0	210	1476	1	1536	1536	1536	1536	210	b'eLs61bz7G21NDJnWhLOBRZqB6WhrYtDFyGjLZfDFyWgraTDGijGVYgVUvdgBAL7RBFs='	0.03516627475619316	0.053304314613342285	0.029027452692389488	0.011444312	0.00561098	0.0053054877	0.42852277	0.7154	0.44816118	0.047690639893213906	0.057583178083101906	0.03679315745830536	0.045777254
-1	-1	-1	-1	698.0	0.0	0.0	2.2399999999998954	0.0	1.050000000000182	13.049999999999955	0.8899999999999864	0.009999999999990905	0.009999999999990905	0.010000000000104592	4.189999999999827	0.4500000000000455	1.0600000000000591	0.18999999999994088	0.15000000000009095	ICAM555_ROS488_VECad647_placa13__Plate_D_p00_0_C08f06d0.TIF	ICAM555_ROS488_VECad647_placa13__Plate_D_p00_0_C08f06d2.TIF	ICAM555_ROS488_VECad647_placa13__Plate_D_p00_0_C08f06d1.TIF	ICAM555_ROS488_VECad647_placa13__Plate_D_p00_0_C08f06d3.TIF	0	0	0	0	211	1476	1	1536	1536	1536	1536	211	b'eLs61bz7G21NDJnWhLOBxWhrYjDGyGjLZfDFyWgraTDGijGVYgVUvdgBAMmJBF8='	0.034332942217588425	0.05610980466008186	0.028194118291139603	0.011444315	0.00561098	0.0053054877	0.42852277	0.7154	0.44816118	0.04584661622842153	0.060822670658429466	0.03492714216311773	0.04494392
-1	-1	-1	-1	890.0	0.0	0.0	2.25	0.0	1.0499999999999545	10.430000000000064	0.900000000000091	0.01999999999998181	0.01999999999998181	0.009999999999990905	4.569999999999936	0.43000000000006366	1.0	0.18999999999994088	0.13999999999998636	ICAM555_ROS488_VECad647_placa13__Plate_D_p00_0_C08f07d0.TIF	ICAM555_ROS488_VECad647_placa13__Plate_D_p00_0_C08f07d2.TIF	ICAM555_ROS488_VECad647_placa13__Plate_D_p00_0_C08f07d1.TIF	ICAM555_ROS488_VECad647_placa13__Plate_D_p00_0_C08f07d3.TIF	0	0	0	0	212	1476	1	1536	1536	1536	1536	212	b'eLs61bz7G21NDJnWhLOBRZqB+WhrYtDFyGjLZfDFyWgraTDGijGVYgVUvdgBANRBBGM='	0.0359996072947979	0.04769333451986313	0.029027452692389488	0.010610979	0.00561098	0.0053054877	0.42852277	0.7154	0.44816118	0.04756691058476766	0.05383175114790598	0.0351459855834643	0.045777254
-1	-1	-1	-1	680.0	0.0	0.0	2.4899999999998954	0.0	1.099999999999909	12.720000000000027	0.9300000000001774	0.009999999999990905	0.01999999999998181	0.009999999999990905	4.779999999999973	0.4900000000000091	1.0699999999999363	0.20000000000004547	0.14999999999986358	ICAM555_ROS488_VECad647_placa13__Plate_D_p00_0_C08f08d0.TIF	ICAM555_ROS488_VECad647_placa13__Plate_D_p00_0_C08f08d2.TIF	ICAM555_ROS488_VECad647_placa13__Plate_D_p00_0_C08f08d1.TIF	ICAM555_ROS488_VECad647_placa13__Plate_D_p00_0_C08f08d3.TIF	0	0	0	0	213	1476	1	1536	1536	1536	1536	213	b'eLs61bz7G21NDJnWhLOBRZqBxWhrYtDFyGjLZfDFyWgraTDGijGVYgVUvdgBAN75BGc='	0.03516627475619316	0.05049882456660271	0.028194118291139603	0.011444315	0.00561098	0.0053054877	0.42852277	0.7154	0.44816118	0.04874124129613241	0.05735456943511963	0.0343461682399114	0.04661059
-1	-1	-1	-1	550.0	0.0	0.0	2.550000000000068	0.0	1.080000000000041	16.409999999999968	0.8899999999999864	0.01999999999998181	0.009999999999990905	0.009999999999990905	4.180000000000064	0.44000000000005457	1.2899999999999636	0.19000000000005457	0.14999999999997726	ICAM555_ROS488_VECad647_placa13__Plate_D_p00_0_C08f09d0.TIF	ICAM555_ROS488_VECad647_placa13__Plate_D_p00_0_C08f09d2.TIF	ICAM555_ROS488_VECad647_placa13__Plate_D_p00_0_C08f09d1.TIF	ICAM555_ROS488_VECad647_placa13__Plate_D_p00_0_C08f09d3.TIF	0	0	0	0	214	1476	1	1536	1536	1536	1536	214	b'eLs61bz7G21NDJnWhLOBBagJONqaGGwxMtpyGXxxMtpKGoyxYkylWAFVL3YA6bEEaw=='	0.03349960595369339	0.05049882456660271	0.027360785752534866	0.012277652	0.00561098	0.0053054914	0.42852277	0.7154	0.44816118	0.048252642154693604	0.05856305857499441	0.034936962028344475	0.045777254
-1	-1	-1	-1	566.0	0.0	0.0	2.490000000000009	0.0	1.1100000000000136	18.449999999999932	0.8999999999999773	0.01999999999998181	0.009999999999990905	0.009999999999990905	4.790000000000191	0.5099999999998772	1.0399999999999636	0.21000000000015007	0.13999999999998636	ICAM555_ROS488_VECad647_placa13__Plate_D_p00_0_C08f10d0.TIF	ICAM555_ROS488_VECad647_placa13__Plate_D_p00_0_C08f10d2.TIF	ICAM555_ROS488_VECad647_placa13__Plate_D_p00_0_C08f10d1.TIF	ICAM555_ROS488_VECad647_placa13__Plate_D_p00_0_C08f10d3.TIF	0	0	0	0	215	1476	1	1536	1536	1536	1536	215	b'eLs61bz7G21NDJnWhLOBRZrhaPd98MXIaMtl8MXJaCtpMMaKMZViBVS92AEAk/UESw=='	0.034332942217588425	0.05049882456660271	0.028194118291139603	0.011444315	0.00561098	0.0053054914	0.42852277	0.7154	0.44816118	0.0479801744222641	0.05766518414020538	0.03587530553340912	0.045777254
-1	-1	-1	-1	520.0	0.0	0.0	2.310000000000059	0.0	1.080000000000041	16.909999999999968	0.9200000000000728	0.009999999999990905	0.01999999999998181	0.009999999999990905	4.269999999999982	0.4500000000000455	1.080000000000041	0.2199999999999136	0.15000000000009095	ICAM555_ROS488_VECad647_placa13__Plate_D_p00_0_C08f11d0.TIF	ICAM555_ROS488_VECad647_placa13__Plate_D_p00_0_C08f11d2.TIF	ICAM555_ROS488_VECad647_placa13__Plate_D_p00_0_C08f11d1.TIF	ICAM555_ROS488_VECad647_placa13__Plate_D_p00_0_C08f11d3.TIF	0	0	0	0	216	1476	1	1536	1536	1536	1536	216	b'eLs61bz7G21NDJnWhLOBRZqh4WhrYtDFyGjLZfDFyWgraTDGijGVYgVUvdgBAJ6tBE8='	0.03349960595369339	0.053304314613342285	0.028194118291139603	0.01591647	0.00561098	0.00613882	0.42852277	0.7154	0.44816118	0.050510634978612266	0.061576589941978455	0.03696779410044352	0.04661059
-1	-1	-1	-1	760.0	0.0	0.0	2.339999999999918	0.0	1.0900000000000318	15.360000000000127	0.9399999999998272	0.01999999999998181	0.01999999999998181	0.010000000000218279	4.669999999999845	0.44000000000005457	1.0400000000000773	0.18999999999994088	0.13999999999998636	ICAM555_ROS488_VECad647_placa13__Plate_D_p00_0_C09f00d0.TIF	ICAM555_ROS488_VECad647_placa13__Plate_D_p00_0_C09f00d2.TIF	ICAM555_ROS488_VECad647_placa13__Plate_D_p00_0_C09f00d1.TIF	ICAM555_ROS488_VECad647_placa13__Plate_D_p00_0_C09f00d3.TIF	0	0	0	0	217	1476	1	1536	1536	1536	1536	217	b'eLs61bz7G21NDJnWhLOB5Wj3fTDGyGjLZfDFyWgraTDGijGVYgVUvdgBAJP9BEs='	0.0359996072947979	0.05049882456660271	0.028194118291139603	0.01311098	0.00561098	0.0053054877	0.42852277	0.7154	0.44816118	0.05071987211704254	0.05466678241888682	0.034251920878887177	0.050249413
-1	-1	-1	-1	864.0	0.0	0.0	2.4300000000000637	0.0	1.1100000000000136	12.839999999999804	0.9100000000001955	0.009999999999990905	0.009999999999990905	0.009999999999990905	5.079999999999927	0.44000000000005457	1.0199999999999818	0.18999999999994088	0.12000000000000455	ICAM555_ROS488_VECad647_placa13__Plate_D_p00_0_C09f01d0.TIF	ICAM555_ROS488_VECad647_placa13__Plate_D_p00_0_C09f01d2.TIF	ICAM555_ROS488_VECad647_placa13__Plate_D_p00_0_C09f01d1.TIF	ICAM555_ROS488_VECad647_placa13__Plate_D_p00_0_C09f01d3.TIF	0	0	0	0	218	1476	1	1536	1536	1536	1536	218	b'eLs61bz7G21NDJnWhLOBZZqB4WhrYtDFyGjLZfDFyWgraTDGijGVYgVUvdgBAJ61BE8='	0.03963842988014221	0.04769333451986313	0.029027452692389488	0.011444315	0.00561098	0.0053054877	0.42852277	0.7154	0.44816118	0.05295858780543009	0.054315427939097084	0.035291033486525215	0.051082745
-1	-1	-1	-1	687.0	0.0	0.0	2.3899999999999864	0.0	1.0599999999999454	11.149999999999977	0.8900000000001	0.01999999999998181	0.01999999999998181	0.009999999999990905	4.6299999999999955	0.4600000000000364	1.0299999999999727	0.18000000000006366	0.13999999999998636	ICAM555_ROS488_VECad647_placa13__Plate_D_p00_0_C09f02d0.TIF	ICAM555_ROS488_VECad647_placa13__Plate_D_p00_0_C09f02d2.TIF	ICAM555_ROS488_VECad647_placa13__Plate_D_p00_0_C09f02d1.TIF	ICAM555_ROS488_VECad647_placa13__Plate_D_p00_0_C09f02d3.TIF	0	0	0	0	219	1476	1	1536	1536	1536	1536	219	b'eLs61bz7G21NDJnWhLOBZZqB0WhrYtDFyGjLZfDFyWgraTDGijGVYgVUvdgBAKltBFM='	0.0359996072947979	0.05049882456660271	0.028194118291139603	0.01311098	0.00561098	0.0053054877	0.42852277	0.7154	0.44816118	0.051688422759373985	0.05613723893960317	0.03457303841908773	0.050249413
-1	-1	-1	-1	573.0	0.0	0.0	2.5100000000001046	0.0	1.099999999999909	12.920000000000073	0.9800000000000182	0.01999999999998181	0.009999999999990905	0.009999999999990905	4.300000000000068	0.42999999999995	1.2399999999998954	0.19000000000016826	0.12999999999999545	ICAM555_ROS488_VECad647_placa13__Plate_D_p00_0_C09f03d0.TIF	ICAM555_ROS488_VECad647_placa13__Plate_D_p00_0_C09f03d2.TIF	ICAM555_ROS488_VECad647_placa13__Plate_D_p00_0_C09f03d1.TIF	ICAM555_ROS488_VECad647_placa13__Plate_D_p00_0_C09f03d3.TIF	0	0	0	0	220	1476	1	1536	1536	1536	1536	220	b'eLs61bz7G21NDJnWhLOBJSgfjLYmBluMjLZcBl+cjLaSBmOsGFMpVkDVix0AtCUEVw=='	0.03349960595369339	0.05049882456660271	0.028194118291139603	0.012277648	0.00561098	0.0053054877	0.42852277	0.7154	0.44816118	0.04675601919492086	0.055227234959602356	0.03472646574179331	0.045777254
-1	-1	-1	-1	430.0	0.0	0.0	2.2799999999999727	0.0	1.0799999999999272	11.160000000000082	0.9099999999999682	0.020000000000095497	0.009999999999990905	0.009999999999990905	3.3099999999999454	0.43000000000006366	1.0299999999999727	0.1999999999999318	0.13000000000010914	ICAM555_ROS488_VECad647_placa13__Plate_D_p00_0_C09f04d0.TIF	ICAM555_ROS488_VECad647_placa13__Plate_D_p00_0_C09f04d2.TIF	ICAM555_ROS488_VECad647_placa13__Plate_D_p00_0_C09f04d1.TIF	ICAM555_ROS488_VECad647_placa13__Plate_D_p00_0_C09f04d3.TIF	0	0	0	0	221	1476	1	1536	1536	1536	1536	221	b'eLs61bz7G21NDJnWhLOBZZqByWhrYtDFyGjLZfDFyWgraTDGijGVYgVUvdgBAL7dBFs='	0.024555295705795288	0.053304314613342285	0.027360785752534866	0.010610979	0.00280549	0.0053054877	0.42852277	0.7154	0.44816118	0.038930793603261314	0.058243170380592346	0.035624176263809204	0.035166275
-1	-1	-1	-1	554.0	0.0	0.0	2.42999999999995	0.0	1.1000000000001364	16.230000000000018	0.9099999999999682	0.009999999999990905	0.009999999999990905	0.01999999999998181	4.3700000000000045	0.44000000000005457	1.0399999999999636	0.22000000000002728	0.13999999999987267	ICAM555_ROS488_VECad647_placa13__Plate_D_p00_0_C09f05d0.TIF	ICAM555_ROS488_VECad647_placa13__Plate_D_p00_0_C09f05d2.TIF	ICAM555_ROS488_VECad647_placa13__Plate_D_p00_0_C09f05d1.TIF	ICAM555_ROS488_VECad647_placa13__Plate_D_p00_0_C09f05d3.TIF	0	0	0	0	222	1476	1	1536	1536	1536	1536	222	b'eLs61bz7G21NDJnWhLOBZZqB6WhrYtDFyGjLZfDFyWgraTDGijGVYgVUvdgBAMmVBF8='	0.029027452692389488	0.053304314613342285	0.027360785752534866	0.011444315	0.00561098	0.0053054914	0.42852277	0.7154	0.44816118	0.04325073957443237	0.05749876797199249	0.0337220182021459	0.0413051
-1	-1	-1	-1	519.0	0.0	0.0	2.4300000000000637	0.0	1.0500000000000682	14.579999999999927	0.8899999999999864	0.009999999999990905	0.009999999999990905	0.009999999999990905	3.96000000000015	0.4499999999999318	1.0600000000000591	0.17999999999994998	0.13999999999998636	ICAM555_ROS488_VECad647_placa13__Plate_D_p00_0_C09f06d0.TIF	ICAM555_ROS488_VECad647_placa13__Plate_D_p00_0_C09f06d2.TIF	ICAM555_ROS488_VECad647_placa13__Plate_D_p00_0_C09f06d1.TIF	ICAM555_ROS488_VECad647_placa13__Plate_D_p00_0_C09f06d3.TIF	0	0	0	0	223	1476	1	1536	1536	1536	1536	223	b'eLs61bz7G21NDJnWhLOB5WhrYjDGyGjLZfDFyWgraTDGijGVYgVUvdgBANRNBGM='	0.028194118291139603	0.053304314613342285	0.028194118291139603	0.011444315	0.00280549	0.00613882	0.42852277	0.7154	0.44816118	0.04227859775225321	0.05887476106484731	0.03677994261185328	0.03963843
-1	-1	-1	-1	713.0	0.0	0.0	2.2500000000001137	0.0	1.080000000000041	15.019999999999982	0.9099999999999682	0.009999999999990905	0.010000000000104592	0.009999999999990905	4.759999999999877	0.44000000000005457	1.080000000000041	0.19000000000005457	0.12000000000000455	ICAM555_ROS488_VECad647_placa13__Plate_D_p00_0_C09f07d0.TIF	ICAM555_ROS488_VECad647_placa13__Plate_D_p00_0_C09f07d2.TIF	ICAM555_ROS488_VECad647_placa13__Plate_D_p00_0_C09f07d1.TIF	ICAM555_ROS488_VECad647_placa13__Plate_D_p00_0_C09f07d3.TIF	0	0	0	0	224	1476	1	1536	1536	1536	1536	224	b'eLs61bz7G21NDJnWhLOBZZqB+WhrYtDFyGjLZfDFyWgraTDGijGVYgVUvdgBAN8FBGc='	0.0359996072947979	0.05049882456660271	0.028194118291139603	0.011444315	0.00561098	0.0053054877	0.42852277	0.7154	0.44816118	0.0489178995291392	0.05519286294778188	0.03386432180802027	0.04661059
-1	-1	-1	-1	636.0	0.0	0.0	2.6100000000000136	0.0	1.1300000000001091	13.419999999999959	0.92999999999995	0.01999999999998181	0.01999999999998181	0.009999999999990905	4.509999999999991	0.5000000000001137	1.009999999999991	0.1999999999999318	0.14999999999997726	ICAM555_ROS488_VECad647_placa13__Plate_D_p00_0_C09f08d0.TIF	ICAM555_ROS488_VECad647_placa13__Plate_D_p00_0_C09f08d2.TIF	ICAM555_ROS488_VECad647_placa13__Plate_D_p00_0_C09f08d1.TIF	ICAM555_ROS488_VECad647_placa13__Plate_D_p00_0_C09f08d3.TIF	0	0	0	0	225	1476	1	1536	1536	1536	1536	225	b'eLs61bz7G21NDJnWhLOBZZqBxWhrYtDFyGjLZfDFyWgraTDGijGVYgVUvdgBAOm9BGs='	0.034332942217588425	0.05049882456660271	0.027360785752534866	0.013110984	0.00561098	0.0053054877	0.42852277	0.7154	0.44816118	0.0491410493850708	0.05493815243244171	0.03309313456217448	0.04661059
-1	-1	-1	-1	542.0	0.0	0.0	2.4599999999999227	0.0	1.1000000000001364	12.539999999999964	0.9300000000000637	0.01999999999998181	0.009999999999990905	0.009999999999990905	3.949999999999932	0.44000000000005457	1.1399999999999864	0.18999999999994088	0.13999999999998636	ICAM555_ROS488_VECad647_placa13__Plate_D_p00_0_C09f09d0.TIF	ICAM555_ROS488_VECad647_placa13__Plate_D_p00_0_C09f09d2.TIF	ICAM555_ROS488_VECad647_placa13__Plate_D_p00_0_C09f09d1.TIF	ICAM555_ROS488_VECad647_placa13__Plate_D_p00_0_C09f09d3.TIF	0	0	0	0	226	1476	1	1536	1536	1536	1536	226	b'eLs61bz7G21NDJnWhLOBJagJONqaGGwxMtpyGXxxMtpKGoyxYkylWAFVL3YA9HUEbw=='	0.029027452692389488	0.05049882456660271	0.027360785752534866	0.016749803	0.00561098	0.0053054914	0.42852277	0.7154	0.44816118	0.046907469630241394	0.05759245157241821	0.03287354111671448	0.04494392
-1	-1	-1	-1	582.0	0.0	0.0	2.3099999999999454	0.0	1.0500000000000682	13.299999999999955	0.9499999999999318	0.01999999999998181	0.009999999999990905	0.009999999999990905	4.089999999999918	0.4399999999998272	1.009999999999991	0.20000000000015916	0.14999999999997726	ICAM555_ROS488_VECad647_placa13__Plate_D_p00_0_C09f10d0.TIF	ICAM555_ROS488_VECad647_placa13__Plate_D_p00_0_C09f10d2.TIF	ICAM555_ROS488_VECad647_placa13__Plate_D_p00_0_C09f10d1.TIF	ICAM555_ROS488_VECad647_placa13__Plate_D_p00_0_C09f10d3.TIF	0	0	0	0	227	1476	1	1536	1536	1536	1536	227	b'eLs61bz7G21NDJnWhLOBZZrhaPd98MXIaMtl8MXJaCtpMMaKMZViBVS92AEAnrkETw=='	0.029860787093639374	0.04769333451986313	0.027360785752534866	0.015083134	0.00561098	0.0053054914	0.42852277	0.7154	0.44816118	0.04632209241390228	0.0530209094285965	0.03359751651684443	0.04494392
-1	-1	-1	-1	518.0	0.0	0.0	2.310000000000173	0.0	1.0499999999999545	13.120000000000005	0.9099999999999682	0.020000000000095497	0.01999999999998181	0.009999999999990905	3.8199999999999363	0.44000000000005457	1.009999999999991	0.17999999999994998	0.14000000000010004	ICAM555_ROS488_VECad647_placa13__Plate_D_p00_0_C09f11d0.TIF	ICAM555_ROS488_VECad647_placa13__Plate_D_p00_0_C09f11d2.TIF	ICAM555_ROS488_VECad647_placa13__Plate_D_p00_0_C09f11d1.TIF	ICAM555_ROS488_VECad647_placa13__Plate_D_p00_0_C09f11d3.TIF	0	0	0	0	228	1476	1	1536	1536	1536	1536	228	b'eLs61bz7G21NDJnWhLOBZZqh4WhrYtDFyGjLZfDFyWgraTDGijGVYgVUvdgBAKlxBFM='	0.028194118291139603	0.053304314613342285	0.027360785752534866	0.016749803	0.00561098	0.0053054895	0.42852277	0.7154	0.44816118	0.04593210915724436	0.05827064315478007	0.033380833764870964	0.0413051
-1	-1	-1	-1	756.0	0.0	0.0	2.2999999999999545	0.0	1.0300000000000864	13.220000000000027	0.9499999999999318	0.009999999999990905	0.009999999999990905	0.010000000000104592	4.340000000000032	0.4800000000000182	1.0299999999999727	0.2099999999999227	0.15000000000009095	ICAM555_ROS488_VECad647_placa13__Plate_D_p00_0_C10f00d0.TIF	ICAM555_ROS488_VECad647_placa13__Plate_D_p00_0_C10f00d2.TIF	ICAM555_ROS488_VECad647_placa13__Plate_D_p00_0_C10f00d1.TIF	ICAM555_ROS488_VECad647_placa13__Plate_D_p00_0_C10f00d3.TIF	0	0	0	0	229	1476	1	1536	1536	1536	1536	229	b'eLs61bz7G21NDJnWhLOhwWj3fTDGyGjLZfDFyWgraTDGijGVYgVUvdgBAD3hBCs='	0.034332942217588425	0.04769333451986313	0.027360785752534866	0.019249808	0.00561098	0.006138824	0.42852277	0.7154	0.44816118	0.05561499794324239	0.053750564654668175	0.033907112975915275	0.052749414
-1	-1	-1	-1	725.0	0.0	0.0	2.3999999999999773	0.0	1.1000000000000227	12.149999999999864	0.9200000000001864	0.009999999999990905	0.009999999999990905	0.009999999999990905	3.9999999999998863	0.4600000000000364	1.0600000000000591	0.1999999999999318	0.15000000000009095	ICAM555_ROS488_VECad647_placa13__Plate_D_p00_0_C10f01d0.TIF	ICAM555_ROS488_VECad647_placa13__Plate_D_p00_0_C10f01d2.TIF	ICAM555_ROS488_VECad647_placa13__Plate_D_p00_0_C10f01d1.TIF	ICAM555_ROS488_VECad647_placa13__Plate_D_p00_0_C10f01d3.TIF	0	0	0	0	230	1476	1	1536	1536	1536	1536	230	b'eLs61bz7G21NDJnWhLOhQZqB4WhrYtDFyGjLZfDFyWgraTDGijGVYgVUvdgBAEiZBC8='	0.029027452692389488	0.04769333451986313	0.023721961304545403	0.022055293	0.00561098	0.006138824	0.42852277	0.7154	0.44816118	0.05429367224375407	0.05517488718032837	0.03336323300997416	0.051082745
-1	-1	-1	-1	468.0	0.0	0.0	2.669999999999959	0.0	1.1200000000000045	10.259999999999991	0.9499999999999318	0.020000000000209184	0.01999999999998181	0.01999999999998181	2.8999999999998636	0.4900000000000091	1.0800000000001546	0.18999999999994088	0.14999999999997726	ICAM555_ROS488_VECad647_placa13__Plate_D_p00_0_C10f02d0.TIF	ICAM555_ROS488_VECad647_placa13__Plate_D_p00_0_C10f02d2.TIF	ICAM555_ROS488_VECad647_placa13__Plate_D_p00_0_C10f02d1.TIF	ICAM555_ROS488_VECad647_placa13__Plate_D_p00_0_C10f02d3.TIF	0	0	0	0	231	1476	1	1536	1536	1536	1536	231	b'eLs61bz7G21NDJnWhLOhQZqB0WhrYtDFyGjLZfDFyWgraTDGijGVYgVUvdgBAFNRBDM='	0.022888626903295517	0.05049882456660271	0.023721961304545403	0.010610983	0.00561098	0.0053054914	0.42852277	0.7154	0.44816118	0.0439814031124115	0.056816041469573975	0.03351727624734243	0.029860787
-1	-1	-1	-1	433.0	0.0	0.0	2.5399999999999636	0.0	1.1000000000000227	8.970000000000027	0.8999999999999773	0.009999999999990905	0.01999999999998181	0.010000000000104592	2.6100000000000136	0.4199999999999591	1.2299999999999045	0.19000000000016826	0.13999999999998636	ICAM555_ROS488_VECad647_placa13__Plate_D_p00_0_C10f03d0.TIF	ICAM555_ROS488_VECad647_placa13__Plate_D_p00_0_C10f03d2.TIF	ICAM555_ROS488_VECad647_placa13__Plate_D_p00_0_C10f03d1.TIF	ICAM555_ROS488_VECad647_placa13__Plate_D_p00_0_C10f03d3.TIF	0	0	0	0	232	1476	1	1536	1536	1536	1536	232	b'eLs61bz7G21NDJnWhLOhASgfjLYmBluMjLZcBl+cjLaSBmOsGFMpVkDVix0AXgkENw=='	0.022888626903295517	0.05049882456660271	0.023721961304545403	0.010610981	0.00561098	0.0053054914	0.42852277	0.7154	0.44816118	0.042228261629740395	0.05572695036729177	0.03339164207379023	0.029027453
-1	-1	-1	-1	389.0	0.0	0.0	2.4600000000000364	0.0	1.0399999999999636	6.539999999999964	0.8999999999999773	0.01999999999998181	0.009999999999990905	0.01999999999998181	2.3999999999999773	0.4500000000000455	1.0399999999999636	0.18000000000006366	0.13999999999998636	ICAM555_ROS488_VECad647_placa13__Plate_D_p00_0_C10f04d0.TIF	ICAM555_ROS488_VECad647_placa13__Plate_D_p00_0_C10f04d2.TIF	ICAM555_ROS488_VECad647_placa13__Plate_D_p00_0_C10f04d1.TIF	ICAM555_ROS488_VECad647_placa13__Plate_D_p00_0_C10f04d3.TIF	0	0	0	0	233	1476	1	1536	1536	1536	1536	233	b'eLs61bz7G21NDJnWhLOhQZqByWhrYtDFyGjLZfDFyWgraTDGijGVYgVUvdgBAGjBBDs='	0.022888626903295517	0.05610980466008186	0.023721961304545403	0.006138824	0.00280549	0.004472157	0.42852277	0.7154	0.44816118	0.03756033629179001	0.05950142443180084	0.032754803697268166	0.028194118
-1	-1	-1	-1	555.0	0.0	0.0	2.5	0.0	1.080000000000041	7.419999999999959	0.9100000000000819	0.009999999999990905	0.009999999999990905	0.009999999999990905	3.3599999999999	0.43000000000006366	1.0199999999999818	0.19000000000005457	0.14999999999997726	ICAM555_ROS488_VECad647_placa13__Plate_D_p00_0_C10f05d0.TIF	ICAM555_ROS488_VECad647_placa13__Plate_D_p00_0_C10f05d2.TIF	ICAM555_ROS488_VECad647_placa13__Plate_D_p00_0_C10f05d1.TIF	ICAM555_ROS488_VECad647_placa13__Plate_D_p00_0_C10f05d3.TIF	0	0	0	0	234	1476	1	1536	1536	1536	1536	234	b'eLs61bz7G21NDJnWhLOhQZqB6WhrYtDFyGjLZfDFyWgraTDGijGVYgVUvdgBAHN5BD8='	0.023721961304545403	0.05049882456660271	0.027360785752534866	0.017583136	0.00561098	0.00613882	0.42852277	0.7154	0.44816118	0.04610805710156759	0.05713204046090444	0.035010543962319694	0.040471762
-1	-1	-1	-1	523.0	0.0	0.0	2.3900000000001	0.0	1.1399999999998727	7.810000000000059	0.9399999999999409	0.01999999999998181	0.009999999999990905	0.009999999999990905	3.1100000000000136	0.4499999999999318	1.0300000000000864	0.20000000000004547	0.15999999999996817	ICAM555_ROS488_VECad647_placa13__Plate_D_p00_0_C10f06d0.TIF	ICAM555_ROS488_VECad647_placa13__Plate_D_p00_0_C10f06d2.TIF	ICAM555_ROS488_VECad647_placa13__Plate_D_p00_0_C10f06d1.TIF	ICAM555_ROS488_VECad647_placa13__Plate_D_p00_0_C10f06d3.TIF	0	0	0	0	235	1476	1	1536	1536	1536	1536	235	b'eLs61bz7G21NDJnWhLOhwWhrYjDGyGjLZfDFyWgraTDGijGVYgVUvdgBAH4xBEM='	0.023721961304545403	0.053304314613342285	0.029027452692389488	0.012277648	0.00280549	0.006138824	0.42852277	0.7154	0.44816118	0.04318651556968689	0.05668458342552185	0.0377911776304245	0.035166275
-1	-1	-1	-1	613.0	0.0	0.0	2.5200000000000955	0.0	1.0599999999999454	10.849999999999909	0.9200000000000728	0.010000000000104592	0.009999999999990905	0.01999999999998181	3.6200000000000045	0.4699999999999136	1.0600000000000591	0.18999999999994088	0.15000000000009095	ICAM555_ROS488_VECad647_placa13__Plate_D_p00_0_C10f07d0.TIF	ICAM555_ROS488_VECad647_placa13__Plate_D_p00_0_C10f07d2.TIF	ICAM555_ROS488_VECad647_placa13__Plate_D_p00_0_C10f07d1.TIF	ICAM555_ROS488_VECad647_placa13__Plate_D_p00_0_C10f07d3.TIF	0	0	0	0	236	1476	1	1536	1536	1536	1536	236	b'eLs61bz7G21NDJnWhLOhQZqB+WhrYtDFyGjLZfDFyWgraTDGijGVYgVUvdgBAIjpBEc='	0.023721961304545403	0.05049882456660271	0.023721961304545403	0.018416472	0.00561098	0.006138826	0.42852277	0.7154	0.44816118	0.046784540017445884	0.05591641366481781	0.0324092780550321	0.0413051
-1	-1	-1	-1	573.0	0.0	0.0	2.4300000000000637	0.0	1.0799999999999272	10.530000000000086	0.9700000000000273	0.009999999999990905	0.009999999999990905	0.009999999999990905	3.7999999999999545	0.43000000000006366	1.1099999999999	0.17999999999994998	0.14000000000010004	ICAM555_ROS488_VECad647_placa13__Plate_D_p00_0_C10f08d0.TIF	ICAM555_ROS488_VECad647_placa13__Plate_D_p00_0_C10f08d2.TIF	ICAM555_ROS488_VECad647_placa13__Plate_D_p00_0_C10f08d1.TIF	ICAM555_ROS488_VECad647_placa13__Plate_D_p00_0_C10f08d3.TIF	0	0	0	0	237	1476	1	1536	1536	1536	1536	237	b'eLs61bz7G21NDJnWhLOhQZqBxWhrYtDFyGjLZfDFyWgraTDGijGVYgVUvdgBAJOhBEs='	0.024555295705795288	0.05049882456660271	0.022888626903295517	0.021221958	0.00561098	0.006138826	0.42852277	0.7154	0.44816118	0.049077510833740234	0.055458967884381614	0.030982621014118195	0.045777254
-1	-1	-1	-1	449.0	0.0	0.0	2.449999999999932	0.0	1.0799999999999272	12.36999999999989	0.9300000000000637	0.009999999999990905	0.009999999999990905	0.009999999999990905	2.910000000000082	0.44000000000005457	1.0799999999999272	0.20000000000004547	0.15000000000009095	ICAM555_ROS488_VECad647_placa13__Plate_D_p00_0_C10f09d0.TIF	ICAM555_ROS488_VECad647_placa13__Plate_D_p00_0_C10f09d2.TIF	ICAM555_ROS488_VECad647_placa13__Plate_D_p00_0_C10f09d1.TIF	ICAM555_ROS488_VECad647_placa13__Plate_D_p00_0_C10f09d3.TIF	0	0	0	0	238	1476	1	1536	1536	1536	1536	238	b'eLs61bz7G21NDJnWhLOhAagJONqaGGwxMtpyGXxxMtpKGoyxYkylWAFVL3YAnlkETw=='	0.022888626903295517	0.053304314613342285	0.022888626903295517	0.014249802	0.00561098	0.0053054914	0.42852277	0.7154	0.44816118	0.043172026673952736	0.0582809845606486	0.030705802142620087	0.033499606
-1	-1	-1	-1	581.0	0.0	0.0	2.4599999999999227	0.0	1.0700000000001637	12.529999999999859	0.9300000000000637	0.009999999999990905	0.009999999999990905	0.009999999999990905	3.130000000000109	0.42999999999995	1.3100000000000591	0.1999999999999318	0.13999999999998636	ICAM555_ROS488_VECad647_placa13__Plate_D_p00_0_C10f10d0.TIF	ICAM555_ROS488_VECad647_placa13__Plate_D_p00_0_C10f10d2.TIF	ICAM555_ROS488_VECad647_placa13__Plate_D_p00_0_C10f10d1.TIF	ICAM555_ROS488_VECad647_placa13__Plate_D_p00_0_C10f10d3.TIF	0	0	0	0	239	1476	1	1536	1536	1536	1536	239	b'eLs61bz7G21NDJnWhLOhQZrhaPd98MXIaMtl8MXJaCtpMMaKMZViBVS92AEASJ0ELw=='	0.023721961304545403	0.05049882456660271	0.023721961304545403	0.015083138	0.00561098	0.006138826	0.42852277	0.7154	0.44816118	0.04478910565376282	0.055857221285502114	0.03288322687149048	0.035999607
-1	-1	-1	-1	464.0	0.0	0.0	2.2199999999999136	0.0	1.0400000000000773	11.389999999999873	0.9100000000000819	0.009999999999990905	0.020000000000095497	0.01999999999998181	2.949999999999932	0.4500000000000455	1.0799999999999272	0.20000000000004547	0.14000000000010004	ICAM555_ROS488_VECad647_placa13__Plate_D_p00_0_C10f11d0.TIF	ICAM555_ROS488_VECad647_placa13__Plate_D_p00_0_C10f11d2.TIF	ICAM555_ROS488_VECad647_placa13__Plate_D_p00_0_C10f11d1.TIF	ICAM555_ROS488_VECad647_placa13__Plate_D_p00_0_C10f11d3.TIF	0	0	0	0	240	1476	1	1536	1536	1536	1536	240	b'eLs61bz7G21NDJnWhLOhQZqh4WhrYtDFyGjLZfDFyWgraTDGijGVYgVUvdgBAFNVBDM='	0.023721961304545403	0.053304314613342285	0.023721961304545403	0.010610979	0.00561098	0.0053054914	0.42852277	0.7154	0.44816118	0.04231581588586172	0.06079614659150442	0.03417138010263443	0.033499606
-1	-1	-1	-1	403.0	0.0	0.0	2.340000000000032	0.0	1.0799999999999272	8.030000000000086	0.8899999999999864	0.01999999999998181	0.01999999999998181	0.01999999999998181	2.67999999999995	0.43000000000006366	1.0500000000000682	0.20000000000004547	0.13999999999998636	ICAM555_ROS488_VECad647_placa13__Plate_D_p00_0_C11f00d0.TIF	ICAM555_ROS488_VECad647_placa13__Plate_D_p00_0_C11f00d2.TIF	ICAM555_ROS488_VECad647_placa13__Plate_D_p00_0_C11f00d1.TIF	ICAM555_ROS488_VECad647_placa13__Plate_D_p00_0_C11f00d3.TIF	0	0	0	0	241	1476	1	1536	1536	1536	1536	241	b'eLs61bz7G21NDJnWhDOoCTjafR98MTLachl8cTLaShqMsWJMpVgBVS92AEilBC8='	0.019249804317951202	0.05049882456660271	0.022888626903295517	0.0069721583	0.00561098	0.0053054914	0.42852277	0.7154	0.44816118	0.03653413305679957	0.05526218811670939	0.02993747095266978	0.024555296
-1	-1	-1	-1	485.0	0.0	0.0	2.509999999999991	0.0	1.080000000000041	8.249999999999886	0.9100000000000819	0.01999999999998181	0.01999999999998181	0.01999999999998181	3.230000000000018	0.4900000000000091	1.07000000000005	0.19000000000005457	0.14999999999997726	ICAM555_ROS488_VECad647_placa13__Plate_D_p00_0_C11f01d0.TIF	ICAM555_ROS488_VECad647_placa13__Plate_D_p00_0_C11f01d2.TIF	ICAM555_ROS488_VECad647_placa13__Plate_D_p00_0_C11f01d1.TIF	ICAM555_ROS488_VECad647_placa13__Plate_D_p00_0_C11f01d3.TIF	0	0	0	0	242	1476	1	1536	1536	1536	1536	242	b'eLs61bz7G21NDJnWhDOoCWg42poYdDEy2nIZfHEy2koajLFiTKVYAVUvdgBTXQQz'	0.022888626903295517	0.05049882456660271	0.022888626903295517	0.015083138	0.00561098	0.0053054914	0.42852277	0.7154	0.44816118	0.04128772020339966	0.05606451630592346	0.030574418604373932	0.034332942
-1	-1	-1	-1	359.0	0.0	0.0	2.339999999999918	0.0	1.07000000000005	7.8400000000001455	0.9199999999998454	0.01999999999998181	0.01999999999998181	0.009999999999990905	2.6400000000001	0.44000000000005457	1.0299999999999727	0.17999999999994998	0.15999999999996817	ICAM555_ROS488_VECad647_placa13__Plate_D_p00_0_C11f02d0.TIF	ICAM555_ROS488_VECad647_placa13__Plate_D_p00_0_C11f02d2.TIF	ICAM555_ROS488_VECad647_placa13__Plate_D_p00_0_C11f02d1.TIF	ICAM555_ROS488_VECad647_placa13__Plate_D_p00_0_C11f02d3.TIF	0	0	0	0	243	1476	1	1536	1536	1536	1536	243	b'eLs61bz7G21NDJnWhDOoCWg02poYdDEy2nIZfHEy2koajLFiTKVYAVUvdgBeFQQ3'	0.019249804317951202	0.05049882456660271	0.023721961304545403	0.006138824	0.00561098	0.004472159	0.42852277	0.7154	0.44816118	0.03394341220458349	0.05781101187070211	0.03116460641225179	0.024555296
-1	-1	-1	-1	364.0	0.0	0.0	2.4600000000000364	0.0	0.9800000000000182	9.220000000000027	0.8600000000000136	0.009999999999990905	0.009999999999990905	0.009999999999990905	2.810000000000059	0.4499999999999318	1.2900000000000773	0.17999999999994998	0.12999999999999545	ICAM555_ROS488_VECad647_placa13__Plate_D_p00_0_C11f03d0.TIF	ICAM555_ROS488_VECad647_placa13__Plate_D_p00_0_C11f03d2.TIF	ICAM555_ROS488_VECad647_placa13__Plate_D_p00_0_C11f03d1.TIF	ICAM555_ROS488_VECad647_placa13__Plate_D_p00_0_C11f03d3.TIF	0	0	0	0	244	1476	1	1536	1536	1536	1536	244	b'eLs61bz7G21NDJnWhDOoCWg82poYdDEy2nIZfHEy2koajLFiTKVYAVUvdgBozQQ7'	0.019249804317951202	0.05049882456660271	0.023721961304545403	0.006138824	0.00561098	0.0053054877	0.42852277	0.7154	0.44816118	0.034113042056560516	0.05727715293566386	0.03238663077354431	0.024555296
-1	-1	-1	-1	281.0	0.0	0.0	2.409999999999968	0.0	1.0500000000000682	8.209999999999923	0.9200000000000728	0.009999999999990905	0.009999999999990905	0.009999999999990905	2.099999999999909	0.47000000000014097	1.0	0.18999999999994088	0.13000000000010914	ICAM555_ROS488_VECad647_placa13__Plate_D_p00_0_C11f04d0.TIF	ICAM555_ROS488_VECad647_placa13__Plate_D_p00_0_C11f04d2.TIF	ICAM555_ROS488_VECad647_placa13__Plate_D_p00_0_C11f04d1.TIF	ICAM555_ROS488_VECad647_placa13__Plate_D_p00_0_C11f04d3.TIF	0	0	0	0	245	1476	1	1536	1536	1536	1536	245	b'eLs61bz7G21NDJnWhDOoCWgy2poYdDEy2nIZfHEy2koajLFiTKVYAVUvdgBzhQQ/'	0.022888626903295517	0.053304314613342285	0.023721961304545403	0.004472157	0.00280549	0.004472157	0.42852277	0.7154	0.44816118	0.03047854204972585	0.05829078455766042	0.03208041191101074	0.023721961
-1	-1	-1	-1	400.0	0.0	0.0	2.32000000000005	0.0	1.1099999999999	10.240000000000123	0.9099999999999682	0.009999999999990905	0.01999999999998181	0.009999999999990905	3.0399999999999636	0.4900000000000091	1.0700000000001637	0.1999999999999318	0.13999999999998636	ICAM555_ROS488_VECad647_placa13__Plate_D_p00_0_C11f05d0.TIF	ICAM555_ROS488_VECad647_placa13__Plate_D_p00_0_C11f05d2.TIF	ICAM555_ROS488_VECad647_placa13__Plate_D_p00_0_C11f05d1.TIF	ICAM555_ROS488_VECad647_placa13__Plate_D_p00_0_C11f05d3.TIF	0	0	0	0	246	1476	1	1536	1536	1536	1536	246	b'eLs61bz7G21NDJnWhDOoCWg62poYdDEy2nIZfHEy2koajLFiTKVYAVUvdgB+PQRD'	0.019249804317951202	0.05049882456660271	0.022888626903295517	0.0097776465	0.00561098	0.0053054914	0.42852277	0.7154	0.44816118	0.03500493367513021	0.057635376850763954	0.03153551866610845	0.028194118
-1	-1	-1	-1	351.0	0.0	0.0	2.3199999999999363	0.0	1.07000000000005	8.909999999999968	0.92999999999995	0.01999999999998181	0.009999999999990905	0.01999999999998181	2.5299999999999727	0.4600000000000364	1.0600000000000591	0.18999999999994088	0.13999999999998636	ICAM555_ROS488_VECad647_placa13__Plate_D_p00_0_C11f06d0.TIF	ICAM555_ROS488_VECad647_placa13__Plate_D_p00_0_C11f06d2.TIF	ICAM555_ROS488_VECad647_placa13__Plate_D_p00_0_C11f06d1.TIF	ICAM555_ROS488_VECad647_placa13__Plate_D_p00_0_C11f06d3.TIF	0	0	0	0	247	1476	1	1536	1536	1536	1536	247	b'eLs61bz7G21NDJnWhDOoCTjamhh8MTLachl8cTLaShqMsWJMpVgBVS92AIj1BEc='	0.022888626903295517	0.05610980466008186	0.022888626903295517	0.0053054914	0.00280549	0.004472159	0.42852277	0.7154	0.44816118	0.032788979510466255	0.059995646278063454	0.03066856414079666	0.024555296
-1	-1	-1	-1	447.0	0.0	0.0	2.1100000000000136	0.0	1.0399999999999636	8.470000000000027	0.9599999999999227	0.009999999999990905	0.009999999999990905	0.020000000000209184	3.009999999999877	0.44000000000005457	1.0199999999999818	0.18999999999994088	0.13000000000010914	ICAM555_ROS488_VECad647_placa13__Plate_D_p00_0_C11f07d0.TIF	ICAM555_ROS488_VECad647_placa13__Plate_D_p00_0_C11f07d2.TIF	ICAM555_ROS488_VECad647_placa13__Plate_D_p00_0_C11f07d1.TIF	ICAM555_ROS488_VECad647_placa13__Plate_D_p00_0_C11f07d3.TIF	0	0	0	0	248	1476	1	1536	1536	1536	1536	248	b'eLs61bz7G21NDJnWhDOoCWg+2poYdDEy2nIZfHEy2koajLFiTKVYAVUvdgCTrQRL'	0.022888626903295517	0.05049882456660271	0.022888626903295517	0.010610983	0.00561098	0.0053054914	0.42852277	0.7154	0.44816118	0.03843042999505997	0.0573350191116333	0.030514424045880634	0.029860787
-1	-1	-1	-1	435.0	0.0	0.0	2.4799999999999045	0.0	1.080000000000041	8.519999999999982	0.9200000000000728	0.009999999999990905	0.01999999999998181	0.009999999999990905	3.199999999999932	0.4699999999999136	1.0500000000000682	0.18000000000006366	0.13999999999998636	ICAM555_ROS488_VECad647_placa13__Plate_D_p00_0_C11f08d0.TIF	ICAM555_ROS488_VECad647_placa13__Plate_D_p00_0_C11f08d2.TIF	ICAM555_ROS488_VECad647_placa13__Plate_D_p00_0_C11f08d1.TIF	ICAM555_ROS488_VECad647_placa13__Plate_D_p00_0_C11f08d3.TIF	0	0	0	0	249	1476	1	1536	1536	1536	1536	249	b'eLs61bz7G21NDJnWhDOoCWgx2poYdDEy2nIZfHEy2koajLFiTKVYAVUvdgCeZQRP'	0.022888626903295517	0.05049882456660271	0.022888626903295517	0.013110984	0.00561098	0.0053054914	0.42852277	0.7154	0.44816118	0.03869014730056127	0.05685882270336151	0.03055663655201594	0.033499606
-1	-1	-1	-1	415.0	0.0	0.0	2.3299999999999272	0.0	1.07000000000005	12.049999999999955	0.8800000000001091	0.009999999999990905	0.009999999999990905	0.01999999999998181	3.17999999999995	0.4600000000000364	1.0599999999999454	0.19000000000005457	0.15999999999996817	ICAM555_ROS488_VECad647_placa13__Plate_D_p00_0_C11f09d0.TIF	ICAM555_ROS488_VECad647_placa13__Plate_D_p00_0_C11f09d2.TIF	ICAM555_ROS488_VECad647_placa13__Plate_D_p00_0_C11f09d1.TIF	ICAM555_ROS488_VECad647_placa13__Plate_D_p00_0_C11f09d3.TIF	0	0	0	0	250	1476	1	1536	1536	1536	1536	250	b'eLs61bz7G21NDJnWhDOkCTjamhhsMTLachl8cTLaShqMsWJMpVgBVS92AKkdBFM='	0.023721961304545403	0.053304314613342285	0.023721961304545403	0.010610979	0.00561098	0.0053054914	0.42852277	0.7154	0.44816118	0.038880628844102226	0.07373535633087158	0.032695566614468895	0.033499606
-1	-1	-1	-1	517.0	0.0	0.0	2.6200000000000045	0.0	1.009999999999991	9.46000000000015	0.9199999999999591	0.009999999999990905	0.01999999999998181	0.009999999999990905	3.3900000000001	0.4099999999998545	1.2100000000000364	0.19000000000005457	0.13999999999998636	ICAM555_ROS488_VECad647_placa13__Plate_D_p00_0_C11f10d0.TIF	ICAM555_ROS488_VECad647_placa13__Plate_D_p00_0_C11f10d2.TIF	ICAM555_ROS488_VECad647_placa13__Plate_D_p00_0_C11f10d1.TIF	ICAM555_ROS488_VECad647_placa13__Plate_D_p00_0_C11f10d3.TIF	0	0	0	0	251	1476	1	1536	1536	1536	1536	251	b'eLs61bz7G21NDJnWhDOwCWg42n0ffDEy2nIZfHEy2koajLFiTKVYAVUvdgBTYQQz'	0.022888626903295517	0.05049882456660271	0.023721961304545403	0.015083138	0.00561098	0.006138826	0.42852277	0.7154	0.44816118	0.04115218669176102	0.05765159924825033	0.032671687503655754	0.035166275
-1	-1	-1	-1	341.0	0.0	0.0	2.2799999999999727	0.0	1.0500000000000682	8.990000000000009	0.92999999999995	0.01999999999998181	0.01999999999998181	0.01999999999998181	2.439999999999941	0.42999999999995	1.0600000000000591	0.18999999999994088	0.15000000000009095	ICAM555_ROS488_VECad647_placa13__Plate_D_p00_0_C11f11d0.TIF	ICAM555_ROS488_VECad647_placa13__Plate_D_p00_0_C11f11d2.TIF	ICAM555_ROS488_VECad647_placa13__Plate_D_p00_0_C11f11d1.TIF	ICAM555_ROS488_VECad647_placa13__Plate_D_p00_0_C11f11d3.TIF	0	0	0	0	252	1476	1	1536	1536	1536	1536	252	b'eLs61bz7G21NDJnWhDOwCWhoONqaGHQxMtpyGXxxMtpKGoyxYkylWAFVL3YAXhkENw=='	0.022888626903295517	0.053304314613342285	0.023721961304545403	0.0053054914	0.00561098	0.0053054914	0.42852277	0.7154	0.44816118	0.034371706346670784	0.058136398593584694	0.031955199937025704	0.024555296
-1	-1	-1	-1	514.0	0.0	0.0	2.369999999999891	0.0	1.099999999999909	9.990000000000123	0.9099999999999682	0.009999999999990905	0.009999999999990905	0.01999999999998181	2.759999999999991	0.4600000000000364	1.0399999999999636	0.2099999999999227	0.16000000000008185	ICAM555_ROS488_VECad647_placa13__Plate_D_p00_0_D02f00d0.TIF	ICAM555_ROS488_VECad647_placa13__Plate_D_p00_0_D02f00d2.TIF	ICAM555_ROS488_VECad647_placa13__Plate_D_p00_0_D02f00d1.TIF	ICAM555_ROS488_VECad647_placa13__Plate_D_p00_0_D02f00d3.TIF	0	0	0	0	253	1476	1	1536	1536	1536	1536	253	b'eLs61bz7G21NDJnWhMto931wxshoy2XwxcloK2kwxooxlWIFVL3YAQBTbQQz'	0.01758313737809658	0.05049882456660271	0.028194118291139603	0.0025000013	0.00561098	0.0069721565	0.42852277	0.7154	0.44816118	0.022797641654809315	0.05518699189027151	0.037366350491841636	0.019249804
-1	-1	-1	-1	669.0	0.0	0.0	2.169999999999959	0.0	1.0	8.080000000000041	0.92999999999995	0.009999999999990905	0.009999999999990905	0.01999999999998181	3.6100000000001273	0.44000000000005457	1.0299999999999727	0.17999999999994998	0.13999999999998636	ICAM555_ROS488_VECad647_placa13__Plate_D_p00_0_D02f01d0.TIF	ICAM555_ROS488_VECad647_placa13__Plate_D_p00_0_D02f01d2.TIF	ICAM555_ROS488_VECad647_placa13__Plate_D_p00_0_D02f01d1.TIF	ICAM555_ROS488_VECad647_placa13__Plate_D_p00_0_D02f01d3.TIF	0	0	0	0	254	1476	1	1536	1536	1536	1536	254	b'eLs61bz7G21NDJnWhAsoHxiOtiYGXYyMtlwGX5yMtpIGY6wYUylWQNWLHQBeJQQ3'	0.018416471779346466	0.05049882456660271	0.029027452692389488	0.0053054914	0.00561098	0.009777645	0.42852277	0.7154	0.44816118	0.028263094524542492	0.05616368353366852	0.03974342346191406	0.023721961
-1	-1	-1	-1	278.0	0.0	0.0	2.400000000000091	0.0	1.0699999999999363	5.32000000000005	0.9399999999999409	0.009999999999990905	0.009999999999990905	0.009999999999990905	1.7900000000000773	0.4600000000000364	1.0199999999999818	0.17999999999994998	0.13999999999998636	ICAM555_ROS488_VECad647_placa13__Plate_D_p00_0_D02f02d0.TIF	ICAM555_ROS488_VECad647_placa13__Plate_D_p00_0_D02f02d2.TIF	ICAM555_ROS488_VECad647_placa13__Plate_D_p00_0_D02f02d1.TIF	ICAM555_ROS488_VECad647_placa13__Plate_D_p00_0_D02f02d3.TIF	0	0	0	0	255	1476	1	1536	1536	1536	1536	255	b'eLs61bz7G21NDJnWhAsoHxiNtiYGXYyMtlwGX5yMtpIGY6wYUylWQNWLHQBo3QQ7'	0.01758313737809658	0.04769333451986313	0.028194118291139603	0.0008333344	0.00280549	0.0053054877	0.42852277	0.7154	0.44816118	0.02038844550649325	0.052189777294794716	0.03604067116975784	0.018416472
-1	-1	-1	-1	267.0	0.0	0.0	2.339999999999918	0.0	1.080000000000041	4.399999999999977	0.9399999999999409	0.020000000000095497	0.009999999999990905	0.009999999999990905	1.9500000000000455	0.4499999999999318	1.0500000000000682	0.17000000000007276	0.14999999999997726	ICAM555_ROS488_VECad647_placa13__Plate_D_p00_0_D02f03d0.TIF	ICAM555_ROS488_VECad647_placa13__Plate_D_p00_0_D02f03d2.TIF	ICAM555_ROS488_VECad647_placa13__Plate_D_p00_0_D02f03d1.TIF	ICAM555_ROS488_VECad647_placa13__Plate_D_p00_0_D02f03d3.TIF	0	0	0	0	256	1476	1	1536	1536	1536	1536	256	b'eLs61bz7G21NDJnWhAskH4y2JgZbjIy2XAZfnIy2kgZjrBhTKVZA1YsdAHOVBD8='	0.01758313737809658	0.05049882456660271	0.028194118291139603	0.0008333344	0.00280549	0.0053054877	0.42852277	0.7154	0.44816118	0.02024846648176511	0.0557531863451004	0.03544618437687556	0.018416472
-1	-1	-1	-1	289.0	0.0	0.0	2.3600000000000136	0.0	1.1000000000000227	4.539999999999964	0.9900000000000091	0.009999999999990905	0.009999999999990905	0.01999999999998181	1.82000000000005	0.4399999999999409	1.2600000000001046	0.18999999999994088	0.12999999999999545	ICAM555_ROS488_VECad647_placa13__Plate_D_p00_0_D02f04d0.TIF	ICAM555_ROS488_VECad647_placa13__Plate_D_p00_0_D02f04d2.TIF	ICAM555_ROS488_VECad647_placa13__Plate_D_p00_0_D02f04d1.TIF	ICAM555_ROS488_VECad647_placa13__Plate_D_p00_0_D02f04d3.TIF	0	0	0	0	257	1476	1	1536	1536	1536	1536	257	b'eLs61bz7G21NDJnWhAsoH5iMtiYGXYyMtlwGX5yMtpIGY6wYUylWQNWLHQB+TQRD'	0.018416471779346466	0.05610980466008186	0.03349960595369339	0.0016666669	0.00280549	0.006138824	0.42852277	0.7154	0.44816118	0.020913392305374146	0.05964128176371256	0.04518096148967743	0.019249804
-1	-1	-1	-1	332.0	0.0	0.0	2.17999999999995	0.0	1.080000000000041	4.719999999999914	0.9099999999999682	0.009999999999990905	0.009999999999990905	0.01999999999998181	2.160000000000082	0.4500000000000455	1.0399999999999636	0.18999999999994088	0.13999999999998636	ICAM555_ROS488_VECad647_placa13__Plate_D_p00_0_D02f05d0.TIF	ICAM555_ROS488_VECad647_placa13__Plate_D_p00_0_D02f05d2.TIF	ICAM555_ROS488_VECad647_placa13__Plate_D_p00_0_D02f05d1.TIF	ICAM555_ROS488_VECad647_placa13__Plate_D_p00_0_D02f05d3.TIF	0	0	0	0	258	1476	1	1536	1536	1536	1536	258	b'eLs61bz7G21NDJnWhAsoH5iOtiYGXYyMtlwGX5yMtpIGY6wYUylWQNWLHQCJBQRH'	0.01758313737809658	0.04769333451986313	0.029027452692389488	0.0025000013	0.00561098	0.006138824	0.42852277	0.7154	0.44816118	0.021594447394212086	0.0548333873351415	0.03912838796774546	0.019249804
-1	-1	-1	-1	358.0	0.0	0.0	2.3799999999999955	0.0	1.1600000000000819	5.6299999999999955	0.9399999999999409	0.009999999999990905	0.020000000000095497	0.01999999999998181	2.2000000000000455	0.42999999999995	1.1200000000001182	0.1999999999999318	0.13999999999998636	ICAM555_ROS488_VECad647_placa13__Plate_D_p00_0_D02f06d0.TIF	ICAM555_ROS488_VECad647_placa13__Plate_D_p00_0_D02f06d2.TIF	ICAM555_ROS488_VECad647_placa13__Plate_D_p00_0_D02f06d1.TIF	ICAM555_ROS488_VECad647_placa13__Plate_D_p00_0_D02f06d3.TIF	0	0	0	0	259	1476	1	1536	1536	1536	1536	259	b'eLs61bz7G21NDJnWhAsoH4y2JgZfjIy2XAZfnIy2kgZjrBhTKVZA1YsdAJO9BEs='	0.018416471779346466	0.053304314613342285	0.028194118291139603	0.0016666669	0.00280549	0.00613882	0.42852277	0.7154	0.44816118	0.02140694111585617	0.05820003151893616	0.03992951661348343	0.019249804
-1	-1	-1	-1	393.0	0.0	0.0	2.3500000000000227	0.0	1.0199999999999818	5.46000000000015	0.9499999999998181	0.009999999999990905	0.009999999999990905	0.01999999999998181	2.169999999999959	0.5	0.9999999999998863	0.18000000000006366	0.13999999999998636	ICAM555_ROS488_VECad647_placa13__Plate_D_p00_0_D02f07d0.TIF	ICAM555_ROS488_VECad647_placa13__Plate_D_p00_0_D02f07d2.TIF	ICAM555_ROS488_VECad647_placa13__Plate_D_p00_0_D02f07d1.TIF	ICAM555_ROS488_VECad647_placa13__Plate_D_p00_0_D02f07d3.TIF	0	0	0	0	260	1476	1	1536	1536	1536	1536	260	b'eLs61bz7G21NDJnWhAsoH5iPtiYGXYyMtlwGX5yMtpIGY6wYUylWQNWLHQCedQRP'	0.01758313737809658	0.04769333451986313	0.027360785752534866	0.0008333344	0.00280549	0.006138824	0.42852277	0.7154	0.44816118	0.02180156608422597	0.05215683579444885	0.03707873821258545	0.018416472
-1	-1	-1	-1	453.0	0.0	0.0	2.199999999999932	0.0	1.07000000000005	6.2999999999999545	0.92999999999995	0.009999999999990905	0.009999999999990905	0.009999999999990905	2.509999999999991	0.4499999999999318	1.0600000000000591	0.19000000000005457	0.13999999999998636	ICAM555_ROS488_VECad647_placa13__Plate_D_p00_0_D02f08d0.TIF	ICAM555_ROS488_VECad647_placa13__Plate_D_p00_0_D02f08d2.TIF	ICAM555_ROS488_VECad647_placa13__Plate_D_p00_0_D02f08d1.TIF	ICAM555_ROS488_VECad647_placa13__Plate_D_p00_0_D02f08d3.TIF	0	0	0	0	261	1476	1	1536	1536	1536	1536	261	b'eLs61bz7G21NDJnWhAsoH1iMtiYGXYyMtlwGX5yMtpIGY6wYUylWQNWLHQCpLQRT'	0.018416471779346466	0.05049882456660271	0.028194118291139603	0.0036388226	0.00561098	0.0097776465	0.42852277	0.7154	0.44816118	0.023597608009974163	0.05611491700013479	0.042350322008132935	0.019249804
-1	-1	-1	-1	354.0	0.0	0.0	2.349999999999909	0.0	1.0500000000000682	7.0200000000000955	0.92999999999995	0.009999999999990905	0.009999999999990905	0.01999999999998181	2.240000000000009	0.44000000000005457	1.0499999999999545	0.17999999999994998	0.14000000000010004	ICAM555_ROS488_VECad647_placa13__Plate_D_p00_0_D02f09d0.TIF	ICAM555_ROS488_VECad647_placa13__Plate_D_p00_0_D02f09d2.TIF	ICAM555_ROS488_VECad647_placa13__Plate_D_p00_0_D02f09d1.TIF	ICAM555_ROS488_VECad647_placa13__Plate_D_p00_0_D02f09d3.TIF	0	0	0	0	262	1476	1	1536	1536	1536	1536	262	b'eLs61bz7G21NDJnWhAsoH1iOtiYGXYyMtlwGX5yMtpIGY6wYUylWQNWLHQCz5QRX'	0.018416471779346466	0.053304314613342285	0.027360785752534866	0.0016666669	0.00561098	0.0053054914	0.42852277	0.7154	0.44816118	0.02189649889866511	0.058592562874158226	0.035202495753765106	0.019249804
-1	-1	-1	-1	436.0	0.0	0.0	2.4400000000001683	0.0	1.0199999999999818	8.209999999999923	0.9199999999999591	0.020000000000095497	0.01999999999998181	0.009999999999990905	2.7800000000000864	0.42999999999995	1.1900000000000546	0.18999999999994088	0.13999999999998636	ICAM555_ROS488_VECad647_placa13__Plate_D_p00_0_D02f10d0.TIF	ICAM555_ROS488_VECad647_placa13__Plate_D_p00_0_D02f10d2.TIF	ICAM555_ROS488_VECad647_placa13__Plate_D_p00_0_D02f10d1.TIF	ICAM555_ROS488_VECad647_placa13__Plate_D_p00_0_D02f10d3.TIF	0	0	0	0	263	1476	1	1536	1536	1536	1536	263	b'eLs61bz7G21NDJnWhAswHxiOdt8HX4yMtlwGX5yMtpIGY6wYUylWQNWLHQBeKQQ3'	0.01758313737809658	0.04769333451986313	0.027360785752534866	0.0025000013	0.00280549	0.006138824	0.42852277	0.7154	0.44816118	0.022521503269672394	0.052147358655929565	0.03683669616778692	0.019249804
-1	-1	-1	-1	226.0	0.0	0.0	2.2900000000000773	0.0	1.0199999999999818	5.550000000000068	0.9399999999999409	0.010000000000104592	0.009999999999990905	0.01999999999998181	1.740000000000009	0.42999999999995	1.0300000000000864	0.17999999999994998	0.15999999999996817	ICAM555_ROS488_VECad647_placa13__Plate_D_p00_0_D02f11d0.TIF	ICAM555_ROS488_VECad647_placa13__Plate_D_p00_0_D02f11d2.TIF	ICAM555_ROS488_VECad647_placa13__Plate_D_p00_0_D02f11d1.TIF	ICAM555_ROS488_VECad647_placa13__Plate_D_p00_0_D02f11d3.TIF	0	0	0	0	264	1476	1	1536	1536	1536	1536	264	b'eLs61bz7G21NDJnWhAswHxgajrYmBl2MjLZcBl+cjLaSBmOsGFMpVkDVix0AaOEEOw=='	0.01758313737809658	0.05049882456660271	0.027360785752534866	0.0016666669	0.00561098	0.0044721533	0.42852277	0.7154	0.44816118	0.020528788367907207	0.05577651162942251	0.03294743597507477	0.019249804
-1	-1	-1	-1	783.0	0.0	0.0	2.3099999999999454	0.0	1.0799999999999272	9.319999999999936	0.9200000000000728	0.009999999999990905	0.009999999999990905	0.009999999999990905	4.169999999999959	0.4399999999999409	1.080000000000041	0.2300000000000182	0.15999999999996817	ICAM555_ROS488_VECad647_placa13__Plate_D_p00_0_D03f00d0.TIF	ICAM555_ROS488_VECad647_placa13__Plate_D_p00_0_D03f00d2.TIF	ICAM555_ROS488_VECad647_placa13__Plate_D_p00_0_D03f00d1.TIF	ICAM555_ROS488_VECad647_placa13__Plate_D_p00_0_D03f00d3.TIF	0	0	0	0	265	1476	1	1536	1536	1536	1536	265	b'eLs61bz7G21NDJnWhAuoNTHafR98MTLachl8cTLaShqMsWJMpVgBVS92AF4xBDc='	0.03349960595369339	0.05049882456660271	0.028194118291139603	0.015916467	0.00561098	0.00613882	0.42852277	0.7154	0.44816118	0.04815752307573954	0.056674450635910034	0.03601825733979543	0.045777254
-1	-1	-1	-1	852.0	0.0	0.0	2.3700000000000045	0.0	1.0299999999999727	9.519999999999982	0.9300000000000637	0.009999999999990905	0.009999999999990905	0.010000000000104592	4.2299999999999045	0.4800000000000182	1.0299999999999727	0.20000000000004547	0.14999999999997726	ICAM555_ROS488_VECad647_placa13__Plate_D_p00_0_D03f01d0.TIF	ICAM555_ROS488_VECad647_placa13__Plate_D_p00_0_D03f01d2.TIF	ICAM555_ROS488_VECad647_placa13__Plate_D_p00_0_D03f01d1.TIF	ICAM555_ROS488_VECad647_placa13__Plate_D_p00_0_D03f01d3.TIF	0	0	0	0	266	1476	1	1536	1536	1536	1536	266	b'eLs61bz7G21NDJnWhAuoNWE42poYdDEy2nIZfHEy2koajLFiTKVYAVUvdgBo6QQ7'	0.03349960595369339	0.05049882456660271	0.028194118291139603	0.015083138	0.00561098	0.006138824	0.42852277	0.7154	0.44816118	0.0495633731285731	0.05620868504047394	0.036597748597462974	0.04661059
-1	-1	-1	-1	439.0	0.0	0.0	2.269999999999982	0.0	1.0599999999999454	9.410000000000082	0.8400000000000318	0.009999999999990905	0.020000000000095497	0.009999999999990905	3.349999999999909	0.4500000000000455	1.0799999999999272	0.20000000000004547	0.15000000000009095	ICAM555_ROS488_VECad647_placa13__Plate_D_p00_0_D03f02d0.TIF	ICAM555_ROS488_VECad647_placa13__Plate_D_p00_0_D03f02d2.TIF	ICAM555_ROS488_VECad647_placa13__Plate_D_p00_0_D03f02d1.TIF	ICAM555_ROS488_VECad647_placa13__Plate_D_p00_0_D03f02d3.TIF	0	0	0	0	267	1476	1	1536	1536	1536	1536	267	b'eLs61bz7G21NDJnWhAuoNWE02poYdDEy2nIZfHEy2koajLFiTKVYAVUvdgBzoQQ/'	0.024555295705795288	0.04769333451986313	0.027360785752534866	0.017583137	0.00561098	0.0053054877	0.42852277	0.7154	0.44816118	0.04993407924969991	0.05352500081062317	0.03446415066719055	0.0413051
-1	-1	-1	-1	446.0	0.0	0.0	2.3799999999999955	0.0	1.0	9.710000000000036	0.8799999999998818	0.010000000000218279	0.01999999999998181	0.009999999999990905	3.1100000000000136	0.4899999999998954	1.080000000000041	0.18999999999994088	0.16000000000008185	ICAM555_ROS488_VECad647_placa13__Plate_D_p00_0_D03f03d0.TIF	ICAM555_ROS488_VECad647_placa13__Plate_D_p00_0_D03f03d2.TIF	ICAM555_ROS488_VECad647_placa13__Plate_D_p00_0_D03f03d1.TIF	ICAM555_ROS488_VECad647_placa13__Plate_D_p00_0_D03f03d3.TIF	0	0	0	0	268	1476	1	1536	1536	1536	1536	268	b'eLs61bz7G21NDJnWhAuoNWE82poYdDEy2nIZfHEy2koajLFiTKVYAVUvdgB+WQRD'	0.024555295705795288	0.05049882456660271	0.028194118291139603	0.015916469	0.00561098	0.0053054914	0.42852277	0.7154	0.44816118	0.04829119642575582	0.055463617046674095	0.035401845971743263	0.03963843
-1	-1	-1	-1	422.0	0.0	0.0	2.409999999999968	0.0	1.1000000000001364	12.479999999999905	0.8900000000001	0.009999999999990905	0.009999999999990905	0.009999999999990905	2.9500000000000455	0.4499999999999318	1.2999999999999545	0.19000000000016826	0.13999999999987267	ICAM555_ROS488_VECad647_placa13__Plate_D_p00_0_D03f04d0.TIF	ICAM555_ROS488_VECad647_placa13__Plate_D_p00_0_D03f04d2.TIF	ICAM555_ROS488_VECad647_placa13__Plate_D_p00_0_D03f04d1.TIF	ICAM555_ROS488_VECad647_placa13__Plate_D_p00_0_D03f04d3.TIF	0	0	0	0	269	1476	1	1536	1536	1536	1536	269	b'eLs61bz7G21NDJnWhAuoNWEy2poYdDEy2nIZfHEy2koajLFiTKVYAVUvdgCJEQRH'	0.024555295705795288	0.05610980466008186	0.029027452692389488	0.010610981	0.0056109764	0.006138824	0.42852277	0.7154	0.44816118	0.042441993951797485	0.06180016199747721	0.03836072484652201	0.034332942
-1	-1	-1	-1	479.0	0.0	0.0	2.550000000000068	0.0	1.0799999999999272	11.690000000000168	0.9499999999999318	0.009999999999990905	0.009999999999990905	0.009999999999990905	3.4899999999998954	0.42000000000007276	1.0	0.2099999999999227	0.13999999999998636	ICAM555_ROS488_VECad647_placa13__Plate_D_p00_0_D03f05d0.TIF	ICAM555_ROS488_VECad647_placa13__Plate_D_p00_0_D03f05d2.TIF	ICAM555_ROS488_VECad647_placa13__Plate_D_p00_0_D03f05d1.TIF	ICAM555_ROS488_VECad647_placa13__Plate_D_p00_0_D03f05d3.TIF	0	0	0	0	270	1476	1	1536	1536	1536	1536	270	b'eLs61bz7G21NDJnWhAuoNWE62poYdDEy2nIZfHEy2koajLFiTKVYAVUvdgCTyQRL'	0.024555295705795288	0.053304314613342285	0.027360785752534866	0.015083134	0.00561098	0.00613882	0.42852277	0.7154	0.44816118	0.04510439932346344	0.05750441054503123	0.035107662280400596	0.03963843
-1	-1	-1	-1	444.0	0.0	0.0	2.3099999999999454	0.0	1.0799999999999272	7.900000000000091	0.9399999999999409	0.009999999999990905	0.009999999999990905	0.009999999999990905	3.2099999999999227	0.42999999999995	1.0600000000000591	0.1999999999999318	0.15000000000009095	ICAM555_ROS488_VECad647_placa13__Plate_D_p00_0_D03f06d0.TIF	ICAM555_ROS488_VECad647_placa13__Plate_D_p00_0_D03f06d2.TIF	ICAM555_ROS488_VECad647_placa13__Plate_D_p00_0_D03f06d1.TIF	ICAM555_ROS488_VECad647_placa13__Plate_D_p00_0_D03f06d3.TIF	0	0	0	0	271	1476	1	1536	1536	1536	1536	271	b'eLs61bz7G21NDJnWhMtoa2Jwxshoy2XwxcloK2kwxooxlWIFVL3YAQCegQRP'	0.028194118291139603	0.05891529470682144	0.027360785752534866	0.013110984	0.00561098	0.0053054914	0.42852277	0.7154	0.44816118	0.04621036847432455	0.06494734187920888	0.03478431701660156	0.03963843
-1	-1	-1	-1	500.0	0.0	0.0	2.449999999999932	0.0	1.0599999999999454	8.800000000000068	0.9699999999999136	0.020000000000209184	0.01999999999998181	0.009999999999990905	3.6399999999998727	0.4800000000001319	1.0899999999999181	0.1999999999999318	0.14000000000010004	ICAM555_ROS488_VECad647_placa13__Plate_D_p00_0_D03f07d0.TIF	ICAM555_ROS488_VECad647_placa13__Plate_D_p00_0_D03f07d2.TIF	ICAM555_ROS488_VECad647_placa13__Plate_D_p00_0_D03f07d1.TIF	ICAM555_ROS488_VECad647_placa13__Plate_D_p00_0_D03f07d3.TIF	0	0	0	0	272	1476	1	1536	1536	1536	1536	272	b'eLs61bz7G21NDJnWhAuoNWE+2poYdDEy2nIZfHEy2koajLFiTKVYAVUvdgCpOQRT'	0.024555295705795288	0.04769333451986313	0.027360785752534866	0.015083134	0.00561098	0.0053054914	0.42852277	0.7154	0.44816118	0.0436528225739797	0.0531189093987147	0.033360702296098076	0.03963843
-1	-1	-1	-1	484.0	0.0	0.0	2.3899999999999864	0.0	1.07000000000005	9.049999999999955	0.9199999999999591	0.020000000000095497	0.009999999999990905	0.01999999999998181	3.6200000000000045	0.4499999999999318	1.0499999999999545	0.20000000000015916	0.14999999999997726	ICAM555_ROS488_VECad647_placa13__Plate_D_p00_0_D03f08d0.TIF	ICAM555_ROS488_VECad647_placa13__Plate_D_p00_0_D03f08d2.TIF	ICAM555_ROS488_VECad647_placa13__Plate_D_p00_0_D03f08d1.TIF	ICAM555_ROS488_VECad647_placa13__Plate_D_p00_0_D03f08d3.TIF	0	0	0	0	273	1476	1	1536	1536	1536	1536	273	b'eLs61bz7G21NDJnWhAuoNWEx2poYdDEy2nIZfHEy2koajLFiTKVYAVUvdgCz8QRX'	0.024555295705795288	0.05049882456660271	0.023721961304545403	0.017583137	0.00561098	0.006138824	0.42852277	0.7154	0.44816118	0.047621697187423706	0.055918400486310325	0.033380672335624695	0.0413051
-1	-1	-1	-1	475.0	0.0	0.0	2.480000000000018	0.0	1.080000000000041	9.669999999999959	0.9700000000000273	0.01999999999998181	0.009999999999990905	0.009999999999990905	3.4300000000000637	0.4499999999999318	1.0300000000000864	0.18999999999994088	0.13000000000010914	ICAM555_ROS488_VECad647_placa13__Plate_D_p00_0_D03f09d0.TIF	ICAM555_ROS488_VECad647_placa13__Plate_D_p00_0_D03f09d2.TIF	ICAM555_ROS488_VECad647_placa13__Plate_D_p00_0_D03f09d1.TIF	ICAM555_ROS488_VECad647_placa13__Plate_D_p00_0_D03f09d3.TIF	0	0	0	0	274	1476	1	1536	1536	1536	1536	274	b'eLs61bz7G21NDJnWhAuoNWE52poYdDEy2nIZfHEy2koajLFiTKVYAVUvdgC+qQRb'	0.028194118291139603	0.05610980466008186	0.028194118291139603	0.016749803	0.00561098	0.006138824	0.42852277	0.7154	0.44816118	0.048782979448636375	0.061496431628863014	0.03784468521674474	0.0413051
-1	-1	-1	-1	513.0	0.0	0.0	2.3899999999999864	0.0	1.0500000000000682	11.870000000000118	0.92999999999995	0.009999999999990905	0.01999999999998181	0.009999999999990905	3.9700000000000273	0.4500000000000455	1.2699999999999818	0.1999999999999318	0.14000000000010004	ICAM555_ROS488_VECad647_placa13__Plate_D_p00_0_D03f10d0.TIF	ICAM555_ROS488_VECad647_placa13__Plate_D_p00_0_D03f10d2.TIF	ICAM555_ROS488_VECad647_placa13__Plate_D_p00_0_D03f10d1.TIF	ICAM555_ROS488_VECad647_placa13__Plate_D_p00_0_D03f10d3.TIF	0	0	0	0	275	1476	1	1536	1536	1536	1536	275	b'eLs61bz7G21NDJnWhAuwNWE42n0ffDEy2nIZfHEy2koajLFiTKVYAVUvdgBo7QQ7'	0.028194118291139603	0.05049882456660271	0.028194118291139603	0.016749803	0.00561098	0.00613882	0.42852277	0.7154	0.44816118	0.04719927410284678	0.05651341378688812	0.03547386576732	0.04494392
-1	-1	-1	-1	416.0	0.0	0.0	2.2799999999999727	0.0	1.0	11.319999999999936	0.9400000000000546	0.009999999999990905	0.01999999999998181	0.009999999999990905	3.490000000000123	0.4600000000000364	1.0499999999999545	0.17999999999994998	0.13999999999998636	ICAM555_ROS488_VECad647_placa13__Plate_D_p00_0_D03f11d0.TIF	ICAM555_ROS488_VECad647_placa13__Plate_D_p00_0_D03f11d2.TIF	ICAM555_ROS488_VECad647_placa13__Plate_D_p00_0_D03f11d1.TIF	ICAM555_ROS488_VECad647_placa13__Plate_D_p00_0_D03f11d3.TIF	0	0	0	0	276	1476	1	1536	1536	1536	1536	276	b'eLs61bz7G21NDJnWhAuwNWFoONqaGHQxMtpyGXxxMtpKGoyxYkylWAFVL3YAc6UEPw=='	0.024555295705795288	0.05049882456660271	0.027360785752534866	0.015916469	0.00561098	0.006138824	0.42852277	0.7154	0.44816118	0.0475853830575943	0.05712547401587168	0.03466657052437464	0.03963843
-1	-1	-1	-1	223.0	0.0	0.0	2.300000000000068	0.0	1.1600000000000819	7.019999999999982	0.9899999999998954	0.020000000000095497	0.01999999999998181	0.01999999999998181	1.759999999999991	0.5	1.0600000000000591	0.1999999999999318	0.17000000000007276	ICAM555_ROS488_VECad647_placa13__Plate_D_p00_0_D04f00d0.TIF	ICAM555_ROS488_VECad647_placa13__Plate_D_p00_0_D04f00d2.TIF	ICAM555_ROS488_VECad647_placa13__Plate_D_p00_0_D04f00d1.TIF	ICAM555_ROS488_VECad647_placa13__Plate_D_p00_0_D04f00d3.TIF	0	0	0	0	277	1476	1	1536	1536	1536	1536	277	b'eLs61bz7G21NDJnWhIuByWj3fTDGyGjLZfDFyWgraTDGijGVYgVUvdgBAGj1BDs='	0.01758313737809658	0.04488784447312355	0.022888626903295517	0.0025000013	0.00280549	0.0036388244	0.42852277	0.7154	0.44816118	0.030350707471370697	0.050398677587509155	0.02865633616844813	0.019249804
-1	-1	-1	-1	274.0	0.0	0.0	2.3299999999999272	0.0	1.0500000000000682	5.28999999999985	0.9600000000000364	0.009999999999990905	0.009999999999990905	0.009999999999990905	1.8900000000001	0.4800000000000182	1.0	0.17000000000007276	0.12999999999988177	ICAM555_ROS488_VECad647_placa13__Plate_D_p00_0_D04f01d0.TIF	ICAM555_ROS488_VECad647_placa13__Plate_D_p00_0_D04f01d2.TIF	ICAM555_ROS488_VECad647_placa13__Plate_D_p00_0_D04f01d1.TIF	ICAM555_ROS488_VECad647_placa13__Plate_D_p00_0_D04f01d3.TIF	0	0	0	0	278	1476	1	1536	1536	1536	1536	278	b'eLs61bz7G21NDJnWhIuBSZqB4WhrYtDFyGjLZfDFyWgraTDGijGVYgVUvdgBAHOtBD8='	0.01758313737809658	0.04488784447312355	0.022888626903295517	0.0025000013	0.00280549	0.0036388244	0.42852277	0.7154	0.44816118	0.032187203566233315	0.050304984052975975	0.02853574852148692	0.019249804
-1	-1	-1	-1	223.0	0.009999999999990905	0.0	2.589999999999918	0.0	1.0600000000001728	4.089999999999918	0.9700000000000273	0.009999999999990905	0.01999999999998181	0.01999999999998181	1.42999999999995	0.4500000000000455	1.0600000000000591	0.17999999999994998	0.12999999999999545	ICAM555_ROS488_VECad647_placa13__Plate_D_p00_0_D04f02d0.TIF	ICAM555_ROS488_VECad647_placa13__Plate_D_p00_0_D04f02d2.TIF	ICAM555_ROS488_VECad647_placa13__Plate_D_p00_0_D04f02d1.TIF	ICAM555_ROS488_VECad647_placa13__Plate_D_p00_0_D04f02d3.TIF	0	0	0	0	279	1476	1	1536	1536	1536	1536	279	b'eLs61bz7G21NDJnWhIuBSZqB0WhrYtDFyGjLZfDFyWgraTDGijGVYgVUvdgBAH5lBEM='	0.018416471779346466	0.04769333451986313	0.022888626903295517	0.0025000013	0.00280549	0.0036388244	0.42852277	0.7154	0.44816118	0.02875830978155136	0.053943634033203125	0.029327844580014546	0.019249804
-1	-1	-1	-1	180.0	0.0	0.0	2.6200000000001182	0.0	1.0299999999999727	3.5599999999999454	0.8400000000001455	0.009999999999990905	0.009999999999990905	0.009999999999990905	1.17999999999995	0.43000000000006366	0.9800000000000182	0.17999999999994998	0.14000000000010004	ICAM555_ROS488_VECad647_placa13__Plate_D_p00_0_D04f03d0.TIF	ICAM555_ROS488_VECad647_placa13__Plate_D_p00_0_D04f03d2.TIF	ICAM555_ROS488_VECad647_placa13__Plate_D_p00_0_D04f03d1.TIF	ICAM555_ROS488_VECad647_placa13__Plate_D_p00_0_D04f03d3.TIF	0	0	0	0	280	1476	1	1536	1536	1536	1536	280	b'eLs61bz7G21NDJnWhIuBCSgfjLYmBluMjLZcBl+cjLaSBmOsGFMpVkDVix0AiR0ERw=='	0.018416471779346466	0.04769333451986313	0.023721961304545403	0.0016666669	0.00280549	0.0036388244	0.42852277	0.7154	0.44816118	0.0258147989710172	0.053268114725748696	0.02871177593866984	0.019249804
-1	-1	-1	-1	154.0	0.0	0.0	2.2600000000001046	0.0	1.0599999999999454	3.9400000000000546	0.92999999999995	0.009999999999990905	0.009999999999990905	0.01999999999998181	1.2300000000000182	0.4399999999999409	1.0599999999999454	0.18000000000006366	0.17000000000007276	ICAM555_ROS488_VECad647_placa13__Plate_D_p00_0_D04f04d0.TIF	ICAM555_ROS488_VECad647_placa13__Plate_D_p00_0_D04f04d2.TIF	ICAM555_ROS488_VECad647_placa13__Plate_D_p00_0_D04f04d1.TIF	ICAM555_ROS488_VECad647_placa13__Plate_D_p00_0_D04f04d3.TIF	0	0	0	0	281	1476	1	1536	1536	1536	1536	281	b'eLs61bz7G21NDJnWhIuBSZqByWhrYtDFyGjLZfDFyWgraTDGijGVYgVUvdgBAJPVBEs='	0.018416471779346466	0.05049882456660271	0.023721961304545403	0.0036388226	0.00280549	0.004472157	0.42852277	0.7154	0.44816118	0.026648258169492085	0.05368794997533163	0.030731017390886944	0.022888627
-1	-1	-1	-1	233.0	0.0	0.0	2.7899999999999636	0.0	1.1299999999999955	5.940000000000055	0.9900000000000091	0.01999999999998181	0.009999999999990905	0.009999999999990905	1.740000000000009	0.4499999999999318	1.2600000000001046	0.16999999999995907	0.12999999999988177	ICAM555_ROS488_VECad647_placa13__Plate_D_p00_0_D04f05d0.TIF	ICAM555_ROS488_VECad647_placa13__Plate_D_p00_0_D04f05d2.TIF	ICAM555_ROS488_VECad647_placa13__Plate_D_p00_0_D04f05d1.TIF	ICAM555_ROS488_VECad647_placa13__Plate_D_p00_0_D04f05d3.TIF	0	0	0	0	282	1476	1	1536	1536	1536	1536	282	b'eLs61bz7G21NDJnWhIuBSZqB6WhrYtDFyGjLZfDFyWgraTDGijGVYgVUvdgBAJ6NBE8='	0.018416471779346466	0.04488784447312355	0.022888626903295517	0.0053054895	0.00280549	0.0053054914	0.42852277	0.7154	0.44816118	0.03167574107646942	0.04990513126055399	0.03234862287839254	0.022888627
-1	-1	-1	-1	275.0	0.0	0.0	2.619999999999891	0.0	1.1400000000001	6.849999999999909	0.9399999999999409	0.009999999999990905	0.009999999999990905	0.009999999999990905	1.9400000000000546	0.4399999999999409	1.07000000000005	0.18999999999994088	0.13999999999998636	ICAM555_ROS488_VECad647_placa13__Plate_D_p00_0_D04f06d0.TIF	ICAM555_ROS488_VECad647_placa13__Plate_D_p00_0_D04f06d2.TIF	ICAM555_ROS488_VECad647_placa13__Plate_D_p00_0_D04f06d1.TIF	ICAM555_ROS488_VECad647_placa13__Plate_D_p00_0_D04f06d3.TIF	0	0	0	0	283	1476	1	1536	1536	1536	1536	283	b'eLs61bz7G21NDJnWhIuByWhrYjDGyGjLZfDFyWgraTDGijGVYgVUvdgBAKlFBFM='	0.019249804317951202	0.053304314613342285	0.023721961304545403	0.0053054895	0.00280549	0.004472159	0.42852277	0.7154	0.44816118	0.03386668860912323	0.057693347334861755	0.03196427722771963	0.023721961
-1	-1	-1	-1	309.0	0.0	0.0	2.2999999999999545	0.0	1.1299999999999955	7.699999999999932	0.9099999999999682	0.009999999999990905	0.009999999999990905	0.009999999999990905	2.07000000000005	0.42999999999995	1.0	0.19000000000005457	0.12999999999988177	ICAM555_ROS488_VECad647_placa13__Plate_D_p00_0_D04f07d0.TIF	ICAM555_ROS488_VECad647_placa13__Plate_D_p00_0_D04f07d2.TIF	ICAM555_ROS488_VECad647_placa13__Plate_D_p00_0_D04f07d1.TIF	ICAM555_ROS488_VECad647_placa13__Plate_D_p00_0_D04f07d3.TIF	0	0	0	0	284	1476	1	1536	1536	1536	1536	284	b'eLs61bz7G21NDJnWhIuBSZqB+WhrYtDFyGjLZfDFyWgraTDGijGVYgVUvdgBALP9BFc='	0.018416471779346466	0.04769333451986313	0.022888626903295517	0.0053054895	0.00280549	0.004472159	0.42852277	0.7154	0.44816118	0.0350312814116478	0.05296156803766886	0.03072446087996165	0.022888627
-1	-1	-1	-1	378.0	0.0	0.0	2.6699999999998454	0.0	1.0600000000001728	8.309999999999832	0.9400000000001683	0.009999999999990905	0.009999999999990905	0.009999999999990905	2.269999999999982	0.4800000000000182	1.0899999999999181	0.19000000000005457	0.13999999999987267	ICAM555_ROS488_VECad647_placa13__Plate_D_p00_0_D04f08d0.TIF	ICAM555_ROS488_VECad647_placa13__Plate_D_p00_0_D04f08d2.TIF	ICAM555_ROS488_VECad647_placa13__Plate_D_p00_0_D04f08d1.TIF	ICAM555_ROS488_VECad647_placa13__Plate_D_p00_0_D04f08d3.TIF	0	0	0	0	285	1476	1	1536	1536	1536	1536	285	b'eLs61bz7G21NDJnWhIuBSZqBxWhrYtDFyGjLZfDFyWgraTDGijGVYgVUvdgBAL61BFs='	0.018416471779346466	0.04488784447312355	0.022888626903295517	0.006138824	0.00280549	0.0053054914	0.42852277	0.7154	0.44816118	0.0378703773021698	0.050003389517466225	0.03127247840166092	0.023721961
-1	-1	-1	-1	244.0	0.0	0.0	2.5000000000001137	0.0	1.1099999999999	5.900000000000091	0.8899999999999864	0.009999999999990905	0.01999999999998181	0.01999999999998181	1.7799999999999727	0.4800000000000182	1.0300000000000864	0.18999999999994088	0.14999999999997726	ICAM555_ROS488_VECad647_placa13__Plate_D_p00_0_D04f09d0.TIF	ICAM555_ROS488_VECad647_placa13__Plate_D_p00_0_D04f09d2.TIF	ICAM555_ROS488_VECad647_placa13__Plate_D_p00_0_D04f09d1.TIF	ICAM555_ROS488_VECad647_placa13__Plate_D_p00_0_D04f09d3.TIF	0	0	0	0	286	1476	1	1536	1536	1536	1536	286	b'eLs61bz7G21NDJnWhIuBCagJONqaGGwxMtpyGXxxMtpKGoyxYkylWAFVL3YAyW0EXw=='	0.019249804317951202	0.05049882456660271	0.022888626903295517	0.004472155	0.00280549	0.004472159	0.42852277	0.7154	0.44816118	0.0331313411394755	0.05551694333553314	0.0301554078857104	0.022888627
-1	-1	-1	-1	250.0	0.0	0.0	2.32000000000005	0.0	1.0799999999999272	4.310000000000059	0.9399999999999409	0.009999999999990905	0.009999999999990905	0.01999999999998181	1.7300000000000182	0.4499999999999318	1.0500000000000682	0.18999999999994088	0.13999999999998636	ICAM555_ROS488_VECad647_placa13__Plate_D_p00_0_D04f10d0.TIF	ICAM555_ROS488_VECad647_placa13__Plate_D_p00_0_D04f10d2.TIF	ICAM555_ROS488_VECad647_placa13__Plate_D_p00_0_D04f10d1.TIF	ICAM555_ROS488_VECad647_placa13__Plate_D_p00_0_D04f10d3.TIF	0	0	0	0	287	1476	1	1536	1536	1536	1536	287	b'eLs61bz7G21NDJnWhIuBSZrhaPd98MXIaMtl8MXJaCtpMMaKMZViBVS92AEAc7EEPw=='	0.018416471779346466	0.04769333451986313	0.022888626903295517	0.0025000013	0.00280549	0.004472159	0.42852277	0.7154	0.44816118	0.031156882643699646	0.05219558378060659	0.02920737365881602	0.019249804
-1	-1	-1	-1	169.0	0.0	0.0	2.450000000000159	0.0	1.0399999999999636	3.8899999999998727	0.8900000000001	0.009999999999990905	0.01999999999998181	0.01999999999998181	1.3000000000000682	0.42999999999995	1.2699999999999818	0.17999999999994998	0.15000000000009095	ICAM555_ROS488_VECad647_placa13__Plate_D_p00_0_D04f11d0.TIF	ICAM555_ROS488_VECad647_placa13__Plate_D_p00_0_D04f11d2.TIF	ICAM555_ROS488_VECad647_placa13__Plate_D_p00_0_D04f11d1.TIF	ICAM555_ROS488_VECad647_placa13__Plate_D_p00_0_D04f11d3.TIF	0	0	0	0	288	1476	1	1536	1536	1536	1536	288	b'eLs61bz7G21NDJnWhIuBSZqh4WhrYtDFyGjLZfDFyWgraTDGijGVYgVUvdgBAH5pBEM='	0.018416471779346466	0.05049882456660271	0.023721961304545403	0.0036388226	0.00561098	0.0036388244	0.42852277	0.7154	0.44816118	0.02739681551853816	0.05619719127813975	0.029754750430583954	0.022888627
-1	-1	-1	-1	492.0	0.0	0.0	2.2499999999998863	0.0	1.009999999999991	6.6099999999999	0.8900000000001	0.01999999999998181	0.009999999999990905	0.009999999999990905	3.0499999999999545	0.4500000000000455	1.0299999999999727	0.19000000000005457	0.14999999999997726	ICAM555_ROS488_VECad647_placa13__Plate_D_p00_0_D05f00d0.TIF	ICAM555_ROS488_VECad647_placa13__Plate_D_p00_0_D05f00d2.TIF	ICAM555_ROS488_VECad647_placa13__Plate_D_p00_0_D05f00d1.TIF	ICAM555_ROS488_VECad647_placa13__Plate_D_p00_0_D05f00d3.TIF	0	0	0	0	289	1476	1	1536	1536	1536	1536	289	b'eLs61bz7G21NDJnWhIuB6Wj3fTDGyGjLZfDFyWgraTDGijGVYgVUvdgBAHO5BD8='	0.023721961304545403	0.04769333451986313	0.028194118291139603	0.016749803	0.00280549	0.00613882	0.42852277	0.7154	0.44816118	0.04357747236887614	0.05235778788725535	0.03618530184030533	0.035999607
-1	-1	-1	-1	580.0	0.0	0.0	2.3199999999999363	0.0	1.0900000000000318	13.419999999999845	0.970000000000141	0.01999999999998181	0.009999999999990905	0.009999999999990905	3.689999999999941	0.43000000000006366	0.9900000000000091	0.18000000000006366	0.15999999999996817	ICAM555_ROS488_VECad647_placa13__Plate_D_p00_0_D05f01d0.TIF	ICAM555_ROS488_VECad647_placa13__Plate_D_p00_0_D05f01d2.TIF	ICAM555_ROS488_VECad647_placa13__Plate_D_p00_0_D05f01d1.TIF	ICAM555_ROS488_VECad647_placa13__Plate_D_p00_0_D05f01d3.TIF	0	0	0	0	290	1476	1	1536	1536	1536	1536	290	b'eLs61bz7G21NDJnWhIuBaZqB4WhrYtDFyGjLZfDFyWgraTDGijGVYgVUvdgBAH5xBEM='	0.023721961304545403	0.04769333451986313	0.028194118291139603	0.017583137	0.00561098	0.00613882	0.42852277	0.7154	0.44816118	0.046144584814707436	0.05269259214401245	0.035841586689154305	0.0413051
-1	-1	-1	-1	369.0	0.0	0.0	2.490000000000009	0.0	0.9899999999998954	10.960000000000036	0.8700000000000045	0.009999999999990905	0.01999999999998181	0.01999999999998181	2.9500000000000455	0.4800000000000182	1.0399999999999636	0.17999999999994998	0.15999999999996817	ICAM555_ROS488_VECad647_placa13__Plate_D_p00_0_D05f02d0.TIF	ICAM555_ROS488_VECad647_placa13__Plate_D_p00_0_D05f02d2.TIF	ICAM555_ROS488_VECad647_placa13__Plate_D_p00_0_D05f02d1.TIF	ICAM555_ROS488_VECad647_placa13__Plate_D_p00_0_D05f02d3.TIF	0	0	0	0	291	1476	1	1536	1536	1536	1536	291	b'eLs61bz7G21NDJnWhIuBaZqB0WhrYtDFyGjLZfDFyWgraTDGijGVYgVUvdgBAIkpBEc='	0.023721961304545403	0.04769333451986313	0.028194118291139603	0.014249802	0.00561098	0.0053054914	0.42852277	0.7154	0.44816118	0.0459212859471639	0.054179285963376365	0.03676030536492666	0.033499606
-1	-1	-1	-1	389.0	0.0	0.0	2.4899999999998954	0.0	1.0600000000000591	10.730000000000018	0.8399999999999181	0.009999999999990905	0.009999999999990905	0.009999999999990905	2.7800000000000864	0.4399999999998272	1.0300000000000864	0.17999999999994998	0.13999999999998636	ICAM555_ROS488_VECad647_placa13__Plate_D_p00_0_D05f03d0.TIF	ICAM555_ROS488_VECad647_placa13__Plate_D_p00_0_D05f03d2.TIF	ICAM555_ROS488_VECad647_placa13__Plate_D_p00_0_D05f03d1.TIF	ICAM555_ROS488_VECad647_placa13__Plate_D_p00_0_D05f03d3.TIF	0	0	0	0	292	1476	1	1536	1536	1536	1536	292	b'eLs61bz7G21NDJnWhIuBKSgfjLYmBluMjLZcBl+cjLaSBmOsGFMpVkDVix0Ak+EESw=='	0.023721961304545403	0.04769333451986313	0.028194118291139603	0.010610983	0.00561098	0.00613882	0.42852277	0.7154	0.44816118	0.04357732832431793	0.05519989629586538	0.03787794957558314	0.029860787
-1	-1	-1	-1	435.0	0.0	0.0	2.2500000000001137	0.0	1.009999999999991	10.040000000000077	0.8299999999999272	0.01999999999998181	0.009999999999990905	0.009999999999990905	2.830000000000041	0.43000000000006366	1.0799999999999272	0.19000000000005457	0.13999999999998636	ICAM555_ROS488_VECad647_placa13__Plate_D_p00_0_D05f04d0.TIF	ICAM555_ROS488_VECad647_placa13__Plate_D_p00_0_D05f04d2.TIF	ICAM555_ROS488_VECad647_placa13__Plate_D_p00_0_D05f04d1.TIF	ICAM555_ROS488_VECad647_placa13__Plate_D_p00_0_D05f04d3.TIF	0	0	0	0	293	1476	1	1536	1536	1536	1536	293	b'eLs61bz7G21NDJnWhIuBaZqByWhrYtDFyGjLZfDFyWgraTDGijGVYgVUvdgBAJ6ZBE8='	0.024555295705795288	0.05610980466008186	0.029027452692389488	0.010610981	0.00561098	0.006138824	0.42852277	0.7154	0.44816118	0.043417190512021385	0.06052374839782715	0.040091181794802346	0.034332942
-1	-1	-1	-1	496.0	0.0	0.0	2.410000000000082	0.0	1.0499999999999545	8.700000000000045	0.8299999999999272	0.01999999999998181	0.010000000000104592	0.009999999999990905	3.340000000000032	0.4500000000000455	1.259999999999991	0.18999999999994088	0.14999999999997726	ICAM555_ROS488_VECad647_placa13__Plate_D_p00_0_D05f05d0.TIF	ICAM555_ROS488_VECad647_placa13__Plate_D_p00_0_D05f05d2.TIF	ICAM555_ROS488_VECad647_placa13__Plate_D_p00_0_D05f05d1.TIF	ICAM555_ROS488_VECad647_placa13__Plate_D_p00_0_D05f05d3.TIF	0	0	0	0	294	1476	1	1536	1536	1536	1536	294	b'eLs61bz7G21NDJnWhIuBaZqB6WhrYtDFyGjLZfDFyWgraTDGijGVYgVUvdgBAKlRBFM='	0.023721961304545403	0.05049882456660271	0.028194118291139603	0.014249805	0.00280549	0.0069721565	0.42852277	0.7154	0.44816118	0.04287634789943695	0.0551614115635554	0.037189170718193054	0.035999607
-1	-1	-1	-1	493.0	0.0	0.0	2.339999999999918	0.0	1.0599999999999454	8.059999999999945	0.9300000000000637	0.01999999999998181	0.01999999999998181	0.010000000000104592	3.2999999999999545	0.4800000000000182	1.0599999999999454	0.2099999999999227	0.14000000000010004	ICAM555_ROS488_VECad647_placa13__Plate_D_p00_0_D05f06d0.TIF	ICAM555_ROS488_VECad647_placa13__Plate_D_p00_0_D05f06d2.TIF	ICAM555_ROS488_VECad647_placa13__Plate_D_p00_0_D05f06d1.TIF	ICAM555_ROS488_VECad647_placa13__Plate_D_p00_0_D05f06d3.TIF	0	0	0	0	295	1476	1	1536	1536	1536	1536	295	b'eLs61bz7G21NDJnWhIuB6WhrYjDGyGjLZfDFyWgraTDGijGVYgVUvdgBALQJBFc='	0.023721961304545403	0.053304314613342285	0.028194118291139603	0.012277648	0.00280549	0.00613882	0.42852277	0.7154	0.44816118	0.04148567467927933	0.05764119327068329	0.03775192300478617	0.035166275
-1	-1	-1	-1	571.0	0.0	0.0	2.5	0.0	1.0900000000000318	9.829999999999927	0.8900000000001	0.009999999999990905	0.009999999999990905	0.009999999999990905	3.8700000000000045	0.4700000000000273	1.0799999999999272	0.1999999999999318	0.14000000000010004	ICAM555_ROS488_VECad647_placa13__Plate_D_p00_0_D05f07d0.TIF	ICAM555_ROS488_VECad647_placa13__Plate_D_p00_0_D05f07d2.TIF	ICAM555_ROS488_VECad647_placa13__Plate_D_p00_0_D05f07d1.TIF	ICAM555_ROS488_VECad647_placa13__Plate_D_p00_0_D05f07d3.TIF	0	0	0	0	296	1476	1	1536	1536	1536	1536	296	b'eLs61bz7G21NDJnWhIuBaZqB+WhrYtDFyGjLZfDFyWgraTDGijGVYgVUvdgBAL7BBFs='	0.024555295705795288	0.04769333451986313	0.028194118291139603	0.016749807	0.00561098	0.006138824	0.42852277	0.7154	0.44816118	0.04407957196235657	0.0534349779287974	0.03643248478571574	0.0413051
-1	-1	-1	-1	695.0	0.0	0.0	2.6000000000001364	0.0	1.0799999999999272	11.279999999999973	0.9600000000001501	0.009999999999990905	0.009999999999990905	0.009999999999990905	4.4500000000000455	0.4799999999999045	1.080000000000041	0.21000000000003638	0.16999999999995907	ICAM555_ROS488_VECad647_placa13__Plate_D_p00_0_D05f08d0.TIF	ICAM555_ROS488_VECad647_placa13__Plate_D_p00_0_D05f08d2.TIF	ICAM555_ROS488_VECad647_placa13__Plate_D_p00_0_D05f08d1.TIF	ICAM555_ROS488_VECad647_placa13__Plate_D_p00_0_D05f08d3.TIF	0	0	0	0	297	1476	1	1536	1536	1536	1536	297	b'eLs61bz7G21NDJnWhIuBaZqBxWhrYtDFyGjLZfDFyWgraTDGijGVYgVUvdgBAMl5BF8='	0.029027452692389488	0.04769333451986313	0.028194118291139603	0.016749801	0.00561098	0.006138824	0.42852277	0.7154	0.44816118	0.04755940536657969	0.05434853335221609	0.03703026473522186	0.045777254
-1	-1	-1	-1	579.0	0.0	0.0	2.240000000000009	0.0	1.1100000000000136	11.559999999999945	0.9099999999999682	0.010000000000104592	0.009999999999990905	0.009999999999990905	3.7200000000000273	0.4699999999999136	1.0500000000000682	0.20000000000004547	0.13999999999998636	ICAM555_ROS488_VECad647_placa13__Plate_D_p00_0_D05f09d0.TIF	ICAM555_ROS488_VECad647_placa13__Plate_D_p00_0_D05f09d2.TIF	ICAM555_ROS488_VECad647_placa13__Plate_D_p00_0_D05f09d1.TIF	ICAM555_ROS488_VECad647_placa13__Plate_D_p00_0_D05f09d3.TIF	0	0	0	0	298	1476	1	1536	1536	1536	1536	298	b'eLs61bz7G21NDJnWhIuBKagJONqaGGwxMtpyGXxxMtpKGoyxYkylWAFVL3YA1DEEYw=='	0.028194118291139603	0.05049882456660271	0.028194118291139603	0.017583136	0.00561098	0.006138824	0.42852277	0.7154	0.44816118	0.047904049356778465	0.057037358482678734	0.037935291727383934	0.045777254
-1	-1	-1	-1	531.0	0.0	0.0	2.2899999999999636	0.0	1.0699999999999363	12.289999999999964	0.9400000000000546	0.01999999999998181	0.01999999999998181	0.009999999999990905	3.5000000000001137	0.4399999999999409	1.1000000000000227	0.18000000000006366	0.13999999999998636	ICAM555_ROS488_VECad647_placa13__Plate_D_p00_0_D05f10d0.TIF	ICAM555_ROS488_VECad647_placa13__Plate_D_p00_0_D05f10d2.TIF	ICAM555_ROS488_VECad647_placa13__Plate_D_p00_0_D05f10d1.TIF	ICAM555_ROS488_VECad647_placa13__Plate_D_p00_0_D05f10d3.TIF	0	0	0	0	299	1476	1	1536	1536	1536	1536	299	b'eLs61bz7G21NDJnWhIuBaZrhaPd98MXIaMtl8MXJaCtpMMaKMZViBVS92AEAfnUEQw=='	0.023721961304545403	0.04769333451986313	0.027360785752534866	0.018416472	0.00561098	0.00613882	0.42852277	0.7154	0.44816118	0.04571199913819631	0.05185119311014811	0.03612219790617625	0.0413051
-1	-1	-1	-1	376.0	0.0	0.0	2.599999999999909	0.0	1.1000000000001364	10.269999999999982	0.8599999999999	0.009999999999990905	0.009999999999990905	0.009999999999990905	2.6700000000000728	0.4600000000000364	1.2999999999999545	0.19000000000005457	0.14000000000010004	ICAM555_ROS488_VECad647_placa13__Plate_D_p00_0_D05f11d0.TIF	ICAM555_ROS488_VECad647_placa13__Plate_D_p00_0_D05f11d2.TIF	ICAM555_ROS488_VECad647_placa13__Plate_D_p00_0_D05f11d1.TIF	ICAM555_ROS488_VECad647_placa13__Plate_D_p00_0_D05f11d3.TIF	0	0	0	0	300	1476	1	1536	1536	1536	1536	300	b'eLs61bz7G21NDJnWhIuBaZqh4WhrYtDFyGjLZfDFyWgraTDGijGVYgVUvdgBAIktBEc='	0.023721961304545403	0.05049882456660271	0.027360785752534866	0.013110984	0.00561098	0.0053054914	0.42852277	0.7154	0.44816118	0.04590172568957011	0.05637499193350474	0.035888021190961204	0.033499606
-1	-1	-1	-1	894.0	0.0	0.0	2.300000000000068	0.0	1.0699999999999363	10.57000000000005	0.9499999999999318	0.01999999999998181	0.009999999999990905	0.009999999999990905	4.080000000000041	0.4499999999999318	1.0600000000000591	0.2199999999999136	0.15999999999996817	ICAM555_ROS488_VECad647_placa13__Plate_D_p00_0_D06f00d0.TIF	ICAM555_ROS488_VECad647_placa13__Plate_D_p00_0_D06f00d2.TIF	ICAM555_ROS488_VECad647_placa13__Plate_D_p00_0_D06f00d1.TIF	ICAM555_ROS488_VECad647_placa13__Plate_D_p00_0_D06f00d3.TIF	0	0	0	0	301	1476	1	1536	1536	1536	1536	301	b'eLs61bz7G21NDJnWhIuB2Wj3fTDGyGjLZfDFyWgraTDGijGVYgVUvdgBAH59BEM='	0.029860787093639374	0.05049882456660271	0.028194118291139603	0.012277648	0.00561098	0.0069721565	0.42852277	0.7154	0.44816118	0.04619954526424408	0.05619565645853678	0.03808914124965668	0.04494392
-1	-1	-1	-1	794.0	0.0	0.0	2.5399999999999636	0.0	1.0500000000000682	7.459999999999923	0.8900000000001	0.009999999999990905	0.009999999999990905	0.009999999999990905	4.149999999999864	0.47000000000014097	1.0699999999999363	0.2099999999999227	0.16000000000008185	ICAM555_ROS488_VECad647_placa13__Plate_D_p00_0_D06f01d0.TIF	ICAM555_ROS488_VECad647_placa13__Plate_D_p00_0_D06f01d2.TIF	ICAM555_ROS488_VECad647_placa13__Plate_D_p00_0_D06f01d1.TIF	ICAM555_ROS488_VECad647_placa13__Plate_D_p00_0_D06f01d3.TIF	0	0	0	0	302	1476	1	1536	1536	1536	1536	302	b'eLs61bz7G21NDJnWhIuBWZqB4WhrYtDFyGjLZfDFyWgraTDGijGVYgVUvdgBAIk1BEc='	0.029860787093639374	0.04769333451986313	0.028194118291139603	0.01591647	0.00561098	0.0069721565	0.42852277	0.7154	0.44816118	0.048661068081855774	0.05496656894683838	0.03746775289376577	0.04661059
-1	-1	-1	-1	410.0	0.0	0.0	2.4400000000000546	0.0	1.0399999999999636	7.220000000000027	0.9300000000000637	0.01999999999998181	0.009999999999990905	0.01999999999998181	2.8899999999999864	0.4899999999998954	1.050000000000182	0.18999999999994088	0.16999999999995907	ICAM555_ROS488_VECad647_placa13__Plate_D_p00_0_D06f02d0.TIF	ICAM555_ROS488_VECad647_placa13__Plate_D_p00_0_D06f02d2.TIF	ICAM555_ROS488_VECad647_placa13__Plate_D_p00_0_D06f02d1.TIF	ICAM555_ROS488_VECad647_placa13__Plate_D_p00_0_D06f02d3.TIF	0	0	0	0	303	1476	1	1536	1536	1536	1536	303	b'eLs61bz7G21NDJnWhIuBWZqB0WhrYtDFyGjLZfDFyWgraTDGijGVYgVUvdgBAJPtBEs='	0.023721961304545403	0.05049882456660271	0.027360785752534866	0.012277648	0.00561098	0.0069721565	0.42852277	0.7154	0.44816118	0.047176823019981384	0.05590316653251648	0.0367918536067009	0.034332942
-1	-1	-1	-1	428.0	0.0	0.0	2.189999999999827	0.0	1.1000000000001364	7.869999999999891	0.9400000000000546	0.01999999999998181	0.01999999999998181	0.009999999999990905	2.980000000000018	0.4500000000000455	1.0499999999999545	0.18000000000006366	0.12999999999999545	ICAM555_ROS488_VECad647_placa13__Plate_D_p00_0_D06f03d0.TIF	ICAM555_ROS488_VECad647_placa13__Plate_D_p00_0_D06f03d2.TIF	ICAM555_ROS488_VECad647_placa13__Plate_D_p00_0_D06f03d1.TIF	ICAM555_ROS488_VECad647_placa13__Plate_D_p00_0_D06f03d3.TIF	0	0	0	0	304	1476	1	1536	1536	1536	1536	304	b'eLs61bz7G21NDJnWhIuBGSgfjLYmBluMjLZcBl+cjLaSBmOsGFMpVkDVix0AnqUETw=='	0.023721961304545403	0.053304314613342285	0.027360785752534866	0.011444315	0.00561098	0.0053054914	0.42852277	0.7154	0.44816118	0.044433598717053734	0.05780620872974396	0.03520967811346054	0.034332942
-1	-1	-1	-1	413.0	0.0	0.0	2.32000000000005	0.0	1.0799999999999272	6.920000000000073	0.92999999999995	0.009999999999990905	0.009999999999990905	0.010000000000104592	2.6000000000000227	0.4599999999999227	1.0699999999999363	0.19000000000005457	0.15999999999996817	ICAM555_ROS488_VECad647_placa13__Plate_D_p00_0_D06f04d0.TIF	ICAM555_ROS488_VECad647_placa13__Plate_D_p00_0_D06f04d2.TIF	ICAM555_ROS488_VECad647_placa13__Plate_D_p00_0_D06f04d1.TIF	ICAM555_ROS488_VECad647_placa13__Plate_D_p00_0_D06f04d3.TIF	0	0	0	0	305	1476	1	1536	1536	1536	1536	305	b'eLs61bz7G21NDJnWhIuBWZqByWhrYtDFyGjLZfDFyWgraTDGijGVYgVUvdgBAKldBFM='	0.024555295705795288	0.05610980466008186	0.027360785752534866	0.009777645	0.00280549	0.006138824	0.42852277	0.7154	0.44816118	0.04192360242207845	0.06034694115320841	0.037318085630734764	0.033499606
-1	-1	-1	-1	507.0	0.0	0.0	2.5	0.0	1.1100000000000136	8.510000000000105	0.8999999999999773	0.009999999999990905	0.009999999999990905	0.01999999999998181	3.07000000000005	0.4599999999999227	1.2300000000000182	0.1999999999999318	0.15000000000009095	ICAM555_ROS488_VECad647_placa13__Plate_D_p00_0_D06f05d0.TIF	ICAM555_ROS488_VECad647_placa13__Plate_D_p00_0_D06f05d2.TIF	ICAM555_ROS488_VECad647_placa13__Plate_D_p00_0_D06f05d1.TIF	ICAM555_ROS488_VECad647_placa13__Plate_D_p00_0_D06f05d3.TIF	0	0	0	0	306	1476	1	1536	1536	1536	1536	306	b'eLs61bz7G21NDJnWhIuBWZqB6WhrYtDFyGjLZfDFyWgraTDGijGVYgVUvdgBALQVBFc='	0.023721961304545403	0.053304314613342285	0.027360785752534866	0.010610979	0.00561098	0.0069721565	0.42852277	0.7154	0.44816118	0.03826826065778732	0.057913328210512795	0.03859784950812658	0.033499606
-1	-1	-1	-1	394.0	0.0	0.0	2.2799999999999727	0.0	1.1100000000000136	5.899999999999977	0.9500000000000455	0.01999999999998181	0.010000000000104592	0.01999999999998181	2.3999999999998636	0.46000000000015007	1.0499999999999545	0.20000000000004547	0.14999999999997726	ICAM555_ROS488_VECad647_placa13__Plate_D_p00_0_D06f06d0.TIF	ICAM555_ROS488_VECad647_placa13__Plate_D_p00_0_D06f06d2.TIF	ICAM555_ROS488_VECad647_placa13__Plate_D_p00_0_D06f06d1.TIF	ICAM555_ROS488_VECad647_placa13__Plate_D_p00_0_D06f06d3.TIF	0	0	0	0	307	1476	1	1536	1536	1536	1536	307	b'eLs61bz7G21NDJnWhIuB2WhrYjDGyGjLZfDFyWgraTDGijGVYgVUvdgBAL7NBFs='	0.023721961304545403	0.05610980466008186	0.028194118291139603	0.006138826	0.00280549	0.0053054877	0.42852277	0.7154	0.44816118	0.04018053660790125	0.060440465807914734	0.03761368989944458	0.029027453
-1	-1	-1	-1	584.0	0.0	0.0	2.5300000000000864	0.0	1.1100000000000136	6.699999999999932	0.8700000000001182	0.009999999999990905	0.009999999999990905	0.009999999999990905	3.5299999999999727	0.4700000000000273	1.0599999999999454	0.20000000000015916	0.15999999999996817	ICAM555_ROS488_VECad647_placa13__Plate_D_p00_0_D06f07d0.TIF	ICAM555_ROS488_VECad647_placa13__Plate_D_p00_0_D06f07d2.TIF	ICAM555_ROS488_VECad647_placa13__Plate_D_p00_0_D06f07d1.TIF	ICAM555_ROS488_VECad647_placa13__Plate_D_p00_0_D06f07d3.TIF	0	0	0	0	308	1476	1	1536	1536	1536	1536	308	b'eLs61bz7G21NDJnWhIuBWZqB+WhrYtDFyGjLZfDFyWgraTDGijGVYgVUvdgBAMmFBF8='	0.023721961304545403	0.05049882456660271	0.027360785752534866	0.016749801	0.00561098	0.0069721565	0.42852277	0.7154	0.44816118	0.04355111221472422	0.05565446118513743	0.03754205505053202	0.040471762
-1	-1	-1	-1	629.0	0.0	0.0	2.419999999999959	0.0	1.1399999999999864	9.200000000000045	0.9400000000000546	0.01999999999998181	0.009999999999990905	0.01999999999998181	3.75	0.4600000000000364	1.0	0.18000000000006366	0.15999999999985448	ICAM555_ROS488_VECad647_placa13__Plate_D_p00_0_D06f08d0.TIF	ICAM555_ROS488_VECad647_placa13__Plate_D_p00_0_D06f08d2.TIF	ICAM555_ROS488_VECad647_placa13__Plate_D_p00_0_D06f08d1.TIF	ICAM555_ROS488_VECad647_placa13__Plate_D_p00_0_D06f08d3.TIF	0	0	0	0	309	1476	1	1536	1536	1536	1536	309	b'eLs61bz7G21NDJnWhIuBWZqBxWhrYtDFyGjLZfDFyWgraTDGijGVYgVUvdgBANQ9BGM='	0.023721961304545403	0.04769333451986313	0.023721961304545403	0.020388626	0.00561098	0.006138824	0.42852277	0.7154	0.44816118	0.045944819847742714	0.054541955391565956	0.03484190752108892	0.04494392
-1	-1	-1	-1	414.0	0.0	0.0	2.2099999999999227	0.0	1.07000000000005	8.799999999999955	0.9199999999999591	0.009999999999990905	0.009999999999990905	0.01999999999998181	2.9500000000000455	0.42999999999995	1.0	0.17000000000007276	0.15000000000009095	ICAM555_ROS488_VECad647_placa13__Plate_D_p00_0_D06f09d0.TIF	ICAM555_ROS488_VECad647_placa13__Plate_D_p00_0_D06f09d2.TIF	ICAM555_ROS488_VECad647_placa13__Plate_D_p00_0_D06f09d1.TIF	ICAM555_ROS488_VECad647_placa13__Plate_D_p00_0_D06f09d3.TIF	0	0	0	0	310	1476	1	1536	1536	1536	1536	310	b'eLs61bz7G21NDJnWhIuBGagJONqaGGwxMtpyGXxxMtpKGoyxYkylWAFVL3YA3vUEZw=='	0.023721961304545403	0.053304314613342285	0.023721961304545403	0.012277648	0.00561098	0.006138826	0.42852277	0.7154	0.44816118	0.04168027639389038	0.05742435654004415	0.03443905711174011	0.035166275
-1	-1	-1	-1	528.0	0.0	0.0	2.2700000000000955	0.0	1.1199999999998909	13.269999999999982	0.9200000000000728	0.01999999999998181	0.009999999999990905	0.009999999999990905	3.6900000000000546	0.4600000000000364	1.0599999999999454	0.1799999999998363	0.14000000000010004	ICAM555_ROS488_VECad647_placa13__Plate_D_p00_0_D06f10d0.TIF	ICAM555_ROS488_VECad647_placa13__Plate_D_p00_0_D06f10d2.TIF	ICAM555_ROS488_VECad647_placa13__Plate_D_p00_0_D06f10d1.TIF	ICAM555_ROS488_VECad647_placa13__Plate_D_p00_0_D06f10d3.TIF	0	0	0	0	311	1476	1	1536	1536	1536	1536	311	b'eLs61bz7G21NDJnWhIuBWZrhaPd98MXIaMtl8MXJaCtpMMaKMZViBVS92AEAiTkERw=='	0.023721961304545403	0.04769333451986313	0.023721961304545403	0.017583136	0.00561098	0.0069721565	0.42852277	0.7154	0.44816118	0.044487650195757546	0.05358236531416575	0.034465789794921875	0.040471762
-1	-1	-1	-1	364.0	0.0	0.0	2.5100000000001046	0.0	1.1200000000000045	10.659999999999968	0.7999999999999545	0.009999999999990905	0.009999999999990905	0.01999999999998181	2.7999999999999545	0.4500000000000455	1.290000000000191	0.1899999999998272	0.14000000000010004	ICAM555_ROS488_VECad647_placa13__Plate_D_p00_0_D06f11d0.TIF	ICAM555_ROS488_VECad647_placa13__Plate_D_p00_0_D06f11d2.TIF	ICAM555_ROS488_VECad647_placa13__Plate_D_p00_0_D06f11d1.TIF	ICAM555_ROS488_VECad647_placa13__Plate_D_p00_0_D06f11d3.TIF	0	0	0	0	312	1476	1	1536	1536	1536	1536	312	b'eLs61bz7G21NDJnWhIuBWZqh4WhrYtDFyGjLZfDFyWgraTDGijGVYgVUvdgBAJPxBEs='	0.023721961304545403	0.05049882456660271	0.023721961304545403	0.010610983	0.00561098	0.0053054914	0.42852277	0.7154	0.44816118	0.042672574520111084	0.0568373848994573	0.036019367476304374	0.029860787
-1	-1	-1	-1	702.0	0.0	0.0	2.2799999999999727	0.0	1.0500000000000682	10.0	0.9499999999999318	0.009999999999990905	0.009999999999990905	0.009999999999990905	4.060000000000059	0.459999999999809	1.0800000000001546	0.22000000000002728	0.14999999999986358	ICAM555_ROS488_VECad647_placa13__Plate_D_p00_0_D07f00d0.TIF	ICAM555_ROS488_VECad647_placa13__Plate_D_p00_0_D07f00d2.TIF	ICAM555_ROS488_VECad647_placa13__Plate_D_p00_0_D07f00d1.TIF	ICAM555_ROS488_VECad647_placa13__Plate_D_p00_0_D07f00d3.TIF	0	0	0	0	313	1476	1	1536	1536	1536	1536	313	b'eLs61bz7G21NDJnWhIuB+Wj3fTDGyGjLZfDFyWgraTDGijGVYgVUvdgBAIlBBEc='	0.024555295705795288	0.04769333451986313	0.028194118291139603	0.016749803	0.00561098	0.0069721565	0.42852277	0.7154	0.44816118	0.04547800123691559	0.05349680781364441	0.036407498021920524	0.0413051
-1	-1	-1	-1	617.0	0.0	0.0	2.6299999999999955	0.0	1.1200000000000045	7.310000000000059	0.8399999999999181	0.01999999999998181	0.009999999999990905	0.010000000000218279	3.619999999999891	0.4900000000000091	1.0499999999999545	0.19000000000005457	0.13999999999987267	ICAM555_ROS488_VECad647_placa13__Plate_D_p00_0_D07f01d0.TIF	ICAM555_ROS488_VECad647_placa13__Plate_D_p00_0_D07f01d2.TIF	ICAM555_ROS488_VECad647_placa13__Plate_D_p00_0_D07f01d1.TIF	ICAM555_ROS488_VECad647_placa13__Plate_D_p00_0_D07f01d3.TIF	0	0	0	0	314	1476	1	1536	1536	1536	1536	314	b'eLs61bz7G21NDJnWhIuBeZqB4WhrYtDFyGjLZfDFyWgraTDGijGVYgVUvdgBAJP5BEs='	0.024555295705795288	0.04769333451986313	0.027360785752534866	0.018416472	0.00280549	0.00613882	0.42852277	0.7154	0.44816118	0.04663116236527761	0.05254737536112467	0.034931086003780365	0.04494392
-1	-1	-1	-1	390.0	0.0	0.0	2.4300000000000637	0.0	0.9399999999998272	9.690000000000055	0.8599999999999	0.009999999999990905	0.009999999999990905	0.009999999999990905	2.6599999999998545	0.4900000000000091	1.0800000000001546	0.1899999999998272	0.12000000000011823	ICAM555_ROS488_VECad647_placa13__Plate_D_p00_0_D07f02d0.TIF	ICAM555_ROS488_VECad647_placa13__Plate_D_p00_0_D07f02d2.TIF	ICAM555_ROS488_VECad647_placa13__Plate_D_p00_0_D07f02d1.TIF	ICAM555_ROS488_VECad647_placa13__Plate_D_p00_0_D07f02d3.TIF	0	0	0	0	315	1476	1	1536	1536	1536	1536	315	b'eLs61bz7G21NDJnWhIuBeZqB0WhrYtDFyGjLZfDFyWgraTDGijGVYgVUvdgBAJ6xBE8='	0.022888626903295517	0.04488784447312355	0.027360785752534866	0.010610983	0.00280549	0.0053054914	0.42852277	0.7154	0.44816118	0.04256036380926768	0.05071088671684265	0.035044086476167045	0.029860787
-1	-1	-1	-1	444.0	0.0	0.0	2.089999999999918	0.0	1.0700000000001637	8.490000000000009	0.8999999999998636	0.01999999999998181	0.010000000000218279	0.009999999999990905	2.869999999999891	0.4500000000000455	1.0299999999999727	0.20000000000004547	0.13999999999987267	ICAM555_ROS488_VECad647_placa13__Plate_D_p00_0_D07f03d0.TIF	ICAM555_ROS488_VECad647_placa13__Plate_D_p00_0_D07f03d2.TIF	ICAM555_ROS488_VECad647_placa13__Plate_D_p00_0_D07f03d1.TIF	ICAM555_ROS488_VECad647_placa13__Plate_D_p00_0_D07f03d3.TIF	0	0	0	0	316	1476	1	1536	1536	1536	1536	316	b'eLs61bz7G21NDJnWhIuBOSgfjLYmBluMjLZcBl+cjLaSBmOsGFMpVkDVix0AqWkEUw=='	0.022888626903295517	0.05049882456660271	0.027360785752534866	0.010610983	0.00561098	0.006138824	0.42852277	0.7154	0.44816118	0.042474145690600075	0.05534606178601583	0.035849509139855705	0.029860787
-1	-1	-1	-1	422.0	0.0	0.0	2.5499999999999545	0.0	1.1199999999998909	9.829999999999927	0.8799999999998818	0.01999999999998181	0.01999999999998181	0.01999999999998181	2.7899999999999636	0.44000000000005457	1.2799999999999727	0.18000000000006366	0.13000000000010914	ICAM555_ROS488_VECad647_placa13__Plate_D_p00_0_D07f04d0.TIF	ICAM555_ROS488_VECad647_placa13__Plate_D_p00_0_D07f04d2.TIF	ICAM555_ROS488_VECad647_placa13__Plate_D_p00_0_D07f04d1.TIF	ICAM555_ROS488_VECad647_placa13__Plate_D_p00_0_D07f04d3.TIF	0	0	0	0	317	1476	1	1536	1536	1536	1536	317	b'eLs61bz7G21NDJnWhIuBeZqByWhrYtDFyGjLZfDFyWgraTDGijGVYgVUvdgBALQhBFc='	0.023721961304545403	0.053304314613342285	0.027360785752534866	0.0069721546	0.00280549	0.0053054914	0.42852277	0.7154	0.44816118	0.03770230710506439	0.05884813268979391	0.03606202701727549	0.029027453
-1	-1	-1	-1	508.0	0.0	0.0	2.349999999999909	0.0	1.0499999999999545	9.240000000000009	0.9400000000000546	0.01999999999998181	0.009999999999990905	0.009999999999990905	3.4600000000000364	0.4600000000000364	1.0299999999999727	0.20000000000004547	0.12999999999988177	ICAM555_ROS488_VECad647_placa13__Plate_D_p00_0_D07f05d0.TIF	ICAM555_ROS488_VECad647_placa13__Plate_D_p00_0_D07f05d2.TIF	ICAM555_ROS488_VECad647_placa13__Plate_D_p00_0_D07f05d1.TIF	ICAM555_ROS488_VECad647_placa13__Plate_D_p00_0_D07f05d3.TIF	0	0	0	0	318	1476	1	1536	1536	1536	1536	318	b'eLs61bz7G21NDJnWhIuBeZqB6WhrYtDFyGjLZfDFyWgraTDGijGVYgVUvdgBAL7ZBFs='	0.023721961304545403	0.05049882456660271	0.027360785752534866	0.012277648	0.00280549	0.006138824	0.42852277	0.7154	0.44816118	0.04086495190858841	0.05484567085901896	0.03652115911245346	0.035166275
-1	-1	-1	-1	506.0	0.0	0.0	2.2899999999999636	0.0	1.1000000000001364	10.9699999999998	0.9500000000000455	0.009999999999990905	0.010000000000218279	0.009999999999990905	3.3099999999999454	0.4800000000000182	1.0299999999999727	0.21000000000003638	0.13999999999987267	ICAM555_ROS488_VECad647_placa13__Plate_D_p00_0_D07f06d0.TIF	ICAM555_ROS488_VECad647_placa13__Plate_D_p00_0_D07f06d2.TIF	ICAM555_ROS488_VECad647_placa13__Plate_D_p00_0_D07f06d1.TIF	ICAM555_ROS488_VECad647_placa13__Plate_D_p00_0_D07f06d3.TIF	0	0	0	0	319	1476	1	1536	1536	1536	1536	319	b'eLs61bz7G21NDJnWhIuB+WhrYjDGyGjLZfDFyWgraTDGijGVYgVUvdgBAMmRBF8='	0.023721961304545403	0.053304314613342285	0.023721961304545403	0.010610979	0.00280549	0.006138824	0.42852277	0.7154	0.44816118	0.038867307205994926	0.05907455583413442	0.033986580868562065	0.033499606
-1	-1	-1	-1	692.0	0.0	0.0	2.4600000000000364	0.0	1.0299999999999727	8.789999999999964	0.8900000000001	0.009999999999990905	0.009999999999990905	0.009999999999990905	3.880000000000109	0.4199999999998454	0.9699999999997999	0.20000000000004547	0.15999999999985448	ICAM555_ROS488_VECad647_placa13__Plate_D_p00_0_D07f07d0.TIF	ICAM555_ROS488_VECad647_placa13__Plate_D_p00_0_D07f07d2.TIF	ICAM555_ROS488_VECad647_placa13__Plate_D_p00_0_D07f07d1.TIF	ICAM555_ROS488_VECad647_placa13__Plate_D_p00_0_D07f07d3.TIF	0	0	0	0	320	1476	1	1536	1536	1536	1536	320	b'eLs61bz7G21NDJnWhIuBeZqB+WhrYtDFyGjLZfDFyWgraTDGijGVYgVUvdgBANRJBGM='	0.028194118291139603	0.05049882456660271	0.027360785752534866	0.016749803	0.00561098	0.00613882	0.42852277	0.7154	0.44816118	0.045745909214019775	0.05551175773143768	0.0349951833486557	0.0413051
-1	-1	-1	-1	534.0	0.0	0.0	2.509999999999991	0.0	1.0899999999999181	9.570000000000164	0.9699999999997999	0.010000000000218279	0.01999999999998181	0.009999999999990905	3.439999999999827	0.4900000000000091	1.0700000000001637	0.209999999999809	0.15000000000009095	ICAM555_ROS488_VECad647_placa13__Plate_D_p00_0_D07f08d0.TIF	ICAM555_ROS488_VECad647_placa13__Plate_D_p00_0_D07f08d2.TIF	ICAM555_ROS488_VECad647_placa13__Plate_D_p00_0_D07f08d1.TIF	ICAM555_ROS488_VECad647_placa13__Plate_D_p00_0_D07f08d3.TIF	0	0	0	0	321	1476	1	1536	1536	1536	1536	321	b'eLs61bz7G21NDJnWhIuBeZqBxWhrYtDFyGjLZfDFyWgraTDGijGVYgVUvdgBAN8BBGc='	0.022888626903295517	0.04769333451986313	0.023721961304545403	0.016749807	0.00561098	0.0069721565	0.42852277	0.7154	0.44816118	0.043889597058296204	0.053844148914019264	0.03408530602852503	0.03963843
-1	-1	-1	-1	465.0	0.0	0.0	2.4400000000000546	0.0	1.1000000000001364	8.959999999999809	0.8900000000001	0.009999999999990905	0.009999999999990905	0.009999999999990905	3.0499999999999545	0.44000000000005457	1.0199999999999818	0.20000000000004547	0.13999999999987267	ICAM555_ROS488_VECad647_placa13__Plate_D_p00_0_D07f09d0.TIF	ICAM555_ROS488_VECad647_placa13__Plate_D_p00_0_D07f09d2.TIF	ICAM555_ROS488_VECad647_placa13__Plate_D_p00_0_D07f09d1.TIF	ICAM555_ROS488_VECad647_placa13__Plate_D_p00_0_D07f09d3.TIF	0	0	0	0	322	1476	1	1536	1536	1536	1536	322	b'eLs61bz7G21NDJnWhIuBOagJONqaGGwxMtpyGXxxMtpKGoyxYkylWAFVL3YA6bkEaw=='	0.023721961304545403	0.05049882456660271	0.027360785752534866	0.015083138	0.00561098	0.0053054914	0.42852277	0.7154	0.44816118	0.043050905068715416	0.054519444704055786	0.03458086649576823	0.035166275
-1	-1	-1	-1	460.0	0.0	0.0	2.5	0.0	1.1200000000001182	11.259999999999991	0.8399999999999181	0.020000000000209184	0.009999999999990905	0.01999999999998181	3.099999999999909	0.44000000000005457	1.1399999999998727	0.18000000000006366	0.14000000000010004	ICAM555_ROS488_VECad647_placa13__Plate_D_p00_0_D07f10d0.TIF	ICAM555_ROS488_VECad647_placa13__Plate_D_p00_0_D07f10d2.TIF	ICAM555_ROS488_VECad647_placa13__Plate_D_p00_0_D07f10d1.TIF	ICAM555_ROS488_VECad647_placa13__Plate_D_p00_0_D07f10d3.TIF	0	0	0	0	323	1476	1	1536	1536	1536	1536	323	b'eLs61bz7G21NDJnWhIuBeZrhaPd98MXIaMtl8MXJaCtpMMaKMZViBVS92AEAk/0ESw=='	0.022888626903295517	0.04769333451986313	0.023721961304545403	0.015083138	0.00561098	0.0069721565	0.42852277	0.7154	0.44816118	0.04116024076938629	0.0532329132159551	0.03445383906364441	0.034332942
-1	-1	-1	-1	414.0	0.0	0.0	2.25	0.0	1.0600000000001728	10.959999999999809	0.900000000000091	0.009999999999990905	0.01999999999998181	0.009999999999990905	2.75	0.44000000000005457	1.0199999999999818	0.18000000000006366	0.13999999999987267	ICAM555_ROS488_VECad647_placa13__Plate_D_p00_0_D07f11d0.TIF	ICAM555_ROS488_VECad647_placa13__Plate_D_p00_0_D07f11d2.TIF	ICAM555_ROS488_VECad647_placa13__Plate_D_p00_0_D07f11d1.TIF	ICAM555_ROS488_VECad647_placa13__Plate_D_p00_0_D07f11d3.TIF	0	0	0	0	324	1476	1	1536	1536	1536	1536	324	b'eLs61bz7G21NDJnWhIuBeZqh4WhrYtDFyGjLZfDFyWgraTDGijGVYgVUvdgBAJ61BE8='	0.023721961304545403	0.05049882456660271	0.027360785752534866	0.009777648	0.00561098	0.0053054914	0.42852277	0.7154	0.44816118	0.04051880290110906	0.05686684946219126	0.036036754647890724	0.029027453
-1	-1	-1	-1	565.0	0.0	0.0	2.269999999999982	0.0	1.0899999999999181	12.610000000000127	0.9199999999998454	0.010000000000218279	0.009999999999990905	0.009999999999990905	3.3299999999999272	0.44000000000005457	1.0399999999999636	0.19000000000005457	0.14999999999986358	ICAM555_ROS488_VECad647_placa13__Plate_D_p00_0_D08f00d0.TIF	ICAM555_ROS488_VECad647_placa13__Plate_D_p00_0_D08f00d2.TIF	ICAM555_ROS488_VECad647_placa13__Plate_D_p00_0_D08f00d1.TIF	ICAM555_ROS488_VECad647_placa13__Plate_D_p00_0_D08f00d3.TIF	0	0	0	0	325	1476	1	1536	1536	1536	1536	325	b'eLs61bz7G21NDJnWhIuBxWj3fTDGyGjLZfDFyWgraTDGijGVYgVUvdgBAJQFBEs='	0.023721961304545403	0.04488784447312355	0.022888626903295517	0.018416472	0.00561098	0.0053054914	0.42852277	0.7154	0.44816118	0.04706653952598572	0.05051100254058838	0.030571823318799336	0.0413051
-1	-1	-1	-1	492.0	0.0	0.0	2.540000000000191	0.0	1.1199999999998909	10.559999999999945	0.8600000000001273	0.010000000000218279	0.009999999999990905	0.009999999999990905	2.849999999999909	0.44000000000005457	1.0499999999999545	0.19000000000005457	0.17000000000007276	ICAM555_ROS488_VECad647_placa13__Plate_D_p00_0_D08f01d0.TIF	ICAM555_ROS488_VECad647_placa13__Plate_D_p00_0_D08f01d2.TIF	ICAM555_ROS488_VECad647_placa13__Plate_D_p00_0_D08f01d1.TIF	ICAM555_ROS488_VECad647_placa13__Plate_D_p00_0_D08f01d3.TIF	0	0	0	0	326	1476	1	1536	1536	1536	1536	326	b'eLs61bz7G21NDJnWhIuBRZqB4WhrYtDFyGjLZfDFyWgraTDGijGVYgVUvdgBAJ69BE8='	0.022888626903295517	0.04488784447312355	0.022888626903295517	0.015083138	0.00561098	0.0053054914	0.42852277	0.7154	0.44816118	0.04553191860516866	0.05161873002847036	0.030094710489114124	0.034332942
-1	-1	-1	-1	436.0	0.0	0.0	2.3500000000001364	0.0	1.0399999999999636	10.480000000000018	0.9399999999998272	0.009999999999990905	0.01999999999998181	0.009999999999990905	3.0299999999999727	0.4399999999998272	1.0399999999999636	0.19000000000005457	0.13999999999987267	ICAM555_ROS488_VECad647_placa13__Plate_D_p00_0_D08f02d0.TIF	ICAM555_ROS488_VECad647_placa13__Plate_D_p00_0_D08f02d2.TIF	ICAM555_ROS488_VECad647_placa13__Plate_D_p00_0_D08f02d1.TIF	ICAM555_ROS488_VECad647_placa13__Plate_D_p00_0_D08f02d3.TIF	0	0	0	0	327	1476	1	1536	1536	1536	1536	327	b'eLs61bz7G21NDJnWhIuBRZqB0WhrYtDFyGjLZfDFyWgraTDGijGVYgVUvdgBAKl1BFM='	0.024555295705795288	0.053304314613342285	0.023721961304545403	0.012277648	0.00561098	0.0053054914	0.42852277	0.7154	0.44816118	0.04828192790349325	0.05737212300300598	0.032917022705078125	0.035166275
-1	-1	-1	-1	433.0	0.0	0.0	2.4600000000000364	0.0	1.1099999999999	8.289999999999964	0.9300000000000637	0.009999999999990905	0.009999999999990905	0.01999999999998181	2.8900000000001	0.4900000000000091	1.099999999999909	0.18000000000006366	0.14000000000010004	ICAM555_ROS488_VECad647_placa13__Plate_D_p00_0_D08f03d0.TIF	ICAM555_ROS488_VECad647_placa13__Plate_D_p00_0_D08f03d2.TIF	ICAM555_ROS488_VECad647_placa13__Plate_D_p00_0_D08f03d1.TIF	ICAM555_ROS488_VECad647_placa13__Plate_D_p00_0_D08f03d3.TIF	0	0	0	0	328	1476	1	1536	1536	1536	1536	328	b'eLs61bz7G21NDJnWhIuBBSgfjLYmBluMjLZcBl+cjLaSBmOsGFMpVkDVix0AtC0EVw=='	0.022888626903295517	0.05049882456660271	0.022888626903295517	0.010610983	0.00561098	0.004472159	0.42852277	0.7154	0.44816118	0.04362101852893829	0.056230093042055763	0.030755790571371715	0.029860787
-1	-1	-1	-1	405.0	0.0	0.0	2.519999999999982	0.0	1.1100000000001273	6.849999999999909	0.8600000000001273	0.009999999999990905	0.009999999999990905	0.009999999999990905	2.6700000000000728	0.459999999999809	1.2999999999999545	0.20000000000027285	0.12999999999988177	ICAM555_ROS488_VECad647_placa13__Plate_D_p00_0_D08f04d0.TIF	ICAM555_ROS488_VECad647_placa13__Plate_D_p00_0_D08f04d2.TIF	ICAM555_ROS488_VECad647_placa13__Plate_D_p00_0_D08f04d1.TIF	ICAM555_ROS488_VECad647_placa13__Plate_D_p00_0_D08f04d3.TIF	0	0	0	0	329	1476	1	1536	1536	1536	1536	329	b'eLs61bz7G21NDJnWhIuBRZqByWhrYtDFyGjLZfDFyWgraTDGijGVYgVUvdgBAL7lBFs='	0.023721961304545403	0.05610980466008186	0.023721961304545403	0.00697216	0.00280549	0.0053054914	0.42852277	0.7154	0.44816118	0.04127161453167597	0.06034902731577555	0.032131592432657875	0.029860787
-1	-1	-1	-1	591.0	0.0	0.0	2.349999999999909	0.0	1.050000000000182	8.670000000000073	0.9499999999998181	0.009999999999990905	0.009999999999990905	0.009999999999990905	3.5799999999999272	0.44000000000005457	1.1099999999999	0.21000000000003638	0.13999999999987267	ICAM555_ROS488_VECad647_placa13__Plate_D_p00_0_D08f05d0.TIF	ICAM555_ROS488_VECad647_placa13__Plate_D_p00_0_D08f05d2.TIF	ICAM555_ROS488_VECad647_placa13__Plate_D_p00_0_D08f05d1.TIF	ICAM555_ROS488_VECad647_placa13__Plate_D_p00_0_D08f05d3.TIF	0	0	0	0	330	1476	1	1536	1536	1536	1536	330	b'eLs61bz7G21NDJnWhIuBRZqB6WhrYtDFyGjLZfDFyWgraTDGijGVYgVUvdgBAMmdBF8='	0.024555295705795288	0.05049882456660271	0.023721961304545403	0.016749801	0.00280549	0.006138826	0.42852277	0.7154	0.44816118	0.0446803073088328	0.05497703949610392	0.03263460099697113	0.040471762
-1	-1	-1	-1	501.0	0.0	0.0	2.369999999999891	0.0	1.150000000000091	10.180000000000064	0.9500000000000455	0.01999999999998181	0.01999999999998181	0.009999999999990905	3.3099999999999454	0.4800000000000182	1.0699999999999363	0.20000000000004547	0.13000000000010914	ICAM555_ROS488_VECad647_placa13__Plate_D_p00_0_D08f06d0.TIF	ICAM555_ROS488_VECad647_placa13__Plate_D_p00_0_D08f06d2.TIF	ICAM555_ROS488_VECad647_placa13__Plate_D_p00_0_D08f06d1.TIF	ICAM555_ROS488_VECad647_placa13__Plate_D_p00_0_D08f06d3.TIF	0	0	0	0	331	1476	1	1536	1536	1536	1536	331	b'eLs61bz7G21NDJnWhIuBxWhrYjDGyGjLZfDFyWgraTDGijGVYgVUvdgBANRVBGM='	0.023721961304545403	0.05049882456660271	0.022888626903295517	0.01311098	0.00280549	0.0053054914	0.42852277	0.7154	0.44816118	0.04345297316710154	0.054211209217707314	0.03170473873615265	0.035999607
-1	-1	-1	-1	526.0	0.0	0.0	2.5399999999999636	0.0	1.0599999999999454	8.809999999999945	0.849999999999909	0.009999999999763531	0.020000000000209184	0.009999999999990905	3.1399999999998727	0.44000000000005457	1.0399999999999636	0.19000000000005457	0.13999999999987267	ICAM555_ROS488_VECad647_placa13__Plate_D_p00_0_D08f07d0.TIF	ICAM555_ROS488_VECad647_placa13__Plate_D_p00_0_D08f07d2.TIF	ICAM555_ROS488_VECad647_placa13__Plate_D_p00_0_D08f07d1.TIF	ICAM555_ROS488_VECad647_placa13__Plate_D_p00_0_D08f07d3.TIF	0	0	0	0	332	1476	1	1536	1536	1536	1536	332	b'eLs61bz7G21NDJnWhIuBRZqB+WhrYtDFyGjLZfDFyWgraTDGijGVYgVUvdgBAN8NBGc='	0.023721961304545403	0.04769333451986313	0.022888626903295517	0.016749807	0.00280549	0.0053054914	0.42852277	0.7154	0.44816118	0.04662643373012543	0.053912664453188576	0.030447910229365032	0.03963843
-1	-1	-1	-1	429.0	0.0	0.0	2.229999999999791	0.0	1.040000000000191	9.789999999999964	0.9400000000000546	0.009999999999990905	0.01999999999998181	0.009999999999990905	2.6700000000000728	0.459999999999809	1.040000000000191	0.1799999999998363	0.15000000000009095	ICAM555_ROS488_VECad647_placa13__Plate_D_p00_0_D08f08d0.TIF	ICAM555_ROS488_VECad647_placa13__Plate_D_p00_0_D08f08d2.TIF	ICAM555_ROS488_VECad647_placa13__Plate_D_p00_0_D08f08d1.TIF	ICAM555_ROS488_VECad647_placa13__Plate_D_p00_0_D08f08d3.TIF	0	0	0	0	333	1476	1	1536	1536	1536	1536	333	b'eLs61bz7G21NDJnWhIuBRZqBxWhrYtDFyGjLZfDFyWgraTDGijGVYgVUvdgBAOnFBGs='	0.022888626903295517	0.04769333451986313	0.022888626903295517	0.011444315	0.00561098	0.0053054914	0.42852277	0.7154	0.44816118	0.04417045911153158	0.05372901260852814	0.031049018104871113	0.029860787
-1	-1	-1	-1	398.0	0.0	0.0	2.4600000000000364	0.0	1.0199999999999818	8.580000000000155	0.849999999999909	0.009999999999990905	0.009999999999990905	0.009999999999990905	2.589999999999918	0.4800000000000182	1.0899999999999181	0.19000000000005457	0.15999999999985448	ICAM555_ROS488_VECad647_placa13__Plate_D_p00_0_D08f09d0.TIF	ICAM555_ROS488_VECad647_placa13__Plate_D_p00_0_D08f09d2.TIF	ICAM555_ROS488_VECad647_placa13__Plate_D_p00_0_D08f09d1.TIF	ICAM555_ROS488_VECad647_placa13__Plate_D_p00_0_D08f09d3.TIF	0	0	0	0	334	1476	1	1536	1536	1536	1536	334	b'eLs61bz7G21NDJnWhIuBBagJONqaGGwxMtpyGXxxMtpKGoyxYkylWAFVL3YA9H0Ebw=='	0.023721961304545403	0.05049882456660271	0.022888626903295517	0.009777648	0.00561098	0.0053054877	0.42852277	0.7154	0.44816118	0.04311664402484894	0.05657051006952921	0.03188835084438324	0.029027453
-1	-1	-1	-1	400.0	0.0	0.0	2.6299999999998818	0.0	1.1200000000001182	7.420000000000073	0.8599999999999	0.009999999999990905	0.009999999999990905	0.009999999999990905	2.5599999999999454	0.459999999999809	1.2899999999999636	0.20000000000027285	0.14999999999986358	ICAM555_ROS488_VECad647_placa13__Plate_D_p00_0_D08f10d0.TIF	ICAM555_ROS488_VECad647_placa13__Plate_D_p00_0_D08f10d2.TIF	ICAM555_ROS488_VECad647_placa13__Plate_D_p00_0_D08f10d1.TIF	ICAM555_ROS488_VECad647_placa13__Plate_D_p00_0_D08f10d3.TIF	0	0	0	0	335	1476	1	1536	1536	1536	1536	335	b'eLs61bz7G21NDJnWhIuBRZrhaPd98MXIaMtl8MXJaCtpMMaKMZViBVS92AEAnsEETw=='	0.023721961304545403	0.05049882456660271	0.023721961304545403	0.010610975	0.00561098	0.0053054914	0.42852277	0.7154	0.44816118	0.0413770725329717	0.055826509992281594	0.031861248115698494	0.029860787
-1	-1	-1	-1	381.0	0.0	0.0	2.2999999999999545	0.0	1.050000000000182	5.889999999999873	0.9300000000000637	0.009999999999763531	0.020000000000209184	0.009999999999990905	2.5	0.43000000000006366	1.0599999999999454	0.19000000000005457	0.14999999999986358	ICAM555_ROS488_VECad647_placa13__Plate_D_p00_0_D08f11d0.TIF	ICAM555_ROS488_VECad647_placa13__Plate_D_p00_0_D08f11d2.TIF	ICAM555_ROS488_VECad647_placa13__Plate_D_p00_0_D08f11d1.TIF	ICAM555_ROS488_VECad647_placa13__Plate_D_p00_0_D08f11d3.TIF	0	0	0	0	336	1476	1	1536	1536	1536	1536	336	b'eLs61bz7G21NDJnWhIuBRZqh4WhrYtDFyGjLZfDFyWgraTDGijGVYgVUvdgBAKl5BFM='	0.028194118291139603	0.053304314613342285	0.027360785752534866	0.010610981	0.00561098	0.0053054914	0.42852277	0.7154	0.44816118	0.0454145222902298	0.06114926437536875	0.03380305568377177	0.034332942
-1	-1	-1	-1	175.0	0.0	0.0	2.599999999999909	0.0	1.0599999999999454	3.8900000000001	0.8899999999998727	0.01999999999998181	0.009999999999990905	0.01999999999998181	1.4300000000000637	0.4900000000000091	1.0199999999999818	0.21000000000003638	0.14000000000010004	ICAM555_ROS488_VECad647_placa13__Plate_D_p00_0_D09f00d0.TIF	ICAM555_ROS488_VECad647_placa13__Plate_D_p00_0_D09f00d2.TIF	ICAM555_ROS488_VECad647_placa13__Plate_D_p00_0_D09f00d1.TIF	ICAM555_ROS488_VECad647_placa13__Plate_D_p00_0_D09f00d3.TIF	0	0	0	0	337	1476	1	1536	1536	1536	1536	337	b'eLs61bz7G21NDJnWhIuB5Wj3fTDGyGjLZfDFyWgraTDGijGVYgVUvdgBAJ7JBE8='	0.018416471779346466	0.04769333451986313	0.022888626903295517	0.004472155	0.00280549	0.004472159	0.42852277	0.7154	0.44816118	0.030065948764483135	0.050677155454953514	0.02898852030436198	0.022888627
-1	-1	-1	-1	197.0	0.0	0.0	2.259999999999991	0.0	1.1100000000001273	4.129999999999882	0.9400000000000546	0.009999999999990905	0.009999999999990905	0.009999999999990905	1.490000000000009	0.4500000000000455	1.0600000000001728	0.19000000000005457	0.15000000000009095	ICAM555_ROS488_VECad647_placa13__Plate_D_p00_0_D09f01d0.TIF	ICAM555_ROS488_VECad647_placa13__Plate_D_p00_0_D09f01d2.TIF	ICAM555_ROS488_VECad647_placa13__Plate_D_p00_0_D09f01d1.TIF	ICAM555_ROS488_VECad647_placa13__Plate_D_p00_0_D09f01d3.TIF	0	0	0	0	338	1476	1	1536	1536	1536	1536	338	b'eLs61bz7G21NDJnWhIuBZZqB4WhrYtDFyGjLZfDFyWgraTDGijGVYgVUvdgBAKmBBFM='	0.018416471779346466	0.04488784447312355	0.023721961304545403	0.0036388226	0.00280549	0.004472157	0.42852277	0.7154	0.44816118	0.032045806447664894	0.051319037874539696	0.03140442570050558	0.019249804
-1	-1	-1	-1	89.0	0.0	0.0	2.4300000000000637	0.0	1.0800000000001546	3.5599999999999454	0.9300000000000637	0.009999999999990905	0.009999999999990905	0.01999999999998181	1.0299999999999727	0.44000000000005457	1.0599999999999454	0.19000000000005457	0.15999999999985448	ICAM555_ROS488_VECad647_placa13__Plate_D_p00_0_D09f02d0.TIF	ICAM555_ROS488_VECad647_placa13__Plate_D_p00_0_D09f02d2.TIF	ICAM555_ROS488_VECad647_placa13__Plate_D_p00_0_D09f02d1.TIF	ICAM555_ROS488_VECad647_placa13__Plate_D_p00_0_D09f02d3.TIF	0	0	0	0	339	1476	1	1536	1536	1536	1536	339	b'eLs61bz7G21NDJnWhIuBZZqB0WhrYtDFyGjLZfDFyWgraTDGijGVYgVUvdgBALQ5BFc='	0.018416471779346466	0.04769333451986313	0.022888626903295517	0.0016666669	0.00280549	0.0036388244	0.42852277	0.7154	0.44816118	0.024699779848257702	0.05049148698647817	0.028967594106992085	0.019249804
-1	-1	-1	-1	73.0	0.0	0.0	2.5499999999999545	0.0	1.0800000000001546	3.189999999999827	0.9300000000000637	0.01999999999998181	0.009999999999990905	0.009999999999990905	0.8800000000001091	0.4900000000000091	1.0799999999999272	0.18000000000006366	0.13999999999987267	ICAM555_ROS488_VECad647_placa13__Plate_D_p00_0_D09f03d0.TIF	ICAM555_ROS488_VECad647_placa13__Plate_D_p00_0_D09f03d2.TIF	ICAM555_ROS488_VECad647_placa13__Plate_D_p00_0_D09f03d1.TIF	ICAM555_ROS488_VECad647_placa13__Plate_D_p00_0_D09f03d3.TIF	0	0	0	0	340	1476	1	1536	1536	1536	1536	340	b'eLs61bz7G21NDJnWhIuBJSgfjLYmBluMjLZcBl+cjLaSBmOsGFMpVkDVix0AvvEEWw=='	0.018416471779346466	0.05049882456660271	0.022888626903295517	0.0016666669	0.00280549	0.0036388244	0.42852277	0.7154	0.44816118	0.024352317055066425	0.057086328665415444	0.030981322129567463	0.019249804
-1	-1	-1	-1	108.0	0.0	0.0	2.5599999999999454	0.0	1.0799999999999272	3.400000000000091	0.8799999999998818	0.01999999999998181	0.009999999999990905	0.020000000000209184	0.9600000000000364	0.4600000000000364	1.2699999999999818	0.17000000000007276	0.16000000000008185	ICAM555_ROS488_VECad647_placa13__Plate_D_p00_0_D09f04d0.TIF	ICAM555_ROS488_VECad647_placa13__Plate_D_p00_0_D09f04d2.TIF	ICAM555_ROS488_VECad647_placa13__Plate_D_p00_0_D09f04d1.TIF	ICAM555_ROS488_VECad647_placa13__Plate_D_p00_0_D09f04d3.TIF	0	0	0	0	341	1476	1	1536	1536	1536	1536	341	b'eLs61bz7G21NDJnWhIuBZZqByWhrYtDFyGjLZfDFyWgraTDGijGVYgVUvdgBAMmpBF8='	0.019249804317951202	0.05610980466008186	0.028194118291139603	0.0036388226	0.00280549	0.0053054877	0.42852277	0.7154	0.44816118	0.02636812875668208	0.059538414080937706	0.041242909928162895	0.022888627
-1	-1	-1	-1	132.0	0.0	0.0	2.25	0.0	1.0799999999999272	3.7200000000000273	0.9500000000000455	0.009999999999990905	0.009999999999990905	0.009999999999990905	1.2200000000000273	0.4500000000000455	1.0499999999999545	0.18000000000006366	0.14000000000010004	ICAM555_ROS488_VECad647_placa13__Plate_D_p00_0_D09f05d0.TIF	ICAM555_ROS488_VECad647_placa13__Plate_D_p00_0_D09f05d2.TIF	ICAM555_ROS488_VECad647_placa13__Plate_D_p00_0_D09f05d1.TIF	ICAM555_ROS488_VECad647_placa13__Plate_D_p00_0_D09f05d3.TIF	0	0	0	0	342	1476	1	1536	1536	1536	1536	342	b'eLs61bz7G21NDJnWhIuBZZqB6WhrYtDFyGjLZfDFyWgraTDGijGVYgVUvdgBANRhBGM='	0.019249804317951202	0.05049882456660271	0.022888626903295517	0.0036388226	0.00280549	0.0036388244	0.42852277	0.7154	0.44816118	0.026867846647898357	0.05507683753967285	0.029886504014333088	0.022888627
-1	-1	-1	-1	130.0	0.0	0.0	2.480000000000018	0.0	1.0399999999999636	3.2500000000002274	0.8299999999999272	0.009999999999990905	0.009999999999990905	0.009999999999990905	1.1700000000000728	0.44000000000005457	1.0199999999999818	0.1899999999998272	0.16000000000008185	ICAM555_ROS488_VECad647_placa13__Plate_D_p00_0_D09f06d0.TIF	ICAM555_ROS488_VECad647_placa13__Plate_D_p00_0_D09f06d2.TIF	ICAM555_ROS488_VECad647_placa13__Plate_D_p00_0_D09f06d1.TIF	ICAM555_ROS488_VECad647_placa13__Plate_D_p00_0_D09f06d3.TIF	0	0	0	0	343	1476	1	1536	1536	1536	1536	343	b'eLs61bz7G21NDJnWhIuB5WhrYjDGyGjLZfDFyWgraTDGijGVYgVUvdgBAN8ZBGc='	0.019249804317951202	0.053304314613342285	0.027360785752534866	0.0036388226	0.00280549	0.0053054877	0.42852277	0.7154	0.44816118	0.028614339729150135	0.057456438740094505	0.03857994079589844	0.022888627
-1	-1	-1	-1	293.0	0.0	0.0	2.3700000000001182	0.0	1.0599999999999454	4.7000000000000455	0.9100000000000819	0.009999999999990905	0.009999999999990905	0.009999999999990905	2.009999999999991	0.5	1.0800000000001546	0.18000000000006366	0.17000000000007276	ICAM555_ROS488_VECad647_placa13__Plate_D_p00_0_D09f07d0.TIF	ICAM555_ROS488_VECad647_placa13__Plate_D_p00_0_D09f07d2.TIF	ICAM555_ROS488_VECad647_placa13__Plate_D_p00_0_D09f07d1.TIF	ICAM555_ROS488_VECad647_placa13__Plate_D_p00_0_D09f07d3.TIF	0	0	0	0	344	1476	1	1536	1536	1536	1536	344	b'eLs61bz7G21NDJnWhIuBZZqB+WhrYtDFyGjLZfDFyWgraTDGijGVYgVUvdgBAOnRBGs='	0.018416471779346466	0.04769333451986313	0.022888626903295517	0.0053054895	0.00561098	0.004472159	0.42852277	0.7154	0.44816118	0.034827180206775665	0.053275033831596375	0.03086373209953308	0.022888627
-1	-1	-1	-1	220.0	0.0	0.0	2.160000000000082	0.0	1.0699999999999363	4.5	0.900000000000091	0.009999999999990905	0.009999999999990905	0.009999999999990905	1.5499999999999545	0.4500000000000455	1.0299999999999727	0.18000000000006366	0.13999999999987267	ICAM555_ROS488_VECad647_placa13__Plate_D_p00_0_D09f08d0.TIF	ICAM555_ROS488_VECad647_placa13__Plate_D_p00_0_D09f08d2.TIF	ICAM555_ROS488_VECad647_placa13__Plate_D_p00_0_D09f08d1.TIF	ICAM555_ROS488_VECad647_placa13__Plate_D_p00_0_D09f08d3.TIF	0	0	0	0	345	1476	1	1536	1536	1536	1536	345	b'eLs61bz7G21NDJnWhIuBZZqBxWhrYtDFyGjLZfDFyWgraTDGijGVYgVUvdgBAPSJBG8='	0.018416471779346466	0.04769333451986313	0.022888626903295517	0.0036388226	0.00280549	0.004472159	0.42852277	0.7154	0.44816118	0.03202218314011892	0.05203673243522644	0.02963242431481679	0.019249804
-1	-1	-1	-1	122.0	0.0	0.0	2.5	0.0	1.1000000000001364	4.249999999999773	0.9700000000002547	0.009999999999990905	0.01999999999998181	0.009999999999990905	1.1700000000000728	0.4899999999997817	1.0800000000001546	0.1899999999998272	0.15000000000009095	ICAM555_ROS488_VECad647_placa13__Plate_D_p00_0_D09f09d0.TIF	ICAM555_ROS488_VECad647_placa13__Plate_D_p00_0_D09f09d2.TIF	ICAM555_ROS488_VECad647_placa13__Plate_D_p00_0_D09f09d1.TIF	ICAM555_ROS488_VECad647_placa13__Plate_D_p00_0_D09f09d3.TIF	0	0	0	0	346	1476	1	1536	1536	1536	1536	346	b'eLs61bz7G21NDJnWhIuBJagJONqaGGwxMtpyGXxxMtpKGoyxYkylWAFVL3YA/0EEcw=='	0.018416471779346466	0.05049882456660271	0.023721961304545403	0.0036388226	0.00280549	0.0036388244	0.42852277	0.7154	0.44816118	0.02667054533958435	0.05408312380313873	0.031011817355950672	0.022888627
-1	-1	-1	-1	127.0	0.0	0.0	2.4699999999998	0.0	1.0800000000001546	3.599999999999909	0.8699999999998909	0.01999999999998181	0.010000000000218279	0.009999999999990905	1.1600000000000819	0.4499999999998181	1.300000000000182	0.16999999999984539	0.15000000000009095	ICAM555_ROS488_VECad647_placa13__Plate_D_p00_0_D09f10d0.TIF	ICAM555_ROS488_VECad647_placa13__Plate_D_p00_0_D09f10d2.TIF	ICAM555_ROS488_VECad647_placa13__Plate_D_p00_0_D09f10d1.TIF	ICAM555_ROS488_VECad647_placa13__Plate_D_p00_0_D09f10d3.TIF	0	0	0	0	347	1476	1	1536	1536	1536	1536	347	b'eLs61bz7G21NDJnWhIuBZZrhaPd98MXIaMtl8MXJaCtpMMaKMZViBVS92AEAqYUEUw=='	0.019249804317951202	0.04769333451986313	0.027360785752534866	0.0036388226	0.00561098	0.0044721533	0.42852277	0.7154	0.44816118	0.028046101331710815	0.052924791971842446	0.036728404462337494	0.022888627
-1	-1	-1	-1	89.0	0.0	0.0	2.269999999999982	0.0	1.099999999999909	3.5700000000001637	0.9600000000000364	0.01999999999998181	0.01999999999998181	0.01999999999998181	1.0599999999999454	0.44000000000005457	1.0599999999999454	0.17000000000007276	0.12999999999988177	ICAM555_ROS488_VECad647_placa13__Plate_D_p00_0_D09f11d0.TIF	ICAM555_ROS488_VECad647_placa13__Plate_D_p00_0_D09f11d2.TIF	ICAM555_ROS488_VECad647_placa13__Plate_D_p00_0_D09f11d1.TIF	ICAM555_ROS488_VECad647_placa13__Plate_D_p00_0_D09f11d3.TIF	0	0	0	0	348	1476	1	1536	1536	1536	1536	348	b'eLs61bz7G21NDJnWhIuBZZqh4WhrYtDFyGjLZfDFyWgraTDGijGVYgVUvdgBALQ9BFc='	0.019249804317951202	0.053304314613342285	0.027360785752534866	0.0036388226	0.00561098	0.004472157	0.42852277	0.7154	0.44816118	0.026404529809951782	0.0575797955195109	0.033631945649782814	0.022888627
-1	-1	-1	-1	542.0	0.0	0.0	2.400000000000091	0.0	1.0700000000001637	6.279999999999973	0.8399999999999181	0.009999999999990905	0.010000000000218279	0.010000000000218279	3.1799999999998363	0.4600000000000364	1.0699999999999363	0.20000000000004547	0.13999999999987267	ICAM555_ROS488_VECad647_placa13__Plate_D_p00_0_D10f00d0.TIF	ICAM555_ROS488_VECad647_placa13__Plate_D_p00_0_D10f00d2.TIF	ICAM555_ROS488_VECad647_placa13__Plate_D_p00_0_D10f00d1.TIF	ICAM555_ROS488_VECad647_placa13__Plate_D_p00_0_D10f00d3.TIF	0	0	0	0	349	1476	1	1536	1536	1536	1536	349	b'eLs61bz7G21NDJnWhIuhwWj3fTDGyGjLZfDFyWgraTDGijGVYgVUvdgBAEitBC8='	0.022888626903295517	0.04769333451986313	0.022888626903295517	0.01591647	0.00561098	0.006138824	0.42852277	0.7154	0.44816118	0.04449292023976644	0.05572318037350973	0.03134698669115702	0.035166275
-1	-1	-1	-1	564.0	0.0	0.0	2.1700000000000728	0.0	1.0499999999999545	8.320000000000164	0.9100000000000819	0.01999999999998181	0.020000000000209184	0.01999999999998181	3.3299999999999272	0.4600000000000364	1.0199999999999818	0.19000000000005457	0.13000000000010914	ICAM555_ROS488_VECad647_placa13__Plate_D_p00_0_D10f01d0.TIF	ICAM555_ROS488_VECad647_placa13__Plate_D_p00_0_D10f01d2.TIF	ICAM555_ROS488_VECad647_placa13__Plate_D_p00_0_D10f01d1.TIF	ICAM555_ROS488_VECad647_placa13__Plate_D_p00_0_D10f01d3.TIF	0	0	0	0	350	1476	1	1536	1536	1536	1536	350	b'eLs61bz7G21NDJnWhIuhQZqB4WhrYtDFyGjLZfDFyWgraTDGijGVYgVUvdgBAFNlBDM='	0.023721961304545403	0.04769333451986313	0.023721961304545403	0.016749803	0.00561098	0.006138826	0.42852277	0.7154	0.44816118	0.04727466901143392	0.054853156208992004	0.03416146834691366	0.03963843
-1	-1	-1	-1	330.0	0.0	0.0	2.230000000000018	0.0	1.0499999999999545	8.309999999999945	0.9300000000000637	0.009999999999990905	0.01999999999998181	0.01999999999998181	2.4500000000000455	0.4500000000000455	1.0299999999999727	0.18000000000006366	0.14999999999986358	ICAM555_ROS488_VECad647_placa13__Plate_D_p00_0_D10f02d0.TIF	ICAM555_ROS488_VECad647_placa13__Plate_D_p00_0_D10f02d2.TIF	ICAM555_ROS488_VECad647_placa13__Plate_D_p00_0_D10f02d1.TIF	ICAM555_ROS488_VECad647_placa13__Plate_D_p00_0_D10f02d3.TIF	0	0	0	0	351	1476	1	1536	1536	1536	1536	351	b'eLs61bz7G21NDJnWhIuhQZqB0WhrYtDFyGjLZfDFyWgraTDGijGVYgVUvdgBAF4dBDc='	0.022888626903295517	0.05049882456660271	0.023721961304545403	0.006138824	0.00561098	0.004472159	0.42852277	0.7154	0.44816118	0.03893697261810303	0.056600093841552734	0.034238254030545555	0.024555296
-1	-1	-1	-1	294.0	0.0	0.0	2.479999999999791	0.0	1.1000000000001364	8.3599999999999	0.9200000000000728	0.009999999999990905	0.009999999999990905	0.010000000000218279	2.290000000000191	0.4600000000000364	1.0799999999999272	0.1999999999998181	0.15000000000009095	ICAM555_ROS488_VECad647_placa13__Plate_D_p00_0_D10f03d0.TIF	ICAM555_ROS488_VECad647_placa13__Plate_D_p00_0_D10f03d2.TIF	ICAM555_ROS488_VECad647_placa13__Plate_D_p00_0_D10f03d1.TIF	ICAM555_ROS488_VECad647_placa13__Plate_D_p00_0_D10f03d3.TIF	0	0	0	0	352	1476	1	1536	1536	1536	1536	352	b'eLs61bz7G21NDJnWhIuhASgfjLYmBluMjLZcBl+cjLaSBmOsGFMpVkDVix0AaNUEOw=='	0.019249804317951202	0.05049882456660271	0.022888626903295517	0.0053054895	0.00561098	0.0053054877	0.42852277	0.7154	0.44816118	0.03533598283926646	0.05627801020940145	0.03160850703716278	0.023721961
-1	-1	-1	-1	275.0	0.0	0.0	2.509999999999991	0.0	1.1000000000001364	7.150000000000091	0.8399999999999181	0.01999999999998181	0.01999999999998181	0.01999999999998181	1.8900000000001	0.4299999999998363	1.2699999999999818	0.19000000000005457	0.13000000000010914	ICAM555_ROS488_VECad647_placa13__Plate_D_p00_0_D10f04d0.TIF	ICAM555_ROS488_VECad647_placa13__Plate_D_p00_0_D10f04d2.TIF	ICAM555_ROS488_VECad647_placa13__Plate_D_p00_0_D10f04d1.TIF	ICAM555_ROS488_VECad647_placa13__Plate_D_p00_0_D10f04d3.TIF	0	0	0	0	353	1476	1	1536	1536	1536	1536	353	b'eLs61bz7G21NDJnWhIuhQZqByWhrYtDFyGjLZfDFyWgraTDGijGVYgVUvdgBAHONBD8='	0.022888626903295517	0.05610980466008186	0.022888626903295517	0.0053054914	0.00280549	0.004472159	0.42852277	0.7154	0.44816118	0.03276523451010386	0.06017982463041941	0.033264048397541046	0.024555296
-1	-1	-1	-1	362.0	0.0	0.0	2.4200000000000728	0.0	1.0499999999999545	7.960000000000036	0.9400000000000546	0.01999999999998181	0.009999999999990905	0.01999999999998181	2.3299999999999272	0.43000000000006366	1.0499999999999545	0.19000000000005457	0.14999999999986358	ICAM555_ROS488_VECad647_placa13__Plate_D_p00_0_D10f05d0.TIF	ICAM555_ROS488_VECad647_placa13__Plate_D_p00_0_D10f05d2.TIF	ICAM555_ROS488_VECad647_placa13__Plate_D_p00_0_D10f05d1.TIF	ICAM555_ROS488_VECad647_placa13__Plate_D_p00_0_D10f05d3.TIF	0	0	0	0	354	1476	1	1536	1536	1536	1536	354	b'eLs61bz7G21NDJnWhIuhQZqB6WhrYtDFyGjLZfDFyWgraTDGijGVYgVUvdgBAH5FBEM='	0.019249804317951202	0.04769333451986313	0.02205529436469078	0.0053054895	0.00280549	0.0053054895	0.42852277	0.7154	0.44816118	0.03438220173120499	0.05227922399838766	0.030590516825517017	0.023721961
-1	-1	-1	-1	283.0	0.0	0.0	2.5799999999999272	0.0	1.1399999999998727	4.630000000000109	0.8899999999998727	0.009999999999990905	0.009999999999990905	0.010000000000218279	1.8599999999999	0.5	1.0299999999999727	0.19000000000005457	0.14999999999986358	ICAM555_ROS488_VECad647_placa13__Plate_D_p00_0_D10f06d0.TIF	ICAM555_ROS488_VECad647_placa13__Plate_D_p00_0_D10f06d2.TIF	ICAM555_ROS488_VECad647_placa13__Plate_D_p00_0_D10f06d1.TIF	ICAM555_ROS488_VECad647_placa13__Plate_D_p00_0_D10f06d3.TIF	0	0	0	0	355	1476	1	1536	1536	1536	1536	355	b'eLs61bz7G21NDJnWhIuhwWhrYjDGyGjLZfDFyWgraTDGijGVYgVUvdgBAIj9BEc='	0.019249804317951202	0.053304314613342285	0.022888626903295517	0.004472157	0.00280549	0.004472159	0.42852277	0.7154	0.44816118	0.03144260495901108	0.05821302533149719	0.0298239067196846	0.023721961
-1	-1	-1	-1	403.0	0.0	0.0	2.230000000000018	0.0	1.0499999999999545	5.730000000000018	0.9600000000000364	0.010000000000218279	0.010000000000218279	0.009999999999990905	2.6900000000000546	0.44000000000005457	1.0499999999999545	0.16999999999984539	0.13000000000010914	ICAM555_ROS488_VECad647_placa13__Plate_D_p00_0_D10f07d0.TIF	ICAM555_ROS488_VECad647_placa13__Plate_D_p00_0_D10f07d2.TIF	ICAM555_ROS488_VECad647_placa13__Plate_D_p00_0_D10f07d1.TIF	ICAM555_ROS488_VECad647_placa13__Plate_D_p00_0_D10f07d3.TIF	0	0	0	0	356	1476	1	1536	1536	1536	1536	356	b'eLs61bz7G21NDJnWhIuhQZqB+WhrYtDFyGjLZfDFyWgraTDGijGVYgVUvdgBAJO1BEs='	0.022888626903295517	0.04488784447312355	0.022888626903295517	0.008944314	0.00561098	0.0053054877	0.42852277	0.7154	0.44816118	0.03892336537440618	0.05201337734858195	0.030757834513982136	0.028194118
-1	-1	-1	-1	476.0	0.0	0.0	2.130000000000109	0.0	1.0599999999999454	10.870000000000118	0.9299999999998363	0.01999999999998181	0.010000000000218279	0.010000000000218279	2.990000000000009	0.4500000000000455	1.0600000000001728	0.1799999999998363	0.13000000000010914	ICAM555_ROS488_VECad647_placa13__Plate_D_p00_0_D10f08d0.TIF	ICAM555_ROS488_VECad647_placa13__Plate_D_p00_0_D10f08d2.TIF	ICAM555_ROS488_VECad647_placa13__Plate_D_p00_0_D10f08d1.TIF	ICAM555_ROS488_VECad647_placa13__Plate_D_p00_0_D10f08d3.TIF	0	0	0	0	357	1476	1	1536	1536	1536	1536	357	b'eLs61bz7G21NDJnWhIuhQZqBxWhrYtDFyGjLZfDFyWgraTDGijGVYgVUvdgBAJ5tBE8='	0.022888626903295517	0.05049882456660271	0.02205529436469078	0.014249802	0.00561098	0.0053054914	0.42852277	0.7154	0.44816118	0.04271539052327474	0.05501847962538401	0.02990976224342982	0.033499606
-1	-1	-1	-1	433.0	0.0	0.0	2.4299999999998363	0.0	1.0000000000002274	11.659999999999854	0.8700000000001182	0.009999999999990905	0.009999999999990905	0.009999999999990905	3.0299999999999727	0.4800000000000182	1.0599999999999454	0.20000000000004547	0.14999999999986358	ICAM555_ROS488_VECad647_placa13__Plate_D_p00_0_D10f09d0.TIF	ICAM555_ROS488_VECad647_placa13__Plate_D_p00_0_D10f09d2.TIF	ICAM555_ROS488_VECad647_placa13__Plate_D_p00_0_D10f09d1.TIF	ICAM555_ROS488_VECad647_placa13__Plate_D_p00_0_D10f09d3.TIF	0	0	0	0	358	1476	1	1536	1536	1536	1536	358	b'eLs61bz7G21NDJnWhIuhAagJONqaGGwxMtpyGXxxMtpKGoyxYkylWAFVL3YAqSUEUw=='	0.023721961304545403	0.053304314613342285	0.023721961304545403	0.010610979	0.00561098	0.0053054914	0.42852277	0.7154	0.44816118	0.04170882205168406	0.05990579227606455	0.03372360517581304	0.033499606
-1	-1	-1	-1	415.0	0.0	0.0	2.509999999999991	0.0	1.0399999999999636	9.909999999999854	0.9100000000000819	0.009999999999990905	0.01999999999998181	0.009999999999990905	2.9500000000000455	0.44000000000005457	1.2000000000000455	0.1899999999998272	0.14000000000010004	ICAM555_ROS488_VECad647_placa13__Plate_D_p00_0_D10f10d0.TIF	ICAM555_ROS488_VECad647_placa13__Plate_D_p00_0_D10f10d2.TIF	ICAM555_ROS488_VECad647_placa13__Plate_D_p00_0_D10f10d1.TIF	ICAM555_ROS488_VECad647_placa13__Plate_D_p00_0_D10f10d3.TIF	0	0	0	0	359	1476	1	1536	1536	1536	1536	359	b'eLs61bz7G21NDJnWhIuhQZrhaPd98MXIaMtl8MXJaCtpMMaKMZViBVS92AEAU2kEMw=='	0.022888626903295517	0.04769333451986313	0.027360785752534866	0.013110984	0.00561098	0.0053054914	0.42852277	0.7154	0.44816118	0.0408398782213529	0.05522827307383219	0.03561322639385859	0.033499606
-1	-1	-1	-1	315.0	0.0	0.0	2.2100000000000364	0.0	1.0700000000001637	9.889999999999873	0.900000000000091	0.01999999999998181	0.009999999999990905	0.009999999999990905	2.2999999999999545	0.43000000000006366	1.009999999999991	0.17000000000007276	0.13999999999987267	ICAM555_ROS488_VECad647_placa13__Plate_D_p00_0_D10f11d0.TIF	ICAM555_ROS488_VECad647_placa13__Plate_D_p00_0_D10f11d2.TIF	ICAM555_ROS488_VECad647_placa13__Plate_D_p00_0_D10f11d1.TIF	ICAM555_ROS488_VECad647_placa13__Plate_D_p00_0_D10f11d3.TIF	0	0	0	0	360	1476	1	1536	1536	1536	1536	360	b'eLs61bz7G21NDJnWhIuhQZqh4WhrYtDFyGjLZfDFyWgraTDGijGVYgVUvdgBAF4hBDc='	0.022888626903295517	0.053304314613342285	0.023721961304545403	0.0053054914	0.00561098	0.004472157	0.42852277	0.7154	0.44816118	0.03620347132285436	0.05800942083199819	0.03381460656722387	0.024555296
-1	-1	-1	-1	958.0	0.0	0.0	2.380000000000109	0.0	1.0199999999999818	8.470000000000027	0.9199999999998454	0.01999999999998181	0.020000000000209184	0.009999999999990905	3.5599999999999454	0.4299999999998363	1.0800000000001546	0.19000000000005457	0.13999999999987267	ICAM555_ROS488_VECad647_placa13__Plate_D_p00_0_D11f00d0.TIF	ICAM555_ROS488_VECad647_placa13__Plate_D_p00_0_D11f00d2.TIF	ICAM555_ROS488_VECad647_placa13__Plate_D_p00_0_D11f00d1.TIF	ICAM555_ROS488_VECad647_placa13__Plate_D_p00_0_D11f00d3.TIF	0	0	0	0	361	1476	1	1536	1536	1536	1536	361	b'eLs61bz7G21NDJnWBLgJONp9H3wxMtpyGXxxMtpKGoyxYkylWAFVL3YAU3EEMw=='	0.01758313737809658	0.05049882456660271	0.03349960595369339	0.0025000013	0.00280549	0.006138824	0.42852277	0.7154	0.44816118	0.020876037577788036	0.054193769892056785	0.04122250775496165	0.019249804
-1	-1	-1	-1	986.0	0.0	0.0	2.2899999999999636	0.0	1.0799999999999272	6.440000000000055	0.9799999999997908	0.009999999999990905	0.009999999999990905	0.01999999999998181	3.8099999999999454	0.44000000000005457	1.0299999999999727	0.22000000000002728	0.14000000000010004	ICAM555_ROS488_VECad647_placa13__Plate_D_p00_0_D11f01d0.TIF	ICAM555_ROS488_VECad647_placa13__Plate_D_p00_0_D11f01d2.TIF	ICAM555_ROS488_VECad647_placa13__Plate_D_p00_0_D11f01d1.TIF	ICAM555_ROS488_VECad647_placa13__Plate_D_p00_0_D11f01d3.TIF	0	0	0	0	362	1476	1	1536	1536	1536	1536	362	b'eLs61bz7G21NDJnWBLgJaDjamhh0MTLachl8cTLaShqMsWJMpVgBVS92AF4pBDc='	0.018416471779346466	0.05049882456660271	0.034332942217588425	0.0025000013	0.00280549	0.006138824	0.42852277	0.7154	0.44816118	0.021027485529581707	0.05345590909322103	0.04413872957229614	0.019249804
-1	-1	-1	-1	862.0	0.0	0.0	2.3400000000001455	0.0	1.0799999999999272	9.690000000000055	0.9400000000000546	0.01999999999998181	0.01999999999998181	0.01999999999998181	3.8700000000001182	0.4499999999998181	1.0399999999999636	0.20000000000004547	0.13999999999987267	ICAM555_ROS488_VECad647_placa13__Plate_D_p00_0_D11f02d0.TIF	ICAM555_ROS488_VECad647_placa13__Plate_D_p00_0_D11f02d2.TIF	ICAM555_ROS488_VECad647_placa13__Plate_D_p00_0_D11f02d1.TIF	ICAM555_ROS488_VECad647_placa13__Plate_D_p00_0_D11f02d3.TIF	0	0	0	0	363	1476	1	1536	1536	1536	1536	363	b'eLs61bz7G21NDJnWBLgJaDTamhh0MTLachl8cTLaShqMsWJMpVgBVS92AGjhBDs='	0.018416471779346466	0.05049882456660271	0.034332942217588425	0.0016666669	0.00561098	0.006138824	0.42852277	0.7154	0.44816118	0.02104412019252777	0.05553867916266123	0.04294353723526001	0.019249804
-1	-1	-1	-1	771.0	0.0	0.0	2.4900000000002365	0.0	0.9499999999998181	10.500000000000227	0.9199999999998454	0.009999999999990905	0.009999999999990905	0.009999999999990905	3.740000000000009	0.4499999999998181	1.2999999999999545	0.20000000000004547	0.16000000000008185	ICAM555_ROS488_VECad647_placa13__Plate_D_p00_0_D11f03d0.TIF	ICAM555_ROS488_VECad647_placa13__Plate_D_p00_0_D11f03d2.TIF	ICAM555_ROS488_VECad647_placa13__Plate_D_p00_0_D11f03d1.TIF	ICAM555_ROS488_VECad647_placa13__Plate_D_p00_0_D11f03d3.TIF	0	0	0	0	364	1476	1	1536	1536	1536	1536	364	b'eLs61bz7G21NDJnWBLgJaDzamhh0MTLachl8cTLaShqMsWJMpVgBVS92AHOZBD8='	0.018416471779346466	0.05049882456660271	0.029027452692389488	0.0016666669	0.00280549	0.0069721565	0.42852277	0.7154	0.44816118	0.02076195552945137	0.05625006059805552	0.03906836857398351	0.019249804
-1	-1	-1	-1	581.0	0.009999999999990905	0.0	2.6200000000001182	0.0	1.0899999999999181	9.650000000000091	0.9799999999997908	0.020000000000209184	0.009999999999990905	0.009999999999990905	2.9299999999998363	0.4900000000000091	1.0800000000001546	0.1999999999998181	0.15000000000009095	ICAM555_ROS488_VECad647_placa13__Plate_D_p00_0_D11f04d0.TIF	ICAM555_ROS488_VECad647_placa13__Plate_D_p00_0_D11f04d2.TIF	ICAM555_ROS488_VECad647_placa13__Plate_D_p00_0_D11f04d1.TIF	ICAM555_ROS488_VECad647_placa13__Plate_D_p00_0_D11f04d3.TIF	0	0	0	0	365	1476	1	1536	1536	1536	1536	365	b'eLs61bz7G21NDJnWBLgJaDLamhh0MTLachl8cTLaShqMsWJMpVgBVS92AH5RBEM='	0.019249804317951202	0.05891529470682144	0.028194118291139603	0.0036388226	0.00561098	0.0053054914	0.42852277	0.7154	0.44816118	0.02270859231551488	0.06339431305726369	0.03782865156730016	0.022888627
-1	-1	-1	-1	764.0	0.0	0.0	2.2899999999999636	0.0	1.0799999999999272	12.610000000000127	0.8899999999998727	0.009999999999990905	0.009999999999990905	0.009999999999990905	3.8400000000001455	0.4700000000000273	1.009999999999991	0.18000000000006366	0.15999999999985448	ICAM555_ROS488_VECad647_placa13__Plate_D_p00_0_D11f05d0.TIF	ICAM555_ROS488_VECad647_placa13__Plate_D_p00_0_D11f05d2.TIF	ICAM555_ROS488_VECad647_placa13__Plate_D_p00_0_D11f05d1.TIF	ICAM555_ROS488_VECad647_placa13__Plate_D_p00_0_D11f05d3.TIF	0	0	0	0	366	1476	1	1536	1536	1536	1536	366	b'eLs61bz7G21NDJnWBLgJaDramhh0MTLachl8cTLaShqMsWJMpVgBVS92AIkJBEc='	0.018416471779346466	0.05049882456660271	0.032666273415088654	0.0016666669	0.00280549	0.006138824	0.42852277	0.7154	0.44816118	0.02065649876991908	0.055607929825782776	0.03915617863337199	0.019249804
-1	-1	-1	-1	727.0	0.0	0.0	2.4300000000000637	0.0	1.009999999999991	11.700000000000045	0.8699999999998909	0.009999999999990905	0.009999999999990905	0.009999999999990905	3.7200000000000273	0.44000000000005457	1.0699999999999363	0.19000000000005457	0.16000000000008185	ICAM555_ROS488_VECad647_placa13__Plate_D_p00_0_D11f06d0.TIF	ICAM555_ROS488_VECad647_placa13__Plate_D_p00_0_D11f06d2.TIF	ICAM555_ROS488_VECad647_placa13__Plate_D_p00_0_D11f06d1.TIF	ICAM555_ROS488_VECad647_placa13__Plate_D_p00_0_D11f06d3.TIF	0	0	0	0	367	1476	1	1536	1536	1536	1536	367	b'eLs61bz7G21NDJnWBLgJONqaGHwxMtpyGXxxMtpKGoyxYkylWAFVL3YAk8EESw=='	0.018416471779346466	0.053304314613342285	0.028194118291139603	0.0016666669	0.00280549	0.0069721565	0.42852277	0.7154	0.44816118	0.020868676404158275	0.056908840934435524	0.03731831908226013	0.019249804
-1	-1	-1	-1	1078.0	0.0	0.0	2.3299999999999272	0.0	1.0799999999999272	10.75	0.9299999999998363	0.020000000000209184	0.009999999999990905	0.01999999999998181	4.819999999999936	0.4299999999998363	1.0299999999999727	0.19000000000005457	0.16000000000008185	ICAM555_ROS488_VECad647_placa13__Plate_D_p00_0_D11f07d0.TIF	ICAM555_ROS488_VECad647_placa13__Plate_D_p00_0_D11f07d2.TIF	ICAM555_ROS488_VECad647_placa13__Plate_D_p00_0_D11f07d1.TIF	ICAM555_ROS488_VECad647_placa13__Plate_D_p00_0_D11f07d3.TIF	0	0	0	0	368	1476	1	1536	1536	1536	1536	368	b'eLs61bz7G21NDJnWBLgJaD7amhh0MTLachl8cTLaShqMsWJMpVgBVS92AJ55BE8='	0.018416471779346466	0.05049882456660271	0.03349960595369339	0.0025000013	0.00280549	0.0053054914	0.42852277	0.7154	0.44816118	0.0215618833899498	0.05433204770088196	0.039774579306443535	0.019249804
-1	-1	-1	-1	1026.0	0.0	0.0	2.369999999999891	0.0	1.1499999999998636	10.820000000000164	0.8799999999998818	0.009999999999990905	0.009999999999990905	0.01999999999998181	4.930000000000064	0.4600000000000364	1.0799999999999272	0.21000000000026375	0.15999999999985448	ICAM555_ROS488_VECad647_placa13__Plate_D_p00_0_D11f08d0.TIF	ICAM555_ROS488_VECad647_placa13__Plate_D_p00_0_D11f08d2.TIF	ICAM555_ROS488_VECad647_placa13__Plate_D_p00_0_D11f08d1.TIF	ICAM555_ROS488_VECad647_placa13__Plate_D_p00_0_D11f08d3.TIF	0	0	0	0	369	1476	1	1536	1536	1536	1536	369	b'eLs61bz7G21NDJnWBLgJaDHamhh0MTLachl8cTLaShqMsWJMpVgBVS92AKkxBFM='	0.018416471779346466	0.05049882456660271	0.034332942217588425	0.0036388226	0.00561098	0.0053054914	0.42852277	0.7154	0.44816118	0.021872438490390778	0.05515677730242411	0.042558093865712486	0.019249804
-1	-1	-1	-1	964.0	0.0	0.0	2.5699999999999363	0.0	1.040000000000191	11.100000000000136	0.9300000000000637	0.01999999999998181	0.009999999999763531	0.009999999999763531	5.029999999999973	0.4900000000000091	1.0799999999999272	0.21000000000003638	0.14999999999986358	ICAM555_ROS488_VECad647_placa13__Plate_D_p00_0_D11f09d0.TIF	ICAM555_ROS488_VECad647_placa13__Plate_D_p00_0_D11f09d2.TIF	ICAM555_ROS488_VECad647_placa13__Plate_D_p00_0_D11f09d1.TIF	ICAM555_ROS488_VECad647_placa13__Plate_D_p00_0_D11f09d3.TIF	0	0	0	0	370	1476	1	1536	1536	1536	1536	370	b'eLs61bz7G21NDJnWBLQJONqaGGwxMtpyGXxxMtpKGoyxYkylWAFVL3YAs+kEVw=='	0.019249804317951202	0.053304314613342285	0.03797176480293274	0.0036388226	0.00561098	0.0053054914	0.42852277	0.7154	0.44816118	0.022876009345054626	0.058153703808784485	0.04355216523011526	0.022888627
-1	-1	-1	-1	953.0	0.0	0.0	2.520000000000209	0.0	1.1099999999999	10.1400000000001	0.9399999999998272	0.009999999999990905	0.010000000000218279	0.01999999999998181	4.149999999999864	0.4500000000000455	1.25	0.19000000000005457	0.15999999999985448	ICAM555_ROS488_VECad647_placa13__Plate_D_p00_0_D11f10d0.TIF	ICAM555_ROS488_VECad647_placa13__Plate_D_p00_0_D11f10d2.TIF	ICAM555_ROS488_VECad647_placa13__Plate_D_p00_0_D11f10d1.TIF	ICAM555_ROS488_VECad647_placa13__Plate_D_p00_0_D11f10d3.TIF	0	0	0	0	371	1476	1	1536	1536	1536	1536	371	b'eLs61bz7G21NDJnWBKgJaDjafR98MTLachl8cTLaShqMsWJMpVgBVS92AF4tBDc='	0.018416471779346466	0.04769333451986313	0.03349960595369339	0.0025000013	0.00280549	0.0053054914	0.42852277	0.7154	0.44816118	0.021275694171587627	0.052770376205444336	0.04153806219498316	0.019249804
-1	-1	-1	-1	744.0	0.0	0.0	2.3199999999999363	0.0	1.0799999999999272	13.809999999999945	0.8800000000003365	0.010000000000218279	0.01999999999998181	0.009999999999763531	4.309999999999945	0.44000000000005457	1.0399999999999636	0.1999999999998181	0.15000000000009095	ICAM555_ROS488_VECad647_placa13__Plate_D_p00_0_D11f11d0.TIF	ICAM555_ROS488_VECad647_placa13__Plate_D_p00_0_D11f11d2.TIF	ICAM555_ROS488_VECad647_placa13__Plate_D_p00_0_D11f11d1.TIF	ICAM555_ROS488_VECad647_placa13__Plate_D_p00_0_D11f11d3.TIF	0	0	0	0	372	1476	1	1536	1536	1536	1536	372	b'eLs61bz7G21NDJnWBKgJaGg42poYdDEy2nIZfHEy2koajLFiTKVYAVUvdgBo5QQ7'	0.018416471779346466	0.053304314613342285	0.032666273415088654	0.0025000013	0.00280549	0.006138824	0.42852277	0.7154	0.44816118	0.02129857490460078	0.057091280817985535	0.040492030481497444	0.019249804
-1	-1	-1	-1	518.0	0.0	0.0	2.4200000000000728	0.0	1.0399999999999636	10.38000000000011	0.9799999999997908	0.009999999999990905	0.009999999999990905	0.01999999999998181	3.189999999999827	0.44000000000028194	1.0	0.1899999999998272	0.15000000000009095	ICAM555_ROS488_VECad647_placa13__Plate_D_p00_0_E02f00d0.TIF	ICAM555_ROS488_VECad647_placa13__Plate_D_p00_0_E02f00d2.TIF	ICAM555_ROS488_VECad647_placa13__Plate_D_p00_0_E02f00d1.TIF	ICAM555_ROS488_VECad647_placa13__Plate_D_p00_0_E02f00d3.TIF	0	0	0	0	373	1476	1	1536	1536	1536	1536	373	b'eLs61bz7G21NDJnWhOto931wxshoy2XwxcloK2kwxooxlWIFVL3YAQBeOQQ3'	0.01758313737809658	0.04769333451986313	0.022888626903295517	0.0025000013	0.00280549	0.006138826	0.42852277	0.7154	0.44816118	0.02189318835735321	0.05238274733225504	0.030738919973373413	0.019249804
-1	-1	-1	-1	522.0	0.0	0.0	2.380000000000109	0.0	1.1000000000001364	9.269999999999982	0.8900000000001	0.009999999999990905	0.01999999999998181	0.01999999999998181	3.009999999999991	0.4900000000000091	0.9900000000000091	0.20000000000004547	0.11999999999989086	ICAM555_ROS488_VECad647_placa13__Plate_D_p00_0_E02f01d0.TIF	ICAM555_ROS488_VECad647_placa13__Plate_D_p00_0_E02f01d2.TIF	ICAM555_ROS488_VECad647_placa13__Plate_D_p00_0_E02f01d1.TIF	ICAM555_ROS488_VECad647_placa13__Plate_D_p00_0_E02f01d3.TIF	0	0	0	0	374	1476	1	1536	1536	1536	1536	374	b'eLs61bz7G21NDJnWBDgfGI62JgZdjIy2XAZfnIy2kgZjrBhTKVZA1YsdAGjxBDs='	0.01758313737809658	0.04769333451986313	0.023721961304545403	0.0025000013	0.00561098	0.006138826	0.42852277	0.7154	0.44816118	0.022131554782390594	0.05353869994481405	0.03140107045571009	0.019249804
-1	-1	-1	-1	262.0	0.0	0.0	2.339999999999918	0.0	1.1099999999999	4.5300000000002	0.9900000000000091	0.009999999999990905	0.009999999999990905	0.01999999999998181	1.8199999999999363	0.4600000000000364	1.0600000000004002	0.1799999999998363	0.15000000000009095	ICAM555_ROS488_VECad647_placa13__Plate_D_p00_0_E02f02d0.TIF	ICAM555_ROS488_VECad647_placa13__Plate_D_p00_0_E02f02d2.TIF	ICAM555_ROS488_VECad647_placa13__Plate_D_p00_0_E02f02d1.TIF	ICAM555_ROS488_VECad647_placa13__Plate_D_p00_0_E02f02d3.TIF	0	0	0	0	375	1476	1	1536	1536	1536	1536	375	b'eLs61bz7G21NDJnWBDgfGI22JgZdjIy2XAZfnIy2kgZjrBhTKVZA1YsdAHOpBD8='	0.01758313737809658	0.04769333451986313	0.02205529436469078	0.0008333344	0.00280549	0.004472155	0.42852277	0.7154	0.44816118	0.01944032311439514	0.05331018567085266	0.026947331925233204	0.018416472
-1	-1	-1	-1	271.0	0.0	0.0	2.550000000000182	0.0	1.099999999999909	5.150000000000091	0.9299999999998363	0.009999999999990905	0.009999999999990905	0.01999999999998181	1.9199999999998454	0.5100000000002183	1.0499999999999545	0.1899999999998272	0.15000000000009095	ICAM555_ROS488_VECad647_placa13__Plate_D_p00_0_E02f03d0.TIF	ICAM555_ROS488_VECad647_placa13__Plate_D_p00_0_E02f03d2.TIF	ICAM555_ROS488_VECad647_placa13__Plate_D_p00_0_E02f03d1.TIF	ICAM555_ROS488_VECad647_placa13__Plate_D_p00_0_E02f03d3.TIF	0	0	0	0	376	1476	1	1536	1536	1536	1536	376	b'eLs61bz7G21NDJnWBDQfjLYmBluMjLZcBl+cjLaSBmOsGFMpVkDVix0AfmEEQw=='	0.01758313737809658	0.04769333451986313	0.02205529436469078	0.0008333344	0.00280549	0.0053054895	0.42852277	0.7154	0.44816118	0.019911641875902813	0.05465101202329	0.027058611313501995	0.018416472
-1	-1	-1	-1	349.0	0.0	0.0	2.3999999999998636	0.0	1.0299999999999727	6.0900000000001455	0.9800000000000182	0.009999999999990905	0.01999999999998181	0.01999999999998181	2.5699999999999363	0.4399999999998272	1.2699999999999818	0.20000000000027285	0.1499999999996362	ICAM555_ROS488_VECad647_placa13__Plate_D_p00_0_E02f04d0.TIF	ICAM555_ROS488_VECad647_placa13__Plate_D_p00_0_E02f04d2.TIF	ICAM555_ROS488_VECad647_placa13__Plate_D_p00_0_E02f04d1.TIF	ICAM555_ROS488_VECad647_placa13__Plate_D_p00_0_E02f04d3.TIF	0	0	0	0	377	1476	1	1536	1536	1536	1536	377	b'eLs61bz7G21NDJnWBDgfmIy2JgZdjIy2XAZfnIy2kgZjrBhTKVZA1YsdAIkZBEc='	0.018416471779346466	0.053304314613342285	0.022888626903295517	0.0016666669	0.00280549	0.0053054914	0.42852277	0.7154	0.44816118	0.021053045988082886	0.058159276843070984	0.029098868370056152	0.019249804
-1	-1	-1	-1	417.0	0.0	0.0	2.3299999999999272	0.0	1.0499999999999545	5.910000000000082	1.0000000000002274	0.009999999999990905	0.009999999999990905	0.009999999999990905	2.650000000000091	0.4399999999998272	1.0199999999999818	0.20000000000027285	0.14999999999986358	ICAM555_ROS488_VECad647_placa13__Plate_D_p00_0_E02f05d0.TIF	ICAM555_ROS488_VECad647_placa13__Plate_D_p00_0_E02f05d2.TIF	ICAM555_ROS488_VECad647_placa13__Plate_D_p00_0_E02f05d1.TIF	ICAM555_ROS488_VECad647_placa13__Plate_D_p00_0_E02f05d3.TIF	0	0	0	0	378	1476	1	1536	1536	1536	1536	378	b'eLs61bz7G21NDJnWBDgfmI62JgZdjIy2XAZfnIy2kgZjrBhTKVZA1YsdAJPRBEs='	0.01758313737809658	0.05049882456660271	0.02205529436469078	0.0008333344	0.00280549	0.00613882	0.42852277	0.7154	0.44816118	0.020936662952105205	0.05525276064872742	0.02970283478498459	0.018416472
-1	-1	-1	-1	322.0	0.0	0.0	2.4300000000000637	0.0	1.0599999999999454	5.920000000000073	0.9700000000000273	0.01999999999998181	0.01999999999998181	0.01999999999998181	2.2799999999999727	0.4500000000000455	1.0799999999999272	0.20000000000004547	0.15000000000009095	ICAM555_ROS488_VECad647_placa13__Plate_D_p00_0_E02f06d0.TIF	ICAM555_ROS488_VECad647_placa13__Plate_D_p00_0_E02f06d2.TIF	ICAM555_ROS488_VECad647_placa13__Plate_D_p00_0_E02f06d1.TIF	ICAM555_ROS488_VECad647_placa13__Plate_D_p00_0_E02f06d3.TIF	0	0	0	0	379	1476	1	1536	1536	1536	1536	379	b'eLs61bz7G21NDJnWBDgfjLYmBl+MjLZcBl+cjLaSBmOsGFMpVkDVix0AnokETw=='	0.018416471779346466	0.05610980466008186	0.02205529436469078	0.0016666669	0.00280549	0.0053054895	0.42852277	0.7154	0.44816118	0.021649616460005443	0.06038443247477213	0.029533229768276215	0.019249804
-1	-1	-1	-1	389.0	0.0	0.0	2.2100000000000364	0.0	1.0800000000001546	6.8599999999999	0.9500000000000455	0.01999999999998181	0.01999999999998181	0.01999999999998181	2.479999999999791	0.45000000000027285	1.0699999999999363	0.19000000000005457	0.14999999999986358	ICAM555_ROS488_VECad647_placa13__Plate_D_p00_0_E02f07d0.TIF	ICAM555_ROS488_VECad647_placa13__Plate_D_p00_0_E02f07d2.TIF	ICAM555_ROS488_VECad647_placa13__Plate_D_p00_0_E02f07d1.TIF	ICAM555_ROS488_VECad647_placa13__Plate_D_p00_0_E02f07d3.TIF	0	0	0	0	380	1476	1	1536	1536	1536	1536	380	b'eLs61bz7G21NDJnWBDgfmI+2JgZdjIy2XAZfnIy2kgZjrBhTKVZA1YsdAKlBBFM='	0.01758313737809658	0.05049882456660271	0.02205529436469078	0.0008333344	0.00280549	0.0053054914	0.42852277	0.7154	0.44816118	0.02060513322552045	0.054919679959615074	0.02815168599287669	0.018416472
-1	-1	-1	-1	390.0	0.0	0.0	2.3900000000001	0.0	1.0599999999999454	5.200000000000273	0.919999999999618	0.01999999999998181	0.010000000000218279	0.010000000000218279	2.190000000000282	0.4399999999998272	1.050000000000182	0.1899999999998272	0.14000000000032742	ICAM555_ROS488_VECad647_placa13__Plate_D_p00_0_E02f08d0.TIF	ICAM555_ROS488_VECad647_placa13__Plate_D_p00_0_E02f08d2.TIF	ICAM555_ROS488_VECad647_placa13__Plate_D_p00_0_E02f08d1.TIF	ICAM555_ROS488_VECad647_placa13__Plate_D_p00_0_E02f08d3.TIF	0	0	0	0	381	1476	1	1536	1536	1536	1536	381	b'eLs61bz7G21NDJnWBDgfWIy2JgZdjIy2XAZfnIy2kgZjrBhTKVZA1YsdALP5BFc='	0.01758313737809658	0.05049882456660271	0.02205529436469078	0.0008333344	0.00280549	0.0053054914	0.42852277	0.7154	0.44816118	0.021000380317370098	0.0548403263092041	0.02841649701197942	0.018416472
-1	-1	-1	-1	290.0	0.0	0.0	2.520000000000209	0.0	1.1299999999998818	5.939999999999827	0.9100000000000819	0.01999999999998181	0.01999999999998181	0.01999999999998181	1.9600000000002638	0.4899999999997817	1.0899999999999181	0.18000000000029104	0.16000000000030923	ICAM555_ROS488_VECad647_placa13__Plate_D_p00_0_E02f09d0.TIF	ICAM555_ROS488_VECad647_placa13__Plate_D_p00_0_E02f09d2.TIF	ICAM555_ROS488_VECad647_placa13__Plate_D_p00_0_E02f09d1.TIF	ICAM555_ROS488_VECad647_placa13__Plate_D_p00_0_E02f09d3.TIF	0	0	0	0	382	1476	1	1536	1536	1536	1536	382	b'eLs61bz7G21NDJnWBDgfWI62JgZdjIy2XAZfnIy2kgZjrBhTKVZA1YsdAL6xBFs='	0.018416471779346466	0.053304314613342285	0.02205529436469078	0.0016666669	0.00561098	0.004472155	0.42852277	0.7154	0.44816118	0.021353100736935932	0.05923354625701904	0.026991407076517742	0.019249804
-1	-1	-1	-1	385.0	0.0	0.0	2.490000000000009	0.0	1.0599999999999454	6.539999999999964	0.9300000000000637	0.009999999999990905	0.01999999999998181	0.01999999999998181	2.4400000000000546	0.4500000000000455	1.2899999999999636	0.19000000000005457	0.15999999999985448	ICAM555_ROS488_VECad647_placa13__Plate_D_p00_0_E02f10d0.TIF	ICAM555_ROS488_VECad647_placa13__Plate_D_p00_0_E02f10d2.TIF	ICAM555_ROS488_VECad647_placa13__Plate_D_p00_0_E02f10d1.TIF	ICAM555_ROS488_VECad647_placa13__Plate_D_p00_0_E02f10d3.TIF	0	0	0	0	383	1476	1	1536	1536	1536	1536	383	b'eLs61bz7G21NDJnWBCgfGI523wdfjIy2XAZfnIy2kgZjrBhTKVZA1YsdAGj1BDs='	0.01758313737809658	0.04769333451986313	0.02205529436469078	0.0008333344	0.00280549	0.0053054895	0.42852277	0.7154	0.44816118	0.020684986064831417	0.05279676616191864	0.028632308046023052	0.018416472
-1	-1	-1	-1	242.0	0.0	0.0	2.439999999999827	0.0	1.0900000000001455	5.4200000000003	0.9900000000000091	0.01999999999998181	0.009999999999990905	0.009999999999990905	1.7499999999997726	0.47000000000025466	1.0399999999999636	0.209999999999809	0.15000000000009095	ICAM555_ROS488_VECad647_placa13__Plate_D_p00_0_E02f11d0.TIF	ICAM555_ROS488_VECad647_placa13__Plate_D_p00_0_E02f11d2.TIF	ICAM555_ROS488_VECad647_placa13__Plate_D_p00_0_E02f11d1.TIF	ICAM555_ROS488_VECad647_placa13__Plate_D_p00_0_E02f11d3.TIF	0	0	0	0	384	1476	1	1536	1536	1536	1536	384	b'eLs61bz7G21NDJnWBCgfGBqOtiYGXYyMtlwGX5yMtpIGY6wYUylWQNWLHQBzrQQ/'	0.01758313737809658	0.05049882456660271	0.022888626903295517	0.0008333344	0.00561098	0.004472157	0.42852277	0.7154	0.44816118	0.020264800637960434	0.055186192194620766	0.02847748001416524	0.018416472
-1	-1	-1	-1	618.0	0.0	0.0	2.339999999999918	0.0	1.0900000000001455	7.170000000000073	0.9400000000000546	0.01999999999998181	0.01999999999998181	0.009999999999990905	3.4700000000000273	0.4399999999998272	1.0799999999999272	0.20000000000004547	0.14000000000010004	ICAM555_ROS488_VECad647_placa13__Plate_D_p00_0_E03f00d0.TIF	ICAM555_ROS488_VECad647_placa13__Plate_D_p00_0_E03f00d2.TIF	ICAM555_ROS488_VECad647_placa13__Plate_D_p00_0_E03f00d1.TIF	ICAM555_ROS488_VECad647_placa13__Plate_D_p00_0_E03f00d3.TIF	0	0	0	0	385	1476	1	1536	1536	1536	1536	385	b'eLs61bz7G21NDJnWhCuoNTHafR98MTLachl8cTLaShqMsWJMpVgBVS92AGj9BDs='	0.023721961304545403	0.05049882456660271	0.023721961304545403	0.016749803	0.00561098	0.008944312	0.42852277	0.7154	0.44816118	0.04313508172829946	0.056105067332585655	0.03445307413736979	0.03963843
-1	-1	-1	-1	649.0	0.0	0.0	2.4299999999998363	0.0	1.0900000000001455	10.509999999999991	0.9399999999998272	0.01999999999998181	0.009999999999990905	0.009999999999990905	3.730000000000018	0.4700000000000273	1.0799999999999272	0.19000000000005457	0.16000000000008185	ICAM555_ROS488_VECad647_placa13__Plate_D_p00_0_E03f01d0.TIF	ICAM555_ROS488_VECad647_placa13__Plate_D_p00_0_E03f01d2.TIF	ICAM555_ROS488_VECad647_placa13__Plate_D_p00_0_E03f01d1.TIF	ICAM555_ROS488_VECad647_placa13__Plate_D_p00_0_E03f01d3.TIF	0	0	0	0	386	1476	1	1536	1536	1536	1536	386	b'eLs61bz7G21NDJnWhCuoNWE42poYdDEy2nIZfHEy2koajLFiTKVYAVUvdgBztQQ/'	0.024555295705795288	0.04769333451986313	0.027360785752534866	0.016749801	0.00561098	0.006138824	0.42852277	0.7154	0.44816118	0.04432066281636556	0.054105316599210106	0.03578737129767736	0.040471762
-1	-1	-1	-1	347.0	0.0	0.0	2.3199999999999363	0.0	1.0599999999999454	7.690000000000055	0.8799999999998818	0.009999999999990905	0.009999999999990905	0.01999999999998181	2.5399999999997362	0.4500000000000455	1.0399999999999636	0.20000000000004547	0.13999999999987267	ICAM555_ROS488_VECad647_placa13__Plate_D_p00_0_E03f02d0.TIF	ICAM555_ROS488_VECad647_placa13__Plate_D_p00_0_E03f02d2.TIF	ICAM555_ROS488_VECad647_placa13__Plate_D_p00_0_E03f02d1.TIF	ICAM555_ROS488_VECad647_placa13__Plate_D_p00_0_E03f02d3.TIF	0	0	0	0	387	1476	1	1536	1536	1536	1536	387	b'eLs61bz7G21NDJnWhCuoNWE02poYdDEy2nIZfHEy2koajLFiTKVYAVUvdgB+bQRD'	0.019249804317951202	0.05049882456660271	0.022888626903295517	0.006138824	0.00561098	0.0053054914	0.42852277	0.7154	0.44816118	0.040381732086340584	0.05660156408945719	0.032594519356886544	0.024555296
-1	-1	-1	-1	391.0	0.0	0.0	2.6299999999998818	0.0	1.0900000000001455	9.949999999999818	0.8500000000001364	0.010000000000218279	0.009999999999763531	0.009999999999763531	2.7100000000000364	0.49000000000023647	1.0799999999999272	0.1799999999998363	0.15000000000009095	ICAM555_ROS488_VECad647_placa13__Plate_D_p00_0_E03f03d0.TIF	ICAM555_ROS488_VECad647_placa13__Plate_D_p00_0_E03f03d2.TIF	ICAM555_ROS488_VECad647_placa13__Plate_D_p00_0_E03f03d1.TIF	ICAM555_ROS488_VECad647_placa13__Plate_D_p00_0_E03f03d3.TIF	0	0	0	0	388	1476	1	1536	1536	1536	1536	388	b'eLs61bz7G21NDJnWhCuoNWE82poYdDEy2nIZfHEy2koajLFiTKVYAVUvdgCJJQRH'	0.022888626903295517	0.05049882456660271	0.022888626903295517	0.0097776465	0.00561098	0.006138824	0.42852277	0.7154	0.44816118	0.04173670709133148	0.05732656021912893	0.03387315571308136	0.028194118
-1	-1	-1	-1	363.0	0.0	0.0	2.439999999999827	0.0	1.1300000000001091	6.570000000000164	0.8999999999998636	0.009999999999990905	0.009999999999990905	0.01999999999998181	2.339999999999918	0.45000000000027285	1.2799999999999727	0.19000000000005457	0.14999999999986358	ICAM555_ROS488_VECad647_placa13__Plate_D_p00_0_E03f04d0.TIF	ICAM555_ROS488_VECad647_placa13__Plate_D_p00_0_E03f04d2.TIF	ICAM555_ROS488_VECad647_placa13__Plate_D_p00_0_E03f04d1.TIF	ICAM555_ROS488_VECad647_placa13__Plate_D_p00_0_E03f04d3.TIF	0	0	0	0	389	1476	1	1536	1536	1536	1536	389	b'eLs61bz7G21NDJnWhCuoNWEy2poYdDEy2nIZfHEy2koajLFiTKVYAVUvdgCT3QRL'	0.022888626903295517	0.05610980466008186	0.023721961304545403	0.008944314	0.00280549	0.0053054914	0.42852277	0.7154	0.44816118	0.0364420215288798	0.061798080801963806	0.03359164297580719	0.028194118
-1	-1	-1	-1	457.0	0.0	0.0	2.440000000000282	0.0	1.1199999999998909	8.850000000000136	0.8899999999998727	0.009999999999990905	0.009999999999990905	0.010000000000218279	2.849999999999909	0.4399999999998272	1.1200000000001182	0.19000000000005457	0.14000000000010004	ICAM555_ROS488_VECad647_placa13__Plate_D_p00_0_E03f05d0.TIF	ICAM555_ROS488_VECad647_placa13__Plate_D_p00_0_E03f05d2.TIF	ICAM555_ROS488_VECad647_placa13__Plate_D_p00_0_E03f05d1.TIF	ICAM555_ROS488_VECad647_placa13__Plate_D_p00_0_E03f05d3.TIF	0	0	0	0	390	1476	1	1536	1536	1536	1536	390	b'eLs61bz7G21NDJnWhCuoNWE62poYdDEy2nIZfHEy2koajLFiTKVYAVUvdgCelQRP'	0.022888626903295517	0.053304314613342285	0.022888626903295517	0.011444312	0.00561098	0.0069721583	0.42852277	0.7154	0.44816118	0.039554628233114876	0.05789975821971893	0.03413360069195429	0.029860787
-1	-1	-1	-1	394.0	0.0	0.0	2.2600000000002183	0.0	1.0599999999999454	7.079999999999927	0.9199999999998454	0.010000000000218279	0.009999999999990905	0.01999999999998181	2.5699999999999363	0.4399999999998272	1.0499999999999545	0.18000000000006366	0.14999999999986358	ICAM555_ROS488_VECad647_placa13__Plate_D_p00_0_E03f06d0.TIF	ICAM555_ROS488_VECad647_placa13__Plate_D_p00_0_E03f06d2.TIF	ICAM555_ROS488_VECad647_placa13__Plate_D_p00_0_E03f06d1.TIF	ICAM555_ROS488_VECad647_placa13__Plate_D_p00_0_E03f06d3.TIF	0	0	0	0	391	1476	1	1536	1536	1536	1536	391	b'eLs61bz7G21NDJnWhOtoa2Jwxshoy2XwxcloK2kwxooxlWIFVL3YAQCpTQRT'	0.022888626903295517	0.05610980466008186	0.023721961304545403	0.008944314	0.0056109764	0.006138826	0.42852277	0.7154	0.44816118	0.03980014224847158	0.06169883906841278	0.03600959976514181	0.028194118
-1	-1	-1	-1	446.0	0.0	0.0	2.3400000000001455	0.0	1.0699999999999363	7.199999999999818	0.9200000000000728	0.009999999999990905	0.009999999999990905	0.009999999999990905	2.8700000000001182	0.4600000000000364	1.0799999999999272	0.19000000000005457	0.15999999999985448	ICAM555_ROS488_VECad647_placa13__Plate_D_p00_0_E03f07d0.TIF	ICAM555_ROS488_VECad647_placa13__Plate_D_p00_0_E03f07d2.TIF	ICAM555_ROS488_VECad647_placa13__Plate_D_p00_0_E03f07d1.TIF	ICAM555_ROS488_VECad647_placa13__Plate_D_p00_0_E03f07d3.TIF	0	0	0	0	392	1476	1	1536	1536	1536	1536	392	b'eLs61bz7G21NDJnWhCuoNWE+2poYdDEy2nIZfHEy2koajLFiTKVYAVUvdgC0BQRX'	0.022888626903295517	0.053304314613342285	0.023721961304545403	0.010610983	0.00561098	0.008944312	0.42852277	0.7154	0.44816118	0.042156929771105446	0.05912800133228302	0.03998357057571411	0.029860787
-1	-1	-1	-1	450.0	0.0	0.0	2.3899999999998727	0.0	1.1400000000001	7.440000000000055	0.9499999999998181	0.01999999999998181	0.010000000000218279	0.009999999999990905	2.9299999999998363	0.4900000000000091	1.0699999999999363	0.1999999999998181	0.16000000000008185	ICAM555_ROS488_VECad647_placa13__Plate_D_p00_0_E03f08d0.TIF	ICAM555_ROS488_VECad647_placa13__Plate_D_p00_0_E03f08d2.TIF	ICAM555_ROS488_VECad647_placa13__Plate_D_p00_0_E03f08d1.TIF	ICAM555_ROS488_VECad647_placa13__Plate_D_p00_0_E03f08d3.TIF	0	0	0	0	393	1476	1	1536	1536	1536	1536	393	b'eLs61bz7G21NDJnWhCuoNWEx2poYdDEy2nIZfHEy2koajLFiTKVYAVUvdgC+vQRb'	0.022888626903295517	0.053304314613342285	0.023721961304545403	0.010610983	0.00561098	0.006138824	0.42852277	0.7154	0.44816118	0.04378396769364675	0.05902142326037089	0.03377187748750051	0.029860787
-1	-1	-1	-1	379.0	0.0	0.0	2.6900000000000546	0.0	1.0899999999999181	9.409999999999854	0.9500000000000455	0.01999999999998181	0.01999999999998181	0.01999999999998181	2.730000000000018	0.4900000000000091	1.0499999999997272	0.20000000000027285	0.13999999999987267	ICAM555_ROS488_VECad647_placa13__Plate_D_p00_0_E03f09d0.TIF	ICAM555_ROS488_VECad647_placa13__Plate_D_p00_0_E03f09d2.TIF	ICAM555_ROS488_VECad647_placa13__Plate_D_p00_0_E03f09d1.TIF	ICAM555_ROS488_VECad647_placa13__Plate_D_p00_0_E03f09d3.TIF	0	0	0	0	394	1476	1	1536	1536	1536	1536	394	b'eLs61bz7G21NDJnWhCuoNWE52poYdDEy2nIZfHEy2koajLFiTKVYAVUvdgDJdQRf'	0.022888626903295517	0.05610980466008186	0.023721961304545403	0.008944314	0.00561098	0.0053054914	0.42852277	0.7154	0.44816118	0.040618514021237694	0.06139387687047323	0.03373023122549057	0.028194118
-1	-1	-1	-1	381.0	0.0	0.0	2.4099999999998545	0.0	1.0799999999999272	8.650000000000091	0.9500000000000455	0.009999999999990905	0.009999999999990905	0.01999999999998181	2.6900000000000546	0.44000000000005457	1.2799999999999727	0.19000000000005457	0.11999999999989086	ICAM555_ROS488_VECad647_placa13__Plate_D_p00_0_E03f10d0.TIF	ICAM555_ROS488_VECad647_placa13__Plate_D_p00_0_E03f10d2.TIF	ICAM555_ROS488_VECad647_placa13__Plate_D_p00_0_E03f10d1.TIF	ICAM555_ROS488_VECad647_placa13__Plate_D_p00_0_E03f10d3.TIF	0	0	0	0	395	1476	1	1536	1536	1536	1536	395	b'eLs61bz7G21NDJnWhCuwNWE42n0ffDEy2nIZfHEy2koajLFiTKVYAVUvdgBzuQQ/'	0.019249804317951202	0.05049882456660271	0.022888626903295517	0.006138824	0.00561098	0.0053054914	0.42852277	0.7154	0.44816118	0.03731566667556763	0.05530381202697754	0.03310623516639074	0.023721961
-1	-1	-1	-1	317.0	0.0	0.0	2.4300000000000637	0.0	1.099999999999909	6.630000000000109	0.9199999999998454	0.009999999999990905	0.009999999999990905	0.01999999999998181	2.150000000000091	0.4500000000000455	0.9900000000000091	0.17000000000007276	0.12999999999988177	ICAM555_ROS488_VECad647_placa13__Plate_D_p00_0_E03f11d0.TIF	ICAM555_ROS488_VECad647_placa13__Plate_D_p00_0_E03f11d2.TIF	ICAM555_ROS488_VECad647_placa13__Plate_D_p00_0_E03f11d1.TIF	ICAM555_ROS488_VECad647_placa13__Plate_D_p00_0_E03f11d3.TIF	0	0	0	0	396	1476	1	1536	1536	1536	1536	396	b'eLs61bz7G21NDJnWhCuwNWFoONqaGHQxMtpyGXxxMtpKGoyxYkylWAFVL3YAfnEEQw=='	0.022888626903295517	0.053304314613342285	0.023721961304545403	0.0053054914	0.00561098	0.0053054914	0.42852277	0.7154	0.44816118	0.03662800540526708	0.058320691188176475	0.033493618170420326	0.024555296
-1	-1	-1	-1	490.0	0.0	0.0	2.240000000000009	0.0	1.0700000000001637	7.1400000000001	0.9300000000000637	0.009999999999990905	0.009999999999990905	0.01999999999998181	3.259999999999991	0.44000000000005457	1.0600000000001728	0.1899999999998272	0.13000000000010914	ICAM555_ROS488_VECad647_placa13__Plate_D_p00_0_E04f00d0.TIF	ICAM555_ROS488_VECad647_placa13__Plate_D_p00_0_E04f00d2.TIF	ICAM555_ROS488_VECad647_placa13__Plate_D_p00_0_E04f00d1.TIF	ICAM555_ROS488_VECad647_placa13__Plate_D_p00_0_E04f00d3.TIF	0	0	0	0	397	1476	1	1536	1536	1536	1536	397	b'eLs61bz7G21NDJnWhKuByWj3fTDGyGjLZfDFyWgraTDGijGVYgVUvdgBAHPBBD8='	0.024555295705795288	0.05049882456660271	0.023721961304545403	0.01311098	0.00561098	0.0053054914	0.42852277	0.7154	0.44816118	0.042899896701176964	0.05817486345767975	0.03167171279589335	0.035999607
-1	-1	-1	-1	452.0	0.0	0.0	2.259999999999991	0.0	1.0599999999999454	7.839999999999918	0.9399999999998272	0.009999999999990905	0.009999999999990905	0.009999999999990905	3.3199999999999363	0.44000000000005457	1.0399999999999636	0.19000000000005457	0.13999999999987267	ICAM555_ROS488_VECad647_placa13__Plate_D_p00_0_E04f01d0.TIF	ICAM555_ROS488_VECad647_placa13__Plate_D_p00_0_E04f01d2.TIF	ICAM555_ROS488_VECad647_placa13__Plate_D_p00_0_E04f01d1.TIF	ICAM555_ROS488_VECad647_placa13__Plate_D_p00_0_E04f01d3.TIF	0	0	0	0	398	1476	1	1536	1536	1536	1536	398	b'eLs61bz7G21NDJnWhKuBSZqB4WhrYtDFyGjLZfDFyWgraTDGijGVYgVUvdgBAH55BEM='	0.024555295705795288	0.05049882456660271	0.027360785752534866	0.015916469	0.00561098	0.006138824	0.42852277	0.7154	0.44816118	0.04384027421474457	0.058253919084866844	0.03392202407121658	0.03963843
-1	-1	-1	-1	425.0	0.0	0.0	2.2200000000002547	0.009999999999763531	1.0300000000002	9.289999999999964	0.9099999999998545	0.009999999999990905	0.01999999999998181	0.009999999999990905	3.0700000000001637	0.43000000000006366	1.0599999999999454	0.1899999999998272	0.14999999999986358	ICAM555_ROS488_VECad647_placa13__Plate_D_p00_0_E04f02d0.TIF	ICAM555_ROS488_VECad647_placa13__Plate_D_p00_0_E04f02d2.TIF	ICAM555_ROS488_VECad647_placa13__Plate_D_p00_0_E04f02d1.TIF	ICAM555_ROS488_VECad647_placa13__Plate_D_p00_0_E04f02d3.TIF	0	0	0	0	399	1476	1	1536	1536	1536	1536	399	b'eLs61bz7G21NDJnWhKuBSZqB0WhrYtDFyGjLZfDFyWgraTDGijGVYgVUvdgBAIkxBEc='	0.028194118291139603	0.053304314613342285	0.028194118291139603	0.012277646	0.00561098	0.00613882	0.42852277	0.7154	0.44816118	0.04499247670173645	0.06147008637587229	0.036386663715044655	0.035999607
-1	-1	-1	-1	354.0	0.0	0.0	2.400000000000091	0.0	1.1000000000001364	11.13000000000011	0.8700000000001182	0.009999999999990905	0.009999999999990905	0.009999999999990905	2.5299999999999727	0.4800000000000182	1.0499999999999545	0.18000000000006366	0.12999999999988177	ICAM555_ROS488_VECad647_placa13__Plate_D_p00_0_E04f03d0.TIF	ICAM555_ROS488_VECad647_placa13__Plate_D_p00_0_E04f03d2.TIF	ICAM555_ROS488_VECad647_placa13__Plate_D_p00_0_E04f03d1.TIF	ICAM555_ROS488_VECad647_placa13__Plate_D_p00_0_E04f03d3.TIF	0	0	0	0	400	1476	1	1536	1536	1536	1536	400	b'eLs61bz7G21NDJnWhKuBCSgfjLYmBluMjLZcBl+cjLaSBmOsGFMpVkDVix0Ak+kESw=='	0.023721961304545403	0.053304314613342285	0.023721961304545403	0.00697216	0.00561098	0.0053054914	0.42852277	0.7154	0.44816118	0.04083318014939626	0.06069850424925486	0.03193876395622889	0.029860787
-1	-1	-1	-1	400.0	0.0	0.0	2.4500000000000455	0.0	1.1099999999999	13.799999999999955	0.9200000000000728	0.009999999999990905	0.009999999999990905	0.01999999999998181	2.790000000000191	0.43000000000006366	1.259999999999991	0.16999999999984539	0.14000000000010004	ICAM555_ROS488_VECad647_placa13__Plate_D_p00_0_E04f04d0.TIF	ICAM555_ROS488_VECad647_placa13__Plate_D_p00_0_E04f04d2.TIF	ICAM555_ROS488_VECad647_placa13__Plate_D_p00_0_E04f04d1.TIF	ICAM555_ROS488_VECad647_placa13__Plate_D_p00_0_E04f04d3.TIF	0	0	0	0	401	1476	1	1536	1536	1536	1536	401	b'eLs61bz7G21NDJnWhKuBSZqByWhrYtDFyGjLZfDFyWgraTDGijGVYgVUvdgBAJ6hBE8='	0.024555295705795288	0.05891529470682144	0.027360785752534866	0.010610979	0.00280549	0.0053054914	0.42852277	0.7154	0.44816118	0.04087394972642263	0.06372722486654918	0.03409074246883392	0.034332942
-1	-1	-1	-1	541.0	0.0	0.0	2.3999999999998636	0.0	1.0399999999999636	12.25	0.900000000000091	0.01999999999998181	0.010000000000218279	0.010000000000218279	3.5399999999999636	0.4399999999998272	1.0199999999999818	0.19000000000005457	0.14000000000010004	ICAM555_ROS488_VECad647_placa13__Plate_D_p00_0_E04f05d0.TIF	ICAM555_ROS488_VECad647_placa13__Plate_D_p00_0_E04f05d2.TIF	ICAM555_ROS488_VECad647_placa13__Plate_D_p00_0_E04f05d1.TIF	ICAM555_ROS488_VECad647_placa13__Plate_D_p00_0_E04f05d3.TIF	0	0	0	0	402	1476	1	1536	1536	1536	1536	402	b'eLs61bz7G21NDJnWhKuBSZqB6WhrYtDFyGjLZfDFyWgraTDGijGVYgVUvdgBAKlZBFM='	0.028194118291139603	0.05610980466008186	0.027360785752534866	0.013110984	0.00561098	0.006138824	0.42852277	0.7154	0.44816118	0.043044413129488625	0.06096012890338898	0.03425309807062149	0.03963843
-1	-1	-1	-1	615.0	0.0	0.0	2.3199999999999363	0.0	1.0800000000001546	13.829999999999927	0.9400000000000546	0.009999999999990905	0.009999999999990905	0.009999999999990905	3.939999999999827	0.43000000000029104	1.0499999999999545	0.20000000000004547	0.12999999999988177	ICAM555_ROS488_VECad647_placa13__Plate_D_p00_0_E04f06d0.TIF	ICAM555_ROS488_VECad647_placa13__Plate_D_p00_0_E04f06d2.TIF	ICAM555_ROS488_VECad647_placa13__Plate_D_p00_0_E04f06d1.TIF	ICAM555_ROS488_VECad647_placa13__Plate_D_p00_0_E04f06d3.TIF	0	0	0	0	403	1476	1	1536	1536	1536	1536	403	b'eLs61bz7G21NDJnWhKuByWhrYjDGyGjLZfDFyWgraTDGijGVYgVUvdgBALQRBFc='	0.029027452692389488	0.05891529470682144	0.027360785752534866	0.011444312	0.0056109764	0.00613882	0.42852277	0.7154	0.44816118	0.04252066711584727	0.06390462319056193	0.03475585331519445	0.03963843
-1	-1	-1	-1	610.0	0.0	0.0	2.310000000000173	0.0	1.0599999999999454	10.809999999999945	0.8699999999998909	0.009999999999990905	0.01999999999998181	0.009999999999990905	3.7600000000002183	0.43000000000006366	1.0600000000001728	0.1999999999998181	0.13000000000010914	ICAM555_ROS488_VECad647_placa13__Plate_D_p00_0_E04f07d0.TIF	ICAM555_ROS488_VECad647_placa13__Plate_D_p00_0_E04f07d2.TIF	ICAM555_ROS488_VECad647_placa13__Plate_D_p00_0_E04f07d1.TIF	ICAM555_ROS488_VECad647_placa13__Plate_D_p00_0_E04f07d3.TIF	0	0	0	0	404	1476	1	1536	1536	1536	1536	404	b'eLs61bz7G21NDJnWhKuBSZqB+WhrYtDFyGjLZfDFyWgraTDGijGVYgVUvdgBAL7JBFs='	0.024555295705795288	0.053304314613342285	0.023721961304545403	0.013110984	0.00561098	0.006138824	0.42852277	0.7154	0.44816118	0.0414572482307752	0.05912162860234579	0.03216902414957682	0.03963843
-1	-1	-1	-1	515.0	0.0	0.0	2.25	0.0	1.0900000000001455	10.269999999999982	0.8999999999998636	0.01999999999998181	0.009999999999990905	0.009999999999990905	3.730000000000018	0.4500000000000455	1.0700000000001637	0.1899999999998272	0.13000000000010914	ICAM555_ROS488_VECad647_placa13__Plate_D_p00_0_E04f08d0.TIF	ICAM555_ROS488_VECad647_placa13__Plate_D_p00_0_E04f08d2.TIF	ICAM555_ROS488_VECad647_placa13__Plate_D_p00_0_E04f08d1.TIF	ICAM555_ROS488_VECad647_placa13__Plate_D_p00_0_E04f08d3.TIF	0	0	0	0	405	1476	1	1536	1536	1536	1536	405	b'eLs61bz7G21NDJnWhKuBSZqBxWhrYtDFyGjLZfDFyWgraTDGijGVYgVUvdgBAMmBBF8='	0.028194118291139603	0.053304314613342285	0.023721961304545403	0.01591647	0.00561098	0.0053054914	0.42852277	0.7154	0.44816118	0.04539678990840912	0.05997088551521301	0.032250081499417625	0.0413051
-1	-1	-1	-1	484.0	0.0	0.0	2.4300000000000637	0.0	1.0100000000002183	11.429999999999836	0.8599999999999	0.01999999999998181	0.009999999999990905	0.009999999999990905	3.4999999999997726	0.5000000000002274	1.0899999999999181	0.209999999999809	0.14000000000010004	ICAM555_ROS488_VECad647_placa13__Plate_D_p00_0_E04f09d0.TIF	ICAM555_ROS488_VECad647_placa13__Plate_D_p00_0_E04f09d2.TIF	ICAM555_ROS488_VECad647_placa13__Plate_D_p00_0_E04f09d1.TIF	ICAM555_ROS488_VECad647_placa13__Plate_D_p00_0_E04f09d3.TIF	0	0	0	0	406	1476	1	1536	1536	1536	1536	406	b'eLs61bz7G21NDJnWhKuBCagJONqaGGwxMtpyGXxxMtpKGoyxYkylWAFVL3YA1DkEYw=='	0.024555295705795288	0.05610980466008186	0.027360785752534866	0.015083134	0.00561098	0.0053054914	0.42852277	0.7154	0.44816118	0.04370580613613129	0.06207632521788279	0.0337155337134997	0.03963843
-1	-1	-1	-1	440.0	0.0	0.0	2.3700000000001182	0.0	0.9700000000000273	11.379999999999882	0.8700000000001182	0.009999999999990905	0.009999999999990905	0.009999999999990905	3.339999999999918	0.4600000000000364	1.3099999999999454	0.20000000000004547	0.14000000000010004	ICAM555_ROS488_VECad647_placa13__Plate_D_p00_0_E04f10d0.TIF	ICAM555_ROS488_VECad647_placa13__Plate_D_p00_0_E04f10d2.TIF	ICAM555_ROS488_VECad647_placa13__Plate_D_p00_0_E04f10d1.TIF	ICAM555_ROS488_VECad647_placa13__Plate_D_p00_0_E04f10d3.TIF	0	0	0	0	407	1476	1	1536	1536	1536	1536	407	b'eLs61bz7G21NDJnWhKuBSZrhaPd98MXIaMtl8MXJaCtpMMaKMZViBVS92AEAfn0EQw=='	0.023721961304545403	0.05049882456660271	0.027360785752534866	0.012277648	0.00561098	0.006138824	0.42852277	0.7154	0.44816118	0.04203249514102936	0.05904949208100637	0.03353774299224218	0.035166275
-1	-1	-1	-1	398.0	0.0	0.0	2.479999999999791	0.0	1.1600000000000819	10.800000000000182	0.9399999999998272	0.01999999999998181	0.009999999999990905	0.009999999999990905	2.9700000000002547	0.4999999999997726	1.0499999999999545	0.19000000000028194	0.14999999999986358	ICAM555_ROS488_VECad647_placa13__Plate_D_p00_0_E04f11d0.TIF	ICAM555_ROS488_VECad647_placa13__Plate_D_p00_0_E04f11d2.TIF	ICAM555_ROS488_VECad647_placa13__Plate_D_p00_0_E04f11d1.TIF	ICAM555_ROS488_VECad647_placa13__Plate_D_p00_0_E04f11d3.TIF	0	0	0	0	408	1476	1	1536	1536	1536	1536	408	b'eLs61bz7G21NDJnWhKuBSZqh4WhrYtDFyGjLZfDFyWgraTDGijGVYgVUvdgBAIk1BEc='	0.024555295705795288	0.05610980466008186	0.028194118291139603	0.009777645	0.0056109764	0.0053054877	0.42852277	0.7154	0.44816118	0.04065478344758352	0.06305948893229167	0.036598155895868935	0.033499606
-1	-1	-1	-1	507.0	0.0	0.0	2.2899999999999636	0.0	1.1400000000001	8.059999999999945	0.9100000000000819	0.009999999999990905	0.009999999999990905	0.009999999999990905	2.8099999999999454	0.4299999999998363	1.0600000000001728	0.20000000000004547	0.13999999999987267	ICAM555_ROS488_VECad647_placa13__Plate_D_p00_0_E05f00d0.TIF	ICAM555_ROS488_VECad647_placa13__Plate_D_p00_0_E05f00d2.TIF	ICAM555_ROS488_VECad647_placa13__Plate_D_p00_0_E05f00d1.TIF	ICAM555_ROS488_VECad647_placa13__Plate_D_p00_0_E05f00d3.TIF	0	0	0	0	409	1476	1	1536	1536	1536	1536	409	b'eLs61bz7G21NDJnWhKuB6Wj3fTDGyGjLZfDFyWgraTDGijGVYgVUvdgBAH6FBEM='	0.022888626903295517	0.04769333451986313	0.022888626903295517	0.010610981	0.00561098	0.0053054914	0.42852277	0.7154	0.44816118	0.04060221960147222	0.053983440001805626	0.03134657442569733	0.029027453
-1	-1	-1	-1	350.0	0.0	0.0	2.4200000000000728	0.0	1.0800000000001546	5.25	0.9999999999997726	0.020000000000209184	0.009999999999990905	0.01999999999998181	1.7299999999997908	0.45000000000027285	1.0799999999999272	0.19000000000005457	0.15999999999985448	ICAM555_ROS488_VECad647_placa13__Plate_D_p00_0_E05f01d0.TIF	ICAM555_ROS488_VECad647_placa13__Plate_D_p00_0_E05f01d2.TIF	ICAM555_ROS488_VECad647_placa13__Plate_D_p00_0_E05f01d1.TIF	ICAM555_ROS488_VECad647_placa13__Plate_D_p00_0_E05f01d3.TIF	0	0	0	0	410	1476	1	1536	1536	1536	1536	410	b'eLs61bz7G21NDJnWhKuBaZqB4WhrYtDFyGjLZfDFyWgraTDGijGVYgVUvdgBAIk9BEc='	0.019249804317951202	0.04769333451986313	0.022888626903295517	0.004472155	0.00280549	0.004472159	0.42852277	0.7154	0.44816118	0.032432528833548226	0.052395910024642944	0.030808163185914356	0.022888627
-1	-1	-1	-1	222.0	0.0	0.0	2.3700000000001182	0.0	1.0899999999999181	3.6800000000000637	0.9700000000000273	0.009999999999990905	0.01999999999998181	0.009999999999990905	1.3699999999998909	0.4500000000000455	1.040000000000191	0.1899999999998272	0.15000000000009095	ICAM555_ROS488_VECad647_placa13__Plate_D_p00_0_E05f02d0.TIF	ICAM555_ROS488_VECad647_placa13__Plate_D_p00_0_E05f02d2.TIF	ICAM555_ROS488_VECad647_placa13__Plate_D_p00_0_E05f02d1.TIF	ICAM555_ROS488_VECad647_placa13__Plate_D_p00_0_E05f02d3.TIF	0	0	0	0	411	1476	1	1536	1536	1536	1536	411	b'eLs61bz7G21NDJnWhKuBaZqB0WhrYtDFyGjLZfDFyWgraTDGijGVYgVUvdgBAJP1BEs='	0.019249804317951202	0.04769333451986313	0.022888626903295517	0.0036388226	0.00280549	0.004472159	0.42852277	0.7154	0.44816118	0.027169985075791676	0.05298449099063873	0.030016211171944935	0.022888627
-1	-1	-1	-1	237.0	0.0	0.0	2.6800000000000637	0.0	1.0599999999999454	4.029999999999745	0.9200000000000728	0.01999999999998181	0.01999999999998181	0.01999999999998181	1.6100000000003547	0.4899999999997817	1.0599999999999454	0.18000000000029104	0.14999999999986358	ICAM555_ROS488_VECad647_placa13__Plate_D_p00_0_E05f03d0.TIF	ICAM555_ROS488_VECad647_placa13__Plate_D_p00_0_E05f03d2.TIF	ICAM555_ROS488_VECad647_placa13__Plate_D_p00_0_E05f03d1.TIF	ICAM555_ROS488_VECad647_placa13__Plate_D_p00_0_E05f03d3.TIF	0	0	0	0	412	1476	1	1536	1536	1536	1536	412	b'eLs61bz7G21NDJnWhKuBKSgfjLYmBluMjLZcBl+cjLaSBmOsGFMpVkDVix0Anq0ETw=='	0.019249804317951202	0.05049882456660271	0.022888626903295517	0.004472155	0.00280549	0.0036388244	0.42852277	0.7154	0.44816118	0.029758562644322712	0.0539422482252121	0.03216375410556793	0.022888627
-1	-1	-1	-1	297.0	0.0	0.0	2.6900000000000546	0.0	1.1100000000001273	4.809999999999945	0.9600000000000364	0.009999999999990905	0.01999999999998181	0.009999999999990905	1.8800000000001091	0.4399999999998272	1.2699999999999818	0.18000000000029104	0.13999999999987267	ICAM555_ROS488_VECad647_placa13__Plate_D_p00_0_E05f04d0.TIF	ICAM555_ROS488_VECad647_placa13__Plate_D_p00_0_E05f04d2.TIF	ICAM555_ROS488_VECad647_placa13__Plate_D_p00_0_E05f04d1.TIF	ICAM555_ROS488_VECad647_placa13__Plate_D_p00_0_E05f04d3.TIF	0	0	0	0	413	1476	1	1536	1536	1536	1536	413	b'eLs61bz7G21NDJnWhKuBaZqByWhrYtDFyGjLZfDFyWgraTDGijGVYgVUvdgBAKllBFM='	0.019249804317951202	0.053304314613342285	0.022888626903295517	0.004472157	0.00280549	0.0053054914	0.42852277	0.7154	0.44816118	0.029982325931390125	0.058529759446779885	0.03365925451119741	0.023721961
-1	-1	-1	-1	436.0	0.0	0.0	2.3999999999998636	0.0	1.1000000000001364	5.809999999999945	0.8899999999998727	0.009999999999990905	0.009999999999990905	0.010000000000218279	2.4199999999998454	0.44000000000005457	1.0499999999999545	0.18000000000006366	0.12999999999988177	ICAM555_ROS488_VECad647_placa13__Plate_D_p00_0_E05f05d0.TIF	ICAM555_ROS488_VECad647_placa13__Plate_D_p00_0_E05f05d2.TIF	ICAM555_ROS488_VECad647_placa13__Plate_D_p00_0_E05f05d1.TIF	ICAM555_ROS488_VECad647_placa13__Plate_D_p00_0_E05f05d3.TIF	0	0	0	0	414	1476	1	1536	1536	1536	1536	414	b'eLs61bz7G21NDJnWhKuBaZqB6WhrYtDFyGjLZfDFyWgraTDGijGVYgVUvdgBALQdBFc='	0.019249804317951202	0.05049882456660271	0.022888626903295517	0.006138824	0.00280549	0.006138824	0.42852277	0.7154	0.44816118	0.03503379225730896	0.05577986935774485	0.035959372917811074	0.024555296
-1	-1	-1	-1	307.0	0.0	0.0	2.229999999999791	0.0	1.0700000000001637	4.350000000000136	0.9600000000000364	0.009999999999990905	0.009999999999990905	0.01999999999998181	1.7899999999999636	0.4399999999998272	1.050000000000182	0.18000000000029104	0.12999999999988177	ICAM555_ROS488_VECad647_placa13__Plate_D_p00_0_E05f06d0.TIF	ICAM555_ROS488_VECad647_placa13__Plate_D_p00_0_E05f06d2.TIF	ICAM555_ROS488_VECad647_placa13__Plate_D_p00_0_E05f06d1.TIF	ICAM555_ROS488_VECad647_placa13__Plate_D_p00_0_E05f06d3.TIF	0	0	0	0	415	1476	1	1536	1536	1536	1536	415	b'eLs61bz7G21NDJnWhKuB6WhrYjDGyGjLZfDFyWgraTDGijGVYgVUvdgBAL7VBFs='	0.022888626903295517	0.053304314613342285	0.022888626903295517	0.004472157	0.00280549	0.0053054914	0.42852277	0.7154	0.44816118	0.031186458965142567	0.058657596508661904	0.03581214447816213	0.023721961
-1	-1	-1	-1	396.0	0.0	0.0	2.400000000000091	0.0	1.1200000000001182	5.129999999999882	0.9100000000000819	0.01999999999998181	0.009999999999990905	0.01999999999998181	2.1299999999998818	0.4800000000000182	1.0399999999999636	0.19000000000005457	0.13999999999987267	ICAM555_ROS488_VECad647_placa13__Plate_D_p00_0_E05f07d0.TIF	ICAM555_ROS488_VECad647_placa13__Plate_D_p00_0_E05f07d2.TIF	ICAM555_ROS488_VECad647_placa13__Plate_D_p00_0_E05f07d1.TIF	ICAM555_ROS488_VECad647_placa13__Plate_D_p00_0_E05f07d3.TIF	0	0	0	0	416	1476	1	1536	1536	1536	1536	416	b'eLs61bz7G21NDJnWhKuBaZqB+WhrYtDFyGjLZfDFyWgraTDGijGVYgVUvdgBAMmNBF8='	0.019249804317951202	0.05049882456660271	0.022888626903295517	0.0053054895	0.00280549	0.0053054914	0.42852277	0.7154	0.44816118	0.03396508594353994	0.054375713070233665	0.03554963072141012	0.023721961
-1	-1	-1	-1	306.0	0.0	0.0	2.339999999999918	0.0	1.0599999999999454	4.460000000000036	0.9400000000000546	0.009999999999763531	0.01999999999998181	0.010000000000218279	1.6700000000000728	0.42000000000007276	0.9600000000000364	0.1799999999998363	0.13000000000010914	ICAM555_ROS488_VECad647_placa13__Plate_D_p00_0_E05f08d0.TIF	ICAM555_ROS488_VECad647_placa13__Plate_D_p00_0_E05f08d2.TIF	ICAM555_ROS488_VECad647_placa13__Plate_D_p00_0_E05f08d1.TIF	ICAM555_ROS488_VECad647_placa13__Plate_D_p00_0_E05f08d3.TIF	0	0	0	0	417	1476	1	1536	1536	1536	1536	417	b'eLs61bz7G21NDJnWhKuBaZqBxWhrYtDFyGjLZfDFyWgraTDGijGVYgVUvdgBANRFBGM='	0.019249804317951202	0.04769333451986313	0.02205529436469078	0.004472155	0.00280549	0.004472157	0.42852277	0.7154	0.44816118	0.030691372851530712	0.05286692579587301	0.03137661019961039	0.022888627
-1	-1	-1	-1	287.0	0.0	0.0	2.369999999999891	0.0	1.0799999999999272	3.880000000000109	0.900000000000091	0.009999999999990905	0.01999999999998181	0.009999999999990905	1.5899999999999181	0.5099999999999909	1.0900000000001455	0.209999999999809	0.14000000000010004	ICAM555_ROS488_VECad647_placa13__Plate_D_p00_0_E05f09d0.TIF	ICAM555_ROS488_VECad647_placa13__Plate_D_p00_0_E05f09d2.TIF	ICAM555_ROS488_VECad647_placa13__Plate_D_p00_0_E05f09d1.TIF	ICAM555_ROS488_VECad647_placa13__Plate_D_p00_0_E05f09d3.TIF	0	0	0	0	418	1476	1	1536	1536	1536	1536	418	b'eLs61bz7G21NDJnWhKuBKagJONqaGGwxMtpyGXxxMtpKGoyxYkylWAFVL3YA3v0EZw=='	0.019249804317951202	0.05049882456660271	0.022888626903295517	0.004472157	0.00280549	0.0053054877	0.42852277	0.7154	0.44816118	0.028742449978987377	0.05617463092009226	0.03431167950232824	0.023721961
-1	-1	-1	-1	288.0	0.0	0.0	2.4099999999998545	0.0	1.0499999999999545	3.7899999999999636	0.930000000000291	0.010000000000218279	0.01999999999998181	0.01999999999998181	1.5599999999999454	0.4500000000000455	1.2999999999999545	0.1899999999998272	0.13000000000010914	ICAM555_ROS488_VECad647_placa13__Plate_D_p00_0_E05f10d0.TIF	ICAM555_ROS488_VECad647_placa13__Plate_D_p00_0_E05f10d2.TIF	ICAM555_ROS488_VECad647_placa13__Plate_D_p00_0_E05f10d1.TIF	ICAM555_ROS488_VECad647_placa13__Plate_D_p00_0_E05f10d3.TIF	0	0	0	0	419	1476	1	1536	1536	1536	1536	419	b'eLs61bz7G21NDJnWhKuBaZrhaPd98MXIaMtl8MXJaCtpMMaKMZViBVS92AEAiUEERw=='	0.019249804317951202	0.04769333451986313	0.022888626903295517	0.0036388226	0.00280549	0.0036388244	0.42852277	0.7154	0.44816118	0.02881247301896413	0.05346553027629852	0.02906891703605652	0.022888627
-1	-1	-1	-1	202.0	0.0	0.0	2.349999999999909	0.0	1.0	3.8300000000001546	0.849999999999909	0.009999999999990905	0.009999999999990905	0.009999999999990905	1.2600000000002183	0.4399999999998272	1.0299999999999727	0.19000000000005457	0.14999999999986358	ICAM555_ROS488_VECad647_placa13__Plate_D_p00_0_E05f11d0.TIF	ICAM555_ROS488_VECad647_placa13__Plate_D_p00_0_E05f11d2.TIF	ICAM555_ROS488_VECad647_placa13__Plate_D_p00_0_E05f11d1.TIF	ICAM555_ROS488_VECad647_placa13__Plate_D_p00_0_E05f11d3.TIF	0	0	0	0	420	1476	1	1536	1536	1536	1536	420	b'eLs61bz7G21NDJnWhKuBaZqh4WhrYtDFyGjLZfDFyWgraTDGijGVYgVUvdgBAJP5BEs='	0.019249804317951202	0.05049882456660271	0.022888626903295517	0.004472157	0.00280549	0.004472159	0.42852277	0.7154	0.44816118	0.027433879673480988	0.056131949027379356	0.030636387566725414	0.023721961
-1	-1	-1	-1	655.0	0.0	0.0	2.240000000000009	0.0	1.099999999999909	7.000000000000227	0.919999999999618	0.01999999999998181	0.010000000000218279	0.010000000000218279	3.339999999999918	0.4299999999998363	1.0199999999999818	0.18000000000006366	0.13999999999987267	ICAM555_ROS488_VECad647_placa13__Plate_D_p00_0_E06f00d0.TIF	ICAM555_ROS488_VECad647_placa13__Plate_D_p00_0_E06f00d2.TIF	ICAM555_ROS488_VECad647_placa13__Plate_D_p00_0_E06f00d1.TIF	ICAM555_ROS488_VECad647_placa13__Plate_D_p00_0_E06f00d3.TIF	0	0	0	0	421	1476	1	1536	1536	1536	1536	421	b'eLs61bz7G21NDJnWhKuB2Wj3fTDGyGjLZfDFyWgraTDGijGVYgVUvdgBAIlJBEc='	0.023721961304545403	0.04769333451986313	0.022888626903295517	0.017583136	0.00561098	0.006138824	0.42852277	0.7154	0.44816118	0.04592456420262655	0.05409715076287588	0.030450741449991863	0.040471762
-1	-1	-1	-1	469.0	0.0	0.0	2.3600000000003547	0.0	1.0699999999999363	5.959999999999809	0.8300000000001546	0.009999999999990905	0.009999999999990905	0.01999999999998181	2.619999999999891	0.44000000000005457	1.040000000000191	0.1899999999998272	0.14000000000010004	ICAM555_ROS488_VECad647_placa13__Plate_D_p00_0_E06f01d0.TIF	ICAM555_ROS488_VECad647_placa13__Plate_D_p00_0_E06f01d2.TIF	ICAM555_ROS488_VECad647_placa13__Plate_D_p00_0_E06f01d1.TIF	ICAM555_ROS488_VECad647_placa13__Plate_D_p00_0_E06f01d3.TIF	0	0	0	0	422	1476	1	1536	1536	1536	1536	422	b'eLs61bz7G21NDJnWhKuBWZqB4WhrYtDFyGjLZfDFyWgraTDGijGVYgVUvdgBAJQBBEs='	0.019249804317951202	0.04488784447312355	0.022888626903295517	0.0097776465	0.00280549	0.0053054877	0.42852277	0.7154	0.44816118	0.04045402010281881	0.04915140072504679	0.0303345521291097	0.028194118
-1	-1	-1	-1	266.0	0.0	0.0	2.2499999999997726	0.0	1.050000000000182	5.289999999999964	0.9900000000000091	0.01999999999998181	0.01999999999998181	0.01999999999998181	1.5899999999999181	0.45000000000027285	1.009999999999991	0.16999999999984539	0.13000000000010914	ICAM555_ROS488_VECad647_placa13__Plate_D_p00_0_E06f02d0.TIF	ICAM555_ROS488_VECad647_placa13__Plate_D_p00_0_E06f02d2.TIF	ICAM555_ROS488_VECad647_placa13__Plate_D_p00_0_E06f02d1.TIF	ICAM555_ROS488_VECad647_placa13__Plate_D_p00_0_E06f02d3.TIF	0	0	0	0	423	1476	1	1536	1536	1536	1536	423	b'eLs61bz7G21NDJnWhKuBWZqB0WhrYtDFyGjLZfDFyWgraTDGijGVYgVUvdgBAJ65BE8='	0.019249804317951202	0.04769333451986313	0.022888626903295517	0.0036388226	0.00280549	0.0036388244	0.42852277	0.7154	0.44816118	0.02955642839272817	0.05304772158463796	0.027929124732812245	0.022888627
-1	-1	-1	-1	220.0	0.0	0.0	2.3700000000001182	0.0	1.0599999999999454	3.9500000000000455	0.8799999999998818	0.009999999999990905	0.009999999999990905	0.009999999999990905	1.4300000000000637	0.4699999999997999	1.0	0.20000000000027285	0.15999999999985448	ICAM555_ROS488_VECad647_placa13__Plate_D_p00_0_E06f03d0.TIF	ICAM555_ROS488_VECad647_placa13__Plate_D_p00_0_E06f03d2.TIF	ICAM555_ROS488_VECad647_placa13__Plate_D_p00_0_E06f03d1.TIF	ICAM555_ROS488_VECad647_placa13__Plate_D_p00_0_E06f03d3.TIF	0	0	0	0	424	1476	1	1536	1536	1536	1536	424	b'eLs61bz7G21NDJnWhKuBGSgfjLYmBluMjLZcBl+cjLaSBmOsGFMpVkDVix0AqXEEUw=='	0.018416471779346466	0.04769333451986313	0.018416471779346466	0.004472155	0.00280549	0.004472155	0.42852277	0.7154	0.44816118	0.02783398578564326	0.05322004357973734	0.0244554802775383	0.022888627
-1	-1	-1	-1	215.0	0.0	0.0	2.5300000000002	0.0	1.090000000000373	3.6599999999998545	0.8599999999999	0.009999999999990905	0.009999999999990905	0.01999999999998181	1.300000000000182	0.4500000000000455	1.2899999999999636	0.1799999999998363	0.15000000000009095	ICAM555_ROS488_VECad647_placa13__Plate_D_p00_0_E06f04d0.TIF	ICAM555_ROS488_VECad647_placa13__Plate_D_p00_0_E06f04d2.TIF	ICAM555_ROS488_VECad647_placa13__Plate_D_p00_0_E06f04d1.TIF	ICAM555_ROS488_VECad647_placa13__Plate_D_p00_0_E06f04d3.TIF	0	0	0	0	425	1476	1	1536	1536	1536	1536	425	b'eLs61bz7G21NDJnWhKuBWZqByWhrYtDFyGjLZfDFyWgraTDGijGVYgVUvdgBALQpBFc='	0.022888626903295517	0.053304314613342285	0.02205529436469078	0.004472157	0.00280549	0.0036388244	0.42852277	0.7154	0.44816118	0.028170739610989887	0.056615387399991356	0.026649467647075653	0.023721961
-1	-1	-1	-1	319.0	0.0	0.0	2.5	0.0	1.0499999999999545	4.4099999999998545	1.0100000000002183	0.009999999999990905	0.01999999999998181	0.009999999999990905	1.9600000000000364	0.4699999999997999	1.0899999999999181	0.19000000000028194	0.13999999999987267	ICAM555_ROS488_VECad647_placa13__Plate_D_p00_0_E06f05d0.TIF	ICAM555_ROS488_VECad647_placa13__Plate_D_p00_0_E06f05d2.TIF	ICAM555_ROS488_VECad647_placa13__Plate_D_p00_0_E06f05d1.TIF	ICAM555_ROS488_VECad647_placa13__Plate_D_p00_0_E06f05d3.TIF	0	0	0	0	426	1476	1	1536	1536	1536	1536	426	b'eLs61bz7G21NDJnWhKuBWZqB6WhrYtDFyGjLZfDFyWgraTDGijGVYgVUvdgBAL7hBFs='	0.019249804317951202	0.05049882456660271	0.018416471779346466	0.0053054895	0.00280549	0.004472155	0.42852277	0.7154	0.44816118	0.032979155580202736	0.05538814266522726	0.025660288830598194	0.023721961
-1	-1	-1	-1	332.0	0.0	0.0	2.3600000000001273	0.0	1.0499999999999545	6.600000000000136	0.9300000000000637	0.009999999999990905	0.01999999999998181	0.01999999999998181	2.1399999999998727	0.4500000000000455	1.0599999999999454	0.1899999999998272	0.16000000000008185	ICAM555_ROS488_VECad647_placa13__Plate_D_p00_0_E06f06d0.TIF	ICAM555_ROS488_VECad647_placa13__Plate_D_p00_0_E06f06d2.TIF	ICAM555_ROS488_VECad647_placa13__Plate_D_p00_0_E06f06d1.TIF	ICAM555_ROS488_VECad647_placa13__Plate_D_p00_0_E06f06d3.TIF	0	0	0	0	427	1476	1	1536	1536	1536	1536	427	b'eLs61bz7G21NDJnWhKuB2WhrYjDGyGjLZfDFyWgraTDGijGVYgVUvdgBAMmZBF8='	0.022888626903295517	0.05610980466008186	0.027360785752534866	0.0053054914	0.0056109764	0.0053054877	0.42852277	0.7154	0.44816118	0.03547945370276769	0.061778485774993896	0.03453248739242554	0.024555296
-1	-1	-1	-1	480.0	0.0	0.0	2.300000000000182	0.0	1.0599999999999454	7.130000000000109	0.8899999999998727	0.01999999999998181	0.009999999999990905	0.009999999999990905	2.5599999999999454	0.4700000000000273	1.0299999999999727	0.19000000000028194	0.13999999999987267	ICAM555_ROS488_VECad647_placa13__Plate_D_p00_0_E06f07d0.TIF	ICAM555_ROS488_VECad647_placa13__Plate_D_p00_0_E06f07d2.TIF	ICAM555_ROS488_VECad647_placa13__Plate_D_p00_0_E06f07d1.TIF	ICAM555_ROS488_VECad647_placa13__Plate_D_p00_0_E06f07d3.TIF	0	0	0	0	428	1476	1	1536	1536	1536	1536	428	b'eLs61bz7G21NDJnWhKuBWZqB+WhrYtDFyGjLZfDFyWgraTDGijGVYgVUvdgBANRRBGM='	0.022888626903295517	0.05049882456660271	0.023721961304545403	0.0097776465	0.00280549	0.0053054877	0.42852277	0.7154	0.44816118	0.039773243168989815	0.055502052108446755	0.032574390371640526	0.028194118
-1	-1	-1	-1	341.0	0.0	0.0	2.25	0.0	1.0600000000001728	6.019999999999982	0.9400000000000546	0.009999999999990905	0.01999999999998181	0.01999999999998181	1.9299999999998363	0.46000000000026375	1.0699999999999363	0.19000000000005457	0.12999999999988177	ICAM555_ROS488_VECad647_placa13__Plate_D_p00_0_E06f08d0.TIF	ICAM555_ROS488_VECad647_placa13__Plate_D_p00_0_E06f08d2.TIF	ICAM555_ROS488_VECad647_placa13__Plate_D_p00_0_E06f08d1.TIF	ICAM555_ROS488_VECad647_placa13__Plate_D_p00_0_E06f08d3.TIF	0	0	0	0	429	1476	1	1536	1536	1536	1536	429	b'eLs61bz7G21NDJnWhKuBWZqBxWhrYtDFyGjLZfDFyWgraTDGijGVYgVUvdgBAN8JBGc='	0.019249804317951202	0.04769333451986313	0.022888626903295517	0.004472155	0.00280549	0.004472159	0.42852277	0.7154	0.44816118	0.03283542891343435	0.0528146376212438	0.029382539292176563	0.022888627
-1	-1	-1	-1	248.0	0.0	0.0	2.3999999999998636	0.0	0.9600000000000364	6.019999999999982	0.9300000000000637	0.01999999999998181	0.009999999999990905	0.009999999999990905	1.4299999999998363	0.48000000000024556	1.0299999999999727	0.16999999999984539	0.15000000000009095	ICAM555_ROS488_VECad647_placa13__Plate_D_p00_0_E06f09d0.TIF	ICAM555_ROS488_VECad647_placa13__Plate_D_p00_0_E06f09d2.TIF	ICAM555_ROS488_VECad647_placa13__Plate_D_p00_0_E06f09d1.TIF	ICAM555_ROS488_VECad647_placa13__Plate_D_p00_0_E06f09d3.TIF	0	0	0	0	430	1476	1	1536	1536	1536	1536	430	b'eLs61bz7G21NDJnWhKuBGagJONqaGGwxMtpyGXxxMtpKGoyxYkylWAFVL3YA6cEEaw=='	0.019249804317951202	0.05049882456660271	0.022888626903295517	0.004472157	0.00280549	0.0036388244	0.42852277	0.7154	0.44816118	0.028870468338330586	0.05522207419077555	0.028807421525319416	0.023721961
-1	-1	-1	-1	291.0	0.0	0.0	2.5900000000001455	0.0	1.1200000000001182	4.559999999999945	0.849999999999909	0.009999999999990905	0.009999999999990905	0.01999999999998181	1.6200000000001182	0.41000000000008185	1.1899999999998272	0.17000000000007276	0.11999999999989086	ICAM555_ROS488_VECad647_placa13__Plate_D_p00_0_E06f10d0.TIF	ICAM555_ROS488_VECad647_placa13__Plate_D_p00_0_E06f10d2.TIF	ICAM555_ROS488_VECad647_placa13__Plate_D_p00_0_E06f10d1.TIF	ICAM555_ROS488_VECad647_placa13__Plate_D_p00_0_E06f10d3.TIF	0	0	0	0	431	1476	1	1536	1536	1536	1536	431	b'eLs61bz7G21NDJnWhKuBWZrhaPd98MXIaMtl8MXJaCtpMMaKMZViBVS92AEAlAUESw=='	0.018416471779346466	0.04769333451986313	0.022888626903295517	0.004472155	0.00280549	0.0036388244	0.42852277	0.7154	0.44816118	0.029815636575222015	0.05270390212535858	0.027625766893227894	0.022888627
-1	-1	-1	-1	236.0	0.0	0.0	2.5399999999999636	0.0	1.1199999999998909	3.690000000000282	0.8999999999998636	0.009999999999990905	0.009999999999990905	0.01999999999998181	1.5199999999999818	0.49000000000023647	1.0299999999999727	0.1999999999998181	0.14000000000010004	ICAM555_ROS488_VECad647_placa13__Plate_D_p00_0_E06f11d0.TIF	ICAM555_ROS488_VECad647_placa13__Plate_D_p00_0_E06f11d2.TIF	ICAM555_ROS488_VECad647_placa13__Plate_D_p00_0_E06f11d1.TIF	ICAM555_ROS488_VECad647_placa13__Plate_D_p00_0_E06f11d3.TIF	0	0	0	0	432	1476	1	1536	1536	1536	1536	432	b'eLs61bz7G21NDJnWhKuBWZqh4WhrYtDFyGjLZfDFyWgraTDGijGVYgVUvdgBAJ69BE8='	0.019249804317951202	0.05049882456660271	0.023721961304545403	0.004472157	0.00280549	0.0036388244	0.42852277	0.7154	0.44816118	0.029374147454897564	0.05572247505187988	0.02932446946700414	0.023721961
-1	-1	-1	-1	683.0	0.0	0.0	2.2799999999999727	0.0	1.0800000000001546	12.789999999999964	0.9200000000000728	0.009999999999990905	0.009999999999990905	0.009999999999990905	4.190000000000055	0.4499999999998181	1.0499999999999545	0.20000000000027285	0.12999999999988177	ICAM555_ROS488_VECad647_placa13__Plate_D_p00_0_E07f00d0.TIF	ICAM555_ROS488_VECad647_placa13__Plate_D_p00_0_E07f00d2.TIF	ICAM555_ROS488_VECad647_placa13__Plate_D_p00_0_E07f00d1.TIF	ICAM555_ROS488_VECad647_placa13__Plate_D_p00_0_E07f00d3.TIF	0	0	0	0	433	1476	1	1536	1536	1536	1536	433	b'eLs61bz7G21NDJnWhKuB+Wj3fTDGyGjLZfDFyWgraTDGijGVYgVUvdgBAJQNBEs='	0.028194118291139603	0.04769333451986313	0.023721961304545403	0.01758314	0.00561098	0.006138824	0.42852277	0.7154	0.44816118	0.04903632402420044	0.05430529018243154	0.03238415718078613	0.045777254
-1	-1	-1	-1	666.0	0.0	0.0	2.339999999999918	0.0	1.1099999999999	11.790000000000191	0.900000000000091	0.009999999999990905	0.009999999999990905	0.009999999999990905	3.9199999999998454	0.4600000000000364	1.0699999999999363	0.19000000000005457	0.15999999999985448	ICAM555_ROS488_VECad647_placa13__Plate_D_p00_0_E07f01d0.TIF	ICAM555_ROS488_VECad647_placa13__Plate_D_p00_0_E07f01d2.TIF	ICAM555_ROS488_VECad647_placa13__Plate_D_p00_0_E07f01d1.TIF	ICAM555_ROS488_VECad647_placa13__Plate_D_p00_0_E07f01d3.TIF	0	0	0	0	434	1476	1	1536	1536	1536	1536	434	b'eLs61bz7G21NDJnWhKuBeZqB4WhrYtDFyGjLZfDFyWgraTDGijGVYgVUvdgBAJ7FBE8='	0.024555295705795288	0.04769333451986313	0.023721961304545403	0.021221958	0.00561098	0.006138824	0.42852277	0.7154	0.44816118	0.04962068796157837	0.05379292368888855	0.03367240478595098	0.045777254
-1	-1	-1	-1	500.0	0.0	0.0	2.5	0.0	1.0699999999999363	11.480000000000018	0.9600000000000364	0.009999999999990905	0.009999999999990905	0.01999999999998181	2.8199999999999363	0.4499999999998181	1.040000000000191	0.2199999999997999	0.15000000000009095	ICAM555_ROS488_VECad647_placa13__Plate_D_p00_0_E07f02d0.TIF	ICAM555_ROS488_VECad647_placa13__Plate_D_p00_0_E07f02d2.TIF	ICAM555_ROS488_VECad647_placa13__Plate_D_p00_0_E07f02d1.TIF	ICAM555_ROS488_VECad647_placa13__Plate_D_p00_0_E07f02d3.TIF	0	0	0	0	435	1476	1	1536	1536	1536	1536	435	b'eLs61bz7G21NDJnWhKuBeZqB0WhrYtDFyGjLZfDFyWgraTDGijGVYgVUvdgBAKl9BFM='	0.022888626903295517	0.04769333451986313	0.023721961304545403	0.010610983	0.00561098	0.0053054914	0.42852277	0.7154	0.44816118	0.04363501568635305	0.05357144773006439	0.033097157875696816	0.029860787
-1	-1	-1	-1	464.0	0.0	0.0	2.630000000000109	0.0	1.1000000000001364	11.459999999999809	0.9100000000000819	0.01999999999998181	0.009999999999990905	0.009999999999990905	2.690000000000282	0.4899999999997817	1.0299999999999727	0.22000000000002728	0.15000000000009095	ICAM555_ROS488_VECad647_placa13__Plate_D_p00_0_E07f03d0.TIF	ICAM555_ROS488_VECad647_placa13__Plate_D_p00_0_E07f03d2.TIF	ICAM555_ROS488_VECad647_placa13__Plate_D_p00_0_E07f03d1.TIF	ICAM555_ROS488_VECad647_placa13__Plate_D_p00_0_E07f03d3.TIF	0	0	0	0	436	1476	1	1536	1536	1536	1536	436	b'eLs61bz7G21NDJnWhKuBOSgfjLYmBluMjLZcBl+cjLaSBmOsGFMpVkDVix0AtDUEVw=='	0.022888626903295517	0.053304314613342285	0.022888626903295517	0.008944314	0.00561098	0.0053054877	0.42852277	0.7154	0.44816118	0.04133716722329458	0.05890269080797831	0.03144331524769465	0.028194118
-1	-1	-1	-1	454.0	0.0	0.0	2.6200000000001182	0.0	1.0899999999999181	12.210000000000036	0.9100000000000819	0.01999999999998181	0.01999999999998181	0.01999999999998181	2.3099999999999454	0.43000000000006366	1.2699999999999818	0.19000000000005457	0.14000000000010004	ICAM555_ROS488_VECad647_placa13__Plate_D_p00_0_E07f04d0.TIF	ICAM555_ROS488_VECad647_placa13__Plate_D_p00_0_E07f04d2.TIF	ICAM555_ROS488_VECad647_placa13__Plate_D_p00_0_E07f04d1.TIF	ICAM555_ROS488_VECad647_placa13__Plate_D_p00_0_E07f04d3.TIF	0	0	0	0	437	1476	1	1536	1536	1536	1536	437	b'eLs61bz7G21NDJnWhKuBeZqByWhrYtDFyGjLZfDFyWgraTDGijGVYgVUvdgBAL7tBFs='	0.028194118291139603	0.07855372130870819	0.023721961304545403	0.0097776465	0.00561098	0.0053054914	0.42852277	0.7154	0.44816118	0.044302756587664284	0.08389171957969666	0.03235549728075663	0.034332942
-1	-1	-1	-1	562.0	0.0	0.0	2.4500000000000455	0.0	1.0900000000001455	12.039999999999736	0.9300000000000637	0.01999999999998181	0.009999999999990905	0.01999999999998181	3.180000000000291	0.4699999999997999	1.0899999999999181	0.21000000000003638	0.15000000000031832	ICAM555_ROS488_VECad647_placa13__Plate_D_p00_0_E07f05d0.TIF	ICAM555_ROS488_VECad647_placa13__Plate_D_p00_0_E07f05d2.TIF	ICAM555_ROS488_VECad647_placa13__Plate_D_p00_0_E07f05d1.TIF	ICAM555_ROS488_VECad647_placa13__Plate_D_p00_0_E07f05d3.TIF	0	0	0	0	438	1476	1	1536	1536	1536	1536	438	b'eLs61bz7G21NDJnWhKuBeZqB6WhrYtDFyGjLZfDFyWgraTDGijGVYgVUvdgBAMmlBF8='	0.024555295705795288	0.053304314613342285	0.023721961304545403	0.015916469	0.00841647	0.006138826	0.42852277	0.7154	0.44816118	0.045925805966059365	0.06031413376331329	0.032929460207621254	0.03963843
-1	-1	-1	-1	559.0	0.0	0.0	2.4300000000000637	0.0	1.1299999999998818	8.190000000000055	0.9199999999998454	0.009999999999990905	0.01999999999998181	0.009999999999990905	3.400000000000091	0.4900000000000091	1.0899999999999181	0.20000000000027285	0.14999999999986358	ICAM555_ROS488_VECad647_placa13__Plate_D_p00_0_E07f06d0.TIF	ICAM555_ROS488_VECad647_placa13__Plate_D_p00_0_E07f06d2.TIF	ICAM555_ROS488_VECad647_placa13__Plate_D_p00_0_E07f06d1.TIF	ICAM555_ROS488_VECad647_placa13__Plate_D_p00_0_E07f06d3.TIF	0	0	0	0	439	1476	1	1536	1536	1536	1536	439	b'eLs61bz7G21NDJnWhKuB+WhrYjDGyGjLZfDFyWgraTDGijGVYgVUvdgBANRdBGM='	0.023721961304545403	0.053304314613342285	0.023721961304545403	0.012277648	0.00561098	0.006138826	0.42852277	0.7154	0.44816118	0.04272982974847158	0.058372095227241516	0.03258033345143	0.035166275
-1	-1	-1	-1	606.0	0.0	0.0	2.269999999999982	0.0	1.1100000000001273	13.309999999999945	0.9799999999997908	0.009999999999990905	0.010000000000218279	0.009999999999990905	3.7899999999997362	0.45000000000027285	1.0799999999999272	0.19000000000005457	0.12999999999988177	ICAM555_ROS488_VECad647_placa13__Plate_D_p00_0_E07f07d0.TIF	ICAM555_ROS488_VECad647_placa13__Plate_D_p00_0_E07f07d2.TIF	ICAM555_ROS488_VECad647_placa13__Plate_D_p00_0_E07f07d1.TIF	ICAM555_ROS488_VECad647_placa13__Plate_D_p00_0_E07f07d3.TIF	0	0	0	0	440	1476	1	1536	1536	1536	1536	440	b'eLs61bz7G21NDJnWhKuBeZqB+WhrYtDFyGjLZfDFyWgraTDGijGVYgVUvdgBAN8VBGc='	0.023721961304545403	0.05049882456660271	0.022888626903295517	0.018416472	0.00561098	0.006138826	0.42852277	0.7154	0.44816118	0.04610781371593475	0.054688831170399986	0.03142702082792918	0.0413051
-1	-1	-1	-1	559.0	0.0	0.0	2.4199999999998454	0.0	1.040000000000191	13.440000000000055	0.9299999999998363	0.009999999999990905	0.009999999999990905	0.009999999999990905	3.5699999999999363	0.4900000000000091	1.0600000000001728	0.209999999999809	0.14000000000010004	ICAM555_ROS488_VECad647_placa13__Plate_D_p00_0_E07f08d0.TIF	ICAM555_ROS488_VECad647_placa13__Plate_D_p00_0_E07f08d2.TIF	ICAM555_ROS488_VECad647_placa13__Plate_D_p00_0_E07f08d1.TIF	ICAM555_ROS488_VECad647_placa13__Plate_D_p00_0_E07f08d3.TIF	0	0	0	0	441	1476	1	1536	1536	1536	1536	441	b'eLs61bz7G21NDJnWhKuBeZqBxWhrYtDFyGjLZfDFyWgraTDGijGVYgVUvdgBAOnNBGs='	0.022888626903295517	0.04769333451986313	0.022888626903295517	0.018416472	0.00561098	0.006138826	0.42852277	0.7154	0.44816118	0.046816930174827576	0.054195438822110496	0.03184145440657934	0.0413051
-1	-1	-1	-1	451.0	0.0	0.0	2.3900000000001	0.0	1.1399999999998727	11.420000000000073	0.9100000000000819	0.009999999999990905	0.01999999999998181	0.01999999999998181	2.9300000000000637	0.44000000000028194	1.0	0.1899999999998272	0.15000000000009095	ICAM555_ROS488_VECad647_placa13__Plate_D_p00_0_E07f09d0.TIF	ICAM555_ROS488_VECad647_placa13__Plate_D_p00_0_E07f09d2.TIF	ICAM555_ROS488_VECad647_placa13__Plate_D_p00_0_E07f09d1.TIF	ICAM555_ROS488_VECad647_placa13__Plate_D_p00_0_E07f09d3.TIF	0	0	0	0	442	1476	1	1536	1536	1536	1536	442	b'eLs61bz7G21NDJnWhKuBOagJONqaGGwxMtpyGXxxMtpKGoyxYkylWAFVL3YA9IUEbw=='	0.022888626903295517	0.05049882456660271	0.022888626903295517	0.010610983	0.00561098	0.0053054914	0.42852277	0.7154	0.44816118	0.042892858386039734	0.05673891305923462	0.03195164849360784	0.029860787
-1	-1	-1	-1	498.0	0.0	0.0	2.5399999999999636	0.0	1.1099999999999	13.490000000000236	0.8899999999998727	0.01999999999998181	0.009999999999990905	0.01999999999998181	2.900000000000091	0.44000000000005457	1.2799999999999727	0.18000000000006366	0.14999999999986358	ICAM555_ROS488_VECad647_placa13__Plate_D_p00_0_E07f10d0.TIF	ICAM555_ROS488_VECad647_placa13__Plate_D_p00_0_E07f10d2.TIF	ICAM555_ROS488_VECad647_placa13__Plate_D_p00_0_E07f10d1.TIF	ICAM555_ROS488_VECad647_placa13__Plate_D_p00_0_E07f10d3.TIF	0	0	0	0	443	1476	1	1536	1536	1536	1536	443	b'eLs61bz7G21NDJnWhKuBeZrhaPd98MXIaMtl8MXJaCtpMMaKMZViBVS92AEAnskETw=='	0.022888626903295517	0.04769333451986313	0.023721961304545403	0.014249802	0.00561098	0.0053054914	0.42852277	0.7154	0.44816118	0.04227071503798167	0.054984922210375466	0.03292019416888555	0.033499606
-1	-1	-1	-1	436.0	0.0	0.0	2.4099999999998545	0.0	1.0600000000001728	12.829999999999927	0.9600000000000364	0.009999999999990905	0.009999999999990905	0.009999999999990905	2.8200000000001637	0.4700000000000273	1.0900000000001455	0.2199999999997999	0.14000000000010004	ICAM555_ROS488_VECad647_placa13__Plate_D_p00_0_E07f11d0.TIF	ICAM555_ROS488_VECad647_placa13__Plate_D_p00_0_E07f11d2.TIF	ICAM555_ROS488_VECad647_placa13__Plate_D_p00_0_E07f11d1.TIF	ICAM555_ROS488_VECad647_placa13__Plate_D_p00_0_E07f11d3.TIF	0	0	0	0	444	1476	1	1536	1536	1536	1536	444	b'eLs61bz7G21NDJnWhKuBeZqh4WhrYtDFyGjLZfDFyWgraTDGijGVYgVUvdgBAKmBBFM='	0.022888626903295517	0.053304314613342285	0.029027452692389488	0.010610983	0.00561098	0.006138824	0.42852277	0.7154	0.44816118	0.04075106978416443	0.05875547230243683	0.03949950387080511	0.029860787
-1	-1	-1	-1	503.0	0.0	0.0	2.25	0.0	1.0599999999999454	5.960000000000036	0.9200000000000728	0.01999999999998181	0.01999999999998181	0.01999999999998181	3.019999999999982	0.4499999999998181	1.0199999999999818	0.17000000000007276	0.13999999999987267	ICAM555_ROS488_VECad647_placa13__Plate_D_p00_0_E08f00d0.TIF	ICAM555_ROS488_VECad647_placa13__Plate_D_p00_0_E08f00d2.TIF	ICAM555_ROS488_VECad647_placa13__Plate_D_p00_0_E08f00d1.TIF	ICAM555_ROS488_VECad647_placa13__Plate_D_p00_0_E08f00d3.TIF	0	0	0	0	445	1476	1	1536	1536	1536	1536	445	b'eLs61bz7G21NDJnWhKuBxWj3fTDGyGjLZfDFyWgraTDGijGVYgVUvdgBAJ7RBE8='	0.022888626903295517	0.04769333451986313	0.022888626903295517	0.015083134	0.00561098	0.0053054914	0.42852277	0.7154	0.44816118	0.04238513112068176	0.053825428088506065	0.03129904965559641	0.033499606
-1	-1	-1	-1	600.0	0.0	0.0	2.230000000000018	0.0	1.0000000000002274	9.650000000000091	0.8500000000001364	0.009999999999763531	0.009999999999763531	0.010000000000218279	3.6400000000003274	0.4499999999998181	1.0399999999999636	0.18000000000006366	0.14000000000010004	ICAM555_ROS488_VECad647_placa13__Plate_D_p00_0_E08f01d0.TIF	ICAM555_ROS488_VECad647_placa13__Plate_D_p00_0_E08f01d2.TIF	ICAM555_ROS488_VECad647_placa13__Plate_D_p00_0_E08f01d1.TIF	ICAM555_ROS488_VECad647_placa13__Plate_D_p00_0_E08f01d3.TIF	0	0	0	0	446	1476	1	1536	1536	1536	1536	446	b'eLs61bz7G21NDJnWhKuBRZqB4WhrYtDFyGjLZfDFyWgraTDGijGVYgVUvdgBAKmJBFM='	0.023721961304545403	0.04769333451986313	0.023721961304545403	0.017583136	0.00561098	0.0053054914	0.42852277	0.7154	0.44816118	0.04595939815044403	0.053841277956962585	0.03277223308881124	0.040471762
-1	-1	-1	-1	420.0	0.0	0.0	2.490000000000009	0.0	1.0	9.710000000000036	0.9199999999998454	0.01999999999998181	0.009999999999990905	0.009999999999990905	3.0800000000001546	0.4800000000000182	1.0499999999999545	0.1899999999998272	0.15000000000009095	ICAM555_ROS488_VECad647_placa13__Plate_D_p00_0_E08f02d0.TIF	ICAM555_ROS488_VECad647_placa13__Plate_D_p00_0_E08f02d2.TIF	ICAM555_ROS488_VECad647_placa13__Plate_D_p00_0_E08f02d1.TIF	ICAM555_ROS488_VECad647_placa13__Plate_D_p00_0_E08f02d3.TIF	0	0	0	0	447	1476	1	1536	1536	1536	1536	447	b'eLs61bz7G21NDJnWhKuBRZqB0WhrYtDFyGjLZfDFyWgraTDGijGVYgVUvdgBALRBBFc='	0.022888626903295517	0.053304314613342285	0.023721961304545403	0.011444312	0.00561098	0.006138826	0.42852277	0.7154	0.44816118	0.04067269961039225	0.05839736262957255	0.03417825450499853	0.029860787
-1	-1	-1	-1	419.0	0.0	0.0	2.25	0.0	1.0000000000002274	8.540000000000191	0.8899999999998727	0.009999999999990905	0.009999999999990905	0.009999999999990905	2.730000000000018	0.44000000000005457	1.0599999999999454	0.19000000000005457	0.13000000000010914	ICAM555_ROS488_VECad647_placa13__Plate_D_p00_0_E08f03d0.TIF	ICAM555_ROS488_VECad647_placa13__Plate_D_p00_0_E08f03d2.TIF	ICAM555_ROS488_VECad647_placa13__Plate_D_p00_0_E08f03d1.TIF	ICAM555_ROS488_VECad647_placa13__Plate_D_p00_0_E08f03d3.TIF	0	0	0	0	448	1476	1	1536	1536	1536	1536	448	b'eLs61bz7G21NDJnWhKuBBSgfjLYmBluMjLZcBl+cjLaSBmOsGFMpVkDVix0AvvkEWw=='	0.022888626903295517	0.05049882456660271	0.022888626903295517	0.008944314	0.00561098	0.0053054914	0.42852277	0.7154	0.44816118	0.03938645372788111	0.05600870152314504	0.03233691801627477	0.028194118
-1	-1	-1	-1	405.0	0.0	0.0	2.4900000000002365	0.0	1.0699999999999363	9.940000000000055	0.8999999999998636	0.009999999999990905	0.010000000000218279	0.009999999999990905	2.5199999999997544	0.42000000000030013	1.0399999999999636	0.1899999999998272	0.16000000000008185	ICAM555_ROS488_VECad647_placa13__Plate_D_p00_0_E08f04d0.TIF	ICAM555_ROS488_VECad647_placa13__Plate_D_p00_0_E08f04d2.TIF	ICAM555_ROS488_VECad647_placa13__Plate_D_p00_0_E08f04d1.TIF	ICAM555_ROS488_VECad647_placa13__Plate_D_p00_0_E08f04d3.TIF	0	0	0	0	449	1476	1	1536	1536	1536	1536	449	b'eLs61bz7G21NDJnWhKuBRZqByWhrYtDFyGjLZfDFyWgraTDGijGVYgVUvdgBAMmxBF8='	0.022888626903295517	0.053304314613342285	0.023721961304545403	0.007805489	0.00280549	0.0053054914	0.42852277	0.7154	0.44816118	0.03772979974746704	0.05841510991255442	0.03303636610507965	0.028194118
-1	-1	-1	-1	412.0	0.0	0.0	2.3299999999999272	0.0	1.0499999999999545	9.75	0.8600000000001273	0.009999999999990905	0.01999999999998181	0.009999999999990905	2.6000000000001364	0.42000000000007276	1.2199999999998	0.19000000000005457	0.16000000000008185	ICAM555_ROS488_VECad647_placa13__Plate_D_p00_0_E08f05d0.TIF	ICAM555_ROS488_VECad647_placa13__Plate_D_p00_0_E08f05d2.TIF	ICAM555_ROS488_VECad647_placa13__Plate_D_p00_0_E08f05d1.TIF	ICAM555_ROS488_VECad647_placa13__Plate_D_p00_0_E08f05d3.TIF	0	0	0	0	450	1476	1	1536	1536	1536	1536	450	b'eLs61bz7G21NDJnWhKuBRZqB6WhrYtDFyGjLZfDFyWgraTDGijGVYgVUvdgBANRpBGM='	0.022888626903295517	0.05610980466008186	0.022888626903295517	0.008944314	0.0056109764	0.0053054877	0.42852277	0.7154	0.44816118	0.03823781510194143	0.062383875250816345	0.03138143569231033	0.028194118
-1	-1	-1	-1	413.0	0.0	0.0	2.2799999999999727	0.0	1.0199999999999818	6.0	0.8899999999998727	0.01999999999998181	0.01999999999998181	0.009999999999990905	2.5000000000002274	0.4500000000000455	1.009999999999991	0.1799999999998363	0.17000000000007276	ICAM555_ROS488_VECad647_placa13__Plate_D_p00_0_E08f06d0.TIF	ICAM555_ROS488_VECad647_placa13__Plate_D_p00_0_E08f06d2.TIF	ICAM555_ROS488_VECad647_placa13__Plate_D_p00_0_E08f06d1.TIF	ICAM555_ROS488_VECad647_placa13__Plate_D_p00_0_E08f06d3.TIF	0	0	0	0	451	1476	1	1536	1536	1536	1536	451	b'eLs61bz7G21NDJnWhKuBxWhrYjDGyGjLZfDFyWgraTDGijGVYgVUvdgBAN8hBGc='	0.023721961304545403	0.06172078475356102	0.023721961304545403	0.006138826	0.00280549	0.0053054914	0.42852277	0.7154	0.44816118	0.03885607669750849	0.06469690303007762	0.032167546451091766	0.029027453
-1	-1	-1	-1	487.0	0.0	0.0	2.4899999999997817	0.0	1.1000000000001364	6.279999999999973	0.9700000000000273	0.009999999999990905	0.009999999999990905	0.009999999999990905	3.009999999999991	0.4600000000000364	1.069999999999709	0.20000000000004547	0.15000000000009095	ICAM555_ROS488_VECad647_placa13__Plate_D_p00_0_E08f07d0.TIF	ICAM555_ROS488_VECad647_placa13__Plate_D_p00_0_E08f07d2.TIF	ICAM555_ROS488_VECad647_placa13__Plate_D_p00_0_E08f07d1.TIF	ICAM555_ROS488_VECad647_placa13__Plate_D_p00_0_E08f07d3.TIF	0	0	0	0	452	1476	1	1536	1536	1536	1536	452	b'eLs61bz7G21NDJnWhKuBRZqB+WhrYtDFyGjLZfDFyWgraTDGijGVYgVUvdgBAOnZBGs='	0.022888626903295517	0.04769333451986313	0.023721961304545403	0.015083138	0.00561098	0.0053054914	0.42852277	0.7154	0.44816118	0.043410281340281166	0.05417875945568085	0.03173880775769552	0.034332942
-1	-1	-1	-1	456.0	0.0	0.0	2.2999999999999545	0.0	1.0399999999999636	8.960000000000036	0.8699999999998909	0.009999999999990905	0.020000000000209184	0.009999999999990905	2.810000000000173	0.4299999999998363	1.0399999999999636	0.19000000000005457	0.14999999999986358	ICAM555_ROS488_VECad647_placa13__Plate_D_p00_0_E08f08d0.TIF	ICAM555_ROS488_VECad647_placa13__Plate_D_p00_0_E08f08d2.TIF	ICAM555_ROS488_VECad647_placa13__Plate_D_p00_0_E08f08d1.TIF	ICAM555_ROS488_VECad647_placa13__Plate_D_p00_0_E08f08d3.TIF	0	0	0	0	453	1476	1	1536	1536	1536	1536	453	b'eLs61bz7G21NDJnWhKuBRZqBxWhrYtDFyGjLZfDFyWgraTDGijGVYgVUvdgBAPSRBG8='	0.022888626903295517	0.04769333451986313	0.022888626903295517	0.011444315	0.00561098	0.0053054914	0.42852277	0.7154	0.44816118	0.04220844308535258	0.054243827859560646	0.03051553914944331	0.029860787
-1	-1	-1	-1	365.0	0.0	0.0	2.5299999999999727	0.0	1.0699999999999363	8.350000000000136	0.9399999999998272	0.01999999999998181	0.009999999999990905	0.020000000000209184	2.410000000000082	0.4899999999997817	1.0699999999999363	0.20000000000027285	0.15000000000009095	ICAM555_ROS488_VECad647_placa13__Plate_D_p00_0_E08f09d0.TIF	ICAM555_ROS488_VECad647_placa13__Plate_D_p00_0_E08f09d2.TIF	ICAM555_ROS488_VECad647_placa13__Plate_D_p00_0_E08f09d1.TIF	ICAM555_ROS488_VECad647_placa13__Plate_D_p00_0_E08f09d3.TIF	0	0	0	0	454	1476	1	1536	1536	1536	1536	454	b'eLs61bz7G21NDJnWhKuBBagJONqaGGwxMtpyGXxxMtpKGoyxYkylWAFVL3YA/0kEcw=='	0.022888626903295517	0.05049882456660271	0.022888626903295517	0.006138824	0.00561098	0.004472159	0.42852277	0.7154	0.44816118	0.0379187340537707	0.05670619507630666	0.03080786019563675	0.024555296
-1	-1	-1	-1	389.0	0.0	0.0	2.519999999999982	0.0	1.099999999999909	9.5	0.9300000000000637	0.01999999999998181	0.010000000000218279	0.010000000000218279	2.7599999999997635	0.5200000000002092	1.0799999999999272	0.19000000000005457	0.15999999999985448	ICAM555_ROS488_VECad647_placa13__Plate_D_p00_0_E08f10d0.TIF	ICAM555_ROS488_VECad647_placa13__Plate_D_p00_0_E08f10d2.TIF	ICAM555_ROS488_VECad647_placa13__Plate_D_p00_0_E08f10d1.TIF	ICAM555_ROS488_VECad647_placa13__Plate_D_p00_0_E08f10d3.TIF	0	0	0	0	455	1476	1	1536	1536	1536	1536	455	b'eLs61bz7G21NDJnWhKuBRZrhaPd98MXIaMtl8MXJaCtpMMaKMZViBVS92AEAqY0EUw=='	0.019249804317951202	0.04769333451986313	0.022888626903295517	0.0069721583	0.00561098	0.0053054877	0.42852277	0.7154	0.44816118	0.0375774602095286	0.05420727531115214	0.031305780013402305	0.024555296
-1	-1	-1	-1	406.0	0.0	0.0	2.4400000000000546	0.0	1.1199999999998909	9.730000000000018	0.9200000000000728	0.01999999999998181	0.01999999999998181	0.009999999999990905	2.8299999999999272	0.43000000000006366	1.25	0.20000000000004547	0.14000000000010004	ICAM555_ROS488_VECad647_placa13__Plate_D_p00_0_E08f11d0.TIF	ICAM555_ROS488_VECad647_placa13__Plate_D_p00_0_E08f11d2.TIF	ICAM555_ROS488_VECad647_placa13__Plate_D_p00_0_E08f11d1.TIF	ICAM555_ROS488_VECad647_placa13__Plate_D_p00_0_E08f11d3.TIF	0	0	0	0	456	1476	1	1536	1536	1536	1536	456	b'eLs61bz7G21NDJnWhKuBRZqh4WhrYtDFyGjLZfDFyWgraTDGijGVYgVUvdgBALRFBFc='	0.022888626903295517	0.053304314613342285	0.027360785752534866	0.009777648	0.00561098	0.0053054914	0.42852277	0.7154	0.44816118	0.040549074610074363	0.060655067364374794	0.0354261447985967	0.029027453
-1	-1	-1	-1	604.0	0.009999999999990905	0.0	2.380000000000109	0.0	1.040000000000191	8.759999999999991	0.9600000000000364	0.009999999999990905	0.01999999999998181	0.01999999999998181	3.6399999999998727	0.4600000000000364	1.0399999999999636	0.19000000000005457	0.14000000000010004	ICAM555_ROS488_VECad647_placa13__Plate_D_p00_0_E09f00d0.TIF	ICAM555_ROS488_VECad647_placa13__Plate_D_p00_0_E09f00d2.TIF	ICAM555_ROS488_VECad647_placa13__Plate_D_p00_0_E09f00d1.TIF	ICAM555_ROS488_VECad647_placa13__Plate_D_p00_0_E09f00d3.TIF	0	0	0	0	457	1476	1	1536	1536	1536	1536	457	b'eLs61bz7G21NDJnWhKuB5Wj3fTDGyGjLZfDFyWgraTDGijGVYgVUvdgBAKmVBFM='	0.023721961304545403	0.04769333451986313	0.027360785752534866	0.017583137	0.00561098	0.006138824	0.42852277	0.7154	0.44816118	0.04522579908370972	0.05372416973114014	0.033963402112325035	0.0413051
-1	-1	-1	-1	622.0	0.0	0.0	2.2899999999999636	0.0	1.0899999999999181	7.620000000000118	0.9499999999998181	0.01999999999998181	0.009999999999990905	0.009999999999990905	3.5799999999999272	0.45000000000027285	1.0399999999999636	0.21000000000003638	0.13999999999987267	ICAM555_ROS488_VECad647_placa13__Plate_D_p00_0_E09f01d0.TIF	ICAM555_ROS488_VECad647_placa13__Plate_D_p00_0_E09f01d2.TIF	ICAM555_ROS488_VECad647_placa13__Plate_D_p00_0_E09f01d1.TIF	ICAM555_ROS488_VECad647_placa13__Plate_D_p00_0_E09f01d3.TIF	0	0	0	0	458	1476	1	1536	1536	1536	1536	458	b'eLs61bz7G21NDJnWhKuBZZqB4WhrYtDFyGjLZfDFyWgraTDGijGVYgVUvdgBALRNBFc='	0.023721961304545403	0.04769333451986313	0.027360785752534866	0.02122196	0.00561098	0.0053054914	0.42852277	0.7154	0.44816118	0.04773440957069397	0.05326971411705017	0.03429105132818222	0.04494392
-1	-1	-1	-1	325.0	0.0	0.0	2.5599999999999454	0.0	1.1399999999998727	5.900000000000091	0.9600000000000364	0.009999999999990905	0.01999999999998181	0.01999999999998181	2.240000000000009	0.5	1.0600000000001728	0.1899999999998272	0.14000000000010004	ICAM555_ROS488_VECad647_placa13__Plate_D_p00_0_E09f02d0.TIF	ICAM555_ROS488_VECad647_placa13__Plate_D_p00_0_E09f02d2.TIF	ICAM555_ROS488_VECad647_placa13__Plate_D_p00_0_E09f02d1.TIF	ICAM555_ROS488_VECad647_placa13__Plate_D_p00_0_E09f02d3.TIF	0	0	0	0	459	1476	1	1536	1536	1536	1536	459	b'eLs61bz7G21NDJnWhKuBZZqB0WhrYtDFyGjLZfDFyWgraTDGijGVYgVUvdgBAL8FBFs='	0.018416471779346466	0.04769333451986313	0.022888626903295517	0.0053054895	0.00280549	0.0036388244	0.42852277	0.7154	0.44816118	0.03583459059397379	0.053244526187578835	0.029088934262593586	0.022888627
-1	-1	-1	-1	327.0	0.0	0.0	2.4400000000000546	0.0	1.0599999999999454	7.75	0.900000000000091	0.01999999999998181	0.010000000000218279	0.009999999999990905	2.339999999999918	0.4199999999998454	1.0	0.18000000000006366	0.1499999999996362	ICAM555_ROS488_VECad647_placa13__Plate_D_p00_0_E09f03d0.TIF	ICAM555_ROS488_VECad647_placa13__Plate_D_p00_0_E09f03d2.TIF	ICAM555_ROS488_VECad647_placa13__Plate_D_p00_0_E09f03d1.TIF	ICAM555_ROS488_VECad647_placa13__Plate_D_p00_0_E09f03d3.TIF	0	0	0	0	460	1476	1	1536	1536	1536	1536	460	b'eLs61bz7G21NDJnWhKuBJSgfjLYmBluMjLZcBl+cjLaSBmOsGFMpVkDVix0Ayb0EXw=='	0.018416471779346466	0.04769333451986313	0.022888626903295517	0.006138824	0.00280549	0.004472159	0.42852277	0.7154	0.44816118	0.03592845549186071	0.05306094388167063	0.030497004588445027	0.023721961
-1	-1	-1	-1	318.0	0.0	0.0	2.5299999999999727	0.0	1.0199999999999818	5.940000000000055	0.8599999999999	0.009999999999990905	0.009999999999990905	0.01999999999998181	2.089999999999918	0.44000000000005457	1.0399999999999636	0.20000000000004547	0.15999999999985448	ICAM555_ROS488_VECad647_placa13__Plate_D_p00_0_E09f04d0.TIF	ICAM555_ROS488_VECad647_placa13__Plate_D_p00_0_E09f04d2.TIF	ICAM555_ROS488_VECad647_placa13__Plate_D_p00_0_E09f04d1.TIF	ICAM555_ROS488_VECad647_placa13__Plate_D_p00_0_E09f04d3.TIF	0	0	0	0	461	1476	1	1536	1536	1536	1536	461	b'eLs61bz7G21NDJnWhKuBZZqByWhrYtDFyGjLZfDFyWgraTDGijGVYgVUvdgBANR1BGM='	0.019249804317951202	0.053304314613342285	0.023721961304545403	0.004472157	0.00280549	0.004472159	0.42852277	0.7154	0.44816118	0.03377276907364527	0.059051692485809326	0.03083940843741099	0.023721961
-1	-1	-1	-1	422.0	0.0	0.0	2.5	0.0	1.1100000000001273	7.739999999999782	0.8999999999998636	0.009999999999990905	0.009999999999990905	0.01999999999998181	2.8599999999999	0.44000000000028194	1.259999999999991	0.1799999999998363	0.11999999999989086	ICAM555_ROS488_VECad647_placa13__Plate_D_p00_0_E09f05d0.TIF	ICAM555_ROS488_VECad647_placa13__Plate_D_p00_0_E09f05d2.TIF	ICAM555_ROS488_VECad647_placa13__Plate_D_p00_0_E09f05d1.TIF	ICAM555_ROS488_VECad647_placa13__Plate_D_p00_0_E09f05d3.TIF	0	0	0	0	462	1476	1	1536	1536	1536	1536	462	b'eLs61bz7G21NDJnWhKuBZZqB6WhrYtDFyGjLZfDFyWgraTDGijGVYgVUvdgBAN8tBGc='	0.019249804317951202	0.05049882456660271	0.023721961304545403	0.0097776465	0.00280549	0.0053054914	0.42852277	0.7154	0.44816118	0.03815016398827235	0.05481750766436259	0.03261157621939977	0.028194118
-1	-1	-1	-1	384.0	0.0	0.0	2.259999999999991	0.0	1.0599999999999454	6.920000000000073	0.9300000000000637	0.009999999999990905	0.009999999999990905	0.01999999999998181	2.480000000000018	0.4399999999998272	1.080000000000382	0.19000000000005457	0.16000000000008185	ICAM555_ROS488_VECad647_placa13__Plate_D_p00_0_E09f06d0.TIF	ICAM555_ROS488_VECad647_placa13__Plate_D_p00_0_E09f06d2.TIF	ICAM555_ROS488_VECad647_placa13__Plate_D_p00_0_E09f06d1.TIF	ICAM555_ROS488_VECad647_placa13__Plate_D_p00_0_E09f06d3.TIF	0	0	0	0	463	1476	1	1536	1536	1536	1536	463	b'eLs61bz7G21NDJnWhKuB5WhrYjDGyGjLZfDFyWgraTDGijGVYgVUvdgBAOnlBGs='	0.019249804317951202	0.053304314613342285	0.022888626903295517	0.006138824	0.00280549	0.0053054877	0.42852277	0.7154	0.44816118	0.03610329329967499	0.05723189810911814	0.03181172410647074	0.024555296
-1	-1	-1	-1	494.0	0.0	0.0	2.4500000000000455	0.0	1.0800000000001546	8.079999999999927	0.9200000000000728	0.009999999999990905	0.01999999999998181	0.01999999999998181	3.1700000000000728	0.4799999999997908	1.0800000000001546	0.19000000000005457	0.15000000000009095	ICAM555_ROS488_VECad647_placa13__Plate_D_p00_0_E09f07d0.TIF	ICAM555_ROS488_VECad647_placa13__Plate_D_p00_0_E09f07d2.TIF	ICAM555_ROS488_VECad647_placa13__Plate_D_p00_0_E09f07d1.TIF	ICAM555_ROS488_VECad647_placa13__Plate_D_p00_0_E09f07d3.TIF	0	0	0	0	464	1476	1	1536	1536	1536	1536	464	b'eLs61bz7G21NDJnWhKuBZZqB+WhrYtDFyGjLZfDFyWgraTDGijGVYgVUvdgBAPSdBG8='	0.022888626903295517	0.04769333451986313	0.023721961304545403	0.015083134	0.00561098	0.006138826	0.42852277	0.7154	0.44816118	0.04200639327367147	0.054264197746912636	0.03350780655940374	0.033499606
-1	-1	-1	-1	484.0	0.0	0.0	2.290000000000191	0.0	1.0000000000002274	8.460000000000036	0.8800000000001091	0.010000000000218279	0.009999999999763531	0.009999999999763531	2.9900000000002365	0.4799999999997908	1.040000000000191	0.18000000000006366	0.17000000000007276	ICAM555_ROS488_VECad647_placa13__Plate_D_p00_0_E09f08d0.TIF	ICAM555_ROS488_VECad647_placa13__Plate_D_p00_0_E09f08d2.TIF	ICAM555_ROS488_VECad647_placa13__Plate_D_p00_0_E09f08d1.TIF	ICAM555_ROS488_VECad647_placa13__Plate_D_p00_0_E09f08d3.TIF	0	0	0	0	465	1476	1	1536	1536	1536	1536	465	b'eLs61bz7G21NDJnWhKuBZZqBxWhrYtDFyGjLZfDFyWgraTDGijGVYgVUvdgBAP9VBHM='	0.019249804317951202	0.04769333451986313	0.023721961304545403	0.011444315	0.00561098	0.0053054914	0.42852277	0.7154	0.44816118	0.04188695549964905	0.053160463770230613	0.032116279006004333	0.029860787
-1	-1	-1	-1	362.0	0.0	0.0	2.369999999999891	0.0	1.0799999999999272	8.480000000000018	0.9400000000000546	0.009999999999990905	0.009999999999990905	0.01999999999998181	2.3600000000001273	0.4399999999998272	1.009999999999991	0.19000000000005457	0.13999999999987267	ICAM555_ROS488_VECad647_placa13__Plate_D_p00_0_E09f09d0.TIF	ICAM555_ROS488_VECad647_placa13__Plate_D_p00_0_E09f09d2.TIF	ICAM555_ROS488_VECad647_placa13__Plate_D_p00_0_E09f09d1.TIF	ICAM555_ROS488_VECad647_placa13__Plate_D_p00_0_E09f09d3.TIF	0	0	0	0	466	1476	1	1536	1536	1536	1536	466	b'eLs61bz7G21NDJnWhKuBJagJONqaGGwxMtpyGXxxMtpKGoyxYkylWAFVL3YAChwEdw=='	0.019249804317951202	0.05049882456660271	0.022888626903295517	0.0053054895	0.00561098	0.004472159	0.42852277	0.7154	0.44816118	0.0369148055712382	0.05556825796763102	0.03158478935559591	0.023721961
-1	-1	-1	-1	417.0	0.0	0.0	2.630000000000109	0.0	1.1199999999998909	7.0900000000001455	0.9399999999998272	0.010000000000218279	0.009999999999990905	0.01999999999998181	2.8999999999998636	0.4499999999998181	1.0300000000002	0.20000000000027285	0.13000000000010914	ICAM555_ROS488_VECad647_placa13__Plate_D_p00_0_E09f10d0.TIF	ICAM555_ROS488_VECad647_placa13__Plate_D_p00_0_E09f10d2.TIF	ICAM555_ROS488_VECad647_placa13__Plate_D_p00_0_E09f10d1.TIF	ICAM555_ROS488_VECad647_placa13__Plate_D_p00_0_E09f10d3.TIF	0	0	0	0	467	1476	1	1536	1536	1536	1536	467	b'eLs61bz7G21NDJnWhKuBZZrhaPd98MXIaMtl8MXJaCtpMMaKMZViBVS92AEAtFEEVw=='	0.019249804317951202	0.04769333451986313	0.023721961304545403	0.011444315	0.00561098	0.0053054914	0.42852277	0.7154	0.44816118	0.04110526045163473	0.05300267537434896	0.03289021551609039	0.029027453
-1	-1	-1	-1	310.0	0.0	0.0	2.4300000000000637	0.0	1.1099999999999	5.7000000000000455	0.9200000000000728	0.009999999999990905	0.009999999999990905	0.01999999999998181	2.2500000000002274	0.4499999999998181	1.2899999999999636	0.18000000000006366	0.12999999999988177	ICAM555_ROS488_VECad647_placa13__Plate_D_p00_0_E09f11d0.TIF	ICAM555_ROS488_VECad647_placa13__Plate_D_p00_0_E09f11d2.TIF	ICAM555_ROS488_VECad647_placa13__Plate_D_p00_0_E09f11d1.TIF	ICAM555_ROS488_VECad647_placa13__Plate_D_p00_0_E09f11d3.TIF	0	0	0	0	468	1476	1	1536	1536	1536	1536	468	b'eLs61bz7G21NDJnWhKuBZZqh4WhrYtDFyGjLZfDFyWgraTDGijGVYgVUvdgBAL8JBFs='	0.019249804317951202	0.05049882456660271	0.022888626903295517	0.0053054895	0.00561098	0.004472159	0.42852277	0.7154	0.44816118	0.03649095445871353	0.05570897956689199	0.029903630415598553	0.023721961
-1	-1	-1	-1	649.0	0.0	0.0	2.4200000000000728	0.0	1.1300000000001091	8.089999999999918	0.9399999999998272	0.01999999999998181	0.010000000000218279	0.009999999999763531	4.099999999999909	0.48000000000024556	1.0599999999999454	0.20000000000004547	0.13999999999987267	ICAM555_ROS488_VECad647_placa13__Plate_D_p00_0_E10f00d0.TIF	ICAM555_ROS488_VECad647_placa13__Plate_D_p00_0_E10f00d2.TIF	ICAM555_ROS488_VECad647_placa13__Plate_D_p00_0_E10f00d1.TIF	ICAM555_ROS488_VECad647_placa13__Plate_D_p00_0_E10f00d3.TIF	0	0	0	0	469	1476	1	1536	1536	1536	1536	469	b'eLs61bz7G21NDJnWhKuhwWj3fTDGyGjLZfDFyWgraTDGijGVYgVUvdgBAFN5BDM='	0.028194118291139603	0.05049882456660271	0.027360785752534866	0.017583136	0.00561098	0.0053054914	0.42852277	0.7154	0.44816118	0.04824639360109965	0.055057341853777565	0.03376542031764984	0.045777254
-1	-1	-1	-1	587.0	0.0	0.0	2.480000000000018	0.0	1.099999999999909	8.940000000000055	0.9099999999998545	0.009999999999990905	0.009999999999990905	0.020000000000209184	3.6400000000001	0.5	1.0399999999999636	0.20000000000027285	0.14999999999986358	ICAM555_ROS488_VECad647_placa13__Plate_D_p00_0_E10f01d0.TIF	ICAM555_ROS488_VECad647_placa13__Plate_D_p00_0_E10f01d2.TIF	ICAM555_ROS488_VECad647_placa13__Plate_D_p00_0_E10f01d1.TIF	ICAM555_ROS488_VECad647_placa13__Plate_D_p00_0_E10f01d3.TIF	0	0	0	0	470	1476	1	1536	1536	1536	1536	470	b'eLs61bz7G21NDJnWhKuhQZqB4WhrYtDFyGjLZfDFyWgraTDGijGVYgVUvdgBAF4xBDc='	0.023721961304545403	0.04488784447312355	0.027360785752534866	0.02122196	0.00561098	0.006138824	0.42852277	0.7154	0.44816118	0.047384113073349	0.051235939065615334	0.03390624622503916	0.04494392
-1	-1	-1	-1	408.0	0.0	0.0	2.6700000000000728	0.0	1.0599999999999454	8.299999999999955	0.8700000000001182	0.009999999999990905	0.009999999999990905	0.009999999999990905	2.6399999999998727	0.44000000000028194	1.0300000000002	0.1899999999998272	0.15000000000009095	ICAM555_ROS488_VECad647_placa13__Plate_D_p00_0_E10f02d0.TIF	ICAM555_ROS488_VECad647_placa13__Plate_D_p00_0_E10f02d2.TIF	ICAM555_ROS488_VECad647_placa13__Plate_D_p00_0_E10f02d1.TIF	ICAM555_ROS488_VECad647_placa13__Plate_D_p00_0_E10f02d3.TIF	0	0	0	0	471	1476	1	1536	1536	1536	1536	471	b'eLs61bz7G21NDJnWhKuhQZqB0WhrYtDFyGjLZfDFyWgraTDGijGVYgVUvdgBAGjpBDs='	0.022888626903295517	0.05049882456660271	0.023721961304545403	0.008944314	0.00561098	0.0053054914	0.42852277	0.7154	0.44816118	0.040939184526602425	0.05715389549732208	0.032205681006113686	0.028194118
-1	-1	-1	-1	431.0	0.0	0.0	2.2799999999999727	0.0	1.1100000000001273	11.309999999999945	0.9400000000000546	0.009999999999990905	0.01999999999998181	0.01999999999998181	2.7799999999999727	0.4500000000000455	1.1099999999996726	0.18000000000029104	0.13999999999987267	ICAM555_ROS488_VECad647_placa13__Plate_D_p00_0_E10f03d0.TIF	ICAM555_ROS488_VECad647_placa13__Plate_D_p00_0_E10f03d2.TIF	ICAM555_ROS488_VECad647_placa13__Plate_D_p00_0_E10f03d1.TIF	ICAM555_ROS488_VECad647_placa13__Plate_D_p00_0_E10f03d3.TIF	0	0	0	0	472	1476	1	1536	1536	1536	1536	472	b'eLs61bz7G21NDJnWhKuhASgfjLYmBluMjLZcBl+cjLaSBmOsGFMpVkDVix0Ac6EEPw=='	0.022888626903295517	0.05049882456660271	0.023721961304545403	0.010610977	0.00561098	0.0053054914	0.42852277	0.7154	0.44816118	0.041108993192513786	0.05776301026344299	0.03296101838350296	0.029027453
-1	-1	-1	-1	366.0	0.0	0.0	2.519999999999982	0.0	1.099999999999909	8.790000000000191	0.9099999999998545	0.009999999999990905	0.01999999999998181	0.009999999999990905	2.1800000000000637	0.4500000000000455	1.0700000000001637	0.1899999999998272	0.14000000000010004	ICAM555_ROS488_VECad647_placa13__Plate_D_p00_0_E10f04d0.TIF	ICAM555_ROS488_VECad647_placa13__Plate_D_p00_0_E10f04d2.TIF	ICAM555_ROS488_VECad647_placa13__Plate_D_p00_0_E10f04d1.TIF	ICAM555_ROS488_VECad647_placa13__Plate_D_p00_0_E10f04d3.TIF	0	0	0	0	473	1476	1	1536	1536	1536	1536	473	b'eLs61bz7G21NDJnWhKuhQZqByWhrYtDFyGjLZfDFyWgraTDGijGVYgVUvdgBAH5ZBEM='	0.022888626903295517	0.05610980466008186	0.023721961304545403	0.0053054914	0.00280549	0.004472159	0.42852277	0.7154	0.44816118	0.03539536645015081	0.060008505980173744	0.03192767252524694	0.024555296
-1	-1	-1	-1	493.0	0.0	0.0	2.5699999999999363	0.0	1.150000000000091	8.490000000000009	0.9500000000000455	0.009999999999990905	0.009999999999990905	0.009999999999990905	3.3900000000001	0.4399999999998272	1.2799999999999727	0.19000000000005457	0.12999999999988177	ICAM555_ROS488_VECad647_placa13__Plate_D_p00_0_E10f05d0.TIF	ICAM555_ROS488_VECad647_placa13__Plate_D_p00_0_E10f05d2.TIF	ICAM555_ROS488_VECad647_placa13__Plate_D_p00_0_E10f05d1.TIF	ICAM555_ROS488_VECad647_placa13__Plate_D_p00_0_E10f05d3.TIF	0	0	0	0	474	1476	1	1536	1536	1536	1536	474	b'eLs61bz7G21NDJnWhKuhQZqB6WhrYtDFyGjLZfDFyWgraTDGijGVYgVUvdgBAIkRBEc='	0.023721961304545403	0.05049882456660271	0.034332942217588425	0.012277648	0.00280549	0.0069721565	0.42852277	0.7154	0.44816118	0.04120466858148575	0.0561443567276001	0.04509961108366648	0.035166275
-1	-1	-1	-1	569.0	0.0	0.0	2.3899999999998727	0.0	1.0799999999999272	6.9500000000000455	0.9500000000000455	0.01999999999998181	0.009999999999990905	0.009999999999990905	3.6100000000001273	0.4500000000000455	1.0499999999999545	0.19000000000005457	0.11999999999989086	ICAM555_ROS488_VECad647_placa13__Plate_D_p00_0_E10f06d0.TIF	ICAM555_ROS488_VECad647_placa13__Plate_D_p00_0_E10f06d2.TIF	ICAM555_ROS488_VECad647_placa13__Plate_D_p00_0_E10f06d1.TIF	ICAM555_ROS488_VECad647_placa13__Plate_D_p00_0_E10f06d3.TIF	0	0	0	0	475	1476	1	1536	1536	1536	1536	475	b'eLs61bz7G21NDJnWhKuhwWhrYjDGyGjLZfDFyWgraTDGijGVYgVUvdgBAJPJBEs='	0.024555295705795288	0.05891529470682144	0.060860395431518555	0.012277646	0.00280549	0.0069721565	0.42852277	0.7154	0.44816118	0.041893785198529564	0.0634901225566864	0.07201582690080006	0.035999607
-1	-1	-1	-1	685.0	0.0	0.0	2.3099999999999454	0.0	1.099999999999909	10.549999999999955	0.9700000000000273	0.009999999999990905	0.01999999999998181	0.009999999999990905	4.220000000000027	0.44000000000005457	1.0199999999999818	0.19000000000005457	0.14000000000010004	ICAM555_ROS488_VECad647_placa13__Plate_D_p00_0_E10f07d0.TIF	ICAM555_ROS488_VECad647_placa13__Plate_D_p00_0_E10f07d2.TIF	ICAM555_ROS488_VECad647_placa13__Plate_D_p00_0_E10f07d1.TIF	ICAM555_ROS488_VECad647_placa13__Plate_D_p00_0_E10f07d3.TIF	0	0	0	0	476	1476	1	1536	1536	1536	1536	476	b'eLs61bz7G21NDJnWhKuhQZqB+WhrYtDFyGjLZfDFyWgraTDGijGVYgVUvdgBAJ6BBE8='	0.029860787093639374	0.05049882456660271	0.032666273415088654	0.013110984	0.00561098	0.0053054914	0.42852277	0.7154	0.44816118	0.045527721444765724	0.05615690847237905	0.03775902589162191	0.04494392
-1	-1	-1	-1	546.0	0.0	0.0	2.6799999999998363	0.0	1.0800000000001546	8.700000000000045	0.9300000000000637	0.01999999999998181	0.009999999999990905	0.009999999999990905	3.6699999999998454	0.4700000000000273	1.0299999999999727	0.19000000000005457	0.13999999999987267	ICAM555_ROS488_VECad647_placa13__Plate_D_p00_0_E10f08d0.TIF	ICAM555_ROS488_VECad647_placa13__Plate_D_p00_0_E10f08d2.TIF	ICAM555_ROS488_VECad647_placa13__Plate_D_p00_0_E10f08d1.TIF	ICAM555_ROS488_VECad647_placa13__Plate_D_p00_0_E10f08d3.TIF	0	0	0	0	477	1476	1	1536	1536	1536	1536	477	b'eLs61bz7G21NDJnWhKuhQZqBxWhrYtDFyGjLZfDFyWgraTDGijGVYgVUvdgBAKk5BFM='	0.023721961304545403	0.05049882456660271	0.023721961304545403	0.021221958	0.00561098	0.0053054914	0.42852277	0.7154	0.44816118	0.04743585487206777	0.05580447117487589	0.03310401986042658	0.045777254
-1	-1	-1	-1	495.0	0.0	0.0	2.540000000000191	0.0	1.1099999999999	11.8900000000001	0.9500000000000455	0.009999999999990905	0.009999999999990905	0.01999999999998181	3.5700000000001637	0.4900000000000091	1.1099999999999	0.20000000000004547	0.14999999999986358	ICAM555_ROS488_VECad647_placa13__Plate_D_p00_0_E10f09d0.TIF	ICAM555_ROS488_VECad647_placa13__Plate_D_p00_0_E10f09d2.TIF	ICAM555_ROS488_VECad647_placa13__Plate_D_p00_0_E10f09d1.TIF	ICAM555_ROS488_VECad647_placa13__Plate_D_p00_0_E10f09d3.TIF	0	0	0	0	478	1476	1	1536	1536	1536	1536	478	b'eLs61bz7G21NDJnWhKuhAagJONqaGGwxMtpyGXxxMtpKGoyxYkylWAFVL3YAs/EEVw=='	0.023721961304545403	0.053304314613342285	0.023721961304545403	0.016749801	0.00561098	0.006138824	0.42852277	0.7154	0.44816118	0.04533030092716217	0.05842165152231852	0.03375904758771261	0.040471762
-1	-1	-1	-1	544.0	0.0	0.0	2.3199999999999363	0.0	1.0699999999999363	11.080000000000155	0.8699999999998909	0.009999999999990905	0.01999999999998181	0.009999999999990905	3.5800000000001546	0.45000000000027285	1.0299999999999727	0.1999999999998181	0.14000000000010004	ICAM555_ROS488_VECad647_placa13__Plate_D_p00_0_E10f10d0.TIF	ICAM555_ROS488_VECad647_placa13__Plate_D_p00_0_E10f10d2.TIF	ICAM555_ROS488_VECad647_placa13__Plate_D_p00_0_E10f10d1.TIF	ICAM555_ROS488_VECad647_placa13__Plate_D_p00_0_E10f10d3.TIF	0	0	0	0	479	1476	1	1536	1536	1536	1536	479	b'eLs61bz7G21NDJnWhKuhQZrhaPd98MXIaMtl8MXJaCtpMMaKMZViBVS92AEAXjUENw=='	0.023721961304545403	0.05049882456660271	0.027360785752534866	0.018416472	0.00561098	0.006138824	0.42852277	0.7154	0.44816118	0.045498624444007874	0.05557957788308462	0.03474528590838114	0.0413051
-1	-1	-1	-1	424.0	0.0	0.0	2.3899999999998727	0.0	1.1200000000001182	8.950000000000045	0.9500000000002728	0.009999999999763531	0.009999999999763531	0.01999999999998181	2.839999999999918	0.4600000000000364	1.3299999999999272	0.19000000000005457	0.14999999999986358	ICAM555_ROS488_VECad647_placa13__Plate_D_p00_0_E10f11d0.TIF	ICAM555_ROS488_VECad647_placa13__Plate_D_p00_0_E10f11d2.TIF	ICAM555_ROS488_VECad647_placa13__Plate_D_p00_0_E10f11d1.TIF	ICAM555_ROS488_VECad647_placa13__Plate_D_p00_0_E10f11d3.TIF	0	0	0	0	480	1476	1	1536	1536	1536	1536	480	b'eLs61bz7G21NDJnWhKuhQZqh4WhrYtDFyGjLZfDFyWgraTDGijGVYgVUvdgBAGjtBDs='	0.022888626903295517	0.053304314613342285	0.023721961304545403	0.009777648	0.00561098	0.0053054877	0.42852277	0.7154	0.44816118	0.04063849896192551	0.05882542828718821	0.033754112819830574	0.029027453
-1	-1	-1	-1	375.0	0.0	0.0	2.240000000000009	0.0	1.0499999999999545	7.1599999999998545	0.9200000000000728	0.009999999999763531	0.01999999999998181	0.01999999999998181	2.4900000000002365	0.4299999999998363	1.0700000000001637	0.1999999999998181	0.15000000000009095	ICAM555_ROS488_VECad647_placa13__Plate_D_p00_0_E11f00d0.TIF	ICAM555_ROS488_VECad647_placa13__Plate_D_p00_0_E11f00d2.TIF	ICAM555_ROS488_VECad647_placa13__Plate_D_p00_0_E11f00d1.TIF	ICAM555_ROS488_VECad647_placa13__Plate_D_p00_0_E11f00d3.TIF	0	0	0	0	481	1476	1	1536	1536	1536	1536	481	b'eLs61bz7G21NDJnWhCuoCTjafR98MTLachl8cTLaShqMsWJMpVgBVS92AF49BDc='	0.019249804317951202	0.04769333451986313	0.02205529436469078	0.006138824	0.00561098	0.004472157	0.42852277	0.7154	0.44816118	0.04052882889906565	0.0543075700600942	0.0281963050365448	0.023721961
-1	-1	-1	-1	340.0	0.0	0.0	2.2999999999999545	0.0	1.1100000000001273	5.330000000000155	0.8599999999999	0.01999999999998181	0.009999999999990905	0.01999999999998181	2.1299999999998818	0.46000000000026375	1.0799999999999272	0.18000000000006366	0.13999999999987267	ICAM555_ROS488_VECad647_placa13__Plate_D_p00_0_E11f01d0.TIF	ICAM555_ROS488_VECad647_placa13__Plate_D_p00_0_E11f01d2.TIF	ICAM555_ROS488_VECad647_placa13__Plate_D_p00_0_E11f01d1.TIF	ICAM555_ROS488_VECad647_placa13__Plate_D_p00_0_E11f01d3.TIF	0	0	0	0	482	1476	1	1536	1536	1536	1536	482	b'eLs61bz7G21NDJnWhCuoCWg42poYdDEy2nIZfHEy2koajLFiTKVYAVUvdgBo9QQ7'	0.018416471779346466	0.04488784447312355	0.02205529436469078	0.0053054895	0.00280549	0.0036388244	0.42852277	0.7154	0.44816118	0.037541694939136505	0.04946888983249664	0.02787451446056366	0.022888627
-1	-1	-1	-1	222.0	0.0	0.0	2.4500000000000455	0.0	1.0800000000001546	5.0	0.9500000000000455	0.01999999999998181	0.01999999999998181	0.01999999999998181	1.8599999999999	0.48000000000024556	1.0700000000001637	0.1799999999998363	0.15000000000009095	ICAM555_ROS488_VECad647_placa13__Plate_D_p00_0_E11f02d0.TIF	ICAM555_ROS488_VECad647_placa13__Plate_D_p00_0_E11f02d2.TIF	ICAM555_ROS488_VECad647_placa13__Plate_D_p00_0_E11f02d1.TIF	ICAM555_ROS488_VECad647_placa13__Plate_D_p00_0_E11f02d3.TIF	0	0	0	0	483	1476	1	1536	1536	1536	1536	483	b'eLs61bz7G21NDJnWhCuoCWg02poYdDEy2nIZfHEy2koajLFiTKVYAVUvdgBzrQQ/'	0.018416471779346466	0.05049882456660271	0.02205529436469078	0.004472155	0.00280549	0.0036388244	0.42852277	0.7154	0.44816118	0.03339781860510508	0.05575736860434214	0.028054726620515186	0.022888627
-1	-1	-1	-1	227.0	0.0	0.0	2.5299999999999727	0.0	1.0399999999999636	4.329999999999927	0.9100000000000819	0.009999999999990905	0.01999999999998181	0.01999999999998181	1.7100000000000364	0.4500000000000455	1.0399999999999636	0.19000000000005457	0.13999999999987267	ICAM555_ROS488_VECad647_placa13__Plate_D_p00_0_E11f03d0.TIF	ICAM555_ROS488_VECad647_placa13__Plate_D_p00_0_E11f03d2.TIF	ICAM555_ROS488_VECad647_placa13__Plate_D_p00_0_E11f03d1.TIF	ICAM555_ROS488_VECad647_placa13__Plate_D_p00_0_E11f03d3.TIF	0	0	0	0	484	1476	1	1536	1536	1536	1536	484	b'eLs61bz7G21NDJnWhCuoCWg82poYdDEy2nIZfHEy2koajLFiTKVYAVUvdgB+ZQRD'	0.018416471779346466	0.05049882456660271	0.02205529436469078	0.0036388226	0.00280549	0.004472155	0.42852277	0.7154	0.44816118	0.030626242359479267	0.0567543109258016	0.027627237141132355	0.019249804
-1	-1	-1	-1	180.0	0.0	0.0	2.230000000000018	0.0	1.0599999999999454	4.120000000000118	0.9100000000000819	0.009999999999990905	0.01999999999998181	0.01999999999998181	1.3100000000001728	0.4299999999998363	0.9800000000000182	0.18000000000006366	0.13999999999987267	ICAM555_ROS488_VECad647_placa13__Plate_D_p00_0_E11f04d0.TIF	ICAM555_ROS488_VECad647_placa13__Plate_D_p00_0_E11f04d2.TIF	ICAM555_ROS488_VECad647_placa13__Plate_D_p00_0_E11f04d1.TIF	ICAM555_ROS488_VECad647_placa13__Plate_D_p00_0_E11f04d3.TIF	0	0	0	0	485	1476	1	1536	1536	1536	1536	485	b'eLs61bz7G21NDJnWhCuoCWgy2poYdDEy2nIZfHEy2koajLFiTKVYAVUvdgCJHQRH'	0.019249804317951202	0.05610980466008186	0.02205529436469078	0.0036388226	0.00280549	0.0008333344	0.42852277	0.7154	0.44816118	0.027744707961877186	0.059864342212677	0.026871408025423687	0.022888627
[truncated: 991 more rows]
[truncated: 194 more columns]
