# Supplementary material for: Integrated systems biology approach identifies gene targets for endothelial dysfunction
Source: Mol Syst Biol. 2023 Nov 30;19(12):e11462. doi: 10.15252/msb.202211462 (PMC10698507; doi:10.15252/msb.202211462)
Supplement: Supplementary file 5 — Dataset EV2 [file MSB-19-e11462-s016.zip › Dataset_EV1/Haec_Placa23-26-live-daed_Image_1_2.csv]

Channel_calcein	Channel_dapi	Channel_ethidium	Count_dead_cells	Count_nuclei_mask	ExecutionTime_01Images	ExecutionTime_02Metadata	ExecutionTime_03NamesAndTypes	ExecutionTime_04Groups	ExecutionTime_05MeasureObjectIntensity	ExecutionTime_06FilterObjects	ExecutionTime_07GrayToColor	ExecutionTime_08RescaleIntensity	ExecutionTime_09OverlayOutlines	ExecutionTime_10SaveImages	FileName_calcein	FileName_dapi	FileName_ethidium	Frame_calcein	Frame_dapi	Frame_ethidium	Group_Index	Group_Number	Height_calcein	Height_dapi	Height_ethidium	Height_nuclei_mask	ImageNumber	ImageSet_ImageSet	MD5Digest_calcein	MD5Digest_dapi	MD5Digest_ethidium	MD5Digest_nuclei_mask	Mean_dead_cells_Location_Center_X	Mean_dead_cells_Location_Center_Y	Mean_dead_cells_Location_Center_Z	Mean_dead_cells_Parent_nuclei_mask	Mean_nuclei_mask_Children_dead_cells_Count	Mean_nuclei_mask_Intensity_IntegratedIntensityEdge_ethidium	Mean_nuclei_mask_Intensity_IntegratedIntensity_ethidium	Mean_nuclei_mask_Intensity_LowerQuartileIntensity_ethidium	Mean_nuclei_mask_Intensity_MADIntensity_ethidium	Mean_nuclei_mask_Intensity_MassDisplacement_ethidium	Mean_nuclei_mask_Intensity_MaxIntensityEdge_ethidium	Mean_nuclei_mask_Intensity_MaxIntensity_ethidium	Mean_nuclei_mask_Intensity_MeanIntensityEdge_ethidium	Mean_nuclei_mask_Intensity_MeanIntensity_ethidium	Mean_nuclei_mask_Intensity_MedianIntensity_ethidium	Mean_nuclei_mask_Intensity_MinIntensityEdge_ethidium	Mean_nuclei_mask_Intensity_MinIntensity_ethidium
-1	-1	-1	28	924	0	0	8.0028513	0	1.3884089	1.0452067	1.2792082	2.6052167	0.3900025	1.5132097	20.06.23_Haec_Placa23_Plate_D_p00_0_B02f00d1.TIF	20.06.23_Haec_Placa23_Plate_D_p00_0_B02f00d0.TIF	20.06.23_Haec_Placa23_Plate_D_p00_0_B02f00d2.TIF	0	0	0	1	1	1536	1536	1536	1536	1	b'eLuzYgZlG23bjI7jDeYwHG3hjI7jDaq+JZXzNqigtAMA8f2uNw=='	28e0baf5be8aa8a94980739085ff6884	1da20fbba0a9b2fb75e8819d012b6006	4b6743593e11148dda3ce8bc3e9431a9	7f7bf571b8f2236dda1fef593aa90717	907.8928436	759.8852026	0	393.1071429	0.03030303	19.94117277	148.5508953	0.313070844	0.040633223	0.524116948	0.430697744	0.483986939	0.309257739	0.354030001	0.359124872	0.201536377	0.200623891
-1	-1	-1	42	1027	0	0	9.516061	0	1.2792082	0.9204059	1.1076071	2.4180155	0.4524029	1.4352092	20.06.23_Haec_Placa23_Plate_D_p00_0_B02f01d1.TIF	20.06.23_Haec_Placa23_Plate_D_p00_0_B02f01d0.TIF	20.06.23_Haec_Placa23_Plate_D_p00_0_B02f01d2.TIF	0	0	0	2	1	1536	1536	1536	1536	2	b'eLuzYgZlG23b0Gr0xHC0bUOFMBxt4VAjFEdbOdQdx6Ne3gYVlHYA+v+uOw=='	0d8001302974c3f0d8b02bdadca94461	f5284a7ce55a437d28fe84895c4bc6fb	6b0e5800e16ab4e3ed1c4afc61a41426	dfdfec2ae66d319ed73a59738c2b26af	671.041762	908.4220361	0	320.2857143	0.040895813	20.53468563	149.0080531	0.334588665	0.040588426	0.491551667	0.450277803	0.508452194	0.327246673	0.375566981	0.381262778	0.217293856	0.216503432
-1	-1	-1	14	1143	0	0	10.4988673	0	1.9032122	1.2792082	1.5912102	3.9936256	0.5148033	1.6848108	20.06.23_Haec_Placa23_Plate_D_p00_0_B02f02d1.TIF	20.06.23_Haec_Placa23_Plate_D_p00_0_B02f02d0.TIF	20.06.23_Haec_Placa23_Plate_D_p00_0_B02f02d2.TIF	0	0	0	3	1	1536	1536	1536	1536	3	b'eLuzYgZlG23b0Gr0xGi0bUOFMBxt4VAjFEdbOdQdx6Ne3gYVlHYABBCuPw=='	2be06e84b3494b00163a3cb843f4bf11	e09791815cd23bd44bfff64da9b29ab1	d0abbb4cd45f609366f350f20590f225	e49cf4cc7c988a6bd5057dc74ac301ab	802.2145059	607.6987978	0	447.2142857	0.012248469	15.25016423	113.663335	0.239907028	0.02639082	0.413140028	0.317166736	0.363824139	0.234914999	0.266144528	0.268672061	0.163347233	0.16231795
-1	-1	-1	27	1206	0	0	9.204059	0	1.9812127	1.2168078	1.4196091	3.9624254	0.4524029	1.8096116	20.06.23_Haec_Placa23_Plate_D_p00_0_B02f03d1.TIF	20.06.23_Haec_Placa23_Plate_D_p00_0_B02f03d0.TIF	20.06.23_Haec_Placa23_Plate_D_p00_0_B02f03d2.TIF	0	0	0	4	1	1536	1536	1536	1536	4	b'eLuzYgZlG23b0Gr0ZLQbSY0wHG3hUCMUR1s51B3Ho17eBhWUdgANEq5D'	1febf9922ae22b95662c8c97431cf3de	b944dfc094359027240d5e84d70e6f45	bd92ea1f1e86f4a2979aa8b0b832fe4e	6749625dfa0c7eba054e3abd102f3c19	702.0603353	795.8351407	0	412.2962963	0.02238806	16.43567501	122.5372713	0.258131734	0.027932235	0.434795316	0.344688332	0.390062767	0.253940775	0.286854401	0.289235205	0.176119408	0.175108124
-1	-1	-1	24	1067	0	0	9.4224604	0	1.9032122	1.2636081	1.5912102	3.9468253	0.4524029	1.7004109	20.06.23_Haec_Placa23_Plate_D_p00_0_B02f04d1.TIF	20.06.23_Haec_Placa23_Plate_D_p00_0_B02f04d0.TIF	20.06.23_Haec_Placa23_Plate_D_p00_0_B02f04d2.TIF	0	0	0	5	1	1536	1536	1536	1536	5	b'eLuzYgZlG23b0Gr0xGS0bUOFMBxt4VAjFEdbOdQdx6Ne3gYVlHYAFhSuRw=='	3ef970e81722f9a7b7a1fd9a9b37219f	977f9a978e84263078fc47899b975c5b	f62c4c979ae9ad8f52d00cb99c0d9f71	802a4e9ca2f6c1e22698b9addc6d156e	831.4452575	682.9698284	0	442.0833333	0.022492971	16.18443544	121.3788445	0.253592634	0.028814525	0.44851524	0.339724727	0.386412343	0.249196634	0.283664545	0.285844505	0.172155765	0.171119324
-1	-1	-1	66	830	0	0	9.9060635	0	1.7004109	1.3416086	1.4820095	3.900025	0.4212027	1.6224104	20.06.23_Haec_Placa23_Plate_D_p00_0_B02f05d1.TIF	20.06.23_Haec_Placa23_Plate_D_p00_0_B02f05d0.TIF	20.06.23_Haec_Placa23_Plate_D_p00_0_B02f05d2.TIF	0	0	0	6	1	1536	1536	1536	1536	6	b'eLuzYgZlG23b0Gr0xHS0bUOFMBxt4VAjFEdbOdQdx6Ne3gYVlHYAHxauSw=='	1a459b76c1ee427ae0eae3851f08b560	b2e53e3bbb17ab854e994c91d18ba6cc	a1c9d6f587bbbc2932cae0ddbda31a86	061cf497ca047d8e2846d2c4b0e43176	642.9901371	710.6811114	0	215.030303	0.079518072	21.75527581	162.8344195	0.348472724	0.047670683	0.526562154	0.477585648	0.54045359	0.340883033	0.396606638	0.403302633	0.222173405	0.221677303
-1	-1	-1	16	959	0	0	9.5628613	0	1.8096116	1.1232072	1.4352092	3.9312252	0.4368028	1.7628113	20.06.23_Haec_Placa23_Plate_D_p00_0_B03f00d1.TIF	20.06.23_Haec_Placa23_Plate_D_p00_0_B03f00d0.TIF	20.06.23_Haec_Placa23_Plate_D_p00_0_B03f00d2.TIF	0	0	0	7	1	1536	1536	1536	1536	7	b'eLuzYgZlG23b0GT0xHi0bUOdMBxt4VAjFEdbOVQcx6Nq3gYVlHYA+wuuOw=='	ca8d6294ad4ecc0186ba0ca8db3723e9	b6b3f4d09922475d439fbe8166b05b34	54412af19453b7b72d30f206bf9b7827	9ce333caba0746801580428d5d9b9200	1014.625799	699.9485678	0	429.25	0.016684046	15.73162036	118.5928838	0.250941551	0.032323295	0.491907413	0.34434563	0.395326024	0.244952036	0.283978952	0.287920431	0.159749744	0.15903004
-1	-1	-1	7	874	0	0	9.7032622	0	1.6380105	1.1700075	1.4352092	3.7752242	0.4212027	1.7940115	20.06.23_Haec_Placa23_Plate_D_p00_0_B03f01d1.TIF	20.06.23_Haec_Placa23_Plate_D_p00_0_B03f01d0.TIF	20.06.23_Haec_Placa23_Plate_D_p00_0_B03f01d2.TIF	0	0	0	8	1	1536	1536	1536	1536	8	b'eLuzYgZlG23b0GT0xDjNwHC0bUOFMBxt4VAjFEdbOVQcx6Nq3gYVlHYABByuPw=='	0b749531f112e45b56e37bc2fab013a5	c8f002b9e3b01f3f36f8eabe710c54aa	8c21df28f17fe7b5fe6001f5c7ec04d8	7c25f720a88bf105de3a04ef68a5810c	699.166927	1232.555058	0	250.4285714	0.008009153	16.0492354	121.7366524	0.257863335	0.0322475	0.481993404	0.34760175	0.401247375	0.249201324	0.290413569	0.295192272	0.160977256	0.160299731
-1	-1	-1	10	1207	0	0	11.1852717	0	1.9968128	1.3260085	1.4820095	4.0404259	0.5460035	1.56001	20.06.23_Haec_Placa23_Plate_D_p00_0_B03f02d1.TIF	20.06.23_Haec_Placa23_Plate_D_p00_0_B03f02d0.TIF	20.06.23_Haec_Placa23_Plate_D_p00_0_B03f02d2.TIF	0	0	0	9	1	1536	1536	1536	1536	9	b'eLuzYgZlG23b0GT0xDjNwGi0bUOFMBxt4VAjFEdbOVQcx6Nq3gYVlHYADR6uQw=='	390de5d83f9e13d9ad17098f0ec8b449	461cbf95c0a68ee97b43fb4925f2a84c	a451b830168e5bc1c5eb82874de15cd2	e424566c822e13302ac74fcd480aff98	1215.970851	625.4600602	0	700.6	0.008285004	12.29599912	89.77874689	0.19463587	0.020902578	0.388781787	0.257848829	0.293805751	0.191907419	0.215628001	0.217559339	0.133963648	0.132690032
-1	-1	-1	14	1240	0	0	10.1244649	0	2.028013	1.2168078	1.5288098	3.6192232	0.3432022	1.2636081	20.06.23_Haec_Placa23_Plate_D_p00_0_B03f03d1.TIF	20.06.23_Haec_Placa23_Plate_D_p00_0_B03f03d0.TIF	20.06.23_Haec_Placa23_Plate_D_p00_0_B03f03d2.TIF	0	0	0	10	1	1536	1536	1536	1536	10	b'eLuzYgZlG23b0GT0xHi0G0mdMBxt4VAjFEdbOVQcx6Nq3gYVlHYAFiCuRw=='	8beb59c5e619e72c871e3b6d48ab6a62	e48ff2db2a3a052268e45291160f61e3	ef52bf110b0236b6b34a8aac60b5de37	be2647239be1ce02ccdd43d23ce3dd36	1104.038486	670.6938353	0	650.5	0.011290323	12.81380485	94.7068934	0.201288745	0.021257117	0.393793781	0.266521196	0.304399125	0.198368986	0.222518619	0.223882041	0.138969012	0.137722965
-1	-1	-1	17	1287	0	0	10.3116661	0	1.9656126	1.3416086	1.5132097	3.900025	0.4212027	1.716011	20.06.23_Haec_Placa23_Plate_D_p00_0_B03f04d1.TIF	20.06.23_Haec_Placa23_Plate_D_p00_0_B03f04d0.TIF	20.06.23_Haec_Placa23_Plate_D_p00_0_B03f04d2.TIF	0	0	0	11	1	1536	1536	1536	1536	11	b'eLuzYgZlG23b0GT0xDjNwGS0bUOFMBxt4VAjFEdbOVQcx6Nq3gYVlHYAHyKuSw=='	b81971cb1710c76f05ecd6d1be84aaa2	600195a1af1efa71c65ff6fb63d63397	16bc194685729ca6c22be6c9b8f5f75c	9fc6586778e12c5a7b60db3e672475b7	1019.919892	740.3422724	0	630.5294118	0.013209013	12.38535306	89.63591467	0.200105128	0.020677363	0.374443718	0.264442318	0.301729218	0.196909224	0.22073157	0.222319732	0.137983154	0.136855741
-1	-1	-1	12	898	0	0	9.8436631	0	1.7628113	1.2012077	1.3884089	3.900025	0.4212027	1.7784114	20.06.23_Haec_Placa23_Plate_D_p00_0_B03f05d1.TIF	20.06.23_Haec_Placa23_Plate_D_p00_0_B03f05d0.TIF	20.06.23_Haec_Placa23_Plate_D_p00_0_B03f05d2.TIF	0	0	0	12	1	1536	1536	1536	1536	12	b'eLuzYgZlG23b0GT0xDjNwHS0bUOFMBxt4VAjFEdbOVQcx6Nq3gYVlHYAKCSuTw=='	7f19c34c3c77975dc2fb52c5aa9891d0	193058c71f828ed4dc32280e58ace830	b67bfbda3d6b8038022587d371fe1aac	a52e0d543801d9d36577aa593eac48b1	936.1054484	780.7655981	0	354.1666667	0.013363029	15.37934009	115.7170649	0.2418086	0.028119133	0.448796293	0.322511909	0.370182114	0.236855429	0.27078009	0.273863494	0.161993978	0.161081275
-1	-1	-1	13	999	0	0	10.4676671	0	1.872012	1.248008	1.5756101	3.9780255	0.4836031	1.7316111	20.06.23_Haec_Placa23_Plate_D_p00_0_B04f00d1.TIF	20.06.23_Haec_Placa23_Plate_D_p00_0_B04f00d0.TIF	20.06.23_Haec_Placa23_Plate_D_p00_0_B04f00d2.TIF	0	0	0	13	1	1536	1536	1536	1536	13	b'eLuzYgZlG23b0GT0xGS0bUOdMBxt4VAjFEdbOVQcx6Nq3gYVlHYABCiuPw=='	40a3cf9e2c071eead017761ff2ef6a8a	03b32b6e44a08b1a441c04de84f10c62	cb49e5fe50ef9e3f1fefbb651de89600	50a632594b6119f5818d2bef1cc08af1	998.2664663	849.4368018	0	461.4615385	0.013013013	15.12669177	114.9629071	0.23632849	0.028220379	0.464512877	0.318895375	0.367618609	0.230157026	0.264410604	0.267096515	0.152163933	0.151312101
-1	-1	-1	12	1007	0	0	9.9684639	0	1.7784114	1.248008	1.4976096	4.0092257	0.4524029	1.7940115	20.06.23_Haec_Placa23_Plate_D_p00_0_B04f01d1.TIF	20.06.23_Haec_Placa23_Plate_D_p00_0_B04f01d0.TIF	20.06.23_Haec_Placa23_Plate_D_p00_0_B04f01d2.TIF	0	0	0	14	1	1536	1536	1536	1536	14	b'eLuzYgZlG23b0GT0xCTNwHC0bUOFMBxt4VAjFEdbOVQcx6Nq3gYVlHYADSquQw=='	142d89e72086d24e884e9d750d75d30c	3fca03013692f3a96ad41bf13bef09d2	22d56b7c0f1175e34bd4f8ad2f0b6fed	371f07387b391e33606007379d49c7ab	720.6471465	789.706027	0	346.1666667	0.011916584	14.94464668	112.7813843	0.233929168	0.02800592	0.473047179	0.316720222	0.362848307	0.228559141	0.2618717	0.264988227	0.151095279	0.150250214
-1	-1	-1	31	1662	0	0	9.984064	0	2.1684139	1.3104084	1.6068103	3.6192232	0.3744024	1.2324079	20.06.23_Haec_Placa23_Plate_D_p00_0_B04f02d1.TIF	20.06.23_Haec_Placa23_Plate_D_p00_0_B04f02d0.TIF	20.06.23_Haec_Placa23_Plate_D_p00_0_B04f02d2.TIF	0	0	0	15	1	1536	1536	1536	1536	15	b'eLuzYgZlG23b0GT0xCTNwGi0bUOFMBxt4VAjFEdbOVQcx6Nq3gYVlHYAFiyuRw=='	a13e50834410616ef40d989971a6666d	f1c272ba2d2ea529b1a70bb77696e67c	9965a97396c5fafd15c1bf3ecc6227d3	6c9de8dc1f697f8137564b2081eefb84	1037.450025	793.0682563	0	765.6129032	0.018652226	12.69271637	87.48361016	0.204634746	0.021591044	0.437419526	0.291191815	0.325428857	0.206796744	0.228209726	0.228602444	0.13984805	0.138569175
-1	-1	-1	17	1658	0	0	9.0168578	0	2.2464144	1.2324079	1.4664094	3.8844249	0.4524029	1.7784114	20.06.23_Haec_Placa23_Plate_D_p00_0_B04f03d1.TIF	20.06.23_Haec_Placa23_Plate_D_p00_0_B04f03d0.TIF	20.06.23_Haec_Placa23_Plate_D_p00_0_B04f03d2.TIF	0	0	0	16	1	1536	1536	1536	1536	16	b'eLuzYgZlG23b0GT0xGS0G0mdMBxt4VAjFEdbOVQcx6Nq3gYVlHYAHy6uSw=='	b550a9a605b41aab0bfbe671fe22b082	0e3e785c82d3cf92cd014d6b6bf728ba	a9e0b4dbde267acb2f2e1ec7924afe24	bb905b6353348b44981bc39626ac058e	1105.085452	947.7509303	0	804.2352941	0.010253317	12.35524757	87.23443749	0.196269429	0.021030536	0.397184454	0.270744348	0.304955189	0.196881335	0.217879146	0.21860262	0.136559526	0.135041041
-1	-1	-1	18	1212	0	0	10.6860685	0	1.9812127	1.248008	1.4820095	3.9780255	0.4524029	1.8564119	20.06.23_Haec_Placa23_Plate_D_p00_0_B04f04d1.TIF	20.06.23_Haec_Placa23_Plate_D_p00_0_B04f04d0.TIF	20.06.23_Haec_Placa23_Plate_D_p00_0_B04f04d2.TIF	0	0	0	17	1	1536	1536	1536	1536	17	b'eLuzYgZlG23b0GT0xCTNwGS0bUOFMBxt4VAjFEdbOVQcx6Nq3gYVlHYAKDCuTw=='	d7c2cc3286ae4559f78f83b2db06c4cf	6014dc3fe312faa80a5ec194ca97ddd5	5b9a4d230a7649b0578499a517074172	3b989aed6bdab34dddb0b96c2946d27e	1085.564434	659.519403	0	623.2777778	0.014851485	13.14170742	97.00709803	0.206472048	0.021668933	0.397902648	0.272555498	0.310674313	0.203394675	0.228251863	0.230539382	0.141781536	0.140280209
-1	-1	-1	14	1044	0	0	9.3444599	0	2.1216136	1.1856076	1.4196091	4.0092257	0.5304034	1.7784114	20.06.23_Haec_Placa23_Plate_D_p00_0_B04f05d1.TIF	20.06.23_Haec_Placa23_Plate_D_p00_0_B04f05d0.TIF	20.06.23_Haec_Placa23_Plate_D_p00_0_B04f05d2.TIF	0	0	0	18	1	1536	1536	1536	1536	18	b'eLuzYgZlG23b0GT0xCTNwHS0bUOFMBxt4VAjFEdbOVQcx6Nq3gYVlHYAMTKuUw=='	56d4bc89c10957ca0a504054954d1215	aef476d1877c5eebf1e0c0c8101adf81	69b6614d46685facf05b12069d5aeee4	034a409327b7b77fd72c645aebacb640	1102.693323	557.5680306	0	542.9285714	0.013409962	15.70378299	117.3436738	0.248185717	0.030181806	0.473002745	0.332405539	0.382341682	0.242828918	0.2784456	0.281466464	0.163601537	0.16273759
-1	-1	-1	34	921	0	0	10.2648658	0	1.7940115	1.3104084	1.5756101	3.9780255	0.4992032	1.6068103	20.06.23_Haec_Placa23_Plate_D_p00_0_B05f00d1.TIF	20.06.23_Haec_Placa23_Plate_D_p00_0_B05f00d0.TIF	20.06.23_Haec_Placa23_Plate_D_p00_0_B05f00d2.TIF	0	0	0	19	1	1536	1536	1536	1536	19	b'eLuzYgZlG23b0GT0xHS0bUOdMBxt4VAjFEdbOVQcx6Nq3gYVlHYADTauQw=='	c60c84935f93d3de254e01827add286c	2c2c39c4f2f670e4799fd7e8c2314da6	1a588d76e9b37b10ac6cb9d8d302a254	124f07aa9fcc974704c9a73864fd8a5d	1174.869528	881.6225984	0	484.5	0.036916395	16.12019372	122.1025771	0.255367148	0.031713186	0.52617503	0.353592651	0.401268878	0.251146858	0.28913113	0.294068688	0.162772779	0.161708293
-1	-1	-1	40	819	0	0	10.4988673	0	1.7004109	1.2324079	1.5288098	3.9624254	0.4836031	1.7316111	20.06.23_Haec_Placa23_Plate_D_p00_0_B05f01d1.TIF	20.06.23_Haec_Placa23_Plate_D_p00_0_B05f01d0.TIF	20.06.23_Haec_Placa23_Plate_D_p00_0_B05f01d2.TIF	0	0	0	20	1	1536	1536	1536	1536	20	b'eLuzYgZlG23b0GT0xDTNwHC0bUOFMBxt4VAjFEdbOVQcx6Nq3gYVlHYAFjiuRw=='	95c1dd4fcf7bf4e8a6a2ad6222f8ebca	daf812d338c767289eda3836381a95f1	09eded6afb4bfc0aaf5877950da5769d	0c019d12d9d450ee1f84462046da1ffa	1251.383175	645.588448	0	440.725	0.048840049	17.28889891	131.2298963	0.279724204	0.03624219	0.544851208	0.384514841	0.438396907	0.272647898	0.318175285	0.323584485	0.175369298	0.174564873
-1	-1	-1	27	1376	0	0	10.0776646	0	2.0124129	1.2792082	1.4196091	3.9468253	0.4368028	1.7940115	20.06.23_Haec_Placa23_Plate_D_p00_0_B05f02d1.TIF	20.06.23_Haec_Placa23_Plate_D_p00_0_B05f02d0.TIF	20.06.23_Haec_Placa23_Plate_D_p00_0_B05f02d2.TIF	0	0	0	21	1	1536	1536	1536	1536	21	b'eLuzYgZlG23b0GT0xDTNwGi0bUOFMBxt4VAjFEdbOVQcx6Nq3gYVlHYAHzquSw=='	2369bbb03ca805d70b17b2c0c41c4362	cb9be2b30789106688b1852401d008ee	ae3b860bac8805b441b0768c5fc2970e	c5c25ddfc809ebb7535fe46267f76e1b	922.2208025	750.574587	0	597.1851852	0.019622093	13.10506471	92.73512533	0.209053669	0.021853626	0.438672008	0.289976638	0.324561113	0.209927207	0.23222357	0.23304264	0.144134751	0.142843712
-1	-1	-1	31	1696	0	0	9.4068603	0	2.1996141	1.2324079	1.404009	3.9468253	0.4368028	1.7472112	20.06.23_Haec_Placa23_Plate_D_p00_0_B05f03d1.TIF	20.06.23_Haec_Placa23_Plate_D_p00_0_B05f03d0.TIF	20.06.23_Haec_Placa23_Plate_D_p00_0_B05f03d2.TIF	0	0	0	22	1	1536	1536	1536	1536	22	b'eLuzYgZlG23b0GT0xHS0G0mdMBxt4VAjFEdbOVQcx6Nq3gYVlHYAKDyuTw=='	ab5b3756e92e43b6bdc860b0743bd360	1bb685050e62a22216a2c147d116a5f3	a83055dcdb8d889a8f73d2b0b9018876	fdfd423dc7596e210b6199f257cb317a	938.1017615	988.5773722	0	704.4193548	0.018278302	13.02190189	91.89489444	0.206113003	0.022396413	0.437637683	0.285291814	0.322523595	0.207213695	0.229691008	0.23071472	0.141479379	0.140205332
-1	-1	-1	25	1303	0	0	8.9700575	0	2.0124129	1.3416086	1.5132097	4.0092257	0.468003	1.4976096	20.06.23_Haec_Placa23_Plate_D_p00_0_B05f04d1.TIF	20.06.23_Haec_Placa23_Plate_D_p00_0_B05f04d0.TIF	20.06.23_Haec_Placa23_Plate_D_p00_0_B05f04d2.TIF	0	0	0	23	1	1536	1536	1536	1536	23	b'eLuzYgZlG23b0GT0xDTNwGS0bUOFMBxt4VAjFEdbOVQcx6Nq3gYVlHYAMT6uUw=='	c2c16ddf5c7e6f7d50eeb1207e5122ca	5ef05ed6cc59af24436b71bc907469b4	ed3c18db1a59221d54facfd386a5968f	df6072aec2d66349436ae7398cd5ebfc	685.6667003	771.6578265	0	419.88	0.019186493	13.06621853	95.20892575	0.204204479	0.021366982	0.432776139	0.280742788	0.314447815	0.203735642	0.226555181	0.22829218	0.139629517	0.138278186
-1	-1	-1	29	932	0	0	10.8732697	0	1.9188123	1.2792082	1.5288098	3.9936256	0.4836031	1.716011	20.06.23_Haec_Placa23_Plate_D_p00_0_B05f05d1.TIF	20.06.23_Haec_Placa23_Plate_D_p00_0_B05f05d0.TIF	20.06.23_Haec_Placa23_Plate_D_p00_0_B05f05d2.TIF	0	0	0	24	1	1536	1536	1536	1536	24	b'eLuzYgZlG23b0GT0xDTNwHS0bUOFMBxt4VAjFEdbOVQcx6Nq3gYVlHYAOkCuVw=='	f909e093343ce44df09f5533c3820003	5f5c7a4d99e75b0b61418f09baaff7e1	2cbf5cb3221324762c2dc0bdf47156f9	2a2b75c18be915c62773d0bbd7dac958	925.1819066	752.4011184	0	384.7241379	0.03111588	16.06226583	122.9815568	0.250167261	0.030272239	0.504938727	0.341315333	0.389034765	0.246974085	0.281942768	0.28495751	0.166241695	0.165294964
-1	-1	-1	24	1040	0	0	4.3212277	0	1.6848108	1.2324079	1.404009	2.6052167	0.3588023	1.2012077	20.06.23_Haec_Placa23_Plate_D_p00_0_B06f00d1.TIF	20.06.23_Haec_Placa23_Plate_D_p00_0_B06f00d0.TIF	20.06.23_Haec_Placa23_Plate_D_p00_0_B06f00d2.TIF	0	0	0	25	1	1536	1536	1536	1536	25	b'eLuzYgZlG23b0GT0xGy0bUOdMBxt4VAjFEdbOVQcx6Nq3gYVlHYAFkSuRw=='	8ab4743be7c8a6184a76f0a8f09ab3b4	f9ac51c7e7376ba40b201244f6d90496	fc74e5daf6ab40a7510b20e211388148	59d07a943cec7654da22489affc48361	963.2399684	715.3564279	0	452.6666667	0.023076923	15.2723948	113.8910023	0.241945707	0.0276678	0.465881432	0.324483418	0.368789602	0.236633929	0.26967015	0.272807322	0.158846159	0.157741332
-1	-1	-1	27	1048	0	0	4.1184264	0	1.8096116	1.2324079	1.4976096	3.1044199	0.4524029	1.7940115	20.06.23_Haec_Placa23_Plate_D_p00_0_B06f01d1.TIF	20.06.23_Haec_Placa23_Plate_D_p00_0_B06f01d0.TIF	20.06.23_Haec_Placa23_Plate_D_p00_0_B06f01d2.TIF	0	0	0	26	1	1536	1536	1536	1536	26	b'eLuzYgZlG23b0GT0xCzNwHC0bUOFMBxt4VAjFEdbOVQcx6Nq3gYVlHYAH0auSw=='	c2cde69d1573b6acb525e2f3bbcfd2dc	32b98676d488b05adef84e88c3a63552	3dd2aeb472a5fab0fd0f6c2a19b174c2	7c185fb016c0d4d7b97ea3282925cfae	879.8991455	745.1581658	0	418.2962963	0.025763359	14.61657722	106.0684693	0.234817024	0.026588461	0.448576584	0.3144926	0.358554118	0.23012693	0.262618582	0.265996864	0.154213446	0.153315377
-1	-1	-1	69	1579	0	0	4.836031	0	1.9968128	1.2636081	1.5912102	2.6052167	0.3900025	1.3728088	20.06.23_Haec_Placa23_Plate_D_p00_0_B06f02d1.TIF	20.06.23_Haec_Placa23_Plate_D_p00_0_B06f02d0.TIF	20.06.23_Haec_Placa23_Plate_D_p00_0_B06f02d2.TIF	0	0	0	27	1	1536	1536	1536	1536	27	b'eLuzYgZlG23b0GT0xCzNwGi0bUOFMBxt4VAjFEdbOVQcx6Nq3gYVlHYAKEiuTw=='	3a92758651c2db4c2b9d0c3c507fb75c	30290aa402b0a7c77c04f5e7b587436f	77c145000d2a1e916ac6ea373abc251f	70041142541999ec76853b034fb8383e	1269.140491	980.3122773	0	879.3043478	0.043698543	14.17219418	96.91073251	0.230281021	0.025752215	0.472740111	0.332553498	0.371495993	0.234941539	0.259722929	0.259397241	0.159249468	0.15791082
-1	-1	-1	45	1889	0	0	3.5256226	0	1.6224104	1.0452067	1.1856076	2.3868153	0.3588023	1.404009	20.06.23_Haec_Placa23_Plate_D_p00_0_B06f03d1.TIF	20.06.23_Haec_Placa23_Plate_D_p00_0_B06f03d0.TIF	20.06.23_Haec_Placa23_Plate_D_p00_0_B06f03d2.TIF	0	0	0	28	1	1536	1536	1536	1536	28	b'eLuzYgZlG23b0GT0xGy0G0mdMBxt4VAjFEdbOVQcx6Nq3gYVlHYAMUquUw=='	fc35894a1a0e44306949f450eef5b44d	c52bf38c6396e2a419b863011f12f5b1	669d1d4910f9803b0616abd7f0b43675	eac4bd0a15ee4745c75bae8e6a22967c	907.034147	989.8465742	0	699.7333333	0.023822128	14.01792245	95.18840165	0.230482987	0.024793699	0.439868	0.32666107	0.364091396	0.232379677	0.257673767	0.258169594	0.157693151	0.156424713
-1	-1	-1	37	1265	0	0	4.4460285	0	2.0124129	1.248008	1.3728088	4.056026	0.5304034	1.7004109	20.06.23_Haec_Placa23_Plate_D_p00_0_B06f04d1.TIF	20.06.23_Haec_Placa23_Plate_D_p00_0_B06f04d0.TIF	20.06.23_Haec_Placa23_Plate_D_p00_0_B06f04d2.TIF	0	0	0	29	1	1536	1536	1536	1536	29	b'eLuzYgZlG23b0GT0xCzNwGS0bUOFMBxt4VAjFEdbOVQcx6Nq3gYVlHYAOkyuVw=='	67094b0ae50df102b93aef828c1f5add	bb83fd8568d3d402ad10077198e664b3	be6a798d0054dd1b6e5ee4408aa67d03	9b517213e88e13379cbeffc761e33575	1160.51878	996.3489236	0	664.5135135	0.029249012	13.65749701	97.91175305	0.218956061	0.022421143	0.42851517	0.299920956	0.337199111	0.218857809	0.243729839	0.244629936	0.151310553	0.149962029
-1	-1	-1	19	896	0	0	5.0388323	0	1.716011	1.1856076	1.4352092	3.900025	0.5304034	1.6692107	20.06.23_Haec_Placa23_Plate_D_p00_0_B06f05d1.TIF	20.06.23_Haec_Placa23_Plate_D_p00_0_B06f05d0.TIF	20.06.23_Haec_Placa23_Plate_D_p00_0_B06f05d2.TIF	0	0	0	30	1	1536	1536	1536	1536	30	b'eLuzYgZlG23b0GT0xCzNwHS0bUOFMBxt4VAjFEdbOVQcx6Nq3gYVlHYAQ06uWw=='	84b1f52ed30cd0a857125a2620a0893e	a98f6898f705b106a37aefc7d0e433e2	04da766b5798fd4e4e7d4f817bc59201	9456d3f1c40018b0e1ba58b2a117eea3	822.5233895	950.2762168	0	306.3684211	0.021205357	14.80411012	111.0083493	0.233830099	0.025269171	0.414252845	0.307633062	0.350061284	0.228995172	0.259874874	0.262977072	0.159580712	0.158569683
-1	-1	-1	21	701	0	0	4.7736306	0	1.5756101	1.1388073	1.5444099	3.9624254	0.4524029	1.8252117	20.06.23_Haec_Placa23_Plate_D_p00_0_B07f00d1.TIF	20.06.23_Haec_Placa23_Plate_D_p00_0_B07f00d0.TIF	20.06.23_Haec_Placa23_Plate_D_p00_0_B07f00d2.TIF	0	0	0	31	1	1536	1536	1536	1536	31	b'eLuzYgZlG23b0GT0xHy0bUOdMBxt4VAjFEdbOVQcx6Nq3gYVlHYAH1KuSw=='	3adb5477d67bc7787a638c25c712dc7a	904e32e40fcf2640cc973437d77768b2	0b17d9c4803e2893f5f37291f71d4c7d	ee2159e1acb3991f71aca1bf49f00ee1	864.4331744	996.9450611	0	254.4761905	0.029957204	16.58117577	126.1552885	0.258433337	0.033856397	0.548136461	0.358999757	0.409728409	0.254866973	0.2931212	0.296237876	0.167083443	0.16602613
-1	-1	-1	21	783	0	0	4.5708293	0	1.6692107	1.1232072	1.4196091	3.9780255	0.4992032	1.8252117	20.06.23_Haec_Placa23_Plate_D_p00_0_B07f01d1.TIF	20.06.23_Haec_Placa23_Plate_D_p00_0_B07f01d0.TIF	20.06.23_Haec_Placa23_Plate_D_p00_0_B07f01d2.TIF	0	0	0	32	1	1536	1536	1536	1536	32	b'eLuzYgZlG23b0GT0xDzNwHC0bUOFMBxt4VAjFEdbOVQcx6Nq3gYVlHYAKFSuTw=='	26389bf1ec1ca8691b0e290e25a30472	2dce30b5df36838ad66f2d5cc430501c	105102188be0eda176416c1673e1d345	3df9a9eb7db6cef40dc2f1e84da06e43	832.2350944	669.2742355	0	307.2857143	0.026819923	15.5319414	115.4940857	0.249578049	0.030728972	0.515455099	0.345338451	0.391811293	0.245972031	0.28194039	0.285658486	0.160889495	0.160108186
-1	-1	-1	52	1551	0	0	3.5256226	0	2.0748133	1.2168078	1.4508093	4.0248258	0.4212027	1.7472112	20.06.23_Haec_Placa23_Plate_D_p00_0_B07f02d1.TIF	20.06.23_Haec_Placa23_Plate_D_p00_0_B07f02d0.TIF	20.06.23_Haec_Placa23_Plate_D_p00_0_B07f02d2.TIF	0	0	0	33	1	1536	1536	1536	1536	33	b'eLuzYgZlG23b0GT0xDzNwGi0bUOFMBxt4VAjFEdbOVQcx6Nq3gYVlHYAMVauUw=='	5ccec94ad24de908386ec44a44761c15	e2379e4f77c5e75053d688af05d20bf9	f68de0ec278cf66a876e2c4044f10254	eb0f07b1c5c9b5eb4f26213cb016e776	946.3097165	911.4851211	0	627.9230769	0.033526757	13.74415272	92.84933409	0.229660817	0.024536986	0.44534982	0.320898607	0.356996761	0.230810995	0.255999174	0.25704606	0.15748474	0.156137095
-1	-1	-1	20	1184	0	0	4.7580305	0	1.9812127	1.2168078	1.5756101	4.0404259	0.4992032	1.6848108	20.06.23_Haec_Placa23_Plate_D_p00_0_B07f03d1.TIF	20.06.23_Haec_Placa23_Plate_D_p00_0_B07f03d0.TIF	20.06.23_Haec_Placa23_Plate_D_p00_0_B07f03d2.TIF	0	0	0	34	1	1536	1536	1536	1536	34	b'eLuzYgZlG23b0GT0xHy0G0mdMBxt4VAjFEdbOVQcx6Nq3gYVlHYAOliuVw=='	9875582c7c26f79684de2eb2e923ef2f	e528aadc0cd3366913d019bf5be0c20b	a575c9863354b71d8795d0974c11c68a	8ac89adef70bf124a4c3c60223e87d30	1308.656153	866.4431067	0	739.15	0.016891892	13.77424184	98.31731503	0.223504575	0.023655275	0.401238233	0.298787767	0.337244975	0.220612592	0.247753841	0.250028159	0.153259146	0.152056841
-1	-1	-1	19	810	0	0	4.4304284	0	1.716011	1.2324079	1.7004109	4.056026	0.5304034	1.7316111	20.06.23_Haec_Placa23_Plate_D_p00_0_B07f04d1.TIF	20.06.23_Haec_Placa23_Plate_D_p00_0_B07f04d0.TIF	20.06.23_Haec_Placa23_Plate_D_p00_0_B07f04d2.TIF	0	0	0	35	1	1536	1536	1536	1536	35	b'eLuzYgZlG23b0GT0xDzNwGS0bUOFMBxt4VAjFEdbOVQcx6Nq3gYVlHYAQ1quWw=='	0a0fac249d67f153f1fc8732f6f12a53	7a5cc0d82f3158a0762d110c5f498be1	b2d0752f7e0c13a3450091bdd361000a	c430e42dc5a69924c4670f9129e54c40	850.4569366	768.7325362	0	330.0526316	0.02345679	14.92670576	111.8655561	0.237563549	0.030827889	0.503705044	0.325369169	0.372839516	0.23400886	0.269362534	0.272946025	0.155449049	0.154509809
-1	-1	-1	16	572	0	0	4.3992282	0	1.5288098	1.1076071	1.5756101	3.8376246	0.4368028	1.7628113	20.06.23_Haec_Placa23_Plate_D_p00_0_B07f05d1.TIF	20.06.23_Haec_Placa23_Plate_D_p00_0_B07f05d0.TIF	20.06.23_Haec_Placa23_Plate_D_p00_0_B07f05d2.TIF	0	0	0	36	1	1536	1536	1536	1536	36	b'eLuzYgZlG23b0GT0xDzNwHS0bUOFMBxt4VAjFEdbOVQcx6Nq3gYVlHYATFyuXw=='	6cda7b3608a402a10427b48fcd9b740e	376274c11dd0ae75a53daa67c562fdd8	1ea950a104604445aae33a7ad1ba4493	de66d9d622a6d7b90ae42f7d378178ce	888.8818788	624.9320578	0	259.375	0.027972028	18.09153344	136.7068184	0.284168045	0.038807762	0.594791589	0.399629792	0.450822717	0.282120033	0.324236119	0.32900042	0.18114631	0.180200197
-1	-1	-1	31	659	0	0	4.2900275	0	1.6536106	1.1544074	1.5912102	3.900025	0.4992032	1.8408118	20.06.23_Haec_Placa23_Plate_D_p00_0_B08f00d1.TIF	20.06.23_Haec_Placa23_Plate_D_p00_0_B08f00d0.TIF	20.06.23_Haec_Placa23_Plate_D_p00_0_B08f00d2.TIF	0	0	0	37	1	1536	1536	1536	1536	37	b'eLuzYgZlG23b0GT0xGK0bUOdMBxt4VAjFEdbOVQcx6Nq3gYVlHYAKGCuTw=='	920cdc276dd05f68bd1123af90b2d92d	86f8741d076aa78037d95f7d391b34a6	ebcabef51737d82108c2adebc79616e7	812b86de09014014d149b4c08e1ddf10	1077.314884	599.973049	0	330.3225806	0.047040971	17.36347451	133.478566	0.27049898	0.03367253	0.529097095	0.370002092	0.421541858	0.265153393	0.305782572	0.309905094	0.175816007	0.174863881
-1	-1	-1	40	909	0	0	4.6956301	0	1.7784114	1.1232072	1.4352092	3.3384214	0.4992032	1.716011	20.06.23_Haec_Placa23_Plate_D_p00_0_B08f01d1.TIF	20.06.23_Haec_Placa23_Plate_D_p00_0_B08f01d0.TIF	20.06.23_Haec_Placa23_Plate_D_p00_0_B08f01d2.TIF	0	0	0	38	1	1536	1536	1536	1536	38	b'eLuzYgZlG23b0GT0xCLNwHC0bUOFMBxt4VAjFEdbOVQcx6Nq3gYVlHYAMWKuUw=='	a9fcd4908ec91dbbf4bae6a3c036d8c4	acc73524f9bd4e0358ab30ddb51ad5e0	995e617884f376e3f5552c4e39c9933e	fc3f520ff91552986a28d0988137f258	1163.223271	587.9672698	0	462.1	0.0440044	15.23429791	114.2914933	0.239703191	0.028425982	0.508601365	0.331659449	0.376854557	0.237265514	0.270529174	0.273867001	0.157324365	0.156254454
-1	-1	-1	39	1403	0	0	4.3836281	0	2.1216136	1.404009	1.716011	3.9780255	0.5616036	1.56001	20.06.23_Haec_Placa23_Plate_D_p00_0_B08f02d1.TIF	20.06.23_Haec_Placa23_Plate_D_p00_0_B08f02d0.TIF	20.06.23_Haec_Placa23_Plate_D_p00_0_B08f02d2.TIF	0	0	0	39	1	1536	1536	1536	1536	39	b'eLuzYgZlG23b0GT0xCLNwGi0bUOFMBxt4VAjFEdbOVQcx6Nq3gYVlHYAOmSuVw=='	ddba9dd405562f259b12510daea409d5	51b600bc1ea1495e26e544c17cdd1f11	475226b511ff4992ef810eb99b147bcc	3a6feef08c04835fcf239186da8e7b2e	965.2921145	695.4583453	0	675.0769231	0.027797577	13.61639934	95.32188398	0.22140861	0.02585636	0.474870838	0.313700343	0.351554802	0.222103087	0.248499502	0.249396955	0.150610042	0.149617771
-1	-1	-1	49	951	0	0	4.6488298	0	1.8564119	1.1856076	1.4352092	3.900025	0.4524029	1.8252117	20.06.23_Haec_Placa23_Plate_D_p00_0_B08f03d1.TIF	20.06.23_Haec_Placa23_Plate_D_p00_0_B08f03d0.TIF	20.06.23_Haec_Placa23_Plate_D_p00_0_B08f03d2.TIF	0	0	0	40	1	1536	1536	1536	1536	40	b'eLuzYgZlG23b0GT0xGK0G0mdMBxt4VAjFEdbOVQcx6Nq3gYVlHYAQ2auWw=='	e81c7448a996964bccf89e5be90b86f7	fe54e31e5351c4e65df6a8d08daa1b75	6072cd7bb829a8ce15ff9fe1ffb46126	502a88bcdcb2faaf4faf65e22912f794	1047.227292	829.0175657	0	499.1836735	0.051524711	15.99534069	117.3950507	0.260447213	0.027172638	0.476346708	0.350277323	0.39702275	0.256014786	0.290810635	0.294888773	0.17478403	0.173868585
-1	-1	-1	18	569	0	0	4.6020295	0	1.5756101	1.2792082	1.5756101	4.0092257	0.4992032	1.5912102	20.06.23_Haec_Placa23_Plate_D_p00_0_B08f04d1.TIF	20.06.23_Haec_Placa23_Plate_D_p00_0_B08f04d0.TIF	20.06.23_Haec_Placa23_Plate_D_p00_0_B08f04d2.TIF	0	0	0	41	1	1536	1536	1536	1536	41	b'eLuzYgZlG23b0GT0xCLNwGS0bUOFMBxt4VAjFEdbOVQcx6Nq3gYVlHYATGiuXw=='	01d8d79de468108faf16177788a4ea23	2d34e3ecf37dc689d5328fe541c21265	da45ae404c7869e6a32478f1a876b9b5	1d37d5c0ee293bfb88258730a22f22f5	971.6030635	901.8649333	0	260.4444444	0.031634446	16.5172753	130.155426	0.253642447	0.034487751	0.534126813	0.3457459	0.403790629	0.248308257	0.289845993	0.293990153	0.165374415	0.164519802
-1	-1	-1	26	357	0	0	4.2744274	0	1.3728088	1.1544074	1.7628113	3.9156251	0.4368028	1.7784114	20.06.23_Haec_Placa23_Plate_D_p00_0_B08f05d1.TIF	20.06.23_Haec_Placa23_Plate_D_p00_0_B08f05d0.TIF	20.06.23_Haec_Placa23_Plate_D_p00_0_B08f05d2.TIF	0	0	0	42	1	1536	1536	1536	1536	42	b'eLuzYgZlG23b0GT0xCLNwHS0bUOFMBxt4VAjFEdbOVQcx6Nq3gYVlHYAVWquYw=='	6cf314fbadefe50ec7050da20a9b7f18	98b3c9902b12dc785a664905decbba4e	0d4c11a67e6a80275f04f4ef26cbd89f	b7fce59c59c98aa94b26ff022fdd14fc	1080.052235	711.6498027	0	182.6923077	0.072829132	19.2545729	153.4818299	0.300930968	0.037128578	0.546095337	0.405009072	0.466897356	0.291884128	0.340072643	0.34363158	0.194914049	0.194276931
-1	-1	-1	20	990	0	0	4.6020295	0	1.7940115	1.3416086	1.6692107	4.0872262	0.4836031	1.6848108	20.06.23_Haec_Placa23_Plate_D_p00_0_B09f00d1.TIF	20.06.23_Haec_Placa23_Plate_D_p00_0_B09f00d0.TIF	20.06.23_Haec_Placa23_Plate_D_p00_0_B09f00d2.TIF	0	0	0	43	1	1536	1536	1536	1536	43	b'eLuzYgZlG23b0GT0xHK0bUOdMBxt4VAjFEdbOVQcx6Nq3gYVlHYAMW6uUw=='	f4cf752341b18fc04203fe0893cbc76a	41b99b799458adf1c5eb29b95e6409f7	71a5050b4013038d2cce1ef95e247e3d	3992d5ae8882f39aa6398b7cc5ebef6c	943.403335	760.5254264	0	440.9	0.02020202	14.71922396	108.0360139	0.233976039	0.024882156	0.419491098	0.310980401	0.352675787	0.230040122	0.259345701	0.262055859	0.158633398	0.157603491
-1	-1	-1	48	1259	0	0	4.5396291	0	1.9500125	1.3416086	1.5288098	4.0404259	0.468003	1.56001	20.06.23_Haec_Placa23_Plate_D_p00_0_B09f01d1.TIF	20.06.23_Haec_Placa23_Plate_D_p00_0_B09f01d0.TIF	20.06.23_Haec_Placa23_Plate_D_p00_0_B09f01d2.TIF	0	0	0	44	1	1536	1536	1536	1536	44	b'eLuzYgZlG23b0GT0xDLNwHC0bUOFMBxt4VAjFEdbOVQcx6Nq3gYVlHYAOnCuVw=='	1fa0a6840ad331abbe2bc9ec07a16160	b4b33dfd2cb196b443760a5d8cad258e	102201a6405791ac29e8782f5241e806	8c228d005f077890d64878201c9f5a91	924.2118554	721.2154418	0	522.8333333	0.038125496	13.37307571	93.90067332	0.221393422	0.022951612	0.421035439	0.303645914	0.341157792	0.220862339	0.246453682	0.247664662	0.152772981	0.151511475
-1	-1	-1	40	1372	0	0	4.68003	0	2.0436131	1.3260085	1.5756101	3.9936256	0.5304034	1.4976096	20.06.23_Haec_Placa23_Plate_D_p00_0_B09f02d1.TIF	20.06.23_Haec_Placa23_Plate_D_p00_0_B09f02d0.TIF	20.06.23_Haec_Placa23_Plate_D_p00_0_B09f02d2.TIF	0	0	0	45	1	1536	1536	1536	1536	45	b'eLuzYgZlG23b0GT0xDLNwGi0bUOFMBxt4VAjFEdbOVQcx6Nq3gYVlHYAQ3KuWw=='	29da6f300b8a1a07976c0c39de36f2f3	f8c1e5d8334c074de5ff21a226786661	8fa426dec4ab93516e291c0db21393ef	6831fdc282284e368211e87291d6e2d5	955.9852799	466.9936682	0	713.45	0.029154519	13.58602613	95.65729637	0.217640632	0.023315041	0.43496632	0.306308245	0.342851437	0.219997722	0.243220909	0.243547423	0.151437723	0.150237243
-1	-1	-1	32	1069	0	0	4.2432272	0	1.9032122	1.4196091	1.6848108	4.0092257	0.4836031	1.6848108	20.06.23_Haec_Placa23_Plate_D_p00_0_B09f03d1.TIF	20.06.23_Haec_Placa23_Plate_D_p00_0_B09f03d0.TIF	20.06.23_Haec_Placa23_Plate_D_p00_0_B09f03d2.TIF	0	0	0	46	1	1536	1536	1536	1536	46	b'eLuzYgZlG23b0GT0xHK0G0mdMBxt4VAjFEdbOVQcx6Nq3gYVlHYATHSuXw=='	e90556b0019d91d9ab7befa5b3b47ddf	4049285c2d5bdaaf4faa2a943a98640d	161d758a655b494a765e10f454ec590c	1146fc523c0d26753de640ea37802ff5	974.8819499	826.6873818	0	525.5625	0.029934518	14.15694744	102.7109437	0.229143055	0.023410189	0.397635677	0.302756846	0.344206617	0.225568958	0.253540023	0.255963981	0.157893584	0.156613296
-1	-1	-1	13	873	0	0	4.2744274	0	1.7316111	1.2324079	1.56001	4.0404259	0.5304034	1.7472112	20.06.23_Haec_Placa23_Plate_D_p00_0_B09f04d1.TIF	20.06.23_Haec_Placa23_Plate_D_p00_0_B09f04d0.TIF	20.06.23_Haec_Placa23_Plate_D_p00_0_B09f04d2.TIF	0	0	0	47	1	1536	1536	1536	1536	47	b'eLuzYgZlG23b0GT0xDLNwGS0bUOFMBxt4VAjFEdbOVQcx6Nq3gYVlHYAVXauYw=='	5c6568047466978509da7c8d71dcbf17	bcc5fcb75ff40477aeeabf2d938ca62c	91cdc016e0a25f517c4eaddef58fc9b7	ea1d6c6580c2ccb78335bb76953164b8	946.5937084	755.7864361	0	392.2307692	0.01489118	14.95833202	109.3943383	0.244009843	0.029811559	0.465567565	0.329528567	0.376241503	0.239185257	0.273883326	0.27711296	0.161413207	0.160496827
-1	-1	-1	29	639	0	0	4.2276271	0	1.6692107	1.1544074	1.404009	3.9468253	0.4524029	1.8408118	20.06.23_Haec_Placa23_Plate_D_p00_0_B09f05d1.TIF	20.06.23_Haec_Placa23_Plate_D_p00_0_B09f05d0.TIF	20.06.23_Haec_Placa23_Plate_D_p00_0_B09f05d2.TIF	0	0	0	48	1	1536	1536	1536	1536	48	b'eLuzYgZlG23b0GT0xDLNwHS0bUOFMBxt4VAjFEdbOVQcx6Nq3gYVlHYAXniuZw=='	ae84a225099b42db36353b479d3a949a	96be42115e081cab6298698d3419a768	c9c1612a6ecf5a391291d950882f61ae	7fc7bd20fb0cb5f2b5401b7922eb6fcb	823.25844	813.9062869	0	243.862069	0.045383412	17.72464373	132.9205963	0.293769377	0.035257297	0.489284807	0.393844559	0.452882885	0.284292305	0.330405021	0.3359692	0.188302806	0.18754795
-1	-1	-1	123	781	0	0	4.4928288	0	1.6224104	1.2948083	1.6848108	3.9624254	0.4992032	1.7316111	20.06.23_Haec_Placa23_Plate_D_p00_0_B10f00d1.TIF	20.06.23_Haec_Placa23_Plate_D_p00_0_B10f00d0.TIF	20.06.23_Haec_Placa23_Plate_D_p00_0_B10f00d2.TIF	0	0	0	49	1	1536	1536	1536	1536	49	b'eLuzYgZlG23b0GL0xNBgtG1DnTAcbeFQIxRHWznUG8ejbt4GFZR2AOjzrjM='	dd4ce19c46987a800b1437e528cd0284	586846c6b786479f1505c9c41ea683f5	5a7a5dac089949ce8520984e27d1ba1d	8ce001d79231a172a30ef2b5b3122eb7	1003.017021	824.5120718	0	323.7723577	0.157490397	21.97687282	158.2433971	0.375048338	0.047297332	0.570918661	0.527930516	0.587276253	0.364501397	0.425400478	0.43546736	0.221294977	0.220586986
-1	-1	-1	221	647	0	0	4.4928288	0	1.5912102	1.2948083	1.6380105	4.0716261	0.5148033	1.6848108	20.06.23_Haec_Placa23_Plate_D_p00_0_B10f01d1.TIF	20.06.23_Haec_Placa23_Plate_D_p00_0_B10f01d0.TIF	20.06.23_Haec_Placa23_Plate_D_p00_0_B10f01d2.TIF	0	0	0	50	1	1536	1536	1536	1536	50	b'eLuzYgZlG23b0GL0xNAgzcBwtG1DhTAcbeFQIxRHWznUG8ejbt4GFZR2APH1rjc='	8ab1df4c50f15b251891dac55c563243	b86881140e89908d6be83276d32e63c8	32bd0798c5cb0f1ba65ed07c0a49fd0a	da80ffa1e0213858c619690f22716739	1131.199624	745.7594616	0	288.7511312	0.341576507	26.79220595	197.5974704	0.471392864	0.057090039	0.615753791	0.657532513	0.722150508	0.450822926	0.53584792	0.552656313	0.265260485	0.264860449
-1	-1	-1	152	986	0	0	3.6504234	0	1.2168078	0.9828063	1.2324079	2.3712152	0.3744024	1.2948083	20.06.23_Haec_Placa23_Plate_D_p00_0_B10f02d1.TIF	20.06.23_Haec_Placa23_Plate_D_p00_0_B10f02d0.TIF	20.06.23_Haec_Placa23_Plate_D_p00_0_B10f02d2.TIF	0	0	0	51	1	1536	1536	1536	1536	51	b'eLuzYgZlG23b0GL0xNAgzcBotG1DhTAcbeFQIxRHWznUG8ejbt4GFZR2APr3rjs='	6bf9e59bcdfec8dbdff86ef7dab76e57	c165f53248baec66c5b1bec01b7ef32c	a522d16a24cfdfd4847feb2427ee59ab	3ddccb580c6a77a557fe0d5c4ce75844	958.5068614	730.953419	0	504.3552632	0.154158215	20.87174609	143.9425877	0.368068655	0.041657719	0.50874467	0.509469843	0.562383178	0.359967	0.411658491	0.418854163	0.230231084	0.22945552
-1	-1	-1	107	1227	0	0	3.3384214	0	1.3572087	0.9984064	1.1700075	2.3712152	0.3900025	1.3104084	20.06.23_Haec_Placa23_Plate_D_p00_0_B10f03d1.TIF	20.06.23_Haec_Placa23_Plate_D_p00_0_B10f03d0.TIF	20.06.23_Haec_Placa23_Plate_D_p00_0_B10f03d2.TIF	0	0	0	52	1	1536	1536	1536	1536	52	b'eLuzYgZlG23b0GL0xNBgtBtJnTAcbeFQIxRHWznUG8ejbt4GFZR2AAQIrj8='	0abf443ce7825342d17be5e8f95c44bf	43a9500db13f59c88c55dcc2b405499f	c8feb9a3ed3763382911a8bf8218ac17	398ba3fef1c1d4be6531c5872990a979	1076.268082	682.8057468	0	645.7570093	0.087204564	18.76757641	128.9550954	0.323624502	0.0379069	0.510404365	0.457931838	0.511424336	0.32016921	0.365226704	0.36975567	0.205983034	0.205215979
-1	-1	-1	70	752	0	0	4.7736306	0	1.6068103	1.2168078	1.5444099	3.9156251	0.4368028	1.7004109	20.06.23_Haec_Placa23_Plate_D_p00_0_B10f04d1.TIF	20.06.23_Haec_Placa23_Plate_D_p00_0_B10f04d0.TIF	20.06.23_Haec_Placa23_Plate_D_p00_0_B10f04d2.TIF	0	0	0	53	1	1536	1536	1536	1536	53	b'eLuzYgZlG23b0GL0xNAgzcBktG1DhTAcbeFQIxRHWznUG8ejbt4GFZR2AA0KrkM='	881306e34b7e797fa55d6a05033801ee	b08369eddc859649f42de2295474452a	4803d1cd8d19a0bee0ed29f8cacd2375	0ea3ff965634fe3f8d89d79c62579551	858.7350942	970.9962666	0	290.5285714	0.093085106	19.26917027	141.2229019	0.327967259	0.036975908	0.49705982	0.440675855	0.494920744	0.317834627	0.366601181	0.374176062	0.206216109	0.2054756
-1	-1	-1	103	469	0	0	3.9780255	0	1.6380105	1.2168078	1.56001	3.8688248	0.4992032	1.7472112	20.06.23_Haec_Placa23_Plate_D_p00_0_B10f05d1.TIF	20.06.23_Haec_Placa23_Plate_D_p00_0_B10f05d0.TIF	20.06.23_Haec_Placa23_Plate_D_p00_0_B10f05d2.TIF	0	0	0	54	1	1536	1536	1536	1536	54	b'eLuzYgZlG23b0GL0xNAgzcB0tG1DhTAcbeFQIxRHWznUG8ejbt4GFZR2ABYMrkc='	7d4c611e9c1ab2b9bb839086271a1c41	39f659ceb4b3da5cc6b266ef91cb80f6	7711d8eef2f211db961f6aaf614fcee3	2e8c2441581a9de704c3ead908f1322a	975.9099165	833.154404	0	194.6990291	0.219616205	25.33909507	200.2383172	0.423038181	0.054341737	0.575060166	0.567950177	0.65026131	0.40022786	0.47995243	0.492863425	0.249818143	0.249224472
-1	-1	-1	7	574	0	0	3.9936256	0	1.5288098	1.1076071	1.5756101	3.8844249	0.4212027	1.8096116	20.06.23_Haec_Placa23_Plate_D_p00_0_B11f00d1.TIF	20.06.23_Haec_Placa23_Plate_D_p00_0_B11f00d0.TIF	20.06.23_Haec_Placa23_Plate_D_p00_0_B11f00d2.TIF	0	0	0	55	1	1536	1536	1536	1536	55	b'eLuzYgZlG23b0GL0BBRHo20baoThaAuHGqE42sqh3jgedfM2qKC0AwDyAa43'	3f03a5dce81dce9a1e4e6a192fb60cf5	312f4484224485b40211bcfee513cb66	36c25ec3798a786a9930c05ab2c2dbd7	ab48d49ccef9af2b202857ca2012c4ed	1106.862913	374.9250234	0	266.8571429	0.012195122	17.6543217	141.4364456	0.274289479	0.036681015	0.532071113	0.369857221	0.431153936	0.26557869	0.310149263	0.314688811	0.17089568	0.170103168
-1	-1	-1	5	753	0	0	4.3524279	0	1.6380105	1.3104084	1.7004109	3.4476221	0.4212027	1.6848108	20.06.23_Haec_Placa23_Plate_D_p00_0_B11f01d1.TIF	20.06.23_Haec_Placa23_Plate_D_p00_0_B11f01d0.TIF	20.06.23_Haec_Placa23_Plate_D_p00_0_B11f01d2.TIF	0	0	0	56	1	1536	1536	1536	1536	56	b'eLuzYgZlG23b0GL0BBRHhqNtGyqE4WgLhxqhONrKod44HnXzNqigtAMA+wOuOw=='	0911ba425d04d87ab976ed733b1f5a44	e2d5581b21800f068758f1e6c9ef9dce	b4df186baf635d60d472fc3135486916	857d741f179b4ede6415d3b2673da64c	1223.864688	632.7797656	0	410.8	0.006640106	15.69400349	115.065274	0.252864366	0.031591283	0.49057364	0.342238897	0.391917308	0.248779663	0.28399287	0.28661824	0.166513037	0.165544363
-1	-1	-1	2	1185	0	0	4.9608318	0	1.9032122	1.3884089	1.7004109	4.1340265	0.5148033	1.5912102	20.06.23_Haec_Placa23_Plate_D_p00_0_B11f02d1.TIF	20.06.23_Haec_Placa23_Plate_D_p00_0_B11f02d0.TIF	20.06.23_Haec_Placa23_Plate_D_p00_0_B11f02d2.TIF	0	0	0	57	1	1536	1536	1536	1536	57	b'eLuzYgZlG23b0GL0BBRHRqNtGyqE4WgLhxqhONrKod44HnXzNqigtAMABBSuPw=='	547e6cfa9a18832a75d211b0a278913d	ead3460245d9fa408c539b4f0d7ade68	f8d7700a5de0f4e4df8c4b923edada64	4d4a13e17bc3798588e6a4c0062e15f6	1188.155844	1261.723162	0	660.5	0.001687764	12.36472936	86.44409571	0.199937955	0.022801357	0.407425726	0.268784652	0.305647399	0.200407221	0.222836831	0.223875243	0.14205676	0.140325974
-1	-1	-1	6	1215	0	0	4.3368278	0	1.9344124	1.3728088	1.6224104	3.9624254	0.4368028	1.6068103	20.06.23_Haec_Placa23_Plate_D_p00_0_B11f03d1.TIF	20.06.23_Haec_Placa23_Plate_D_p00_0_B11f03d0.TIF	20.06.23_Haec_Placa23_Plate_D_p00_0_B11f03d2.TIF	0	0	0	58	1	1536	1536	1536	1536	58	b'eLuzYgZlG23b0GL0ZLQbSa0wHG3hUCMUR1s51BvHo27eBhWUdgANFq5D'	54106e433583590985edaa76928ba491	72a8f16f5cd7cce08da298d449947b02	ad0026343df38fc1b712e4971e4eaaae	621241fbe00a1e12f9bbbc74fa50cde1	1057.297918	1107.05536	0	607.8333333	0.004938272	12.28173031	86.30352177	0.199156787	0.021650932	0.388863862	0.266379415	0.301922062	0.198892529	0.221051711	0.2225111	0.141747765	0.140066171
-1	-1	-1	5	952	0	0	4.2900275	0	1.7316111	1.2324079	1.6224104	3.8532247	0.4368028	1.7004109	20.06.23_Haec_Placa23_Plate_D_p00_0_B11f04d1.TIF	20.06.23_Haec_Placa23_Plate_D_p00_0_B11f04d0.TIF	20.06.23_Haec_Placa23_Plate_D_p00_0_B11f04d2.TIF	0	0	0	59	1	1536	1536	1536	1536	59	b'eLuzYgZlG23b0GL0BBRHJqNtGyqE4WgLhxqhONrKod44HnXzNqigtAMAFhiuRw=='	58c1dfb9a04f15bc129d77f039c231be	ab32da3ab553b089edbe5daa57731e20	cff805b3a6b5531e7db90ff11ce474a9	91bd23e0e9e66e59396a8fbe197b859d	1393.833651	451.7384085	0	638.6	0.005252101	13.70705257	98.75935741	0.222618023	0.02746128	0.46130981	0.299312086	0.344348337	0.220520608	0.250092457	0.252578685	0.151647723	0.150234804
-1	-1	-1	19	534	0	0	4.2744274	0	1.56001	1.1544074	1.6224104	3.8688248	0.5304034	1.716011	20.06.23_Haec_Placa23_Plate_D_p00_0_B11f05d1.TIF	20.06.23_Haec_Placa23_Plate_D_p00_0_B11f05d0.TIF	20.06.23_Haec_Placa23_Plate_D_p00_0_B11f05d2.TIF	0	0	0	60	1	1536	1536	1536	1536	60	b'eLuzYgZlG23b0GL0BBRHpqNtGyqE4WgLhxqhONrKod44HnXzNqigtAMAHxquSw=='	8a46e5b34d24cc1c5d1382dfebf992e0	44f77fb6bb90b50fc8497e2abef075cc	365a5885cebe1741eb72fe31c011a40e	5dfb0d1115bdb2d6afaa8206c1203bd3	636.499983	520.682608	0	145.6315789	0.035580524	18.86259871	146.4283507	0.302570325	0.042160536	0.572103321	0.415157534	0.4804142	0.29393888	0.345519196	0.351384308	0.187287954	0.186369984
-1	-1	-1	12	931	0	0	4.1340265	0	1.7628113	1.2324079	1.5756101	3.900025	0.4368028	1.8252117	20.06.23_Haec_Placa23_Plate_D_p00_0_B12f00d1.TIF	20.06.23_Haec_Placa23_Plate_D_p00_0_B12f00d0.TIF	20.06.23_Haec_Placa23_Plate_D_p00_0_B12f00d2.TIF	0	0	0	61	1	1536	1536	1536	1536	61	b'eLuzYgZlG23b0GL0xHC0bUOlMBxt4VAjFEdbOdQbx6Nu3gYVlHYA+w+uOw=='	26c881c75b1520c33fc8077b1a4a16b7	94f4207a0620de991ab4ad9e6f3c18ee	29185b51748f4976c86e617d7ba6f210	de2ba04b17d8c3a8574c10caef024567	749.8514115	834.9451027	0	327.9166667	0.012889366	14.22918676	106.2679457	0.217962979	0.024483479	0.422562713	0.293940743	0.331833796	0.216278155	0.242572828	0.244451471	0.148889034	0.147520065
-1	-1	-1	24	1049	0	0	4.4928288	0	1.9344124	1.4352092	1.6380105	4.0872262	0.5304034	1.5288098	20.06.23_Haec_Placa23_Plate_D_p00_0_B12f01d1.TIF	20.06.23_Haec_Placa23_Plate_D_p00_0_B12f01d0.TIF	20.06.23_Haec_Placa23_Plate_D_p00_0_B12f01d2.TIF	0	0	0	62	1	1536	1536	1536	1536	62	b'eLuzYgZlG23b0GL0xBBYEhqOtm2oEIajLRxqhOJoK4d643jUzduggtIOAAQgrj8='	d953cf25c27c7ab0f9ac773dff5d6a25	a4a52153c6627ff57af34bc1737f7afb	6f807e0be19c214e04ee12f462411c5b	af4e798aa03d9bf6152efd24d141d7ef	1094.916254	908.6299032	0	534.5	0.022878932	13.54306094	99.72625134	0.202997257	0.02186396	0.429425742	0.280379079	0.313497458	0.204574697	0.226173136	0.226533211	0.140993294	0.139468032
-1	-1	-1	27	1488	0	0	4.0872262	0	2.1528138	1.4508093	1.6692107	4.0404259	0.4836031	1.56001	20.06.23_Haec_Placa23_Plate_D_p00_0_B12f02d1.TIF	20.06.23_Haec_Placa23_Plate_D_p00_0_B12f02d0.TIF	20.06.23_Haec_Placa23_Plate_D_p00_0_B12f02d2.TIF	0	0	0	63	1	1536	1536	1536	1536	63	b'eLuzYgZlG23b0GL0xBBYEhqNtm2oEIajLRxqhOJoK4d643jUzduggtIOAA0irkM='	99a20814fe32e92513f0c980c441b004	e8f94ea4601e336e29853ffcff67e32f	2743272a48901dd17ecdb788da370c0e	5f036e9e323bf45e1b41ca8641972968	1380.770079	893.0693982	0	944.8888889	0.018145161	12.20930611	85.12852538	0.191675236	0.019391735	0.394121555	0.265462265	0.292051453	0.19470596	0.21264053	0.213363118	0.135186068	0.13343085
-1	-1	-1	24	1220	0	0	4.8828313	0	2.2152142	1.4508093	1.716011	3.9780255	0.5304034	1.5132097	20.06.23_Haec_Placa23_Plate_D_p00_0_B12f03d1.TIF	20.06.23_Haec_Placa23_Plate_D_p00_0_B12f03d0.TIF	20.06.23_Haec_Placa23_Plate_D_p00_0_B12f03d2.TIF	0	0	0	64	1	1536	1536	1536	1536	64	b'eLuzYgZlG23b0GL0xNBotBtJnTAcbeFQIxRHWznUG8ejbt4GFZR2ABYkrkc='	3f3b1314694276ed6d691f90f23e0868	6a91c8d397440b8604c6f29a831b8318	ce10004fd5bc70f1483aced74167ae8c	08b1f59ee569e6cdc6cad04a503fad69	1238.722635	1013.915533	0	705.4583333	0.019672131	13.03059818	94.73539907	0.197680011	0.019170685	0.407666879	0.269083902	0.296769536	0.199589948	0.217745662	0.219114437	0.139402126	0.137505629
-1	-1	-1	20	935	0	0	4.2588273	0	1.8408118	1.3416086	1.7004109	3.9936256	0.4836031	1.7004109	20.06.23_Haec_Placa23_Plate_D_p00_0_B12f04d1.TIF	20.06.23_Haec_Placa23_Plate_D_p00_0_B12f04d0.TIF	20.06.23_Haec_Placa23_Plate_D_p00_0_B12f04d2.TIF	0	0	0	65	1	1536	1536	1536	1536	65	b'eLuzYgZlG23b0GL0xBBYEpqMtm2oEIajLRxqhOJoK4d643jUzduggtIOAB8mrks='	a205768516045eb68be6d236fed05a72	0c74b9fd80ca32e144ff6afc4af1dbd0	21e9e3a2d9791a2ee0e8c257ea7a51d5	614b9740fc6c0306b994116ea3c4e6d3	1154.049893	979.4761774	0	524.55	0.021390374	15.40512987	117.7920089	0.232384403	0.026719095	0.457488355	0.314040063	0.35346546	0.231097045	0.259960203	0.2628206	0.15865367	0.157126984
-1	-1	-1	14	859	0	0	3.900025	0	1.716011	1.248008	1.6068103	3.7284239	0.4992032	1.8096116	20.06.23_Haec_Placa23_Plate_D_p00_0_B12f05d1.TIF	20.06.23_Haec_Placa23_Plate_D_p00_0_B12f05d0.TIF	20.06.23_Haec_Placa23_Plate_D_p00_0_B12f05d2.TIF	0	0	0	66	1	1536	1536	1536	1536	66	b'eLuzYgZlG23b0GL0xBBYEpqOtm2oEIajLRxqhOJoK4d643jUzduggtIOACgork8='	f768140da3693d78df8b3f7d3213037e	ebd7807d6ec437ca2454d16671908069	7dfeeba8edbe7da72c4ed21cd2cf2875	1d74bfaab91f39670338afbd918e4102	928.3240025	591.3359151	0	379.3571429	0.016298021	16.22040263	119.3353454	0.262872932	0.030797326	0.439101696	0.347850908	0.40076241	0.256055861	0.293344174	0.296708447	0.173658386	0.172695113
-1	-1	-1	26	1032	0	0	4.3056276	0	2.1372137	1.4976096	1.7004109	4.1184264	0.468003	1.4820095	20.06.23_Haec_Placa23_Plate_D_p00_0_C02f00d1.TIF	20.06.23_Haec_Placa23_Plate_D_p00_0_C02f00d0.TIF	20.06.23_Haec_Placa23_Plate_D_p00_0_C02f00d2.TIF	0	0	0	67	1	1536	1536	1536	1536	67	b'eLuzYgZlG23b0KAb6TzatqFWGI62cKgRiqOtHKr1Lamct0EFpR0A+xOuOw=='	96c4222a73575f1080d4befb400c68c4	0068ab938745df7aba5b1186d600786c	90d8e67932b480b0bdedf23f678480eb	9a2b7f0c578377860d02c45214cd8c69	926.8346925	735.2997602	0	430	0.025193798	16.05528236	117.5772717	0.261274516	0.031896946	0.466936049	0.353393382	0.404187577	0.25530233	0.293377765	0.296561035	0.168019461	0.167183467
-1	-1	-1	16	961	0	0	3.8220245	0	1.7940115	1.2636081	1.6224104	3.8688248	0.4368028	1.7628113	20.06.23_Haec_Placa23_Plate_D_p00_0_C02f01d1.TIF	20.06.23_Haec_Placa23_Plate_D_p00_0_C02f01d0.TIF	20.06.23_Haec_Placa23_Plate_D_p00_0_C02f01d2.TIF	0	0	0	68	1	1536	1536	1536	1536	68	b'eLuzYgZlG23b0KAb6QwqCQ1H2zZUCMPRFg41QnG0lUO1viWV8zaooLQDAAQkrj8='	009c2f1e76c4d2e46ecee31c1c31e030	82cd461c787122fa2e5298de1ac05002	5dad0c8a811e1b62f52c9f56fd606b14	74c581a1afc9aeb5a1bbd0c01aa3a4bb	798.3507979	875.6192703	0	355.25	0.016649324	16.22338292	123.7166506	0.256790319	0.030717595	0.482137565	0.342914865	0.394686917	0.249600918	0.287969896	0.291473351	0.165542434	0.164714049
-1	-1	-1	7	1182	0	0	4.368028	0	2.028013	1.3416086	1.5912102	4.0404259	0.5148033	1.6224104	20.06.23_Haec_Placa23_Plate_D_p00_0_C02f02d1.TIF	20.06.23_Haec_Placa23_Plate_D_p00_0_C02f02d0.TIF	20.06.23_Haec_Placa23_Plate_D_p00_0_C02f02d2.TIF	0	0	0	69	1	1536	1536	1536	1536	69	b'eLuzYgZlG23b0KAb6QwqCY1G2zZUCMPRFg41QnG0lUO1viWV8zaooLQDAA0mrkM='	d74ae02f0f2a3e6709633eaa0fd83cf4	92194cd7f2fbdcf51d921b78ca6bbb81	8aa7e4fabec593c220e5f18537120e03	d5f0ddd0499c46c12e2c13f9a53b91aa	1164.25145	610.3803982	0	637.1428571	0.005922166	13.55557578	101.6152675	0.208164962	0.022563951	0.418041356	0.277996757	0.317023334	0.205465504	0.230641723	0.232079233	0.141514885	0.140310545
-1	-1	-1	17	1216	0	0	4.3524279	0	2.0592132	1.3104084	1.7940115	4.0092257	0.4836031	1.5444099	20.06.23_Haec_Placa23_Plate_D_p00_0_C02f03d1.TIF	20.06.23_Haec_Placa23_Plate_D_p00_0_C02f03d0.TIF	20.06.23_Haec_Placa23_Plate_D_p00_0_C02f03d2.TIF	0	0	0	70	1	1536	1536	1536	1536	70	b'eLuzYgZlG23b0KAb6QwqCUe7kdQIw9EWDjVCcbSVQ7W+JZXzNqigtAMAFiiuRw=='	43e44f1f3917cb02ef64c7b921959e45	a1cd983b44c6fe8dfa32968ad941d5d5	aa9ed7d9af8dde45d2d218f95b65fce2	51804e6de57d2047a8b70e14b307045b	903.4208076	908.0180643	0	527.5882353	0.013980263	13.52014028	105.3060913	0.204050571	0.022079787	0.42357292	0.277621912	0.315221888	0.202498167	0.227212968	0.228534576	0.140399257	0.139199566
-1	-1	-1	15	1076	0	0	4.836031	0	2.1528138	1.5288098	1.7472112	4.1340265	0.5148033	1.5444099	20.06.23_Haec_Placa23_Plate_D_p00_0_C02f04d1.TIF	20.06.23_Haec_Placa23_Plate_D_p00_0_C02f04d0.TIF	20.06.23_Haec_Placa23_Plate_D_p00_0_C02f04d2.TIF	0	0	0	71	1	1536	1536	1536	1536	71	b'eLuzYgZlG23b0KAb6QwqCU1G2zZUCMPRFg41QnG0lUO1viWV8zaooLQDAB8qrks='	594854adc4f0a0219f8c52f874553f87	bdfc2486604276a5045225da4bb22e7d	46dce56d6ec97f5007040bb0ac1c0de0	af892de5685977b0a9b0f5e887f80779	707.4596184	802.2883193	0	364.3333333	0.01394052	13.81003749	104.4067706	0.216606535	0.023254247	0.411726532	0.285064517	0.327206804	0.211911389	0.240111339	0.242322696	0.147700275	0.14678184
-1	-1	-1	32	725	0	0	4.1184264	0	1.7940115	1.3728088	1.7004109	4.1028263	0.468003	1.6380105	20.06.23_Haec_Placa23_Plate_D_p00_0_C02f05d1.TIF	20.06.23_Haec_Placa23_Plate_D_p00_0_C02f05d0.TIF	20.06.23_Haec_Placa23_Plate_D_p00_0_C02f05d2.TIF	0	0	0	72	1	1536	1536	1536	1536	72	b'eLuzYgZlG23b0KAb6QwqCU1H2zZUCMPRFg41QnG0lUO1viWV8zaooLQDACgsrk8='	975e7a648b69c820a638aae0a251aeca	62610aa72b6375742c5e4f016175f08a	45aad6740476f2afc63eb866782f4b44	6ec55538f8dafdef33374d84a01194ca	767.0318864	621.2151143	0	235	0.044137931	17.71149741	139.7654344	0.282673435	0.03632184	0.50121598	0.380640984	0.443488854	0.271666786	0.320047769	0.325192706	0.174096016	0.173484792
-1	-1	-1	9	928	0	0	4.1028263	0	1.8096116	1.3104084	1.6380105	3.9624254	0.5304034	1.4508093	20.06.23_Haec_Placa23_Plate_D_p00_0_C03f00d1.TIF	20.06.23_Haec_Placa23_Plate_D_p00_0_C03f00d0.TIF	20.06.23_Haec_Placa23_Plate_D_p00_0_C03f00d2.TIF	0	0	0	73	1	1536	1536	1536	1536	73	b'eLuzYgZlG23b0KAb6WxgPNq2oU4YjrZwqBGKo60cqvUtqZy3QQWlHQAEMK4/'	21bdff471cdb712082154f59eacbb7a7	ee33c7c6c62dd3ad86fa4451ae3fcac0	34cf362abf6c2bc464e797c1dea0ffe1	63ae9617d297bd921b3e8e09e2887faa	1363.499036	570.6939263	0	580.8888889	0.009698276	15.27835993	115.050206	0.250698324	0.032528314	0.472622295	0.336270294	0.391201835	0.239987224	0.28322575	0.288241641	0.154196252	0.153617313
-1	-1	-1	12	927	0	0	4.056026	0	1.8252117	1.3260085	1.8252117	4.1808268	0.4992032	1.5912102	20.06.23_Haec_Placa23_Plate_D_p00_0_C03f01d1.TIF	20.06.23_Haec_Placa23_Plate_D_p00_0_C03f01d0.TIF	20.06.23_Haec_Placa23_Plate_D_p00_0_C03f01d2.TIF	0	0	0	74	1	1536	1536	1536	1536	74	b'eLuzYgZlG23b0KAb6WxgnGZgONq2oUIYjrZwqBGKo60cqvUtqZy3QQWlHQANMq5D'	fff3991042c84d392ea7230f8fd361d3	9101615e3aa4d787a98f06f7d7dae8fb	f99d9dd45440ec5f81da9f2fd049f594	fc3115a56c34b00f7995dedc6f0a1b24	1027.285085	623.8820956	0	451.5833333	0.012944984	16.10983395	125.0065732	0.25400301	0.033073166	0.50953577	0.343042081	0.397440626	0.24558801	0.286676119	0.290693158	0.158148788	0.157611529
-1	-1	-1	4	1212	0	0	2.7768178	0	1.3884089	0.9672062	1.1388073	2.3712152	0.3900025	1.3260085	20.06.23_Haec_Placa23_Plate_D_p00_0_C03f02d1.TIF	20.06.23_Haec_Placa23_Plate_D_p00_0_C03f02d0.TIF	20.06.23_Haec_Placa23_Plate_D_p00_0_C03f02d2.TIF	0	0	0	75	1	1536	1536	1536	1536	75	b'eLuzYgZlG23b0KAb6WxgnGZgNNq2oUIYjrZwqBGKo60cqvUtqZy3QQWlHQAWNK5H'	d10fcf3a6d79c1242a38f038b66acf88	4c7c3396219b5916affc4d5409ae11ec	d5cb52bb96f4cd7266a7cd8d61e34e4a	97ce2f20056f4d30cd6dd78b905c3978	867.7634325	660.5143865	0	493.75	0.00330033	13.0826574	96.96160856	0.203312468	0.022913028	0.425097864	0.271348614	0.31249273	0.200101331	0.226192047	0.228314895	0.13672103	0.135617684
-1	-1	-1	8	1231	0	0	2.9484189	0	1.3572087	0.9672062	1.1388073	2.3712152	0.4212027	1.3416086	20.06.23_Haec_Placa23_Plate_D_p00_0_C03f03d1.TIF	20.06.23_Haec_Placa23_Plate_D_p00_0_C03f03d0.TIF	20.06.23_Haec_Placa23_Plate_D_p00_0_C03f03d2.TIF	0	0	0	76	1	1536	1536	1536	1536	76	b'eLuzYgZlG23b0KAb6WxgPNqNpE4YjrZwqBGKo60cqvUtqZy3QQWlHQAfNq5L'	afe58c34a3807878a9fe0faaae46e336	077ac38487a22e52ff2939de920ab905	64012a6cab6c2569c0605bdb9e428830	ef82c8ca00b9ffcd0ff3ba004db19545	960.9670437	873.7999302	0	541.5	0.006498781	12.92752296	94.87885422	0.205787583	0.02381931	0.400547328	0.273248284	0.314795888	0.201309878	0.229351232	0.231796249	0.137188007	0.136200447
-1	-1	-1	4	1130	0	0	3.0108193	0	1.3572087	0.9984064	1.2324079	2.340015	0.3744024	1.2948083	20.06.23_Haec_Placa23_Plate_D_p00_0_C03f04d1.TIF	20.06.23_Haec_Placa23_Plate_D_p00_0_C03f04d0.TIF	20.06.23_Haec_Placa23_Plate_D_p00_0_C03f04d2.TIF	0	0	0	77	1	1536	1536	1536	1536	77	b'eLuzYgZlG23b0KAb6WxgnGZgMtq2oUIYjrZwqBGKo60cqvUtqZy3QQWlHQAoOK5P'	207f63f31983237eaa2cc5910e18990c	2cda934909b043a4586ab62f7d302d6d	ca11795ae02378456c198ec040ff9d80	053da0a3dc8560efc22fa214cf71e6fa	1543.151558	509.3569508	0	839.75	0.003539823	13.47500292	102.6998569	0.208300368	0.024062122	0.426761031	0.276595532	0.318781894	0.203178067	0.232030576	0.23460004	0.137591537	0.136567764
-1	-1	-1	7	945	0	0	2.8704184	0	1.248008	0.9672062	1.1544074	2.3556151	0.4212027	1.3104084	20.06.23_Haec_Placa23_Plate_D_p00_0_C03f05d1.TIF	20.06.23_Haec_Placa23_Plate_D_p00_0_C03f05d0.TIF	20.06.23_Haec_Placa23_Plate_D_p00_0_C03f05d2.TIF	0	0	0	78	1	1536	1536	1536	1536	78	b'eLuzYgZlG23b0KAb6WxgnGZgOtq2oUIYjrZwqBGKo60cqvUtqZy3QQWlHQAxOq5T'	db0b35df8d5ec40427f92f1159ea3566	3acf39717323802353fedfa6710474e0	d477955f363ff4a4e93db29971a6559c	401d483b59f9a969c1cc6cfe4e838af8	735.4876403	673.3209293	0	319.7142857	0.007407407	15.66962174	115.8522369	0.257849369	0.032221186	0.445368217	0.340379717	0.39568836	0.246968624	0.289080068	0.294078232	0.160452334	0.159846462
-1	-1	-1	19	910	0	0	2.6988173	0	1.248008	0.936006	1.1856076	2.3556151	0.4056026	1.3104084	20.06.23_Haec_Placa23_Plate_D_p00_0_C04f00d1.TIF	20.06.23_Haec_Placa23_Plate_D_p00_0_C04f00d0.TIF	20.06.23_Haec_Placa23_Plate_D_p00_0_C04f00d2.TIF	0	0	0	79	1	1536	1536	1536	1536	79	b'eLuzYgZlG23b0KAb6WxgMtq2oU4YjrZwqBGKo60cqvUtqZy3QQWlHQANPq5D'	8fe6b4963e4b2ee164169bb16cd11c12	423f7ea07ff0e323daf1316bba6da9c2	1437f04387e9d11471e75de9479e08f6	3de2e03da2aae576b10f190ebc965aeb	840.3260197	593.1936976	0	344.3157895	0.020879121	16.60403835	123.9013737	0.270900675	0.031934929	0.443284815	0.356324078	0.410088354	0.260799657	0.302163942	0.306970489	0.17177333	0.17110537
-1	-1	-1	20	997	0	0	3.6504234	0	1.7628113	1.2324079	1.5912102	3.5100225	0.5616036	1.7316111	20.06.23_Haec_Placa23_Plate_D_p00_0_C04f01d1.TIF	20.06.23_Haec_Placa23_Plate_D_p00_0_C04f01d0.TIF	20.06.23_Haec_Placa23_Plate_D_p00_0_C04f01d2.TIF	0	0	0	80	1	1536	1536	1536	1536	80	b'eLuzYgZlG23b0KAb6WxgkmZgONq2oUIYjrZwqBGKo60cqvUtqZy3QQWlHQAWQK5H'	851a42aa75d837ee250b8cd71b33f527	cc41f6c7e65ca6aa54f8c7acb010ddc2	722a55589b434d7111b8a44d9bea21aa	56dd201509e738447837dabcc8094199	648.3114948	816.918691	0	286.65	0.020060181	15.98434953	116.8567065	0.26667159	0.031380417	0.437633161	0.353271589	0.404794787	0.257644191	0.297619748	0.301832958	0.169315795	0.168615656
-1	-1	-1	6	1127	0	0	4.0404259	0	1.872012	1.3416086	1.5444099	3.6504234	0.5772037	1.6380105	20.06.23_Haec_Placa23_Plate_D_p00_0_C04f02d1.TIF	20.06.23_Haec_Placa23_Plate_D_p00_0_C04f02d0.TIF	20.06.23_Haec_Placa23_Plate_D_p00_0_C04f02d2.TIF	0	0	0	81	1	1536	1536	1536	1536	81	b'eLuzYgZlG23b0KAb6WxgkmZgNNq2oUIYjrZwqBGKo60cqvUtqZy3QQWlHQAfQq5L'	f7e428103b9bd043bda8aac8e48a48ab	7378de6406a4786aeb5ae6a6356ab892	db0b5289ada5254e5c49f3da525226af	b5509906ee8279b0556539e74cbc361c	1069.854062	868.8024793	0	579.8333333	0.005323869	13.17442138	96.90067214	0.206930602	0.021925293	0.396565028	0.274189684	0.312504143	0.204066828	0.228994865	0.230815809	0.142700563	0.141600993
-1	-1	-1	13	1369	0	0	3.9312252	0	1.9968128	1.3416086	1.56001	3.5724229	0.5304034	1.6536106	20.06.23_Haec_Placa23_Plate_D_p00_0_C04f03d1.TIF	20.06.23_Haec_Placa23_Plate_D_p00_0_C04f03d0.TIF	20.06.23_Haec_Placa23_Plate_D_p00_0_C04f03d2.TIF	0	0	0	82	1	1536	1536	1536	1536	82	b'eLuzYgZlG23b0KAb6WxgMtqNpE4YjrZwqBGKo60cqvUtqZy3QQWlHQAoRK5P'	f7539006992c566acaf9acdb11dd9679	cae4f6a5cea140f4dd769f8230565c0d	81725098eb7180d93a3503844b9109c3	812f44c7f44fac637c902835f4c69735	1166.355242	587.4280478	0	690	0.009495982	13.21644568	95.0918741	0.210209259	0.022216017	0.397659695	0.28292013	0.319228301	0.208177948	0.232601005	0.234284368	0.14331343	0.142265004
-1	-1	-1	14	1272	0	0	3.6504234	0	1.8096116	1.2792082	1.6224104	3.8376246	0.5304034	1.6380105	20.06.23_Haec_Placa23_Plate_D_p00_0_C04f04d1.TIF	20.06.23_Haec_Placa23_Plate_D_p00_0_C04f04d0.TIF	20.06.23_Haec_Placa23_Plate_D_p00_0_C04f04d2.TIF	0	0	0	83	1	1536	1536	1536	1536	83	b'eLuzYgZlG23b0KAb6WxgkmZgMtq2oUIYjrZwqBGKo60cqvUtqZy3QQWlHQAxRq5T'	1e3de2418ee578403ea73d0576a5d80e	812c514024817dd4860ba22317b06989	169f150a085188e048a8c62cceecb3e8	6111624a1072981791ff406e77c2ee8d	1318.679926	843.0882211	0	766.2857143	0.011006289	13.04803335	95.99626261	0.205981013	0.021192503	0.396713372	0.273390685	0.309569624	0.203001733	0.227245913	0.228940071	0.140686279	0.139514741
-1	-1	-1	26	849	0	0	3.6660235	0	1.7004109	1.2948083	1.6068103	3.6972237	0.5460035	1.6692107	20.06.23_Haec_Placa23_Plate_D_p00_0_C04f05d1.TIF	20.06.23_Haec_Placa23_Plate_D_p00_0_C04f05d0.TIF	20.06.23_Haec_Placa23_Plate_D_p00_0_C04f05d2.TIF	0	0	0	84	1	1536	1536	1536	1536	84	b'eLuzYgZlG23b0KAb6WxgkmZgOtq2oUIYjrZwqBGKo60cqvUtqZy3QQWlHQA6SK5X'	e983441d9ebfb26594d84fa7684777ac	5be44af947032ba81cec94eb0aa88ebe	9ed417214fbe3eed6f376ad348299643	f85b14597a1dee87ee15bc1670731750	850.9616213	582.10806	0	292.5	0.030624264	17.48217787	130.4568779	0.285661339	0.033377216	0.451115746	0.375034076	0.429160037	0.27583728	0.318657689	0.324249992	0.182207446	0.181606971
-1	-1	-1	30	1035	0	0	3.7284239	0	1.716011	1.248008	1.5912102	3.588023	0.5616036	1.6224104	20.06.23_Haec_Placa23_Plate_D_p00_0_C05f00d1.TIF	20.06.23_Haec_Placa23_Plate_D_p00_0_C05f00d0.TIF	20.06.23_Haec_Placa23_Plate_D_p00_0_C05f00d2.TIF	0	0	0	85	1	1536	1536	1536	1536	85	b'eLuzYgZlG23b0KAb6WxgOtq2oU4YjrZwqBGKo60cqvUtqZy3QQWlHQAWTK5H'	cddfa0199bee25c3a66d4ae82b561d81	4609a8b2770d4462e77786c9e13bd202	0fb77237fd0a9696a7521e7c8f2335a5	533cdb819331fefdbba6e60a38e53029	1161.222591	709.8940441	0	566	0.028985507	16.2669361	118.4611456	0.264922807	0.03375012	0.480303816	0.359499868	0.415189931	0.260136693	0.299809762	0.302648488	0.174144175	0.173382595
-1	-1	-1	43	955	0	0	3.432022	0	1.7472112	1.2636081	1.5912102	3.4476221	0.6084039	1.6848108	20.06.23_Haec_Placa23_Plate_D_p00_0_C05f01d1.TIF	20.06.23_Haec_Placa23_Plate_D_p00_0_C05f01d0.TIF	20.06.23_Haec_Placa23_Plate_D_p00_0_C05f01d2.TIF	0	0	0	86	1	1536	1536	1536	1536	86	b'eLuzYgZlG23b0KAb6WxgmmZgONq2oUIYjrZwqBGKo60cqvUtqZy3QQWlHQAfTq5L'	2dc25fbd95c184889fd5d7ed33b0bf74	0f588534741af1948859d3610b4ad806	348a2270c3f52b3c47ff4aa847245913	dd97ed87f87081947bb7819c972fc10c	1026.668238	681.4006136	0	414.8604651	0.045026178	16.84960929	123.4565313	0.275938822	0.034569347	0.492088413	0.371403356	0.426654358	0.268803493	0.310831365	0.314692545	0.177230269	0.176466487
-1	-1	-1	33	1529	0	0	3.6036231	0	2.184014	1.3572087	1.7004109	3.6660235	0.4992032	1.4976096	20.06.23_Haec_Placa23_Plate_D_p00_0_C05f02d1.TIF	20.06.23_Haec_Placa23_Plate_D_p00_0_C05f02d0.TIF	20.06.23_Haec_Placa23_Plate_D_p00_0_C05f02d2.TIF	0	0	0	87	1	1536	1536	1536	1536	87	b'eLuzYgZlG23b0KAb6WxgmmZgNNq2oUIYjrZwqBGKo60cqvUtqZy3QQWlHQAoUK5P'	6b54707198fec1c68c83d2bdf56fbf91	efa609c84ff09e2c990ba4efced3fa06	6441576719b6c016c495cbc8e4e3a0c8	9ab471258ee87f9c46b96301e18f2519	777.5257853	393.9066166	0	535.5757576	0.021582734	13.83801056	97.99888163	0.221805234	0.023210096	0.417333598	0.301347808	0.339293922	0.221041795	0.245894215	0.247633342	0.151612618	0.150530276
-1	-1	-1	50	1583	0	0	3.7128238	0	2.1060135	1.2948083	1.56001	3.6348233	0.5460035	1.6068103	20.06.23_Haec_Placa23_Plate_D_p00_0_C05f03d1.TIF	20.06.23_Haec_Placa23_Plate_D_p00_0_C05f03d0.TIF	20.06.23_Haec_Placa23_Plate_D_p00_0_C05f03d2.TIF	0	0	0	88	1	1536	1536	1536	1536	88	b'eLuzYgZlG23b0KAb6WxgOtqNpE4YjrZwqBGKo60cqvUtqZy3QQWlHQAxUq5T'	6e587f1a1b6673bc9288bd975ac86777	89cbc080ceb64c30b3da46b35ed30986	d207d6752d4c0e5eaa151e2d7572ce51	70101ff7b186e39caccd193dbcc5d8a9	871.7617032	829.7422347	0	610.98	0.031585597	15.00289631	105.3369577	0.240043729	0.024938998	0.431927789	0.329055042	0.366514323	0.241182106	0.266724693	0.268582865	0.16604363	0.164812411
-1	-1	-1	12	1123	0	0	3.2604209	0	1.8876121	1.248008	1.5288098	3.6036231	0.4992032	1.6068103	20.06.23_Haec_Placa23_Plate_D_p00_0_C05f04d1.TIF	20.06.23_Haec_Placa23_Plate_D_p00_0_C05f04d0.TIF	20.06.23_Haec_Placa23_Plate_D_p00_0_C05f04d2.TIF	0	0	0	89	1	1536	1536	1536	1536	89	b'eLuzYgZlG23b0KAb6WxgmmZgMtq2oUIYjrZwqBGKo60cqvUtqZy3QQWlHQA6VK5X'	db4648efcad17b6d89fd97340ed29feb	3070d1610099335d2b33eb42a3deb074	b544ae73246d3c7e644e55be549b16c3	91887335d3f075a906be24adf9307251	1151.70566	743.8036175	0	605.1666667	0.010685663	15.17043323	111.9830387	0.245336377	0.028849546	0.443353332	0.326268932	0.377224881	0.239396327	0.273910363	0.276552659	0.162209074	0.161241777
-1	-1	-1	24	738	0	0	3.4476221	0	1.6068103	1.1388073	1.4508093	3.3228213	0.4368028	1.5912102	20.06.23_Haec_Placa23_Plate_D_p00_0_C05f05d1.TIF	20.06.23_Haec_Placa23_Plate_D_p00_0_C05f05d0.TIF	20.06.23_Haec_Placa23_Plate_D_p00_0_C05f05d2.TIF	0	0	0	90	1	1536	1536	1536	1536	90	b'eLuzYgZlG23b0KAb6WxgmmZgOtq2oUIYjrZwqBGKo60cqvUtqZy3QQWlHQBDVq5b'	4e7045dd4091b4690d883a9a81996763	4ce9d9509f8d4b38abc21ef4111a2a3f	268875d837c24691b4d1d22f9380ac6b	95e8aa8585532a6d3f084e402f158eeb	949.4962461	952.9133319	0	355.9166667	0.032520325	18.39889522	138.3466373	0.307889641	0.040480366	0.506385058	0.413215377	0.482746172	0.297142397	0.349193079	0.354553918	0.193697863	0.193118662
-1	-1	-1	12	860	0	0	3.3696216	0	1.7784114	1.1700075	1.5912102	3.5256226	0.5616036	1.6536106	20.06.23_Haec_Placa23_Plate_D_p00_0_C06f00d1.TIF	20.06.23_Haec_Placa23_Plate_D_p00_0_C06f00d0.TIF	20.06.23_Haec_Placa23_Plate_D_p00_0_C06f00d2.TIF	0	0	0	91	1	1536	1536	1536	1536	91	b'eLuzYgZlG23b0KAb6WxgNtq2oU4YjrZwqBGKo60cqvUtqZy3QQWlHQAfWq5L'	c7f2aba69a94c05d1d581a45dc75fa79	999d788afb358558daef6e4b7b9f3faa	b1471f6e850937e101d6954e789dd118	6d29e8bc9356deb3fa77636e7406aec0	884.3270961	881.7623431	0	353	0.013953488	16.57339305	125.0872081	0.267403107	0.033684452	0.498577118	0.359452814	0.415558606	0.259156275	0.301107853	0.305665763	0.168276339	0.167729143
-1	-1	-1	7	1022	0	0	3.4788223	0	1.9032122	1.2168078	1.5132097	3.4788223	0.4836031	1.6536106	20.06.23_Haec_Placa23_Plate_D_p00_0_C06f01d1.TIF	20.06.23_Haec_Placa23_Plate_D_p00_0_C06f01d0.TIF	20.06.23_Haec_Placa23_Plate_D_p00_0_C06f01d2.TIF	0	0	0	92	1	1536	1536	1536	1536	92	b'eLuzYgZlG23b0KAb6WxglmZgONq2oUIYjrZwqBGKo60cqvUtqZy3QQWlHQAoXK5P'	fc7f150fee7ed9c72fbf3526d96e6c90	4e7c2983b77900642fdd67d9e02ddf12	7539b342629c8850d8a47cbd19981a5d	6318770ce37249a25b40dea6aa495995	1351.232845	615.7597497	0	652.7142857	0.006849315	14.6838383	107.0882267	0.239308743	0.029964316	0.461793979	0.321438174	0.372798444	0.234252947	0.269043733	0.271643459	0.157350068	0.156621009
-1	-1	-1	7	1240	0	0	3.4164219	0	1.8564119	1.248008	1.5444099	3.5568228	0.5460035	1.716011	20.06.23_Haec_Placa23_Plate_D_p00_0_C06f02d1.TIF	20.06.23_Haec_Placa23_Plate_D_p00_0_C06f02d0.TIF	20.06.23_Haec_Placa23_Plate_D_p00_0_C06f02d2.TIF	0	0	0	93	1	1536	1536	1536	1536	93	b'eLuzYgZlG23b0KAb6WxglmZgNNq2oUIYjrZwqBGKo60cqvUtqZy3QQWlHQAxXq5T'	1b226bc57ecc90954ea31f06cdca8c33	080f0c8d4765219baddfc8ab427095bb	2f65066fb1a21333670572467b7c9690	53944f5e5391ae67ca7c9f667c32ab41	921.9202714	672.7989352	0	550.5714286	0.005645161	13.16668596	96.15172915	0.209480554	0.023048705	0.420775526	0.278855163	0.320167626	0.206002846	0.232487884	0.234626823	0.141315628	0.14018027
-1	-1	-1	14	1336	0	0	3.7284239	0	1.9500125	1.2168078	1.4508093	3.6192232	0.468003	1.7472112	20.06.23_Haec_Placa23_Plate_D_p00_0_C06f03d1.TIF	20.06.23_Haec_Placa23_Plate_D_p00_0_C06f03d0.TIF	20.06.23_Haec_Placa23_Plate_D_p00_0_C06f03d2.TIF	0	0	0	94	1	1536	1536	1536	1536	94	b'eLuzYgZlG23b0KAb6WxgNtqNpE4YjrZwqBGKo60cqvUtqZy3QQWlHQA6YK5X'	2d81bbe24c9267a1661f4fc5562c0727	79c48259be60fc643a786137bddae3e9	bc65c5a5bd8e9b9beed37eb32a3e003c	df0fe9684b679fd4c07ee2dd76c4a2b1	983.9287902	900.5088547	0	593.1428571	0.010479042	12.74347218	92.24524116	0.202337975	0.022261361	0.404993067	0.27243455	0.311858645	0.200224349	0.225356735	0.226934371	0.13767759	0.13662088
-1	-1	-1	28	1306	0	0	3.9624254	0	2.0124129	1.2168078	1.4976096	3.6504234	0.4524029	1.6536106	20.06.23_Haec_Placa23_Plate_D_p00_0_C06f04d1.TIF	20.06.23_Haec_Placa23_Plate_D_p00_0_C06f04d0.TIF	20.06.23_Haec_Placa23_Plate_D_p00_0_C06f04d2.TIF	0	0	0	95	1	1536	1536	1536	1536	95	b'eLuzYgZlG23b0KAb6WxglmZgMtq2oUIYjrZwqBGKo60cqvUtqZy3QQWlHQBDYq5b'	391bd8e3753d72a0721b3926d479cb90	fc34b54ef81e5df2dabcc03e79b43504	61894b4b5f5927fe643fd3e4ec558065	d035be899d26ef9388663dc38c8845b1	1671.144764	720.1232805	0	1042.785714	0.02143951	13.53557968	96.45009984	0.216422699	0.022781733	0.414944591	0.292919565	0.330297581	0.215425329	0.24027093	0.242165875	0.148374025	0.147112878
-1	-1	-1	17	864	0	0	3.4632222	0	1.6536106	1.1700075	1.3728088	3.7284239	0.4836031	1.5912102	20.06.23_Haec_Placa23_Plate_D_p00_0_C06f05d1.TIF	20.06.23_Haec_Placa23_Plate_D_p00_0_C06f05d0.TIF	20.06.23_Haec_Placa23_Plate_D_p00_0_C06f05d2.TIF	0	0	0	96	1	1536	1536	1536	1536	96	b'eLuzYgZlG23b0KAb6WxglmZgOtq2oUIYjrZwqBGKo60cqvUtqZy3QQWlHQBMZK5f'	8d5a19efc0479ccf9478270b30e2784b	d3f9bb3f8bdbf6d8c79531d282be12ab	b41b188a634289a47b56b5a02af32c2b	6cbec10bb048937af88c9cb5adc94c80	889.2740553	409.0960317	0	361.6470588	0.019675926	16.68396013	125.1939485	0.270826532	0.033356029	0.472356069	0.362086974	0.416403424	0.262882816	0.303952537	0.308065549	0.172553563	0.171859119
-1	-1	-1	42	742	0	0	3.3384214	0	1.6224104	1.1076071	1.404009	3.6036231	0.4992032	1.6536106	20.06.23_Haec_Placa23_Plate_D_p00_0_C07f00d1.TIF	20.06.23_Haec_Placa23_Plate_D_p00_0_C07f00d0.TIF	20.06.23_Haec_Placa23_Plate_D_p00_0_C07f00d2.TIF	0	0	0	97	1	1536	1536	1536	1536	97	b'eLuzYgZlG23b0KAb6WxgPtq2oU4YjrZwqBGKo60cqvUtqZy3QQWlHQAoaK5P'	b5c425f359d6f21c4c9b900ee57c864a	9f2eb5cb758487dc323277f5975bf9e1	b2b1857d44575cc619982180d87db0ce	dc5259aee049551aa6500e553a6ff83e	897.5773696	746.6082605	0	321.7857143	0.056603774	20.27109085	156.3822618	0.316296715	0.046567307	0.666778606	0.457983204	0.514692681	0.313396348	0.365624108	0.372504106	0.195460076	0.19482586
-1	-1	-1	23	690	0	0	3.4164219	0	1.6068103	1.1232072	1.404009	3.4632222	0.468003	1.6692107	20.06.23_Haec_Placa23_Plate_D_p00_0_C07f01d1.TIF	20.06.23_Haec_Placa23_Plate_D_p00_0_C07f01d0.TIF	20.06.23_Haec_Placa23_Plate_D_p00_0_C07f01d2.TIF	0	0	0	98	1	1536	1536	1536	1536	98	b'eLuzYgZlG23b0KAb6WxgnmZgONq2oUIYjrZwqBGKo60cqvUtqZy3QQWlHQAxaq5T'	07a882dd9480066412e52c0a0303ac6e	82a4798dcdea85bc8c7c6a3f1f68a3a7	e14438f9430b59dbefeaeda1a7c72439	ae3eac4c4be436c49b7b38ff896c8613	1148.124239	767.8758609	0	355.2173913	0.033333333	18.80259781	146.1155139	0.297162554	0.044330776	0.651263103	0.419846557	0.485149201	0.292275014	0.343583777	0.350022743	0.18409776	0.183461216
-1	-1	-1	41	1011	0	0	3.8688248	0	1.4352092	1.0452067	1.2168078	2.7300175	0.4212027	1.5288098	20.06.23_Haec_Placa23_Plate_D_p00_0_C07f02d1.TIF	20.06.23_Haec_Placa23_Plate_D_p00_0_C07f02d0.TIF	20.06.23_Haec_Placa23_Plate_D_p00_0_C07f02d2.TIF	0	0	0	99	1	1536	1536	1536	1536	99	b'eLuzYgZlG23b0KAb6WxgnmZgNNq2oUIYjrZwqBGKo60cqvUtqZy3QQWlHQA6bK5X'	924548ebbcec97a46f3921b52c52f060	a2b66d59c758521b32af261ab1ee1b49	163d0fd72aabd2ce3ab9f8d94ae584eb	fa6d0eab3bff7ecc1971c0d5937f8fff	1463.542493	746.54962	0	691.6097561	0.040553907	15.58116832	112.3868418	0.255039667	0.031496675	0.529593364	0.356230493	0.402660935	0.253886136	0.289106863	0.292657248	0.167382329	0.166385451
-1	-1	-1	40	1031	0	0	3.1980205	0	1.4976096	1.1076071	1.2792082	2.964019	0.4212027	1.4664094	20.06.23_Haec_Placa23_Plate_D_p00_0_C07f03d1.TIF	20.06.23_Haec_Placa23_Plate_D_p00_0_C07f03d0.TIF	20.06.23_Haec_Placa23_Plate_D_p00_0_C07f03d2.TIF	0	0	0	100	1	1536	1536	1536	1536	100	b'eLuzYgZlG23b0KAb6WxgPtqNpE4YjrZwqBGKo60cqvUtqZy3QQWlHQBDbq5b'	f8f08a6fb4cc286ccfd73330e3abf2ca	1876e838b11aff9734d5519150d0e28b	ce08debe6e13e319a4ba8a1efd8e2add	77e31437eb8137510f927de10e334a76	1111.210405	822.4588321	0	520.15	0.038797284	15.9371602	116.2346657	0.259664143	0.032294937	0.510115322	0.357958207	0.406401562	0.256461476	0.293610524	0.298084867	0.168646474	0.167756419
-1	-1	-1	29	829	0	0	3.3072212	0	1.4352092	1.0608068	1.248008	2.8704184	0.468003	1.5288098	20.06.23_Haec_Placa23_Plate_D_p00_0_C07f04d1.TIF	20.06.23_Haec_Placa23_Plate_D_p00_0_C07f04d0.TIF	20.06.23_Haec_Placa23_Plate_D_p00_0_C07f04d2.TIF	0	0	0	101	1	1536	1536	1536	1536	101	b'eLuzYgZlG23b0KAb6WxgnmZgMtq2oUIYjrZwqBGKo60cqvUtqZy3QQWlHQBMcK5f'	04cf8ded79b9c359de4cd2352afb9e00	a13955f47a499b22b0fba0fda83b6de4	5aa7b94cb1fd5153a912f587a0c3fac2	67d22c50d0baef2643149099552da27c	964.1045983	876.0637939	0	381.4482759	0.034981906	17.62069157	131.7688627	0.278510615	0.036356112	0.593313124	0.391754781	0.439045399	0.276603919	0.316698601	0.321244598	0.179152776	0.178381707
-1	-1	-1	56	588	0	0	3.3228213	0	1.1856076	0.9828063	1.3884089	2.808018	0.4368028	1.4976096	20.06.23_Haec_Placa23_Plate_D_p00_0_C07f05d1.TIF	20.06.23_Haec_Placa23_Plate_D_p00_0_C07f05d0.TIF	20.06.23_Haec_Placa23_Plate_D_p00_0_C07f05d2.TIF	0	0	0	102	1	1536	1536	1536	1536	102	b'eLuzYgZlG23b0KAb6WxgnmZgOtq2oUIYjrZwqBGKo60cqvUtqZy3QQWlHQBVcq5j'	f42f0bbf1ae76e5a502a9e2b432cc831	19b76dcdd71a76d892c48ac8b142d5d4	55034bea3e9aee71642e629a8d6fffda	146c889c684ed76183dcc8d4772ae303	1014.843119	809.0825706	0	256.3928571	0.095238095	21.90678326	169.6387863	0.353991605	0.051070429	0.678507358	0.506362556	0.574389768	0.346482896	0.409247845	0.419207693	0.213098578	0.212238234
-1	-1	-1	37	695	0	0	3.5100225	0	1.3884089	1.1388073	1.3260085	2.9796191	0.4368028	1.56001	20.06.23_Haec_Placa23_Plate_D_p00_0_C08f00d1.TIF	20.06.23_Haec_Placa23_Plate_D_p00_0_C08f00d0.TIF	20.06.23_Haec_Placa23_Plate_D_p00_0_C08f00d2.TIF	0	0	0	103	1	1536	1536	1536	1536	103	b'eLuzYgZlG23b0KAb6WxgMdq2oU4YjrZwqBGKo60cqvUtqZy3QQWlHQAxdq5T'	d6ee09db15c92115b5c6f03d3d8b842c	d428d5dc2c1d11a3ce2560aab0fe383a	e131652643cfc6130fde64f6dbe411c3	3f9a9cc182601dfa1e6cad217f7752e9	818.112299	995.506388	0	205.2432432	0.05323741	18.05778013	139.255893	0.289039364	0.035130485	0.505509125	0.385532524	0.443340396	0.278327869	0.324577226	0.329623369	0.180651719	0.179794052
-1	-1	-1	22	750	0	0	3.5256226	0	1.4352092	1.1700075	1.3104084	2.8860185	0.4056026	1.5132097	20.06.23_Haec_Placa23_Plate_D_p00_0_C08f01d1.TIF	20.06.23_Haec_Placa23_Plate_D_p00_0_C08f01d0.TIF	20.06.23_Haec_Placa23_Plate_D_p00_0_C08f01d2.TIF	0	0	0	104	1	1536	1536	1536	1536	104	b'eLuzYgZlG23b0KAb6WxgkWZgONq2oUIYjrZwqBGKo60cqvUtqZy3QQWlHQA6eK5X'	c74aab54d2f218570eeebf0b548ad745	7d79147309273b80983c0723d920a8b2	ab8576ef8b579d9b95d8f1a0a4a2c486	1e181d0ae57742b3263a5c282533f0c3	1119.546915	409.7237763	0	378.6363636	0.029333333	15.94877948	121.8679404	0.248749025	0.029435296	0.47165125	0.332224846	0.378154258	0.241774867	0.278432	0.283343798	0.159231378	0.15858824
-1	-1	-1	19	1080	0	0	3.3072212	0	1.7472112	1.1232072	1.3260085	2.9796191	0.4368028	1.4508093	20.06.23_Haec_Placa23_Plate_D_p00_0_C08f02d1.TIF	20.06.23_Haec_Placa23_Plate_D_p00_0_C08f02d0.TIF	20.06.23_Haec_Placa23_Plate_D_p00_0_C08f02d2.TIF	0	0	0	105	1	1536	1536	1536	1536	105	b'eLuzYgZlG23b0KAb6WxgkWZgNNq2oUIYjrZwqBGKo60cqvUtqZy3QQWlHQBDeq5b'	3a4d8e0de87160ac3d32466a19b9d65d	321d6895e154c922a3944025f8cb4072	0df3ed68e87c121fcdd160f6c6a08c40	b7cb34c5959939cd434f45844a229e35	938.7569951	583.6784437	0	483.5263158	0.017592593	13.11721163	96.67081917	0.205201529	0.021499637	0.399933647	0.274429927	0.311833706	0.203643307	0.227420007	0.228821718	0.143173571	0.141902692
-1	-1	-1	17	1170	0	0	3.6660235	0	1.6380105	1.1232072	1.3728088	3.0108193	0.4212027	1.4508093	20.06.23_Haec_Placa23_Plate_D_p00_0_C08f03d1.TIF	20.06.23_Haec_Placa23_Plate_D_p00_0_C08f03d0.TIF	20.06.23_Haec_Placa23_Plate_D_p00_0_C08f03d2.TIF	0	0	0	106	1	1536	1536	1536	1536	106	b'eLuzYgZlG23b0KAb6WxgMdqNpE4YjrZwqBGKo60cqvUtqZy3QQWlHQBMfK5f'	367769fa49b0d7c037809d153afa4af5	1e5ba4d37924f845ad1eb1e2e1151d62	f6568e478072e6ea5bc1594614f5daf5	71336efdea09ce5030da1a2b92e13912	985.295029	837.7463578	0	528.7647059	0.014529915	12.86019134	94.04579393	0.199669855	0.020526228	0.38003065	0.265815325	0.29977209	0.19885733	0.220898083	0.221483161	0.141729517	0.140204463
-1	-1	-1	17	1151	0	0	3.6036231	0	1.5132097	1.1388073	1.3572087	3.0888198	0.468003	1.5288098	20.06.23_Haec_Placa23_Plate_D_p00_0_C08f04d1.TIF	20.06.23_Haec_Placa23_Plate_D_p00_0_C08f04d0.TIF	20.06.23_Haec_Placa23_Plate_D_p00_0_C08f04d2.TIF	0	0	0	107	1	1536	1536	1536	1536	107	b'eLuzYgZlG23b0KAb6WxgkWZgMtq2oUIYjrZwqBGKo60cqvUtqZy3QQWlHQBVfq5j'	f72a3441ecd55929be34e82ea8e3df9a	896ebb38d6779925afd3a990c8569880	df0819403f92a5009c6335e5c42f842c	eb5815a68dff1b624eea549dd866e4b2	1236.140666	561.6688792	0	670	0.014769765	12.69953522	92.51290978	0.197896122	0.020086541	0.38056976	0.264782548	0.298475334	0.196640628	0.218509081	0.219437492	0.139070889	0.137656944
-1	-1	-1	28	770	0	0	3.5724229	0	1.6692107	1.2324079	1.6380105	3.9312252	0.468003	1.8252117	20.06.23_Haec_Placa23_Plate_D_p00_0_C08f05d1.TIF	20.06.23_Haec_Placa23_Plate_D_p00_0_C08f05d0.TIF	20.06.23_Haec_Placa23_Plate_D_p00_0_C08f05d2.TIF	0	0	0	108	1	1536	1536	1536	1536	108	b'eLuzYgZlG23b0KAb6WxgkWZgOtq2oUIYjrZwqBGKo60cqvUtqZy3QQWlHQBegK5n'	772fb7ef7abdcb7feba07e659a91a4a1	ff6f73d747f966d61e192cf9dc512557	f76d879da804b083baf9037db02dc82f	355eb75f0b6049fed7d25f5e1a8fbbae	576.2001412	632.3295042	0	161.25	0.036363636	15.16755829	111.5347773	0.24168577	0.027219252	0.449292462	0.327135226	0.366977347	0.237492666	0.270757802	0.275141335	0.159847217	0.158650374
-1	-1	-1	15	830	0	0	3.2136206	0	1.8564119	1.1700075	1.6068103	4.056026	0.4836031	1.7784114	20.06.23_Haec_Placa23_Plate_D_p00_0_C09f00d1.TIF	20.06.23_Haec_Placa23_Plate_D_p00_0_C09f00d0.TIF	20.06.23_Haec_Placa23_Plate_D_p00_0_C09f00d2.TIF	0	0	0	109	1	1536	1536	1536	1536	109	b'eLuzYgZlG23b0KAb6WxgOdq2oU4YjrZwqBGKo60cqvUtqZy3QQWlHQA6hK5X'	1563c3567808a55aa2a1bc112ca1e4d4	97a3c6cb618dc78739e55c8dd57c3400	e028ac33e9b2195e3b345072059ac1b3	2f02aa3bee774af6656d99cc2168cff4	838.9701299	918.3831332	0	338.5333333	0.018072289	15.1148362	108.2360577	0.256622968	0.033059297	0.465790374	0.344942131	0.400614232	0.248396446	0.289378967	0.29351997	0.162409643	0.16172455
-1	-1	-1	23	873	0	0	3.6816236	0	1.716011	1.3104084	1.4664094	3.8844249	0.4212027	1.5288098	20.06.23_Haec_Placa23_Plate_D_p00_0_C09f01d1.TIF	20.06.23_Haec_Placa23_Plate_D_p00_0_C09f01d0.TIF	20.06.23_Haec_Placa23_Plate_D_p00_0_C09f01d2.TIF	0	0	0	110	1	1536	1536	1536	1536	110	b'eLuzYgZlG23b0KAb6WxgmWZgONq2oUIYjrZwqBGKo60cqvUtqZy3QQWlHQBDhq5b'	51abaa33fb2c40c26229371b27408416	f65339c70898355dba533a293bf840c2	196f7c85f2320d2be72a3a4d8829a2b8	4cb45e6204cae3ad57095fc8e3b1afc6	1157.028613	501.9764576	0	484.0869565	0.026345934	15.35255075	110.4170638	0.254084411	0.03221032	0.493135202	0.348121205	0.397848313	0.248905862	0.286978213	0.290562189	0.163452602	0.162581143
-1	-1	-1	12	968	0	0	3.6192232	0	1.8252117	1.2636081	1.5444099	3.8688248	0.4992032	1.8564119	20.06.23_Haec_Placa23_Plate_D_p00_0_C09f02d1.TIF	20.06.23_Haec_Placa23_Plate_D_p00_0_C09f02d0.TIF	20.06.23_Haec_Placa23_Plate_D_p00_0_C09f02d2.TIF	0	0	0	111	1	1536	1536	1536	1536	111	b'eLuzYgZlG23b0KAb6WxgmWZgNNq2oUIYjrZwqBGKo60cqvUtqZy3QQWlHQBMiK5f'	32fe9cded24aea247da3e011fc2172c4	6a1ef787c89dce8992553017bb21ed93	fe5a87147fb2d65c24be366e8cb77b69	af7a980631502f32853c46d7389067f8	1109.853744	558.77678	0	516.8333333	0.012396694	14.37976863	103.8184965	0.237104	0.02915654	0.471801426	0.320183124	0.367480969	0.232955543	0.266864492	0.270592293	0.156145686	0.155238216
-1	-1	-1	13	943	0	0	3.1512202	0	1.8096116	1.2792082	1.6848108	4.1652267	0.4992032	1.716011	20.06.23_Haec_Placa23_Plate_D_p00_0_C09f03d1.TIF	20.06.23_Haec_Placa23_Plate_D_p00_0_C09f03d0.TIF	20.06.23_Haec_Placa23_Plate_D_p00_0_C09f03d2.TIF	0	0	0	112	1	1536	1536	1536	1536	112	b'eLuzYgZlG23b0KAb6WxgOdqNpE4YjrZwqBGKo60cqvUtqZy3QQWlHQBViq5j'	15fbe655419ecec653f368a146807661	0a9c8b12b984c714e6f313dfbca7eac8	332f837d12e104fb0b26250ffd6854f9	4ca5ebbd40ea8d97f86b38a280fad7f6	1120.230112	573.196664	0	487.6153846	0.01378579	14.80357262	107.4670148	0.241207666	0.029303643	0.456670583	0.325115931	0.372790229	0.236427474	0.270843128	0.274497336	0.158821455	0.158102015
-1	-1	-1	12	962	0	0	3.9936256	0	1.7784114	1.2792082	1.8096116	3.9936256	0.4992032	1.248008	20.06.23_Haec_Placa23_Plate_D_p00_0_C09f04d1.TIF	20.06.23_Haec_Placa23_Plate_D_p00_0_C09f04d0.TIF	20.06.23_Haec_Placa23_Plate_D_p00_0_C09f04d2.TIF	0	0	0	113	1	1536	1536	1536	1536	113	b'eLuzYgZlG23b0KAb6WxgmWZgMtq2oUIYjrZwqBGKo60cqvUtqZy3QQWlHQBejK5n'	f41006e8a2cd3e874c7e1703123a955b	01e0cc12d15e0ea771b8a0b8c287d0e4	13440bb5cc05010e48b2b41efa16286d	39c5e8075fb1ff506c00666c9583033e	928.5403687	906.6906591	0	429.3333333	0.012474012	14.20635558	102.1773905	0.233463786	0.029703234	0.459082951	0.317202732	0.364750733	0.229454786	0.263762932	0.267155851	0.153373288	0.152496846
-1	-1	-1	13	822	0	0	3.3228213	0	1.7316111	1.2948083	1.5912102	4.1340265	0.5148033	1.7940115	20.06.23_Haec_Placa23_Plate_D_p00_0_C09f05d1.TIF	20.06.23_Haec_Placa23_Plate_D_p00_0_C09f05d0.TIF	20.06.23_Haec_Placa23_Plate_D_p00_0_C09f05d2.TIF	0	0	0	114	1	1536	1536	1536	1536	114	b'eLuzYgZlG23b0KAb6WxgmWZgOtq2oUIYjrZwqBGKo60cqvUtqZy3QQWlHQBnjq5r'	f3a317efb8e589248ea4f88d2de5e185	3a331770bfbca3bd0b9ad8ff3f0e5506	aad9e9862c58b2c6c3052cc50512e18f	2eeca41cfab9b5112a2a1310a7956eba	1034.859086	791.8270262	0	394.3076923	0.015815085	16.25713988	118.1813591	0.272364159	0.035370452	0.486985373	0.365297467	0.422756558	0.263974334	0.307652662	0.312370602	0.172501317	0.171866805
-1	-1	-1	19	982	0	0	3.8220245	0	1.9656126	1.2012077	1.6068103	4.0092257	0.5148033	1.7628113	20.06.23_Haec_Placa23_Plate_D_p00_0_C10f00d1.TIF	20.06.23_Haec_Placa23_Plate_D_p00_0_C10f00d0.TIF	20.06.23_Haec_Placa23_Plate_D_p00_0_C10f00d2.TIF	0	0	0	115	1	1536	1536	1536	1536	115	b'eLuzYgZlG23b0KAb6WxoMNq2oU4YjrZwqBGKo60cqvUtqZy3QQWlHQDyCa43'	f37414e9ff4e7d5c1a9d8bf5fb58fa42	a966f1924dfb61428240a637c9931e6b	f43b0da23847d2657906d1178e97b2d6	0a4c9f515f247747da5efc6ab2d98036	993.7474409	898.8167353	0	447.3684211	0.019348269	13.38829951	97.22106383	0.219378224	0.02659838	0.450749465	0.297847538	0.340281947	0.215264533	0.246772628	0.250151757	0.143504657	0.142586163
-1	-1	-1	23	1036	0	0	3.8844249	0	1.8408118	1.2324079	1.6536106	3.9468253	0.4836031	1.7316111	20.06.23_Haec_Placa23_Plate_D_p00_0_C10f01d1.TIF	20.06.23_Haec_Placa23_Plate_D_p00_0_C10f01d0.TIF	20.06.23_Haec_Placa23_Plate_D_p00_0_C10f01d2.TIF	0	0	0	116	1	1536	1536	1536	1536	116	b'eLuzYgZlG23b0KAb6WxokGZgONq2oUIYjrZwqBGKo60cqvUtqZy3QQWlHQD7C647'	83c450eb3176ac9a2a87ad709e15b282	f45576017df84914f0ecced2faf5838a	5e986e7fbcf5e80d2c72395465f74a69	be19c4107b008cdd695bc6ddd2fd2fc4	941.9059899	878.3576152	0	454.7826087	0.022200772	13.83853845	100.2945365	0.226223602	0.027042169	0.448724557	0.306347953	0.352952542	0.2207454	0.253605849	0.255814223	0.147827244	0.146979337
-1	-1	-1	12	1282	0	0	3.3228213	0	2.3712152	1.404009	1.5444099	4.0716261	0.4836031	1.2324079	20.06.23_Haec_Placa23_Plate_D_p00_0_C10f02d1.TIF	20.06.23_Haec_Placa23_Plate_D_p00_0_C10f02d0.TIF	20.06.23_Haec_Placa23_Plate_D_p00_0_C10f02d2.TIF	0	0	0	117	1	1536	1536	1536	1536	117	b'eLuzYgZlG23b0KAb6WxokGZgNNq2oUIYjrZwqBGKo60cqvUtqZy3QQWlHQAEHK4/'	2274b74b36f8a283bb77270176d898fa	409d6217f631dfc4f2fe5bd0ed411e6e	54760936daa4a3b15dec44f8229650bf	70152c0ebdf06ba977c59c3b03d1b942	833.3379539	771.7660974	0	506.5	0.009360374	12.50882842	90.15781617	0.198602831	0.022264538	0.420863282	0.269355487	0.306518624	0.197011145	0.221290463	0.222795269	0.136875597	0.135511307
-1	-1	-1	22	1341	0	0	3.8688248	0	1.9812127	1.2324079	1.8564119	3.9624254	0.4992032	1.7472112	20.06.23_Haec_Placa23_Plate_D_p00_0_C10f03d1.TIF	20.06.23_Haec_Placa23_Plate_D_p00_0_C10f03d0.TIF	20.06.23_Haec_Placa23_Plate_D_p00_0_C10f03d2.TIF	0	0	0	118	1	1536	1536	1536	1536	118	b'eLuzYgZlG23b0KAb6WxoMNqNpE4YjrZwqBGKo60cqvUtqZy3QQWlHQANHq5D'	6139614f70aeafc3f287e909d8986954	46083534a053929c379c42b4b82525ee	159898cbe577beebe74c10099fbb3c14	ae1ef4c6b41dc083e1ff9822735f49a6	1194.582833	837.6820601	0	765.2727273	0.016405667	12.28810545	87.97057113	0.196507586	0.020558261	0.399273683	0.263572698	0.298691358	0.195456979	0.217633793	0.219030285	0.137869022	0.136477026
-1	-1	-1	9	1124	0	0	3.8220245	0	1.872012	1.1856076	1.7316111	4.0404259	0.4836031	1.7628113	20.06.23_Haec_Placa23_Plate_D_p00_0_C10f04d1.TIF	20.06.23_Haec_Placa23_Plate_D_p00_0_C10f04d0.TIF	20.06.23_Haec_Placa23_Plate_D_p00_0_C10f04d2.TIF	0	0	0	119	1	1536	1536	1536	1536	119	b'eLuzYgZlG23b0KAb6WxokGZgMtq2oUIYjrZwqBGKo60cqvUtqZy3QQWlHQAWIK5H'	85e10ff969f89a9ebc215ca7d44c8afe	83344a1055a701a35fa89b2e1bea19d4	910347ce147f77f55daba02c928ecc87	2777c204ca6a89c401cd865267388a19	1471.790451	867.7313278	0	807.7777778	0.008007117	12.57722101	92.10487967	0.197712132	0.021859955	0.394644871	0.262500879	0.301625856	0.195071874	0.219383557	0.22081851	0.136414072	0.13510223
-1	-1	-1	7	873	0	0	3.3228213	0	1.6692107	1.2636081	1.4664094	3.9936256	0.4524029	1.7628113	20.06.23_Haec_Placa23_Plate_D_p00_0_C10f05d1.TIF	20.06.23_Haec_Placa23_Plate_D_p00_0_C10f05d0.TIF	20.06.23_Haec_Placa23_Plate_D_p00_0_C10f05d2.TIF	0	0	0	120	1	1536	1536	1536	1536	120	b'eLuzYgZlG23b0KAb6WxokGZgOtq2oUIYjrZwqBGKo60cqvUtqZy3QQWlHQAfIq5L'	1f8cdb0b48558dc20655ac7f488b88f5	4e0d07f301f9771e1caa88be602aec72	9532a7dfebd53a9765841cb2bae8f7c1	4ea6908b2c725c0f34543a8ee1507c89	1152.768784	840.036747	0	463.7142857	0.008018328	14.53333371	106.5545162	0.245167672	0.030552749	0.410772709	0.320827446	0.377952978	0.235408965	0.275129998	0.278954705	0.157159226	0.156373115
-1	-1	-1	12	1110	0	0	3.9312252	0	1.9188123	1.3104084	1.6068103	4.0404259	0.4992032	1.8096116	20.06.23_Haec_Placa23_Plate_D_p00_0_C11f00d1.TIF	20.06.23_Haec_Placa23_Plate_D_p00_0_C11f00d0.TIF	20.06.23_Haec_Placa23_Plate_D_p00_0_C11f00d2.TIF	0	0	0	121	1	1536	1536	1536	1536	121	b'eLuzYgZlG23b0KAb6QyKo9G2DTXCcLSFQ41QHG3lUK1vSeW8DSoo7QD7F647'	f7a5fe4aeb9dc80db0e7a872cb6b5adf	9ce6aa2a31eaeb5c334f5c43445c784f	abda4e97b5f8d6a924377533c13d2198	dc47b8d6634db41b4fd2d3833b246f92	1131.736836	1008.411867	0	570.0833333	0.010810811	12.83262705	92.0147593	0.211732914	0.022911147	0.395123405	0.280720728	0.321911333	0.20781321	0.234783508	0.237090625	0.14183007	0.140515814
-1	-1	-1	38	1285	0	0	3.276021	0	1.9188123	1.3416086	1.8252117	3.2292207	0.4212027	1.2168078	20.06.23_Haec_Placa23_Plate_D_p00_0_C11f01d1.TIF	20.06.23_Haec_Placa23_Plate_D_p00_0_C11f01d0.TIF	20.06.23_Haec_Placa23_Plate_D_p00_0_C11f01d2.TIF	0	0	0	122	1	1536	1536	1536	1536	122	b'eLuzYgZlG23b0KAb6QyKI8PRtg0VwnC0hUONUBxt5VCtb0nlvA0qKO0ABCiuPw=='	e86d9e2166fedbd4fa977d2605701f7c	c9c4b3458c6267956fcd0720150e5f96	e087c2b3d08bb7825342450614b144e6	7433a6761f479eeac8f0471e59b2d561	1392.04657	758.5969458	0	798.1578947	0.029571984	13.07760158	89.19913841	0.219441524	0.024576181	0.437711374	0.303550782	0.338652638	0.219628669	0.245096762	0.247335017	0.149327845	0.148076605
-1	-1	-1	53	1840	0	0	3.6348233	0	2.3244149	1.4508093	1.7784114	3.0420195	0.3588023	1.2636081	20.06.23_Haec_Placa23_Plate_D_p00_0_C11f02d1.TIF	20.06.23_Haec_Placa23_Plate_D_p00_0_C11f02d0.TIF	20.06.23_Haec_Placa23_Plate_D_p00_0_C11f02d2.TIF	0	0	0	123	1	1536	1536	1536	1536	123	b'eLuzYgZlG23b0KAb6QyKI6PRtg0VwnC0hUONUBxt5VCtb0nlvA0qKO0ADSquQw=='	79ca883ee23c204db69404f7e89b1f8c	76eb348e7814c86dde5de6c500b28806	2b16c115122ef07dedd34517b7afa8e6	a103a5af7463b832237fe515bac5d30a	838.7885567	838.2364077	0	816.1132075	0.028804348	12.44373218	81.63767231	0.207855397	0.022089727	0.442871336	0.297378523	0.326971449	0.212308527	0.231910355	0.232057762	0.146583551	0.144831632
-1	-1	-1	24	1471	0	0	3.7128238	0	2.0592132	1.3260085	1.56001	4.0404259	0.4992032	1.7784114	20.06.23_Haec_Placa23_Plate_D_p00_0_C11f03d1.TIF	20.06.23_Haec_Placa23_Plate_D_p00_0_C11f03d0.TIF	20.06.23_Haec_Placa23_Plate_D_p00_0_C11f03d2.TIF	0	0	0	124	1	1536	1536	1536	1536	124	b'eLuzYgZlG23b0KAb6TzajaRWGI62cKgRiqOtHKr1Lamct0EFpR0AFiyuRw=='	9e2ab0cca0e6081871e5ba9f683e95f6	c369daf0863652de520372807850747b	5b393bf223ab6ff9441c4777e17128bf	323f2eeda93fffc6056df3cd84f09aae	926.2206966	957.9113395	0	692.2916667	0.016315432	12.61025609	86.93451627	0.206302906	0.021748577	0.394671441	0.283262027	0.317047237	0.2068608	0.228598633	0.229338456	0.144167638	0.142637399
-1	-1	-1	7	949	0	0	3.4164219	0	1.6692107	1.1388073	1.4664094	3.8688248	0.5460035	1.7784114	20.06.23_Haec_Placa23_Plate_D_p00_0_C11f04d1.TIF	20.06.23_Haec_Placa23_Plate_D_p00_0_C11f04d0.TIF	20.06.23_Haec_Placa23_Plate_D_p00_0_C11f04d2.TIF	0	0	0	125	1	1536	1536	1536	1536	125	b'eLuzYgZlG23b0KAb6QyKI5PRtg0VwnC0hUONUBxt5VCtb0nlvA0qKO0AHy6uSw=='	f7a5831aaed463b4ed671a2a1456f1fb	cb46be68cfb5fa2a444e0b545b6278ac	bfd6cb1e5e71cf37a330852f5b5a457b	a42c24b4eccfc868240c9ec6f02ae707	922.1869192	861.2931631	0	392.4285714	0.007376185	13.72791207	98.1710061	0.228316706	0.027579084	0.416644994	0.303671572	0.350399812	0.223234743	0.255908167	0.259273958	0.152060998	0.151065109
-1	-1	-1	7	790	0	0	3.6348233	0	1.6536106	1.2168078	1.6536106	4.0248258	0.4992032	1.7940115	20.06.23_Haec_Placa23_Plate_D_p00_0_C11f05d1.TIF	20.06.23_Haec_Placa23_Plate_D_p00_0_C11f05d0.TIF	20.06.23_Haec_Placa23_Plate_D_p00_0_C11f05d2.TIF	0	0	0	126	1	1536	1536	1536	1536	126	b'eLuzYgZlG23b0KAb6QyKI9PRtg0VwnC0hUONUBxt5VCtb0nlvA0qKO0AKDCuTw=='	1471dc3289fa908cde550c7d1e56191e	8bf153c8260099d22fbc2d8ba977f60e	45beabb6f19c40d909f0dc65ba436323	f17dfb34bc80dd4e0becabe4c087b345	1013.046113	1099.301665	0	371.2857143	0.008860759	15.66819102	117.592438	0.259940438	0.031620751	0.444148515	0.3413254	0.397369085	0.250494055	0.290766632	0.295189881	0.167862998	0.167103504
-1	-1	-1	35	707	0	0	3.6660235	0	1.6380105	1.2792082	1.4196091	3.9156251	0.4212027	1.4196091	20.06.23_Haec_Placa23_Plate_D_p00_0_D02f00d1.TIF	20.06.23_Haec_Placa23_Plate_D_p00_0_D02f00d0.TIF	20.06.23_Haec_Placa23_Plate_D_p00_0_D02f00d2.TIF	0	0	0	127	1	1536	1536	1536	1536	127	b'eLuzYgZlG23b0KAb6TLatqFWGI62cKgRiqOtHKr1Lamct0EFpR0ABDiuPw=='	a5b011de4c2fb1115b93e98cba5a6c99	76e5424072eca8d20850037078cefc82	c7238d1bff29dfda45ed133e54bdc618	f25a0175f91a21a8e4810e0b7f9240b1	987.1546936	811.158312	0	342.8285714	0.04950495	18.07818778	137.9280952	0.288875954	0.042549298	0.612538173	0.41309594	0.475330736	0.283937565	0.333880789	0.338816328	0.178018143	0.177469012
-1	-1	-1	19	734	0	0	3.7908243	0	1.6068103	1.1856076	1.56001	4.056026	0.4992032	1.6380105	20.06.23_Haec_Placa23_Plate_D_p00_0_D02f01d1.TIF	20.06.23_Haec_Placa23_Plate_D_p00_0_D02f01d0.TIF	20.06.23_Haec_Placa23_Plate_D_p00_0_D02f01d2.TIF	0	0	0	128	1	1536	1536	1536	1536	128	b'eLuzYgZlG23b0KAb6QIqCQ1H2zZUCMPRFg41QnG0lUO1viWV8zaooLQDAA06rkM='	a7dd75609df959babbd0b55e2b4e00ea	649eca70934eb0e051d06934df8d71dd	80893893ae16d921a4f1a9e39dea5f21	b97410d098bb7d27be889e97ddb90a8b	1007.883969	724.7607725	0	318.8947368	0.025885559	16.83195534	128.5695979	0.26644495	0.033913021	0.538877849	0.364022021	0.416236586	0.260412389	0.30086817	0.305241233	0.16951435	0.168520601
-1	-1	-1	37	1127	0	0	3.3540215	0	1.8408118	1.1700075	1.9032122	4.1184264	0.4992032	1.7316111	20.06.23_Haec_Placa23_Plate_D_p00_0_D02f02d1.TIF	20.06.23_Haec_Placa23_Plate_D_p00_0_D02f02d0.TIF	20.06.23_Haec_Placa23_Plate_D_p00_0_D02f02d2.TIF	0	0	0	129	1	1536	1536	1536	1536	129	b'eLuzYgZlG23b0KAb6QIqCY1G2zZUCMPRFg41QnG0lUO1viWV8zaooLQDABY8rkc='	9f91eed6715b209a59b747264727f695	d5aa5bb8dbee57abf65688b410fb73e1	fc25d1924aa7bd4facb19f36025bc753	3345a64a3e6bae71384c75010595ce6e	953.2742767	907.6076011	0	496.2162162	0.032830524	14.6273887	106.254595	0.234284153	0.028084279	0.485042484	0.324119222	0.367674036	0.232715446	0.264233099	0.267240816	0.155022014	0.154246051
-1	-1	-1	18	1122	0	0	3.3228213	0	1.9188123	1.3104084	1.6224104	4.056026	0.4836031	1.8252117	20.06.23_Haec_Placa23_Plate_D_p00_0_D02f03d1.TIF	20.06.23_Haec_Placa23_Plate_D_p00_0_D02f03d0.TIF	20.06.23_Haec_Placa23_Plate_D_p00_0_D02f03d2.TIF	0	0	0	130	1	1536	1536	1536	1536	130	b'eLuzYgZlG23b0KAb6QIqCUe7kdQIw9EWDjVCcbSVQ7W+JZXzNqigtAMAHz6uSw=='	2bfa91b543474e8681966d62f3a0cc81	c08b3c37449dca0a96d23c4f0ca2914c	a7702cea375f8fa002d97f786b729e0b	0b41c4843952e9bc26a109721b2fa498	836.7162902	683.057689	0	429.5	0.016042781	14.17100102	103.296483	0.226646225	0.028426131	0.468629193	0.310544904	0.354989349	0.224271997	0.255067183	0.256915179	0.152021954	0.150875542
-1	-1	-1	16	997	0	0	3.4632222	0	1.9812127	1.2168078	1.7472112	4.1028263	0.4836031	1.8252117	20.06.23_Haec_Placa23_Plate_D_p00_0_D02f04d1.TIF	20.06.23_Haec_Placa23_Plate_D_p00_0_D02f04d0.TIF	20.06.23_Haec_Placa23_Plate_D_p00_0_D02f04d2.TIF	0	0	0	131	1	1536	1536	1536	1536	131	b'eLuzYgZlG23b0KAb6QIqCU1G2zZUCMPRFg41QnG0lUO1viWV8zaooLQDAChArk8='	26b78c830f91e053b75f77150aa6cbaf	f913669281b284258362cb81802fb315	a93a0ce4021dc15f3ac4189a926d3bd8	39785ed43dcf3da3da3f2c25d553ab19	695.6275885	856.9359349	0	322.5625	0.016048144	14.88307313	111.438432	0.235062054	0.029580901	0.493153907	0.32192264	0.369547869	0.231464361	0.265700882	0.268499624	0.153971724	0.153090649
-1	-1	-1	25	620	0	0	3.4476221	0	1.5756101	1.092007	1.6692107	4.0872262	0.468003	1.7628113	20.06.23_Haec_Placa23_Plate_D_p00_0_D02f05d1.TIF	20.06.23_Haec_Placa23_Plate_D_p00_0_D02f05d0.TIF	20.06.23_Haec_Placa23_Plate_D_p00_0_D02f05d2.TIF	0	0	0	132	1	1536	1536	1536	1536	132	b'eLuzYgZlG23b0KAb6QIqCU1H2zZUCMPRFg41QnG0lUO1viWV8zaooLQDADFCrlM='	1f8c25a0a5bc78c70b64d465cad2ae71	f5a14aceccd79da7a582f410501a8787	e02c6a773903dd3c20235eb564efb5e3	113a7c67f04d5ffcf0f2623f152f585f	922.7509512	819.5249618	0	271	0.040322581	18.26855203	143.2984414	0.292534796	0.04306768	0.591435733	0.409025943	0.470088562	0.285559445	0.336970533	0.342473128	0.180455413	0.180000005
-1	-1	-1	31	732	0	0	3.6348233	0	1.7472112	1.2168078	1.6848108	3.8688248	0.5148033	1.7784114	20.06.23_Haec_Placa23_Plate_D_p00_0_D03f00d1.TIF	20.06.23_Haec_Placa23_Plate_D_p00_0_D03f00d0.TIF	20.06.23_Haec_Placa23_Plate_D_p00_0_D03f00d2.TIF	0	0	0	133	1	1536	1536	1536	1536	133	b'eLuzYgZlG23b0KAb6WJgPNq2oU4YjrZwqBGKo60cqvUtqZy3QQWlHQANRq5D'	235386d0adc25b8dfcb1441ae7c58024	dc2579fb334e6b1cba30717f27b524f2	83de422fe84df27340837692701bca5e	9deee991fadded86a0cd7d88289da628	1015.297835	585.5048993	0	316	0.042349727	20.06432068	155.4750602	0.312990204	0.045545377	0.619981191	0.442151516	0.504376954	0.306930956	0.358537782	0.363854075	0.19056574	0.189863929
-1	-1	-1	46	893	0	0	3.3228213	0	1.7784114	1.2012077	1.8252117	3.9312252	0.5304034	1.8252117	20.06.23_Haec_Placa23_Plate_D_p00_0_D03f01d1.TIF	20.06.23_Haec_Placa23_Plate_D_p00_0_D03f01d0.TIF	20.06.23_Haec_Placa23_Plate_D_p00_0_D03f01d2.TIF	0	0	0	134	1	1536	1536	1536	1536	134	b'eLuzYgZlG23b0KAb6WJgnGZgONq2oUIYjrZwqBGKo60cqvUtqZy3QQWlHQAWSK5H'	11282ca07c603ecfcfc213348b9c98e0	f8be038d799d202a5bdf0cd826bd61cf	66937c0de2d55eaeca5f8296a3dfa02d	da7caacb380261910bfd1c2e0bb0c9d1	811.3544293	652.6890877	0	317.0652174	0.051511758	18.13605211	136.9808217	0.291925221	0.040454078	0.575882587	0.403087202	0.460799694	0.284300062	0.332311544	0.338629437	0.179281124	0.178517011
-1	-1	-1	24	1234	0	0	3.4944224	0	1.872012	1.4196091	1.8408118	3.6816236	0.4992032	1.7472112	20.06.23_Haec_Placa23_Plate_D_p00_0_D03f02d1.TIF	20.06.23_Haec_Placa23_Plate_D_p00_0_D03f02d0.TIF	20.06.23_Haec_Placa23_Plate_D_p00_0_D03f02d2.TIF	0	0	0	135	1	1536	1536	1536	1536	135	b'eLuzYgZlG23b0KAb6WJgnGZgNNq2oUIYjrZwqBGKo60cqvUtqZy3QQWlHQAfSq5L'	c9822b10fb0132a5e807fc4872a9f1c5	bfb91390deb051204b3f1ad5e3aa8fa2	70136e55397cbbdf1bb7d141702091dc	cda1da6ff1fb27a9831b5c4d65c51a34	971.3348383	723.022183	0	545.1666667	0.019448947	14.08437763	99.82702144	0.23415245	0.029141642	0.453843308	0.319023113	0.366453755	0.229788035	0.263545581	0.267329272	0.152397755	0.151453909
-1	-1	-1	19	1161	0	0	3.5412227	0	1.9656126	1.3572087	1.8252117	4.1184264	0.5772037	1.7628113	20.06.23_Haec_Placa23_Plate_D_p00_0_D03f03d1.TIF	20.06.23_Haec_Placa23_Plate_D_p00_0_D03f03d0.TIF	20.06.23_Haec_Placa23_Plate_D_p00_0_D03f03d2.TIF	0	0	0	136	1	1536	1536	1536	1536	136	b'eLuzYgZlG23b0KAb6WJgPNqNpE4YjrZwqBGKo60cqvUtqZy3QQWlHQAoTK5P'	00679c2234f1b5e4e95508050e2a5361	8b39519f86c646ef510ff08457d6b199	dd7ba36a5d752638d6430131ac79db67	ac2a4950dd4978b182df797d3fcc0dfe	1016.995192	808.9173493	0	567.1052632	0.016365202	14.39217074	103.3316507	0.235782208	0.029521544	0.473324336	0.323679731	0.371849834	0.23206692	0.265942434	0.269319897	0.154184194	0.153255312
-1	-1	-1	29	947	0	0	3.6816236	0	1.9188123	1.4664094	1.7628113	4.1964269	0.5460035	1.6692107	20.06.23_Haec_Placa23_Plate_D_p00_0_D03f04d1.TIF	20.06.23_Haec_Placa23_Plate_D_p00_0_D03f04d0.TIF	20.06.23_Haec_Placa23_Plate_D_p00_0_D03f04d2.TIF	0	0	0	137	1	1536	1536	1536	1536	137	b'eLuzYgZlG23b0KAb6WJgnGZgMtq2oUIYjrZwqBGKo60cqvUtqZy3QQWlHQAxTq5T'	03552838dfee05543ba0aa30c28a2b3f	a95deeb3d7e87b5ceea04a2c3c327860	16b15484ae880ebefc39d7ef57d32c5a	b47d71c11ee938179b311e74f2eb2386	1089.14463	797.6898639	0	484.1034483	0.03062302	15.85771414	120.8499112	0.245985264	0.031917098	0.540792518	0.344431341	0.392521283	0.243422379	0.279777542	0.284587043	0.156411376	0.155384397
-1	-1	-1	47	681	0	0	3.588023	0	1.6848108	1.2012077	1.6224104	3.9936256	0.468003	1.7472112	20.06.23_Haec_Placa23_Plate_D_p00_0_D03f05d1.TIF	20.06.23_Haec_Placa23_Plate_D_p00_0_D03f05d0.TIF	20.06.23_Haec_Placa23_Plate_D_p00_0_D03f05d2.TIF	0	0	0	138	1	1536	1536	1536	1536	138	b'eLuzYgZlG23b0KAb6WJgnGZgOtq2oUIYjrZwqBGKo60cqvUtqZy3QQWlHQA6UK5X'	5e156482cca84376b905305f28573e7c	401933e34fd70248e47dd80de3e28330	f3019d5ec615285b425aad11636df7c6	ec06e4940ae16806bd352364d77d7160	794.0775436	629.630817	0	256.0212766	0.069016153	21.50508247	163.7531757	0.336360897	0.046900464	0.61143913	0.473692102	0.534605983	0.331300681	0.38578332	0.394589858	0.208315344	0.207612801
-1	-1	-1	91	907	0	0	4.0716261	0	1.9656126	1.4508093	1.7004109	4.1028263	0.6084039	1.6380105	20.06.23_Haec_Placa23_Plate_D_p00_0_D04f00d1.TIF	20.06.23_Haec_Placa23_Plate_D_p00_0_D04f00d0.TIF	20.06.23_Haec_Placa23_Plate_D_p00_0_D04f00d2.TIF	0	0	0	139	1	1536	1536	1536	1536	139	b'eLuzYgZlG23b0KAb6WJgMtq2oU4YjrZwqBGKo60cqvUtqZy3QQWlHQAWVK5H'	1c539ce27ed2c4f98e077e61141d9719	62dc98b7fed5ca162f33263b3b8b64a8	baf9f19b312dc21a319ba0cf01decd9f	3acc9eb315ca1fa8ea6af04fb569805d	1071.450162	878.5348097	0	440.9450549	0.100330761	16.84399375	121.4595876	0.289616713	0.035618394	0.533582741	0.403696747	0.452052671	0.281626861	0.328050471	0.335015249	0.177992525	0.177158057
-1	-1	-1	122	820	0	0	3.2916211	0	1.8252117	1.3728088	1.7004109	3.9156251	0.468003	1.7472112	20.06.23_Haec_Placa23_Plate_D_p00_0_D04f01d1.TIF	20.06.23_Haec_Placa23_Plate_D_p00_0_D04f01d0.TIF	20.06.23_Haec_Placa23_Plate_D_p00_0_D04f01d2.TIF	0	0	0	140	1	1536	1536	1536	1536	140	b'eLuzYgZlG23b0KAb6WJgkmZgONq2oUIYjrZwqBGKo60cqvUtqZy3QQWlHQAfVq5L'	401f842e3311f8bf1826eaf21602fb01	f72f4b62c09404814031cb89ccbf3d88	4f48359505cb3886a184029a844f2d27	eb4125f5324083249806d877c32608a5	1249.01066	812.0833502	0	481.147541	0.148780488	18.43077519	133.7066843	0.322596851	0.04342659	0.556428605	0.458412251	0.515863231	0.314022341	0.372520879	0.382247738	0.196054525	0.195236734
-1	-1	-1	77	1297	0	0	3.5724229	0	2.0124129	1.5756101	1.6536106	4.1028263	0.5148033	1.6692107	20.06.23_Haec_Placa23_Plate_D_p00_0_D04f02d1.TIF	20.06.23_Haec_Placa23_Plate_D_p00_0_D04f02d0.TIF	20.06.23_Haec_Placa23_Plate_D_p00_0_D04f02d2.TIF	0	0	0	141	1	1536	1536	1536	1536	141	b'eLuzYgZlG23b0KAb6WJgkmZgNNq2oUIYjrZwqBGKo60cqvUtqZy3QQWlHQAoWK5P'	fa8f4100e68b8adac44669ce36e716a3	3c2a18b24f18c93ed60987a6efce4ef7	1112b190f2ea2204d9d415379ada5536	50192054c5bf40fe0a8f2e857e001b7f	558.7193258	697.9926027	0	332.8961039	0.059367772	14.92531215	105.368098	0.246411028	0.029481309	0.511388018	0.352735584	0.397366481	0.245904045	0.278995529	0.281275045	0.162828251	0.161712555
-1	-1	-1	65	1687	0	0	3.276021	0	2.3868153	1.4664094	1.56001	4.056026	0.4836031	1.6380105	20.06.23_Haec_Placa23_Plate_D_p00_0_D04f03d1.TIF	20.06.23_Haec_Placa23_Plate_D_p00_0_D04f03d0.TIF	20.06.23_Haec_Placa23_Plate_D_p00_0_D04f03d2.TIF	0	0	0	142	1	1536	1536	1536	1536	142	b'eLuzYgZlG23b0KAb6WJgMtqNpE4YjrZwqBGKo60cqvUtqZy3QQWlHQAxWq5T'	27609766cf94ff65d931cdbc420842cd	07e95b29970f70b5bcd7a98fe3ad51c1	5d5ff0e02c706683f1972e114eef0691	b9337ba0813b2798069bbba31c617ea0	867.8262945	794.9677882	0	629.4307692	0.038529935	14.15852515	98.22396656	0.230500835	0.026846591	0.483728653	0.331980436	0.371749373	0.232539606	0.260150824	0.262102357	0.153266623	0.152194991
-1	-1	-1	55	1237	0	0	3.9312252	0	2.028013	1.4352092	1.8096116	3.6348233	0.5460035	1.716011	20.06.23_Haec_Placa23_Plate_D_p00_0_D04f04d1.TIF	20.06.23_Haec_Placa23_Plate_D_p00_0_D04f04d0.TIF	20.06.23_Haec_Placa23_Plate_D_p00_0_D04f04d2.TIF	0	0	0	143	1	1536	1536	1536	1536	143	b'eLuzYgZlG23b0KAb6WJgkmZgMtq2oUIYjrZwqBGKo60cqvUtqZy3QQWlHQA6XK5X'	df4a0cec1417dbe2ae55daacf725149d	6436fdb90e85fee905efbf4f54baefff	03893f3d0bd6f821dbead7ad5a3db1d8	0a2d5380ba2ee1d9d8d9b689cc95e562	908.4941961	753.6070909	0	513.6181818	0.044462409	14.95797902	109.8989551	0.237524376	0.027275035	0.500962789	0.335860012	0.37818886	0.237013332	0.268287272	0.27197997	0.158080117	0.157075155
-1	-1	-1	90	874	0	0	3.744024	0	2.0592132	1.4508093	1.7316111	3.9468253	0.5148033	1.7472112	20.06.23_Haec_Placa23_Plate_D_p00_0_D04f05d1.TIF	20.06.23_Haec_Placa23_Plate_D_p00_0_D04f05d0.TIF	20.06.23_Haec_Placa23_Plate_D_p00_0_D04f05d2.TIF	0	0	0	144	1	1536	1536	1536	1536	144	b'eLuzYgZlG23b0KAb6WJgkmZgOtq2oUIYjrZwqBGKo60cqvUtqZy3QQWlHQBDXq5b'	9cc8dd3ba34ad942543b84ac30a12ce6	c41c4b4846cbe43b23da49d1b3ecb88a	c7130e70b19111be4710439f72bd1437	691e73bb39441df29cfe4ae1e710fe3b	1081.482555	805.0761612	0	405.0888889	0.102974828	16.72670205	123.4936496	0.278727515	0.031085387	0.551811547	0.388432727	0.429959177	0.277565485	0.314778649	0.319910717	0.184587433	0.183241356
-1	-1	-1	17	1142	0	0	3.5100225	0	1.9188123	1.3104084	1.9500125	4.0872262	0.5928038	1.6380105	20.06.23_Haec_Placa23_Plate_D_p00_0_D05f00d1.TIF	20.06.23_Haec_Placa23_Plate_D_p00_0_D05f00d0.TIF	20.06.23_Haec_Placa23_Plate_D_p00_0_D05f00d2.TIF	0	0	0	145	1	1536	1536	1536	1536	145	b'eLuzYgZlG23b0KAb6WJgOtq2oU4YjrZwqBGKo60cqvUtqZy3QQWlHQAfYq5L'	68ce74a59dddd32806faaf88d2639f00	3389cb82dc9be27b90c96455ba747502	fcef3d63f66df90a58885a497c2fbdd8	cb259a52f3ebd243b9e7838b7c4f09c9	778.9597037	1081.184152	0	426.9411765	0.014886165	14.67948596	107.8792825	0.233056905	0.027476737	0.449586235	0.314930815	0.357920411	0.229010632	0.260770019	0.263268782	0.155310605	0.154359402
-1	-1	-1	19	1075	0	0	3.4476221	0	2.2464144	1.4196091	1.7004109	4.0872262	0.5304034	1.6068103	20.06.23_Haec_Placa23_Plate_D_p00_0_D05f01d1.TIF	20.06.23_Haec_Placa23_Plate_D_p00_0_D05f01d0.TIF	20.06.23_Haec_Placa23_Plate_D_p00_0_D05f01d2.TIF	0	0	0	146	1	1536	1536	1536	1536	146	b'eLuzYgZlG23b0KAb6WJgmmZgONq2oUIYjrZwqBGKo60cqvUtqZy3QQWlHQAoZK5P'	8f9d36d0f136d4a5925b02aa03112d5a	ca20427c2565c5ef56579b560bfc8053	0961cd88c94ca195f4f4341def4ea167	3b3bfffbc4a4e7c26c2456802c206c68	864.9592106	913.6574885	0	451.8947368	0.017674419	14.73903912	109.4202018	0.230774286	0.026613773	0.459694883	0.311529421	0.353579581	0.227433028	0.257828633	0.260439587	0.154754223	0.153761975
-1	-1	-1	30	1404	0	0	3.744024	0	2.1372137	1.4976096	1.7628113	3.9468253	0.5928038	1.6848108	20.06.23_Haec_Placa23_Plate_D_p00_0_D05f02d1.TIF	20.06.23_Haec_Placa23_Plate_D_p00_0_D05f02d0.TIF	20.06.23_Haec_Placa23_Plate_D_p00_0_D05f02d2.TIF	0	0	0	147	1	1536	1536	1536	1536	147	b'eLuzYgZlG23b0KAb6WJgmmZgNNq2oUIYjrZwqBGKo60cqvUtqZy3QQWlHQAxZq5T'	65da123c2d068be7ff657e7a4e626cf4	57b0f6d5158ebf689f7300b24ffad0a4	e0a919e23b8774e6e1c871a6ba63f39d	c8a8455e070977b450f3d778aa7def53	1150.121706	624.2940482	0	781.1	0.021367521	13.92369452	104.1649038	0.216281217	0.024763981	0.460509233	0.298114639	0.337729746	0.215225968	0.241785923	0.243878838	0.146745997	0.145609189
-1	-1	-1	13	1457	0	0	3.8064244	0	2.2308143	1.4508093	1.8096116	4.0872262	0.5148033	1.6536106	20.06.23_Haec_Placa23_Plate_D_p00_0_D05f03d1.TIF	20.06.23_Haec_Placa23_Plate_D_p00_0_D05f03d0.TIF	20.06.23_Haec_Placa23_Plate_D_p00_0_D05f03d2.TIF	0	0	0	148	1	1536	1536	1536	1536	148	b'eLuzYgZlG23b0KAb6WJgOtqNpE4YjrZwqBGKo60cqvUtqZy3QQWlHQA6aK5X'	b3fe29dfdf0493426f8eb4730ba6e514	0455d4f27b368de3465beda67cd45e7e	bd2fd7ef868410f2eefca1e2457bd0ed	4a843c363cf7000b31521af566c901b2	1349.981807	673.5097645	0	954.2307692	0.008922443	12.77101783	92.09306207	0.203606663	0.022973611	0.419998557	0.274975448	0.313119905	0.201691905	0.22651728	0.228094262	0.138751401	0.13747023
-1	-1	-1	13	1314	0	0	3.6504234	0	2.028013	1.4352092	1.7940115	4.1808268	0.5304034	1.6068103	20.06.23_Haec_Placa23_Plate_D_p00_0_D05f04d1.TIF	20.06.23_Haec_Placa23_Plate_D_p00_0_D05f04d0.TIF	20.06.23_Haec_Placa23_Plate_D_p00_0_D05f04d2.TIF	0	0	0	149	1	1536	1536	1536	1536	149	b'eLuzYgZlG23b0KAb6WJgmmZgMtq2oUIYjrZwqBGKo60cqvUtqZy3QQWlHQBDaq5b'	6e3612d5eedf18c34375de16569c095d	931348cb03b8ecb51d49a628fdc2cef2	20bad0bf740c1ebad171d31db2871144	dd612b7f91f1b6009f3101a8ef845485	945.1942321	1080.058289	0	600.2307692	0.009893455	13.28861463	97.82853378	0.208898891	0.023038471	0.427535659	0.279520706	0.318420042	0.206323224	0.232518315	0.234239119	0.142683623	0.141465967
-1	-1	-1	13	1092	0	0	3.5412227	0	1.9188123	1.2948083	1.7004109	4.0092257	0.5616036	1.7316111	20.06.23_Haec_Placa23_Plate_D_p00_0_D05f05d1.TIF	20.06.23_Haec_Placa23_Plate_D_p00_0_D05f05d0.TIF	20.06.23_Haec_Placa23_Plate_D_p00_0_D05f05d2.TIF	0	0	0	150	1	1536	1536	1536	1536	150	b'eLuzYgZlG23b0KAb6WJgmmZgOtq2oUIYjrZwqBGKo60cqvUtqZy3QQWlHQBMbK5f'	9d03d26f91c3cafe26d67059deadb0f5	5b3e5fa52df8b1c21b610cec76be2daf	b995d386bc7f39f1cfc22689dd168c53	0561706182f089f6eb55950a620dce37	822.7289145	540.5275527	0	428.2307692	0.011904762	15.94000975	120.1095128	0.245765107	0.029673923	0.481507224	0.334256276	0.379936087	0.242252496	0.276037233	0.278833593	0.16431804	0.163452565
-1	-1	-1	30	916	0	0	4.1964269	0	1.8252117	1.3104084	1.6380105	3.900025	0.4524029	1.8096116	20.06.23_Haec_Placa23_Plate_D_p00_0_D06f00d1.TIF	20.06.23_Haec_Placa23_Plate_D_p00_0_D06f00d0.TIF	20.06.23_Haec_Placa23_Plate_D_p00_0_D06f00d2.TIF	0	0	0	151	1	1536	1536	1536	1536	151	b'eLuzYgZlG23b0KAb6WJgNtq2oU4YjrZwqBGKo60cqvUtqZy3QQWlHQAocK5P'	bc92f53b94d33599d411fcf445da040f	bc77459c3913f3edc641deac9bb1cb1d	1ec2619be9c7a653b81c57b8e98da52e	6a303a918409db875417fff16812b43b	764.1234729	886.7930916	0	323.4	0.032751092	15.92632543	121.3316969	0.255323664	0.03428804	0.526675022	0.348861213	0.402281883	0.250145076	0.290995259	0.295228623	0.164333424	0.16360134
-1	-1	-1	23	917	0	0	3.900025	0	2.0592132	1.3728088	1.7472112	3.9624254	0.5148033	1.6848108	20.06.23_Haec_Placa23_Plate_D_p00_0_D06f01d1.TIF	20.06.23_Haec_Placa23_Plate_D_p00_0_D06f01d0.TIF	20.06.23_Haec_Placa23_Plate_D_p00_0_D06f01d2.TIF	0	0	0	152	1	1536	1536	1536	1536	152	b'eLuzYgZlG23b0KAb6WJglmZgONq2oUIYjrZwqBGKo60cqvUtqZy3QQWlHQAxcq5T'	92073a1e922d09653bf223ac03818973	6f87db1ceac6f08a4ea490a8af06f345	649951b7e27538683a9a5ff034452d2c	287471f97c97b63e05559fbf91a91a48	878.1140087	816.4188672	0	375.7826087	0.025081788	15.21096538	112.75025	0.249869572	0.032465201	0.489843413	0.337485843	0.392088448	0.244085829	0.283473675	0.287091333	0.164423637	0.163705182
-1	-1	-1	42	1421	0	0	3.6348233	0	2.0436131	1.4196091	1.7316111	3.9156251	0.5616036	1.7004109	20.06.23_Haec_Placa23_Plate_D_p00_0_D06f02d1.TIF	20.06.23_Haec_Placa23_Plate_D_p00_0_D06f02d0.TIF	20.06.23_Haec_Placa23_Plate_D_p00_0_D06f02d2.TIF	0	0	0	153	1	1536	1536	1536	1536	153	b'eLuzYgZlG23b0KAb6WJglmZgNNq2oUIYjrZwqBGKo60cqvUtqZy3QQWlHQA6dK5X'	64767e73301247e96611eaf2dd24f640	9f925e1a000cc8e6cd460f0069988dc4	df6d14c0ad4cf20c303c0eb50cf68129	67062a467616ddc2613d96aedbffee3c	962.4593897	714.2662792	0	619.1666667	0.02955665	13.05054465	91.25753407	0.211955131	0.023881278	0.437949741	0.295050442	0.332320524	0.212764169	0.237582916	0.238907981	0.146163298	0.144849669
-1	-1	-1	49	1724	0	0	3.1512202	0	1.6536106	1.1076071	1.1232072	2.6676171	0.3900025	1.3728088	20.06.23_Haec_Placa23_Plate_D_p00_0_D06f03d1.TIF	20.06.23_Haec_Placa23_Plate_D_p00_0_D06f03d0.TIF	20.06.23_Haec_Placa23_Plate_D_p00_0_D06f03d2.TIF	0	0	0	154	1	1536	1536	1536	1536	154	b'eLuzYgZlG23b0KAb6WJgNtqNpE4YjrZwqBGKo60cqvUtqZy3QQWlHQBDdq5b'	b243d28a70718289d65d1dc7f75c8b81	474a3582a74d042077cd01f5a5288721	d29e3fabf4017c500eb3b02c8c24013f	8f40879ffd5c5440ca5479ec918fb3b3	1028.806531	844.9968723	0	713.0816327	0.028422274	13.25502738	91.76712838	0.217491247	0.024351714	0.44721727	0.304883771	0.342159147	0.21865773	0.243312822	0.244755703	0.148614717	0.147288572
-1	-1	-1	17	1168	0	0	3.0576196	0	1.5444099	1.0608068	1.1700075	2.652017	0.3744024	1.4352092	20.06.23_Haec_Placa23_Plate_D_p00_0_D06f04d1.TIF	20.06.23_Haec_Placa23_Plate_D_p00_0_D06f04d0.TIF	20.06.23_Haec_Placa23_Plate_D_p00_0_D06f04d2.TIF	0	0	0	155	1	1536	1536	1536	1536	155	b'eLuzYgZlG23b0KAb6WJglmZgMtq2oUIYjrZwqBGKo60cqvUtqZy3QQWlHQBMeK5f'	7b25d0752f5058345d087b9406ea7f2f	296fef9c785eb6286ee2cf1b1b0ccde0	b7398be3c6d8e7c9b6ef26519b84651c	b45c420edfe1ed89428475199db4204f	1000.757903	920.9339912	0	564.9411765	0.014554795	13.47729685	100.1441537	0.211707632	0.023309496	0.433849652	0.283316554	0.322888138	0.209560137	0.236035436	0.2381799	0.145094686	0.143896056
-1	-1	-1	21	918	0	0	3.4476221	0	1.3884089	0.9516061	1.2168078	2.3868153	0.3900025	1.3884089	20.06.23_Haec_Placa23_Plate_D_p00_0_D06f05d1.TIF	20.06.23_Haec_Placa23_Plate_D_p00_0_D06f05d0.TIF	20.06.23_Haec_Placa23_Plate_D_p00_0_D06f05d2.TIF	0	0	0	156	1	1536	1536	1536	1536	156	b'eLuzYgZlG23b0KAb6WJglmZgOtq2oUIYjrZwqBGKo60cqvUtqZy3QQWlHQBVeq5j'	97b98fbcbf8b56d71473a983fbe6f0ec	839a2078e76591a9d76c8273bcbcdab3	120d1e26e771c9906ab3e85366572316	b25dd7f4e5de69fff5e48b926e9fd138	709.8268744	748.7696493	0	299.6190476	0.022875817	15.85084836	119.1135664	0.24859136	0.032188476	0.513273951	0.342479397	0.392374737	0.246039873	0.282507249	0.286161313	0.165671328	0.16443676
-1	-1	-1	20	1007	0	0	3.3540215	0	1.56001	1.0764069	1.2324079	2.5740165	0.4056026	1.4664094	20.06.23_Haec_Placa23_Plate_D_p00_0_D07f00d1.TIF	20.06.23_Haec_Placa23_Plate_D_p00_0_D07f00d0.TIF	20.06.23_Haec_Placa23_Plate_D_p00_0_D07f00d2.TIF	0	0	0	157	1	1536	1536	1536	1536	157	b'eLuzYgZlG23b0KAb6WJgPtq2oU4YjrZwqBGKo60cqvUtqZy3QQWlHQAxfq5T'	bdd5c97ceacec5d5df4d2063a06387f9	2012e7652a674dde8b132a63db9e8e6d	646f43c83b02049a990929ef350b0ba6	87e790d70bf066d8be335aa062009916	1240.765664	492.5579205	0	577.5	0.019860973	14.49632608	107.8722423	0.2296649	0.027854043	0.494195085	0.314153873	0.358031047	0.226761621	0.25806765	0.260523402	0.151021287	0.150133385
-1	-1	-1	26	1014	0	0	3.2448208	0	1.3416086	0.9828063	1.1700075	2.652017	0.4368028	1.4196091	20.06.23_Haec_Placa23_Plate_D_p00_0_D07f01d1.TIF	20.06.23_Haec_Placa23_Plate_D_p00_0_D07f01d0.TIF	20.06.23_Haec_Placa23_Plate_D_p00_0_D07f01d2.TIF	0	0	0	158	1	1536	1536	1536	1536	158	b'eLuzYgZlG23b0KAb6WJgnmZgONq2oUIYjrZwqBGKo60cqvUtqZy3QQWlHQA6gK5X'	969388a82c86ee2f2af24efab7aceb6d	6b905b606289b8adf5b7a81666d503b3	fe5f9e77f30e647384895e9ffa07c992	005211c6d1699a1e70cf6d75422885b6	931.6904797	552.6326465	0	444.1153846	0.025641026	14.18311903	107.3432096	0.221165453	0.028193527	0.505919814	0.306087335	0.348679284	0.219049828	0.249997532	0.252188968	0.145685892	0.144746108
-1	-1	-1	19	1328	0	0	3.744024	0	1.6224104	1.1076071	1.2324079	2.4336156	0.4056026	1.4820095	20.06.23_Haec_Placa23_Plate_D_p00_0_D07f02d1.TIF	20.06.23_Haec_Placa23_Plate_D_p00_0_D07f02d0.TIF	20.06.23_Haec_Placa23_Plate_D_p00_0_D07f02d2.TIF	0	0	0	159	1	1536	1536	1536	1536	159	b'eLuzYgZlG23b0KAb6WJgnmZgNNq2oUIYjrZwqBGKo60cqvUtqZy3QQWlHQBDgq5b'	5ea909e42b1bec5a5a191d3ab935baf7	0afb7540cb5d6a84eec9ee91463efce8	e423e4a35afd2386593efec4aca42897	ca38eaf3011776a044ca51e37b12efc3	1182.168951	798.4756194	0	746.2631579	0.014307229	12.45696935	90.11512134	0.197462649	0.022893043	0.432957694	0.270195495	0.305702231	0.19648398	0.221372141	0.223092374	0.133867829	0.132471065
-1	-1	-1	18	1379	0	0	3.4632222	0	1.6536106	1.0140065	1.3728088	2.5428163	0.3900025	1.4196091	20.06.23_Haec_Placa23_Plate_D_p00_0_D07f03d1.TIF	20.06.23_Haec_Placa23_Plate_D_p00_0_D07f03d0.TIF	20.06.23_Haec_Placa23_Plate_D_p00_0_D07f03d2.TIF	0	0	0	160	1	1536	1536	1536	1536	160	b'eLuzYgZlG23b0KAb6WJgPtqNpE4YjrZwqBGKo60cqvUtqZy3QQWlHQBMhK5f'	698cb3cc2ae86ee785158fabd9b9dc9d	a12ba928ad1cb14d00a3f6e7027a001a	04b49bb9c9cd8ed0d7cf4ac33d7422d4	d55796b7d4f4f0c89fd143b080a009e4	1059.758944	791.8111973	0	712.6666667	0.013052937	12.45395243	89.14587643	0.200444344	0.022381949	0.423730613	0.273801711	0.310804941	0.199343364	0.223440627	0.224570238	0.137180968	0.135972363
-1	-1	-1	16	1133	0	0	3.7752242	0	1.8564119	1.1856076	1.4196091	3.3072212	0.4368028	1.5756101	20.06.23_Haec_Placa23_Plate_D_p00_0_D07f04d1.TIF	20.06.23_Haec_Placa23_Plate_D_p00_0_D07f04d0.TIF	20.06.23_Haec_Placa23_Plate_D_p00_0_D07f04d2.TIF	0	0	0	161	1	1536	1536	1536	1536	161	b'eLuzYgZlG23b0KAb6WJgnmZgMtq2oUIYjrZwqBGKo60cqvUtqZy3QQWlHQBVhq5j'	d712b9584d537ce6ac1ec8088a421dc0	9b6e3d9d1c3551ee51d37478777a0457	eaa354febefb4fc9411ac2d171580300	e3c1a1d03eec7b4046c2dcbf45a0b3cc	1105.783151	864.4143989	0	599.375	0.014121801	13.43944444	100.3172135	0.212722604	0.024751226	0.44558809	0.286329898	0.326902386	0.2096791	0.238113495	0.241057063	0.141806419	0.140813047
-1	-1	-1	29	909	0	0	3.7908243	0	1.6536106	1.248008	1.5756101	3.276021	0.468003	1.5288098	20.06.23_Haec_Placa23_Plate_D_p00_0_D07f05d1.TIF	20.06.23_Haec_Placa23_Plate_D_p00_0_D07f05d0.TIF	20.06.23_Haec_Placa23_Plate_D_p00_0_D07f05d2.TIF	0	0	0	162	1	1536	1536	1536	1536	162	b'eLuzYgZlG23b0KAb6WJgnmZgOtq2oUIYjrZwqBGKo60cqvUtqZy3QQWlHQBeiK5n'	b4fbd14a59d73119957c026e27e9435a	5ce487129662f9e70835221a56b21126	030fe852320b680f8794560afb20e1dd	3245881d171f5ddd87f7f3a022234c4f	887.5436738	825.8583986	0	381.3793103	0.03190319	15.97170815	118.5860598	0.263097786	0.031637871	0.495135231	0.353053354	0.403386623	0.25649368	0.295244302	0.299933138	0.170417831	0.169563628
-1	-1	-1	21	917	0	0	4.3368278	0	1.6224104	1.1232072	1.3572087	3.3072212	0.4368028	1.6380105	20.06.23_Haec_Placa23_Plate_D_p00_0_D08f00d1.TIF	20.06.23_Haec_Placa23_Plate_D_p00_0_D08f00d0.TIF	20.06.23_Haec_Placa23_Plate_D_p00_0_D08f00d2.TIF	0	0	0	163	1	1536	1536	1536	1536	163	b'eLuzYgZlG23b0KAb6WJgMdq2oU4YjrZwqBGKo60cqvUtqZy3QQWlHQA6jK5X'	b8273141cb63d32382b8ae073f0fe547	a719af1a76255e90b77592e117a1da89	580616a308b47bb7167268d364f3b13c	418ae125ed72bc84579b61e1307a6e33	1104.936341	784.5361268	0	440.4285714	0.022900763	14.97685585	115.8363234	0.232839401	0.026336948	0.459429281	0.31328074	0.358851336	0.227532521	0.26027685	0.263718012	0.153184943	0.152171407
-1	-1	-1	22	1024	0	0	3.6816236	0	1.716011	1.1232072	1.3416086	3.2292207	0.4368028	1.5444099	20.06.23_Haec_Placa23_Plate_D_p00_0_D08f01d1.TIF	20.06.23_Haec_Placa23_Plate_D_p00_0_D08f01d0.TIF	20.06.23_Haec_Placa23_Plate_D_p00_0_D08f01d2.TIF	0	0	0	164	1	1536	1536	1536	1536	164	b'eLuzYgZlG23b0KAb6WJgkWZgONq2oUIYjrZwqBGKo60cqvUtqZy3QQWlHQBDjq5b'	cbe4919f6187e53cb3a56a5d13aef8c6	16ae0cc8a2b4960f5fab773948b2b96a	6f1772ed3238aeeae39af5bb584a0319	109ab13d76052b2f52e6839d3e46003a	990.3571029	792.9875752	0	465.2727273	0.021484375	13.57569732	104.1574205	0.210968142	0.024754903	0.420604548	0.283712476	0.326056995	0.206677019	0.236339185	0.238587627	0.139686739	0.138579968
-1	-1	-1	27	1463	0	0	3.5412227	0	1.8876121	1.2948083	1.4976096	3.1044199	0.468003	1.56001	20.06.23_Haec_Placa23_Plate_D_p00_0_D08f02d1.TIF	20.06.23_Haec_Placa23_Plate_D_p00_0_D08f02d0.TIF	20.06.23_Haec_Placa23_Plate_D_p00_0_D08f02d2.TIF	0	0	0	165	1	1536	1536	1536	1536	165	b'eLuzYgZlG23b0KAb6WJgkWZgNNq2oUIYjrZwqBGKo60cqvUtqZy3QQWlHQBMkK5f'	82f9ba018306a4343312ddcff923d394	5fb9efe5ea5c1e7905e838fc8ec6d3bf	5fa70f56bcdfbe224cf66e581420731b	bb523bc4e46913ef85f37a823bf2d3cf	1337.843183	538.4296519	0	947.1851852	0.018455229	12.73859008	91.39787367	0.201205558	0.021647702	0.407433567	0.273255338	0.307715824	0.200929815	0.22366526	0.224963482	0.139846948	0.13818772
-1	-1	-1	13	1198	0	0	4.1028263	0	1.9344124	1.1076071	1.4508093	3.2916211	0.4368028	1.6536106	20.06.23_Haec_Placa23_Plate_D_p00_0_D08f03d1.TIF	20.06.23_Haec_Placa23_Plate_D_p00_0_D08f03d0.TIF	20.06.23_Haec_Placa23_Plate_D_p00_0_D08f03d2.TIF	0	0	0	166	1	1536	1536	1536	1536	166	b'eLuzYgZlG23b0KAb6WJgMdqNpE4YjrZwqBGKo60cqvUtqZy3QQWlHQBVkq5j'	dcab6f1fc73b13944acf6fe3a196b8b0	7345e078590d3cebdebb04990f0e24ac	4649f47c88b0dc643a5cfab8d9ae5424	e80e6853dd9cb3ad6ef5d8c4a2286e96	1165.566615	684.5573566	0	658	0.010851419	13.37465415	99.79498093	0.204957613	0.022473732	0.422032155	0.277324961	0.314334358	0.203584129	0.228216858	0.229996076	0.14110446	0.140060236
-1	-1	-1	19	1010	0	0	3.744024	0	1.7316111	1.2168078	1.4820095	3.3072212	0.5148033	1.5444099	20.06.23_Haec_Placa23_Plate_D_p00_0_D08f04d1.TIF	20.06.23_Haec_Placa23_Plate_D_p00_0_D08f04d0.TIF	20.06.23_Haec_Placa23_Plate_D_p00_0_D08f04d2.TIF	0	0	0	167	1	1536	1536	1536	1536	167	b'eLuzYgZlG23b0KAb6WJgkWZgMtq2oUIYjrZwqBGKo60cqvUtqZy3QQWlHQBelK5n'	ecf6fb6185d3ae7da80a9cdfe4d91f23	7673896a43a40a58784a64e76ae3bd82	39b57ac17853f51fbd0eaa903fd2bff8	25ce570c41825f347738cbcd2b86de8f	1429.437189	777.1319347	0	690.8421053	0.018811881	14.24393744	106.5841572	0.220298005	0.025084451	0.449286227	0.296994767	0.338637168	0.217984593	0.246625317	0.249273933	0.148996316	0.14776937
-1	-1	-1	22	800	0	0	3.744024	0	1.716011	1.092007	1.4352092	3.4164219	0.4524029	1.6692107	20.06.23_Haec_Placa23_Plate_D_p00_0_D08f05d1.TIF	20.06.23_Haec_Placa23_Plate_D_p00_0_D08f05d0.TIF	20.06.23_Haec_Placa23_Plate_D_p00_0_D08f05d2.TIF	0	0	0	168	1	1536	1536	1536	1536	168	b'eLuzYgZlG23b0KAb6WJgkWZgOtq2oUIYjrZwqBGKo60cqvUtqZy3QQWlHQBnlq5r'	82197da9defec0a9ef6b805215af1bea	1381c8a7d320b6be777c460531ae3f34	b388f602a57ed2bd0b62e81e6eac028d	b91a0bd834fd6b17450357ac9017d13b	743.5456681	492.9537466	0	263.4545455	0.0275	15.42106409	118.6928657	0.243486525	0.027830884	0.442601159	0.325593146	0.374240206	0.236960373	0.273037473	0.276681379	0.159877456	0.158882358
-1	-1	-1	49	862	0	0	3.8844249	0	1.5444099	1.0764069	1.4820095	3.1824204	0.4212027	1.6068103	20.06.23_Haec_Placa23_Plate_D_p00_0_D09f00d1.TIF	20.06.23_Haec_Placa23_Plate_D_p00_0_D09f00d0.TIF	20.06.23_Haec_Placa23_Plate_D_p00_0_D09f00d2.TIF	0	0	0	169	1	1536	1536	1536	1536	169	b'eLuzYgZlG23b0KAb6WJgOdq2oU4YjrZwqBGKo60cqvUtqZy3QQWlHQBDmq5b'	a5d73dec41384998d3b2fb0a9b599498	6fed95b79fc9153220d7654beb7e7fcd	d2f2e1d9b6edff18fe34c06ab2309c43	4d8b2b453a70380c3c78359bed701be5	911.3231899	883.7384707	0	358.3877551	0.056844548	18.01155589	131.8107944	0.30939676	0.039793458	0.504984791	0.420026395	0.480715174	0.299582875	0.351419774	0.358420918	0.195268646	0.194517998
-1	-1	-1	59	807	0	0	3.9312252	0	1.4976096	1.1232072	1.6224104	3.4008218	0.4056026	1.5912102	20.06.23_Haec_Placa23_Plate_D_p00_0_D09f01d1.TIF	20.06.23_Haec_Placa23_Plate_D_p00_0_D09f01d0.TIF	20.06.23_Haec_Placa23_Plate_D_p00_0_D09f01d2.TIF	0	0	0	170	1	1536	1536	1536	1536	170	b'eLuzYgZlG23b0KAb6WJgmWZgONq2oUIYjrZwqBGKo60cqvUtqZy3QQWlHQBMnK5f'	7f546d2d29b7a04cbfeccbd6b0430f63	4fe2c6eb23d865deb6378adea84c1940	e699b40bbb47d4bf5df7dd607519c322	1802bc11d0d092e63fbbe5c71428968a	1075.119272	769.9943482	0	398.6271186	0.073110285	19.25419784	143.7032132	0.326757304	0.041574945	0.511061212	0.443268469	0.508370397	0.314727858	0.369696969	0.377109614	0.203037155	0.202415147
-1	-1	-1	57	1243	0	0	3.6660235	0	1.8876121	1.1232072	1.4352092	3.2448208	0.4212027	1.6380105	20.06.23_Haec_Placa23_Plate_D_p00_0_D09f02d1.TIF	20.06.23_Haec_Placa23_Plate_D_p00_0_D09f02d0.TIF	20.06.23_Haec_Placa23_Plate_D_p00_0_D09f02d2.TIF	0	0	0	171	1	1536	1536	1536	1536	171	b'eLuzYgZlG23b0KAb6WJgmWZgNNq2oUIYjrZwqBGKo60cqvUtqZy3QQWlHQBVnq5j'	d6f623ec16f9e77cc756e2b83aab6c7e	c836ef1240d0c4f37d2de7256a26d333	76b90a3e667535d083211a545707e37b	03b655f8514a574ce995729aa0b07250	932.4780289	793.570679	0	546.5438596	0.045856798	15.47238376	106.5091127	0.261173952	0.03008692	0.462560449	0.359588607	0.400744571	0.260050581	0.292520266	0.295698271	0.176334932	0.175237019
-1	-1	-1	44	1414	0	0	4.1340265	0	1.9032122	1.2948083	1.6380105	3.2916211	0.4368028	1.4976096	20.06.23_Haec_Placa23_Plate_D_p00_0_D09f03d1.TIF	20.06.23_Haec_Placa23_Plate_D_p00_0_D09f03d0.TIF	20.06.23_Haec_Placa23_Plate_D_p00_0_D09f03d2.TIF	0	0	0	172	1	1536	1536	1536	1536	172	b'eLuzYgZlG23b0KAb6WJgOdqNpE4YjrZwqBGKo60cqvUtqZy3QQWlHQBeoK5n'	7a26bbd254e921b276b2c50d40d03af1	71cf644e3c6d280eff1f6a867400e667	3d085a3a73cc22ec938c3098b61f05c1	fd41b1f66d0a0c21a03e144a072365a4	965.4647658	829.0058392	0	667.5681818	0.031117397	14.38843254	99.34037196	0.240413794	0.026602326	0.452648576	0.329877703	0.36995314	0.239599689	0.268506034	0.270217995	0.163624267	0.162412297
-1	-1	-1	41	980	0	0	4.3836281	0	1.5912102	1.1856076	1.4664094	3.3696216	0.4368028	1.5756101	20.06.23_Haec_Placa23_Plate_D_p00_0_D09f04d1.TIF	20.06.23_Haec_Placa23_Plate_D_p00_0_D09f04d0.TIF	20.06.23_Haec_Placa23_Plate_D_p00_0_D09f04d2.TIF	0	0	0	173	1	1536	1536	1536	1536	173	b'eLuzYgZlG23b0KAb6WJgmWZgMtq2oUIYjrZwqBGKo60cqvUtqZy3QQWlHQBnoq5r'	84e001608bbcc76edad2e597d3d85eac	f0384e667c9e7ae0cdc5316c9a911694	3e4bc878dc888c9cd1fe81e3ac485ed8	45c0a82b9f21465ba71855bb6d6444b6	1016.931667	834.0749922	0	494.0243902	0.041836735	16.51058865	116.8790667	0.282482	0.035466188	0.502109139	0.384905972	0.438083243	0.275800517	0.318050249	0.322346947	0.180820333	0.179939981
-1	-1	-1	36	662	0	0	4.0248258	0	1.5288098	1.1700075	1.6536106	3.4164219	0.4524029	1.6068103	20.06.23_Haec_Placa23_Plate_D_p00_0_D09f05d1.TIF	20.06.23_Haec_Placa23_Plate_D_p00_0_D09f05d0.TIF	20.06.23_Haec_Placa23_Plate_D_p00_0_D09f05d2.TIF	0	0	0	174	1	1536	1536	1536	1536	174	b'eLuzYgZlG23b0KAb6WJgmWZgOtq2oUIYjrZwqBGKo60cqvUtqZy3QQWlHQBwpK5v'	93a1f91a15b538c035d941d329e5f3ab	0b57df5fdf1e38318fc2302faff89f7a	cb77ccbca12d6ca8117482f11a6b4b67	149ee6a4b8eb73943bbf5475d1875866	1170.828607	711.4064233	0	324.5555556	0.054380665	18.03233267	130.1895656	0.315342701	0.039811031	0.506750839	0.425353958	0.488359705	0.302551661	0.355208445	0.361196029	0.193708909	0.192885498
-1	-1	-1	40	1041	0	0	4.0872262	0	1.7472112	1.1856076	1.6536106	3.5256226	0.4524029	1.4820095	20.06.23_Haec_Placa23_Plate_D_p00_0_D10f00d1.TIF	20.06.23_Haec_Placa23_Plate_D_p00_0_D10f00d0.TIF	20.06.23_Haec_Placa23_Plate_D_p00_0_D10f00d2.TIF	0	0	0	175	1	1536	1536	1536	1536	175	b'eLuzYgZlG23b0KAb6WJoMNq2oU4YjrZwqBGKo60cqvUtqZy3QQWlHQD7H647'	2827b8ee126f2f91fc987381808d50fb	c17824a103daa736e11ca1da67f3042d	52af4d2afb3005feac0b5c4ee813b460	c22fb97c8d5dcaeac0061e40241f5846	1146.093238	948.6960023	0	543.65	0.038424592	15.17930759	110.6444435	0.243879382	0.026399956	0.437459239	0.327072394	0.371769236	0.239819265	0.271807136	0.274652961	0.163074726	0.161722331
-1	-1	-1	53	1098	0	0	3.7752242	0	1.7004109	1.2324079	1.6380105	3.432022	0.4992032	1.4976096	20.06.23_Haec_Placa23_Plate_D_p00_0_D10f01d1.TIF	20.06.23_Haec_Placa23_Plate_D_p00_0_D10f01d0.TIF	20.06.23_Haec_Placa23_Plate_D_p00_0_D10f01d2.TIF	0	0	0	176	1	1536	1536	1536	1536	176	b'eLuzYgZlG23b0KAb6WJokGZgONq2oUIYjrZwqBGKo60cqvUtqZy3QQWlHQAEMK4/'	0c7de9009f796d1ffe70c74300a92a57	6cd8f1f762c2ae9c4c2c3607ed1de2d7	43fb4641b3d73773085280025c267e2a	0c63874cf95ef3a32db6abe3682b0a72	1324.569362	666.8291856	0	625.8490566	0.048269581	14.64953424	105.0220247	0.23645845	0.024536592	0.437219005	0.327929576	0.367170265	0.234958579	0.263693863	0.265807713	0.159005684	0.157716352
-1	-1	-1	32	1496	0	0	3.5724229	0	1.9656126	1.2636081	1.3104084	3.1044199	0.4056026	1.5756101	20.06.23_Haec_Placa23_Plate_D_p00_0_D10f02d1.TIF	20.06.23_Haec_Placa23_Plate_D_p00_0_D10f02d0.TIF	20.06.23_Haec_Placa23_Plate_D_p00_0_D10f02d2.TIF	0	0	0	177	1	1536	1536	1536	1536	177	b'eLuzYgZlG23b0KAb6WJokGZgNNq2oUIYjrZwqBGKo60cqvUtqZy3QQWlHQANMq5D'	c78a295345d43ba2131077e640e08a19	3e4ae17c42a83c70d9ecdceac25b50d6	6fa9c9b4f90830fbfa7970c824e4b09e	9ef78f78fbbbdfd35af9bd8f78f60fd7	853.3909935	672.4503449	0	665.84375	0.021390374	12.60145777	88.49809089	0.19826859	0.021210811	0.423488156	0.280892845	0.315306186	0.201326868	0.221770625	0.221669554	0.141021815	0.139359866
-1	-1	-1	51	1499	0	0	4.2588273	0	2.2932147	1.3884089	1.5912102	3.7284239	0.4524029	1.4976096	20.06.23_Haec_Placa23_Plate_D_p00_0_D10f03d1.TIF	20.06.23_Haec_Placa23_Plate_D_p00_0_D10f03d0.TIF	20.06.23_Haec_Placa23_Plate_D_p00_0_D10f03d2.TIF	0	0	0	178	1	1536	1536	1536	1536	178	b'eLuzYgZlG23b0KAb6WJoMNqNpE4YjrZwqBGKo60cqvUtqZy3QQWlHQAWNK5H'	e9488fa136654e7497a63b243c480e97	af7f0c0293ec693d99986bb5c04b915d	63097cfbfbf5abbeb1ddeee6ea5089a5	9eb27154ecf033cec789dc7100e48c58	914.4151179	989.5316842	0	662.4313725	0.034022682	13.06310118	91.40126814	0.207623387	0.021305708	0.413643871	0.291752678	0.323695545	0.21052362	0.23162437	0.232401997	0.145398898	0.143721963
-1	-1	-1	14	1070	0	0	4.2276271	0	1.9188123	1.404009	1.6848108	3.9468253	0.5148033	1.7628113	20.06.23_Haec_Placa23_Plate_D_p00_0_D10f04d1.TIF	20.06.23_Haec_Placa23_Plate_D_p00_0_D10f04d0.TIF	20.06.23_Haec_Placa23_Plate_D_p00_0_D10f04d2.TIF	0	0	0	179	1	1536	1536	1536	1536	179	b'eLuzYgZlG23b0KAb6WJokGZgMtq2oUIYjrZwqBGKo60cqvUtqZy3QQWlHQAfNq5L'	e8c2dd2f64b888d7c775c6e10738f747	c7e66032c4c9e6802c152715c3c67357	304782ba737ca092c970d39d55228e14	93ad805111ba0d57949a993125bf9045	752.8236767	947.4328727	0	398.3571429	0.013084112	12.5722268	92.64903633	0.195146605	0.02060656	0.399371486	0.259622509	0.296334992	0.19343841	0.216032682	0.217385014	0.134297237	0.133062126
-1	-1	-1	13	851	0	0	4.2744274	0	1.716011	1.3728088	1.7472112	4.0092257	0.4212027	1.7628113	20.06.23_Haec_Placa23_Plate_D_p00_0_D10f05d1.TIF	20.06.23_Haec_Placa23_Plate_D_p00_0_D10f05d0.TIF	20.06.23_Haec_Placa23_Plate_D_p00_0_D10f05d2.TIF	0	0	0	180	1	1536	1536	1536	1536	180	b'eLuzYgZlG23b0KAb6WJokGZgOtq2oUIYjrZwqBGKo60cqvUtqZy3QQWlHQAoOK5P'	c909dad5dc357da08c8120544dfbe26f	7ca02ea5316cfb267172e973b524cef7	9d666a482b5f6f7378189a55c9bf0f85	dd4da208922becdeb198a7458f5aa4fd	966.4926079	885.7998959	0	384.7692308	0.015276146	14.79975153	107.3766209	0.240275575	0.027499368	0.414783659	0.317296846	0.367341776	0.233407254	0.267519692	0.2700583	0.158217557	0.157120808
-1	-1	-1	8	1050	0	0	3.9624254	0	1.9344124	1.4196091	1.6536106	3.9936256	0.468003	1.6380105	20.06.23_Haec_Placa23_Plate_D_p00_0_D11f00d1.TIF	20.06.23_Haec_Placa23_Plate_D_p00_0_D11f00d0.TIF	20.06.23_Haec_Placa23_Plate_D_p00_0_D11f00d2.TIF	0	0	0	181	1	1536	1536	1536	1536	181	b'eLuzYgZlG23b0KAb6QKKo9G2DTXCcLSFQ41QHG3lUK1vSeW8DSoo7QAEPK4/'	572f945039ac057dbe6d32d9d04d88bd	a0cb659a724dfe2bddfb07c698546007	a2c0988d4f993f27bec2471fb00c4597	2cce4ac27de1788f52679a518f489b97	1448.796034	691.042537	0	738.125	0.007619048	13.3577669	98.61976715	0.212719893	0.02386368	0.425899847	0.283850615	0.324287592	0.208996513	0.236776103	0.23858824	0.141680677	0.140780583
-1	-1	-1	27	1005	0	0	3.7908243	0	1.9968128	1.2948083	1.5444099	3.3384214	0.4056026	1.2012077	20.06.23_Haec_Placa23_Plate_D_p00_0_D11f01d1.TIF	20.06.23_Haec_Placa23_Plate_D_p00_0_D11f01d0.TIF	20.06.23_Haec_Placa23_Plate_D_p00_0_D11f01d2.TIF	0	0	0	182	1	1536	1536	1536	1536	182	b'eLuzYgZlG23b0KAb6QKKI8PRtg0VwnC0hUONUBxt5VCtb0nlvA0qKO0ADT6uQw=='	415c2194a2c18aa1b219def03411c028	d8bf56ffabeca457e6ed4adbb40374e7	cae88fcd41f8d099b8756646dee65f2b	19ba61ed21b782a1985815404752c1a2	913.7003274	848.1845291	0	428.3333333	0.026865672	14.92852247	111.9917617	0.238069462	0.028387475	0.473864113	0.324877581	0.368982548	0.233203841	0.266854565	0.269784418	0.154287391	0.15339382
-1	-1	-1	20	1469	0	0	3.588023	0	2.1060135	1.3104084	1.3728088	3.8844249	0.4836031	1.2948083	20.06.23_Haec_Placa23_Plate_D_p00_0_D11f02d1.TIF	20.06.23_Haec_Placa23_Plate_D_p00_0_D11f02d0.TIF	20.06.23_Haec_Placa23_Plate_D_p00_0_D11f02d2.TIF	0	0	0	183	1	1536	1536	1536	1536	183	b'eLuzYgZlG23b0KAb6QKKI6PRtg0VwnC0hUONUBxt5VCtb0nlvA0qKO0AFkCuRw=='	b38be9dcd4e52cb9305d0b6518bb3c58	85bacace91e3f113225268c992e49486	2d53aeefd7faad2a8b29c2d72377fcd4	ad817e9ec4736334abe5538324f41930	1033.50624	846.7087273	0	679.85	0.013614704	11.8634021	83.78269775	0.188747185	0.019347562	0.391304616	0.256137968	0.288241977	0.189638026	0.209156098	0.210440613	0.133835213	0.132145388
-1	-1	-1	30	1419	0	0	4.4928288	0	2.028013	1.404009	1.4664094	3.9624254	0.468003	1.6692107	20.06.23_Haec_Placa23_Plate_D_p00_0_D11f03d1.TIF	20.06.23_Haec_Placa23_Plate_D_p00_0_D11f03d0.TIF	20.06.23_Haec_Placa23_Plate_D_p00_0_D11f03d2.TIF	0	0	0	184	1	1536	1536	1536	1536	184	b'eLuzYgZlG23b0KAb6TLajaRWGI62cKgRiqOtHKr1Lamct0EFpR0AH0KuSw=='	53464c0e6b1ee96b2b3b520bdb29e429	23c67654b49fda3e9a7a0730ddc09f7b	a090cef87ce47162106d95cd356602b9	d22fc3a5b21b1e78898ef14414605f16	1196.076956	927.8286219	0	767.8666667	0.021141649	12.51355997	87.79351854	0.201106832	0.020826597	0.400495906	0.275120569	0.307653839	0.201662639	0.223139931	0.224531226	0.141107384	0.139639905
-1	-1	-1	10	1151	0	0	3.7596241	0	1.9344124	1.4508093	1.7004109	3.588023	0.5460035	1.2948083	20.06.23_Haec_Placa23_Plate_D_p00_0_D11f04d1.TIF	20.06.23_Haec_Placa23_Plate_D_p00_0_D11f04d0.TIF	20.06.23_Haec_Placa23_Plate_D_p00_0_D11f04d2.TIF	0	0	0	185	1	1536	1536	1536	1536	185	b'eLuzYgZlG23b0KAb6QKKI5PRtg0VwnC0hUONUBxt5VCtb0nlvA0qKO0AKESuTw=='	4ecec600b9919c9daf62a47c6d12f2ee	2188fac78f70a2773d69fb5e87bb8ae2	4df299096fcf3479e0a322ebcdcd7ffe	367fe87882b7118a23f42c2906239adc	1145.510576	638.4189937	0	643.6	0.008688097	12.35542185	88.52295053	0.196435329	0.021180219	0.393826074	0.261327752	0.296638908	0.194870748	0.217722902	0.21931143	0.135708084	0.134375909
-1	-1	-1	10	1014	0	0	3.9312252	0	1.8252117	1.2168078	1.6848108	4.0092257	0.4524029	1.8096116	20.06.23_Haec_Placa23_Plate_D_p00_0_D11f05d1.TIF	20.06.23_Haec_Placa23_Plate_D_p00_0_D11f05d0.TIF	20.06.23_Haec_Placa23_Plate_D_p00_0_D11f05d2.TIF	0	0	0	186	1	1536	1536	1536	1536	186	b'eLuzYgZlG23b0KAb6QKKI9PRtg0VwnC0hUONUBxt5VCtb0nlvA0qKO0AMUauUw=='	b3cdbdad11d8636f97764600c2d182d5	04cd3b851d42af8353eddcb2a0295aa9	ef56ba5fc2a645e79ddf0e1e90cd6e98	af10a04a551d08e94594c17f275b2f13	1260.062664	684.4509696	0	610.6	0.009861933	13.25073707	93.10595815	0.222005652	0.02537224	0.391078506	0.294686166	0.337889169	0.217528356	0.247309233	0.249553318	0.150083154	0.149286465
-1	-1	-1	36	749	0	0	3.3072212	0	1.8096116	1.3728088	1.6692107	3.9312252	0.468003	1.8252117	20.06.23_Haec_Placa23_Plate_D_p00_0_E02f00d1.TIF	20.06.23_Haec_Placa23_Plate_D_p00_0_E02f00d0.TIF	20.06.23_Haec_Placa23_Plate_D_p00_0_E02f00d2.TIF	0	0	0	187	1	1536	1536	1536	1536	187	b'eLuzYgZlG23b0KAb6TratqFWGI62cKgRiqOtHKr1Lamct0EFpR0ADU6uQw=='	59f4697bb619cfb02b1c5967d4830bdc	2426353b5c78b2b1017a3037d80e866e	d37e2a98f52b4718aad12669b659a33b	3b83593671ff12d054d53f4717382b9a	1269.788961	942.527087	0	417.8888889	0.048064085	16.95679511	127.4531723	0.273484914	0.037618788	0.583743184	0.382753485	0.435377899	0.269207226	0.312220273	0.315966395	0.172166816	0.171643242
-1	-1	-1	30	827	0	0	3.4476221	0	1.7004109	1.1700075	1.716011	3.9156251	0.4368028	1.7628113	20.06.23_Haec_Placa23_Plate_D_p00_0_E02f01d1.TIF	20.06.23_Haec_Placa23_Plate_D_p00_0_E02f01d0.TIF	20.06.23_Haec_Placa23_Plate_D_p00_0_E02f01d2.TIF	0	0	0	188	1	1536	1536	1536	1536	188	b'eLuzYgZlG23b0KAb6QoqCQ1H2zZUCMPRFg41QnG0lUO1viWV8zaooLQDABZQrkc='	967e80a1e1dfa13cfa083a60e02bcb52	ad8339f78e4678bc67def4ff4085f991	186c464d5f7c90963dc771bdf0211416	78391a00d1f38bfbacb3d10f74ac3260	1239.943726	653.9327622	0	460.2	0.036275695	16.5871024	122.3084794	0.271824698	0.034125235	0.537615167	0.372117514	0.424866643	0.266279222	0.307853494	0.313559532	0.17268654	0.17197051
-1	-1	-1	26	1164	0	0	3.432022	0	1.9812127	1.4196091	1.6068103	4.056026	0.4524029	1.7004109	20.06.23_Haec_Placa23_Plate_D_p00_0_E02f02d1.TIF	20.06.23_Haec_Placa23_Plate_D_p00_0_E02f02d0.TIF	20.06.23_Haec_Placa23_Plate_D_p00_0_E02f02d2.TIF	0	0	0	189	1	1536	1536	1536	1536	189	b'eLuzYgZlG23b0KAb6QoqCY1G2zZUCMPRFg41QnG0lUO1viWV8zaooLQDAB9Srks='	d3deab77bf6b4d36f3496da355e9719f	7300afdca4f4da0911040a89a5d5150e	78badcdcd09a8deaf72fbd1e1eecf19d	da751608012f52a6700a5dcdbe3a575a	999.1840117	707.4304235	0	554.5	0.02233677	15.00027325	112.7021862	0.235101244	0.028178697	0.509427181	0.325843956	0.370247971	0.232422197	0.264158828	0.267012001	0.153999062	0.152867063
-1	-1	-1	47	1317	0	0	3.6348233	0	2.1060135	1.4976096	1.4664094	3.9936256	0.5304034	1.2168078	20.06.23_Haec_Placa23_Plate_D_p00_0_E02f03d1.TIF	20.06.23_Haec_Placa23_Plate_D_p00_0_E02f03d0.TIF	20.06.23_Haec_Placa23_Plate_D_p00_0_E02f03d2.TIF	0	0	0	190	1	1536	1536	1536	1536	190	b'eLuzYgZlG23b0KAb6QoqCUe7kdQIw9EWDjVCcbSVQ7W+JZXzNqigtAMAKFSuTw=='	ea2f0fc6eaac8d0bf5f31a07753e0c73	95d248ee922ff01121e69c1f7647ae26	b2421748a8844d601903d3d4bd6aadad	ce261a8fb4a472f45bf7a2cc1894e50e	911.5284137	713.6106772	0	540.4042553	0.035687168	14.44990579	103.1175186	0.235981216	0.026682748	0.473728414	0.330322935	0.373388727	0.235196716	0.265886391	0.268149544	0.158104431	0.157071186
-1	-1	-1	28	1003	0	0	4.5084289	0	1.7784114	1.3260085	1.6380105	3.9468253	0.4836031	1.7784114	20.06.23_Haec_Placa23_Plate_D_p00_0_E02f04d1.TIF	20.06.23_Haec_Placa23_Plate_D_p00_0_E02f04d0.TIF	20.06.23_Haec_Placa23_Plate_D_p00_0_E02f04d2.TIF	0	0	0	191	1	1536	1536	1536	1536	191	b'eLuzYgZlG23b0KAb6QoqCU1G2zZUCMPRFg41QnG0lUO1viWV8zaooLQDADFWrlM='	85020bf78be7b0e873cc0b2e5718053c	7268bd0dc69c63068d4d32090a333f3d	cde8cfab3d4f45638bb7be936bcd389d	0291d44b5cd3959784ad40ff8a4a8e27	935.4489154	689.7486883	0	427.8571429	0.027916251	14.6164295	109.005676	0.231809478	0.027769634	0.483081207	0.320598996	0.365319736	0.22849454	0.261161805	0.264137007	0.151912893	0.151048819
-1	-1	-1	35	577	0	0	3.3384214	0	1.5912102	1.248008	1.5756101	3.9936256	0.4836031	1.7940115	20.06.23_Haec_Placa23_Plate_D_p00_0_E02f05d1.TIF	20.06.23_Haec_Placa23_Plate_D_p00_0_E02f05d0.TIF	20.06.23_Haec_Placa23_Plate_D_p00_0_E02f05d2.TIF	0	0	0	192	1	1536	1536	1536	1536	192	b'eLuzYgZlG23b0KAb6QoqCU1H2zZUCMPRFg41QnG0lUO1viWV8zaooLQDADpYrlc='	a8b4d5a29c95354dd26a752753b7a032	5e97bd9406f5a4ef75a7444e35e4187c	45c57ebeb08832f35c7c8f1525e1f718	36532d94833b74f4e70367914ccef7c3	1046.997983	898.0675878	0	318.7714286	0.060658579	18.18821537	143.3755092	0.288473178	0.040646347	0.606674137	0.409413133	0.465225822	0.282867705	0.332386288	0.336684007	0.179807665	0.179243557
-1	-1	-1	24	755	0	0	4.1652267	0	1.7004109	1.3260085	1.8252117	3.9624254	0.4368028	1.7472112	20.06.23_Haec_Placa23_Plate_D_p00_0_E03f00d1.TIF	20.06.23_Haec_Placa23_Plate_D_p00_0_E03f00d0.TIF	20.06.23_Haec_Placa23_Plate_D_p00_0_E03f00d2.TIF	0	0	0	193	1	1536	1536	1536	1536	193	b'eLuzYgZlG23b0KAb6WpgPNq2oU4YjrZwqBGKo60cqvUtqZy3QQWlHQAWXK5H'	a6b7d63548ba2983c6dc0a4934be1847	9d31ad1fe35025507485e179b1af8380	aae7719e616890f90267db3b0107e81d	46b5944b3472c71960dec36c9ce7bb53	993.3751885	617.3662094	0	310.3333333	0.031788079	19.27441682	146.8469224	0.328607981	0.049185821	0.554147636	0.44678874	0.527697715	0.312334658	0.37670251	0.383934564	0.191060906	0.190770035
-1	-1	-1	17	766	0	0	3.7128238	0	1.9500125	1.2012077	1.5132097	2.808018	0.3900025	1.2792082	20.06.23_Haec_Placa23_Plate_D_p00_0_E03f01d1.TIF	20.06.23_Haec_Placa23_Plate_D_p00_0_E03f01d0.TIF	20.06.23_Haec_Placa23_Plate_D_p00_0_E03f01d2.TIF	0	0	0	194	1	1536	1536	1536	1536	194	b'eLuzYgZlG23b0KAb6WpgnGZgONq2oUIYjrZwqBGKo60cqvUtqZy3QQWlHQAfXq5L'	4c1bbb7f1d9ebf5b8b4cbfac9d5388c0	19d5bc198a0dceb2c8eace2f596c75c1	19719034135cca0a8c3d4ecf89f1a726	b46fec1dc99f82bf881f5ac257c83203	819.642183	806.5223475	0	280.9411765	0.022193211	18.47070647	137.9762541	0.315450784	0.047982902	0.54419641	0.430732617	0.508344865	0.299608346	0.362338519	0.370368105	0.184062873	0.183704505
-1	-1	-1	33	1125	0	0	3.3696216	0	1.872012	1.3884089	1.6380105	3.8376246	0.4992032	1.7940115	20.06.23_Haec_Placa23_Plate_D_p00_0_E03f02d1.TIF	20.06.23_Haec_Placa23_Plate_D_p00_0_E03f02d0.TIF	20.06.23_Haec_Placa23_Plate_D_p00_0_E03f02d2.TIF	0	0	0	195	1	1536	1536	1536	1536	195	b'eLuzYgZlG23b0KAb6WpgnGZgNNq2oUIYjrZwqBGKo60cqvUtqZy3QQWlHQAoYK5P'	bcb886a6a9f2ca54701803006dd039d3	27626f01c505f222b8cf9edd566f1a11	20983bb013246e62d37138d29eff32ce	cc9720be8bccc265f912a5a93b8b3415	1260.482883	335.0383084	0	660.3939394	0.029333333	15.64404396	112.9508562	0.256278001	0.029572115	0.489134002	0.348953386	0.394610903	0.251569289	0.286903017	0.291069289	0.164928981	0.164001748
-1	-1	-1	24	1288	0	0	4.3368278	0	2.0592132	1.4196091	1.8096116	3.9156251	0.4992032	1.7472112	20.06.23_Haec_Placa23_Plate_D_p00_0_E03f03d1.TIF	20.06.23_Haec_Placa23_Plate_D_p00_0_E03f03d0.TIF	20.06.23_Haec_Placa23_Plate_D_p00_0_E03f03d2.TIF	0	0	0	196	1	1536	1536	1536	1536	196	b'eLuzYgZlG23b0KAb6WpgPNqNpE4YjrZwqBGKo60cqvUtqZy3QQWlHQAxYq5T'	97de37bc63a2ee07ef28c86dd11a8395	d65b56dc033bb0db257ffdcd635cb111	88c0b1ad0180f45cb7910dea3d52cfc2	9643943900f8e8574f17846fe8f48766	1276.499887	1217.854393	0	740.0833333	0.01863354	14.38996808	103.7865726	0.233793849	0.027858971	0.468255649	0.320493859	0.362230554	0.230893069	0.26236007	0.265272203	0.152922913	0.152161739
-1	-1	-1	15	1062	0	0	4.3056276	0	2.1216136	1.4976096	1.56001	4.0248258	0.4992032	1.7004109	20.06.23_Haec_Placa23_Plate_D_p00_0_E03f04d1.TIF	20.06.23_Haec_Placa23_Plate_D_p00_0_E03f04d0.TIF	20.06.23_Haec_Placa23_Plate_D_p00_0_E03f04d2.TIF	0	0	0	197	1	1536	1536	1536	1536	197	b'eLuzYgZlG23b0KAb6WpgnGZgMtq2oUIYjrZwqBGKo60cqvUtqZy3QQWlHQA6ZK5X'	85703d6cdc4ad076ab7e60f0546eb181	3666525b24eefdef530dc67e9bd8b419	6d0d7b50ac524aa021455b9ada717381	3dae4b9960194121ce098fcf5c5d6396	1275.607716	774.8988774	0	646.4	0.014124294	15.69573911	118.2326608	0.249961233	0.03033123	0.489931675	0.339932065	0.389405866	0.24374249	0.280307456	0.283780149	0.160647691	0.159905474
-1	-1	-1	60	690	0	0	3.9468253	0	1.7316111	1.3728088	1.716011	3.9468253	0.4992032	1.7940115	20.06.23_Haec_Placa23_Plate_D_p00_0_E03f05d1.TIF	20.06.23_Haec_Placa23_Plate_D_p00_0_E03f05d0.TIF	20.06.23_Haec_Placa23_Plate_D_p00_0_E03f05d2.TIF	0	0	0	198	1	1536	1536	1536	1536	198	b'eLuzYgZlG23b0KAb6WpgnGZgOtq2oUIYjrZwqBGKo60cqvUtqZy3QQWlHQBDZq5b'	b224e05289f4a9d94412bb0cd34fad47	863588fb68e08c21a62b75cbda7428a9	72a9e659d578e27d81f2861b3e25bae6	f3101b887e8f227639d1708b1870a6c9	710.7647334	621.7284235	0	204.4333333	0.086956522	21.01117418	156.5256534	0.359427404	0.053134414	0.561446602	0.491020188	0.573088958	0.342274279	0.412810682	0.422773527	0.207718107	0.207257749
-1	-1	-1	6	875	0	0	3.276021	0	1.7316111	1.1856076	1.6224104	3.9312252	0.4212027	1.7628113	20.06.23_Haec_Placa23_Plate_D_p00_0_E04f00d1.TIF	20.06.23_Haec_Placa23_Plate_D_p00_0_E04f00d0.TIF	20.06.23_Haec_Placa23_Plate_D_p00_0_E04f00d2.TIF	0	0	0	199	1	1536	1536	1536	1536	199	b'eLuzYgZlG23b0KAb6WpgMtq2oU4YjrZwqBGKo60cqvUtqZy3QQWlHQAfaq5L'	5ac0abdfd06cc206ef0733bc2112ccfa	9ee6b167c6019aebabd42fee46a3dd48	5aacadadce4b88df9322bcbaad7d1556	b6f46862aea8a8055f883bd163b3ad4f	1480.676851	521.3715419	0	625	0.006857143	15.09609899	116.583963	0.239456588	0.031215688	0.523003911	0.323607853	0.373718776	0.233314044	0.27017184	0.273638103	0.156405607	0.155648184
-1	-1	-1	6	838	0	0	3.9780255	0	1.6692107	1.3728088	1.5288098	3.9624254	0.5148033	1.7472112	20.06.23_Haec_Placa23_Plate_D_p00_0_E04f01d1.TIF	20.06.23_Haec_Placa23_Plate_D_p00_0_E04f01d0.TIF	20.06.23_Haec_Placa23_Plate_D_p00_0_E04f01d2.TIF	0	0	0	200	1	1536	1536	1536	1536	200	b'eLuzYgZlG23b0KAb6WpgkmZgONq2oUIYjrZwqBGKo60cqvUtqZy3QQWlHQAobK5P'	1f41285ac9ba4518cc9a5a22d56283cd	da4cc447b16bfcd456af6f0db2f4aeb4	f2a0886df9640e55eb854095f909ef07	c01bee6d93c6f7df9219670d859f64eb	1265.59081	825.6938703	0	523.5	0.007159905	15.58736995	118.7310717	0.253432548	0.034678742	0.536513013	0.343272975	0.402765698	0.246761144	0.288811507	0.293137264	0.16336282	0.162717025
-1	-1	-1	6	1043	0	0	3.5100225	0	1.8252117	1.404009	1.6692107	4.0092257	0.5148033	1.716011	20.06.23_Haec_Placa23_Plate_D_p00_0_E04f02d1.TIF	20.06.23_Haec_Placa23_Plate_D_p00_0_E04f02d0.TIF	20.06.23_Haec_Placa23_Plate_D_p00_0_E04f02d2.TIF	0	0	0	201	1	1536	1536	1536	1536	201	b'eLuzYgZlG23b0KAb6WpgkmZgNNq2oUIYjrZwqBGKo60cqvUtqZy3QQWlHQAxbq5T'	e0eb74c9440083da55338853e0dceb54	06fe42315641b460498be8466c585020	bef0dade5b7746201624b88b18e4d3cb	542b8d0d3e4d5c5288e8e66b206581b9	917.9814268	469.3189499	0	460.5	0.005752637	14.73248397	110.407929	0.236363813	0.028738746	0.453177643	0.310394235	0.360547449	0.229125211	0.264446749	0.267805922	0.157310177	0.156347645
-1	-1	-1	8	1262	0	0	3.1824204	0	1.9812127	1.4508093	1.6380105	3.900025	0.5148033	1.8252117	20.06.23_Haec_Placa23_Plate_D_p00_0_E04f03d1.TIF	20.06.23_Haec_Placa23_Plate_D_p00_0_E04f03d0.TIF	20.06.23_Haec_Placa23_Plate_D_p00_0_E04f03d2.TIF	0	0	0	202	1	1536	1536	1536	1536	202	b'eLuzYgZlG23b0KAb6WpgMtqNpE4YjrZwqBGKo60cqvUtqZy3QQWlHQA6cK5X'	84872e2de18df48be6faa4d4a73ce4b6	e5606af9f525994cd40973b6e08eb48c	dee1cdf7f3f01e88d01101e6d4366f98	9a0c5709974e76f9d6a29b057dcb16cc	1078.771373	836.9714119	0	583.125	0.006339144	13.87231008	102.3635217	0.221230699	0.025869304	0.443900428	0.297203328	0.341456148	0.216904893	0.247244798	0.24956186	0.149979807	0.148982324
-1	-1	-1	9	1213	0	0	3.7908243	0	2.1684139	1.4820095	1.6848108	4.1652267	0.624004	1.7472112	20.06.23_Haec_Placa23_Plate_D_p00_0_E04f04d1.TIF	20.06.23_Haec_Placa23_Plate_D_p00_0_E04f04d0.TIF	20.06.23_Haec_Placa23_Plate_D_p00_0_E04f04d2.TIF	0	0	0	203	1	1536	1536	1536	1536	203	b'eLuzYgZlG23b0KAb6WpgkmZgMtq2oUIYjrZwqBGKo60cqvUtqZy3QQWlHQBDcq5b'	664e669bdeb1573a997a217cc1e2ac9a	f0df40756e6d0681b94ae16780b10927	f5b44f2c95b42913f6aa50c10f20cacf	f72b0370288358ee4b392ebbf833dc6b	1248.646625	497.4372572	0	693	0.007419621	13.88300633	104.132182	0.219270004	0.025524144	0.442349141	0.291906318	0.335761289	0.214363343	0.244892209	0.248109539	0.145540958	0.144651897
-1	-1	-1	5	911	0	0	3.0420195	0	1.9344124	1.3260085	1.7316111	4.0092257	0.468003	1.7784114	20.06.23_Haec_Placa23_Plate_D_p00_0_E04f05d1.TIF	20.06.23_Haec_Placa23_Plate_D_p00_0_E04f05d0.TIF	20.06.23_Haec_Placa23_Plate_D_p00_0_E04f05d2.TIF	0	0	0	204	1	1536	1536	1536	1536	204	b'eLuzYgZlG23b0KAb6WpgkmZgOtq2oUIYjrZwqBGKo60cqvUtqZy3QQWlHQBMdK5f'	f5f4dac92caaad598e03444a71a633ac	33440fb7e6dbabc5b9d5a72e7096932c	15f1face91c2f2bdd2bd8a858d24f718	330d9242cf95e6746df08a82ddbbf360	1392.135707	1225.814084	0	607.8	0.005488474	15.36719008	117.987042	0.241260418	0.030126344	0.495874911	0.322761035	0.373556325	0.234715116	0.271149461	0.274798227	0.158730984	0.15802071
-1	-1	-1	33	946	0	0	3.4008218	0	1.9032122	1.4352092	1.6536106	3.6504234	0.5304034	1.8252117	20.06.23_Haec_Placa23_Plate_D_p00_0_E05f00d1.TIF	20.06.23_Haec_Placa23_Plate_D_p00_0_E05f00d0.TIF	20.06.23_Haec_Placa23_Plate_D_p00_0_E05f00d2.TIF	0	0	0	205	1	1536	1536	1536	1536	205	b'eLuzYgZlG23b0KAb6WpgOtq2oU4YjrZwqBGKo60cqvUtqZy3QQWlHQAoeK5P'	0a5ec695e784f88459e5ba57b50f2da6	7130805c816ce351b8d25413a5110600	717f1ed9ced71a54a1611d4ea7509e63	4331bf06811217e7c33f3275daf19322	1035.621199	611.6920582	0	453.6666667	0.034883721	17.22103017	131.9947223	0.268082335	0.036543963	0.527105878	0.370961333	0.426783577	0.262777847	0.306089129	0.310232982	0.171417325	0.170629695
-1	-1	-1	28	905	0	0	3.3852217	0	1.9344124	1.3572087	1.6536106	3.9936256	0.4836031	1.8564119	20.06.23_Haec_Placa23_Plate_D_p00_0_E05f01d1.TIF	20.06.23_Haec_Placa23_Plate_D_p00_0_E05f01d0.TIF	20.06.23_Haec_Placa23_Plate_D_p00_0_E05f01d2.TIF	0	0	0	206	1	1536	1536	1536	1536	206	b'eLuzYgZlG23b0KAb6WpgmmZgONq2oUIYjrZwqBGKo60cqvUtqZy3QQWlHQAxeq5T'	a9b5b4a217d4a2ecf3b44e40f41bce77	3853d5d07761abffa49e70537fe34371	b31e9cd0be63f79fd12d14ed20019c3d	d7731c87e0c93a28e89160182f7d79a0	1163.42972	826.109004	0	495.25	0.030939227	18.03466194	135.6594901	0.283041932	0.036292926	0.539841738	0.391645551	0.447643819	0.278259962	0.322291782	0.327013334	0.182376779	0.181501468
-1	-1	-1	185	1481	0	0	3.3852217	0	2.3712152	1.5444099	1.6068103	3.9780255	0.5148033	1.716011	20.06.23_Haec_Placa23_Plate_D_p00_0_E05f02d1.TIF	20.06.23_Haec_Placa23_Plate_D_p00_0_E05f02d0.TIF	20.06.23_Haec_Placa23_Plate_D_p00_0_E05f02d2.TIF	0	0	0	207	1	1536	1536	1536	1536	207	b'eLuzYgZlG23b0KAb6WpgmmZgNNq2oUIYjrZwqBGKo60cqvUtqZy3QQWlHQA6fK5X'	ba910664c9dbb0869d784500deddfd5c	9051c3fc835b6d26865c7fedbc8cb41f	85d66376f8d449eff67b887b6acc7277	efbfed33788d09e880aa9617e76552c5	1131.10876	556.5897281	0	772.1189189	0.124915598	18.11939773	121.9567968	0.298983205	0.034552702	0.572071987	0.441916573	0.479559394	0.306975064	0.340556876	0.341973502	0.199634593	0.198599256
-1	-1	-1	53	1630	0	0	3.0420195	0	2.2308143	1.4820095	1.5756101	3.9624254	0.5304034	1.716011	20.06.23_Haec_Placa23_Plate_D_p00_0_E05f03d1.TIF	20.06.23_Haec_Placa23_Plate_D_p00_0_E05f03d0.TIF	20.06.23_Haec_Placa23_Plate_D_p00_0_E05f03d2.TIF	0	0	0	208	1	1536	1536	1536	1536	208	b'eLuzYgZlG23b0KAb6WpgOtqNpE4YjrZwqBGKo60cqvUtqZy3QQWlHQBDfq5b'	267882781886c769742c5cb0d2c1467a	72186eb8b6999123636f2209561b5726	3797a7a65ef0baa458890d79abdd5ce3	dad7f5dccd582fcc7de5efcf96b2af01	868.3280151	921.2359105	0	645.7358491	0.032515337	15.00471106	104.243626	0.24560027	0.028461448	0.447186971	0.348574531	0.392854574	0.245727267	0.276575092	0.278473483	0.164643335	0.163558287
-1	-1	-1	16	1322	0	0	3.2916211	0	2.0592132	1.6068103	1.6068103	4.0716261	0.6084039	1.7472112	20.06.23_Haec_Placa23_Plate_D_p00_0_E05f04d1.TIF	20.06.23_Haec_Placa23_Plate_D_p00_0_E05f04d0.TIF	20.06.23_Haec_Placa23_Plate_D_p00_0_E05f04d2.TIF	0	0	0	209	1	1536	1536	1536	1536	209	b'eLuzYgZlG23b0KAb6WpgmmZgMtq2oUIYjrZwqBGKo60cqvUtqZy3QQWlHQBMgK5f'	2fc6a12fa69e0ef07eff412808eaf9fe	31851a9b2b736688b62d394c224d9cbc	e6234124af381ae133a474c3cb0459b3	5d42a1552eb4dfd17922a0683e29cd17	1047.081946	600.203059	0	656.5	0.012102874	14.25887431	104.3026815	0.226052332	0.026479489	0.413353263	0.304992445	0.351615209	0.222415186	0.252655351	0.254725467	0.152048298	0.151010061
-1	-1	-1	24	959	0	0	3.2136206	0	2.0124129	1.5756101	1.56001	3.900025	0.468003	1.8252117	20.06.23_Haec_Placa23_Plate_D_p00_0_E05f05d1.TIF	20.06.23_Haec_Placa23_Plate_D_p00_0_E05f05d0.TIF	20.06.23_Haec_Placa23_Plate_D_p00_0_E05f05d2.TIF	0	0	0	210	1	1536	1536	1536	1536	210	b'eLuzYgZlG23b0KAb6WpgmmZgOtq2oUIYjrZwqBGKo60cqvUtqZy3QQWlHQBVgq5j'	43f907d4debbbd8e8e7f483177d5d75b	77cbd7580fb2a3782e2f49cfcef8c2ca	e489f6c6ed903517f9d045cf8a0f00bb	1d738f6e68ac3c8ed20abdc5a1a3de7e	996.9504687	757.6305308	0	445.625	0.025026069	17.52280403	137.3018296	0.270114915	0.036116053	0.514781371	0.369891031	0.427733146	0.263213982	0.307389022	0.3117136	0.17024679	0.169522997
-1	-1	-1	77	985	0	0	3.0732197	0	1.7472112	1.2168078	1.7784114	3.8220245	0.4368028	1.7472112	20.06.23_Haec_Placa23_Plate_D_p00_0_E06f00d1.TIF	20.06.23_Haec_Placa23_Plate_D_p00_0_E06f00d0.TIF	20.06.23_Haec_Placa23_Plate_D_p00_0_E06f00d2.TIF	0	0	0	211	1	1536	1536	1536	1536	211	b'eLuzYgZlG23b0KAb6WpgNtq2oU4YjrZwqBGKo60cqvUtqZy3QQWlHQAxhq5T'	e31a8385b83dacc9cf3b1511b99a9f59	26e056937b2f6489a356f1a030b1eefa	f0b461db69d5fd315b4dfa0fac760b96	5b2ae02a114da38805aaa690d14addad	1073.850421	920.4208691	0	496.8441558	0.078172589	18.14550856	136.8442036	0.319720323	0.045330945	0.56002364	0.438833492	0.511217289	0.309933163	0.366164003	0.372783925	0.196301389	0.195863447
-1	-1	-1	70	1014	0	0	3.4788223	0	1.7316111	1.2948083	1.7004109	4.1028263	0.4836031	1.7784114	20.06.23_Haec_Placa23_Plate_D_p00_0_E06f01d1.TIF	20.06.23_Haec_Placa23_Plate_D_p00_0_E06f01d0.TIF	20.06.23_Haec_Placa23_Plate_D_p00_0_E06f01d2.TIF	0	0	0	212	1	1536	1536	1536	1536	212	b'eLuzYgZlG23b0KAb6WpglmZgONq2oUIYjrZwqBGKo60cqvUtqZy3QQWlHQA6iK5X'	a71c038087b826087da3a8cd993214f6	5c1aaeae9b330656d8c7ddec329e2b0e	fbe77aefbe53b35991ee4a7b37883697	fd3d70b5c23a54835a3e96a0a610d712	1243.929687	690.0634886	0	613.7285714	0.069033531	17.71555137	132.3805617	0.317467232	0.046973741	0.53126936	0.436875904	0.512789584	0.305121915	0.365866085	0.37411727	0.190254095	0.189933099
-1	-1	-1	54	1159	0	0	3.5412227	0	1.9032122	1.4820095	1.7316111	3.900025	0.5460035	1.7472112	20.06.23_Haec_Placa23_Plate_D_p00_0_E06f02d1.TIF	20.06.23_Haec_Placa23_Plate_D_p00_0_E06f02d0.TIF	20.06.23_Haec_Placa23_Plate_D_p00_0_E06f02d2.TIF	0	0	0	213	1	1536	1536	1536	1536	213	b'eLuzYgZlG23b0KAb6WpglmZgNNq2oUIYjrZwqBGKo60cqvUtqZy3QQWlHQBDiq5b'	5571e7bec1b89c7626beb15b2eba04fd	3f0cc6a50c71229a1feee1aae514e5ec	334361cfa68d93829d27273f6b304c6a	43eee7e768958d0b210744b13afae1e7	718.3651426	803.1878004	0	401.5925926	0.04659189	15.90835276	109.8900331	0.280590103	0.037992523	0.513074968	0.389588735	0.44802992	0.274927509	0.320109906	0.32572198	0.178277425	0.177641312
-1	-1	-1	37	1379	0	0	3.4476221	0	2.0124129	1.4820095	1.7472112	3.6816236	0.5616036	1.7784114	20.06.23_Haec_Placa23_Plate_D_p00_0_E06f03d1.TIF	20.06.23_Haec_Placa23_Plate_D_p00_0_E06f03d0.TIF	20.06.23_Haec_Placa23_Plate_D_p00_0_E06f03d2.TIF	0	0	0	214	1	1536	1536	1536	1536	214	b'eLuzYgZlG23b0KAb6WpgNtqNpE4YjrZwqBGKo60cqvUtqZy3QQWlHQBMjK5f'	8fb8cd9a74b5758dd41309da4f895098	da151051e94b7e2ccbcc6c6f53210d6d	296d6ebabbb6d6a0f543d88e4a36e7b0	bd9c07abb56a77e8749434f768acf00d	876.9161193	673.2719709	0	553.8378378	0.026831037	14.17727004	99.10979523	0.240153427	0.032040838	0.485039296	0.333447094	0.386455099	0.236723386	0.27331809	0.276723692	0.155079702	0.154104286
-1	-1	-1	37	1280	0	0	3.12002	0	1.9656126	1.5288098	1.6536106	4.0092257	0.5148033	1.7472112	20.06.23_Haec_Placa23_Plate_D_p00_0_E06f04d1.TIF	20.06.23_Haec_Placa23_Plate_D_p00_0_E06f04d0.TIF	20.06.23_Haec_Placa23_Plate_D_p00_0_E06f04d2.TIF	0	0	0	215	1	1536	1536	1536	1536	215	b'eLuzYgZlG23b0KAb6WpglmZgMtq2oUIYjrZwqBGKo60cqvUtqZy3QQWlHQBVjq5j'	756d0a07d44352ff9748ccc8f9b58c3e	fba549b6f1db16a2196eccae0457864a	1440fe7115c8695bf58dbb6bbe316a23	57917453a6da462e5ad8b0b8e5dab300	796.5968276	524.0530366	0	477.9189189	0.02890625	14.26368601	101.2071137	0.237652425	0.028069855	0.473036791	0.32758273	0.372349886	0.234910956	0.266559095	0.269165142	0.156090691	0.155315569
-1	-1	-1	37	901	0	0	3.276021	0	1.9032122	1.2636081	1.8408118	3.9936256	0.4524029	1.7472112	20.06.23_Haec_Placa23_Plate_D_p00_0_E06f05d1.TIF	20.06.23_Haec_Placa23_Plate_D_p00_0_E06f05d0.TIF	20.06.23_Haec_Placa23_Plate_D_p00_0_E06f05d2.TIF	0	0	0	216	1	1536	1536	1536	1536	216	b'eLuzYgZlG23b0KAb6WpglmZgOtq2oUIYjrZwqBGKo60cqvUtqZy3QQWlHQBekK5n'	5e995381e65bc10552ba3ad2cd4f748c	ceda649d9dd01a01afbe2edf259134ee	a16abb79881c8ac8c377fe1a922c87be	809ef62ab1a40032a9f982b3f7dbfa2f	758.0923582	634.8697832	0	294.9459459	0.041065483	17.80126703	131.4025714	0.302646305	0.042051316	0.510379138	0.408887738	0.476820972	0.29180682	0.34449061	0.350545155	0.188204832	0.187691241
-1	-1	-1	21	1065	0	0	3.3228213	0	1.9500125	1.4508093	1.6848108	4.0404259	0.6084039	1.7316111	20.06.23_Haec_Placa23_Plate_D_p00_0_E07f00d1.TIF	20.06.23_Haec_Placa23_Plate_D_p00_0_E07f00d0.TIF	20.06.23_Haec_Placa23_Plate_D_p00_0_E07f00d2.TIF	0	0	0	217	1	1536	1536	1536	1536	217	b'eLuzYgZlG23b0KAb6WpgPtq2oU4YjrZwqBGKo60cqvUtqZy3QQWlHQA6lK5X'	669c70801319eabf4da4727dd74e21db	297251e77b3c51c041c3732c594654df	bfac7c308dac2faf5b9e33b5dcb3758f	372e2147f79ca777ade4158495349e3d	965.5433999	450.7687943	0	484.0952381	0.01971831	14.87180005	111.1205552	0.236018601	0.028150604	0.460664781	0.320254082	0.365589626	0.231052308	0.264963089	0.268586953	0.152944863	0.152039036
-1	-1	-1	19	1023	0	0	3.4632222	0	1.9344124	1.56001	1.7940115	4.0716261	0.5928038	1.7628113	20.06.23_Haec_Placa23_Plate_D_p00_0_E07f01d1.TIF	20.06.23_Haec_Placa23_Plate_D_p00_0_E07f01d0.TIF	20.06.23_Haec_Placa23_Plate_D_p00_0_E07f01d2.TIF	0	0	0	218	1	1536	1536	1536	1536	218	b'eLuzYgZlG23b0KAb6WpgnmZgONq2oUIYjrZwqBGKo60cqvUtqZy3QQWlHQBDlq5b'	80e63ac0ce7f7b31173bfcbeadbf396b	4d48e681cf4787bbe31c4d2640198942	334f00f4d4205da9711442de67c0d772	815598e4d760ba0c758d9f9d8b6f3701	704.8117886	654.4130021	0	359.0526316	0.018572825	15.08504436	114.6411699	0.235678421	0.027698236	0.467833266	0.317524399	0.363471537	0.229790746	0.263649876	0.267180349	0.152826179	0.151863996
-1	-1	-1	23	1327	0	0	3.8844249	0	2.184014	1.4820095	1.7472112	4.0716261	0.5772037	1.6848108	20.06.23_Haec_Placa23_Plate_D_p00_0_E07f02d1.TIF	20.06.23_Haec_Placa23_Plate_D_p00_0_E07f02d0.TIF	20.06.23_Haec_Placa23_Plate_D_p00_0_E07f02d2.TIF	0	0	0	219	1	1536	1536	1536	1536	219	b'eLuzYgZlG23b0KAb6WpgnmZgNNq2oUIYjrZwqBGKo60cqvUtqZy3QQWlHQBMmK5f'	686596f6bf422a52acae35567c83afc8	296e2bdf64a14637eb8d9e1d0a6a3b88	ee2b25ade911c5e68bbbb03d09686157	b74138077b4cbb013097ed0f3242a318	949.9337919	754.0123041	0	573.173913	0.017332329	13.17072892	95.97308319	0.207077741	0.023115683	0.429175092	0.279202691	0.316828475	0.204829887	0.230675951	0.232720131	0.140230807	0.138933468
-1	-1	-1	19	1490	0	0	3.3384214	0	2.5116161	1.5756101	1.6068103	3.900025	0.4836031	1.6380105	20.06.23_Haec_Placa23_Plate_D_p00_0_E07f03d1.TIF	20.06.23_Haec_Placa23_Plate_D_p00_0_E07f03d0.TIF	20.06.23_Haec_Placa23_Plate_D_p00_0_E07f03d2.TIF	0	0	0	220	1	1536	1536	1536	1536	220	b'eLuzYgZlG23b0KAb6WpgPtqNpE4YjrZwqBGKo60cqvUtqZy3QQWlHQBVmq5j'	216cf7a6f702e68ab4fb2a9be7cdd459	c667060c684b8f019db5b0a8db956870	5b05877b28e31b1f4c14b4cce4d1a7cd	c318d7eb8b940ffb521eaa12be653a53	886.1397997	634.0055942	0	571.1052632	0.012751678	12.98930416	93.82544769	0.205546786	0.022499014	0.41706285	0.277220695	0.313046464	0.204138459	0.228429731	0.229951314	0.140689569	0.139423613
-1	-1	-1	15	1289	0	0	3.2448208	0	2.1372137	1.5444099	1.6224104	4.0716261	0.5148033	1.7004109	20.06.23_Haec_Placa23_Plate_D_p00_0_E07f04d1.TIF	20.06.23_Haec_Placa23_Plate_D_p00_0_E07f04d0.TIF	20.06.23_Haec_Placa23_Plate_D_p00_0_E07f04d2.TIF	0	0	0	221	1	1536	1536	1536	1536	221	b'eLuzYgZlG23b0KAb6WpgnmZgMtq2oUIYjrZwqBGKo60cqvUtqZy3QQWlHQBenK5n'	bcc85616c6613a9702fd5b49d03e1ba0	bb804280981efde67d583dbe08aa733b	1a818d8872f8eb60ee015a20d6fb219a	3ff50a421dac07d903541c47b0c0c539	1091.169627	581.3961	0	681	0.011636928	12.98887753	95.39797912	0.204279047	0.023366648	0.436763002	0.278288391	0.317832651	0.202624105	0.228537653	0.229903106	0.139217212	0.138085464
-1	-1	-1	19	1054	0	0	3.2604209	0	2.0436131	1.4352092	1.8252117	4.056026	0.5616036	1.7784114	20.06.23_Haec_Placa23_Plate_D_p00_0_E07f05d1.TIF	20.06.23_Haec_Placa23_Plate_D_p00_0_E07f05d0.TIF	20.06.23_Haec_Placa23_Plate_D_p00_0_E07f05d2.TIF	0	0	0	222	1	1536	1536	1536	1536	222	b'eLuzYgZlG23b0KAb6WpgnmZgOtq2oUIYjrZwqBGKo60cqvUtqZy3QQWlHQBnnq5r'	a05740496ee4760f16f42891bc11ca2f	e64ea1ca1f2d2119147d8475f6b502b7	11cef9e725faede3a8d608cb9e253098	a773671c20dd8ebfc88fa1ac5332fd2c	737.1546574	939.2074998	0	359.1052632	0.018026565	15.71206275	117.0200389	0.251291072	0.030438667	0.444471663	0.335312731	0.385176927	0.245862329	0.282226415	0.285502482	0.165896496	0.165029584
-1	-1	-1	22	938	0	0	3.1512202	0	2.1060135	1.4196091	1.8252117	4.0716261	0.5148033	1.6692107	20.06.23_Haec_Placa23_Plate_D_p00_0_E08f00d1.TIF	20.06.23_Haec_Placa23_Plate_D_p00_0_E08f00d0.TIF	20.06.23_Haec_Placa23_Plate_D_p00_0_E08f00d2.TIF	0	0	0	223	1	1536	1536	1536	1536	223	b'eLuzYgZlG23b0KAb6WpgMdq2oU4YjrZwqBGKo60cqvUtqZy3QQWlHQBDoq5b'	2f91e5c33520a48b71cd88c072d0c82f	98637264f512aa6c489969ee81a3d8fa	11409eae8710aa22ec7d85af40f0cec9	52cc4ffa9c58fcdf3be7ae0bdfb64abc	1125.826707	731.4487236	0	497.2272727	0.023454158	16.43380617	123.8352223	0.258395006	0.031293116	0.481460579	0.35274887	0.402061133	0.252283792	0.289876998	0.293618052	0.166662491	0.165763624
-1	-1	-1	21	913	0	0	3.2292207	0	1.2636081	0.9984064	1.1388073	2.340015	0.4056026	1.3260085	20.06.23_Haec_Placa23_Plate_D_p00_0_E08f01d1.TIF	20.06.23_Haec_Placa23_Plate_D_p00_0_E08f01d0.TIF	20.06.23_Haec_Placa23_Plate_D_p00_0_E08f01d2.TIF	0	0	0	224	1	1536	1536	1536	1536	224	b'eLuzYgZlG23b0KAb6WpgkWZgONq2oUIYjrZwqBGKo60cqvUtqZy3QQWlHQBMpK5f'	c8582ba8c4bbd782689fcd72cb8683c1	026cf6e5c1ad94d1248cd1ce95ed393d	ae0bdc55d7260c7bca6c32ccabafe8db	76c57bad63e12e7fa1f30a19aaf38b03	1149.429091	701.3107445	0	506.7619048	0.023001095	15.72547341	119.6438836	0.246920307	0.028786806	0.473613269	0.331056857	0.380984912	0.24093705	0.276535745	0.279103588	0.161858133	0.160930357
-1	-1	-1	14	1117	0	0	3.2448208	0	1.5288098	0.9828063	1.3884089	2.3868153	0.4212027	1.3884089	20.06.23_Haec_Placa23_Plate_D_p00_0_E08f02d1.TIF	20.06.23_Haec_Placa23_Plate_D_p00_0_E08f02d0.TIF	20.06.23_Haec_Placa23_Plate_D_p00_0_E08f02d2.TIF	0	0	0	225	1	1536	1536	1536	1536	225	b'eLuzYgZlG23b0KAb6WpgkWZgNNq2oUIYjrZwqBGKo60cqvUtqZy3QQWlHQBVpq5j'	88135aa7078a3245cfedec9ab0b40c0d	bc78d4d489cbe4093ba0a3ae5f73d99b	5cc76657f209d48eb372b9039f046cdb	54bbffad794de0f6ba9a446e1b266a70	715.1059377	597.1557926	0	382.3571429	0.012533572	13.8939354	104.3576167	0.216477087	0.022560431	0.408887813	0.284613908	0.326669837	0.212448877	0.239128487	0.240930719	0.148794921	0.147576672
-1	-1	-1	12	1074	0	0	3.744024	0	1.9032122	1.4196091	1.7472112	3.9468253	0.468003	1.8252117	20.06.23_Haec_Placa23_Plate_D_p00_0_E08f03d1.TIF	20.06.23_Haec_Placa23_Plate_D_p00_0_E08f03d0.TIF	20.06.23_Haec_Placa23_Plate_D_p00_0_E08f03d2.TIF	0	0	0	226	1	1536	1536	1536	1536	226	b'eLuzYgZlG23b0KAb6WpgMdqNpE4YjrZwqBGKo60cqvUtqZy3QQWlHQBeqK5n'	ff7cdf0d78231259710905b348fb7101	c5739c759041b5b0a15c9298d0059338	96651ea78da36fce589b382128f1fe0a	0b33772f9dda7a1f63fd449d943c8f89	847.6973109	797.0723643	0	430.25	0.011173184	14.76808375	110.3438376	0.230140217	0.024489723	0.421292171	0.304363393	0.347339989	0.225876854	0.255208384	0.257437842	0.156585246	0.155383946
-1	-1	-1	19	976	0	0	3.2604209	0	1.9188123	1.4196091	1.7316111	3.9312252	0.4836031	1.6692107	20.06.23_Haec_Placa23_Plate_D_p00_0_E08f04d1.TIF	20.06.23_Haec_Placa23_Plate_D_p00_0_E08f04d0.TIF	20.06.23_Haec_Placa23_Plate_D_p00_0_E08f04d2.TIF	0	0	0	227	1	1536	1536	1536	1536	227	b'eLuzYgZlG23b0KAb6WpgkWZgMtq2oUIYjrZwqBGKo60cqvUtqZy3QQWlHQBnqq5r'	f7f535caba57af1f34fe3e7099cc1b86	659b2be34b78efc9cd94508f08fb02aa	e5efb30141ed27c20f76f4ce0e16e667	6fc1034aeae00f57cfa29a361403ccf1	806.9023356	892.2805252	0	386.2105263	0.019467213	15.20087228	112.1971382	0.242588803	0.026990921	0.44078951	0.323557547	0.368956937	0.237093221	0.269919863	0.272910647	0.161358893	0.160591455
-1	-1	-1	18	763	0	0	3.7596241	0	1.6380105	1.1544074	1.56001	3.8532247	0.4212027	1.7940115	20.06.23_Haec_Placa23_Plate_D_p00_0_E08f05d1.TIF	20.06.23_Haec_Placa23_Plate_D_p00_0_E08f05d0.TIF	20.06.23_Haec_Placa23_Plate_D_p00_0_E08f05d2.TIF	0	0	0	228	1	1536	1536	1536	1536	228	b'eLuzYgZlG23b0KAb6WpgkWZgOtq2oUIYjrZwqBGKo60cqvUtqZy3QQWlHQBwrK5v'	c2215f45eafbcb81af422f54f2bd28ca	0b4468f8968dcbe65718941cc0eb6cb3	77d8ca451d2c7f0b224f45e0ca99bd56	6084feb27ab792c23849fa3069658b2c	1034.663361	719.4154551	0	345.5555556	0.023591088	17.54334073	133.0985723	0.280532221	0.032246294	0.47586155	0.376521995	0.429907752	0.272008754	0.313924116	0.318726399	0.181106576	0.180412721
-1	-1	-1	29	857	0	0	3.0576196	0	1.7784114	1.2792082	1.716011	3.4788223	0.4212027	1.7784114	20.06.23_Haec_Placa23_Plate_D_p00_0_E09f00d1.TIF	20.06.23_Haec_Placa23_Plate_D_p00_0_E09f00d0.TIF	20.06.23_Haec_Placa23_Plate_D_p00_0_E09f00d2.TIF	0	0	0	229	1	1536	1536	1536	1536	229	b'eLuzYgZlG23b0KAb6WpgOdq2oU4YjrZwqBGKo60cqvUtqZy3QQWlHQBMsK5f'	c004a025336f2835dc00458252e6dde9	d80df6be710d75e53925c982f701d66e	92ae3f995aab3af53c7e8ceaa854b702	5b476360bd6d1d322477cad536b59869	734.3888612	802.6669839	0	258.862069	0.033838973	16.78851942	125.3966675	0.27296658	0.032473061	0.49147747	0.366147309	0.418500479	0.265409704	0.306925123	0.312355009	0.175244245	0.174374819
-1	-1	-1	39	987	0	0	3.9156251	0	2.028013	1.5132097	1.716011	4.0872262	0.5148033	1.5288098	20.06.23_Haec_Placa23_Plate_D_p00_0_E09f01d1.TIF	20.06.23_Haec_Placa23_Plate_D_p00_0_E09f01d0.TIF	20.06.23_Haec_Placa23_Plate_D_p00_0_E09f01d2.TIF	0	0	0	230	1	1536	1536	1536	1536	230	b'eLuzYgZlG23b0KAb6WpgmWZgONq2oUIYjrZwqBGKo60cqvUtqZy3QQWlHQBVsq5j'	38ddb9fe4f5d7e0c0f60e3bc2a7ae29b	b143fe8480ec41b3edaafc8c9d413706	9f8e1495a6356f3dce2eea84364ac915	4ca29043c61f7f0c91bda1c4621dcde8	701.243285	435.3454527	0	308.4102564	0.039513678	15.99703637	120.3110388	0.254860248	0.030285875	0.484278864	0.341307596	0.391731737	0.249651092	0.285145842	0.287990949	0.167093793	0.166338881
-1	-1	-1	21	1377	0	0	3.6192232	0	2.0904134	1.4196091	1.4820095	4.0404259	0.4992032	1.7004109	20.06.23_Haec_Placa23_Plate_D_p00_0_E09f02d1.TIF	20.06.23_Haec_Placa23_Plate_D_p00_0_E09f02d0.TIF	20.06.23_Haec_Placa23_Plate_D_p00_0_E09f02d2.TIF	0	0	0	231	1	1536	1536	1536	1536	231	b'eLuzYgZlG23b0KAb6WpgmWZgNNq2oUIYjrZwqBGKo60cqvUtqZy3QQWlHQBetK5n'	cbb33d6654e5f214fc066d880fdcba5a	65c828bfc57770f4217c000257fb58d1	0658f50c50815b22128444e64764d2a8	d1492e69d766f07e5c138a7a2e8e6dd2	977.9071652	716.0191685	0	621.5238095	0.015250545	13.23017957	95.85418941	0.210067357	0.022108307	0.424983176	0.281843174	0.318840342	0.208289593	0.232586058	0.234389911	0.144687946	0.143292471
-1	-1	-1	17	1232	0	0	3.6192232	0	2.1372137	1.4508093	1.7472112	4.056026	0.5460035	1.6692107	20.06.23_Haec_Placa23_Plate_D_p00_0_E09f03d1.TIF	20.06.23_Haec_Placa23_Plate_D_p00_0_E09f03d0.TIF	20.06.23_Haec_Placa23_Plate_D_p00_0_E09f03d2.TIF	0	0	0	232	1	1536	1536	1536	1536	232	b'eLuzYgZlG23b0KAb6WpgOdqNpE4YjrZwqBGKo60cqvUtqZy3QQWlHQBntq5r'	7f7711598cd62a0312a7e8265f0818a3	ec58a6ba717078a1accf864392809f76	f7f42ba954e8b4bd122d6d8c21a18d18	a7858fea7e68a03b88940e85bd97bb3b	1150.354001	904.0744982	0	672.4117647	0.013798701	14.07010155	103.5348894	0.223429944	0.025268973	0.441816653	0.301136373	0.346078441	0.22091563	0.24932989	0.250776681	0.153959771	0.152762928
-1	-1	-1	11	1026	0	0	3.2136206	0	2.1528138	1.4820095	1.6848108	4.0092257	0.4524029	1.5912102	20.06.23_Haec_Placa23_Plate_D_p00_0_E09f04d1.TIF	20.06.23_Haec_Placa23_Plate_D_p00_0_E09f04d0.TIF	20.06.23_Haec_Placa23_Plate_D_p00_0_E09f04d2.TIF	0	0	0	233	1	1536	1536	1536	1536	233	b'eLuzYgZlG23b0KAb6WpgmWZgMtq2oUIYjrZwqBGKo60cqvUtqZy3QQWlHQBwuK5v'	bc9d3f10b1576f808bb6ab744e8627bd	e0c1ed429372dc32d973ed6ceb80d075	e050e0f14b60d5c407b23c6979792ca3	e2027d65a878366c75d2de0f53740606	970.3987152	1065.67489	0	486.3636364	0.010721248	14.4103585	107.5315016	0.228056803	0.027810268	0.47202564	0.310201439	0.355830763	0.223347648	0.256033451	0.258985979	0.150430001	0.149436232
-1	-1	-1	18	831	0	0	3.3072212	0	1.8876121	1.3728088	1.7628113	4.1340265	0.6084039	1.6224104	20.06.23_Haec_Placa23_Plate_D_p00_0_E09f05d1.TIF	20.06.23_Haec_Placa23_Plate_D_p00_0_E09f05d0.TIF	20.06.23_Haec_Placa23_Plate_D_p00_0_E09f05d2.TIF	0	0	0	234	1	1536	1536	1536	1536	234	b'eLuzYgZlG23b0KAb6WpgmWZgOtq2oUIYjrZwqBGKo60cqvUtqZy3QQWlHQB5uq5z'	50b50ddf676a5b6919668d210099ba1f	62f4354ca2ac3b7de4466b912b3b2b38	5824d49a10a82d2721d0ff9c21df1f52	01e2aa60832ee5d105bc55450ab8a53f	1071.672095	357.5231338	0	410.9444444	0.02166065	16.94638208	126.4822951	0.278938683	0.036027938	0.487983074	0.375927903	0.433949186	0.268528455	0.314766771	0.320223694	0.172704755	0.171963857
-1	-1	-1	20	929	0	0	3.3540215	0	1.8408118	1.404009	1.7628113	3.9936256	0.5148033	1.7472112	20.06.23_Haec_Placa23_Plate_D_p00_0_E10f00d1.TIF	20.06.23_Haec_Placa23_Plate_D_p00_0_E10f00d0.TIF	20.06.23_Haec_Placa23_Plate_D_p00_0_E10f00d2.TIF	0	0	0	235	1	1536	1536	1536	1536	235	b'eLuzYgZlG23b0KAb6WpoMNq2oU4YjrZwqBGKo60cqvUtqZy3QQWlHQAERK4/'	8de8293443dd2a1536b6ea3679ae7e2b	89f1e689c57642650e44620f8f78e222	75a2a92a3aa4124873a3c5635e8bf2d8	503b083007c10fb810dafcd80ba3a150	739.5274018	765.237229	0	283.2	0.021528525	15.35223661	114.6685481	0.246546999	0.029466643	0.456118451	0.330614838	0.380299299	0.23999008	0.276748638	0.280126223	0.159804982	0.158931177
-1	-1	-1	30	1002	0	0	3.2604209	0	1.7472112	1.2324079	1.7004109	3.9936256	0.5148033	1.8408118	20.06.23_Haec_Placa23_Plate_D_p00_0_E10f01d1.TIF	20.06.23_Haec_Placa23_Plate_D_p00_0_E10f01d0.TIF	20.06.23_Haec_Placa23_Plate_D_p00_0_E10f01d2.TIF	0	0	0	236	1	1536	1536	1536	1536	236	b'eLuzYgZlG23b0KAb6WpokGZgONq2oUIYjrZwqBGKo60cqvUtqZy3QQWlHQANRq5D'	4ecbbe7aaf255bf9d75c163ac99520e2	5feb257db1bf77c4bb6d75d4af45af68	5cc5bf1fbb393e5838ec64767d471168	c9436fa1dd14c909b7226a70f5296d16	949.3805847	601.003805	0	421.2333333	0.02994012	15.00446985	108.1725008	0.244591215	0.027640799	0.468147232	0.333020243	0.376282739	0.241584183	0.273716233	0.27662323	0.162568984	0.161500533
-1	-1	-1	39	1548	0	0	3.0732197	0	2.184014	1.4352092	1.5288098	3.9468253	0.5460035	1.6068103	20.06.23_Haec_Placa23_Plate_D_p00_0_E10f02d1.TIF	20.06.23_Haec_Placa23_Plate_D_p00_0_E10f02d0.TIF	20.06.23_Haec_Placa23_Plate_D_p00_0_E10f02d2.TIF	0	0	0	237	1	1536	1536	1536	1536	237	b'eLuzYgZlG23b0KAb6WpokGZgNNq2oUIYjrZwqBGKo60cqvUtqZy3QQWlHQAWSK5H'	059503f564c3cc35d7e48f2ff23de36f	dd146fc256ff1dd5a40d5580725841cc	9ecb9ac22345fa09336e6adda0261b38	88e782ceeca391a7dab1cefd0ac37e80	1337.159403	645.3128029	0	987.8205128	0.025193798	12.83386308	87.27433694	0.21054112	0.021364696	0.409276381	0.286049052	0.318655327	0.212113848	0.232618986	0.233112939	0.149445209	0.147930288
-1	-1	-1	12	1587	0	0	3.276021	0	2.5272162	1.56001	1.5288098	4.0716261	0.4524029	1.5288098	20.06.23_Haec_Placa23_Plate_D_p00_0_E10f03d1.TIF	20.06.23_Haec_Placa23_Plate_D_p00_0_E10f03d0.TIF	20.06.23_Haec_Placa23_Plate_D_p00_0_E10f03d2.TIF	0	0	0	238	1	1536	1536	1536	1536	238	b'eLuzYgZlG23b0KAb6WpoMNqNpE4YjrZwqBGKo60cqvUtqZy3QQWlHQAfSq5L'	0ebf8b253a87e4e6f93214f19d3b2921	a4cf170e591e9b4823bd7ede9c875e00	79c7324f1347c96eedcf1435253bda40	1ecd8eadcdf43949ce3b75da2ddd66bb	1095.207003	1139.786316	0	794.0833333	0.007561437	12.37252954	85.55417616	0.200685105	0.021226387	0.388598519	0.273298993	0.306470475	0.200826496	0.222565179	0.223564011	0.139839633	0.13831499
-1	-1	-1	13	1073	0	0	3.2604209	0	2.0592132	1.4352092	1.6848108	4.056026	0.5772037	1.7004109	20.06.23_Haec_Placa23_Plate_D_p00_0_E10f04d1.TIF	20.06.23_Haec_Placa23_Plate_D_p00_0_E10f04d0.TIF	20.06.23_Haec_Placa23_Plate_D_p00_0_E10f04d2.TIF	0	0	0	239	1	1536	1536	1536	1536	239	b'eLuzYgZlG23b0KAb6WpokGZgMtq2oUIYjrZwqBGKo60cqvUtqZy3QQWlHQAoTK5P'	1e1d32d4588e153416157e241477cd8e	7987c77595c8adf7aab344fb701fa9e5	37c130da511a4982115652c509153f72	018e8581d22b1680f05f74b05f13ee8e	891.0395542	579.8407283	0	456.0769231	0.012115564	13.23799895	98.07440613	0.206416867	0.021493706	0.399555528	0.272751867	0.309961087	0.203803665	0.228451078	0.230561194	0.141721036	0.14038339
-1	-1	-1	13	920	0	0	3.6972237	0	1.6692107	1.1388073	1.7004109	3.9780255	0.4836031	1.7316111	20.06.23_Haec_Placa23_Plate_D_p00_0_E10f05d1.TIF	20.06.23_Haec_Placa23_Plate_D_p00_0_E10f05d0.TIF	20.06.23_Haec_Placa23_Plate_D_p00_0_E10f05d2.TIF	0	0	0	240	1	1536	1536	1536	1536	240	b'eLuzYgZlG23b0KAb6WpokGZgOtq2oUIYjrZwqBGKo60cqvUtqZy3QQWlHQAxTq5T'	e41056080e0d556f7868821ce945a6ca	d9e88117d776114a0b87755fcb1a52d4	e63533edd977033699937a0512d50705	6e0f5a81194c83e004af71756bd4ba94	860.4164603	889.7419525	0	345.0769231	0.014130435	15.55967217	113.3215546	0.255381506	0.030564793	0.446859211	0.341248944	0.391283046	0.24839441	0.286072804	0.290006401	0.165375111	0.164633424
-1	-1	-1	28	881	0	0	3.8220245	0	1.8252117	1.4196091	1.8408118	3.9156251	0.468003	1.7472112	20.06.23_Haec_Placa23_Plate_D_p00_0_E11f00d1.TIF	20.06.23_Haec_Placa23_Plate_D_p00_0_E11f00d0.TIF	20.06.23_Haec_Placa23_Plate_D_p00_0_E11f00d2.TIF	0	0	0	241	1	1536	1536	1536	1536	241	b'eLuzYgZlG23b0KAb6QqKo9G2DTXCcLSFQ41QHG3lUK1vSeW8DSoo7QANUq5D'	d63ef1d0a50c1a56bb0dd82528dc1393	a042d1d10123ee7b11e5135fd0094575	502097336552a1e751ceff0d0c162880	288727f035c373813f662abac5596725	958.1850222	755.7874874	0	385.3214286	0.031782066	17.89906347	134.7595237	0.291853071	0.037479693	0.504785687	0.395419654	0.452854388	0.281695907	0.328244375	0.333491362	0.177712498	0.177058161
-1	-1	-1	26	949	0	0	3.8376246	0	1.8252117	1.248008	1.7628113	4.0092257	0.4836031	1.8252117	20.06.23_Haec_Placa23_Plate_D_p00_0_E11f01d1.TIF	20.06.23_Haec_Placa23_Plate_D_p00_0_E11f01d0.TIF	20.06.23_Haec_Placa23_Plate_D_p00_0_E11f01d2.TIF	0	0	0	242	1	1536	1536	1536	1536	242	b'eLuzYgZlG23b0KAb6QqKI8PRtg0VwnC0hUONUBxt5VCtb0nlvA0qKO0AFlSuRw=='	8e283515a0e8de066fd0de5470bceed5	152df6a5fb059577cd690a1dec0916ee	d25fcba0892f051fb2b8ca87dd98b60c	4b11594ad88663a8db100a073af0f42e	1112.250758	541.7612887	0	515.5384615	0.02739726	17.02400094	125.435566	0.275417887	0.032372571	0.488560545	0.373838312	0.42274015	0.268869886	0.308277892	0.312905233	0.174247407	0.173478796
-1	-1	-1	17	1141	0	0	3.744024	0	1.8408118	1.3104084	1.7316111	3.9624254	0.5148033	1.7940115	20.06.23_Haec_Placa23_Plate_D_p00_0_E11f02d1.TIF	20.06.23_Haec_Placa23_Plate_D_p00_0_E11f02d0.TIF	20.06.23_Haec_Placa23_Plate_D_p00_0_E11f02d2.TIF	0	0	0	243	1	1536	1536	1536	1536	243	b'eLuzYgZlG23b0KAb6QqKI6PRtg0VwnC0hUONUBxt5VCtb0nlvA0qKO0AH1auSw=='	1d1c2d902a77b420575d7ec9a1e3b11d	0d991d4d50bbbba5a467a2ad5e297a6d	520a2136b03c4c3c33cf27bc53145325	f44fa9823b79ac099ba776390ecdea99	1258.520866	714.2145195	0	682.8823529	0.014899211	14.46432645	106.2372008	0.230878491	0.024900759	0.405754567	0.306322292	0.346603437	0.226727601	0.256171035	0.259614035	0.156024132	0.154889936
-1	-1	-1	15	1020	0	0	3.6660235	0	1.8408118	1.3104084	1.7472112	3.9468253	0.4836031	1.8096116	20.06.23_Haec_Placa23_Plate_D_p00_0_E11f03d1.TIF	20.06.23_Haec_Placa23_Plate_D_p00_0_E11f03d0.TIF	20.06.23_Haec_Placa23_Plate_D_p00_0_E11f03d2.TIF	0	0	0	244	1	1536	1536	1536	1536	244	b'eLuzYgZlG23b0KAb6TrajaRWGI62cKgRiqOtHKr1Lamct0EFpR0AKFiuTw=='	4e1e37329799f67b5cd905ce95cb9b16	3988a4fdc61939b171ec059ad38c5e19	c4144d9118ff0a1ee7eebed7ef9b5d53	1fc3f797ec9cc74a3b7b46efcf8f7b9d	1010.10394	959.7940246	0	499.8666667	0.014705882	16.36537143	119.9500686	0.270768942	0.032495196	0.459973751	0.360557488	0.411322579	0.262588086	0.303204039	0.308500585	0.174171477	0.173333338
-1	-1	-1	23	933	0	0	3.3852217	0	1.872012	1.4508093	1.9500125	3.6192232	0.4836031	1.8252117	20.06.23_Haec_Placa23_Plate_D_p00_0_E11f04d1.TIF	20.06.23_Haec_Placa23_Plate_D_p00_0_E11f04d0.TIF	20.06.23_Haec_Placa23_Plate_D_p00_0_E11f04d2.TIF	0	0	0	245	1	1536	1536	1536	1536	245	b'eLuzYgZlG23b0KAb6QqKI5PRtg0VwnC0hUONUBxt5VCtb0nlvA0qKO0AMVquUw=='	3e831c8b47ba9b3d4e364f297e5fd23a	98cec848652c204bc0b7c961400d52f5	e226bdbc5898dc5b57b84551b8867bc3	1801010fba3e6ecb078c3ef7344f5b3e	1175.977856	857.9900006	0	535.9130435	0.024651661	17.22707314	128.2034248	0.280733673	0.03544123	0.500671407	0.382334037	0.434049987	0.272074144	0.315839292	0.321211365	0.17386462	0.173410677
-1	-1	-1	13	905	0	0	3.2604209	0	1.8096116	1.3572087	1.6848108	4.0092257	0.468003	1.7472112	20.06.23_Haec_Placa23_Plate_D_p00_0_E11f05d1.TIF	20.06.23_Haec_Placa23_Plate_D_p00_0_E11f05d0.TIF	20.06.23_Haec_Placa23_Plate_D_p00_0_E11f05d2.TIF	0	0	0	246	1	1536	1536	1536	1536	246	b'eLuzYgZlG23b0KAb6QqKI9PRtg0VwnC0hUONUBxt5VCtb0nlvA0qKO0AOlyuVw=='	2980d22f70f425b93a3a8541ed76a199	00409493d92bf44f02c64b8f9d821c86	fec4941a7c7e7b0f82e2c94d2791322f	76ea5f331ce5d75beddd021369f31ad4	911.4087341	781.9547105	0	382	0.014364641	16.44265669	120.435423	0.269800678	0.033084174	0.493551155	0.368883121	0.418853873	0.262517227	0.303418199	0.30872929	0.166781502	0.166157518
-1	-1	-1	99	764	0	0	3.2916211	0	1.5444099	1.5444099	1.6692107	3.9624254	0.5772037	1.7784114	20.06.23_Haec_Placa23_Plate_D_p00_0_F02f00d1.TIF	20.06.23_Haec_Placa23_Plate_D_p00_0_F02f00d0.TIF	20.06.23_Haec_Placa23_Plate_D_p00_0_F02f00d2.TIF	0	0	0	247	1	1536	1536	1536	1536	247	b'eLuzYgZlG23b0KAb6TbatqFWGI62cKgRiqOtHKr1Lamct0EFpR0AFmSuRw=='	86d7a62ba895cc0a67e8db67e9a3fb96	1ec393b62ef392af7451062586752dd1	7671841d750bc4739a67380dfe108216	d46ac9f1fa38a67019cfba567694857d	1052.413901	818.5359471	0	415.6868687	0.129581152	21.54277335	154.7859753	0.372563145	0.050520994	0.558728731	0.517549543	0.580505093	0.361091643	0.426451218	0.436051236	0.223755267	0.223154713
-1	-1	-1	123	839	0	0	3.3852217	0	1.6536106	1.2012077	1.5132097	3.900025	0.4368028	1.8096116	20.06.23_Haec_Placa23_Plate_D_p00_0_F02f01d1.TIF	20.06.23_Haec_Placa23_Plate_D_p00_0_F02f01d0.TIF	20.06.23_Haec_Placa23_Plate_D_p00_0_F02f01d2.TIF	0	0	0	248	1	1536	1536	1536	1536	248	b'eLuzYgZlG23b0KAb6QYqCQ1H2zZUCMPRFg41QnG0lUO1viWV8zaooLQDAB9mrks='	8bb196a3f1c6121c162088ed52b7883c	410eb2e65aa7bb369413741b73312401	931d85d96e6f31098b3e5a6f806fcb40	51d22e80deddd37a7b4f51e581b354d0	992.7904417	786.6798436	0	384.6178862	0.146603099	20.89812855	152.3614188	0.359011672	0.049148145	0.595202348	0.508373656	0.568043198	0.349624594	0.413518026	0.421872453	0.217415696	0.216854804
-1	-1	-1	83	1096	0	0	3.6816236	0	1.872012	1.2636081	1.6380105	3.9780255	0.468003	1.8408118	20.06.23_Haec_Placa23_Plate_D_p00_0_F02f02d1.TIF	20.06.23_Haec_Placa23_Plate_D_p00_0_F02f02d0.TIF	20.06.23_Haec_Placa23_Plate_D_p00_0_F02f02d2.TIF	0	0	0	249	1	1536	1536	1536	1536	249	b'eLuzYgZlG23b0KAb6QYqCY1G2zZUCMPRFg41QnG0lUO1viWV8zaooLQDAChork8='	da7e09342d0885512713612269653f74	3dc06dbfc4a74e20d786d0c69eb994db	02f3976decc0f10af0675fa01038f8ed	35d53473fc6a1e62adcdb3d93efcd1e9	649.848436	913.6277238	0	357.7951807	0.075729927	19.57868235	142.3914091	0.323175192	0.040709532	0.550689489	0.456440541	0.508175907	0.318301408	0.367572786	0.375710257	0.204139836	0.203513673
-1	-1	-1	68	1288	0	0	3.4008218	0	2.2308143	1.2324079	1.4196091	4.0092257	0.468003	1.9188123	20.06.23_Haec_Placa23_Plate_D_p00_0_F02f03d1.TIF	20.06.23_Haec_Placa23_Plate_D_p00_0_F02f03d0.TIF	20.06.23_Haec_Placa23_Plate_D_p00_0_F02f03d2.TIF	0	0	0	250	1	1536	1536	1536	1536	250	b'eLuzYgZlG23b0KAb6QYqCUe7kdQIw9EWDjVCcbSVQ7W+JZXzNqigtAMAMWquUw=='	c898ffeefc38d5c4541b87386cc798b6	3209a50ea24e9f565a590851866642d0	6806d8641c1239689cf4c738f163957c	423cd71628e2444c767df050b01cec52	626.6881068	738.6207889	0	346.4558824	0.052795031	18.65831558	134.3385646	0.306584926	0.035590975	0.479483178	0.424305818	0.473486795	0.301486863	0.34427341	0.349244925	0.199074417	0.198322377
-1	-1	-1	61	1286	0	0	3.2448208	0	1.9812127	1.2636081	1.4664094	3.9624254	0.4836031	1.8096116	20.06.23_Haec_Placa23_Plate_D_p00_0_F02f04d1.TIF	20.06.23_Haec_Placa23_Plate_D_p00_0_F02f04d0.TIF	20.06.23_Haec_Placa23_Plate_D_p00_0_F02f04d2.TIF	0	0	0	251	1	1536	1536	1536	1536	251	b'eLuzYgZlG23b0KAb6QYqCU1G2zZUCMPRFg41QnG0lUO1viWV8zaooLQDADpsrlc='	c6a1b02af2ecad2e2751788f52314b0d	143420ae187eee91ae3deb5eec8cc6f6	79b42f700fd4607ebcc975d718fef210	3f6a94e097fc1724f9b67b69e9e5b71c	882.2141319	876.2592648	0	518	0.047433904	17.22523755	125.6738606	0.280264088	0.0335163	0.510095899	0.385268206	0.434388445	0.276270041	0.31533468	0.318616787	0.182365144	0.181413721
-1	-1	-1	66	623	0	0	3.0732197	0	1.7004109	1.2324079	1.716011	3.3384214	0.5616036	1.8564119	20.06.23_Haec_Placa23_Plate_D_p00_0_F02f05d1.TIF	20.06.23_Haec_Placa23_Plate_D_p00_0_F02f05d0.TIF	20.06.23_Haec_Placa23_Plate_D_p00_0_F02f05d2.TIF	0	0	0	252	1	1536	1536	1536	1536	252	b'eLuzYgZlG23b0KAb6QYqCU1H2zZUCMPRFg41QnG0lUO1viWV8zaooLQDAENurls='	615f85810839d13f7bc7570336974462	05621fefa2534f34af227b7e3501de84	ffafd397ca0e5dd3e5fb4410e52acacb	179ac53260d213ed20bb468ccb2871ee	1153.009847	786.4824277	0	312.8333333	0.105939005	21.20480335	160.2417751	0.363752252	0.048298871	0.559454361	0.500242354	0.568973668	0.348105385	0.416021184	0.426607506	0.216372397	0.216076548
-1	-1	-1	15	966	0	0	2.9952192	0	1.9188123	1.3572087	1.6848108	3.900025	0.4836031	1.7004109	20.06.23_Haec_Placa23_Plate_D_p00_0_F03f00d1.TIF	20.06.23_Haec_Placa23_Plate_D_p00_0_F03f00d0.TIF	20.06.23_Haec_Placa23_Plate_D_p00_0_F03f00d2.TIF	0	0	0	253	1	1536	1536	1536	1536	253	b'eLuzYgZlG23b0KAb6WZgPNq2oU4YjrZwqBGKo60cqvUtqZy3QQWlHQAfcq5L'	b513c3ccee2bad93a0a18c21af59e028	77fe56a030bda5b0faedbd80ee55713e	6ef7047b522b55ea5ba6df155e6a58b3	662a9936b7cd2c3c555e19cd83a36ed3	750.1969566	789.5445991	0	332	0.01552795	16.22206028	121.7340919	0.257164177	0.032225065	0.492769906	0.350071052	0.398477661	0.250686971	0.289319692	0.293569611	0.16187229	0.160902047
-1	-1	-1	5	960	0	0	3.0732197	0	1.7784114	1.2636081	1.716011	3.9780255	0.4524029	1.716011	20.06.23_Haec_Placa23_Plate_D_p00_0_F03f01d1.TIF	20.06.23_Haec_Placa23_Plate_D_p00_0_F03f01d0.TIF	20.06.23_Haec_Placa23_Plate_D_p00_0_F03f01d2.TIF	0	0	0	254	1	1536	1536	1536	1536	254	b'eLuzYgZlG23b0KAb6WZgnGZgONq2oUIYjrZwqBGKo60cqvUtqZy3QQWlHQAodK5P'	a30c810ccba83fad9f3117954e87e4da	0ec803e92e35f682aa8306263dff2c19	1fd494fa8b1d7f777fbf3b86f98029f7	1a803a519771a118c115e95d6405fbcb	1488.797568	687.9164483	0	692.2	0.005208333	15.86061726	117.922581	0.25195977	0.031719772	0.492342229	0.337973866	0.390567819	0.24616327	0.283079567	0.287336611	0.161405234	0.160731214
-1	-1	-1	6	1102	0	0	3.3384214	0	1.9032122	1.3416086	1.7316111	4.1028263	0.4836031	1.7628113	20.06.23_Haec_Placa23_Plate_D_p00_0_F03f02d1.TIF	20.06.23_Haec_Placa23_Plate_D_p00_0_F03f02d0.TIF	20.06.23_Haec_Placa23_Plate_D_p00_0_F03f02d2.TIF	0	0	0	255	1	1536	1536	1536	1536	255	b'eLuzYgZlG23b0KAb6WZgnGZgNNq2oUIYjrZwqBGKo60cqvUtqZy3QQWlHQAxdq5T'	bac10c95fc7c00df837365527b4de160	7d242fd25dd49782ed55ca0ac7738441	509d5f7057ba41fa84b1eab966b7e710	1d956a7fa0ee5a930c24a82b59045db9	953.2208636	773.9466101	0	504.3333333	0.005444646	14.6919971	107.7371619	0.232178575	0.026929649	0.45991942	0.30879685	0.35219744	0.228076524	0.258928996	0.262243344	0.153724072	0.15276681
-1	-1	-1	25	1341	0	0	3.5256226	0	2.4024154	1.4508093	1.6380105	3.8220245	0.4368028	1.5444099	20.06.23_Haec_Placa23_Plate_D_p00_0_F03f03d1.TIF	20.06.23_Haec_Placa23_Plate_D_p00_0_F03f03d0.TIF	20.06.23_Haec_Placa23_Plate_D_p00_0_F03f03d2.TIF	0	0	0	256	1	1536	1536	1536	1536	256	b'eLuzYgZlG23b0KAb6WZgPNqNpE4YjrZwqBGKo60cqvUtqZy3QQWlHQA6eK5X'	3e05fcc3a9b8b6319605e8cbfe11ad6c	b5c1efbc19078aa5588bb198c2c4660c	c53ade3af4613089bf0391f4b2d76ce5	73f041d74f0914af206687c14738a418	1082.593013	360.7756276	0	652.12	0.018642804	13.99885983	100.654656	0.223564509	0.024395024	0.422311	0.303034034	0.340992246	0.222087375	0.248862476	0.250908751	0.151973218	0.150850263
-1	-1	-1	56	1240	0	0	3.9156251	0	2.028013	1.3416086	2.0436131	3.9936256	0.4524029	1.4664094	20.06.23_Haec_Placa23_Plate_D_p00_0_F03f04d1.TIF	20.06.23_Haec_Placa23_Plate_D_p00_0_F03f04d0.TIF	20.06.23_Haec_Placa23_Plate_D_p00_0_F03f04d2.TIF	0	0	0	257	1	1536	1536	1536	1536	257	b'eLuzYgZlG23b0KAb6WZgnGZgMtq2oUIYjrZwqBGKo60cqvUtqZy3QQWlHQBDeq5b'	97ea7e2d64d96c4fe915547546dfe9b0	3858ff06d67ec5f7c9f69231816033b4	572a0cd17bf8981c662cf3bde439fd42	9aec83371c78640f4799e528c060999a	1231.915404	952.450657	0	723.8571429	0.04516129	15.91119899	113.3512617	0.256748898	0.028826694	0.506953191	0.359440237	0.398289067	0.25750771	0.28749255	0.288635365	0.173023408	0.171922839
-1	-1	-1	18	923	0	0	3.5724229	0	1.9656126	1.2948083	1.6692107	3.9624254	0.4524029	1.8408118	20.06.23_Haec_Placa23_Plate_D_p00_0_F03f05d1.TIF	20.06.23_Haec_Placa23_Plate_D_p00_0_F03f05d0.TIF	20.06.23_Haec_Placa23_Plate_D_p00_0_F03f05d2.TIF	0	0	0	258	1	1536	1536	1536	1536	258	b'eLuzYgZlG23b0KAb6WZgnGZgOtq2oUIYjrZwqBGKo60cqvUtqZy3QQWlHQBMfK5f'	47235ed870879678c7248450635bf1e6	fa5f5d96b08c7724a665e0fd423123a4	8e0328e0b5db560bd313c165386c9857	a77afa3835de9a0c7d5f10f6def16096	884.9878176	614.5180496	0	383.5	0.019501625	17.32658259	129.1110694	0.2774956	0.034066238	0.490939677	0.37135089	0.425874714	0.269599278	0.31137951	0.316391572	0.174329238	0.173551722
-1	-1	-1	17	823	0	0	3.6036231	0	1.7940115	1.3260085	1.5756101	3.900025	0.4212027	1.8408118	20.06.23_Haec_Placa23_Plate_D_p00_0_F04f00d1.TIF	20.06.23_Haec_Placa23_Plate_D_p00_0_F04f00d0.TIF	20.06.23_Haec_Placa23_Plate_D_p00_0_F04f00d2.TIF	0	0	0	259	1	1536	1536	1536	1536	259	b'eLuzYgZlG23b0KAb6WZgMtq2oU4YjrZwqBGKo60cqvUtqZy3QQWlHQAogK5P'	9a017f907484a736619c74540457fc5a	dc309a1a6486855a1fca5eb0499a0fd7	3fc4ee435d65baaa2320f270e4177d61	a2cbc13e4e0fdc5195be810919b24cf7	1126.013436	872.8805925	0	451.7058824	0.020656136	17.9312658	140.1870383	0.278769693	0.034048079	0.507770752	0.374964868	0.429752471	0.270751077	0.312919084	0.317971086	0.17550807	0.174831444
-1	-1	-1	14	822	0	0	3.2604209	0	1.8096116	1.248008	1.6536106	3.900025	0.4524029	1.8408118	20.06.23_Haec_Placa23_Plate_D_p00_0_F04f01d1.TIF	20.06.23_Haec_Placa23_Plate_D_p00_0_F04f01d0.TIF	20.06.23_Haec_Placa23_Plate_D_p00_0_F04f01d2.TIF	0	0	0	260	1	1536	1536	1536	1536	260	b'eLuzYgZlG23b0KAb6WZgkmZgONq2oUIYjrZwqBGKo60cqvUtqZy3QQWlHQAxgq5T'	b8ad47446154459790e7ab3c62722471	a73e6f9515b68435ca997608ad775cf3	1b45347ec44aa18d946bad995e7d1b34	680ecc4e0852421205a001bf5417b3e9	832.2486987	817.7106668	0	320.0714286	0.01703163	18.08232003	139.2459224	0.284614291	0.035286963	0.505173006	0.381021908	0.440742341	0.275461702	0.319238852	0.32377273	0.180110687	0.17925672
-1	-1	-1	11	1134	0	0	3.6816236	0	2.0904134	1.404009	1.6692107	4.056026	0.4992032	1.6536106	20.06.23_Haec_Placa23_Plate_D_p00_0_F04f02d1.TIF	20.06.23_Haec_Placa23_Plate_D_p00_0_F04f02d0.TIF	20.06.23_Haec_Placa23_Plate_D_p00_0_F04f02d2.TIF	0	0	0	261	1	1536	1536	1536	1536	261	b'eLuzYgZlG23b0KAb6WZgkmZgNNq2oUIYjrZwqBGKo60cqvUtqZy3QQWlHQA6hK5X'	8ed81f3542319e926886ab43f721b02b	45465b7b4c80300ff62b4e6a1754d7bc	ab282004f0350bf32efe97f125f9a3d2	49b48358cfc81d85572261ce11a9d3d6	1065.944884	649.7444141	0	550.2727273	0.009700176	15.41524748	114.2078497	0.241485118	0.027350695	0.468701251	0.326002015	0.371663737	0.237160926	0.26927456	0.272327704	0.158360139	0.157308854
-1	-1	-1	12	1500	0	0	3.2292207	0	2.340015	1.3572087	1.56001	4.0872262	0.4992032	1.7004109	20.06.23_Haec_Placa23_Plate_D_p00_0_F04f03d1.TIF	20.06.23_Haec_Placa23_Plate_D_p00_0_F04f03d0.TIF	20.06.23_Haec_Placa23_Plate_D_p00_0_F04f03d2.TIF	0	0	0	262	1	1536	1536	1536	1536	262	b'eLuzYgZlG23b0KAb6WZgMtqNpE4YjrZwqBGKo60cqvUtqZy3QQWlHQBDhq5b'	940a78bd8461ff123f67e4f0de39820c	4ac445d2dc061f7ab1dead3e22bb57b4	9570e3029ddcca8c4f4f45dbebcd6810	754390eadf9cef3885eab43329a76a76	886.738971	807.340534	0	561.5833333	0.008	13.82576766	99.92447581	0.216512423	0.023286276	0.437625832	0.294760793	0.331113735	0.215531877	0.239899552	0.24166798	0.146431377	0.145338567
-1	-1	-1	13	1302	0	0	3.8688248	0	2.1216136	1.3416086	1.6380105	3.6504234	0.3588023	1.2792082	20.06.23_Haec_Placa23_Plate_D_p00_0_F04f04d1.TIF	20.06.23_Haec_Placa23_Plate_D_p00_0_F04f04d0.TIF	20.06.23_Haec_Placa23_Plate_D_p00_0_F04f04d2.TIF	0	0	0	263	1	1536	1536	1536	1536	263	b'eLuzYgZlG23b0KAb6WZgkmZgMtq2oUIYjrZwqBGKo60cqvUtqZy3QQWlHQBMiK5f'	23d21e4af90d5775a209a3fd0ae452b8	0cee0ef7e75abe6a53a448341aa83687	fdec4a9fa2a961fc8da194bce3410f68	5016dfd213b1bc140ac4e101eba7db73	841.640748	924.7362654	0	497.3076923	0.009984639	13.79123252	102.4146528	0.212797058	0.022711667	0.432415859	0.287358823	0.324282411	0.211045764	0.235427406	0.236661552	0.145387192	0.144055907
-1	-1	-1	17	902	0	0	3.4476221	0	1.7784114	1.2168078	1.5756101	4.0872262	0.6084039	1.7784114	20.06.23_Haec_Placa23_Plate_D_p00_0_F04f05d1.TIF	20.06.23_Haec_Placa23_Plate_D_p00_0_F04f05d0.TIF	20.06.23_Haec_Placa23_Plate_D_p00_0_F04f05d2.TIF	0	0	0	264	1	1536	1536	1536	1536	264	b'eLuzYgZlG23b0KAb6WZgkmZgOtq2oUIYjrZwqBGKo60cqvUtqZy3QQWlHQBViq5j'	5a5c2c872d0de4bb7945a0997cab4b7e	b567ec44ed30d5256b54e8c01bd85fed	48eafded8ae9c6c153194da64e925f85	23ddccdc5dbf65b935cc6e8b228a631a	781.0722861	701.4822265	0	311.5294118	0.018847007	16.90085259	131.0948387	0.258146392	0.029337856	0.461231639	0.345254563	0.392448164	0.253109683	0.287754551	0.290793887	0.171336033	0.170449115
-1	-1	-1	78	620	0	0	3.6660235	0	1.5912102	1.2168078	1.6380105	3.9312252	0.5304034	1.872012	20.06.23_Haec_Placa23_Plate_D_p00_0_F05f00d1.TIF	20.06.23_Haec_Placa23_Plate_D_p00_0_F05f00d0.TIF	20.06.23_Haec_Placa23_Plate_D_p00_0_F05f00d2.TIF	0	0	0	265	1	1536	1536	1536	1536	265	b'eLuzYgZlG23b0KAb6WZgOtq2oU4YjrZwqBGKo60cqvUtqZy3QQWlHQAxjq5T'	98c91d8480ccec3b82e8073d508a31dc	4a3880d7f3e85a3d5d141ba4773d46b6	ed728a42dc4e78ffa8e3606158f11794	09e73c86a59fc8620debb8fe79b7f5aa	899.495143	720.473384	0	234.025641	0.125806452	26.1930873	217.9573044	0.38933271	0.049617332	0.651387101	0.555079077	0.620904504	0.380752086	0.442672873	0.451552825	0.23563568	0.234661613
-1	-1	-1	86	477	0	0	3.6660235	0	1.7472112	1.2168078	1.5444099	3.9624254	0.468003	1.8408118	20.06.23_Haec_Placa23_Plate_D_p00_0_F05f01d1.TIF	20.06.23_Haec_Placa23_Plate_D_p00_0_F05f01d0.TIF	20.06.23_Haec_Placa23_Plate_D_p00_0_F05f01d2.TIF	0	0	0	266	1	1536	1536	1536	1536	266	b'eLuzYgZlG23b0KAb6WZgmmZgONq2oUIYjrZwqBGKo60cqvUtqZy3QQWlHQA6kK5X'	55567bcd863970b336320831c7e2ed6d	146f5937e696b652ef3b0ef130d9e973	a992b62dd4f081884d6ea676682b786d	e928726bb0cf3987dd528d652307e516	903.3944966	738.2450388	0	204.7674419	0.180293501	29.29675742	254.4346673	0.417984143	0.059941631	0.723923609	0.603321426	0.681851454	0.408626213	0.48133248	0.489176648	0.246105157	0.245398124
-1	-1	-1	53	901	0	0	3.8844249	0	1.8252117	1.2168078	1.7628113	3.9780255	0.4524029	1.8408118	20.06.23_Haec_Placa23_Plate_D_p00_0_F05f02d1.TIF	20.06.23_Haec_Placa23_Plate_D_p00_0_F05f02d0.TIF	20.06.23_Haec_Placa23_Plate_D_p00_0_F05f02d2.TIF	0	0	0	267	1	1536	1536	1536	1536	267	b'eLuzYgZlG23b0KAb6WZgmmZgNNq2oUIYjrZwqBGKo60cqvUtqZy3QQWlHQBDkq5b'	433c7b06e679ecca104ecb70a208e49e	653a5a78a579bef3c0335432b031cbf2	6c83cb76860dc435bd0d0ff4d056461f	ee917f3718735f934c5e123e51202f03	830.2823994	779.6169726	0	326.5849057	0.058823529	21.61079465	165.0599549	0.34097953	0.04259755	0.571346481	0.477251866	0.535905651	0.335062376	0.384644852	0.390644391	0.215812502	0.214994239
-1	-1	-1	39	1061	0	0	3.588023	0	1.9188123	1.3728088	1.6692107	3.9312252	0.4524029	1.7628113	20.06.23_Haec_Placa23_Plate_D_p00_0_F05f03d1.TIF	20.06.23_Haec_Placa23_Plate_D_p00_0_F05f03d0.TIF	20.06.23_Haec_Placa23_Plate_D_p00_0_F05f03d2.TIF	0	0	0	268	1	1536	1536	1536	1536	268	b'eLuzYgZlG23b0KAb6WZgOtqNpE4YjrZwqBGKo60cqvUtqZy3QQWlHQBMlK5f'	630234b4125454322d013402d5a44023	e6c2ab3443ce5914d4481618d41c4667	8090a998a0cff19dffd0a70da6874566	94b5064abf6dd2c0325b52490a1a4eb5	786.3894494	808.8021129	0	377.9230769	0.036757776	17.74564921	129.6419061	0.285282113	0.036061061	0.516700475	0.396418483	0.448507708	0.281934885	0.322399056	0.326436408	0.185404082	0.184406133
-1	-1	-1	36	996	0	0	3.3072212	0	1.7784114	1.2792082	1.7316111	4.0092257	0.468003	1.872012	20.06.23_Haec_Placa23_Plate_D_p00_0_F05f04d1.TIF	20.06.23_Haec_Placa23_Plate_D_p00_0_F05f04d0.TIF	20.06.23_Haec_Placa23_Plate_D_p00_0_F05f04d2.TIF	0	0	0	269	1	1536	1536	1536	1536	269	b'eLuzYgZlG23b0KAb6WZgmmZgMtq2oUIYjrZwqBGKo60cqvUtqZy3QQWlHQBVlq5j'	1384d7ea03f75e5f6daf024afce0d303	3bb24f0adc614b17ed4744d144d84094	9568a37f0827c2768eb85bc28399ac55	dc8da42df9482b7fdfa40fb628b08e08	882.0541532	660.6983287	0	422.2777778	0.036144578	18.21138719	134.6819706	0.291033751	0.038695961	0.536977026	0.408685733	0.467143092	0.287803865	0.331213698	0.334122775	0.187628952	0.186837551
-1	-1	-1	100	527	0	0	3.5568228	0	1.6068103	1.248008	2.0748133	4.0092257	0.4368028	1.872012	20.06.23_Haec_Placa23_Plate_D_p00_0_F05f05d1.TIF	20.06.23_Haec_Placa23_Plate_D_p00_0_F05f05d0.TIF	20.06.23_Haec_Placa23_Plate_D_p00_0_F05f05d2.TIF	0	0	0	270	1	1536	1536	1536	1536	270	b'eLuzYgZlG23b0KAb6WZgmmZgOtq2oUIYjrZwqBGKo60cqvUtqZy3QQWlHQBemK5n'	5736b90f9cd26e2324587c824f667db4	4c50cb6573bfa06c561a67d8b235a160	ffa1c57aa72acd97cb22614b7fddde1c	847f656be3694443f1706ebcea8ee7da	815.3133511	819.8817039	0	153.22	0.189753321	28.67137027	241.9386221	0.421164947	0.056583696	0.649852354	0.585608525	0.660207625	0.411242336	0.480513633	0.489824024	0.257082271	0.256159549
-1	-1	-1	23	1106	0	0	3.4476221	0	1.8876121	1.3416086	1.5288098	3.9936256	0.468003	1.6692107	20.06.23_Haec_Placa23_Plate_D_p00_0_F06f00d1.TIF	20.06.23_Haec_Placa23_Plate_D_p00_0_F06f00d0.TIF	20.06.23_Haec_Placa23_Plate_D_p00_0_F06f00d2.TIF	0	0	0	271	1	1536	1536	1536	1536	271	b'eLuzYgZlG23b0KAb6WZgNtq2oU4YjrZwqBGKo60cqvUtqZy3QQWlHQA6nK5X'	9f916f8e1189d4a0e963324efb196d5d	d2edfadfdcb25621bd71a57f4c44221d	cecb844107177f9f4afdf05d45777542	de237e7225ae64581162aad80306a29f	879.6262447	635.6689385	0	471.2173913	0.02079566	15.5217463	114.688398	0.25096001	0.031003796	0.484385827	0.340212044	0.390582572	0.245222859	0.282684176	0.286418119	0.162585545	0.161897675
-1	-1	-1	18	1090	0	0	3.0888198	0	2.2464144	1.4820095	1.5912102	3.8844249	0.4836031	1.6536106	20.06.23_Haec_Placa23_Plate_D_p00_0_F06f01d1.TIF	20.06.23_Haec_Placa23_Plate_D_p00_0_F06f01d0.TIF	20.06.23_Haec_Placa23_Plate_D_p00_0_F06f01d2.TIF	0	0	0	272	1	1536	1536	1536	1536	272	b'eLuzYgZlG23b0KAb6WZglmZgONq2oUIYjrZwqBGKo60cqvUtqZy3QQWlHQBDnq5b'	0a3f69681643047a093ef2ef4632a9b1	1b1aa16d1135c1aa422a272c65944017	5c1a30bf15c87f06eb4c8085d1c129e5	199ceaaee963f70481ee9555efc01f05	785.5090463	674.4020419	0	415.3888889	0.016513761	13.63787045	101.5317961	0.216736827	0.025626913	0.434133117	0.290152914	0.333718305	0.212506592	0.242736729	0.245294123	0.144525999	0.143662534
-1	-1	-1	24	1260	0	0	3.3696216	0	2.4024154	1.404009	1.6068103	3.9624254	0.4524029	1.5912102	20.06.23_Haec_Placa23_Plate_D_p00_0_F06f02d1.TIF	20.06.23_Haec_Placa23_Plate_D_p00_0_F06f02d0.TIF	20.06.23_Haec_Placa23_Plate_D_p00_0_F06f02d2.TIF	0	0	0	273	1	1536	1536	1536	1536	273	b'eLuzYgZlG23b0KAb6WZglmZgNNq2oUIYjrZwqBGKo60cqvUtqZy3QQWlHQBMoK5f'	b00218b33a68dda51fc3a99a43c9a245	e7d27a322f2046c3d4e8a8eaafdcd5e9	0fdbe25a1c4f269667ddf77871cf9637	244e97ada05497e7a3fe81a1947ae33b	839.3483022	799.9471548	0	516.625	0.019047619	13.70466885	101.0252779	0.212751327	0.024884845	0.465561772	0.292228456	0.331752267	0.211410697	0.239052822	0.240774981	0.142847811	0.141646441
-1	-1	-1	21	1232	0	0	3.1512202	0	2.2152142	1.3728088	1.4664094	4.056026	0.4836031	1.872012	20.06.23_Haec_Placa23_Plate_D_p00_0_F06f03d1.TIF	20.06.23_Haec_Placa23_Plate_D_p00_0_F06f03d0.TIF	20.06.23_Haec_Placa23_Plate_D_p00_0_F06f03d2.TIF	0	0	0	274	1	1536	1536	1536	1536	274	b'eLuzYgZlG23b0KAb6WZgNtqNpE4YjrZwqBGKo60cqvUtqZy3QQWlHQBVoq5j'	fe878e6abef23a129b7550c1567236fd	6d554bac782c99a756c5276c322ef532	492d000d24d16f4fe2b34b196f0e6ac9	b4366f62889316d2a31b1127df04c947	982.4949827	881.9637039	0	584.4285714	0.017045455	14.45111443	105.9300544	0.229699839	0.025881718	0.450617933	0.309826212	0.352883891	0.225807642	0.256379781	0.259436281	0.153389997	0.152505098
-1	-1	-1	11	1112	0	0	3.4164219	0	2.2620145	1.2792082	1.6224104	3.8688248	0.468003	1.8564119	20.06.23_Haec_Placa23_Plate_D_p00_0_F06f04d1.TIF	20.06.23_Haec_Placa23_Plate_D_p00_0_F06f04d0.TIF	20.06.23_Haec_Placa23_Plate_D_p00_0_F06f04d2.TIF	0	0	0	275	1	1536	1536	1536	1536	275	b'eLuzYgZlG23b0KAb6WZglmZgMtq2oUIYjrZwqBGKo60cqvUtqZy3QQWlHQBepK5n'	65e84f6b450abe9d50b6f9d0ab3ae8a5	168b2c602706755395b8606be34410e6	e4303d75cf39bb140cd67fcf1e88356a	f95fd63401bdf4b7a61acc5368c130f8	1179.060244	1018.085282	0	644.1818182	0.009892086	14.84141665	110.5526692	0.236121108	0.027630839	0.461714522	0.314176903	0.361680077	0.229946382	0.263834575	0.267319093	0.154383557	0.153516016
-1	-1	-1	10	945	0	0	3.2448208	0	1.9968128	1.2792082	1.5912102	3.9468253	0.4524029	1.8408118	20.06.23_Haec_Placa23_Plate_D_p00_0_F06f05d1.TIF	20.06.23_Haec_Placa23_Plate_D_p00_0_F06f05d0.TIF	20.06.23_Haec_Placa23_Plate_D_p00_0_F06f05d2.TIF	0	0	0	276	1	1536	1536	1536	1536	276	b'eLuzYgZlG23b0KAb6WZglmZgOtq2oUIYjrZwqBGKo60cqvUtqZy3QQWlHQBnpq5r'	5c95660be6483516f33e2ac40ade45ee	8c766ad9a699a0817beaa4183af6eda1	570b2e70fe30406bc5a1057884b01076	c83301697b0f1b9eecd68739a2c65be0	1003.977875	614.838852	0	454.2	0.010582011	15.90066646	117.4159676	0.25965246	0.032445276	0.455931009	0.346757972	0.40172218	0.251630092	0.292222332	0.296427024	0.169088085	0.168245673
-1	-1	-1	18	925	0	0	3.0576196	0	2.2464144	1.4196091	1.7316111	4.0716261	0.4524029	1.7316111	20.06.23_Haec_Placa23_Plate_D_p00_0_F07f00d1.TIF	20.06.23_Haec_Placa23_Plate_D_p00_0_F07f00d0.TIF	20.06.23_Haec_Placa23_Plate_D_p00_0_F07f00d2.TIF	0	0	0	277	1	1536	1536	1536	1536	277	b'eLuzYgZlG23b0KAb6WZgPtq2oU4YjrZwqBGKo60cqvUtqZy3QQWlHQBDqq5b'	4720aaaa9772c984e47bfa65c2b6f4ce	307428fb702b7fd8d016f9f252634666	1e9923519170b2f849fd1cf40ff09e14	2e70c84545b7b6bcdebdd1d040d094ed	1015.231947	715.1947165	0	426	0.019459459	15.99068615	123.5505406	0.247636466	0.032799153	0.56894243	0.346119776	0.39517966	0.244011674	0.281156286	0.285218873	0.157358775	0.156510869
-1	-1	-1	15	889	0	0	3.1044199	0	1.8408118	1.3572087	1.7472112	4.1028263	0.4524029	1.6692107	20.06.23_Haec_Placa23_Plate_D_p00_0_F07f01d1.TIF	20.06.23_Haec_Placa23_Plate_D_p00_0_F07f01d0.TIF	20.06.23_Haec_Placa23_Plate_D_p00_0_F07f01d2.TIF	0	0	0	278	1	1536	1536	1536	1536	278	b'eLuzYgZlG23b0KAb6WZgnmZgONq2oUIYjrZwqBGKo60cqvUtqZy3QQWlHQBMrK5f'	d95a8503863ce7bc2b72cb24a845d659	c67422edd5b424da4025c99365573108	7917e6ce56ecd4b7cb995b3f2993b8ab	e8cd5a5200213eaba53de213ed4f19a8	1145.061445	470.2582219	0	465.8666667	0.016872891	16.24813557	125.5859404	0.247719408	0.032131279	0.55665066	0.346386123	0.3938199	0.24502513	0.281101849	0.284748237	0.159580057	0.158547833
-1	-1	-1	17	1288	0	0	3.3228213	0	2.0436131	1.3416086	1.5912102	3.9936256	0.4524029	1.8408118	20.06.23_Haec_Placa23_Plate_D_p00_0_F07f02d1.TIF	20.06.23_Haec_Placa23_Plate_D_p00_0_F07f02d0.TIF	20.06.23_Haec_Placa23_Plate_D_p00_0_F07f02d2.TIF	0	0	0	279	1	1536	1536	1536	1536	279	b'eLuzYgZlG23b0KAb6WZgnmZgNNq2oUIYjrZwqBGKo60cqvUtqZy3QQWlHQBVrq5j'	c0d7ff5763b9f0437b1f103b2dbce3f5	2e4e480b6ee3febee2ed626864dc4263	0671954d1536c0d8ac35cd7e35da3e6f	32bf837e4c33ffecdb35d3b0afb2992a	1107.327356	774.0023029	0	693.8235294	0.013198758	13.89223636	100.7775084	0.218402909	0.026781149	0.490471694	0.306299485	0.347058833	0.218376962	0.245812056	0.247133424	0.146937041	0.14589271
-1	-1	-1	15	1328	0	0	3.2292207	0	2.1060135	1.3104084	1.4820095	3.7128238	0.3432022	1.1856076	20.06.23_Haec_Placa23_Plate_D_p00_0_F07f03d1.TIF	20.06.23_Haec_Placa23_Plate_D_p00_0_F07f03d0.TIF	20.06.23_Haec_Placa23_Plate_D_p00_0_F07f03d2.TIF	0	0	0	280	1	1536	1536	1536	1536	280	b'eLuzYgZlG23b0KAb6WZgPtqNpE4YjrZwqBGKo60cqvUtqZy3QQWlHQBesK5n'	b2e02f4fd711d18c250880edda84693f	60265ff9c991006fe6bead2ebd7961bb	6e9eb1bb50f813b96e3f91d4f16a2992	3e123dc88dd3d80573813825ceff3dda	1224.449388	774.8613157	0	793.2666667	0.011295181	13.81790725	100.3434559	0.222016009	0.025527111	0.434875119	0.298951699	0.340825075	0.218831272	0.247626453	0.249803632	0.150342552	0.149424172
-1	-1	-1	11	1036	0	0	3.3384214	0	1.8252117	1.1544074	1.3416086	3.0108193	0.3744024	1.2324079	20.06.23_Haec_Placa23_Plate_D_p00_0_F07f04d1.TIF	20.06.23_Haec_Placa23_Plate_D_p00_0_F07f04d0.TIF	20.06.23_Haec_Placa23_Plate_D_p00_0_F07f04d2.TIF	0	0	0	281	1	1536	1536	1536	1536	281	b'eLuzYgZlG23b0KAb6WZgnmZgMtq2oUIYjrZwqBGKo60cqvUtqZy3QQWlHQBnsq5r'	94aff61bf61bff9b80d342aab0ce26ae	085ea6dff455587c805d9c8aea63c46a	48978130119589ca375b07688cfd4aa6	1a00ae6394b961cdcb6aa372a64c3c8e	1106.424092	948.864356	0	551.1818182	0.010617761	14.90703724	112.1651329	0.234053491	0.029595353	0.510967053	0.322318126	0.368078593	0.231415582	0.26404234	0.266059134	0.153921573	0.153130446
-1	-1	-1	36	785	0	0	3.4008218	0	1.7940115	1.3104084	1.6380105	3.9312252	0.4368028	1.7628113	20.06.23_Haec_Placa23_Plate_D_p00_0_F07f05d1.TIF	20.06.23_Haec_Placa23_Plate_D_p00_0_F07f05d0.TIF	20.06.23_Haec_Placa23_Plate_D_p00_0_F07f05d2.TIF	0	0	0	282	1	1536	1536	1536	1536	282	b'eLuzYgZlG23b0KAb6WZgnmZgOtq2oUIYjrZwqBGKo60cqvUtqZy3QQWlHQBwtK5v'	e38034270318fca0e28d7c4eb234064f	283c340f137fabe09e1c56d0b989f860	069e05dd3c899f56e0762b75b7207755	8e6bb00dae3394005c69a85696384cbc	889.9648235	699.8068839	0	321.5555556	0.045859873	18.99833193	164.051494	0.286315731	0.037614588	0.603303374	0.401228935	0.453643072	0.281542991	0.325339879	0.330560769	0.177419763	0.17684027
-1	-1	-1	53	829	0	0	3.4164219	0	1.7940115	1.2012077	1.5132097	3.9624254	0.4524029	1.7628113	20.06.23_Haec_Placa23_Plate_D_p00_0_F08f00d1.TIF	20.06.23_Haec_Placa23_Plate_D_p00_0_F08f00d0.TIF	20.06.23_Haec_Placa23_Plate_D_p00_0_F08f00d2.TIF	0	0	0	283	1	1536	1536	1536	1536	283	b'eLuzYgZlG23b0KAb6WZgMdq2oU4YjrZwqBGKo60cqvUtqZy3QQWlHQBMuK5f'	dc0921c96c91a478de0e09bd7f0cca38	b8a6be9d11e1c1d5df98d7aef5f1271e	62300ae3e85097a9c9fae1678db931da	1ac4045a1bcd679c0262e3f7ca04709f	868.5394821	915.58642	0	338.6037736	0.063932449	18.65047469	140.6341859	0.305764098	0.039953642	0.559743512	0.422379915	0.477802229	0.29925794	0.347070629	0.353012142	0.193315836	0.192710334
-1	-1	-1	48	743	0	0	3.6816236	0	1.7628113	1.3104084	1.5912102	3.8376246	0.4836031	1.7316111	20.06.23_Haec_Placa23_Plate_D_p00_0_F08f01d1.TIF	20.06.23_Haec_Placa23_Plate_D_p00_0_F08f01d0.TIF	20.06.23_Haec_Placa23_Plate_D_p00_0_F08f01d2.TIF	0	0	0	284	1	1536	1536	1536	1536	284	b'eLuzYgZlG23b0KAb6WZgkWZgONq2oUIYjrZwqBGKo60cqvUtqZy3QQWlHQBVuq5j'	788c160811cc7fe49bc377a9bec9beac	40a9a6db1bbdde6daafd1aa71f85396d	c10cba29840866ea149e37df503b1e60	0d39a45b5054b22ec735daa214d5cd3d	817.2990145	619.3753286	0	288.25	0.064602961	17.46554287	133.5761626	0.283111663	0.034291295	0.567460496	0.390404569	0.441881096	0.277713145	0.32049446	0.325883416	0.182250025	0.181289425
-1	-1	-1	51	889	0	0	3.2916211	0	1.7940115	1.3572087	1.5756101	4.0092257	0.4524029	1.8096116	20.06.23_Haec_Placa23_Plate_D_p00_0_F08f02d1.TIF	20.06.23_Haec_Placa23_Plate_D_p00_0_F08f02d0.TIF	20.06.23_Haec_Placa23_Plate_D_p00_0_F08f02d2.TIF	0	0	0	285	1	1536	1536	1536	1536	285	b'eLuzYgZlG23b0KAb6WZgkWZgNNq2oUIYjrZwqBGKo60cqvUtqZy3QQWlHQBevK5n'	a9d7720620b6dc5833f6e577a744782f	7140b42cd90429f5265d4202f3ade369	426e8d62a468452667cf4969f16262f3	e5331f8a2ce2be2a468253a7964cb147	912.7427951	722.0876371	0	392.9607843	0.057367829	16.50052311	122.294928	0.259477497	0.030384439	0.541793774	0.360316734	0.401852718	0.259930031	0.292999158	0.297567223	0.172451978	0.171062446
-1	-1	-1	42	999	0	0	3.3072212	0	2.028013	1.2792082	1.5132097	3.7752242	0.4524029	1.872012	20.06.23_Haec_Placa23_Plate_D_p00_0_F08f03d1.TIF	20.06.23_Haec_Placa23_Plate_D_p00_0_F08f03d0.TIF	20.06.23_Haec_Placa23_Plate_D_p00_0_F08f03d2.TIF	0	0	0	286	1	1536	1536	1536	1536	286	b'eLuzYgZlG23b0KAb6WZgMdqNpE4YjrZwqBGKo60cqvUtqZy3QQWlHQBnvq5r'	33e832e0cc3e2ba165cd386475b9780a	1d758da11b80fcbbe3eed5878244961f	ec781ff788cf48dbaa0443bd342ca9d7	bee522d8186632cb1e64209115ead73c	879.4917974	853.8353623	0	416.4047619	0.042042042	15.96523228	115.6157011	0.264156319	0.031733696	0.530865775	0.3627824	0.40874601	0.261771319	0.296420495	0.298802732	0.178594286	0.177663944
-1	-1	-1	38	837	0	0	3.12002	0	1.8252117	1.3260085	1.5756101	4.1028263	0.4524029	1.7472112	20.06.23_Haec_Placa23_Plate_D_p00_0_F08f04d1.TIF	20.06.23_Haec_Placa23_Plate_D_p00_0_F08f04d0.TIF	20.06.23_Haec_Placa23_Plate_D_p00_0_F08f04d2.TIF	0	0	0	287	1	1536	1536	1536	1536	287	b'eLuzYgZlG23b0KAb6WZgkWZgMtq2oUIYjrZwqBGKo60cqvUtqZy3QQWlHQBwwK5v'	9f71c4cd6401e686fc8bcf55ab25f7e1	c2463dcd7f63823e81a85a51e2a8f168	cfc2ea10a0ff3cd1857969be2db16cb0	5b39af07ceecfa8ac81884672af7888d	1029.114811	689.9812546	0	405.1578947	0.045400239	16.48686995	124.5341378	0.266728752	0.036376416	0.555742955	0.370857648	0.425473807	0.26236072	0.304898041	0.309178447	0.171897773	0.170876384
-1	-1	-1	43	674	0	0	3.276021	0	1.7004109	1.2636081	1.6536106	4.0092257	0.4368028	1.4664094	20.06.23_Haec_Placa23_Plate_D_p00_0_F08f05d1.TIF	20.06.23_Haec_Placa23_Plate_D_p00_0_F08f05d0.TIF	20.06.23_Haec_Placa23_Plate_D_p00_0_F08f05d2.TIF	0	0	0	288	1	1536	1536	1536	1536	288	b'eLuzYgZlG23b0KAb6WZgkWZgOtq2oUIYjrZwqBGKo60cqvUtqZy3QQWlHQB5wq5z'	ea5cf8ce23e3410ca71b8251ec1d84e4	c1c1082d366f25f373e86933bc36568f	f600972cbb560a815f3da14de8a792c5	f89ea823f5707756aaa2216decb1dd34	712.9191167	712.3690428	0	215.4883721	0.06379822	19.68127704	148.0022729	0.329353589	0.045066039	0.54895295	0.448897433	0.517565614	0.318953247	0.374571812	0.379190677	0.208180607	0.207517315
-1	-1	-1	95	786	0	0	3.1980205	0	2.0748133	1.2324079	1.6380105	4.0716261	0.4524029	1.3104084	20.06.23_Haec_Placa23_Plate_D_p00_0_F09f00d1.TIF	20.06.23_Haec_Placa23_Plate_D_p00_0_F09f00d0.TIF	20.06.23_Haec_Placa23_Plate_D_p00_0_F09f00d2.TIF	0	0	0	289	1	1536	1536	1536	1536	289	b'eLuzYgZlG23b0KAb6WZgOdq2oU4YjrZwqBGKo60cqvUtqZy3QQWlHQBVxq5j'	f2a6b9e06e48b5ab1381b56fefac74fe	446aa067c3f2c3d0c2ba998b9cb57859	60c5e1316ec7c78f6b6cad19263729f7	bfbb4cf22f569d2cbaf2f46a8a855d1f	1087.254503	752.1744775	0	385.0736842	0.12086514	19.53884696	143.8866871	0.339270577	0.041001846	0.535031133	0.4639575	0.524058284	0.326033366	0.382769855	0.391149039	0.206700599	0.206176725
-1	-1	-1	109	825	0	0	3.1668203	0	1.7004109	1.2012077	1.7004109	3.9156251	0.468003	1.7004109	20.06.23_Haec_Placa23_Plate_D_p00_0_F09f01d1.TIF	20.06.23_Haec_Placa23_Plate_D_p00_0_F09f01d0.TIF	20.06.23_Haec_Placa23_Plate_D_p00_0_F09f01d2.TIF	0	0	0	290	1	1536	1536	1536	1536	290	b'eLuzYgZlG23b0KAb6WZgmWZgONq2oUIYjrZwqBGKo60cqvUtqZy3QQWlHQBeyK5n'	9f98d7a6c82863ec505015caf05dc923	68c0eec751b2c321a81425ed610e54d1	62f3ffb2f27f973a375fa7909794eede	bb7003d82488c690fdfb51a8919b6a85	1219.621608	677.8157698	0	434.2293578	0.132121212	17.62656251	125.5852151	0.311219258	0.038086751	0.531394263	0.433929896	0.490524073	0.303122758	0.354082732	0.361433163	0.192185388	0.191405828
-1	-1	-1	115	1599	0	0	3.4632222	0	2.1528138	1.1856076	1.3572087	2.8860185	0.4212027	1.3416086	20.06.23_Haec_Placa23_Plate_D_p00_0_F09f02d1.TIF	20.06.23_Haec_Placa23_Plate_D_p00_0_F09f02d0.TIF	20.06.23_Haec_Placa23_Plate_D_p00_0_F09f02d2.TIF	0	0	0	291	1	1536	1536	1536	1536	291	b'eLuzYgZlG23b0KAb6WZgmWZgNNq2oUIYjrZwqBGKo60cqvUtqZy3QQWlHQBnyq5r'	babb081fa13527b388c223e903704f23	f7a4254ed53da5578f0eb437a40493b2	293a5bdab4f6e2196a2b12924ac01b2c	92c3c5356a51b511db83a3261189ecf3	1003.842609	724.1342339	0	781.4956522	0.07191995	15.57450402	105.3223119	0.26579235	0.027934128	0.500541383	0.377108251	0.415615161	0.267935107	0.297964455	0.300007364	0.181669922	0.180490263
-1	-1	-1	78	1334	0	0	3.4476221	0	1.9968128	1.2948083	1.56001	4.0092257	0.4836031	1.8564119	20.06.23_Haec_Placa23_Plate_D_p00_0_F09f03d1.TIF	20.06.23_Haec_Placa23_Plate_D_p00_0_F09f03d0.TIF	20.06.23_Haec_Placa23_Plate_D_p00_0_F09f03d2.TIF	0	0	0	292	1	1536	1536	1536	1536	292	b'eLuzYgZlG23b0KAb6WZgOdqNpE4YjrZwqBGKo60cqvUtqZy3QQWlHQBwzK5v'	027d5bf30865090ba3f46a87b17eb821	281ab6704a85799e0f5453aad61a2b71	fdcffd28751b0e7f5f23c8f0acd4fc5d	4cb544e7d16a1470cfc121e2221aabb2	858.6449049	875.654068	0	548.3333333	0.058470765	15.12595795	105.2740245	0.254072233	0.028030104	0.504626641	0.357183182	0.396839825	0.253372608	0.28413874	0.287030021	0.169518187	0.1683864
-1	-1	-1	58	964	0	0	3.3852217	0	1.9032122	1.3416086	1.4976096	3.4476221	0.3588023	1.1856076	20.06.23_Haec_Placa23_Plate_D_p00_0_F09f04d1.TIF	20.06.23_Haec_Placa23_Plate_D_p00_0_F09f04d0.TIF	20.06.23_Haec_Placa23_Plate_D_p00_0_F09f04d2.TIF	0	0	0	293	1	1536	1536	1536	1536	293	b'eLuzYgZlG23b0KAb6WZgmWZgMtq2oUIYjrZwqBGKo60cqvUtqZy3QQWlHQB5zq5z'	66832e45b5c2356a5cf8b0b1f5574d05	2cb85db138072d36211e309a334188fe	a892dba0ea44277cd2f94415731205cc	83cd06e6748310c24cde8e4e22c04862	1034.939698	811.6382696	0	486.5689655	0.060165975	16.28424904	118.6081269	0.269351564	0.031518999	0.527226071	0.37570581	0.421462868	0.264205229	0.304593112	0.311071117	0.1706696	0.169921085
-1	-1	-1	56	670	0	0	3.1668203	0	1.8564119	1.1544074	1.6536106	3.9156251	0.4368028	1.8408118	20.06.23_Haec_Placa23_Plate_D_p00_0_F09f05d1.TIF	20.06.23_Haec_Placa23_Plate_D_p00_0_F09f05d0.TIF	20.06.23_Haec_Placa23_Plate_D_p00_0_F09f05d2.TIF	0	0	0	294	1	1536	1536	1536	1536	294	b'eLuzYgZlG23b0KAb6WZgmWZgOtq2oUIYjrZwqBGKo60cqvUtqZy3QQWlHQCC0K53'	3d4ac0ced874a511592434faf48660e4	4f6a44d0cd59872e337586c797354a5f	1ad1faba0825e397762a823bcd22a3c9	14d7b478f6373b01b49cd8b8372dcffc	852.3696156	899.4578046	0	260.1428571	0.08358209	19.34933032	140.4212267	0.334474694	0.040918935	0.512146597	0.450717012	0.508762081	0.321090972	0.37676013	0.385168286	0.204243494	0.20368745
-1	-1	-1	8	1123	0	0	3.1512202	0	1.9500125	1.3884089	1.7628113	4.1028263	0.6084039	1.7784114	20.06.23_Haec_Placa23_Plate_D_p00_0_F10f00d1.TIF	20.06.23_Haec_Placa23_Plate_D_p00_0_F10f00d0.TIF	20.06.23_Haec_Placa23_Plate_D_p00_0_F10f00d2.TIF	0	0	0	295	1	1536	1536	1536	1536	295	b'eLuzYgZlG23b0KAb6WZoMNq2oU4YjrZwqBGKo60cqvUtqZy3QQWlHQANWq5D'	90f788e2063b39c3c64cf893ded6372a	2d16c88812060278ec97d3edc97c842e	f66cdacc03cbe8bb6ec5b6776befa3f5	823cde2763fea424a7be55a460181c5c	1049.119758	1078.911824	0	549.25	0.007123776	13.16419286	97.34103567	0.208837502	0.023283224	0.409707776	0.278134556	0.320524516	0.204723297	0.232269885	0.234040478	0.142632659	0.141459331
-1	-1	-1	17	1192	0	0	3.3540215	0	1.9500125	1.4976096	1.7316111	4.0872262	0.4524029	1.7316111	20.06.23_Haec_Placa23_Plate_D_p00_0_F10f01d1.TIF	20.06.23_Haec_Placa23_Plate_D_p00_0_F10f01d0.TIF	20.06.23_Haec_Placa23_Plate_D_p00_0_F10f01d2.TIF	0	0	0	296	1	1536	1536	1536	1536	296	b'eLuzYgZlG23b0KAb6WZokGZgONq2oUIYjrZwqBGKo60cqvUtqZy3QQWlHQAWXK5H'	9bb6e0877847b61d3dfc919258d5fbd1	4fa3edcffc81e2ce8a7079aea2aad087	3108033f4f7819f8454046d6aefc4480	857ad8f1b4271be27588b5cb98def4fe	924.996308	598.9795202	0	515.4117647	0.014261745	12.86719993	94.38564832	0.202455919	0.022925715	0.438162434	0.274871701	0.315067782	0.200604226	0.226162891	0.226949274	0.138208979	0.13713318
-1	-1	-1	20	1368	0	0	3.0732197	0	3.2136206	1.4820095	1.5912102	3.9312252	0.468003	1.3260085	20.06.23_Haec_Placa23_Plate_D_p00_0_F10f02d1.TIF	20.06.23_Haec_Placa23_Plate_D_p00_0_F10f02d0.TIF	20.06.23_Haec_Placa23_Plate_D_p00_0_F10f02d2.TIF	0	0	0	297	1	1536	1536	1536	1536	297	b'eLuzYgZlG23b0KAb6WZokGZgNNq2oUIYjrZwqBGKo60cqvUtqZy3QQWlHQAfXq5L'	2edc557ace124a9f3713666a9408ee81	c15a19e4f74b27d62e83bf6941b346e8	0f834a56192ea56e53ce4084aed27d57	dda9cf12dfbd85b36d9bb043191c6633	957.609399	719.2247587	0	656.8	0.014619883	12.59715945	89.87363173	0.202752699	0.021848126	0.413889151	0.27341762	0.310165129	0.20123637	0.224851354	0.226232661	0.14010435	0.138714028
-1	-1	-1	18	1195	0	0	3.276021	0	2.0124129	1.4508093	1.7004109	4.056026	0.5304034	1.7316111	20.06.23_Haec_Placa23_Plate_D_p00_0_F10f03d1.TIF	20.06.23_Haec_Placa23_Plate_D_p00_0_F10f03d0.TIF	20.06.23_Haec_Placa23_Plate_D_p00_0_F10f03d2.TIF	0	0	0	298	1	1536	1536	1536	1536	298	b'eLuzYgZlG23b0KAb6WZoMNqNpE4YjrZwqBGKo60cqvUtqZy3QQWlHQAoYK5P'	c4419adaa829d567de8c58e6cd6dd89a	554d0fa63a6baedb991d9d3b95aa5e1c	ed21e624c05877779750109e215f6ea8	49e69674a5a67246554857fdedf8082c	1007.875587	775.4358483	0	602.0555556	0.015062762	13.40774499	97.84546961	0.212888674	0.023629504	0.434570295	0.286789737	0.327583897	0.210479977	0.237134767	0.239386337	0.145436054	0.144228408
-1	-1	-1	8	1097	0	0	3.4164219	0	2.1996141	1.4664094	1.7472112	4.0872262	0.4992032	1.7472112	20.06.23_Haec_Placa23_Plate_D_p00_0_F10f04d1.TIF	20.06.23_Haec_Placa23_Plate_D_p00_0_F10f04d0.TIF	20.06.23_Haec_Placa23_Plate_D_p00_0_F10f04d2.TIF	0	0	0	299	1	1536	1536	1536	1536	299	b'eLuzYgZlG23b0KAb6WZokGZgMtq2oUIYjrZwqBGKo60cqvUtqZy3QQWlHQAxYq5T'	1763883baf619f1835d2d52f383dba37	86a2eaaa1160a78d2edeacdb815c81fd	e9d58a8edc7c6df9ace04e92484424de	d3416dff458b9e95ce5e5eb6927b4a92	1291.932056	662.6480923	0	696.75	0.007292616	12.90626874	93.01939209	0.207367691	0.024398092	0.419170069	0.274313197	0.315745269	0.203872448	0.23128652	0.23367652	0.140239874	0.139078061
-1	-1	-1	7	979	0	0	3.4632222	0	2.0748133	1.4352092	1.7472112	3.7596241	0.5460035	1.7940115	20.06.23_Haec_Placa23_Plate_D_p00_0_F10f05d1.TIF	20.06.23_Haec_Placa23_Plate_D_p00_0_F10f05d0.TIF	20.06.23_Haec_Placa23_Plate_D_p00_0_F10f05d2.TIF	0	0	0	300	1	1536	1536	1536	1536	300	b'eLuzYgZlG23b0KAb6WZokGZgOtq2oUIYjrZwqBGKo60cqvUtqZy3QQWlHQA6ZK5X'	644ae06c3e1c0bcdeeb94b72586a23be	35d594350cd2f2e53bd9359ef16f0f2c	d05e091efcecdbdd58a1872563d253e8	107eaecee48ac16bcf8ab1017245a768	894.279901	916.3904743	0	424.8571429	0.007150153	14.65350033	108.8557141	0.233232195	0.028706766	0.438356707	0.31061308	0.361457279	0.227421959	0.261658514	0.264363403	0.155256469	0.154439309
-1	-1	-1	47	828	0	0	3.1512202	0	1.8252117	1.4196091	1.7004109	3.9312252	0.5460035	1.7004109	20.06.23_Haec_Placa23_Plate_D_p00_0_F11f00d1.TIF	20.06.23_Haec_Placa23_Plate_D_p00_0_F11f00d0.TIF	20.06.23_Haec_Placa23_Plate_D_p00_0_F11f00d2.TIF	0	0	0	301	1	1536	1536	1536	1536	301	b'eLuzYgZlG23b0KAb6QaKo9G2DTXCcLSFQ41QHG3lUK1vSeW8DSoo7QAWaK5H'	4bc4b0753f8cf79feec7b04e7c6592ee	92b03149e7a6f3fdb077fb8c86ca7c12	15f0733124cc5c3e3f6cb30540d30276	fc9414c6f34a150c25ffbb58ee9a9fff	1067.588797	715.0037995	0	409.893617	0.056763285	14.11624074	106.2469097	0.230517671	0.024898172	0.467614296	0.310590137	0.349644794	0.226873652	0.257166532	0.261347926	0.153684763	0.152822776
-1	-1	-1	36	821	0	0	3.3072212	0	2.1684139	1.4196091	1.6692107	3.9312252	0.5928038	1.7628113	20.06.23_Haec_Placa23_Plate_D_p00_0_F11f01d1.TIF	20.06.23_Haec_Placa23_Plate_D_p00_0_F11f01d0.TIF	20.06.23_Haec_Placa23_Plate_D_p00_0_F11f01d2.TIF	0	0	0	302	1	1536	1536	1536	1536	302	b'eLuzYgZlG23b0KAb6QaKI8PRtg0VwnC0hUONUBxt5VCtb0nlvA0qKO0AH2quSw=='	fd037da96a2fd5aba97a1b0c6745cbc0	765b739bdecb2089210791c7ae6430ad	1dd55aec102bc76d439f4de38f76813a	532b4931a0c8f7f0740a69df4bc4e9fc	1046.376016	666.7618374	0	406.6111111	0.043848965	15.29266116	117.1688788	0.239255098	0.026445512	0.485578526	0.326698678	0.368436397	0.236585477	0.267460183	0.270019829	0.160469065	0.159274921
-1	-1	-1	23	1061	0	0	3.2448208	0	1.9188123	1.4664094	1.6380105	4.1184264	0.5148033	1.6848108	20.06.23_Haec_Placa23_Plate_D_p00_0_F11f02d1.TIF	20.06.23_Haec_Placa23_Plate_D_p00_0_F11f02d0.TIF	20.06.23_Haec_Placa23_Plate_D_p00_0_F11f02d2.TIF	0	0	0	303	1	1536	1536	1536	1536	303	b'eLuzYgZlG23b0KAb6QaKI6PRtg0VwnC0hUONUBxt5VCtb0nlvA0qKO0AKGyuTw=='	da81aa52dc2807e6c716ba64441bd5d7	0687e6a98f41ed71b0d695b166b513bb	cabe186b302dc1bb59265e38a9a43cdd	4e11f4303c75145d89216be47da75ded	853.4699183	484.0739673	0	424.0434783	0.021677663	13.78731157	99.25504842	0.218711541	0.022884442	0.452469624	0.298005959	0.333126361	0.218537819	0.242621945	0.24391529	0.151666025	0.150287377
-1	-1	-1	33	1094	0	0	3.3852217	0	1.8564119	1.4508093	1.7316111	4.1028263	0.624004	1.7940115	20.06.23_Haec_Placa23_Plate_D_p00_0_F11f03d1.TIF	20.06.23_Haec_Placa23_Plate_D_p00_0_F11f03d0.TIF	20.06.23_Haec_Placa23_Plate_D_p00_0_F11f03d2.TIF	0	0	0	304	1	1536	1536	1536	1536	304	b'eLuzYgZlG23b0KAb6TbajaRWGI62cKgRiqOtHKr1Lamct0EFpR0AMW6uUw=='	a4b183d79bd669ef269a272bd3791561	e4ef7abceb7ca8b21041af39d2af80a1	4c72b71ae2883991a3d49272f5b7a889	08dbcf84059a57d50c978c498aaf1950	1009.477173	781.3855536	0	518.0909091	0.030164534	13.58197686	96.14171277	0.220037105	0.023416497	0.438475626	0.300763531	0.338534619	0.220275791	0.244777874	0.245759405	0.153396428	0.151984089
-1	-1	-1	23	892	0	0	3.2292207	0	1.872012	1.3728088	1.8876121	4.1964269	0.6084039	1.7628113	20.06.23_Haec_Placa23_Plate_D_p00_0_F11f04d1.TIF	20.06.23_Haec_Placa23_Plate_D_p00_0_F11f04d0.TIF	20.06.23_Haec_Placa23_Plate_D_p00_0_F11f04d2.TIF	0	0	0	305	1	1536	1536	1536	1536	305	b'eLuzYgZlG23b0KAb6QaKI5PRtg0VwnC0hUONUBxt5VCtb0nlvA0qKO0AOnCuVw=='	78a08c440383e63afce7f3bff1ed9596	82e0945bdc2902cc2fe5520b9ab072e7	2425965d3081ee3a552b2c54652cf480	65eca84aae29a469e89dbdceba650b0a	837.7413577	816.3791275	0	378.7826087	0.025784753	13.73562857	100.3984242	0.219250642	0.024186671	0.434515888	0.293009768	0.332330969	0.216529954	0.244607559	0.247782033	0.147867762	0.146746685
-1	-1	-1	23	832	0	0	2.8704184	0	1.7316111	1.1544074	1.716011	3.9780255	0.4992032	1.8096116	20.06.23_Haec_Placa23_Plate_D_p00_0_F11f05d1.TIF	20.06.23_Haec_Placa23_Plate_D_p00_0_F11f05d0.TIF	20.06.23_Haec_Placa23_Plate_D_p00_0_F11f05d2.TIF	0	0	0	306	1	1536	1536	1536	1536	306	b'eLuzYgZlG23b0KAb6QaKI9PRtg0VwnC0hUONUBxt5VCtb0nlvA0qKO0AQ3KuWw=='	f33192e81180d1d52086040bb9f11a61	a85167df310bcac9c95c14efb0118543	08c9fad69d5041b23858a610140b1d38	e49aa5aea6b6e7f43b2824c7b04f37aa	1165.612708	758.4159039	0	448.173913	0.027644231	14.63762761	109.5421078	0.231615295	0.027458052	0.469447256	0.313697219	0.356127461	0.227718972	0.260127424	0.263225873	0.152828059	0.151908942
-1	-1	-1	127	538	0	0	3.0264194	0	1.404009	1.1700075	1.7472112	3.9780255	0.4368028	1.8096116	20.06.23_Haec_Placa23_Plate_D_p00_0_G02f00d1.TIF	20.06.23_Haec_Placa23_Plate_D_p00_0_G02f00d0.TIF	20.06.23_Haec_Placa23_Plate_D_p00_0_G02f00d2.TIF	0	0	0	307	1	1536	1536	1536	1536	307	b'eLuzYgZlG23b0KIbOdq2oVYYjrZwqBGKo60c6vUtqZu3QQWlHQAfeq5L'	8621e29e7b22ea7711d97a559386cdaa	6b8f222bebf91b060dd4264fb01783a2	273235a7daf2fd2ce9cd50607118941d	467cca818838ad4f9a2113ac1ead0933	1155.301273	760.8768088	0	268.7007874	0.23605948	19.03013385	134.9965114	0.356370736	0.066728624	0.673024556	0.555113355	0.633763402	0.353691665	0.439055887	0.443461632	0.206224949	0.20595525
-1	-1	-1	168	633	0	0	3.4944224	0	1.8408118	1.3728088	1.7004109	3.8376246	0.4524029	1.7940115	20.06.23_Haec_Placa23_Plate_D_p00_0_G02f01d1.TIF	20.06.23_Haec_Placa23_Plate_D_p00_0_G02f01d0.TIF	20.06.23_Haec_Placa23_Plate_D_p00_0_G02f01d2.TIF	0	0	0	308	1	1536	1536	1536	1536	308	b'eLuzYgZlG23b0KIbCSoJDUfbNlQIw9EWDjVCcbSVQ72+JXXzNqigtAMAKHyuTw=='	468d794c976bddf8982c431fa0ac070c	4f74c10e85989d0f356b9342d5fd4d2e	9f63f23ede9465721382ed0c6062c358	45a167b95ec2ec1ba9fca1782a323736	1059.962557	756.8222856	0	278.1607143	0.265402844	21.05344657	146.8022148	0.392426364	0.060852461	0.675603331	0.593030396	0.653148725	0.392557352	0.469246143	0.477127289	0.234711773	0.234321475
-1	-1	-1	167	860	0	0	3.432022	0	1.6380105	1.3884089	1.9812127	3.9156251	0.4992032	1.7472112	20.06.23_Haec_Placa23_Plate_D_p00_0_G02f02d1.TIF	20.06.23_Haec_Placa23_Plate_D_p00_0_G02f02d0.TIF	20.06.23_Haec_Placa23_Plate_D_p00_0_G02f02d2.TIF	0	0	0	309	1	1536	1536	1536	1536	309	b'eLuzYgZlG23b0KIbCSoJjUbbNlQIw9EWDjVCcbSVQ72+JXXzNqigtAMAMX6uUw=='	640c2227c8b45f575d43a3b4e24118b9	12d731c512eba3f9aa0d670f5ed981ef	101867248dd883ea7bb70ca5b87b284e	716a15a7dfcbfe22efaa56c925273240	1034.532564	696.8656846	0	411.5988024	0.194186047	21.6198911	154.0722104	0.379127917	0.054199726	0.578453585	0.547150031	0.606110361	0.374931837	0.441034406	0.446785235	0.236128596	0.235782039
-1	-1	-1	109	688	0	0	3.6816236	0	1.8876121	1.404009	1.716011	3.9312252	0.468003	1.8252117	20.06.23_Haec_Placa23_Plate_D_p00_0_G02f03d1.TIF	20.06.23_Haec_Placa23_Plate_D_p00_0_G02f03d0.TIF	20.06.23_Haec_Placa23_Plate_D_p00_0_G02f03d2.TIF	0	0	0	310	1	1536	1536	1536	1536	310	b'eLuzYgZlG23b0KIbCSoJR7uR1AjD0RYONUJxtJVDvb4ldfM2qKC0AwA6gK5X'	f24665b9022b3ad68d7bf251b5dcc8df	46b3f0134a1a4cbe3f583c658a9c45e7	585b71f7ad82ec9f4fb482b2ed3afe84	991d9622af166f5f54c2f9b0339e7264	926.7805151	690.0922156	0	272.3853211	0.158430233	19.42662499	136.3860783	0.349122217	0.054007068	0.538230307	0.511867314	0.580363666	0.342911138	0.411024617	0.415612185	0.21185021	0.211588012
-1	-1	-1	99	560	0	0	3.2292207	0	1.7316111	1.2948083	1.7316111	3.8376246	0.4524029	1.7472112	20.06.23_Haec_Placa23_Plate_D_p00_0_G02f04d1.TIF	20.06.23_Haec_Placa23_Plate_D_p00_0_G02f04d0.TIF	20.06.23_Haec_Placa23_Plate_D_p00_0_G02f04d2.TIF	0	0	0	311	1	1536	1536	1536	1536	311	b'eLuzYgZlG23b0KIbCSoJTUbbNlQIw9EWDjVCcbSVQ72+JXXzNqigtAMAQ4KuWw=='	dfb2269deeda9016edb6e0121184e429	f59a167cd643793f829c2206a260c784	5d8ad9158c7de32be1a695044e461a5e	d6b82530ff595a5f6d20d7f6939becc9	893.7740906	784.2756947	0	221.6363636	0.176785714	19.76593187	141.937104	0.358035724	0.057689076	0.570327792	0.527317936	0.599481803	0.349205622	0.428512802	0.437766115	0.213123255	0.212773114
-1	-1	-1	75	358	0	0	3.2916211	0	1.6224104	1.4196091	1.7628113	3.9312252	0.4836031	1.7628113	20.06.23_Haec_Placa23_Plate_D_p00_0_G02f05d1.TIF	20.06.23_Haec_Placa23_Plate_D_p00_0_G02f05d0.TIF	20.06.23_Haec_Placa23_Plate_D_p00_0_G02f05d2.TIF	0	0	0	312	1	1536	1536	1536	1536	312	b'eLuzYgZlG23b0KIbCSoJTUfbNlQIw9EWDjVCcbSVQ72+JXXzNqigtAMATISuXw=='	85727e8ab1d767b3b3ea824c0286ec67	5028da7d78e872e35e6d060fefd192b6	de05df0189bed4b52bd88966798c6009	f021acb58f2e8b1f35b7727c7ced5ef9	1080.639146	824.7655376	0	173.8133333	0.209497207	20.41153516	143.267765	0.382813023	0.057859568	0.558082435	0.549895945	0.617143181	0.36905686	0.449862615	0.46184687	0.223222703	0.222784539
-1	-1	-1	46	766	0	0	3.1668203	0	1.8252117	1.248008	1.8564119	4.0404259	0.4524029	1.7628113	20.06.23_Haec_Placa23_Plate_D_p00_0_G03f00d1.TIF	20.06.23_Haec_Placa23_Plate_D_p00_0_G03f00d0.TIF	20.06.23_Haec_Placa23_Plate_D_p00_0_G03f00d2.TIF	0	0	0	313	1	1536	1536	1536	1536	313	b'eLuzYgZlG23b0KIbaWA82rahThiOtnCoEYqjrRzq9S2pm7dBBaUdACiIrk8='	2dde51cc8c45e7219869b324efb2f2a2	526799254f802fa26e0ab4dd0d26c9ad	0330f1c113c255dfc2496970f98ce88b	e3666686d5d127878155474cc8b7e852	839.8517138	815.4537922	0	263.8043478	0.060052219	21.57903604	167.8375868	0.344344196	0.043490505	0.529615321	0.468453398	0.534879448	0.332731478	0.388352612	0.394788317	0.210474587	0.209834644
-1	-1	-1	24	767	0	0	3.2604209	0	2.0748133	1.4352092	1.6692107	3.9780255	0.468003	1.6848108	20.06.23_Haec_Placa23_Plate_D_p00_0_G03f01d1.TIF	20.06.23_Haec_Placa23_Plate_D_p00_0_G03f01d0.TIF	20.06.23_Haec_Placa23_Plate_D_p00_0_G03f01d2.TIF	0	0	0	314	1	1536	1536	1536	1536	314	b'eLuzYgZlG23b0KIbaWCcZmA42rahQhiOtnCoEYqjrRzq9S2pm7dBBaUdADGKrlM='	3ec467e0bd090ec3e74ac5cb9204d52b	925d4225bb7f883f920a582b0e0a985e	2ff41781b37396a12444c72fb291ec4f	a0203b1e3888f336592654239c80e747	890.2446378	729.6488663	0	309.4166667	0.031290743	20.53776161	155.0038335	0.332737693	0.045882865	0.570635895	0.464043778	0.527044521	0.324449648	0.378923389	0.385689096	0.20198891	0.201262883
-1	-1	-1	6	1079	0	0	3.4788223	0	1.8876121	1.4196091	1.7940115	4.0716261	0.5460035	1.6224104	20.06.23_Haec_Placa23_Plate_D_p00_0_G03f02d1.TIF	20.06.23_Haec_Placa23_Plate_D_p00_0_G03f02d0.TIF	20.06.23_Haec_Placa23_Plate_D_p00_0_G03f02d2.TIF	0	0	0	315	1	1536	1536	1536	1536	315	b'eLuzYgZlG23b0KIbaWCcZmA02rahQhiOtnCoEYqjrRzq9S2pm7dBBaUdADqMrlc='	6f90727f1f398a823c131e8ee128da5c	41ef0fb6e686cdea348464229f3018b4	9120f205ba41dbd9bf9683d67fcccc3b	ff59bce24c7a7f641247836dd1b56956	1162.193258	758.3879724	0	600.5	0.005560704	15.97196066	117.9098182	0.254969205	0.029033783	0.447596487	0.340078877	0.388889504	0.249511972	0.284190126	0.288128087	0.16889277	0.167798802
-1	-1	-1	17	1232	0	0	3.3072212	0	2.2932147	1.4508093	1.5444099	3.9156251	0.468003	1.5288098	20.06.23_Haec_Placa23_Plate_D_p00_0_G03f03d1.TIF	20.06.23_Haec_Placa23_Plate_D_p00_0_G03f03d0.TIF	20.06.23_Haec_Placa23_Plate_D_p00_0_G03f03d2.TIF	0	0	0	316	1	1536	1536	1536	1536	316	b'eLuzYgZlG23b0KIbaWA82o2kThiOtnCoEYqjrRzq9S2pm7dBBaUdAEOOrls='	ca32135bc7a8953e63eb873c1a7c5486	07e8f9ea00a1d16ce34a4820375ca5d1	6bb28480489acd3f76feb0d837895ccc	4751bc7de1d95f04de08e4f47b6a7030	756.6422859	779.1568726	0	433.5882353	0.013798701	15.33989408	113.3225554	0.242966169	0.028008024	0.449249813	0.325038207	0.371288525	0.239119836	0.271190636	0.273443476	0.161872936	0.161023051
-1	-1	-1	14	1110	0	0	3.1512202	0	1.6848108	1.1232072	1.2948083	3.1668203	0.4524029	1.6536106	20.06.23_Haec_Placa23_Plate_D_p00_0_G03f04d1.TIF	20.06.23_Haec_Placa23_Plate_D_p00_0_G03f04d0.TIF	20.06.23_Haec_Placa23_Plate_D_p00_0_G03f04d2.TIF	0	0	0	317	1	1536	1536	1536	1536	317	b'eLuzYgZlG23b0KIbaWCcZmAy2rahQhiOtnCoEYqjrRzq9S2pm7dBBaUdAEyQrl8='	8e4a110f768a5bfb677b60c5b2420057	6f4f254c0527ee5040508ac8595eea2b	79c02138a7a49cdea2c8dcd0a1f1d84d	ecec72d83a2b50499dd856fe4435c687	902.2818257	732.6031961	0	491.1428571	0.012612613	15.34999155	115.6728031	0.238311258	0.026709064	0.443955779	0.317078265	0.361999656	0.234212575	0.265502732	0.268192906	0.159484195	0.158576228
-1	-1	-1	52	756	0	0	2.9952192	0	1.6224104	1.092007	1.4664094	3.1512202	0.4212027	1.4976096	20.06.23_Haec_Placa23_Plate_D_p00_0_G03f05d1.TIF	20.06.23_Haec_Placa23_Plate_D_p00_0_G03f05d0.TIF	20.06.23_Haec_Placa23_Plate_D_p00_0_G03f05d2.TIF	0	0	0	318	1	1536	1536	1536	1536	318	b'eLuzYgZlG23b0KIbaWCcZmA62rahQhiOtnCoEYqjrRzq9S2pm7dBBaUdAFWSrmM='	afab4d03ff882265a7dad64a83c5040d	858cd403832f61cf8bc126de5f31b7a2	f0bc656319e67896cba5a747966db034	69d561b103c26554aea9419c9edb5c13	833.511945	663.787463	0	272.0769231	0.068783069	21.93588602	170.4883433	0.357327014	0.045484491	0.502850871	0.476761087	0.549704339	0.343019077	0.402823442	0.410099606	0.21888682	0.218316221
-1	-1	-1	33	917	0	0	3.1512202	0	1.6536106	1.1232072	1.3416086	3.12002	0.4056026	1.5132097	20.06.23_Haec_Placa23_Plate_D_p00_0_G04f00d1.TIF	20.06.23_Haec_Placa23_Plate_D_p00_0_G04f00d0.TIF	20.06.23_Haec_Placa23_Plate_D_p00_0_G04f00d2.TIF	0	0	0	319	1	1536	1536	1536	1536	319	b'eLuzYgZlG23b0KIbaWAy2rahThiOtnCoEYqjrRzq9S2pm7dBBaUdADGWrlM='	af6956537d34059439759b292788c238	bdc114a1e843589ed03c35a6cd9b5140	ee434129cce705b1e6a1c0e581891417	ca92d927afd2e18492c8914dde62043c	1088.048525	760.7669557	0	472.7878788	0.035986914	18.25719892	133.8745047	0.319464588	0.041345394	0.460538726	0.422635629	0.496153282	0.304309077	0.360680352	0.367438588	0.201274408	0.200885245
-1	-1	-1	52	993	0	0	3.0576196	0	1.5756101	1.1388073	1.3104084	2.8860185	0.468003	1.6068103	20.06.23_Haec_Placa23_Plate_D_p00_0_G04f01d1.TIF	20.06.23_Haec_Placa23_Plate_D_p00_0_G04f01d0.TIF	20.06.23_Haec_Placa23_Plate_D_p00_0_G04f01d2.TIF	0	0	0	320	1	1536	1536	1536	1536	320	b'eLuzYgZlG23b0KIbaWCSZmA42rahQhiOtnCoEYqjrRzq9S2pm7dBBaUdADqYrlc='	a40d8e46f2854d34ff57820f25f0fcf5	bff5211ef301fd1816d60b578629e0a3	d4d010f5c2a3c5004b5795b76bc464b5	bd4e6bb4fdb678e1f4ef51ea03392bb2	1102.265557	882.3102827	0	518.4807692	0.052366566	17.77587472	126.2950331	0.318018294	0.04243232	0.475330717	0.425551418	0.498355164	0.305122387	0.360949858	0.367051724	0.200912273	0.200469962
-1	-1	-1	65	1443	0	0	3.3696216	0	1.4820095	1.1076071	1.2636081	2.8236181	0.4836031	1.4976096	20.06.23_Haec_Placa23_Plate_D_p00_0_G04f02d1.TIF	20.06.23_Haec_Placa23_Plate_D_p00_0_G04f02d0.TIF	20.06.23_Haec_Placa23_Plate_D_p00_0_G04f02d2.TIF	0	0	0	321	1	1536	1536	1536	1536	321	b'eLuzYgZlG23b0KIbaWCSZmA02rahQhiOtnCoEYqjrRzq9S2pm7dBBaUdAEOarls='	cf0297b863955027b83d5df944b38585	25ea3f6236b12e179a42d80f2c09abbe	4343ba5b27f8fc66d22624b2cc5ec78a	587e4a8d56a6be56ca35aef692f6e7a2	1292.02498	840.8934845	0	879.4307692	0.045045045	15.50373308	109.3822864	0.259097339	0.03556996	0.551469246	0.377617445	0.42699986	0.260297986	0.300915441	0.306219349	0.16834482	0.167488761
-1	-1	-1	40	1641	0	0	3.5724229	0	1.872012	1.1388073	1.2948083	2.7144174	0.4368028	1.56001	20.06.23_Haec_Placa23_Plate_D_p00_0_G04f03d1.TIF	20.06.23_Haec_Placa23_Plate_D_p00_0_G04f03d0.TIF	20.06.23_Haec_Placa23_Plate_D_p00_0_G04f03d2.TIF	0	0	0	322	1	1536	1536	1536	1536	322	b'eLuzYgZlG23b0KIbaWAy2o2kThiOtnCoEYqjrRzq9S2pm7dBBaUdAEycrl8='	4bc3acc2f21dd612a0dc1a38460bb005	df86af9e8a9dc4e8f51555513ec1820f	1d184484d03df255a51e8adcc5f699e9	c014481b9237df5202982b00de365725	1121.240699	750.5663539	0	821.475	0.024375381	14.87884517	104.4402126	0.246944122	0.032645089	0.513840202	0.349067412	0.395698472	0.246553651	0.28087425	0.283793964	0.162980493	0.162024595
-1	-1	-1	27	1116	0	0	2.8860185	0	1.7316111	1.1232072	1.4976096	3.3384214	0.4212027	1.6224104	20.06.23_Haec_Placa23_Plate_D_p00_0_G04f04d1.TIF	20.06.23_Haec_Placa23_Plate_D_p00_0_G04f04d0.TIF	20.06.23_Haec_Placa23_Plate_D_p00_0_G04f04d2.TIF	0	0	0	323	1	1536	1536	1536	1536	323	b'eLuzYgZlG23b0KIbaWCSZmAy2rahQhiOtnCoEYqjrRzq9S2pm7dBBaUdAFWermM='	97b9cd2b7233f2aeb58613c8a4f4483e	34efa1ecbf3d04c142ca96f06ebbc387	aa10e466772aab40dc350afaaaff8f37	78d8a65537717f3914ea768b476d5a54	939.5313395	843.4559687	0	492.6296296	0.024193548	15.6449614	114.4070205	0.256610626	0.032212384	0.479859419	0.347339949	0.400122998	0.251619835	0.289434271	0.292497724	0.16847987	0.167580299
-1	-1	-1	19	873	0	0	2.8548183	0	1.5912102	1.1076071	1.3884089	3.3540215	0.4524029	1.4976096	20.06.23_Haec_Placa23_Plate_D_p00_0_G04f05d1.TIF	20.06.23_Haec_Placa23_Plate_D_p00_0_G04f05d0.TIF	20.06.23_Haec_Placa23_Plate_D_p00_0_G04f05d2.TIF	0	0	0	324	1	1536	1536	1536	1536	324	b'eLuzYgZlG23b0KIbaWCSZmA62rahQhiOtnCoEYqjrRzq9S2pm7dBBaUdAF6grmc='	f3afaeb9f07b7f20fed22d2bd9bc2f8a	c0bc4885de042ccbb30547f8c0f3dc45	88c1149b59aa06208c30b6182615879c	05c7c2b7cdb3aff33bac2ca90e219602	866.650142	723.9914649	0	358.1578947	0.021764032	17.81035468	129.4593031	0.310834859	0.040635178	0.439324933	0.409442321	0.483183983	0.295556744	0.351331033	0.35773646	0.194070486	0.193679676
-1	-1	-1	33	1000	0	0	3.432022	0	1.9344124	1.3572087	1.5444099	3.276021	0.5304034	1.5444099	20.06.23_Haec_Placa23_Plate_D_p00_0_G05f00d1.TIF	20.06.23_Haec_Placa23_Plate_D_p00_0_G05f00d0.TIF	20.06.23_Haec_Placa23_Plate_D_p00_0_G05f00d2.TIF	0	0	0	325	1	1536	1536	1536	1536	325	b'eLuzYgZlG23b0KIbaWA62rahThiOtnCoEYqjrRzq9S2pm7dBBaUdADqkrlc='	d0cee4103b8ef31af227f77c2310ef25	026c29bfc3803c800b82e26b13443517	6dcccd4772508e4534d4a20b6aff8e10	59688853e8ae2215fa8a43e3fa815d0e	918.618508	783.5532289	0	438.1818182	0.033	18.51600051	142.6395412	0.284982361	0.031176471	0.479793121	0.385043147	0.427647068	0.27727795	0.315893933	0.321843147	0.177803926	0.177000005
-1	-1	-1	42	949	0	0	3.3072212	0	1.6848108	1.3416086	1.5756101	3.2448208	0.3900025	1.6068103	20.06.23_Haec_Placa23_Plate_D_p00_0_G05f01d1.TIF	20.06.23_Haec_Placa23_Plate_D_p00_0_G05f01d0.TIF	20.06.23_Haec_Placa23_Plate_D_p00_0_G05f01d2.TIF	0	0	0	326	1	1536	1536	1536	1536	326	b'eLuzYgZlG23b0KIbaWCaZmA42rahQhiOtnCoEYqjrRzq9S2pm7dBBaUdAEOmrls='	6b6f3b73645a378486083f8b34a3315b	c7ef7c14a8a11dc8586387fc4b1f8bd6	8ba9d8c01dce3813a2d6717bf1566929	aa61d80d73290e54e8d09d629262a576	1021.997064	886.5315361	0	446.4285714	0.044257113	19.22567872	145.5270891	0.302215963	0.037054485	0.512036741	0.412694487	0.460079764	0.294292261	0.339099113	0.344860441	0.18668568	0.185991451
-1	-1	-1	8	1227	0	0	3.432022	0	2.028013	1.2636081	1.4976096	3.0732197	0.4992032	1.5912102	20.06.23_Haec_Placa23_Plate_D_p00_0_G05f02d1.TIF	20.06.23_Haec_Placa23_Plate_D_p00_0_G05f02d0.TIF	20.06.23_Haec_Placa23_Plate_D_p00_0_G05f02d2.TIF	0	0	0	327	1	1536	1536	1536	1536	327	b'eLuzYgZlG23b0KIbaWCaZmA02rahQhiOtnCoEYqjrRzq9S2pm7dBBaUdAEyorl8='	084aba6f1c9c01a8d689f67f2fe93440	81e820775199a1ab7af567fdf59d247f	a10b9cfb20290a9f203be67ccccc3326	578f64240d7ac04f30bb87dfbd3042e3	791.0023544	850.2280722	0	442	0.006519967	15.33134897	115.0612302	0.233900639	0.024918103	0.451942169	0.314645966	0.353366262	0.231033329	0.258630616	0.261541788	0.154564781	0.153430179
-1	-1	-1	10	1174	0	0	3.4164219	0	2.028013	1.3884089	1.5288098	3.3072212	0.4368028	1.5132097	20.06.23_Haec_Placa23_Plate_D_p00_0_G05f03d1.TIF	20.06.23_Haec_Placa23_Plate_D_p00_0_G05f03d0.TIF	20.06.23_Haec_Placa23_Plate_D_p00_0_G05f03d2.TIF	0	0	0	328	1	1536	1536	1536	1536	328	b'eLuzYgZlG23b0KIbaWA62o2kThiOtnCoEYqjrRzq9S2pm7dBBaUdAFWqrmM='	2b59279b8810db66259f29642a98f3eb	a7e1f89f7c67ce16edf1f770629e26fb	f2de8d7dfb35b166cb69cdb252637a92	f94fdf17d74a2503dd74724a5f47c104	813.8417508	708.3194651	0	447.6	0.008517888	15.37888271	117.1224771	0.232922475	0.025176205	0.450844912	0.314290019	0.353712807	0.229112252	0.258089098	0.26058056	0.151561618	0.15071651
-1	-1	-1	13	1075	0	0	3.0420195	0	1.9500125	1.3416086	1.5912102	3.1356201	0.4212027	1.5444099	20.06.23_Haec_Placa23_Plate_D_p00_0_G05f04d1.TIF	20.06.23_Haec_Placa23_Plate_D_p00_0_G05f04d0.TIF	20.06.23_Haec_Placa23_Plate_D_p00_0_G05f04d2.TIF	0	0	0	329	1	1536	1536	1536	1536	329	b'eLuzYgZlG23b0KIbaWCaZmAy2rahQhiOtnCoEYqjrRzq9S2pm7dBBaUdAF6srmc='	af826e14dc99dc0bc69719367086eddc	c5b75be7c636d2b7cdb54cfdda81f84e	76c6cb0cc24b14e44e821165e837619d	c16d3cc0d50892e14cb9ebe8e2ef387a	1216.410076	504.2263385	0	662.2307692	0.012093023	15.59461964	116.5426317	0.243236667	0.026544462	0.442852495	0.324705893	0.366150489	0.237060004	0.269273874	0.272839041	0.155877798	0.154947565
-1	-1	-1	20	914	0	0	3.4632222	0	1.9032122	1.2792082	1.5756101	3.2448208	0.468003	1.6224104	20.06.23_Haec_Placa23_Plate_D_p00_0_G05f05d1.TIF	20.06.23_Haec_Placa23_Plate_D_p00_0_G05f05d0.TIF	20.06.23_Haec_Placa23_Plate_D_p00_0_G05f05d2.TIF	0	0	0	330	1	1536	1536	1536	1536	330	b'eLuzYgZlG23b0KIbaWCaZmA62rahQhiOtnCoEYqjrRzq9S2pm7dBBaUdAGeurms='	793ca46f7854144872f74f2acb54e2cb	ad5b6902cbb53a503281f464e2c61732	191a3d79388c1d006fe5a93c2e991ce8	fcb81d5391a4b86643dc389c9bab8412	662.6943675	954.4435928	0	247.7	0.021881838	17.3009358	132.1775082	0.268773337	0.029433219	0.485874777	0.360917331	0.405684997	0.26204597	0.29808884	0.302462788	0.171218952	0.170549625
-1	-1	-1	33	1003	0	0	3.4788223	0	1.9188123	1.3260085	1.5756101	3.3384214	0.4524029	1.6380105	20.06.23_Haec_Placa23_Plate_D_p00_0_G06f00d1.TIF	20.06.23_Haec_Placa23_Plate_D_p00_0_G06f00d0.TIF	20.06.23_Haec_Placa23_Plate_D_p00_0_G06f00d2.TIF	0	0	0	331	1	1536	1536	1536	1536	331	b'eLuzYgZlG23b0KIbaWA22rahThiOtnCoEYqjrRzq9S2pm7dBBaUdAEOyrls='	ed806d2945d69e22261eba2e8f3f48b5	7f612446856b82b1214c5094f3b6049f	8cc98bf5e54a6ea9e683ebfabc39a6ff	b3c03789716523a9dd2be8716162c4f0	1157.619942	494.3456495	0	532.3939394	0.032901296	16.14379646	121.0945471	0.254163007	0.030182005	0.504541868	0.348335396	0.394588792	0.249931566	0.285259266	0.288796364	0.165319732	0.164522125
-1	-1	-1	27	980	0	0	3.1668203	0	1.8564119	1.404009	1.4976096	3.2448208	0.3900025	1.6380105	20.06.23_Haec_Placa23_Plate_D_p00_0_G06f01d1.TIF	20.06.23_Haec_Placa23_Plate_D_p00_0_G06f01d0.TIF	20.06.23_Haec_Placa23_Plate_D_p00_0_G06f01d2.TIF	0	0	0	332	1	1536	1536	1536	1536	332	b'eLuzYgZlG23b0KIbaWCWZmA42rahQhiOtnCoEYqjrRzq9S2pm7dBBaUdAEy0rl8='	0e519e072209c5ebffe9df3db6d1a0dc	b4a72d7e68f6d1c821cc20978e6136c2	b916a72dbc88ed82a5531c2d1e85232d	a5f0ae590b030e0ecf1174d8d67d8b3c	844.2840511	755.1484337	0	388.5555556	0.02755102	16.39811567	122.7637969	0.261338542	0.032368949	0.511236005	0.35635055	0.406606652	0.255549994	0.294896347	0.299875959	0.167595043	0.166818732
-1	-1	-1	75	1409	0	0	3.588023	0	1.9812127	1.4196091	1.4976096	3.1356201	0.4992032	1.6380105	20.06.23_Haec_Placa23_Plate_D_p00_0_G06f02d1.TIF	20.06.23_Haec_Placa23_Plate_D_p00_0_G06f02d0.TIF	20.06.23_Haec_Placa23_Plate_D_p00_0_G06f02d2.TIF	0	0	0	333	1	1536	1536	1536	1536	333	b'eLuzYgZlG23b0KIbaWCWZmA02rahQhiOtnCoEYqjrRzq9S2pm7dBBaUdAFW2rmM='	6b4a0b6381d10da630c30348a9d66241	92d5e314c26b7d2c3a336d431f654693	b22152b0f9be162d582fd5ae513ea8c9	a2564ef84c84dd703bec0d0f13a1d64a	923.7580945	396.4032786	0	640.9466667	0.053229241	15.12814852	103.8464854	0.2535354	0.028729876	0.504670624	0.355465574	0.396813213	0.254683502	0.284182764	0.285513303	0.169776929	0.168646939
-1	-1	-1	77	1617	0	0	3.6192232	0	2.2932147	1.3104084	1.4196091	3.1980205	0.4836031	1.4976096	20.06.23_Haec_Placa23_Plate_D_p00_0_G06f03d1.TIF	20.06.23_Haec_Placa23_Plate_D_p00_0_G06f03d0.TIF	20.06.23_Haec_Placa23_Plate_D_p00_0_G06f03d2.TIF	0	0	0	334	1	1536	1536	1536	1536	334	b'eLuzYgZlG23b0KIbaWA22o2kThiOtnCoEYqjrRzq9S2pm7dBBaUdAF64rmc='	37275d941544824e7ad9e5602861727b	9808ca9fe51157ffd00e664b12a235f6	dbc17f1022fa7a7988b4e13612432fb4	e78c6083586a1edf982f19384f7e77c0	1046.544004	896.91375	0	820.3246753	0.047619048	15.70137911	108.6445782	0.258588289	0.029580318	0.500050105	0.365026019	0.40599756	0.258542553	0.290206181	0.293562281	0.168857851	0.167844112
-1	-1	-1	25	1135	0	0	3.3228213	0	2.0436131	1.4196091	1.6068103	3.2136206	0.4524029	1.5756101	20.06.23_Haec_Placa23_Plate_D_p00_0_G06f04d1.TIF	20.06.23_Haec_Placa23_Plate_D_p00_0_G06f04d0.TIF	20.06.23_Haec_Placa23_Plate_D_p00_0_G06f04d2.TIF	0	0	0	335	1	1536	1536	1536	1536	335	b'eLuzYgZlG23b0KIbaWCWZmAy2rahQhiOtnCoEYqjrRzq9S2pm7dBBaUdAGe6rms='	103d9610483510084eaadcd305c3c5fc	7ac2797efd29c58085ce4ef05bf3be84	8f528c88682cd9b8485ebdf1f4d65cae	026df7136caa0dfa06527aaf93d7e950	855.5272958	741.877035	0	476.36	0.022026432	15.16160354	113.9875889	0.238864995	0.026184679	0.455656173	0.320207317	0.365072135	0.234651499	0.266043594	0.268872772	0.15902566	0.15809623
-1	-1	-1	24	941	0	0	3.8064244	0	1.9656126	1.3104084	1.4352092	3.1668203	0.4836031	1.56001	20.06.23_Haec_Placa23_Plate_D_p00_0_G06f05d1.TIF	20.06.23_Haec_Placa23_Plate_D_p00_0_G06f05d0.TIF	20.06.23_Haec_Placa23_Plate_D_p00_0_G06f05d2.TIF	0	0	0	336	1	1536	1536	1536	1536	336	b'eLuzYgZlG23b0KIbaWCWZmA62rahQhiOtnCoEYqjrRzq9S2pm7dBBaUdAHC8rm8='	dcacf767bb8c51a91385546d64512c0d	8dab5831e12eeb89c21c3475553ae101	de076332d5cdf78b4c28b4525bea0bc3	d91f8ab423838e74593c9d7837106e1d	1029.582023	778.8566159	0	445.8333333	0.025504782	15.96001373	121.7028351	0.25136797	0.030807862	0.494348145	0.33920111	0.388831248	0.246425695	0.282333706	0.284682553	0.164972604	0.164201626
-1	-1	-1	28	968	0	0	3.276021	0	1.8096116	1.3572087	1.4976096	3.2136206	0.4524029	1.5756101	20.06.23_Haec_Placa23_Plate_D_p00_0_G07f00d1.TIF	20.06.23_Haec_Placa23_Plate_D_p00_0_G07f00d0.TIF	20.06.23_Haec_Placa23_Plate_D_p00_0_G07f00d2.TIF	0	0	0	337	1	1536	1536	1536	1536	337	b'eLuzYgZlG23b0KIbaWA+2rahThiOtnCoEYqjrRzq9S2pm7dBBaUdAEzArl8='	df49f8311517dd84167e8dfe9993703f	66029eb7ab922032550ef3c6e5ba104d	99d6ae30c4f4d4c2b92428cdd89d7f93	61bf4ebc669c78941c837841e7a5aefe	951.661625	790.3221719	0	427.9642857	0.02892562	16.25361814	124.3647133	0.251003693	0.031966052	0.524264154	0.348221529	0.394891437	0.247167858	0.284061769	0.287358216	0.160808626	0.159965975
-1	-1	-1	32	1040	0	0	3.432022	0	1.9968128	1.248008	1.4352092	3.2916211	0.5148033	1.6380105	20.06.23_Haec_Placa23_Plate_D_p00_0_G07f01d1.TIF	20.06.23_Haec_Placa23_Plate_D_p00_0_G07f01d0.TIF	20.06.23_Haec_Placa23_Plate_D_p00_0_G07f01d2.TIF	0	0	0	338	1	1536	1536	1536	1536	338	b'eLuzYgZlG23b0KIbaWCeZmA42rahQhiOtnCoEYqjrRzq9S2pm7dBBaUdAFXCrmM='	a8a194a58fe507933b2a788e58d60b69	52a5c64cb9bcafe29319011151ff4e62	557c54b4493195625e697a077ccb8fa5	b5341367ebaf4b7bbefa569c5801e7ef	761.0347406	749.1959247	0	376.5625	0.030769231	17.38444615	129.2610857	0.280858793	0.035182882	0.524814187	0.38627829	0.437533947	0.276530752	0.31732875	0.322464187	0.181266973	0.18069005
-1	-1	-1	13	1184	0	0	3.5724229	0	2.184014	1.2948083	1.5288098	3.3228213	0.4836031	1.4664094	20.06.23_Haec_Placa23_Plate_D_p00_0_G07f02d1.TIF	20.06.23_Haec_Placa23_Plate_D_p00_0_G07f02d0.TIF	20.06.23_Haec_Placa23_Plate_D_p00_0_G07f02d2.TIF	0	0	0	339	1	1536	1536	1536	1536	339	b'eLuzYgZlG23b0KIbaWCeZmA02rahQhiOtnCoEYqjrRzq9S2pm7dBBaUdAF7Ermc='	4c5db007e2081891245e2f27fdbe8fd2	26f59c512f9c9d24551b31b33b28f37d	841384bbe6bf73b99f3ed56a987d1edb	a2b9e6fd1f57269df63218ab96296f5d	927.8060227	386.2148963	0	524.6923077	0.01097973	14.21785275	105.1072	0.222431443	0.025665741	0.450934108	0.301430852	0.342438404	0.220007835	0.24863167	0.250884346	0.150529947	0.149334266
-1	-1	-1	20	1335	0	0	3.6348233	0	2.1684139	1.3260085	1.56001	3.4164219	0.5148033	1.5444099	20.06.23_Haec_Placa23_Plate_D_p00_0_G07f03d1.TIF	20.06.23_Haec_Placa23_Plate_D_p00_0_G07f03d0.TIF	20.06.23_Haec_Placa23_Plate_D_p00_0_G07f03d2.TIF	0	0	0	340	1	1536	1536	1536	1536	340	b'eLuzYgZlG23b0KIbaWA+2o2kThiOtnCoEYqjrRzq9S2pm7dBBaUdAGfGrms='	e5b798cef09b3cc3e6c0a622621ac4b7	984fb2515fcf55a857300100732c294e	9ca273f8a66da29b4474f0f639f541b7	c63673a93f4377d66cc32f6614c33d93	1292.238612	893.3351682	0	814.75	0.014981273	13.90214911	101.1826155	0.22177132	0.025096572	0.428867964	0.298788289	0.340544917	0.219215266	0.247323994	0.24930602	0.150367928	0.149383864
-1	-1	-1	8	1153	0	0	3.0420195	0	1.872012	1.2792082	1.7472112	3.900025	0.468003	1.8408118	20.06.23_Haec_Placa23_Plate_D_p00_0_G07f04d1.TIF	20.06.23_Haec_Placa23_Plate_D_p00_0_G07f04d0.TIF	20.06.23_Haec_Placa23_Plate_D_p00_0_G07f04d2.TIF	0	0	0	341	1	1536	1536	1536	1536	341	b'eLuzYgZlG23b0KIbaWCeZmAy2rahQhiOtnCoEYqjrRzq9S2pm7dBBaUdAHDIrm8='	00a6f0ecb5de3e7f4ce7123b4a30af9f	61169ec53ce6e12cd6e8af74fd16ba5a	b45941fb5f6767d813f8286735c1d7bb	d468acfd17b6d114bdf4ca612fad0c77	1008.614895	887.2723424	0	561.375	0.006938422	14.55050628	108.7348839	0.228672862	0.025860928	0.434557324	0.301583262	0.346254452	0.223740411	0.25424845	0.256464813	0.153291504	0.152471818
-1	-1	-1	18	1007	0	0	3.5724229	0	1.9500125	1.3104084	1.5288098	4.0716261	0.4524029	1.5444099	20.06.23_Haec_Placa23_Plate_D_p00_0_G07f05d1.TIF	20.06.23_Haec_Placa23_Plate_D_p00_0_G07f05d0.TIF	20.06.23_Haec_Placa23_Plate_D_p00_0_G07f05d2.TIF	0	0	0	342	1	1536	1536	1536	1536	342	b'eLuzYgZlG23b0KIbaWCeZmA62rahQhiOtnCoEYqjrRzq9S2pm7dBBaUdAHnKrnM='	6b10318cc69095a8b8ebb30f1fea2bf3	ab3b8efd279f7f0cbfd10b7382190556	62d6bdfa81c22a354a3c941f137374e1	3c57af3e2bd68175fa0918c79cbbd7e1	1094.072372	788.6657051	0	508.1111111	0.017874876	15.83730398	118.9733818	0.249116972	0.029232628	0.484883641	0.333933066	0.381540987	0.243881033	0.278915764	0.283013035	0.162034392	0.161150384
-1	-1	-1	32	962	0	0	3.2448208	0	1.9500125	1.2168078	1.6536106	3.744024	0.4524029	1.8252117	20.06.23_Haec_Placa23_Plate_D_p00_0_G08f00d1.TIF	20.06.23_Haec_Placa23_Plate_D_p00_0_G08f00d0.TIF	20.06.23_Haec_Placa23_Plate_D_p00_0_G08f00d2.TIF	0	0	0	343	1	1536	1536	1536	1536	343	b'eLuzYgZlG23b0KIbaWAx2rahThiOtnCoEYqjrRzq9S2pm7dBBaUdAFXOrmM='	d5d32bd900e529b0638bfe47da975a81	43c027d32220a0d7c952c613310f9916	39de356bf95113c08dcb36fc34f5fb36	864187138850e74ae33f5390bacfe5bf	891.3686249	810.4196782	0	401.9375	0.033264033	17.00128046	127.9326642	0.278389596	0.035769028	0.490554816	0.377665005	0.435330815	0.269769922	0.314762378	0.31912479	0.176743717	0.176136322
-1	-1	-1	19	1052	0	0	3.2136206	0	1.9500125	1.3728088	1.5444099	3.9624254	0.468003	1.7940115	20.06.23_Haec_Placa23_Plate_D_p00_0_G08f01d1.TIF	20.06.23_Haec_Placa23_Plate_D_p00_0_G08f01d0.TIF	20.06.23_Haec_Placa23_Plate_D_p00_0_G08f01d2.TIF	0	0	0	344	1	1536	1536	1536	1536	344	b'eLuzYgZlG23b0KIbaWCRZmA42rahQhiOtnCoEYqjrRzq9S2pm7dBBaUdAF7Qrmc='	daaeb4bb3a76226e5ff66060e98fc5ef	b0da4283721d338034543ef50798fb5f	548465092275c4248e14e63c6ed2f35c	7a4215eb37096213755ca7f9a9691524	1050.808358	558.9988232	0	543.2105263	0.018060837	15.64777868	115.3505475	0.257924221	0.032256022	0.477468333	0.345303074	0.397297408	0.250904655	0.290176298	0.294803557	0.166249166	0.16553717
-1	-1	-1	27	1113	0	0	3.4476221	0	2.0748133	1.3728088	1.6224104	4.0716261	0.468003	1.7784114	20.06.23_Haec_Placa23_Plate_D_p00_0_G08f02d1.TIF	20.06.23_Haec_Placa23_Plate_D_p00_0_G08f02d0.TIF	20.06.23_Haec_Placa23_Plate_D_p00_0_G08f02d2.TIF	0	0	0	345	1	1536	1536	1536	1536	345	b'eLuzYgZlG23b0KIbaWCRZmA02rahQhiOtnCoEYqjrRzq9S2pm7dBBaUdAGfSrms='	17fedcd528ee7ec991644e5a21b53c36	59067d5a6f5f54efd236b93e6b79cf3d	bbbac2d3eabe3b441b82790e6ecd5ec3	ba26c2393b7cf5faf14d6349612799bd	1096.468719	792.0385415	0	586.8888889	0.02425876	15.48182833	114.5391888	0.243484318	0.029864526	0.505315672	0.338548007	0.38356677	0.241938292	0.275477837	0.278533559	0.162503749	0.161594706
-1	-1	-1	21	1060	0	0	3.3540215	0	1.9032122	1.4820095	1.7316111	3.9312252	0.4524029	1.7784114	20.06.23_Haec_Placa23_Plate_D_p00_0_G08f03d1.TIF	20.06.23_Haec_Placa23_Plate_D_p00_0_G08f03d0.TIF	20.06.23_Haec_Placa23_Plate_D_p00_0_G08f03d2.TIF	0	0	0	346	1	1536	1536	1536	1536	346	b'eLuzYgZlG23b0KIbaWAx2o2kThiOtnCoEYqjrRzq9S2pm7dBBaUdAHDUrm8='	d1dc872f5596eff65ca774b6e6509734	9cb5b2b1c2be44db30902f716f84a475	e39c7dd178ca765ec5325ec1207d8e5a	429bbccaa7c16b767b740796fb0d3180	943.3261032	860.0393433	0	471.2857143	0.019811321	16.05157644	119.3091598	0.257730306	0.030810212	0.478032506	0.345797272	0.39562709	0.251987784	0.288647495	0.29226046	0.169204592	0.168312991
-1	-1	-1	18	1006	0	0	3.4164219	0	2.028013	1.3260085	1.6692107	3.8376246	0.4368028	1.8096116	20.06.23_Haec_Placa23_Plate_D_p00_0_G08f04d1.TIF	20.06.23_Haec_Placa23_Plate_D_p00_0_G08f04d0.TIF	20.06.23_Haec_Placa23_Plate_D_p00_0_G08f04d2.TIF	0	0	0	347	1	1536	1536	1536	1536	347	b'eLuzYgZlG23b0KIbaWCRZmAy2rahQhiOtnCoEYqjrRzq9S2pm7dBBaUdAHnWrnM='	150c57d6677a0a52547dd8dd495aeb86	3ee5ff0521b037f6dc631cbb2851726c	bf8a3500703ddd8122e01578f20299a6	f583c9191f7c5f976d56ec67040904f4	1039.393081	705.0962132	0	511.5	0.017892644	15.68827467	117.0281014	0.249882086	0.03098858	0.485739615	0.337208134	0.388344452	0.244611334	0.281450723	0.285397428	0.163961335	0.163302543
-1	-1	-1	14	936	0	0	3.3540215	0	1.872012	1.2792082	1.5912102	3.9780255	0.4368028	1.6536106	20.06.23_Haec_Placa23_Plate_D_p00_0_G08f05d1.TIF	20.06.23_Haec_Placa23_Plate_D_p00_0_G08f05d0.TIF	20.06.23_Haec_Placa23_Plate_D_p00_0_G08f05d2.TIF	0	0	0	348	1	1536	1536	1536	1536	348	b'eLuzYgZlG23b0KIbaWCRZmA62rahQhiOtnCoEYqjrRzq9S2pm7dBBaUdAILYrnc='	11dcdc0ce8244fef87579351f5067d77	97519d580a8b2d6426caf370f613e4b2	aa4af1831d11d27f503718321a41977d	474f1df58d03ff3fcae984e18f97bd4e	939.7143491	753.2086592	0	422	0.014957265	16.89944322	122.6271779	0.284259267	0.034814397	0.446975655	0.371560258	0.432616903	0.27398598	0.318619101	0.323585983	0.184573493	0.183919898
-1	-1	-1	35	868	0	0	3.1824204	0.0156001	1.7316111	1.2636081	1.4664094	4.0092257	0.4056026	1.2168078	20.06.23_Haec_Placa23_Plate_D_p00_0_G09f00d1.TIF	20.06.23_Haec_Placa23_Plate_D_p00_0_G09f00d0.TIF	20.06.23_Haec_Placa23_Plate_D_p00_0_G09f00d2.TIF	0	0	0	349	1	1536	1536	1536	1536	349	b'eLuzYgZlG23b0KIbaWA52rahThiOtnCoEYqjrRzq9S2pm7dBBaUdAF7crmc='	10fbaf77756dc1188413ae7355a75bb6	084f9442752db840f2f2452b10a11c2a	5fa816a3370ceb5f7dbeafc232ddaf09	496751cefd2f8f29d50e4084ee15f9cf	788.9407318	884.6891767	0	318.4	0.040322581	18.38704304	135.9995745	0.301424287	0.035328003	0.494666158	0.404142957	0.460011757	0.292866189	0.33705793	0.342023593	0.191506285	0.190607216
-1	-1	-1	34	1010	0	0	3.3852217	0	1.9500125	1.3884089	1.7472112	3.9780255	0.4524029	1.7784114	20.06.23_Haec_Placa23_Plate_D_p00_0_G09f01d1.TIF	20.06.23_Haec_Placa23_Plate_D_p00_0_G09f01d0.TIF	20.06.23_Haec_Placa23_Plate_D_p00_0_G09f01d2.TIF	0	0	0	350	1	1536	1536	1536	1536	350	b'eLuzYgZlG23b0KIbaWCZZmA42rahQhiOtnCoEYqjrRzq9S2pm7dBBaUdAGferms='	9989f692577f68b47dbac4eb175b162e	cee3dc458aded69b10757f66d29b6850	89c8d2df6aa5bbe07185303757bfc76a	c79a1cded903568aa52841895973305f	1206.688827	663.9301382	0	573.8529412	0.033663366	15.90478005	115.3953128	0.261385174	0.029751506	0.462463291	0.348829363	0.396691914	0.256039465	0.291488709	0.294768014	0.17203262	0.171174534
-1	-1	-1	56	1740	0	0	3.2292207	0	2.2308143	1.3884089	1.6380105	3.8844249	0.4368028	1.7628113	20.06.23_Haec_Placa23_Plate_D_p00_0_G09f02d1.TIF	20.06.23_Haec_Placa23_Plate_D_p00_0_G09f02d0.TIF	20.06.23_Haec_Placa23_Plate_D_p00_0_G09f02d2.TIF	0	0	0	351	1	1536	1536	1536	1536	351	b'eLuzYgZlG23b0KIbaWCZZmA02rahQhiOtnCoEYqjrRzq9S2pm7dBBaUdAHDgrm8='	e245e142b7d6faeb917e6cc143c82458	b52033ad57f4ed40ba2af4771353cdca	abfaac290c2dfb025b840e43c2aee176	c1cb2a5d83af8e67ade87607ea61bf51	1219.053368	620.4361809	0	961.125	0.032183908	15.21989895	102.2366782	0.257805392	0.031526934	0.470995514	0.358846076	0.402400281	0.258452674	0.289877156	0.291720764	0.172123061	0.17087447
-1	-1	-1	20	1237	0	0	3.1512202	0	1.9968128	1.2948083	1.4196091	3.2604209	0.3276021	1.1856076	20.06.23_Haec_Placa23_Plate_D_p00_0_G09f03d1.TIF	20.06.23_Haec_Placa23_Plate_D_p00_0_G09f03d0.TIF	20.06.23_Haec_Placa23_Plate_D_p00_0_G09f03d2.TIF	0	0	0	352	1	1536	1536	1536	1536	352	b'eLuzYgZlG23b0KIbaWA52o2kThiOtnCoEYqjrRzq9S2pm7dBBaUdAHnirnM='	6f3e0549df45beacc554367940656c3b	593620b5e468dd0c050e7d603f0efe24	f0a89c0e413bcb0514e3f7d1690cbf13	209323ef9ccd4fcce8ead641d88250b7	1027.315934	950.4221122	0	581.3	0.016168149	15.10481437	107.556647	0.247651661	0.027476344	0.427935253	0.333720111	0.378534415	0.24443203	0.275436491	0.278645371	0.165850339	0.164861228
-1	-1	-1	12	892	0	0	3.2604209	0	1.872012	1.3728088	1.4976096	3.9156251	0.3900025	1.1700075	20.06.23_Haec_Placa23_Plate_D_p00_0_G09f04d1.TIF	20.06.23_Haec_Placa23_Plate_D_p00_0_G09f04d0.TIF	20.06.23_Haec_Placa23_Plate_D_p00_0_G09f04d2.TIF	0	0	0	353	1	1536	1536	1536	1536	353	b'eLuzYgZlG23b0KIbaWCZZmAy2rahQhiOtnCoEYqjrRzq9S2pm7dBBaUdAILkrnc='	cfa087ec1eb9ef6a918fcb95fc1eac65	39bc00a4767660f5329b43cdaed70378	4380fca8b8196963b0c1216857a9bcee	3bcfb5311756804540a3dd3eb04bc612	1006.246626	739.4073616	0	434.8333333	0.013452915	14.89526107	110.4596926	0.239733365	0.026156249	0.43053171	0.315220268	0.361597653	0.233872762	0.26553164	0.268774737	0.15970281	0.158726814
-1	-1	-1	15	815	0	0	3.3540215	0	1.6692107	1.1388073	1.4976096	3.8688248	0.5616036	1.3104084	20.06.23_Haec_Placa23_Plate_D_p00_0_G09f05d1.TIF	20.06.23_Haec_Placa23_Plate_D_p00_0_G09f05d0.TIF	20.06.23_Haec_Placa23_Plate_D_p00_0_G09f05d2.TIF	0	0	0	354	1	1536	1536	1536	1536	354	b'eLuzYgZlG23b0KIbaWCZZmA62rahQhiOtnCoEYqjrRzq9S2pm7dBBaUdAIvmrns='	8a81ff48355566750fc101c050da7245	f116d554463189ad6e3095c6e1d38e32	31486660d9634dedf5d45071a22d17ce	4de25c3cd9d766953703891b3d155200	739.102634	569.4945969	0	258.1333333	0.018404908	17.54118655	128.7686695	0.295144961	0.034473718	0.442035779	0.384539888	0.446043557	0.282765541	0.328143579	0.333468071	0.183697828	0.18309636
-1	-1	-1	28	879	0	0	3.0888198	0	1.7472112	1.1232072	1.4508093	3.2136206	0.4992032	1.7472112	20.06.23_Haec_Placa23_Plate_D_p00_0_G10f00d1.TIF	20.06.23_Haec_Placa23_Plate_D_p00_0_G10f00d0.TIF	20.06.23_Haec_Placa23_Plate_D_p00_0_G10f00d2.TIF	0	0	0	355	1	1536	1536	1536	1536	355	b'eLuzYgZlG23b0KQbaTDatqFOGI62cKgRiqOtHCr2Lamat0EFpR0AFnCuRw=='	17d8a830664925b02f69d2c549da72e2	1178c47adb20a8bda00b681548e72296	b2250a6ba33f46e7c884974598032989	509ff1d28e042b95b1e78291a9e71874	948.0499784	618.4987812	0	365.1428571	0.03185438	17.84677376	135.6661037	0.279157472	0.033683554	0.516438937	0.381748432	0.431542093	0.272933468	0.313908183	0.319355783	0.178322073	0.17732272
-1	-1	-1	25	904	0	0	3.4164219	0	1.8876121	1.2168078	1.5444099	3.9936256	0.4524029	1.872012	20.06.23_Haec_Placa23_Plate_D_p00_0_G10f01d1.TIF	20.06.23_Haec_Placa23_Plate_D_p00_0_G10f01d0.TIF	20.06.23_Haec_Placa23_Plate_D_p00_0_G10f01d2.TIF	0	0	0	356	1	1536	1536	1536	1536	356	b'eLuzYgZlG23b0KQbaZBmYDjatqFCGI62cKgRiqOtHCr2Lamat0EFpR0AH3KuSw=='	be5b5066ed86c6eb351c2ad3da634d9d	e0ef90cbae5b45c8fb0be4679fa9b335	1523a3e5e117c18b8e1c379c16b2fffc	b7c5adc828ea39d276253811fbf83da5	938.0677011	463.5494698	0	394.28	0.027654867	17.63619254	133.4834672	0.275601907	0.030702326	0.49433829	0.367217605	0.414358851	0.269816154	0.306282893	0.311276688	0.181589455	0.180838978
-1	-1	-1	7	1130	0	0	3.2916211	0	1.9188123	1.3104084	1.5132097	3.8688248	0.4836031	1.872012	20.06.23_Haec_Placa23_Plate_D_p00_0_G10f02d1.TIF	20.06.23_Haec_Placa23_Plate_D_p00_0_G10f02d0.TIF	20.06.23_Haec_Placa23_Plate_D_p00_0_G10f02d2.TIF	0	0	0	357	1	1536	1536	1536	1536	357	b'eLuzYgZlG23b0KQbaZBmYDTatqFCGI62cKgRiqOtHCr2Lamat0EFpR0AKHSuTw=='	e56e0eb5bb5ea1ed6fbca8782973a2eb	39c25e20f8c5b4ce7b3962ee8f3a1872	57526e747b87487041f8f9e5c5eb0495	9dd00212dbebe97aac76b0001420df6d	889.0608435	498.6536254	0	489.2857143	0.00619469	14.14430713	106.9061801	0.213105158	0.022949854	0.44338528	0.285688018	0.323706413	0.212093521	0.236107944	0.2379889	0.147624506	0.145941355
-1	-1	-1	17	1102	0	0	3.1512202	0	2.0124129	1.2792082	1.4820095	3.8532247	0.4368028	1.5132097	20.06.23_Haec_Placa23_Plate_D_p00_0_G10f03d1.TIF	20.06.23_Haec_Placa23_Plate_D_p00_0_G10f03d0.TIF	20.06.23_Haec_Placa23_Plate_D_p00_0_G10f03d2.TIF	0	0	0	358	1	1536	1536	1536	1536	358	b'eLuzYgZlG23b0KQbaTDajaROGI62cKgRiqOtHCr2Lamat0EFpR0AMXauUw=='	3629f8cd5685fc97184c3b116a0db5dd	aa50f6cf56524ec535736ae467669c99	090bdb643a6d6ab21c0d99b6275f4fb4	a76dda357ca7908f6618c609f139925e	1093.08722	925.4625971	0	574.5294118	0.015426497	14.64662501	109.8817153	0.225096976	0.024121919	0.430421951	0.300487537	0.338980829	0.222892052	0.24937875	0.251665427	0.155553188	0.154243626
-1	-1	-1	13	1108	0	0	3.276021	0	2.0748133	1.3260085	1.4196091	3.7908243	0.4368028	1.8564119	20.06.23_Haec_Placa23_Plate_D_p00_0_G10f04d1.TIF	20.06.23_Haec_Placa23_Plate_D_p00_0_G10f04d0.TIF	20.06.23_Haec_Placa23_Plate_D_p00_0_G10f04d2.TIF	0	0	0	359	1	1536	1536	1536	1536	359	b'eLuzYgZlG23b0KQbaZBmYDLatqFCGI62cKgRiqOtHCr2Lamat0EFpR0AOniuVw=='	4c431bbac47a4ff92136b989cf858719	184238c47255b1ef9798107eabb197da	efda6e07de222ad89d649ea516c2b06d	85dee6e8b9d872c893bb1448a6978121	898.0299355	671.2913985	0	496.0769231	0.011732852	14.08504316	103.6806214	0.2201414	0.02349756	0.427783882	0.29341687	0.331117728	0.217631659	0.243629082	0.245703269	0.149440792	0.148393153
-1	-1	-1	29	888	0	0	3.1980205	0	2.0436131	1.2012077	1.5756101	3.9624254	0.4524029	1.8252117	20.06.23_Haec_Placa23_Plate_D_p00_0_G10f05d1.TIF	20.06.23_Haec_Placa23_Plate_D_p00_0_G10f05d0.TIF	20.06.23_Haec_Placa23_Plate_D_p00_0_G10f05d2.TIF	0	0	0	360	1	1536	1536	1536	1536	360	b'eLuzYgZlG23b0KQbaZBmYDratqFCGI62cKgRiqOtHCr2Lamat0EFpR0AQ3quWw=='	8487cc5b7d7eb15c74278fb6c8c0752d	7eb6dbc4616d7423792c842d726ac675	282fd9c68858b6ae51efebd5af60c16e	1df4b9a97a87e9075a0a92d173db7f22	546.2823466	744.0263457	0	176.0344828	0.032657658	17.1365046	127.3058814	0.282266833	0.034878998	0.48407294	0.376925466	0.432511934	0.272186626	0.316852359	0.322226647	0.175905322	0.175163404
-1	-1	-1	22	1103	0	0	3.3228213	0	2.0904134	1.2168078	1.56001	3.9468253	0.4524029	1.8252117	20.06.23_Haec_Placa23_Plate_D_p00_0_G11f00d1.TIF	20.06.23_Haec_Placa23_Plate_D_p00_0_G11f00d0.TIF	20.06.23_Haec_Placa23_Plate_D_p00_0_G11f00d2.TIF	0	0	0	361	1	1536	1536	1536	1536	361	b'eLuzYgZlG23b0KobOdq2oUYYjrZwqBGKo60c6vYtqZe3QQWlHQAffq5L'	1840f6f15d27a293a8ceec22ea1a61b3	976943801961989a20729223914c54ab	79822f74add546f537c77dd7e31a167c	5f0e22cd855383e881100b0eea050eca	944.8769305	914.7984536	0	493.2272727	0.019945603	14.42643805	105.6667477	0.230281056	0.026437703	0.44913937	0.309963922	0.352059456	0.227340749	0.257507991	0.260389674	0.154150006	0.153008733
-1	-1	-1	12	1102	0	0	3.1980205	0	1.9032122	1.2168078	1.5444099	3.8688248	0.5928038	1.5132097	20.06.23_Haec_Placa23_Plate_D_p00_0_G11f01d1.TIF	20.06.23_Haec_Placa23_Plate_D_p00_0_G11f01d0.TIF	20.06.23_Haec_Placa23_Plate_D_p00_0_G11f01d2.TIF	0	0	0	362	1	1536	1536	1536	1536	362	b'eLuzYgZlG23b0KobaTjatqFCGI62cKgRiqOtHOr2LamXt0EFpR0AKICuTw=='	5c497e976a4c9589b8603911db3adfd6	22249f14da3ba2bc854f78fa0bbb45b8	4481dc94d13f2790a69936da016c3731	02c16bbe1d408c381f7e0e9f52e0709e	759.7577893	602.2708292	0	397	0.010889292	14.08714315	105.134158	0.219874742	0.024760686	0.443930022	0.295089151	0.335536112	0.21698603	0.245191245	0.247939581	0.148649519	0.147400453
-1	-1	-1	18	1412	0	0	3.3228213	0	2.0904134	1.3572087	1.5756101	4.0092257	0.4524029	1.8876121	20.06.23_Haec_Placa23_Plate_D_p00_0_G11f02d1.TIF	20.06.23_Haec_Placa23_Plate_D_p00_0_G11f02d0.TIF	20.06.23_Haec_Placa23_Plate_D_p00_0_G11f02d2.TIF	0	0	0	363	1	1536	1536	1536	1536	363	b'eLuzYgZlG23b0KobaTTatqFCGI62cKgRiqOtHOr2LamXt0EFpR0AMYKuUw=='	70c8f4617d5d91dde5fb8255f8995dc6	40a479e2f4e9992ccc4ad3b5b6e979fc	8b0ead3164079a360324906b3a9209b1	448e216a7d13a1de13369c977445b91b	1368.547179	685.5429897	0	901.1666667	0.012747875	13.35022249	96.53926512	0.207669559	0.022139367	0.408301385	0.280072774	0.313564416	0.207993837	0.229860655	0.2314281	0.147217135	0.145372998
-1	-1	-1	9	1543	0	0	3.4476221	0	2.1372137	1.3260085	1.4664094	4.0404259	0.4836031	1.8564119	20.06.23_Haec_Placa23_Plate_D_p00_0_G11f03d1.TIF	20.06.23_Haec_Placa23_Plate_D_p00_0_G11f03d0.TIF	20.06.23_Haec_Placa23_Plate_D_p00_0_G11f03d2.TIF	0	0	0	364	1	1536	1536	1536	1536	364	b'eLuzYgZlG23bjHYjB3MYjrZwqBGKo62cwdq3BBWUdgA6hK5X'	e9686ce0d22cf0ee89c3ea3d98fd5e81	9d89cbf212a14fbe3ea0604686500f38	88a019ce0a9d80db6d61a76f5e00c317	355d785f2714695a0f60ccf877c6150d	871.1115614	536.5355532	0	626.1111111	0.005832793	12.41138376	88.70957975	0.196327504	0.021887589	0.407407473	0.264592792	0.29899738	0.196074256	0.218024792	0.219193579	0.137684424	0.135971438
-1	-1	-1	3	1148	0	0	2.9952192	0	1.8876121	1.3260085	1.56001	4.0404259	0.4836031	1.4508093	20.06.23_Haec_Placa23_Plate_D_p00_0_G11f04d1.TIF	20.06.23_Haec_Placa23_Plate_D_p00_0_G11f04d0.TIF	20.06.23_Haec_Placa23_Plate_D_p00_0_G11f04d2.TIF	0	0	0	365	1	1536	1536	1536	1536	365	b'eLuzYgZlG23b0KobaTLatqFCGI62cKgRiqOtHOr2LamXt0EFpR0AQ4auWw=='	8cb94a399849afe7f58505d4089dc0cc	32ff769f78bd9361754f8da07cac454d	936fdc4d9ad73705863e917a12827838	2a2aa736e3a725ee4c083a2213cb0f09	692.2387779	959.8498189	0	377.6666667	0.00261324	12.75805181	95.12633278	0.197782165	0.021613037	0.402862189	0.261624657	0.300857427	0.194628632	0.219179165	0.22089568	0.135266794	0.134033618
-1	-1	-1	7	1033	0	0	3.0108193	0	2.0124129	1.3260085	1.5912102	3.9312252	0.4212027	1.8408118	20.06.23_Haec_Placa23_Plate_D_p00_0_G11f05d1.TIF	20.06.23_Haec_Placa23_Plate_D_p00_0_G11f05d0.TIF	20.06.23_Haec_Placa23_Plate_D_p00_0_G11f05d2.TIF	0	0	0	366	1	1536	1536	1536	1536	366	b'eLuzYgZlG23b0KobaTratqFCGI62cKgRiqOtHOr2LamXt0EFpR0ATIiuXw=='	fa83826e1ffd9ad8cd14f560d4811c7e	13499251a40aaee306bdad89b103741f	c8930a8ff3458c5903de790e86482c88	5a01367cad5ad74f2771020a70e14664	1182.002113	888.0652107	0	591.1428571	0.006776379	14.15105856	105.0850511	0.228613599	0.02677714	0.415187718	0.300590333	0.349251191	0.222382291	0.25521358	0.2578365	0.151707387	0.150929147
-1	-1	-1	146	900	0	0	3.4788223	0	1.9188123	1.2012077	1.5756101	3.9780255	0.4524029	1.8096116	20.06.23_Haec_Placa24_Plate_D_p00_0_B02f00d1.TIF	20.06.23_Haec_Placa24_Plate_D_p00_0_B02f00d0.TIF	20.06.23_Haec_Placa24_Plate_D_p00_0_B02f00d2.TIF	0	0	0	367	1	1536	1536	1536	1536	367	b'eLuzYgZlG23bUKFBbzLatqFVGI62cKgRiqOtHLL7ljTO26CC0g4A+1OuOw=='	ebac874fcfe92e2dcf92a2632f8c3ef7	37bd90b0b2b4583c79d29cda4fc5c5aa	7a6503265c9893ef337e03a53169ff7b	1aa63f9893c2431618e705e676f9128b	725.5031035	709.0978492	0	293.0958904	0.162222222	30.55540819	220.791997	0.486636178	0.053579522	0.501646299	0.648919406	0.708165592	0.479993524	0.539724423	0.550274524	0.319834431	0.319006545
-1	-1	-1	126	947	0	0	3.3384214	0	1.716011	1.2012077	1.4664094	3.9156251	0.4368028	1.8252117	20.06.23_Haec_Placa24_Plate_D_p00_0_B02f01d1.TIF	20.06.23_Haec_Placa24_Plate_D_p00_0_B02f01d0.TIF	20.06.23_Haec_Placa24_Plate_D_p00_0_B02f01d2.TIF	0	0	0	368	1	1536	1536	1536	1536	368	b'eLuzYgZlG23bUKFBb4KtJDQcbdtQIQxHWzjUCMXRVg7ZfUsa521QQWkHAARkrj8='	3f4b329533472788c313e6983d9ddbe1	a7e5340c09289cbe23cc7e3d85e397fd	0aeb7cc5ed127ab12b033e4c7bcfa167	90632c83e8039570c79e4d834bcf7ef6	962.0394537	673.7900068	0	448.4206349	0.133051742	29.02671048	207.6467123	0.470167931	0.054438166	0.469622808	0.625749027	0.693782237	0.462243477	0.523446382	0.53199372	0.311924145	0.310868178
-1	-1	-1	41	1051	0	0	3.4632222	0	2.1528138	1.2636081	1.4352092	3.900025	0.4992032	1.8408118	20.06.23_Haec_Placa24_Plate_D_p00_0_B02f02d1.TIF	20.06.23_Haec_Placa24_Plate_D_p00_0_B02f02d0.TIF	20.06.23_Haec_Placa24_Plate_D_p00_0_B02f02d2.TIF	0	0	0	369	1	1536	1536	1536	1536	369	b'eLuzYgZlG23bUKFBb4KtJDQabdtQIQxHWzjUCMXRVg7ZfUsa521QQWkHAA1mrkM='	ebe455e9295911a7856fc4a8ae1ca4b8	739f3d1abccf9595ac974698be4bf115	2679ccd3193e60d5ab189653aa61cb33	f4fc9581693a7868a2304ffc47154296	670.2937298	649.8431152	0	340.9756098	0.039010466	27.62009733	208.4188971	0.430659886	0.04749352	0.474907163	0.563489504	0.631779275	0.421669549	0.477358606	0.484356648	0.292755741	0.291878892
-1	-1	-1	38	1116	0	0	3.2448208	0	1.9812127	1.2324079	1.6224104	3.1824204	0.4992032	1.8096116	20.06.23_Haec_Placa24_Plate_D_p00_0_B02f03d1.TIF	20.06.23_Haec_Placa24_Plate_D_p00_0_B02f03d0.TIF	20.06.23_Haec_Placa24_Plate_D_p00_0_B02f03d2.TIF	0	0	0	370	1	1536	1536	1536	1536	370	b'eLuzYgZlG23bUKFBb4KtJBztRlIjDEdbONQIxdFWDtl9SxrnbVBBaQcAFmiuRw=='	7d8161b591550d57eaec4267690a0e5b	f8c3f3e83012e7b03655fa4dcc501a2b	25c5257a35ac32a2098a05ae6e4d6fb7	0de777b873ea41f4b97442d97ff721f9	960.9230989	797.9325442	0	513.8684211	0.034050179	27.19867588	201.0640505	0.42738598	0.044683398	0.437371235	0.554424081	0.619860867	0.419450772	0.471358348	0.477029317	0.297076403	0.296152234
-1	-1	-1	47	1035	0	0	3.2292207	0	1.9344124	1.2636081	1.7004109	4.0404259	0.4992032	1.9032122	20.06.23_Haec_Placa24_Plate_D_p00_0_B02f04d1.TIF	20.06.23_Haec_Placa24_Plate_D_p00_0_B02f04d0.TIF	20.06.23_Haec_Placa24_Plate_D_p00_0_B02f04d2.TIF	0	0	0	371	1	1536	1536	1536	1536	371	b'eLuzYgZlG23bUKFBb4KtJDQZbdtQIQxHWzjUCMXRVg7ZfUsa521QQWkHAB9qrks='	281321e09333b0e2dad1f2b0245dceb6	818613b0270eff1d5fc0e39179300b72	ce14a044a18e03c9ede96746e1ef639b	0b7228c2dae68681c517a40ec66a77a7	627.7204271	789.1788239	0	319.6382979	0.045410628	26.97571726	202.7467895	0.427467093	0.049811502	0.467000612	0.556404297	0.634824305	0.415341685	0.4765995	0.483538897	0.285861522	0.285160566
-1	-1	-1	105	911	0	0	3.2604209	0	1.8876121	1.1232072	1.6380105	3.900025	0.4992032	1.3728088	20.06.23_Haec_Placa24_Plate_D_p00_0_B02f05d1.TIF	20.06.23_Haec_Placa24_Plate_D_p00_0_B02f05d0.TIF	20.06.23_Haec_Placa24_Plate_D_p00_0_B02f05d2.TIF	0	0	0	372	1	1536	1536	1536	1536	372	b'eLuzYgZlG23bUKFBb4KtJDQdbdtQIQxHWzjUCMXRVg7ZfUsa521QQWkHAChsrk8='	2381cbddfb2a47b1705267e9d8b2ad64	c97d02c495b6fc4635e4f78750f8043f	41461e6e614d96c4f29cd89b22997664	bd6586214a0fab26e021d191ba51a86b	1008.499734	877.1796627	0	450.4190476	0.115257958	28.52679094	204.4835164	0.465794979	0.05614817	0.472698801	0.620115812	0.690264969	0.45701013	0.520840593	0.529564596	0.307328736	0.306601245
-1	-1	-1	63	863	0	0	3.3852217	0	1.9188123	1.2948083	1.7316111	4.0872262	0.624004	1.8564119	20.06.23_Haec_Placa24_Plate_D_p00_0_B03f00d1.TIF	20.06.23_Haec_Placa24_Plate_D_p00_0_B03f00d0.TIF	20.06.23_Haec_Placa24_Plate_D_p00_0_B03f00d2.TIF	0	0	0	373	1	1536	1536	1536	1536	373	b'eLuzYgZlG23bUKFBb4JREhqPtm2oE4ajLRxqhOJoK4fsviWN8zaooLQDAARwrj8='	4c93e30353f0e0f443e508bc312e4442	bda7a84cf5f5f298399dee63b0113e07	55d39b03f07e5e1e8b795a59f49a6de9	4ff4f96f38945bbb155e40c454f6bcb3	866.0769549	795.3771911	0	347.5873016	0.073001159	25.22056731	187.3496062	0.403613715	0.049210463	0.523117915	0.540067722	0.615118275	0.394553804	0.452771867	0.459591497	0.264876294	0.263903854
-1	-1	-1	46	709	0	0	3.432022	0	1.6380105	1.2792082	1.5756101	3.9468253	0.4524029	1.8096116	20.06.23_Haec_Placa24_Plate_D_p00_0_B03f01d1.TIF	20.06.23_Haec_Placa24_Plate_D_p00_0_B03f01d0.TIF	20.06.23_Haec_Placa24_Plate_D_p00_0_B03f01d2.TIF	0	0	0	374	1	1536	1536	1536	1536	374	b'eLuzYgZlG23bUKFBb4JREhqnGRiOtm2oEIajLRxqhOJoK4fsviWN8zaooLQDAA1yrkM='	bacac52f327844587bcfcd65088c24b4	269daa7d063d3277bf230f79c5cc7902	87b1a82cb2915b8e7907f82bab1dd786	fa9ddb87b7fa34fbda343f8e04ab7156	1094.831335	698.1884313	0	312.0869565	0.064880113	24.354485	176.7138849	0.40264942	0.049478693	0.503409763	0.538621104	0.61245058	0.391717843	0.451484973	0.459658741	0.260079102	0.259138811
-1	-1	-1	37	1172	0	0	3.3540215	0	1.9188123	1.2324079	1.5288098	4.056026	0.5304034	1.8876121	20.06.23_Haec_Placa24_Plate_D_p00_0_B03f02d1.TIF	20.06.23_Haec_Placa24_Plate_D_p00_0_B03f02d0.TIF	20.06.23_Haec_Placa24_Plate_D_p00_0_B03f02d2.TIF	0	0	0	375	1	1536	1536	1536	1536	375	b'eLuzYgZlG23bUKFBb4JREhqnGRiNtm2oEIajLRxqhOJoK4fsviWN8zaooLQDABZ0rkc='	4766385a27555d3c0c39f07b0bdd8eec	657cdc2ad81704c967146b04767598d3	6dc8201d1568338c9e11b4c31f87febf	33ed0078ae95418bd80cca1345a2f4df	913.4387975	625.6760585	0	513.6216216	0.031569966	22.15384854	163.6105472	0.350144726	0.039456602	0.469811921	0.464980268	0.524907998	0.345161028	0.3898405	0.394142751	0.239409763	0.238272106
-1	-1	-1	23	1156	0	0	3.5100225	0	2.0436131	1.3728088	1.56001	3.9936256	0.468003	1.3416086	20.06.23_Haec_Placa24_Plate_D_p00_0_B03f03d1.TIF	20.06.23_Haec_Placa24_Plate_D_p00_0_B03f03d0.TIF	20.06.23_Haec_Placa24_Plate_D_p00_0_B03f03d2.TIF	0	0	0	376	1	1536	1536	1536	1536	376	b'eLuzYgZlG23bUKFBb4JREhqPdiOpE4ajLRxqhOJoK4fsviWN8zaooLQDAB92rks='	c5f3284f4c8a844ac0306a91e2835416	51af8fda577c68b476e5eb45a51489e4	80c5fd045a331cfab2edddc8f165a855	b906228412f5e9e0b6ee35c425304902	990.5958707	882.810493	0	549.7826087	0.019896194	23.12394387	172.0993731	0.366199378	0.039697402	0.45084196	0.47918788	0.545362659	0.358119294	0.405640092	0.410260203	0.251940438	0.250566531
-1	-1	-1	15	930	0	0	3.4788223	0	1.9812127	1.4352092	1.6068103	3.8688248	0.4368028	1.7784114	20.06.23_Haec_Placa24_Plate_D_p00_0_B03f04d1.TIF	20.06.23_Haec_Placa24_Plate_D_p00_0_B03f04d0.TIF	20.06.23_Haec_Placa24_Plate_D_p00_0_B03f04d2.TIF	0	0	0	377	1	1536	1536	1536	1536	377	b'eLuzYgZlG23bUKFBb4JREhqnGZiMtm2oEIajLRxqhOJoK4fsviWN8zaooLQDACh4rk8='	42c3b2b197e599c0f751c405331ed74f	0e3926a346039ff22be40b4346e75580	e2f05221ab10617ba3d8591bc5a99455	6819701bcdce8400ea22a7aafdb6ccb9	1025.828435	880.1242583	0	467.3333333	0.016129032	22.77859218	169.9013703	0.363055037	0.043584231	0.475899611	0.479561471	0.55317733	0.353793273	0.406343738	0.411798449	0.24364327	0.242745104
-1	-1	-1	40	827	0	0	3.3072212	0	1.8252117	1.3104084	1.6068103	4.1808268	0.5304034	1.8876121	20.06.23_Haec_Placa24_Plate_D_p00_0_B03f05d1.TIF	20.06.23_Haec_Placa24_Plate_D_p00_0_B03f05d0.TIF	20.06.23_Haec_Placa24_Plate_D_p00_0_B03f05d2.TIF	0	0	0	378	1	1536	1536	1536	1536	378	b'eLuzYgZlG23bUKFBb4JREhqnGZiOtm2oEIajLRxqhOJoK4fsviWN8zaooLQDADF6rlM='	fbdc18c76b7f394183c738ab154235b3	38c3a889cd6f31d54fc1d63ce05d05b7	6cd258508d05bf69d3bd8adbd7ac4197	4617fe4316c97836dd1cde60f483ac9f	1030.559962	881.7872036	0	406.925	0.048367594	24.46176415	174.9553261	0.398553724	0.050141074	0.520429787	0.536268598	0.60941273	0.393030077	0.448345469	0.454238103	0.267932767	0.266946447
-1	-1	-1	18	1022	0	0	3.3540215	0	1.9500125	1.3728088	1.6692107	3.9156251	0.4368028	1.6536106	20.06.23_Haec_Placa24_Plate_D_p00_0_B04f00d1.TIF	20.06.23_Haec_Placa24_Plate_D_p00_0_B04f00d0.TIF	20.06.23_Haec_Placa24_Plate_D_p00_0_B04f00d2.TIF	0	0	0	379	1	1536	1536	1536	1536	379	b'eLuzYgZlG23bUKFBb4JREpqMtm2oE4ajLRxqhOJoK4fsviWN8zaooLQDAA1+rkM='	4cbdd150dfbd7b406335356c3f0c5bb2	26820ade296eaa244296c319b7a324a6	9f88465af23b3ad5bac22d984dba2e83	e85736db1f2cd38540b31c57b6686298	779.6770598	647.970114	0	370.9444444	0.017612524	20.4728412	147.2173131	0.330696261	0.038016576	0.443675161	0.438613263	0.498737589	0.323028622	0.368446239	0.373116927	0.221169569	0.220114352
-1	-1	-1	11	944	0	0	3.3384214	0	1.8408118	1.2792082	1.6068103	3.8688248	0.4524029	1.8252117	20.06.23_Haec_Placa24_Plate_D_p00_0_B04f01d1.TIF	20.06.23_Haec_Placa24_Plate_D_p00_0_B04f01d0.TIF	20.06.23_Haec_Placa24_Plate_D_p00_0_B04f01d2.TIF	0	0	0	380	1	1536	1536	1536	1536	380	b'eLuzYgZlG23bUKFBb4JREpqkGRiOtm2oEIajLRxqhOJoK4fsviWN8zaooLQDABaArkc='	02403044b07ff1e50e5dd1e4819c0b3d	81c380df1802c10864c892542eb4538e	4d7f46a6a29680d5b7b82b2d4209fc4a	b6755824228f36de088a54cc15c04a4e	778.6608491	947.2966355	0	320.2727273	0.011652542	20.68612967	155.7735874	0.322350666	0.037560236	0.47675193	0.42781656	0.488172993	0.315846652	0.359389456	0.363542714	0.217007316	0.215802597
-1	-1	-1	32	1159	0	0	3.5412227	0	2.0748133	1.4352092	1.56001	3.9156251	0.468003	1.2168078	20.06.23_Haec_Placa24_Plate_D_p00_0_B04f02d1.TIF	20.06.23_Haec_Placa24_Plate_D_p00_0_B04f02d0.TIF	20.06.23_Haec_Placa24_Plate_D_p00_0_B04f02d2.TIF	0	0	0	381	1	1536	1536	1536	1536	381	b'eLuzYgZlG23bUKFBb4JREpqkGRiNtm2oEIajLRxqhOJoK4fsviWN8zaooLQDAB+Crks='	2779e3568dc4f01ff714c4fade2546f2	e3ae270e62e8478f3eb725d4c67da899	a5283bffc1ffe776b3ede6da7f0f08c7	98a084f04dee8e9b549849ec2cb4cc64	977.5022808	818.0040838	0	538.3125	0.027610009	20.8392163	168.4044438	0.305736869	0.032854556	0.446755558	0.410556777	0.465932438	0.302005042	0.339320391	0.341775374	0.211693655	0.210174428
-1	-1	-1	18	1108	0	0	3.3852217	0	2.0124129	1.3728088	1.6380105	4.2744274	0.468003	1.248008	20.06.23_Haec_Placa24_Plate_D_p00_0_B04f03d1.TIF	20.06.23_Haec_Placa24_Plate_D_p00_0_B04f03d0.TIF	20.06.23_Haec_Placa24_Plate_D_p00_0_B04f03d2.TIF	0	0	0	382	1	1536	1536	1536	1536	382	b'eLuzYgZlG23bUKFBb4JREpqMdiOpE4ajLRxqhOJoK4fsviWN8zaooLQDACiErk8='	de98ae12fd5ba380988e03b4a86ce855	664e748387005854283cbbd152b4c429	e31b5691b7e6bcf13890381b96f64403	6c4e1a0f97e087be80f12475fc9df145	1042.789893	990.954459	0	547.3333333	0.016245487	20.74356965	161.4385259	0.322210139	0.033517377	0.412900943	0.418216898	0.477012114	0.314234369	0.355299613	0.358784606	0.222248182	0.22085015
-1	-1	-1	19	1028	0	0	3.4788223	0	1.9968128	1.3884089	1.4664094	3.8376246	0.4368028	1.6536106	20.06.23_Haec_Placa24_Plate_D_p00_0_B04f04d1.TIF	20.06.23_Haec_Placa24_Plate_D_p00_0_B04f04d0.TIF	20.06.23_Haec_Placa24_Plate_D_p00_0_B04f04d2.TIF	0	0	0	383	1	1536	1536	1536	1536	383	b'eLuzYgZlG23bUKFBb4JREpqkGZiMtm2oEIajLRxqhOJoK4fsviWN8zaooLQDADGGrlM='	d371265af5381d5b9ec2ba2c68474f2a	3c9fe7b65766f5b2123e03afef4a5e29	ddc626ddc21ba3f8bc3b12e03ad9cb04	ea99fa7a535a5f2559201748f5a26f9a	1343.939072	788.4814896	0	658.6315789	0.01848249	20.15836252	151.2058595	0.31761369	0.035368505	0.445805499	0.417723363	0.476684225	0.310604538	0.353304718	0.35716412	0.216025792	0.215018697
-1	-1	-1	30	934	0	0	3.4944224	0	1.9344124	1.3260085	1.4976096	3.744024	0.468003	1.9032122	20.06.23_Haec_Placa24_Plate_D_p00_0_B04f05d1.TIF	20.06.23_Haec_Placa24_Plate_D_p00_0_B04f05d0.TIF	20.06.23_Haec_Placa24_Plate_D_p00_0_B04f05d2.TIF	0	0	0	384	1	1536	1536	1536	1536	384	b'eLuzYgZlG23bUKFBb4JREpqkGZiOtm2oEIajLRxqhOJoK4fsviWN8zaooLQDADqIrlc='	4a8b52b1bfb5e94abd71cdb859580d0c	dc229c4ef573d8c9224dfc9174739c3e	9d53e2153da3be32e6efa0c580b7088b	d599a12b0278db76143993c9ab9fb400	712.1997483	1070.365336	0	325.2666667	0.032119914	21.39899288	155.2413819	0.345761441	0.039245077	0.439165876	0.457799061	0.519162795	0.340234773	0.385614309	0.389738432	0.237951889	0.236679688
-1	-1	-1	26	1084	0	0	3.2448208	0	2.1060135	1.2636081	1.5132097	3.9624254	0.4836031	1.872012	20.06.23_Haec_Placa24_Plate_D_p00_0_B05f00d1.TIF	20.06.23_Haec_Placa24_Plate_D_p00_0_B05f00d0.TIF	20.06.23_Haec_Placa24_Plate_D_p00_0_B05f00d2.TIF	0	0	0	385	1	1536	1536	1536	1536	385	b'eLuzYgZlG23bUKFBb4JREpqOtm2oE4ajLRxqhOJoK4fsviWN8zaooLQDABaMrkc='	3549164200ac843b99d1e8f69f14c6ed	54cd9ab6fb47fa7cfe65f64052039030	57f3eba0bdd7941abac51fc783acb023	fb79f35eace8ec5a4d3e57c85ae0a845	949.9252391	659.5618296	0	441	0.02398524	23.36856654	163.9667358	0.384485575	0.042375733	0.410334659	0.500452223	0.56709357	0.377130989	0.426198967	0.431039732	0.267505977	0.26629767
-1	-1	-1	24	1131	0	0	3.3228213	0	1.9188123	1.2636081	1.6068103	4.0092257	0.4836031	1.8408118	20.06.23_Haec_Placa24_Plate_D_p00_0_B05f01d1.TIF	20.06.23_Haec_Placa24_Plate_D_p00_0_B05f01d0.TIF	20.06.23_Haec_Placa24_Plate_D_p00_0_B05f01d2.TIF	0	0	0	386	1	1536	1536	1536	1536	386	b'eLuzYgZlG23bUKFBb4JREpqmGRiOtm2oEIajLRxqhOJoK4fsviWN8zaooLQDAB+Orks='	87484eddf24be11e2d402c46c0cc1690	758d9f10eba060ba2ae1f70ecaa72fd5	d49b93da3bc61f304971dcb78bd89bda	14440262649718cdeae2db8d1e9d65a0	886.3203498	563.1659756	0	492.2083333	0.021220159	22.107998	155.8171672	0.371070205	0.04198263	0.420508745	0.485099091	0.554737277	0.363110368	0.412583287	0.417121765	0.25535619	0.25433679
-1	-1	-1	28	1285	0	0	3.276021	0	2.0904134	1.3572087	1.4352092	3.9156251	0.3900025	1.2324079	20.06.23_Haec_Placa24_Plate_D_p00_0_B05f02d1.TIF	20.06.23_Haec_Placa24_Plate_D_p00_0_B05f02d0.TIF	20.06.23_Haec_Placa24_Plate_D_p00_0_B05f02d2.TIF	0	0	0	387	1	1536	1536	1536	1536	387	b'eLuzYgZlG23bUKFBb4JREpqmGRiNtm2oEIajLRxqhOJoK4fsviWN8zaooLQDACiQrk8='	0761f67623f3510e83fac5ed9dcb74eb	e2d00a459b18aaf395882cb4ec5b7523	1385e87fca60dd99052fa2775ee0d4ce	1d48181b088194d8ec9300046c118803	846.2940912	755.095971	0	520.1785714	0.021789883	22.0882618	157.6091956	0.361985207	0.03891661	0.412928772	0.474003214	0.538731991	0.35426305	0.400896685	0.40558481	0.249521636	0.248520644
-1	-1	-1	14	1289	0	0	3.0888198	0	2.1216136	1.4196091	1.5912102	4.056026	0.4836031	1.6536106	20.06.23_Haec_Placa24_Plate_D_p00_0_B05f03d1.TIF	20.06.23_Haec_Placa24_Plate_D_p00_0_B05f03d0.TIF	20.06.23_Haec_Placa24_Plate_D_p00_0_B05f03d2.TIF	0	0	0	388	1	1536	1536	1536	1536	388	b'eLuzYgZlG23bUKFBb4JREpqOdiOpE4ajLRxqhOJoK4fsviWN8zaooLQDADGSrlM='	68c8d2da2f0c5cf64f4d4cdaa24dec62	e7ed311e4653148acfbd66084189df4f	4c4a1c6272431dd9d4cf871fdfbfdd6c	fa2a993f9019e5438ed78cb0a4bf6469	886.4316302	886.5602513	0	540.0714286	0.010861133	21.88317495	158.8521189	0.353519229	0.037003909	0.396202533	0.454646414	0.519466389	0.344716379	0.389886038	0.394298674	0.245778007	0.244707106
-1	-1	-1	24	1318	0	0	3.2916211	0	2.0436131	1.4664094	1.4820095	3.9624254	0.4212027	1.2636081	20.06.23_Haec_Placa24_Plate_D_p00_0_B05f04d1.TIF	20.06.23_Haec_Placa24_Plate_D_p00_0_B05f04d0.TIF	20.06.23_Haec_Placa24_Plate_D_p00_0_B05f04d2.TIF	0	0	0	389	1	1536	1536	1536	1536	389	b'eLuzYgZlG23bUKFBb4JREpqmGZiMtm2oEIajLRxqhOJoK4fsviWN8zaooLQDADqUrlc='	c7bcff2dac63c1b69ecedb9b8cb17fca	1abf113fed51f05c2d2973b2b9555972	5962c562a8ee7901216dfdf8b8cf1018	563817b0fb560e8d2fd5b25cd1c8c6c5	655.3710165	1038.779493	0	403.7083333	0.018209408	21.14313781	149.4339945	0.350670217	0.039118986	0.421875616	0.45962392	0.524285176	0.343440775	0.389365333	0.393547868	0.239673903	0.238489696
-1	-1	-1	49	1019	0	0	3.3852217	0	1.8096116	1.3728088	1.5912102	3.9780255	0.4836031	1.7628113	20.06.23_Haec_Placa24_Plate_D_p00_0_B05f05d1.TIF	20.06.23_Haec_Placa24_Plate_D_p00_0_B05f05d0.TIF	20.06.23_Haec_Placa24_Plate_D_p00_0_B05f05d2.TIF	0	0	0	390	1	1536	1536	1536	1536	390	b'eLuzYgZlG23bUKFBb4JREpqmGZiOtm2oEIajLRxqhOJoK4fsviWN8zaooLQDAEOWrls='	186667064eb7bbd7f8846c61ed40baf4	6bcf145165d602487cf3399e54683b61	c8f634508315a97cc2870bdaf46e9bd6	027cefad7b659d49abfd38754f88e01f	961.2710867	734.2833931	0	467.0816327	0.048086359	24.20849028	176.3095271	0.394686264	0.043431662	0.426143861	0.510192627	0.580372931	0.385247751	0.437396086	0.443150734	0.270976936	0.269756978
-1	-1	-1	46	872	0	0	3.6192232	0	1.872012	1.3260085	1.7628113	3.900025	0.4836031	1.7940115	20.06.23_Haec_Placa24_Plate_D_p00_0_B06f00d1.TIF	20.06.23_Haec_Placa24_Plate_D_p00_0_B06f00d0.TIF	20.06.23_Haec_Placa24_Plate_D_p00_0_B06f00d2.TIF	0	0	0	391	1	1536	1536	1536	1536	391	b'eLuzYgZlG23bUKFBb4JREpqNtm2oE4ajLRxqhOJoK4fsviWN8zaooLQDAB+arks='	62ce04c232322dc857d9d87047a68b57	1107b155da1810fd3965d4e79d430a4f	81b4944a292973f7e8e101d959a401d7	59d4fdd495481b0379cdbffd9252d97c	845.2797074	656.9793807	0	338.326087	0.052752294	24.76257485	183.7553248	0.403387535	0.049251216	0.462195884	0.529951444	0.60828388	0.391526446	0.451557387	0.458036529	0.264971225	0.264004324
-1	-1	-1	26	866	0	0	3.1044199	0	1.8252117	1.3104084	1.716011	3.8688248	0.468003	1.7784114	20.06.23_Haec_Placa24_Plate_D_p00_0_B06f01d1.TIF	20.06.23_Haec_Placa24_Plate_D_p00_0_B06f01d0.TIF	20.06.23_Haec_Placa24_Plate_D_p00_0_B06f01d2.TIF	0	0	0	392	1	1536	1536	1536	1536	392	b'eLuzYgZlG23bUKFBb4JREpqlGRiOtm2oEIajLRxqhOJoK4fsviWN8zaooLQDACicrk8='	fa88aa9495bca3f781f1fa77c1ae77ef	a20378bd84600f471d86066c52239756	0e790eaf9fd9150bee7afd2336d3dbd6	c9de732d9be1f2ebb036798c8e4d2082	839.4699553	557.8426563	0	331.7307692	0.030023095	23.55113949	176.2199836	0.377718163	0.046852784	0.498064847	0.504650649	0.576402678	0.368502453	0.423963344	0.430070653	0.248109412	0.246972791
-1	-1	-1	26	1141	0	0	3.2292207	0	2.0592132	1.4976096	1.6068103	3.7284239	0.5460035	1.3416086	20.06.23_Haec_Placa24_Plate_D_p00_0_B06f02d1.TIF	20.06.23_Haec_Placa24_Plate_D_p00_0_B06f02d0.TIF	20.06.23_Haec_Placa24_Plate_D_p00_0_B06f02d2.TIF	0	0	0	393	1	1536	1536	1536	1536	393	b'eLuzYgZlG23bUKFBb4JREpqlGRiNtm2oEIajLRxqhOJoK4fsviWN8zaooLQDADGerlM='	a7f37d07b8a9798e129dfab9e5e9a8e9	d1b23a32d4fda22424c6f57ff2b377bc	dfbf5ae0f8115603c07789e470535db4	6a7e06ba3e4a119db365953b36d89139	952.0323765	730.7305323	0	509.6538462	0.022787029	21.28268692	155.1322407	0.340202962	0.0369851	0.430032575	0.444759507	0.505614282	0.333502614	0.376823705	0.380881932	0.235063847	0.233905592
-1	-1	-1	24	1204	0	0	3.1824204	0	2.0436131	1.3416086	1.4976096	3.8532247	0.4056026	1.2636081	20.06.23_Haec_Placa24_Plate_D_p00_0_B06f03d1.TIF	20.06.23_Haec_Placa24_Plate_D_p00_0_B06f03d0.TIF	20.06.23_Haec_Placa24_Plate_D_p00_0_B06f03d2.TIF	0	0	0	394	1	1536	1536	1536	1536	394	b'eLuzYgZlG23bUKFBb4JREpqNdiOpE4ajLRxqhOJoK4fsviWN8zaooLQDADqgrlc='	5e0ea5321118f3d6a2b758ae00e997cc	f5b27091212e899004bdde95b6c809b3	7c7247f14499fb9cb4a159689f3cd5f4	3cfa3f9919bea3f9e1d88cc7afd7c518	891.806223	774.5734543	0	491.7083333	0.019933555	21.55940387	155.6117294	0.350315949	0.037798841	0.415413449	0.453172442	0.518191011	0.342428678	0.387799064	0.392347413	0.242283896	0.241225333
-1	-1	-1	35	1059	0	0	3.2916211	0	2.0592132	1.4508093	1.6536106	4.0872262	0.4524029	1.4820095	20.06.23_Haec_Placa24_Plate_D_p00_0_B06f04d1.TIF	20.06.23_Haec_Placa24_Plate_D_p00_0_B06f04d0.TIF	20.06.23_Haec_Placa24_Plate_D_p00_0_B06f04d2.TIF	0	0	0	395	1	1536	1536	1536	1536	395	b'eLuzYgZlG23bUKFBb4JREpqlGZiMtm2oEIajLRxqhOJoK4fsviWN8zaooLQDAEOirls='	dc2e552a80ce13487246959a32fdbc43	661eb6d9e31c08c52780e35b1a92911d	502d4a062cad26adb319439d23138982	4762cfff61a8d497cb7ba27ba5d1eb1d	1089.431197	570.3937312	0	549.2	0.033050047	22.13756656	166.9957862	0.343616814	0.041880057	0.490450987	0.4628562	0.526393762	0.339191459	0.386684321	0.389994269	0.233579594	0.232605682
-1	-1	-1	43	758	0	0	3.6660235	0	2.0748133	1.6068103	1.56001	3.9624254	0.468003	1.6536106	20.06.23_Haec_Placa24_Plate_D_p00_0_B06f05d1.TIF	20.06.23_Haec_Placa24_Plate_D_p00_0_B06f05d0.TIF	20.06.23_Haec_Placa24_Plate_D_p00_0_B06f05d2.TIF	0	0	0	396	1	1536	1536	1536	1536	396	b'eLuzYgZlG23bUKFBb4JREpqlGZiOtm2oEIajLRxqhOJoK4fsviWN8zaooLQDAEykrl8='	0f5c2436c0065fd3f97ba1f98e0acd7b	d6bc71ea2598ad8b210b225c63481353	f669bd67427725067fe3bb911cc2adc6	4d6ab2315125ba8b7e60fdb52be129b1	1006.174976	844.9079919	0	322.255814	0.056728232	25.19268005	183.9807021	0.414122572	0.051593463	0.475224343	0.54839362	0.628087346	0.402748795	0.465026422	0.471837665	0.273671693	0.272802533
-1	-1	-1	71	623	0	0	3.4476221	0	1.6848108	1.4508093	1.7004109	3.9780255	0.4524029	1.8564119	20.06.23_Haec_Placa24_Plate_D_p00_0_B07f00d1.TIF	20.06.23_Haec_Placa24_Plate_D_p00_0_B07f00d0.TIF	20.06.23_Haec_Placa24_Plate_D_p00_0_B07f00d2.TIF	0	0	0	397	1	1536	1536	1536	1536	397	b'eLuzYgZlG23bUKFBb4JREpqPtm2oE4ajLRxqhOJoK4fsviWN8zaooLQDACiork8='	0b5b4a0ff7bd642d38d5f73833946c6f	b08fad53618d061cc78a0185de31c46a	5987ad769779e7d1d003178195122a5c	39dc41bf6bd2ab384b4904f35b71ed30	1014.328539	691.5314251	0	241.1267606	0.113964687	27.49772517	206.8685979	0.439735005	0.054042742	0.519266427	0.586403564	0.667145076	0.429650957	0.495322784	0.50308754	0.289774345	0.289170058
-1	-1	-1	58	691	0	0	3.2916211	0	1.7316111	1.4196091	1.6380105	4.0404259	0.468003	1.8564119	20.06.23_Haec_Placa24_Plate_D_p00_0_B07f01d1.TIF	20.06.23_Haec_Placa24_Plate_D_p00_0_B07f01d0.TIF	20.06.23_Haec_Placa24_Plate_D_p00_0_B07f01d2.TIF	0	0	0	398	1	1536	1536	1536	1536	398	b'eLuzYgZlG23bUKFBb4JREpqnGRiOtm2oEIajLRxqhOJoK4fsviWN8zaooLQDADGqrlM='	9be9ae7102b556ed9faaceb2e768c45a	7ae7229540c32b24dc6542374487dc5b	4611f13b26a6204c3562e3f888e13ebd	9b7524acee97dd22cc1fc7f07293578e	763.1852931	726.9302156	0	211.8793103	0.083936324	27.59068202	207.6497713	0.44315571	0.052597828	0.502053544	0.582020957	0.660934723	0.432138631	0.495101552	0.503280283	0.294282237	0.293487708
-1	-1	-1	32	1063	0	0	3.2604209	0	1.8876121	1.4820095	1.6848108	3.9780255	0.4836031	1.7940115	20.06.23_Haec_Placa24_Plate_D_p00_0_B07f02d1.TIF	20.06.23_Haec_Placa24_Plate_D_p00_0_B07f02d0.TIF	20.06.23_Haec_Placa24_Plate_D_p00_0_B07f02d2.TIF	0	0	0	399	1	1536	1536	1536	1536	399	b'eLuzYgZlG23bUKFBb4JREpqnGRiNtm2oEIajLRxqhOJoK4fsviWN8zaooLQDADqsrlc='	ea2149d79895d149abaf79c06e78d4bd	f6f728c11e52c3981272f33b5e6ad936	41f2f8ac28b1fafd3ed516981c82b9b0	bc7aba15fe2c2c26006bb2af36f16258	773.2962707	581.6966739	0	416.96875	0.030103481	22.94045028	163.4374302	0.382767057	0.041652372	0.441086778	0.495205958	0.564034473	0.373731711	0.424143606	0.430068442	0.261903979	0.260948488
-1	-1	-1	22	1057	0	0	3.432022	0	1.9032122	1.404009	1.8408118	3.9624254	0.4368028	1.7784114	20.06.23_Haec_Placa24_Plate_D_p00_0_B07f03d1.TIF	20.06.23_Haec_Placa24_Plate_D_p00_0_B07f03d0.TIF	20.06.23_Haec_Placa24_Plate_D_p00_0_B07f03d2.TIF	0	0	0	400	1	1536	1536	1536	1536	400	b'eLuzYgZlG23bUKFBb4JREpqPdiOpE4ajLRxqhOJoK4fsviWN8zaooLQDAEOurls='	5a1b1829d00e9051de4fe6ad874fd7f8	c6d663bb428aa8b6df76132ac059a477	4dedd600e3c091e9b3b27a95435112f1	beee882e09513f2f7c32f8ca88f190ad	666.4851407	782.0148767	0	339.9090909	0.020813623	24.17909421	176.8500533	0.391323028	0.042337732	0.440851843	0.506895221	0.576132988	0.382747427	0.433253331	0.438698137	0.272120512	0.271089106
-1	-1	-1	42	889	0	0	3.1980205	0	1.8408118	1.3104084	1.5912102	3.1356201	0.3588023	1.2636081	20.06.23_Haec_Placa24_Plate_D_p00_0_B07f04d1.TIF	20.06.23_Haec_Placa24_Plate_D_p00_0_B07f04d0.TIF	20.06.23_Haec_Placa24_Plate_D_p00_0_B07f04d2.TIF	0	0	0	401	1	1536	1536	1536	1536	401	b'eLuzYgZlG23bUKFBb4JREpqnGZiMtm2oEIajLRxqhOJoK4fsviWN8zaooLQDAEywrl8='	1aa578c5baaf2b4b04015bec56495df3	bdf0c5406cd615c00d4600839f36a324	dde7a8271447f9d8b021e921a908783b	e9cdc0b391f741a9a1d3137ddabee4c3	1078.242217	746.0424026	0	472	0.047244094	24.29188175	184.5298968	0.39160547	0.045351685	0.481546087	0.512036007	0.583078603	0.381202602	0.438286007	0.44646773	0.26388761	0.263071535
-1	-1	-1	81	695	0	0	3.276021	0	1.716011	1.404009	1.716011	3.8688248	0.468003	1.8408118	20.06.23_Haec_Placa24_Plate_D_p00_0_B07f05d1.TIF	20.06.23_Haec_Placa24_Plate_D_p00_0_B07f05d0.TIF	20.06.23_Haec_Placa24_Plate_D_p00_0_B07f05d2.TIF	0	0	0	402	1	1536	1536	1536	1536	402	b'eLuzYgZlG23bUKFBb4JREpqnGZiOtm2oEIajLRxqhOJoK4fsviWN8zaooLQDAFWyrmM='	4402ec1212a272bbc6d48dfdd227653b	4d3cbd633a72aecddd526ed6a76034f9	a9f676b8b8d31523e91cb3dae41f034e	48b5f1fdbb4101ae983e7cae543f3876	1018.628076	926.3046202	0	309.8148148	0.116546763	28.36099944	209.9140524	0.453877849	0.056225141	0.529063692	0.60874596	0.682810003	0.445488774	0.509670971	0.518459598	0.2987389	0.297999727
-1	-1	-1	32	786	0	0	3.4632222	0	1.7784114	1.2948083	1.6536106	3.900025	0.4368028	1.8252117	20.06.23_Haec_Placa24_Plate_D_p00_0_B08f00d1.TIF	20.06.23_Haec_Placa24_Plate_D_p00_0_B08f00d0.TIF	20.06.23_Haec_Placa24_Plate_D_p00_0_B08f00d2.TIF	0	0	0	403	1	1536	1536	1536	1536	403	b'eLuzYgZlG23bUKFBb4JRElqMtm2oE4ajLRxqhOJoK4fsviWN8zaooLQDADG2rlM='	e8a6aa1fcafc0628fb7b2ba4b8b142cf	e2088db9bf121f6dc1425ff53b6dc9cb	c395ede28a17969b143499f8a8137bbb	2a2e3ab30043abda1c11298149e32568	1142.398023	782.7510954	0	427.28125	0.040712468	23.290042	170.3584335	0.379087471	0.042570974	0.450324704	0.500598724	0.570273927	0.370166184	0.421336538	0.426001606	0.259272571	0.258140006
-1	-1	-1	35	560	0	0	2.8236181	0	1.56001	1.3260085	1.404009	3.4632222	0.3744024	1.248008	20.06.23_Haec_Placa24_Plate_D_p00_0_B08f01d1.TIF	20.06.23_Haec_Placa24_Plate_D_p00_0_B08f01d0.TIF	20.06.23_Haec_Placa24_Plate_D_p00_0_B08f01d2.TIF	0	0	0	404	1	1536	1536	1536	1536	404	b'eLuzYgZlG23bUKFBb4JRElqkGRiOtm2oEIajLRxqhOJoK4fsviWN8zaooLQDADq4rlc='	a285263ca5690dd4db48ec11612d8077	fdd3a048aeb7cd7ccd419840561e029e	efe8ac73d73ba47fcc6d2998eceffe50	3cd7355320c38a531a4245e004d72322	907.4575624	686.6266554	0	248.6285714	0.0625	24.04339697	177.7395772	0.393837545	0.043228292	0.419588895	0.511596651	0.587373965	0.380609993	0.437108582	0.443644968	0.262794125	0.261946786
-1	-1	-1	74	1016	0	0	3.3540215	0	1.9344124	1.4664094	1.716011	3.8688248	0.4524029	1.8408118	20.06.23_Haec_Placa24_Plate_D_p00_0_B08f02d1.TIF	20.06.23_Haec_Placa24_Plate_D_p00_0_B08f02d0.TIF	20.06.23_Haec_Placa24_Plate_D_p00_0_B08f02d2.TIF	0	0	0	405	1	1536	1536	1536	1536	405	b'eLuzYgZlG23bUKFBb4JRElqkGRiNtm2oEIajLRxqhOJoK4fsviWN8zaooLQDAEO6rls='	8e4cea1391e36a822ebd4f1b9ee492fa	27f8a927fa0857894a68faae7101c7f6	1921a2f8552df28a909dfada0c62613a	b42c7087dcf64dc211c4ba72edecd436	1062.048108	744.6138589	0	502.5	0.072834646	22.10725318	160.8778986	0.359388037	0.032368379	0.397862996	0.464956777	0.522043393	0.352711695	0.392877212	0.397176556	0.250351248	0.24888066
-1	-1	-1	57	1055	0	0	3.2916211	0	1.9656126	1.4976096	1.6848108	3.900025	0.4524029	1.7940115	20.06.23_Haec_Placa24_Plate_D_p00_0_B08f03d1.TIF	20.06.23_Haec_Placa24_Plate_D_p00_0_B08f03d0.TIF	20.06.23_Haec_Placa24_Plate_D_p00_0_B08f03d2.TIF	0	0	0	406	1	1536	1536	1536	1536	406	b'eLuzYgZlG23bUKFBb4JRElqMdiOpE4ajLRxqhOJoK4fsviWN8zaooLQDAEy8rl8='	6195f0f5b64058fc07264390b25d566e	b3d58ce35a48a3fbcd08c81067c61825	61a47ff728a2bc5ec7b37f05f61297c7	ee05c4cccd3efdc43f1d040be9b654fb	1044.317825	798.4926655	0	520.0877193	0.054028436	22.73425578	166.6105492	0.362364102	0.034039587	0.408341639	0.470197945	0.528764995	0.356100167	0.39723667	0.40046279	0.254151107	0.252864981
-1	-1	-1	38	990	0	0	3.276021	0	2.0592132	1.3884089	1.8564119	3.9312252	0.4524029	1.8408118	20.06.23_Haec_Placa24_Plate_D_p00_0_B08f04d1.TIF	20.06.23_Haec_Placa24_Plate_D_p00_0_B08f04d0.TIF	20.06.23_Haec_Placa24_Plate_D_p00_0_B08f04d2.TIF	0	0	0	407	1	1536	1536	1536	1536	407	b'eLuzYgZlG23bUKFBb4JRElqkGZiMtm2oEIajLRxqhOJoK4fsviWN8zaooLQDAFW+rmM='	9a9d2649a6a453630ac19e4cec268e3f	69cdd36cd46d402473e7e9a683b2e85c	04ec16855f4734d99ec96b60f8ce93fb	dbe69e3ac495d32e53d9d03e940ba6df	1096.495983	804.2211145	0	519.3684211	0.038383838	22.13048585	166.6311902	0.349441483	0.034723707	0.412290321	0.448960198	0.508532394	0.341781899	0.384431776	0.389685094	0.242253917	0.240720941
-1	-1	-1	36	758	0	0	3.5100225	0	1.7628113	1.3572087	1.7004109	3.9936256	0.4524029	1.8252117	20.06.23_Haec_Placa24_Plate_D_p00_0_B08f05d1.TIF	20.06.23_Haec_Placa24_Plate_D_p00_0_B08f05d0.TIF	20.06.23_Haec_Placa24_Plate_D_p00_0_B08f05d2.TIF	0	0	0	408	1	1536	1536	1536	1536	408	b'eLuzYgZlG23bUKFBb4JRElqkGZiOtm2oEIajLRxqhOJoK4fsviWN8zaooLQDAF7Armc='	f622a1f01a9ad676cb58f344ded05735	3945871da8bffd7d6be660376dd3a543	a451910848e37826a0ab458d50ee2a20	6adec622ea0ad80c7699db7904b5ea12	1038.655978	997.5614239	0	347.6944444	0.047493404	23.5937354	171.055175	0.386712979	0.040434064	0.414285234	0.496399204	0.565719918	0.376765695	0.427397985	0.433170375	0.267277156	0.266206226
-1	-1	-1	45	931	0	0	3.3228213	0	1.8252117	1.4820095	1.5756101	4.0092257	0.4368028	1.2792082	20.06.23_Haec_Placa24_Plate_D_p00_0_B09f00d1.TIF	20.06.23_Haec_Placa24_Plate_D_p00_0_B09f00d0.TIF	20.06.23_Haec_Placa24_Plate_D_p00_0_B09f00d2.TIF	0	0	0	409	1	1536	1536	1536	1536	409	b'eLuzYgZlG23bUKFBb4JRElqOtm2oE4ajLRxqhOJoK4fsviWN8zaooLQDADrErlc='	f2a5b9c2e8f473b002ded6e14ea76fa2	21264b563e2037aa4e566addcc362e08	24627c84f393f02b5d84af06564f8613	232b8564cefc4b1327acba329476a892	828.856948	759.136867	0	338.3777778	0.048335124	24.03441437	176.4871464	0.394166097	0.042909796	0.427569614	0.505402172	0.579975164	0.381633445	0.436322027	0.442823455	0.265550438	0.26486806
-1	-1	-1	34	893	0	0	3.2916211	0	1.9656126	1.4508093	1.7004109	4.1028263	0.468003	1.8252117	20.06.23_Haec_Placa24_Plate_D_p00_0_B09f01d1.TIF	20.06.23_Haec_Placa24_Plate_D_p00_0_B09f01d0.TIF	20.06.23_Haec_Placa24_Plate_D_p00_0_B09f01d2.TIF	0	0	0	410	1	1536	1536	1536	1536	410	b'eLuzYgZlG23bUKFBb4JRElqmGRiOtm2oEIajLRxqhOJoK4fsviWN8zaooLQDAEPGrls='	a5db643ec65b07debdce81b66a5a3176	247bb338131c7556a0cc6b616bb7d68a	dae4f87db830ddd5f7bd8b67bd5ae213	5f466efb68a924e8eab204ef14a7fee6	793.8334839	859.8023339	0	340.9117647	0.038073908	23.95780312	174.875704	0.393141656	0.041407023	0.412866743	0.501714874	0.573607376	0.381038961	0.433536019	0.439870022	0.267997285	0.26686429
-1	-1	-1	37	1090	0	0	3.4008218	0	2.0436131	1.5444099	1.6536106	4.0092257	0.4524029	1.716011	20.06.23_Haec_Placa24_Plate_D_p00_0_B09f02d1.TIF	20.06.23_Haec_Placa24_Plate_D_p00_0_B09f02d0.TIF	20.06.23_Haec_Placa24_Plate_D_p00_0_B09f02d2.TIF	0	0	0	411	1	1536	1536	1536	1536	411	b'eLuzYgZlG23bUKFBb4JRElqmGRiNtm2oEIajLRxqhOJoK4fsviWN8zaooLQDAEzIrl8='	fdf6636484e10ce63569531c7962fb73	ecb23563014a1f9a8fa9a479be660e21	22fe615ab0c267ec4e27fec1c93c31f8	7b7958d5d05526a6ea91413288ee4f03	1139.950375	722.1768344	0	599.2432432	0.033944954	21.71762247	158.5270839	0.349700495	0.034470227	0.39347251	0.449264263	0.510530683	0.342525032	0.384192465	0.387844944	0.246878941	0.245508191
-1	-1	-1	54	1168	0	0	3.6348233	0	1.9812127	1.3260085	1.5444099	3.9780255	0.4524029	1.7004109	20.06.23_Haec_Placa24_Plate_D_p00_0_B09f03d1.TIF	20.06.23_Haec_Placa24_Plate_D_p00_0_B09f03d0.TIF	20.06.23_Haec_Placa24_Plate_D_p00_0_B09f03d2.TIF	0	0	0	412	1	1536	1536	1536	1536	412	b'eLuzYgZlG23bUKFBb4JRElqOdiOpE4ajLRxqhOJoK4fsviWN8zaooLQDAFXKrmM='	7750b9e4c141c2df8979e917ba8dd87f	713794ec9b9270426831de48013e9b29	171a5e63abcd8dcaa1377162546cda3f	a35677487d122c810b1946ba3f28b576	962.4110892	724.6802774	0	540.2407407	0.046232877	22.32546727	159.3096663	0.365128937	0.034218036	0.380089042	0.467401969	0.529606513	0.357254861	0.399581172	0.403869535	0.256758669	0.255358589
-1	-1	-1	44	1018	0	0	3.3228213	0	1.872012	1.2948083	1.716011	3.6660235	0.3900025	1.2948083	20.06.23_Haec_Placa24_Plate_D_p00_0_B09f04d1.TIF	20.06.23_Haec_Placa24_Plate_D_p00_0_B09f04d0.TIF	20.06.23_Haec_Placa24_Plate_D_p00_0_B09f04d2.TIF	0	0	0	413	1	1536	1536	1536	1536	413	b'eLuzYgZlG23bUKFBb4JRElqmGZiMtm2oEIajLRxqhOJoK4fsviWN8zaooLQDAF7Mrmc='	5c00d0a1f66096ae002226f52558aa54	7380bf9cf7fc06fe541e2673830bd776	731d0bd4a0c655a7125d10d802391f68	4a635a5406213d036de493b367d2ae5a	1006.49589	821.0580514	0	502.7954545	0.043222004	22.69177993	166.3799528	0.366002166	0.035303747	0.38502621	0.462433075	0.527805398	0.35683194	0.401406961	0.406706737	0.256747185	0.255283338
-1	-1	-1	51	875	0	0	3.12002	0	1.8564119	1.3104084	1.7940115	3.8220245	0.4212027	1.6380105	20.06.23_Haec_Placa24_Plate_D_p00_0_B09f05d1.TIF	20.06.23_Haec_Placa24_Plate_D_p00_0_B09f05d0.TIF	20.06.23_Haec_Placa24_Plate_D_p00_0_B09f05d2.TIF	0	0	0	414	1	1536	1536	1536	1536	414	b'eLuzYgZlG23bUKFBb4JRElqmGZiOtm2oEIajLRxqhOJoK4fsviWN8zaooLQDAGfOrms='	072a26737a83b37eb8194f289c6ed522	86d77d9d2f0b5a900d118d574471be4e	aa6d2d6e30c24e0a543f061e1b0b7a65	326af5e02bd1f2d0da2a60bae1e5c81f	1035.051509	858.9007746	0	411.9215686	0.058285714	24.44174401	179.1121788	0.403167516	0.041714287	0.381853997	0.508365278	0.583480129	0.390347494	0.444503694	0.45080113	0.277561913	0.27675519
-1	-1	-1	49	913	0	0	3.1980205	0	1.7628113	1.092007	1.5444099	3.9780255	0.4836031	1.8252117	20.06.23_Haec_Placa24_Plate_D_p00_0_B10f00d1.TIF	20.06.23_Haec_Placa24_Plate_D_p00_0_B10f00d0.TIF	20.06.23_Haec_Placa24_Plate_D_p00_0_B10f00d2.TIF	0	0	0	415	1	1536	1536	1536	1536	415	b'eLuzYgZlG23bUKFBb4JeEhoajLZtqBOGoy0caoTiaCuH7L4ljfM2qKC0AwDySa43'	8308ca6a08978f6dbae80806fd877853	25c4a8e2031f89967e48e427c5035d9d	a5d1e2f77aac72b90b61be14eed351d8	181cd10721d605c5ec8dbbb930ad78f1	1037.425765	685.6684501	0	424.8571429	0.053669222	24.55959088	171.5373324	0.41522025	0.051444281	0.464346602	0.54880486	0.627700121	0.405981612	0.465767386	0.47238796	0.277976083	0.277185756
-1	-1	-1	32	926	0	0	3.276021	0	1.7628113	1.2168078	1.6380105	3.9624254	0.4524029	1.8564119	20.06.23_Haec_Placa24_Plate_D_p00_0_B10f01d1.TIF	20.06.23_Haec_Placa24_Plate_D_p00_0_B10f01d0.TIF	20.06.23_Haec_Placa24_Plate_D_p00_0_B10f01d2.TIF	0	0	0	416	1	1536	1536	1536	1536	416	b'eLuzYgZlG23bUKFBb4JeEhoapBkYjrZtqBCGoy0caoTiaCuH7L4ljfM2qKC0AwD7S647'	4b967c9bc05eb03ba7e4d2ad3c428492	df267e50fa1a51d8fb9381a7ca73d79d	f667f56592e374b164646ca53ea28a2b	3fde6726b092f5950fac1f7751b21076	724.0237335	870.2523656	0	304.75	0.034557235	23.62178098	165.2433785	0.394294466	0.04723881	0.457116312	0.517202402	0.592216169	0.385625181	0.440737263	0.446976252	0.265341133	0.264422148
-1	-1	-1	19	1131	0	0	3.7596241	0	1.9500125	1.2168078	1.6068103	3.9936256	0.5460035	1.8564119	20.06.23_Haec_Placa24_Plate_D_p00_0_B10f02d1.TIF	20.06.23_Haec_Placa24_Plate_D_p00_0_B10f02d0.TIF	20.06.23_Haec_Placa24_Plate_D_p00_0_B10f02d2.TIF	0	0	0	417	1	1536	1536	1536	1536	417	b'eLuzYgZlG23bUKFBb4JeEhoapBkYjbZtqBCGoy0caoTiaCuH7L4ljfM2qKC0AwAEXK4/'	8222285a343a68380d2ff0d167ac75e3	fa3d58454f6aca0a7cdb7ac6c0b9de27	ac9f478f519531456504b29c4a941e35	506beed7cd8972717be74cadc535a057	1072.021878	692.0911769	0	593	0.016799293	21.81073894	157.0977031	0.353767281	0.039924759	0.444918602	0.464007222	0.52802484	0.348033339	0.393750276	0.398526386	0.245796715	0.244489526
-1	-1	-1	20	1160	0	0	3.3696216	0	1.8876121	1.2012077	1.5444099	4.0248258	0.5148033	1.8252117	20.06.23_Haec_Placa24_Plate_D_p00_0_B10f03d1.TIF	20.06.23_Haec_Placa24_Plate_D_p00_0_B10f03d0.TIF	20.06.23_Haec_Placa24_Plate_D_p00_0_B10f03d2.TIF	0	0	0	418	1	1536	1536	1536	1536	418	b'eLuzYgZlG23bUKFBb4JeEhoajHYjqROGoy0caoTiaCuH7L4ljfM2qKC0AwANXq5D'	46d8d0efc68e351a3cafc0692b977844	4fbb63d4764a3995156344b886cf0bc4	abeff3f001a4dc855c6a171ca8080e63	09d6985249121ca85b5e8439f2a88dc5	1223.91624	742.6187308	0	683.6	0.017241379	21.98423317	157.3910044	0.357819482	0.039442191	0.413964996	0.463705216	0.528029088	0.351548905	0.396774049	0.400884052	0.250415828	0.24894524
-1	-1	-1	25	1063	0	0	3.1512202	0	1.9188123	1.2948083	1.56001	4.0092257	0.468003	1.7628113	20.06.23_Haec_Placa24_Plate_D_p00_0_B10f04d1.TIF	20.06.23_Haec_Placa24_Plate_D_p00_0_B10f04d0.TIF	20.06.23_Haec_Placa24_Plate_D_p00_0_B10f04d2.TIF	0	0	0	419	1	1536	1536	1536	1536	419	b'eLuzYgZlG23bUKFBb4JeEhoapBmYjLZtqBCGoy0caoTiaCuH7L4ljfM2qKC0AwAWYK5H'	5383386837d41656bc902826fa92954c	07b1404f2df95e302d314fb94ba125e6	1450d5c982a69556c7d8316c4399730c	3e7ffde1d7b040afadc98bf05a0d95e8	1068.0233	904.3567903	0	568.56	0.023518344	21.4655937	154.4747975	0.343339245	0.036978215	0.415982486	0.448364792	0.508870578	0.338355941	0.380228747	0.383837833	0.240588056	0.23913453
-1	-1	-1	44	873	0	0	3.3072212	0	1.6692107	1.1856076	1.6068103	3.9312252	0.468003	1.7940115	20.06.23_Haec_Placa24_Plate_D_p00_0_B10f05d1.TIF	20.06.23_Haec_Placa24_Plate_D_p00_0_B10f05d0.TIF	20.06.23_Haec_Placa24_Plate_D_p00_0_B10f05d2.TIF	0	0	0	420	1	1536	1536	1536	1536	420	b'eLuzYgZlG23bUKFBb4JeEhoapBmYjrZtqBCGoy0caoTiaCuH7L4ljfM2qKC0AwAfYq5L'	8fe973de499fefabf7824823be6341e6	6c3b6412c16e637063242f5417e36370	53f26eeca2a371e9f7308fb1cc3aefad	af754b49c64546fbb1d3652b3abf9d97	630.6439183	710.1340056	0	238.0454545	0.050400916	24.75975178	174.2319519	0.411736641	0.047808999	0.448563571	0.538881042	0.6139838	0.403577445	0.458885001	0.464443108	0.280385427	0.279082729
-1	-1	-1	26	871	0	0	3.432022	0	1.9812127	1.3884089	1.4820095	3.9624254	0.468003	1.5132097	20.06.23_Haec_Placa24_Plate_D_p00_0_B11f00d1.TIF	20.06.23_Haec_Placa24_Plate_D_p00_0_B11f00d0.TIF	20.06.23_Haec_Placa24_Plate_D_p00_0_B11f00d2.TIF	0	0	0	421	1	1536	1536	1536	1536	421	b'eLuzYgZlG23bUKFBb4JeEoLiaLRtQ40wHG3hUCMUR1s5ZPctaZy3QQWlHQD7V647'	a1a1a37737ce135e3341f20c03bf0db3	53e65742e05349482c8d87c07c8090de	0b1204f819c1fafdab79ad88ee6f474a	1dedc74f4410df31d14b18b154a0554c	801.4034906	354.7801748	0	283.2307692	0.029850746	22.7402901	166.9798876	0.364763297	0.04229306	0.456112475	0.477044653	0.544634308	0.355640115	0.406043681	0.411845759	0.242921147	0.241930625
-1	-1	-1	22	788	0	0	3.4164219	0	1.6692107	1.2012077	1.4976096	4.0716261	0.5772037	1.872012	20.06.23_Haec_Placa24_Plate_D_p00_0_B11f01d1.TIF	20.06.23_Haec_Placa24_Plate_D_p00_0_B11f01d0.TIF	20.06.23_Haec_Placa24_Plate_D_p00_0_B11f01d2.TIF	0	0	0	422	1	1536	1536	1536	1536	422	b'eLuzYgZlG23bUKFBb4JeEoLiyHC0bUOFMBxt4VAjFEdbOWT3LWmct0EFpR0ABGiuPw=='	3bf9fa4bb80bd43f23b7516cef16e27c	83ed3efa40fc9b7bfadc2330aef65e9c	b765d87b09f8558b215346fb0da9a2ff	48b5740171dd01da1422fad588870606	674.0029149	793.8267748	0	192.0454545	0.027918782	22.64202808	167.0181339	0.361387738	0.041470091	0.454725006	0.475604669	0.541903069	0.352920002	0.402156705	0.407552015	0.243256699	0.241992641
-1	-1	-1	23	1212	0	0	3.1668203	0	2.0904134	1.3104084	1.6224104	3.432022	0.624004	1.716011	20.06.23_Haec_Placa24_Plate_D_p00_0_B11f02d1.TIF	20.06.23_Haec_Placa24_Plate_D_p00_0_B11f02d0.TIF	20.06.23_Haec_Placa24_Plate_D_p00_0_B11f02d2.TIF	0	0	0	423	1	1536	1536	1536	1536	423	b'eLuzYgZlG23bUKFBb4JeEoLiyGi0bUOFMBxt4VAjFEdbOWT3LWmct0EFpR0ADWquQw=='	ded652ea78c8a7429194620c79db6cdf	8d2000aba62920a9952f152cc9387e8a	e34e6b2d0b258757b94a42d1299fffec	378a9279b0efe8c04b310810da36077d	954.5878287	612.8583964	0	553.9565217	0.018976898	19.95585706	144.1514663	0.314498004	0.031547271	0.400492178	0.41302984	0.46352489	0.312396687	0.345856499	0.348432353	0.226344403	0.224516279
-1	-1	-1	24	1361	0	0	3.4632222	0	2.028013	1.3104084	1.5444099	3.9468253	0.4836031	1.7316111	20.06.23_Haec_Placa24_Plate_D_p00_0_B11f03d1.TIF	20.06.23_Haec_Placa24_Plate_D_p00_0_B11f03d0.TIF	20.06.23_Haec_Placa24_Plate_D_p00_0_B11f03d2.TIF	0	0	0	424	1	1536	1536	1536	1536	424	b'eLuzYgZlG23bUKFBb4JeEo52I6kVhqMtHGqE4mgrh+y+JY3zNqigtAMAFmyuRw=='	5344140301fb4cf3c2b6981a99b84287	aefbe3dc7f325d8caa5a0bb55a177746	2089b9bdf3bd78fc503d1fc0c7e720cd	1e6e0098c3f7213194ee0f1a75b37779	1167.636333	911.0454689	0	757.1666667	0.017634093	19.50498106	139.1743795	0.310332667	0.032440102	0.406831669	0.409963846	0.460906781	0.308613204	0.343111142	0.345083642	0.221930246	0.220117853
-1	-1	-1	17	1041	0	0	3.432022	0	1.8876121	1.3884089	1.5288098	3.9156251	0.4056026	1.404009	20.06.23_Haec_Placa24_Plate_D_p00_0_B11f04d1.TIF	20.06.23_Haec_Placa24_Plate_D_p00_0_B11f04d0.TIF	20.06.23_Haec_Placa24_Plate_D_p00_0_B11f04d2.TIF	0	0	0	425	1	1536	1536	1536	1536	425	b'eLuzYgZlG23bUKFBb4JeEoLiyGS0bUOFMBxt4VAjFEdbOWT3LWmct0EFpR0AH26uSw=='	dd8ed17dda94aad82bd64ee7906c5c6f	3780e9b16a63935885a93aa2d0fcd686	aa895b4f9470887738ba6c6b8df9cf2f	857e3dd0898aba4a1a53ca9fb232c475	1080.556494	786.3354987	0	541.8235294	0.016330451	21.60643106	158.1632782	0.339013213	0.038912433	0.462496453	0.449823896	0.508948798	0.335992478	0.377830056	0.381735143	0.237422544	0.235960903
-1	-1	-1	55	905	0	0	3.3540215	0	1.7940115	1.2948083	1.6068103	3.9468253	0.4368028	1.7628113	20.06.23_Haec_Placa24_Plate_D_p00_0_B11f05d1.TIF	20.06.23_Haec_Placa24_Plate_D_p00_0_B11f05d0.TIF	20.06.23_Haec_Placa24_Plate_D_p00_0_B11f05d2.TIF	0	0	0	426	1	1536	1536	1536	1536	426	b'eLuzYgZlG23bUKFBb4JeEoLiyHS0bUOFMBxt4VAjFEdbOWT3LWmct0EFpR0AKHCuTw=='	d3de951166b257916c27a70d46cee4e8	3a54ed78467fdffcb13a426387b5dce8	247f45cf220508ca766e97ce7a97a6fa	2b8268cbca4c0d64541df20ca8002ece	954.2144966	750.684786	0	363.8909091	0.060773481	25.26827927	179.9389667	0.410253503	0.04755498	0.47066249	0.542168793	0.615339633	0.402217746	0.457607067	0.463973579	0.273955159	0.272893519
-1	-1	-1	29	1021	0	0	3.5100225	0	1.9656126	1.3416086	1.5912102	3.9468253	0.468003	1.7628113	20.06.23_Haec_Placa24_Plate_D_p00_0_C02f00d1.TIF	20.06.23_Haec_Placa24_Plate_D_p00_0_C02f00d0.TIF	20.06.23_Haec_Placa24_Plate_D_p00_0_C02f00d2.TIF	0	0	0	427	1	1536	1536	1536	1536	427	b'eLuzYgZlG23bUKFBb4IWR86jbRtqheFoC4caoTjayiG7b0njvA0qKO0ABHiuPw=='	b245fef78bedde1033fceef4abcd0989	872e5eb3aeaf7e2890bd60077e63959f	30df460c7ea1f633b288b01bfa92bb58	0f52c14f305352cd597eb20cd157b0c9	801.3689093	685.1859086	0	408.137931	0.028403526	23.4656379	171.6327747	0.38083099	0.04366154	0.437820015	0.494970341	0.567386854	0.370528956	0.423883394	0.429603819	0.258358787	0.2574869
-1	-1	-1	32	945	0	0	3.4008218	0	1.9188123	1.2324079	1.56001	3.8220245	0.5148033	1.7628113	20.06.23_Haec_Placa24_Plate_D_p00_0_C02f01d1.TIF	20.06.23_Haec_Placa24_Plate_D_p00_0_C02f01d0.TIF	20.06.23_Haec_Placa24_Plate_D_p00_0_C02f01d2.TIF	0	0	0	428	1	1536	1536	1536	1536	428	b'eLuzYgZlG23bUKFBb4IWR86gktBwtG1DhTAcbeFQIxRHWzlk9y1pnLdBBaUdAA16rkM='	3647ddde9feb3937224e9493f004b797	51cd6b961ecd1733bdae744525c0dcdc	3b8defec7d80826ae495072a1e5e5af1	96921fc21e6687f7453d557760ec2744	955.7041954	829.7849554	0	445.4375	0.033862434	24.5668561	179.5156306	0.396517282	0.045938377	0.429578332	0.51618634	0.591310319	0.3850879	0.441349834	0.446728924	0.266193596	0.265255739
-1	-1	-1	13	1059	0	0	3.1824204	0	1.872012	1.1856076	1.7004109	4.056026	0.6084039	1.872012	20.06.23_Haec_Placa24_Plate_D_p00_0_C02f02d1.TIF	20.06.23_Haec_Placa24_Plate_D_p00_0_C02f02d0.TIF	20.06.23_Haec_Placa24_Plate_D_p00_0_C02f02d2.TIF	0	0	0	429	1	1536	1536	1536	1536	429	b'eLuzYgZlG23bUKFBb4IWR86gktBotG1DhTAcbeFQIxRHWzlk9y1pnLdBBaUdABZ8rkc='	5b8a590add4be164a14c6d230e92a048	35434b333e92263da59b7d5de927bc9b	05d8e1c0515e8db89454fcf3c9695c9d	053eebd0f297e56678d945540bea2765	846.3435968	622.9994138	0	436.6923077	0.012275732	23.04203434	171.2580979	0.359529902	0.036621674	0.398334165	0.462122989	0.524679235	0.351546234	0.39560717	0.400099991	0.251872843	0.250632309
-1	-1	-1	20	1143	0	0	3.2916211	0	2.1372137	1.3728088	1.6536106	3.7128238	0.3432022	1.2168078	20.06.23_Haec_Placa24_Plate_D_p00_0_C02f03d1.TIF	20.06.23_Haec_Placa24_Plate_D_p00_0_C02f03d0.TIF	20.06.23_Haec_Placa24_Plate_D_p00_0_C02f03d2.TIF	0	0	0	430	1	1536	1536	1536	1536	430	b'eLuzYgZlG23bUKFBb4IWR86gknC0G0mNMBxt4VAjFEdbOWT3LWmct0EFpR0AH36uSw=='	1382f3f1cdcee0bfe464930e414bd008	7b0bac61df19540185ee8d2c7a77f487	aa218a717c682f5940dfc41748ec67e5	46009315ee2889647a4a4bfc471abfe5	947.7323771	795.3684694	0	513.95	0.017497813	22.3037489	165.0787165	0.347282702	0.034151613	0.388556859	0.446015825	0.503288573	0.341685956	0.38147113	0.385049671	0.247343598	0.245919757
-1	-1	-1	19	1164	0	0	3.0108193	0	1.9812127	1.3260085	1.3728088	3.9312252	0.468003	1.4664094	20.06.23_Haec_Placa24_Plate_D_p00_0_C02f04d1.TIF	20.06.23_Haec_Placa24_Plate_D_p00_0_C02f04d0.TIF	20.06.23_Haec_Placa24_Plate_D_p00_0_C02f04d2.TIF	0	0	0	431	1	1536	1536	1536	1536	431	b'eLuzYgZlG23bUKFBb4IWR86gktBktG1DhTAcbeFQIxRHWzlk9y1pnLdBBaUdACiArk8='	ac854995f461409104730549a01965a7	14ee15393e2a64bccdbdc947e944d5be	93e35d85cf8c51f875e60793b10c1631	6a4ac591ca8d112bbabeb6f8868d3391	1054.535637	926.2938146	0	591.5263158	0.016323024	20.99112315	154.5800455	0.334735708	0.035937604	0.413596363	0.434657376	0.496294062	0.327788544	0.370299641	0.373866325	0.233454624	0.232261982
-1	-1	-1	22	1017	0	0	3.4632222	0	1.9032122	1.4976096	1.6224104	3.9468253	0.4212027	1.4820095	20.06.23_Haec_Placa24_Plate_D_p00_0_C02f05d1.TIF	20.06.23_Haec_Placa24_Plate_D_p00_0_C02f05d0.TIF	20.06.23_Haec_Placa24_Plate_D_p00_0_C02f05d2.TIF	0	0	0	432	1	1536	1536	1536	1536	432	b'eLuzYgZlG23bUKFBb4IWR86gktB0tG1DhTAcbeFQIxRHWzlk9y1pnLdBBaUdADGCrlM='	19b4f2404db1acc7454a7f4783cf7027	cea85dd7ba5dd20590c410122e316356	c25645804932db0e9e84941c146d1bb4	d2cc4beba666a35d0794d64b34acfacc	722.7397803	757.9336677	0	363.4090909	0.021632252	22.54975285	167.6287312	0.353939894	0.037858368	0.419926553	0.457994495	0.521838562	0.346270214	0.391994	0.396793731	0.245126965	0.243981729
-1	-1	-1	52	1071	0	0	3.3696216	0	1.8252117	1.3260085	1.56001	3.3852217	0.3432022	1.2948083	20.06.23_Haec_Placa24_Plate_D_p00_0_C03f00d1.TIF	20.06.23_Haec_Placa24_Plate_D_p00_0_C03f00d0.TIF	20.06.23_Haec_Placa24_Plate_D_p00_0_C03f00d2.TIF	0	0	0	433	1	1536	1536	1536	1536	433	b'eLuzYgZlG23bUKFBb4IWR84GxqNtG+qE4WgLhxqhONrKIbtvSeO8DSoo7QANhq5D'	f2e96fa85b754d85c49d95acafdb011d	598b7bcc0a55731f1759e2c68ee4a3d9	d7a5ca09d1eca134e73ffbced08a2d15	f37fc7b29a85742d48bbe493c569663b	854.0140951	614.1075477	0	425.0769231	0.048552754	24.09314794	167.5763137	0.41385091	0.047465262	0.413935214	0.536328533	0.612420148	0.400561601	0.459899178	0.466569646	0.274271808	0.273502873
-1	-1	-1	75	1104	0	0	3.2916211	0	1.872012	1.2948083	1.56001	4.056026	0.4524029	1.8096116	20.06.23_Haec_Placa24_Plate_D_p00_0_C03f01d1.TIF	20.06.23_Haec_Placa24_Plate_D_p00_0_C03f01d0.TIF	20.06.23_Haec_Placa24_Plate_D_p00_0_C03f01d2.TIF	0	0	0	434	1	1536	1536	1536	1536	434	b'eLuzYgZlG23bUKFBb4IWR84GxmkGhqNtGyqE4WgLhxqhONrKIbtvSeO8DSoo7QAWiK5H'	d4069bb9deac1d6e6faf0769fc60e50c	03db6a9b2179c19692a01324fe30bed6	4da36ee03022c6bd67a0c359e207e61a	bd2a183e922c0f9e562ed651326b1a18	877.7474796	827.4407058	0	500.1066667	0.067934783	24.87423693	172.1468642	0.425024875	0.046948708	0.402278014	0.548937923	0.623245256	0.412735344	0.470948215	0.47765524	0.287123481	0.286270966
-1	-1	-1	18	1134	0	0	3.3072212	0	1.9188123	1.2012077	1.5912102	3.9780255	0.5304034	1.8408118	20.06.23_Haec_Placa24_Plate_D_p00_0_C03f02d1.TIF	20.06.23_Haec_Placa24_Plate_D_p00_0_C03f02d0.TIF	20.06.23_Haec_Placa24_Plate_D_p00_0_C03f02d2.TIF	0	0	0	435	1	1536	1536	1536	1536	435	b'eLuzYgZlG23bUKFBb4IWR84GxmkGRqNtGyqE4WgLhxqhONrKIbtvSeO8DSoo7QAfiq5L'	7368f4c74281aed682bda60d4b5a9b45	9f880350a49f79a6b05827c97882bc0e	03408386f6d577787caac07570fc5656	2102d072c780d7720d8beea067cb47a5	1127.58906	475.2633709	0	623.7777778	0.015873016	23.1583227	169.5424426	0.372820495	0.040396653	0.397506257	0.479946063	0.545813897	0.363254762	0.412302121	0.418098359	0.255628184	0.254635688
-1	-1	-1	25	1166	0	0	3.5568228	0	1.9656126	1.3416086	1.6068103	4.0872262	0.5148033	1.7940115	20.06.23_Haec_Placa24_Plate_D_p00_0_C03f03d1.TIF	20.06.23_Haec_Placa24_Plate_D_p00_0_C03f03d0.TIF	20.06.23_Haec_Placa24_Plate_D_p00_0_C03f03d2.TIF	0	0	0	436	1	1536	1536	1536	1536	436	b'eLuzYgZlG23bUKFBb4IWR84GxqPdSOqE4WgLhxqhONrKIbtvSeO8DSoo7QAojK5P'	b8bfea077f0a9c625847884f93e8d3f8	392e44dcc70e5d61f3dcfbf2612eca13	9b995cc32873384ebb9261ac10c68c25	366a28089559f290a230de04240e0616	805.6765403	727.0546276	0	453.64	0.021440823	23.35016034	168.3831338	0.377144932	0.04051559	0.422054894	0.488793607	0.55575961	0.36849255	0.417488357	0.42318973	0.25818788	0.257212532
-1	-1	-1	30	1091	0	0	3.4476221	0	1.9812127	1.3260085	1.6692107	3.9780255	0.4836031	1.8564119	20.06.23_Haec_Placa24_Plate_D_p00_0_C03f04d1.TIF	20.06.23_Haec_Placa24_Plate_D_p00_0_C03f04d0.TIF	20.06.23_Haec_Placa24_Plate_D_p00_0_C03f04d2.TIF	0	0	0	437	1	1536	1536	1536	1536	437	b'eLuzYgZlG23bUKFBb4IWR84GxmkGJqNtGyqE4WgLhxqhONrKIbtvSeO8DSoo7QAxjq5T'	af9fea21d593789d4486095e184df3bb	3ee0f9833387752c106108074a5abdea	b19793546bb1c60a72b34826b2fc6266	c8fd5f5950099b82f32f35f319db83cd	965.8907271	806.3238397	0	512.6	0.027497709	23.43518329	169.3835773	0.386793022	0.0451897	0.443537039	0.503272779	0.57745549	0.375894244	0.431061229	0.437461594	0.25944538	0.258661785
-1	-1	-1	26	1003	0	0	3.2292207	0	1.7628113	1.1700075	1.3884089	4.0404259	0.4992032	1.6848108	20.06.23_Haec_Placa24_Plate_D_p00_0_C03f05d1.TIF	20.06.23_Haec_Placa24_Plate_D_p00_0_C03f05d0.TIF	20.06.23_Haec_Placa24_Plate_D_p00_0_C03f05d2.TIF	0	0	0	438	1	1536	1536	1536	1536	438	b'eLuzYgZlG23bUKFBb4IWR84GxmkGpqNtGyqE4WgLhxqhONrKIbtvSeO8DSoo7QA6kK5X'	69f855cebeff8676fd55954380887ce4	f45bfff3febb73409f493013287c42d8	2d9c2d59fad6809f91c8890db8da98a1	5dde2412ed54dfc76d41f6ebb6f32c20	835.5452256	960.4462037	0	398.9230769	0.025922233	24.23511486	171.691729	0.401043936	0.043854712	0.41021364	0.518831754	0.590835355	0.391356812	0.444238787	0.450331369	0.272707376	0.271749466
-1	-1	-1	93	746	0	0	3.2448208	0	1.8096116	1.2168078	1.5288098	3.7908243	0.4368028	1.8096116	20.06.23_Haec_Placa24_Plate_D_p00_0_C04f00d1.TIF	20.06.23_Haec_Placa24_Plate_D_p00_0_C04f00d0.TIF	20.06.23_Haec_Placa24_Plate_D_p00_0_C04f00d2.TIF	0	0	0	439	1	1536	1536	1536	1536	439	b'eLuzYgZlG23bUKFBb4IWR84GJqNtG+qE4WgLhxqhONrKIbtvSeO8DSoo7QAWlK5H'	aded8a7d86fc3cac10a2df1a9e0c89fc	ef79eeb5378b0ab158c82cae4b528d2f	7e3555c27f7a4c80d36b52bf51730913	3e8b67fc58e9466b5e10fb41be2034b1	931.5421141	684.1516235	0	297.2473118	0.124664879	28.16973735	211.4861118	0.457027031	0.056649847	0.483001837	0.593118872	0.684576581	0.440031748	0.512634601	0.521710574	0.297371611	0.296861702
-1	-1	-1	27	805	0	0	3.3696216	0	1.7004109	1.1856076	1.6068103	3.9936256	0.4992032	1.2636081	20.06.23_Haec_Placa24_Plate_D_p00_0_C04f01d1.TIF	20.06.23_Haec_Placa24_Plate_D_p00_0_C04f01d0.TIF	20.06.23_Haec_Placa24_Plate_D_p00_0_C04f01d2.TIF	0	0	0	440	1	1536	1536	1536	1536	440	b'eLuzYgZlG23bUKFBb4IWR84GJmkGhqNtGyqE4WgLhxqhONrKIbtvSeO8DSoo7QAflq5L'	915539acf86e23cdcb098f485252b6be	c137ef308ca5dae66a3b6f502266ae00	7ec39a7879a7717159940fddce3ea117	a99e9d5ed0fe7adf20afe58fd882a19d	658.0358567	472.949569	0	237.6666667	0.033540373	26.11181166	199.9466183	0.408816232	0.045514556	0.449111893	0.526727575	0.604735128	0.396832979	0.453014805	0.459003787	0.277622709	0.276653278
-1	-1	-1	22	1066	0	0	3.432022	0	1.9344124	1.2168078	1.4820095	3.9624254	0.4524029	1.9188123	20.06.23_Haec_Placa24_Plate_D_p00_0_C04f02d1.TIF	20.06.23_Haec_Placa24_Plate_D_p00_0_C04f02d0.TIF	20.06.23_Haec_Placa24_Plate_D_p00_0_C04f02d2.TIF	0	0	0	441	1	1536	1536	1536	1536	441	b'eLuzYgZlG23bUKFBb4IWR84GJmkGRqNtGyqE4WgLhxqhONrKIbtvSeO8DSoo7QAomK5P'	db55fad81fbf348662810e4b3d2bca7d	1886bb1e0ecf045625308fea06f8f079	bf2c257279fc4586078e0f55f500943c	9ea60c159bd6c467c5d0384e8b6fc7c3	912.6726811	770.9666601	0	471.7272727	0.020637899	23.59264673	175.4742231	0.376210324	0.039590921	0.419685444	0.482614144	0.550476418	0.366428911	0.415377419	0.421141898	0.260931472	0.259746908
-1	-1	-1	26	960	0	0	3.588023	0	2.0124129	1.248008	1.7940115	3.9936256	0.4836031	1.7784114	20.06.23_Haec_Placa24_Plate_D_p00_0_C04f03d1.TIF	20.06.23_Haec_Placa24_Plate_D_p00_0_C04f03d0.TIF	20.06.23_Haec_Placa24_Plate_D_p00_0_C04f03d2.TIF	0	0	0	442	1	1536	1536	1536	1536	442	b'eLuzYgZlG23bUKFBb4IWR84GJqPdSOqE4WgLhxqhONrKIbtvSeO8DSoo7QAxmq5T'	e05abba27e59f0961df2f67717a72dbb	67c165c57df2bd5177fa85b87e2527a1	4143bbf7111b45e9ffb159668bce99fa	d50e79ba3a1d67933498823bbdd96e45	718.8883965	518.6692144	0	324.7692308	0.027083333	25.22202677	190.4166509	0.399888693	0.044754904	0.43429441	0.510645438	0.588942011	0.386954983	0.443583445	0.449801889	0.272712427	0.271936283
-1	-1	-1	47	848	0	0	3.2136206	0	1.8252117	1.3728088	1.5444099	4.0248258	0.5148033	1.8096116	20.06.23_Haec_Placa24_Plate_D_p00_0_C04f04d1.TIF	20.06.23_Haec_Placa24_Plate_D_p00_0_C04f04d0.TIF	20.06.23_Haec_Placa24_Plate_D_p00_0_C04f04d2.TIF	0	0	0	443	1	1536	1536	1536	1536	443	b'eLuzYgZlG23bUKFBb4IWR84GJmkGJqNtGyqE4WgLhxqhONrKIbtvSeO8DSoo7QA6nK5X'	b94ca3a2afd369a9571d0a78e0afa421	28639ee2d2642584fa49b48eb901df60	20b45a4aecb1249d275597059fea1efa	1bd53f5aad091a873d9e47af1d0652fe	697.6793825	702.9906371	0	288.1489362	0.055424528	25.71830438	192.2207088	0.416872466	0.051176936	0.482692027	0.543710707	0.628408267	0.402980078	0.466964174	0.474056615	0.275892535	0.275309849
-1	-1	-1	109	726	0	0	3.1044199	0	1.6692107	1.2168078	1.4976096	4.0248258	0.5304034	1.8096116	20.06.23_Haec_Placa24_Plate_D_p00_0_C04f05d1.TIF	20.06.23_Haec_Placa24_Plate_D_p00_0_C04f05d0.TIF	20.06.23_Haec_Placa24_Plate_D_p00_0_C04f05d2.TIF	0	0	0	444	1	1536	1536	1536	1536	444	b'eLuzYgZlG23bUKFBb4IWR84GJmkGpqNtGyqE4WgLhxqhONrKIbtvSeO8DSoo7QBDnq5b'	21ca5efa7d0b18dbd05d9b53f1f39ae5	8bd84d86135ce4bd41d7779eaf4c8a52	7a4dfa366c19b1306c062c57f061db0b	9d13b9f8bfecd5c74ebc23d34317d437	797.0387394	857.1946355	0	256.9266055	0.150137741	28.35833811	208.7854641	0.463601264	0.057194946	0.496114772	0.609960584	0.698185074	0.448236969	0.520216827	0.528917531	0.302565773	0.301798745
-1	-1	-1	23	1082	0	0	3.4944224	0	1.9032122	1.2636081	1.6848108	4.0248258	0.5460035	1.8564119	20.06.23_Haec_Placa24_Plate_D_p00_0_C05f00d1.TIF	20.06.23_Haec_Placa24_Plate_D_p00_0_C05f00d0.TIF	20.06.23_Haec_Placa24_Plate_D_p00_0_C05f00d2.TIF	0	0	0	445	1	1536	1536	1536	1536	445	b'eLuzYgZlG23bUKFBb4IWR84GpqNtG+qE4WgLhxqhONrKIbtvSeO8DSoo7QAfoq5L'	23704255f9b7aaae6bab762632ebe4cf	6ee235928400528caba48adef7093ea9	47d0106d3fef7dbca0c062818a36614f	089d2dc8a9e06c4dfcdfd2b520225d16	788.2205749	1009.285591	0	409.0434783	0.021256932	22.33582025	164.0216416	0.357055752	0.042530173	0.454353966	0.470530256	0.537831191	0.349001416	0.399058681	0.404327507	0.241886853	0.241049623
-1	-1	-1	43	997	0	0	3.1668203	0	1.7628113	1.2324079	1.3572087	3.2292207	0.3588023	1.2168078	20.06.23_Haec_Placa24_Plate_D_p00_0_C05f01d1.TIF	20.06.23_Haec_Placa24_Plate_D_p00_0_C05f01d0.TIF	20.06.23_Haec_Placa24_Plate_D_p00_0_C05f01d2.TIF	0	0	0	446	1	1536	1536	1536	1536	446	b'eLuzYgZlG23bUKFBb4IWR84GpmkGhqNtGyqE4WgLhxqhONrKIbtvSeO8DSoo7QAopK5P'	c27226a71259801dbc7fdb0aad0a5646	0ef75d91701efc347bbfb642f7be5049	5fc81ddb4b39d51c7825a8f66cfd7138	e62b641c5b26a5328e882379f8439f0c	844.269117	807.6327878	0	413.4418605	0.043129388	23.81853858	171.9338057	0.391415432	0.045597578	0.451850432	0.517509404	0.58894725	0.382688948	0.43676818	0.442627894	0.264648856	0.263559313
-1	-1	-1	29	1279	0	0	3.3696216	0	2.0748133	1.2948083	1.5912102	4.1184264	0.5304034	1.7472112	20.06.23_Haec_Placa24_Plate_D_p00_0_C05f02d1.TIF	20.06.23_Haec_Placa24_Plate_D_p00_0_C05f02d0.TIF	20.06.23_Haec_Placa24_Plate_D_p00_0_C05f02d2.TIF	0	0	0	447	1	1536	1536	1536	1536	447	b'eLuzYgZlG23bUKFBb4IWR84GpmkGRqNtGyqE4WgLhxqhONrKIbtvSeO8DSoo7QAxpq5T'	f9b4e82b96f6279aec3cb0fe8e1f25b6	49a92ea20c4931c9e09394a2f111c189	931afa8653bf0f8026da9400f147236b	e12cb2f93556bb439030d715c0ea2661	1028.881632	677.1416604	0	625.862069	0.022673964	21.56072358	154.7983601	0.347596171	0.036595685	0.41462375	0.454074117	0.515160447	0.341037428	0.384043762	0.387833641	0.242858244	0.241717647
-1	-1	-1	37	1386	0	0	3.3228213	0	2.1996141	1.3416086	1.6068103	4.1028263	0.4836031	1.7784114	20.06.23_Haec_Placa24_Plate_D_p00_0_C05f03d1.TIF	20.06.23_Haec_Placa24_Plate_D_p00_0_C05f03d0.TIF	20.06.23_Haec_Placa24_Plate_D_p00_0_C05f03d2.TIF	0	0	0	448	1	1536	1536	1536	1536	448	b'eLuzYgZlG23bUKFBb4IWR84GpqPdSOqE4WgLhxqhONrKIbtvSeO8DSoo7QA6qK5X'	0e6965477d2031545caa4d680408f681	2b4bdbd9fdc43e218865e156fd0b8198	170040be4cb6f68287bab0d0c70278d4	a38abefd2c9fe7d1cc10146fb514c96c	855.5932738	992.0725453	0	602.8648649	0.026695527	22.37858474	162.9169744	0.363003998	0.038078261	0.406081933	0.470953239	0.534575461	0.354381072	0.400884257	0.405542831	0.251152993	0.250162698
-1	-1	-1	35	1116	0	0	3.3540215	0	2.0748133	1.3104084	1.6068103	4.1184264	0.5304034	1.7784114	20.06.23_Haec_Placa24_Plate_D_p00_0_C05f04d1.TIF	20.06.23_Haec_Placa24_Plate_D_p00_0_C05f04d0.TIF	20.06.23_Haec_Placa24_Plate_D_p00_0_C05f04d2.TIF	0	0	0	449	1	1536	1536	1536	1536	449	b'eLuzYgZlG23bUKFBb4IWR84GpmkGJqNtGyqE4WgLhxqhONrKIbtvSeO8DSoo7QBDqq5b'	037ab4c63977339d28d1bcb36f703fd4	d88f7e6a81b3fbc4aa6d761561a74825	dcf861d5a030fd79e837ee1db569bdb2	5de9abe616d810dc15eee1336aa38318	1027.101643	657.9628875	0	560	0.031362007	23.03154182	172.1567017	0.364449373	0.041944269	0.454690328	0.47725421	0.544753687	0.355847754	0.406137993	0.411762958	0.247311834	0.246313872
-1	-1	-1	31	1041	0	0	3.3228213	0	1.8564119	1.2168078	1.5756101	3.3696216	0.4836031	1.7940115	20.06.23_Haec_Placa24_Plate_D_p00_0_C05f05d1.TIF	20.06.23_Haec_Placa24_Plate_D_p00_0_C05f05d0.TIF	20.06.23_Haec_Placa24_Plate_D_p00_0_C05f05d2.TIF	0	0	0	450	1	1536	1536	1536	1536	450	b'eLuzYgZlG23bUKFBb4IWR84GpmkGpqNtGyqE4WgLhxqhONrKIbtvSeO8DSoo7QBMrK5f'	949132a21ff161e60c58c40db3249663	97e70c6effe8cdce446c9338fd75cbbb	9fc3dba4580d1dce5e61a07ea7ddcc6a	4d7b202f227344a243a959f10387112f	762.6461056	696.1532548	0	392.3225806	0.029779059	23.52020175	171.7005483	0.380723672	0.041730238	0.43600911	0.498777582	0.563210354	0.37377435	0.422279041	0.427588489	0.263182091	0.261893737
-1	-1	-1	26	904	0	0	3.3384214	0	1.9968128	1.3260085	1.7628113	4.1028263	0.5616036	1.8408118	20.06.23_Haec_Placa24_Plate_D_p00_0_C06f00d1.TIF	20.06.23_Haec_Placa24_Plate_D_p00_0_C06f00d0.TIF	20.06.23_Haec_Placa24_Plate_D_p00_0_C06f00d2.TIF	0	0	0	451	1	1536	1536	1536	1536	451	b'eLuzYgZlG23bUKFBb4IWR84GZqNtG+qE4WgLhxqhONrKIbtvSeO8DSoo7QAosK5P'	317dbdfc1be81cd59727aff2cc272db4	4a3f120b868e2ee8f3823a2093058981	0e45db74ec66afaaf2179cace4b3f9e6	473ae818209db23b20250f93ae341e61	890.6023352	523.5605763	0	391.2692308	0.028761062	23.9819024	179.6649012	0.384001398	0.046946037	0.475707685	0.505058143	0.581754311	0.373321901	0.430037358	0.436287534	0.255977796	0.254906305
-1	-1	-1	15	976	0	0	3.1824204	0	1.9344124	1.3572087	1.6536106	4.0404259	0.5460035	1.8252117	20.06.23_Haec_Placa24_Plate_D_p00_0_C06f01d1.TIF	20.06.23_Haec_Placa24_Plate_D_p00_0_C06f01d0.TIF	20.06.23_Haec_Placa24_Plate_D_p00_0_C06f01d2.TIF	0	0	0	452	1	1536	1536	1536	1536	452	b'eLuzYgZlG23bUKFBb4IWR84GZmkGhqNtGyqE4WgLhxqhONrKIbtvSeO8DSoo7QAxsq5T'	61d55b1dd564f6b9fb78b57f5951e498	b1db4ef32f9b0c0d4b9cb5cc57a4f3d3	058d3861b5f5d983d8ba92fb3b4cc5f9	f6a017b87c0892d08343e384d2c59bf4	1003.123819	904.4360947	0	475.7333333	0.015368852	23.87984631	176.8888585	0.385402612	0.043354229	0.454256426	0.501940708	0.574019625	0.375794327	0.428253867	0.434126899	0.260744141	0.259727587
-1	-1	-1	23	1220	0	0	3.1356201	0	1.9812127	1.3416086	1.4196091	3.9312252	0.468003	1.4820095	20.06.23_Haec_Placa24_Plate_D_p00_0_C06f02d1.TIF	20.06.23_Haec_Placa24_Plate_D_p00_0_C06f02d0.TIF	20.06.23_Haec_Placa24_Plate_D_p00_0_C06f02d2.TIF	0	0	0	453	1	1536	1536	1536	1536	453	b'eLuzYgZlG23bUKFBb4IWR84GZmkGRqNtGyqE4WgLhxqhONrKIbtvSeO8DSoo7QA6tK5X'	f7c08afff772301f1c97b8af7e653924	d5e9ada2429ac911c86a249c032e4a9f	3b77a3ace6cd837a7a1cd179e14c9e00	7e2c99d6a053d9b64a6389c4a50fab8e	1004.728504	836.5751409	0	574.6086957	0.018852459	22.08249497	161.274266	0.355977187	0.037566698	0.411840988	0.4589489	0.524104804	0.348222193	0.392985051	0.397420452	0.247409199	0.246203799
-1	-1	-1	30	1068	0	0	3.2916211	0	1.9344124	1.2792082	1.5444099	4.0404259	0.4992032	1.8096116	20.06.23_Haec_Placa24_Plate_D_p00_0_C06f03d1.TIF	20.06.23_Haec_Placa24_Plate_D_p00_0_C06f03d0.TIF	20.06.23_Haec_Placa24_Plate_D_p00_0_C06f03d2.TIF	0	0	0	454	1	1536	1536	1536	1536	454	b'eLuzYgZlG23bUKFBb4IWR84GZqPdSOqE4WgLhxqhONrKIbtvSeO8DSoo7QBDtq5b'	da57c091373d82a9a4c47b95edb065a9	1f4a98b6fbbd87db96f8751c4fb43489	06a59be0a8fded8b54bd5f10550548c3	87f37cae7d7477f96d2da585afdc290c	909.4975352	561.368423	0	465.2	0.028089888	24.21179471	178.6882139	0.384073227	0.042815966	0.44433063	0.499045323	0.568675201	0.375651844	0.426114258	0.431260566	0.264279951	0.263046199
-1	-1	-1	101	944	0	0	3.5100225	0	1.8408118	1.2792082	1.6536106	4.0716261	0.5460035	1.8408118	20.06.23_Haec_Placa24_Plate_D_p00_0_C06f04d1.TIF	20.06.23_Haec_Placa24_Plate_D_p00_0_C06f04d0.TIF	20.06.23_Haec_Placa24_Plate_D_p00_0_C06f04d2.TIF	0	0	0	455	1	1536	1536	1536	1536	455	b'eLuzYgZlG23bUKFBb4IWR84GZmkGJqNtGyqE4WgLhxqhONrKIbtvSeO8DSoo7QBMuK5f'	74f101f3de671b3ece17f03a23fa66d1	0e6537467dde835f138845995fc5ed80	88539505484d595d12d02fc735c20818	007b745d36c5ae7f58780a120a0329dc	1496.013832	1117.744814	0	692.6831683	0.106991525	26.96879424	198.1832836	0.426125798	0.043446744	0.444481981	0.542472593	0.609305433	0.416953787	0.469015729	0.475461126	0.300369732	0.29899469
-1	-1	-1	30	950	0	0	3.2916211	0	1.7316111	1.1388073	1.6224104	3.8220245	0.4992032	1.716011	20.06.23_Haec_Placa24_Plate_D_p00_0_C06f05d1.TIF	20.06.23_Haec_Placa24_Plate_D_p00_0_C06f05d0.TIF	20.06.23_Haec_Placa24_Plate_D_p00_0_C06f05d2.TIF	0	0	0	456	1	1536	1536	1536	1536	456	b'eLuzYgZlG23bUKFBb4IWR84GZmkGpqNtGyqE4WgLhxqhONrKIbtvSeO8DSoo7QBVuq5j'	77c6c21f151f069a0e0d8a77324944cf	09c2abd7f11fef32dd8881f737d4b51e	689c4045e64f6197c461e09e6312235c	17c9dfd15a13587412eb7cd9cfe5e134	759.6434194	961.4961778	0	333.5333333	0.031578947	23.37039895	173.5165367	0.376856562	0.04393189	0.435150707	0.492970085	0.5649866	0.367481355	0.420050937	0.425698668	0.255368428	0.254270389
-1	-1	-1	16	1111	0	0	3.3072212	0	1.9656126	1.3260085	1.5912102	3.8220245	0.5148033	1.8096116	20.06.23_Haec_Placa24_Plate_D_p00_0_C07f00d1.TIF	20.06.23_Haec_Placa24_Plate_D_p00_0_C07f00d0.TIF	20.06.23_Haec_Placa24_Plate_D_p00_0_C07f00d2.TIF	0	0	0	457	1	1536	1536	1536	1536	457	b'eLuzYgZlG23bUKFBb4IWR84G5qNtG+qE4WgLhxqhONrKIbtvSeO8DSoo7QAxvq5T'	0efd2a1af4996b0ec48976e5f3e2ed10	42efd93141d7d0b73958d8a619b24ad4	aebcf31c26b41114cbc32d51d1bbabb5	057d664e932f080c47b99bdefcac4773	1281.036565	471.9241367	0	671.5625	0.01440144	22.13345395	173.4328416	0.330063898	0.036587776	0.459535429	0.434143423	0.494184725	0.324085786	0.366585195	0.370697667	0.227069771	0.225622567
-1	-1	-1	11	1072	0	0	3.2292207	0	2.0124129	1.248008	1.6068103	3.9780255	0.4992032	1.8876121	20.06.23_Haec_Placa24_Plate_D_p00_0_C07f01d1.TIF	20.06.23_Haec_Placa24_Plate_D_p00_0_C07f01d0.TIF	20.06.23_Haec_Placa24_Plate_D_p00_0_C07f01d2.TIF	0	0	0	458	1	1536	1536	1536	1536	458	b'eLuzYgZlG23bUKFBb4IWR84G5mkGhqNtGyqE4WgLhxqhONrKIbtvSeO8DSoo7QA6wK5X'	5a4ebd094a2523ee2b33b580213b3a5c	94df88199d0ab11fb69f61ea9f78f68b	59969085c3ed1550f614cb1bc88e0fbb	bfb418d3fd08762d92591363e125c889	463.9612591	777.8489562	0	247	0.010261194	22.73546665	173.2573974	0.353492656	0.04005341	0.460254416	0.463619414	0.528127759	0.346008831	0.393214324	0.398004472	0.242478789	0.241224033
-1	-1	-1	20	1361	0	0	2.9952192	0	2.1216136	1.248008	1.2636081	3.2604209	0.3744024	1.2324079	20.06.23_Haec_Placa24_Plate_D_p00_0_C07f02d1.TIF	20.06.23_Haec_Placa24_Plate_D_p00_0_C07f02d0.TIF	20.06.23_Haec_Placa24_Plate_D_p00_0_C07f02d2.TIF	0	0	0	459	1	1536	1536	1536	1536	459	b'eLuzYgZlG23bUKFBb4IWR84G5mkGRqNtGyqE4WgLhxqhONrKIbtvSeO8DSoo7QBDwq5b'	5b15aa89ab65b5dbbf62bfb907963f80	1bac6a405bf6d686138db85f00a72d85	2456f39fe747671dd7132390fe342cec	0c0ba3b63b278ed6370d797449cbd327	996.3995343	833.4993867	0	646.65	0.014695077	20.4652035	149.2181853	0.32429299	0.036610911	0.447311543	0.429442027	0.486651983	0.320297925	0.360996117	0.364645382	0.225122824	0.22378586
-1	-1	-1	119	1632	0	0	3.4164219	0	2.3556151	1.4352092	1.5912102	4.0092257	0.4836031	1.7940115	20.06.23_Haec_Placa24_Plate_D_p00_0_C07f03d1.TIF	20.06.23_Haec_Placa24_Plate_D_p00_0_C07f03d0.TIF	20.06.23_Haec_Placa24_Plate_D_p00_0_C07f03d2.TIF	0	0	0	460	1	1536	1536	1536	1536	460	b'eLuzYgZlG23bUKFBb4IWR84G5qPdSOqE4WgLhxqhONrKIbtvSeO8DSoo7QBMxK5f'	3441a1e6d841d820552dce12c3a08704	3f8a58b031afe3b107bbedfdf56c2942	e3b507d615a28110329972d15df0d02b	d5ff5fd9ea474c9c4729b98ff121ded9	1062.692801	877.2415512	0	840.7478992	0.072916667	21.73560468	151.1885754	0.362912713	0.040151624	0.430420628	0.484563639	0.54496589	0.35868003	0.404848625	0.410037015	0.24948578	0.248111309
-1	-1	-1	21	1206	0	0	3.7284239	0	2.1528138	1.404009	1.5912102	3.9156251	0.4368028	1.6380105	20.06.23_Haec_Placa24_Plate_D_p00_0_C07f04d1.TIF	20.06.23_Haec_Placa24_Plate_D_p00_0_C07f04d0.TIF	20.06.23_Haec_Placa24_Plate_D_p00_0_C07f04d2.TIF	0	0	0	461	1	1536	1536	1536	1536	461	b'eLuzYgZlG23bUKFBb4IWR84G5mkGJqNtGyqE4WgLhxqhONrKIbtvSeO8DSoo7QBVxq5j'	78e415ae163e7a245cc4bc4eab39ead5	758fdc755281c28dae6404d0efa100bd	38cc1f3ef10cbe0281124d649daeca43	53c481052daf2c14396e9c7b19bbba8c	576.7837509	610.754986	0	334.8095238	0.017412935	20.95255807	161.33442	0.321684073	0.036287516	0.444059045	0.426020234	0.487536186	0.317075319	0.360237918	0.36480832	0.224192766	0.222794528
-1	-1	-1	57	950	0	0	3.1044199	0	2.184014	1.2792082	1.7784114	3.9156251	0.4212027	1.8096116	20.06.23_Haec_Placa24_Plate_D_p00_0_C07f05d1.TIF	20.06.23_Haec_Placa24_Plate_D_p00_0_C07f05d0.TIF	20.06.23_Haec_Placa24_Plate_D_p00_0_C07f05d2.TIF	0	0	0	462	1	1536	1536	1536	1536	462	b'eLuzYgZlG23bUKFBb4IWR84G5mkGpqNtGyqE4WgLhxqhONrKIbtvSeO8DSoo7QBeyK5n'	28b38a002a43a7a03bc6dcc9bd3251b6	01f63571b33420c1634eee836c63244d	79dc4bc76485984eaf9177c52be403e6	2ac1d48c863f7469e1535f60fe53d56f	1335.788517	634.1962034	0	600.1578947	0.06	23.75339999	190.2751001	0.358846242	0.040914345	0.485253201	0.479839018	0.5461383	0.353813805	0.404125909	0.406712083	0.249440667	0.247983495
-1	-1	-1	37	1123	0	0	3.7908243	0	1.9032122	1.4196091	1.5756101	3.9624254	0.4524029	1.4508093	20.06.23_Haec_Placa24_Plate_D_p00_0_C08f00d1.TIF	20.06.23_Haec_Placa24_Plate_D_p00_0_C08f00d0.TIF	20.06.23_Haec_Placa24_Plate_D_p00_0_C08f00d2.TIF	0	0	0	463	1	1536	1536	1536	1536	463	b'eLuzYgZlG23bUKFBb4IWR84GFqNtG+qE4WgLhxqhONrKIbtvSeO8DSoo7QA6zK5X'	5c3e9842bbc5a669ccb4be260008cfee	069e88ce88a39ffe2bb5b1badecbcf01	dca84da59d032b21ffc239b2b02b8bfa	80930ba3f717a17ef63acf960b674179	955.950117	564.913964	0	490.2432432	0.032947462	22.65714793	162.5586372	0.36662739	0.042569798	0.460736917	0.486267538	0.550189458	0.360183397	0.408738479	0.413873911	0.248511521	0.247593113
-1	-1	-1	11	1040	0	0	3.3852217	0	1.9344124	1.3104084	1.7784114	4.0092257	0.4524029	1.8564119	20.06.23_Haec_Placa24_Plate_D_p00_0_C08f01d1.TIF	20.06.23_Haec_Placa24_Plate_D_p00_0_C08f01d0.TIF	20.06.23_Haec_Placa24_Plate_D_p00_0_C08f01d2.TIF	0	0	0	464	1	1536	1536	1536	1536	464	b'eLuzYgZlG23bUKFBb4IWR84GFmkGhqNtGyqE4WgLhxqhONrKIbtvSeO8DSoo7QBDzq5b'	12468e5640e1f4ce5e94edc2a60d428e	69274d1ee36b980f9460bd02a896be26	ade23cc35504478e49f827e1d953ac1a	23a53535e18fcdeccf8805dbe6ac5b24	949.7741467	681.903578	0	433.3636364	0.010576923	20.68573208	147.4270738	0.339173275	0.038259804	0.425974736	0.446029422	0.507036212	0.332258586	0.376639185	0.380522256	0.233016597	0.2320626
-1	-1	-1	45	1377	0	0	3.9156251	0	2.4336156	1.4508093	1.6848108	3.9780255	0.4524029	1.5756101	20.06.23_Haec_Placa24_Plate_D_p00_0_C08f02d1.TIF	20.06.23_Haec_Placa24_Plate_D_p00_0_C08f02d0.TIF	20.06.23_Haec_Placa24_Plate_D_p00_0_C08f02d2.TIF	0	0	0	465	1	1536	1536	1536	1536	465	b'eLuzYgZlG23bUKFBb4IWR84GFmkGRqNtGyqE4WgLhxqhONrKIbtvSeO8DSoo7QBM0K5f'	22f6a5cbbf2a551ed6e587b820ce16a6	f5ac853fba8d2f75a43cdb2ac6842812	909b8d06f9eda0c9dd50b1aeed740ea4	ad395c84ff113839bc59c0253b0f4a09	954.1371583	668.6276298	0	641.4	0.032679739	21.26958634	149.3302696	0.350657164	0.036629786	0.439380889	0.462252419	0.521531617	0.345233164	0.387319563	0.390996349	0.242909428	0.241761721
-1	-1	-1	34	1354	0	0	3.3540215	0	2.1528138	1.404009	1.6692107	3.9468253	0.4212027	1.716011	20.06.23_Haec_Placa24_Plate_D_p00_0_C08f03d1.TIF	20.06.23_Haec_Placa24_Plate_D_p00_0_C08f03d0.TIF	20.06.23_Haec_Placa24_Plate_D_p00_0_C08f03d2.TIF	0	0	0	466	1	1536	1536	1536	1536	466	b'eLuzYgZlG23bUKFBb4IWR84GFqPdSOqE4WgLhxqhONrKIbtvSeO8DSoo7QBV0q5j'	a8926fd7f0ff04e621419fbd395d5f2f	53cfd5959242e00047aadb06cee7336f	5ca103e1b309e2c9e7ce79dc0a266477	c5cd5da90cdc90a18ee5477402100662	1019.31274	787.9854013	0	667.5588235	0.025110783	21.17889535	150.3529504	0.349492436	0.038681321	0.429889281	0.461928355	0.524288251	0.343249314	0.388947817	0.392941764	0.242555108	0.24168043
-1	-1	-1	29	1105	0	0	3.7284239	0	2.1684139	1.3728088	1.7316111	4.0872262	0.4992032	1.7472112	20.06.23_Haec_Placa24_Plate_D_p00_0_C08f04d1.TIF	20.06.23_Haec_Placa24_Plate_D_p00_0_C08f04d0.TIF	20.06.23_Haec_Placa24_Plate_D_p00_0_C08f04d2.TIF	0	0	0	467	1	1536	1536	1536	1536	467	b'eLuzYgZlG23bUKFBb4IWR84GFmkGJqNtGyqE4WgLhxqhONrKIbtvSeO8DSoo7QBe1K5n'	96bdc0da5632aedebb6b05bb6a912d02	76d9332b9c7fe4e915512f88c3662a28	9fa6ed2257f22831de33cf3fd3d408c6	e900b43c323d46d1263149192f4a23de	1078.842698	815.9337658	0	578.6206897	0.026244344	23.11509952	170.7496056	0.37277616	0.041286488	0.456566856	0.48557893	0.553835523	0.363002879	0.413068489	0.418239739	0.252655494	0.251910219
-1	-1	-1	46	946	0	0	3.588023	0	1.7628113	1.404009	1.716011	4.1496266	0.4992032	1.8408118	20.06.23_Haec_Placa24_Plate_D_p00_0_C08f05d1.TIF	20.06.23_Haec_Placa24_Plate_D_p00_0_C08f05d0.TIF	20.06.23_Haec_Placa24_Plate_D_p00_0_C08f05d2.TIF	0	0	0	468	1	1536	1536	1536	1536	468	b'eLuzYgZlG23bUKFBb4IWR84GFmkGpqNtGyqE4WgLhxqhONrKIbtvSeO8DSoo7QBn1q5r'	d2250fa5c04671c0a0399f2a5af4b915	a913f31638173ed2c83b5f0a495feaea	24df0ca87af82f60b561048156c21c91	a407dee8e50e6d731a2b92d3484625dc	877.1031583	805.4310503	0	400	0.048625793	24.56475624	175.8482363	0.40561291	0.046345812	0.449474822	0.533772762	0.601484078	0.398024302	0.451519716	0.457536386	0.27680223	0.275807329
-1	-1	-1	58	1023	0	0	3.4632222	0	1.8252117	1.3260085	1.7004109	3.9156251	0.4836031	1.8408118	20.06.23_Haec_Placa24_Plate_D_p00_0_C09f00d1.TIF	20.06.23_Haec_Placa24_Plate_D_p00_0_C09f00d0.TIF	20.06.23_Haec_Placa24_Plate_D_p00_0_C09f00d2.TIF	0	0	0	469	1	1536	1536	1536	1536	469	b'eLuzYgZlG23bUKFBb4IWR84GlqNtG+qE4WgLhxqhONrKIbtvSeO8DSoo7QBD2q5b'	4933adb063d534534d7dffd4d2a5f1c0	8dfba3b6c36303e28fd238c0be355b3f	ba3b849052e7dbe970eadb249c4b6f21	9aca6068ee2f1eed296af96703f36bed	944.0082141	674.2069396	0	437.2931034	0.056695992	22.41127844	150.8733061	0.396485739	0.050731223	0.479982744	0.52968395	0.60534761	0.389592044	0.446789549	0.452807018	0.267437187	0.266563172
-1	-1	-1	40	1002	0	0	3.2292207	0	1.8096116	1.2636081	1.6068103	4.0404259	0.4368028	1.7940115	20.06.23_Haec_Placa24_Plate_D_p00_0_C09f01d1.TIF	20.06.23_Haec_Placa24_Plate_D_p00_0_C09f01d0.TIF	20.06.23_Haec_Placa24_Plate_D_p00_0_C09f01d2.TIF	0	0	0	470	1	1536	1536	1536	1536	470	b'eLuzYgZlG23bUKFBb4IWR84GlmkGhqNtGyqE4WgLhxqhONrKIbtvSeO8DSoo7QBM3K5f'	781c9b718244364548e2104e15139749	e91f9797d1b306db0d0adee087378faf	fc5f17af8d89f1966fa8ba4c24210d44	7a04440500058761814cf039e96de4b0	682.7020926	533.9556229	0	317.625	0.03992016	22.6417876	156.4822121	0.395655757	0.049673205	0.474022907	0.523310256	0.603221026	0.386463753	0.444944705	0.450679045	0.264600218	0.263790074
-1	-1	-1	46	1302	0	0	3.5100225	0	2.184014	1.404009	1.6692107	3.9780255	0.468003	1.7628113	20.06.23_Haec_Placa24_Plate_D_p00_0_C09f02d1.TIF	20.06.23_Haec_Placa24_Plate_D_p00_0_C09f02d0.TIF	20.06.23_Haec_Placa24_Plate_D_p00_0_C09f02d2.TIF	0	0	0	471	1	1536	1536	1536	1536	471	b'eLuzYgZlG23bUKFBb4IWR84GlmkGRqNtGyqE4WgLhxqhONrKIbtvSeO8DSoo7QBV3q5j'	7e19e1b769b4cfa941db29baa9d1660d	3cbb3935fc37f2c489d6094bd8e2e884	952beef75fc7aa7ecf1c47524b03a179	49696687aed87cd8893cf9f93b44e973	1042.056041	788.14398	0	647.9565217	0.035330261	21.58963642	150.5624384	0.360584781	0.042917382	0.482811868	0.485560686	0.547447381	0.357241985	0.404032784	0.40865788	0.250251505	0.24904371
-1	-1	-1	42	1230	0	0	3.5568228	0	2.0904134	1.2948083	1.7628113	4.056026	0.4992032	1.8876121	20.06.23_Haec_Placa24_Plate_D_p00_0_C09f03d1.TIF	20.06.23_Haec_Placa24_Plate_D_p00_0_C09f03d0.TIF	20.06.23_Haec_Placa24_Plate_D_p00_0_C09f03d2.TIF	0	0	0	472	1	1536	1536	1536	1536	472	b'eLuzYgZlG23bUKFBb4IWR84GlqPdSOqE4WgLhxqhONrKIbtvSeO8DSoo7QBe4K5n'	161988ba461c2490ec9d0b88e3aba5db	246a26d31cdd17c853000becc418b548	4151e22a3bee3403df237e2e22fe4f30	35b517785b594a7296f36813f7044504	1013.336372	687.1278788	0	599.8571429	0.034146341	21.95391735	154.8354189	0.365697442	0.042013391	0.459548681	0.486102354	0.551691391	0.360430982	0.408033313	0.412442221	0.253990123	0.252829594
-1	-1	-1	66	1035	0	0	3.4632222	0	1.9812127	1.3572087	1.7940115	3.9936256	0.468003	1.8096116	20.06.23_Haec_Placa24_Plate_D_p00_0_C09f04d1.TIF	20.06.23_Haec_Placa24_Plate_D_p00_0_C09f04d0.TIF	20.06.23_Haec_Placa24_Plate_D_p00_0_C09f04d2.TIF	0	0	0	473	1	1536	1536	1536	1536	473	b'eLuzYgZlG23bUKFBb4IWR84GlmkGJqNtGyqE4WgLhxqhONrKIbtvSeO8DSoo7QBn4q5r'	6bc6b9150550a961a7f1af0f21ee7c04	5790976caa20685551c8bcf66a15ce9f	3f6c40cc997294f55b8209c77a37dd02	50b39a794cb9aa37308e022dc83d9179	641.3492125	688.0526491	0	321.8030303	0.063768116	23.64960181	166.6247801	0.401877437	0.051260776	0.493131541	0.53375771	0.608487276	0.394873855	0.453005711	0.460049267	0.272653224	0.271815864
-1	-1	-1	116	850	0	0	3.7596241	0	2.1372137	1.404009	1.6848108	3.9936256	0.4524029	1.8408118	20.06.23_Haec_Placa24_Plate_D_p00_0_C09f05d1.TIF	20.06.23_Haec_Placa24_Plate_D_p00_0_C09f05d0.TIF	20.06.23_Haec_Placa24_Plate_D_p00_0_C09f05d2.TIF	0	0	0	474	1	1536	1536	1536	1536	474	b'eLuzYgZlG23bUKFBb4IWR84GlmkGpqNtGyqE4WgLhxqhONrKIbtvSeO8DSoo7QBw5K5v'	7694d90b267a1c4f5d414616d3b21ac7	29a6ed6768fcb9f277e30b09f9e547ba	ec2bf8804cba43e8d68cf4105cea5c09	1d7a2d295936b29022dc4aa4eae79dc0	851.9500314	720.2534174	0	300.1637931	0.136470588	25.21256352	173.5790955	0.450705894	0.05496886	0.470025564	0.596539807	0.674412932	0.439158696	0.505484112	0.513531732	0.29630912	0.295617078
-1	-1	-1	20	1044	0	0	3.4632222	0	2.0124129	1.4508093	1.8876121	3.9312252	0.468003	1.7784114	20.06.23_Haec_Placa24_Plate_D_p00_0_C10f00d1.TIF	20.06.23_Haec_Placa24_Plate_D_p00_0_C10f00d0.TIF	20.06.23_Haec_Placa24_Plate_D_p00_0_C10f00d2.TIF	0	0	0	475	1	1536	1536	1536	1536	475	b'eLuzYgZlG23bUKFBb4IWR86GBqNtG+qE4WgLhxqhONrKIbtvSeO8DSoo7QD7X647'	bcfcef00521d887ee05ee8c7bae9ff89	a1147e36033e56e62fbe83ba2e41f0cc	ee0f8816cfd74c67acd90f4b7743cda4	93fa206f464160526b93cbeb49e6a4ff	992.5558255	763.1727667	0	506.4	0.019157088	20.22936348	142.6831453	0.338447534	0.039572534	0.42717364	0.447164009	0.509987992	0.331261794	0.377504345	0.381554738	0.229261518	0.228296151
-1	-1	-1	13	1095	0	0	3.7128238	0	2.0592132	1.3884089	1.6536106	4.0716261	0.4524029	1.7316111	20.06.23_Haec_Placa24_Plate_D_p00_0_C10f01d1.TIF	20.06.23_Haec_Placa24_Plate_D_p00_0_C10f01d0.TIF	20.06.23_Haec_Placa24_Plate_D_p00_0_C10f01d2.TIF	0	0	0	476	1	1536	1536	1536	1536	476	b'eLuzYgZlG23bUKFBb4IWR86GBmkGhqNtGyqE4WgLhxqhONrKIbtvSeO8DSoo7QAEcK4/'	491e377a98a3b59ce12420664c8ff2a2	913ce6b092b12ac91b992c6a54b08965	f1de3e538ad14d2e957959b659b82a4a	289a18da98b93e853bc4cbd25df44ee8	711.1036688	682.2103882	0	382.4615385	0.011872146	19.48938367	139.5012732	0.320589141	0.034590383	0.40110525	0.415754328	0.473288576	0.312732389	0.354456052	0.35882712	0.219174506	0.217949687
-1	-1	-1	25	1122	0	0	3.588023	0	2.1528138	1.4352092	1.6848108	4.1496266	0.4992032	1.8876121	20.06.23_Haec_Placa24_Plate_D_p00_0_C10f02d1.TIF	20.06.23_Haec_Placa24_Plate_D_p00_0_C10f02d0.TIF	20.06.23_Haec_Placa24_Plate_D_p00_0_C10f02d2.TIF	0	0	0	477	1	1536	1536	1536	1536	477	b'eLuzYgZlG23bUKFBb4IWR86GBmkGRqNtGyqE4WgLhxqhONrKIbtvSeO8DSoo7QANcq5D'	d2c19805620a08e594c106edca835d5f	6afb8b1096e08de1ec1bbdcbdef5b104	6d669dfe16aaaadaa5e5d1879756a50b	eeb7395540670242540777c6476672ec	981.6235522	555.0035189	0	556.24	0.02228164	20.96800941	155.7146485	0.329214298	0.035222466	0.426662989	0.429726337	0.487260155	0.323128646	0.36443981	0.367865515	0.229453711	0.228265357
-1	-1	-1	22	1132	0	0	3.6660235	0	2.340015	1.5444099	1.7784114	3.2916211	0.4836031	1.3416086	20.06.23_Haec_Placa24_Plate_D_p00_0_C10f03d1.TIF	20.06.23_Haec_Placa24_Plate_D_p00_0_C10f03d0.TIF	20.06.23_Haec_Placa24_Plate_D_p00_0_C10f03d2.TIF	0	0	0	478	1	1536	1536	1536	1536	478	b'eLuzYgZlG23bUKFBb4IWR86GBqPdSOqE4WgLhxqhONrKIbtvSeO8DSoo7QAWdK5H'	7807d72001d4d4157b53eda81a9ea719	e145bd842bce686ce0a7c98ade332338	3565b3f284aa568b2a5dbb30a377bda4	2463ef9b4106588f780daadae6bfd745	1003.14458	910.7002619	0	560.1818182	0.019434629	21.15240134	155.5826441	0.335285467	0.036563777	0.431421485	0.438907373	0.499293298	0.32918424	0.372145272	0.376480989	0.232948803	0.231504197
-1	-1	-1	27	1051	0	0	3.6816236	0	2.0904134	1.3728088	1.6848108	3.9624254	0.468003	1.8096116	20.06.23_Haec_Placa24_Plate_D_p00_0_C10f04d1.TIF	20.06.23_Haec_Placa24_Plate_D_p00_0_C10f04d0.TIF	20.06.23_Haec_Placa24_Plate_D_p00_0_C10f04d2.TIF	0	0	0	479	1	1536	1536	1536	1536	479	b'eLuzYgZlG23bUKFBb4IWR86GBmkGJqNtGyqE4WgLhxqhONrKIbtvSeO8DSoo7QAfdq5L'	4bd608a0b057ad0b5b9cf4c0f78cb558	f9c45decea103e81511a6fa02986e319	ae2709466a97af001fc843553db4cc42	115fd4709295fb12c0d8888c15f28993	992.565223	833.006806	0	507	0.025689819	21.93797935	161.209526	0.351625912	0.038247421	0.436273048	0.459327261	0.520829849	0.34396855	0.389964166	0.395354573	0.240529101	0.239603745
-1	-1	-1	14	996	0	0	3.8532247	0	2.028013	1.3260085	1.8096116	3.9312252	0.5148033	1.8252117	20.06.23_Haec_Placa24_Plate_D_p00_0_C10f05d1.TIF	20.06.23_Haec_Placa24_Plate_D_p00_0_C10f05d0.TIF	20.06.23_Haec_Placa24_Plate_D_p00_0_C10f05d2.TIF	0	0	0	480	1	1536	1536	1536	1536	480	b'eLuzYgZlG23bUKFBb4IWR86GBmkGpqNtGyqE4WgLhxqhONrKIbtvSeO8DSoo7QAoeK5P'	1fd6f9628a16ef3655cbcf49bd993ba5	6411eca5abd01f1dca5b8c8fd35f7529	097e4be55eecc0d5f6139886bbac7f70	736a444cea56620e7f441fc5ead924cd	1076.848619	805.8357323	0	497.2857143	0.014056225	21.55215822	151.3066932	0.358753651	0.038821955	0.398084188	0.46692654	0.530923709	0.350413558	0.396755024	0.401295386	0.24575164	0.244692501
-1	-1	-1	12	792	0	0	3.3384214	0	1.9188123	1.2948083	1.5444099	4.056026	0.5304034	1.7940115	20.06.23_Haec_Placa24_Plate_D_p00_0_C11f00d1.TIF	20.06.23_Haec_Placa24_Plate_D_p00_0_C11f00d0.TIF	20.06.23_Haec_Placa24_Plate_D_p00_0_C11f00d2.TIF	0	0	0	481	1	1536	1536	1536	1536	481	b'eLuzYgZlG23bUKFBb4IWR86gOBpt21AjDEdbONQIxdFWDtl9SxrnbVBBaQcABHyuPw=='	589cee89a44f0d268eab958c317f3140	2049ab34ac1acc81f3b540615103a555	a208c3425b807d4e2d2a3cc96e83c268	8e945e5d78d4b1f9ed826b4274633b2d	1042.350601	692.202655	0	384.0833333	0.015151515	20.88241295	153.722969	0.33321946	0.038250148	0.432721826	0.434789077	0.499970302	0.322235297	0.370342253	0.375970499	0.21803823	0.217404441
-1	-1	-1	17	822	0	0	3.4164219	0	1.9344124	1.5288098	1.7784114	3.4164219	0.5148033	1.3884089	20.06.23_Haec_Placa24_Plate_D_p00_0_C11f01d1.TIF	20.06.23_Haec_Placa24_Plate_D_p00_0_C11f01d0.TIF	20.06.23_Haec_Placa24_Plate_D_p00_0_C11f01d2.TIF	0	0	0	482	1	1536	1536	1536	1536	482	b'eLuzYgZlG23bUKFBb4IWR86gODIcbdtQIQxHWzjUCMXRVg7ZfUsa521QQWkHAA1+rkM='	30f6c2124595108bbd897e2e4eb7a39b	d445a963027db405700dcffbb92fc61f	450790f5f593c564e22cb258a8cbb74f	1785470b27906e211dcd4d555c22b5e5	898.765117	981.1551833	0	363.2352941	0.020681265	22.07848922	159.9458558	0.359336397	0.039478078	0.423425903	0.463269893	0.528772495	0.347472797	0.397494672	0.404160117	0.236367545	0.235513578
-1	-1	-1	20	924	0	0	3.4008218	0	2.0436131	1.3260085	1.4976096	3.8376246	0.3900025	1.1856076	20.06.23_Haec_Placa24_Plate_D_p00_0_C11f02d1.TIF	20.06.23_Haec_Placa24_Plate_D_p00_0_C11f02d0.TIF	20.06.23_Haec_Placa24_Plate_D_p00_0_C11f02d2.TIF	0	0	0	483	1	1536	1536	1536	1536	483	b'eLuzYgZlG23bUKFBb4IWR86gODIabdtQIQxHWzjUCMXRVg7ZfUsa521QQWkHABaArkc='	fb298a30fc18a39bca19605cd71c11a4	74de3689deb26a6ab6f762a3beff4f90	7c59b9795d89ea93f6dca0444371cb98	14e572637d014f5a5071aac70d5eea90	878.7154159	462.6879493	0	377.6	0.021645022	22.43655946	168.4701679	0.352707759	0.038496308	0.445010885	0.45974027	0.521309749	0.343306685	0.390419162	0.396347942	0.234470763	0.233630427
-1	-1	-1	20	1050	0	0	3.588023	0	2.0436131	1.4352092	1.6536106	3.9780255	0.4992032	1.6692107	20.06.23_Haec_Placa24_Plate_D_p00_0_C11f03d1.TIF	20.06.23_Haec_Placa24_Plate_D_p00_0_C11f03d0.TIF	20.06.23_Haec_Placa24_Plate_D_p00_0_C11f03d2.TIF	0	0	0	484	1	1536	1536	1536	1536	484	b'eLuzYgZlG23bUKFBb4IWR86j3UhqheFoC4caoTjayiG7b0njvA0qKO0AH4KuSw=='	3dc2b456eed30a3c16c15dcba83156d4	40ce576ed95d538f6c6ca5630fb3b327	2e0db04935e9d9e430bbe0fcc7f562c8	56af29ae03ff61543c659b0dcb06281d	1139.710505	653.8020569	0	548.95	0.019047619	20.57181758	151.6915931	0.32509058	0.033036414	0.412420543	0.421206358	0.475936517	0.317636377	0.357572303	0.361947722	0.221957054	0.220623721
-1	-1	-1	12	987	0	0	3.2604209	0	1.9032122	1.3884089	1.5444099	3.9624254	0.5148033	1.8564119	20.06.23_Haec_Placa24_Plate_D_p00_0_C11f04d1.TIF	20.06.23_Haec_Placa24_Plate_D_p00_0_C11f04d0.TIF	20.06.23_Haec_Placa24_Plate_D_p00_0_C11f04d2.TIF	0	0	0	485	1	1536	1536	1536	1536	485	b'eLuzYgZlG23bUKFBb4IWR86gODIZbdtQIQxHWzjUCMXRVg7ZfUsa521QQWkHACiErk8='	b75b4d39d9c6c2092a4fd509d2f14875	70bfb3d6b0840d6d5bdbc0176af14676	78919aebcf6423e9f0c00d2e5bed9a05	d9bad0efd93cec8a8886a8e6b3743bdf	930.6647237	817.3156337	0	448.75	0.012158055	19.27298069	144.6701195	0.299453693	0.031523531	0.402631894	0.388871018	0.442724048	0.292493134	0.330439602	0.334106135	0.204267243	0.203250099
-1	-1	-1	5	775	0	0	3.2292207	0	1.7784114	1.3884089	1.716011	4.1184264	0.4836031	1.8564119	20.06.23_Haec_Placa24_Plate_D_p00_0_C11f05d1.TIF	20.06.23_Haec_Placa24_Plate_D_p00_0_C11f05d0.TIF	20.06.23_Haec_Placa24_Plate_D_p00_0_C11f05d2.TIF	0	0	0	486	1	1536	1536	1536	1536	486	b'eLuzYgZlG23bUKFBb4IWR86gODIdbdtQIQxHWzjUCMXRVg7ZfUsa521QQWkHADGGrlM='	0cc88d685f8285bc3bff7c4c9a37a539	2d1721f7edc6f882351c6630b0f75e97	1236438ec5f068af249114cb84b953be	cf74e1ee22188850da4d0263c661644d	1226.500901	883.3808496	0	436	0.006451613	20.94487093	155.1388883	0.332449093	0.036465528	0.4146733	0.432384577	0.49197724	0.322583878	0.367935252	0.373310573	0.221459841	0.220538904
-1	-1	-1	52	744	0	0	3.4008218	0	1.7004109	1.1388073	1.7004109	3.432022	0.5304034	1.6068103	20.06.23_Haec_Placa24_Plate_D_p00_0_D02f00d1.TIF	20.06.23_Haec_Placa24_Plate_D_p00_0_D02f00d0.TIF	20.06.23_Haec_Placa24_Plate_D_p00_0_D02f00d2.TIF	0	0	0	487	1	1536	1536	1536	1536	487	b'eLuzYgZlG23bUKFBb4IWRy6jbRtqheFoC4caoTjayiG7b0njvA0qKO0ADY6uQw=='	e49ee9f4720584369ce31e2812953a8d	8cd97ad1c68272476614cd6ad19ecb64	e6e23e3ec5e41a9321eec10484a5d2fc	f6b7ae1cfa07eb596fc2cd6699418a00	785.7864976	854.0533011	0	267.2884615	0.069892473	25.91823809	190.1235712	0.420378726	0.056493782	0.538176819	0.571768937	0.652292869	0.411336333	0.476914028	0.484843466	0.273972177	0.273255331
-1	-1	-1	75	604	0	0	3.12002	0	1.6068103	1.2792082	1.6536106	3.8064244	0.5148033	1.7784114	20.06.23_Haec_Placa24_Plate_D_p00_0_D02f01d1.TIF	20.06.23_Haec_Placa24_Plate_D_p00_0_D02f01d0.TIF	20.06.23_Haec_Placa24_Plate_D_p00_0_D02f01d2.TIF	0	0	0	488	1	1536	1536	1536	1536	488	b'eLuzYgZlG23bUKFBb4IWRy6gktBwtG1DhTAcbeFQIxRHWzlk9y1pnLdBBaUdABaQrkc='	7af5023717addddd500a69ef474566cd	f105f0b3f08228055049e12a46e489f2	6cb94c4ece4defa004259dbdd79e7b04	e44665ce0392860154549f751f2c5ba5	924.9297043	830.5983069	0	267.24	0.124172185	28.18965142	211.3319366	0.454022216	0.059157904	0.532894949	0.609278032	0.693091821	0.443198807	0.513458221	0.522899638	0.294598113	0.293702125
-1	-1	-1	28	911	0	0	3.5256226	0	1.7472112	1.3104084	1.6068103	4.0248258	0.4836031	1.7004109	20.06.23_Haec_Placa24_Plate_D_p00_0_D02f02d1.TIF	20.06.23_Haec_Placa24_Plate_D_p00_0_D02f02d0.TIF	20.06.23_Haec_Placa24_Plate_D_p00_0_D02f02d2.TIF	0	0	0	489	1	1536	1536	1536	1536	489	b'eLuzYgZlG23bUKFBb4IWRy6gktBotG1DhTAcbeFQIxRHWzlk9y1pnLdBBaUdAB+Srks='	c77ed9a2a7ac64ef53838af1e027b385	492cbd28f4118501d17d0f61db4577e9	ac396ba06c2983e4df65fc3c501bdefe	3f2f0643ccff98a6b1cb696c3a6ed24e	650.1663632	615.0994161	0	277.4642857	0.030735456	24.00681061	172.5989366	0.397127707	0.044742904	0.442945503	0.515047042	0.588726045	0.386837117	0.440991273	0.447351552	0.269735916	0.268909416
-1	-1	-1	34	953	0	0	3.3852217	0	1.8096116	1.404009	1.5912102	4.056026	0.4836031	1.6848108	20.06.23_Haec_Placa24_Plate_D_p00_0_D02f03d1.TIF	20.06.23_Haec_Placa24_Plate_D_p00_0_D02f03d0.TIF	20.06.23_Haec_Placa24_Plate_D_p00_0_D02f03d2.TIF	0	0	0	490	1	1536	1536	1536	1536	490	b'eLuzYgZlG23bUKFBb4IWRy6gknC0G0mNMBxt4VAjFEdbOWT3LWmct0EFpR0AKJSuTw=='	d7458cd27d2e0b9416dca9e97fb6168c	b2dd25d74470b71aa797cc951031bf8c	ac92a481e7e3d8ff4dd6289a71e31891	c3a20f430cd207b5950b39e3938b57fe	805.7248029	684.9024998	0	368.7352941	0.03567681	23.4907522	172.8547414	0.377894378	0.043209268	0.474447355	0.496232755	0.564792313	0.36964586	0.420820421	0.42695925	0.254819668	0.254013133
-1	-1	-1	39	853	0	0	3.4476221	0	1.9656126	1.3728088	1.7472112	4.0092257	0.468003	1.872012	20.06.23_Haec_Placa24_Plate_D_p00_0_D02f04d1.TIF	20.06.23_Haec_Placa24_Plate_D_p00_0_D02f04d0.TIF	20.06.23_Haec_Placa24_Plate_D_p00_0_D02f04d2.TIF	0	0	0	491	1	1536	1536	1536	1536	491	b'eLuzYgZlG23bUKFBb4IWRy6gktBktG1DhTAcbeFQIxRHWzlk9y1pnLdBBaUdADGWrlM='	72baf7f237289333b2c452907d081c39	12b15d740e9bf9b9a017cc47ad260240	3173df6355d63d791fa31c8bb1e9c9eb	561b4cc82b634097d8972f56f5188a4a	1040.384207	717.4395597	0	413.6666667	0.045720985	22.81519494	165.4303191	0.379500273	0.045978439	0.470162091	0.497896708	0.571036495	0.369305904	0.424749076	0.430259991	0.253012442	0.25222629
-1	-1	-1	31	778	0	0	3.2916211	0	1.7628113	1.404009	1.7628113	4.0872262	0.4992032	1.8564119	20.06.23_Haec_Placa24_Plate_D_p00_0_D02f05d1.TIF	20.06.23_Haec_Placa24_Plate_D_p00_0_D02f05d0.TIF	20.06.23_Haec_Placa24_Plate_D_p00_0_D02f05d2.TIF	0	0	0	492	1	1536	1536	1536	1536	492	b'eLuzYgZlG23bUKFBb4IWRy6gktB0tG1DhTAcbeFQIxRHWzlk9y1pnLdBBaUdADqYrlc='	d1ed7bc1f1d1eb0d2550688f4973c4f5	495e1f18c4049068d5c3c5721b3b2753	5a79843495a435444df8227f390f6f03	31c7e75fc3a341c62783ec187bf1bbc4	1015.382447	997.9105086	0	340.0967742	0.039845758	23.88393125	170.9851849	0.394593991	0.048961643	0.494654845	0.53029892	0.60221283	0.387392888	0.444314315	0.451812097	0.262029344	0.261404312
-1	-1	-1	194	792	0	0	3.276021	0	1.7784114	1.4820095	1.7472112	3.8688248	0.468003	1.872012	20.06.23_Haec_Placa24_Plate_D_p00_0_D03f00d1.TIF	20.06.23_Haec_Placa24_Plate_D_p00_0_D03f00d0.TIF	20.06.23_Haec_Placa24_Plate_D_p00_0_D03f00d2.TIF	0	0	0	493	1	1536	1536	1536	1536	493	b'eLuzYgZlG23bUKFBb4IWRy4GxqNtG+qE4WgLhxqhONrKIbtvSeO8DSoo7QAWnK5H'	7226410ad6a78e9cbde958b55625fb77	c1f6cfaf77cc5d5373e11fa5176c7381	1dd91de276669a7fd2d84fa96c8ffb3d	c02c2908af6ce0946065f8bc32ff9804	1088.293233	810.5744291	0	371.0051546	0.244949495	29.96951453	211.4273175	0.500960599	0.060081205	0.525389702	0.667404451	0.743295714	0.491052287	0.560590761	0.570442182	0.327886719	0.326891473
-1	-1	-1	182	751	0	0	3.1356201	0	1.8408118	1.2792082	1.4352092	3.276021	0.3276021	1.2636081	20.06.23_Haec_Placa24_Plate_D_p00_0_D03f01d1.TIF	20.06.23_Haec_Placa24_Plate_D_p00_0_D03f01d0.TIF	20.06.23_Haec_Placa24_Plate_D_p00_0_D03f01d2.TIF	0	0	0	494	1	1536	1536	1536	1536	494	b'eLuzYgZlG23bUKFBb4IWRy4GxmkGhqNtGyqE4WgLhxqhONrKIbtvSeO8DSoo7QAfnq5L'	6768bcdc8515fb49ff09020edc4017bc	0620cc60bd592cb27daa0d206e229cf7	b55e1353ff9476f8823d6d459a6afc17	5c0fdeca2dc035af9d129f9c781aaa1c	1212.130406	632.5713778	0	397.0714286	0.242343542	29.60155165	208.902859	0.481646707	0.05603509	0.493296919	0.64689174	0.718628768	0.476549091	0.537805699	0.545648954	0.324048989	0.322372792
-1	-1	-1	127	1068	0	0	3.4008218	0	1.8252117	1.3884089	1.7004109	4.0872262	0.5148033	1.8408118	20.06.23_Haec_Placa24_Plate_D_p00_0_D03f02d1.TIF	20.06.23_Haec_Placa24_Plate_D_p00_0_D03f02d0.TIF	20.06.23_Haec_Placa24_Plate_D_p00_0_D03f02d2.TIF	0	0	0	495	1	1536	1536	1536	1536	495	b'eLuzYgZlG23bUKFBb4IWRy4GxmkGRqNtGyqE4WgLhxqhONrKIbtvSeO8DSoo7QAooK5P'	7480f3d18146fe6ecf231cbdb1ca8469	920e6b6a3b46c326737aed06298092b3	e3709edd68f0d8b3545b16333e74a274	5df537f8c1a0ef373b8f455e7f048f08	808.7641179	614.1291155	0	416.3543307	0.118913858	26.64740098	184.4553876	0.457118869	0.051318208	0.449025644	0.595322039	0.677384902	0.446400787	0.508331383	0.515304412	0.314107375	0.313350968
-1	-1	-1	246	1077	0	0	3.1356201	0	1.872012	1.4976096	1.6380105	3.8844249	0.5148033	1.9032122	20.06.23_Haec_Placa24_Plate_D_p00_0_D03f03d1.TIF	20.06.23_Haec_Placa24_Plate_D_p00_0_D03f03d0.TIF	20.06.23_Haec_Placa24_Plate_D_p00_0_D03f03d2.TIF	0	0	0	496	1	1536	1536	1536	1536	496	b'eLuzYgZlG23bUKFBb4IWRy4GxqPdSOqE4WgLhxqhONrKIbtvSeO8DSoo7QAxoq5T'	928fe7981ba0f61a754c81e573d8aa12	2f09b48c8cc8857fcba99dd5186b589c	c6d25522aec95a36386c433e46a37424	545fc09ab6c07044275fc90db54344f0	889.5288431	738.5859222	0	458.7398374	0.228412256	29.18244654	204.4093631	0.496453487	0.059071132	0.508074952	0.659380648	0.739243008	0.486526489	0.555165609	0.563948529	0.331352531	0.330522338
-1	-1	-1	213	974	0	0	2.9484189	0	1.7628113	1.3728088	1.7628113	3.8220245	0.468003	1.872012	20.06.23_Haec_Placa24_Plate_D_p00_0_D03f04d1.TIF	20.06.23_Haec_Placa24_Plate_D_p00_0_D03f04d0.TIF	20.06.23_Haec_Placa24_Plate_D_p00_0_D03f04d2.TIF	0	0	0	497	1	1536	1536	1536	1536	497	b'eLuzYgZlG23bUKFBb4IWRy4GxmkGJqNtGyqE4WgLhxqhONrKIbtvSeO8DSoo7QA6pK5X'	2c474cab898d0a8e2756fe2d7364821f	ebc2f70ab929b37863e97aa20683d44f	c822416c3c280862839d24fcfc6d1323	e6bafe1805c3bda5ef39281260a48e63	880.8737742	890.8259825	0	404.7840376	0.218685832	28.67105198	198.2988817	0.498158002	0.063143698	0.530034063	0.666666683	0.752607011	0.487430076	0.561570733	0.571433763	0.328473657	0.32793414
-1	-1	-1	176	704	0	0	3.4788223	0	1.7472112	1.4352092	1.7316111	4.056026	0.4992032	1.872012	20.06.23_Haec_Placa24_Plate_D_p00_0_D03f05d1.TIF	20.06.23_Haec_Placa24_Plate_D_p00_0_D03f05d0.TIF	20.06.23_Haec_Placa24_Plate_D_p00_0_D03f05d2.TIF	0	0	0	498	1	1536	1536	1536	1536	498	b'eLuzYgZlG23bUKFBb4IWRy4GxmkGpqNtGyqE4WgLhxqhONrKIbtvSeO8DSoo7QBDpq5b'	51a7dc9b00415ac8c6e4fd92a751f049	b522dd69642eac186f0851f3c0970e97	023b99f5b6c274d550c8f79649fe7931	d1f97c30a767004d2f4d4695f2b5ccc6	1133.421517	826.3375536	0	349.4659091	0.25	31.35814475	223.7859125	0.512110085	0.062461008	0.533827485	0.686948544	0.763641946	0.50486902	0.574185382	0.583550595	0.33913771	0.337967924
-1	-1	-1	103	693	0	0	3.12002	0	1.6848108	1.2636081	1.6848108	3.900025	0.4836031	1.5756101	20.06.23_Haec_Placa24_Plate_D_p00_0_D04f00d1.TIF	20.06.23_Haec_Placa24_Plate_D_p00_0_D04f00d0.TIF	20.06.23_Haec_Placa24_Plate_D_p00_0_D04f00d2.TIF	0	0	0	499	1	1536	1536	1536	1536	499	b'eLuzYgZlG23bUKFBb4IWRy4GJqNtG+qE4WgLhxqhONrKIbtvSeO8DSoo7QAfqq5L'	d4c24bb540e4911562df4ce823cb1f62	b8687adf59f5999f21f11b2833eb3037	4161414a82bcd3b34b4645dcd9859b63	c4224d8eff5a3f362b64231f535ab87c	1105.848176	753.798547	0	308.7572816	0.148629149	26.26275139	187.2810277	0.453627319	0.051028494	0.476597983	0.600271637	0.675177561	0.436200148	0.506174348	0.516809563	0.289760356	0.289432144
-1	-1	-1	64	797	0	0	3.12002	0	1.6224104	1.3416086	1.6692107	3.9624254	0.4524029	1.8408118	20.06.23_Haec_Placa24_Plate_D_p00_0_D04f01d1.TIF	20.06.23_Haec_Placa24_Plate_D_p00_0_D04f01d0.TIF	20.06.23_Haec_Placa24_Plate_D_p00_0_D04f01d2.TIF	0	0	0	500	1	1536	1536	1536	1536	500	b'eLuzYgZlG23bUKFBb4IWRy4GJmkGhqNtGyqE4WgLhxqhONrKIbtvSeO8DSoo7QAorK5P'	093bf8dd79de7acd6eab295b2071c286	3eb4afb3b1bf07a79a2a5f9a51cc5883	8dfedb2c7fcf916d333355d8fbaa70ae	f1ad6b0bf092a73c1ef23ad64daf05d6	1056.644962	703.9698041	0	394.046875	0.080301129	25.62309704	186.3495999	0.429018141	0.047885456	0.447909125	0.563126445	0.63799052	0.413005224	0.477633767	0.487081468	0.281216334	0.280596362
-1	-1	-1	84	1023	0	0	4.0092257	0	1.8564119	1.3728088	1.7316111	3.9780255	0.468003	1.248008	20.06.23_Haec_Placa24_Plate_D_p00_0_D04f02d1.TIF	20.06.23_Haec_Placa24_Plate_D_p00_0_D04f02d0.TIF	20.06.23_Haec_Placa24_Plate_D_p00_0_D04f02d2.TIF	0	0	0	501	1	1536	1536	1536	1536	501	b'eLuzYgZlG23bUKFBb4IWRy4GJmkGRqNtGyqE4WgLhxqhONrKIbtvSeO8DSoo7QAxrq5T'	9f2d2968231c52f79d26ad02808e0e1b	35dc073b10cbcf5feae3dd24f97e4c89	e0a01f731bfce84b00420862afb7f40d	922c0c5ef2117f89d089fec334c1f438	918.7321533	824.4324202	0	432.75	0.082111437	23.52066453	171.8310812	0.388433682	0.041749564	0.475347709	0.51506719	0.579142483	0.379034686	0.430979875	0.43780692	0.260157559	0.258919371
-1	-1	-1	82	973	0	0	3.3072212	0	1.9032122	1.2168078	1.3728088	3.900025	0.4056026	1.1388073	20.06.23_Haec_Placa24_Plate_D_p00_0_D04f03d1.TIF	20.06.23_Haec_Placa24_Plate_D_p00_0_D04f03d0.TIF	20.06.23_Haec_Placa24_Plate_D_p00_0_D04f03d2.TIF	0	0	0	502	1	1536	1536	1536	1536	502	b'eLuzYgZlG23bUKFBb4IWRy4GJqPdSOqE4WgLhxqhONrKIbtvSeO8DSoo7QA6sK5X'	b79f18771a8efaa894d71659c1c2915b	ec42add3a7717d40e9dfaca4cafc2a57	4cecab3e07ee9179217928cc20eecd57	a439dc7cca0eb6559fc43a779ba83485	1153.602604	754.8627033	0	527.902439	0.084275437	24.94655763	181.7303147	0.417211785	0.045414427	0.457842451	0.543373045	0.61805213	0.401929723	0.462419692	0.470360527	0.275074066	0.274574298
-1	-1	-1	84	830	0	0	3.4164219	0	1.716011	1.2012077	1.6536106	3.9780255	0.4524029	1.7628113	20.06.23_Haec_Placa24_Plate_D_p00_0_D04f04d1.TIF	20.06.23_Haec_Placa24_Plate_D_p00_0_D04f04d0.TIF	20.06.23_Haec_Placa24_Plate_D_p00_0_D04f04d2.TIF	0	0	0	503	1	1536	1536	1536	1536	503	b'eLuzYgZlG23bUKFBb4IWRy4GJmkGJqNtGyqE4WgLhxqhONrKIbtvSeO8DSoo7QBDsq5b'	455b86d48e98a0e929c2bc4c147cd495	cc6a77a9b0374708df31dc166d8b2987	af1672cfe3244db30d27724545d54102	c1b3f91ed9508c0d7ed06f309fb2bc0d	1148.22225	870.7699278	0	446.1547619	0.101204819	24.67916429	176.1261085	0.424059777	0.046607609	0.467918283	0.557236016	0.631897016	0.408714384	0.471786225	0.481155218	0.278464454	0.277717938
-1	-1	-1	71	735	0	0	3.4164219	0	1.7004109	1.4508093	1.872012	3.9624254	0.468003	1.8252117	20.06.23_Haec_Placa24_Plate_D_p00_0_D04f05d1.TIF	20.06.23_Haec_Placa24_Plate_D_p00_0_D04f05d0.TIF	20.06.23_Haec_Placa24_Plate_D_p00_0_D04f05d2.TIF	0	0	0	504	1	1536	1536	1536	1536	504	b'eLuzYgZlG23bUKFBb4IWRy4GJmkGpqNtGyqE4WgLhxqhONrKIbtvSeO8DSoo7QBMtK5f'	d4b171a896bef6fd8980251a4f575208	26e4d0e67369dd1da4e5d6d44829f38f	dbef6a7c59d5812950c6984d4eb62982	e58d40fd0e84708908eaf70b13e55b0d	1211.081784	925.2975334	0	424.9014085	0.096598639	27.50191875	196.0962356	0.459714561	0.050865683	0.444202661	0.597214903	0.670337486	0.446345421	0.509956225	0.51946113	0.309996008	0.309142333
-1	-1	-1	57	982	0	0	3.1668203	0.0156001	1.8876121	1.4352092	1.404009	4.0404259	0.4368028	1.1856076	20.06.23_Haec_Placa24_Plate_D_p00_0_D05f00d1.TIF	20.06.23_Haec_Placa24_Plate_D_p00_0_D05f00d0.TIF	20.06.23_Haec_Placa24_Plate_D_p00_0_D05f00d2.TIF	0	0	0	505	1	1536	1536	1536	1536	505	b'eLuzYgZlG23bUKFBb4IWRy4GpqNtG+qE4WgLhxqhONrKIbtvSeO8DSoo7QAouK5P'	2da2c04dae664e2bea8b8d8cb0cc7cd2	7a9b68a516c88fe1bd7c977b9e80e67a	ddfa66599ac8e4391aa72f9ace1f7e4d	a6cf7a096af7adb1d45850b149ea063c	830.4825755	872.7680622	0	378.5789474	0.058044807	24.89624281	176.9376746	0.415142177	0.049414961	0.458793525	0.547274483	0.623789003	0.401566962	0.463969744	0.472417247	0.269909356	0.269326312
-1	-1	-1	63	991	0	0	3.1824204	0	1.8564119	1.2792082	1.7628113	3.9780255	0.468003	1.9032122	20.06.23_Haec_Placa24_Plate_D_p00_0_D05f01d1.TIF	20.06.23_Haec_Placa24_Plate_D_p00_0_D05f01d0.TIF	20.06.23_Haec_Placa24_Plate_D_p00_0_D05f01d2.TIF	0	0	0	506	1	1536	1536	1536	1536	506	b'eLuzYgZlG23bUKFBb4IWRy4GpmkGhqNtGyqE4WgLhxqhONrKIbtvSeO8DSoo7QAxuq5T'	d8493be1417ad477bb968c084b65d4a8	95fea12762ebc6c8c43b979d8824ea6f	d742b3ddcef6d1fe95e6f38ddbee3eb7	f4f6a805abc5ddf9b6bbd433921e8fea	859.7607354	698.1787274	0	436.7777778	0.063572149	24.22138523	169.3252767	0.41414694	0.048746564	0.439708548	0.543887155	0.617494724	0.401705905	0.462566419	0.470182635	0.27427238	0.273607574
-1	-1	-1	43	1154	0	0	2.964019	0	2.0124129	1.3884089	1.56001	3.8532247	0.468003	1.3572087	20.06.23_Haec_Placa24_Plate_D_p00_0_D05f02d1.TIF	20.06.23_Haec_Placa24_Plate_D_p00_0_D05f02d0.TIF	20.06.23_Haec_Placa24_Plate_D_p00_0_D05f02d2.TIF	0	0	0	507	1	1536	1536	1536	1536	507	b'eLuzYgZlG23bUKFBb4IWRy4GpmkGRqNtGyqE4WgLhxqhONrKIbtvSeO8DSoo7QA6vK5X'	1fe3481c9136b4568016aacead7de6e9	a1816a1dadaa4181bcd9f584fcaad01b	28f9d5a26522354f056afd2d1da1f756	8db80e2638d673f3542117cab0edefdb	1009.266877	791.9265337	0	561.5581395	0.037261698	22.97268551	165.5723726	0.379672588	0.042343766	0.424931432	0.493777834	0.562384902	0.369784977	0.421692163	0.42686819	0.260944038	0.260077487
-1	-1	-1	42	1071	0	0	3.3696216	0	2.1684139	1.2792082	1.7940115	3.9936256	0.4524029	1.7940115	20.06.23_Haec_Placa24_Plate_D_p00_0_D05f03d1.TIF	20.06.23_Haec_Placa24_Plate_D_p00_0_D05f03d0.TIF	20.06.23_Haec_Placa24_Plate_D_p00_0_D05f03d2.TIF	0	0	0	508	1	1536	1536	1536	1536	508	b'eLuzYgZlG23bUKFBb4IWRy4GpqPdSOqE4WgLhxqhONrKIbtvSeO8DSoo7QBDvq5b'	477789ca1da2661a0a9842d3bf7d1523	751e398901aad36e90adb748b54b8cac	6537f91c396f6b452b4c2a2a3d9b2ad1	b2f0efc4e133daacea832d7d172bde2a	1012.174607	680.5470635	0	532.5238095	0.039215686	23.49005753	172.5272737	0.384973737	0.044907637	0.440199189	0.499397679	0.578466175	0.371787571	0.429462655	0.43592209	0.258028971	0.257329606
-1	-1	-1	28	962	0	0	3.6816236	0	1.9344124	1.2324079	1.716011	3.8844249	0.4212027	1.7628113	20.06.23_Haec_Placa24_Plate_D_p00_0_D05f04d1.TIF	20.06.23_Haec_Placa24_Plate_D_p00_0_D05f04d0.TIF	20.06.23_Haec_Placa24_Plate_D_p00_0_D05f04d2.TIF	0	0	0	509	1	1536	1536	1536	1536	509	b'eLuzYgZlG23bUKFBb4IWRy4GpmkGJqNtGyqE4WgLhxqhONrKIbtvSeO8DSoo7QBMwK5f'	27d8d677c208f67eba4956b93dfe0290	fc8d41e3e0fa154908af64c98c1281e6	8fb530080f6a3d1645fe6d5086969ece	0552f1e271f04f3da3c0a0c3b09d626b	932.5529222	779.3725227	0	446.6785714	0.029106029	23.54995373	172.0225308	0.386936946	0.045909259	0.437537195	0.507093078	0.58139091	0.37481683	0.432372716	0.439179007	0.258424042	0.257775882
-1	-1	-1	71	905	0	0	3.1668203	0	1.6692107	1.1856076	1.6848108	3.9156251	0.468003	1.7940115	20.06.23_Haec_Placa24_Plate_D_p00_0_D05f05d1.TIF	20.06.23_Haec_Placa24_Plate_D_p00_0_D05f05d0.TIF	20.06.23_Haec_Placa24_Plate_D_p00_0_D05f05d2.TIF	0	0	0	510	1	1536	1536	1536	1536	510	b'eLuzYgZlG23bUKFBb4IWRy4GpmkGpqNtGyqE4WgLhxqhONrKIbtvSeO8DSoo7QBVwq5j'	2f0323f603c5b5aea758817a0ff0feaa	9167a1ee7a020368f979e8093d1c6153	bb20e4a1ad3c3ca2f47a1bf2f6c78d3e	f9c683e57a516b6330be5db0c1b76f03	938.456436	746.0198803	0	409.5352113	0.078453039	25.81742021	181.5114119	0.433933495	0.051069226	0.451337966	0.573619342	0.647596161	0.423959163	0.484245548	0.491069235	0.291426723	0.290460413
-1	-1	-1	64	1126	0	0	3.3540215	0	1.9344124	1.2636081	1.6536106	3.9468253	0.5460035	1.7316111	20.06.23_Haec_Placa24_Plate_D_p00_0_D06f00d1.TIF	20.06.23_Haec_Placa24_Plate_D_p00_0_D06f00d0.TIF	20.06.23_Haec_Placa24_Plate_D_p00_0_D06f00d2.TIF	0	0	0	511	1	1536	1536	1536	1536	511	b'eLuzYgZlG23bUKFBb4IWRy4GZqNtG+qE4WgLhxqhONrKIbtvSeO8DSoo7QAxxq5T'	51927ddbf79488735e161e96a206f49f	522f8837b2d27ce82c5980971b3c67f1	4027c9c8122dc42953cd854d45a18365	c88c1cf618528f567d2aa7a9072db9dd	565.5581808	835.7579451	0	306.28125	0.056838366	24.08751499	172.755958	0.402372629	0.045937381	0.446889428	0.526294722	0.598781056	0.391735822	0.447585319	0.453987751	0.269947418	0.269083697
-1	-1	-1	55	1077	0	0	3.1980205	0	1.8096116	1.2792082	1.5444099	3.6972237	0.5460035	1.7784114	20.06.23_Haec_Placa24_Plate_D_p00_0_D06f01d1.TIF	20.06.23_Haec_Placa24_Plate_D_p00_0_D06f01d0.TIF	20.06.23_Haec_Placa24_Plate_D_p00_0_D06f01d2.TIF	0	0	0	512	1	1536	1536	1536	1536	512	b'eLuzYgZlG23bUKFBb4IWRy4GZmkGhqNtGyqE4WgLhxqhONrKIbtvSeO8DSoo7QA6yK5X'	3ed46485cc8d7dc4354b361ab5bd6aac	97fa56f3c6332973291697264950f253	54b16a10f3a29f94d90f4533ff10b4ae	adf95e8b65c3d94e3466270e778cc49f	679.0539944	546.6925298	0	380.4545455	0.051067781	24.51837228	176.4214145	0.408775293	0.04609937	0.43022729	0.529553785	0.602290329	0.397703195	0.453845449	0.460259992	0.276537958	0.275696841
-1	-1	-1	26	1135	0	0	3.3540215	0	1.9656126	1.3884089	1.7316111	4.056026	0.5148033	1.7628113	20.06.23_Haec_Placa24_Plate_D_p00_0_D06f02d1.TIF	20.06.23_Haec_Placa24_Plate_D_p00_0_D06f02d0.TIF	20.06.23_Haec_Placa24_Plate_D_p00_0_D06f02d2.TIF	0	0	0	513	1	1536	1536	1536	1536	513	b'eLuzYgZlG23bUKFBb4IWRy4GZmkGRqNtGyqE4WgLhxqhONrKIbtvSeO8DSoo7QBDyq5b'	fcdbfbf5cb74ae3a8636997f131fc930	4bddffb2261262f6a5bf2f8d3a810632	0f0c91026c36b8fd8eed1da094a412ed	3e1fe55d2bc5d0f84e5d3879d21ad2f9	973.2442764	1026.56059	0	536.5	0.022907489	23.22109414	170.6035039	0.373473275	0.041732747	0.428309432	0.482995605	0.55369441	0.363773069	0.414538239	0.419936089	0.254853596	0.25373759
-1	-1	-1	23	1074	0	0	3.7128238	0	1.9344124	1.2636081	1.5132097	3.9624254	0.5460035	1.7472112	20.06.23_Haec_Placa24_Plate_D_p00_0_D06f03d1.TIF	20.06.23_Haec_Placa24_Plate_D_p00_0_D06f03d0.TIF	20.06.23_Haec_Placa24_Plate_D_p00_0_D06f03d2.TIF	0	0	0	514	1	1536	1536	1536	1536	514	b'eLuzYgZlG23bUKFBb4IWRy4GZqPdSOqE4WgLhxqhONrKIbtvSeO8DSoo7QBMzK5f'	c7ff77c2941cb057e79deff1621ba4af	e76815926a309a9f0dd876f9c73511e3	e36f2c7f715732ebc5cfdcbd028fe7c4	d1964e710f7761c25fe9f4a067b8db6c	898.8719499	550.7054527	0	484.5652174	0.02141527	23.89242037	178.7996683	0.382491702	0.043745209	0.453051123	0.495884921	0.569427117	0.371236651	0.42533256	0.431352475	0.256165341	0.255226939
-1	-1	-1	19	1059	0	0	3.3540215	0	2.028013	1.3572087	1.8564119	3.9312252	0.5304034	1.7628113	20.06.23_Haec_Placa24_Plate_D_p00_0_D06f04d1.TIF	20.06.23_Haec_Placa24_Plate_D_p00_0_D06f04d0.TIF	20.06.23_Haec_Placa24_Plate_D_p00_0_D06f04d2.TIF	0	0	0	515	1	1536	1536	1536	1536	515	b'eLuzYgZlG23bUKFBb4IWRy4GZmkGJqNtGyqE4WgLhxqhONrKIbtvSeO8DSoo7QBVzq5j'	583547e7781d59b2aae7da539a1af844	e708df5634c5fe3780eb1c6ea9d0dc06	0495b3860f483d7adbbf6741f4afd15d	1dd373187df97d500762cc497584b971	923.5816266	840.0232266	0	478.8947368	0.017941454	22.50705682	166.3001872	0.363562564	0.044529616	0.45872436	0.478560991	0.549556571	0.353369225	0.407460611	0.413388518	0.243048387	0.24220038
-1	-1	-1	35	1054	0	0	3.5724229	0	1.9500125	1.3260085	1.8096116	4.1340265	0.5928038	1.716011	20.06.23_Haec_Placa24_Plate_D_p00_0_D06f05d1.TIF	20.06.23_Haec_Placa24_Plate_D_p00_0_D06f05d0.TIF	20.06.23_Haec_Placa24_Plate_D_p00_0_D06f05d2.TIF	0	0	0	516	1	1536	1536	1536	1536	516	b'eLuzYgZlG23bUKFBb4IWRy4GZmkGpqNtGyqE4WgLhxqhONrKIbtvSeO8DSoo7QBe0K5n'	f87fe8882216ade5f73e3bb516d074be	4b966631e161c1b5ff3b353bb7383e3d	93655b4a65187f8bbb72089cd130b711	803df0052ab558e377f255320749b2d6	904.9251569	860.2235851	0	463.4	0.033206831	24.41021379	178.8753623	0.394774351	0.045838451	0.446514341	0.516545759	0.588000911	0.384807306	0.439826031	0.445909151	0.26749266	0.266532731
-1	-1	-1	19	1015	0	0	3.1512202	0	1.8096116	1.2168078	1.7472112	3.2916211	0.5772037	1.7784114	20.06.23_Haec_Placa24_Plate_D_p00_0_D07f00d1.TIF	20.06.23_Haec_Placa24_Plate_D_p00_0_D07f00d0.TIF	20.06.23_Haec_Placa24_Plate_D_p00_0_D07f00d2.TIF	0	0	0	517	1	1536	1536	1536	1536	517	b'eLuzYgZlG23bUKFBb4IWRy4G5qNtG+qE4WgLhxqhONrKIbtvSeO8DSoo7QA61K5X'	55d3a467a8a1337611276fb529664688	f1a488d89d826cd28921dc1f6024c60f	19e558e50c089b5f95f91b01879ef933	9582e3effcf81ad49ed7727273b36883	923.0630257	495.1695316	0	438.9473684	0.018719212	19.76429304	144.0976025	0.317896272	0.033364242	0.381999972	0.408716323	0.467338945	0.308558785	0.350662089	0.354739698	0.218031493	0.216996044
-1	-1	-1	5	984	0	0	3.8532247	0	1.9656126	1.2792082	1.5756101	3.9936256	0.468003	1.7940115	20.06.23_Haec_Placa24_Plate_D_p00_0_D07f01d1.TIF	20.06.23_Haec_Placa24_Plate_D_p00_0_D07f01d0.TIF	20.06.23_Haec_Placa24_Plate_D_p00_0_D07f01d2.TIF	0	0	0	518	1	1536	1536	1536	1536	518	b'eLuzYgZlG23bUKFBb4IWRy4G5mkGhqNtGyqE4WgLhxqhONrKIbtvSeO8DSoo7QBD1q5b'	95fd9c3f6bed9527b41314afd32a972d	93e6611aadc592f57f1e689758996166	f3a82402603cb31ceaf32b22b9e4294d	2a543d8f6a0ec94cfba024874e300fc8	1382.258744	856.1667331	0	668	0.005081301	17.76428395	131.4955721	0.280058394	0.028626654	0.363746405	0.361238651	0.414626184	0.27380159	0.308084596	0.310802257	0.19606648	0.194667627
-1	-1	-1	18	1048	0	0	3.2916211	0	1.9500125	1.4508093	1.8252117	4.1496266	0.5928038	1.7472112	20.06.23_Haec_Placa24_Plate_D_p00_0_D07f02d1.TIF	20.06.23_Haec_Placa24_Plate_D_p00_0_D07f02d0.TIF	20.06.23_Haec_Placa24_Plate_D_p00_0_D07f02d2.TIF	0	0	0	519	1	1536	1536	1536	1536	519	b'eLuzYgZlG23bUKFBb4IWRy4G5mkGRqNtGyqE4WgLhxqhONrKIbtvSeO8DSoo7QBM2K5f'	e113837aceee3840f332b3eae1f43dda	d62ddb7e2f77cb99efdf499bd5240ea8	ba3392b2cc82649c95edce821d11e1b9	13498a8885ae4d1cf136a14ba6e2c386	1270.58587	577.3691749	0	640.1111111	0.017175573	21.82368343	162.2959699	0.34965575	0.037808711	0.384700841	0.445524631	0.516064225	0.337806734	0.386639756	0.391356093	0.239660984	0.23881156
-1	-1	-1	20	1064	0	0	3.1824204	0	1.8876121	1.2792082	1.56001	3.9624254	0.5148033	1.8252117	20.06.23_Haec_Placa24_Plate_D_p00_0_D07f03d1.TIF	20.06.23_Haec_Placa24_Plate_D_p00_0_D07f03d0.TIF	20.06.23_Haec_Placa24_Plate_D_p00_0_D07f03d2.TIF	0	0	0	520	1	1536	1536	1536	1536	520	b'eLuzYgZlG23bUKFBb4IWRy4G5qPdSOqE4WgLhxqhONrKIbtvSeO8DSoo7QBV2q5j'	c82057fa6cc00b99a975f792c407c31d	237806dac21d2d76740abe6be458725f	2453f0aba8fcca62fb46382bba15e91a	2bd4cc5241b2746daac1757f3eb7fcf2	1126.983636	490.5965402	0	592.15	0.018796992	22.01615495	163.3224644	0.35440256	0.038789989	0.396981316	0.453733608	0.525409125	0.342397959	0.392377431	0.396911404	0.242484895	0.241452903
-1	-1	-1	16	982	0	0	3.4944224	0	2.028013	1.3572087	1.9032122	4.0716261	0.5304034	1.7472112	20.06.23_Haec_Placa24_Plate_D_p00_0_D07f04d1.TIF	20.06.23_Haec_Placa24_Plate_D_p00_0_D07f04d0.TIF	20.06.23_Haec_Placa24_Plate_D_p00_0_D07f04d2.TIF	0	0	0	521	1	1536	1536	1536	1536	521	b'eLuzYgZlG23bUKFBb4IWRy4G5mkGJqNtGyqE4WgLhxqhONrKIbtvSeO8DSoo7QBe3K5n'	371d06b36fa48ce7b377746a86b0611a	dcb513bd8f3d8e10af41edcf4653fc40	d90efbd252a9e7b7e017441c0ed31969	50a5c50da91f4eef891fad80acd9cde1	945.1471975	711.7264012	0	452.75	0.016293279	22.51690888	170.710982	0.354385817	0.038630646	0.423799299	0.457753294	0.527486935	0.344326875	0.39330723	0.398266851	0.241583808	0.240313891
-1	-1	-1	19	1001	0	0	3.8064244	0	1.7472112	1.248008	1.6848108	3.8532247	0.4212027	1.2168078	20.06.23_Haec_Placa24_Plate_D_p00_0_D07f05d1.TIF	20.06.23_Haec_Placa24_Plate_D_p00_0_D07f05d0.TIF	20.06.23_Haec_Placa24_Plate_D_p00_0_D07f05d2.TIF	0	0	0	522	1	1536	1536	1536	1536	522	b'eLuzYgZlG23bUKFBb4IWRy4G5mkGpqNtGyqE4WgLhxqhONrKIbtvSeO8DSoo7QBn3q5r'	1a78d00f94b846741096b5f69ab61409	9e1eabac0719802e131044bae2037a34	ba4952494773e6505d17449a4bdff4b0	debcae39d85dc08026a7391a8b7d26ce	714.0569192	622.1544267	0	337.4736842	0.018981019	21.17363481	154.0479283	0.340611359	0.035211846	0.381274504	0.432888688	0.499422158	0.330756469	0.375098274	0.3791346	0.237632961	0.236324465
-1	-1	-1	51	1054	0	0	3.276021	0	1.872012	1.3416086	1.5288098	4.1184264	0.4992032	1.7004109	20.06.23_Haec_Placa24_Plate_D_p00_0_D08f00d1.TIF	20.06.23_Haec_Placa24_Plate_D_p00_0_D08f00d0.TIF	20.06.23_Haec_Placa24_Plate_D_p00_0_D08f00d2.TIF	0	0	0	523	1	1536	1536	1536	1536	523	b'eLuzYgZlG23bUKFBb4IWRy4GFqNtG+qE4WgLhxqhONrKIbtvSeO8DSoo7QBD4q5b'	13e1d655fae104e329d7a8d55832257e	4e34117ac9e21326a7dbc0d5816941f1	eedb30523804625977b79e96b6afe2e4	afd1921e449e7849b09086156dd4bbae	692.1901989	599.3269725	0	328.1176471	0.048387097	23.54009065	173.9997438	0.387508846	0.045455222	0.440498829	0.500532065	0.576958009	0.375314324	0.432186284	0.438624112	0.259683007	0.258793771
-1	-1	-1	61	1130	0	0	3.5568228	0	1.9968128	1.3884089	1.5288098	4.1028263	0.5148033	1.7784114	20.06.23_Haec_Placa24_Plate_D_p00_0_D08f01d1.TIF	20.06.23_Haec_Placa24_Plate_D_p00_0_D08f01d0.TIF	20.06.23_Haec_Placa24_Plate_D_p00_0_D08f01d2.TIF	0	0	0	524	1	1536	1536	1536	1536	524	b'eLuzYgZlG23bUKFBb4IWRy4GFmkGhqNtGyqE4WgLhxqhONrKIbtvSeO8DSoo7QBM5K5f'	90dd947b7e5c99b6f623afd775880d07	cf138260d79b2d3a04e288149dfca22c	85efd5d1592d467158e4d5eeff2afd3f	06802be159abbbeb93df08321f2b0638	889.209584	662.4464188	0	497.9180328	0.053982301	24.08328015	171.6308979	0.400019097	0.047433629	0.463874473	0.526441103	0.602106558	0.390505476	0.44761027	0.453838289	0.271296207	0.27048066
-1	-1	-1	63	1589	0	0	3.4788223	0	2.2932147	1.404009	1.5288098	3.9936256	0.4836031	1.716011	20.06.23_Haec_Placa24_Plate_D_p00_0_D08f02d1.TIF	20.06.23_Haec_Placa24_Plate_D_p00_0_D08f02d0.TIF	20.06.23_Haec_Placa24_Plate_D_p00_0_D08f02d2.TIF	0	0	0	525	1	1536	1536	1536	1536	525	b'eLuzYgZlG23bUKFBb4IWRy4GFmkGRqNtGyqE4WgLhxqhONrKIbtvSeO8DSoo7QBV5q5j'	e0b84cd95a1c5f0d3bf462b5a0d95ba4	81b6366875bce234a0d5fcb9681ce3f6	6fff6b6e917834083dd11afc085cdfa4	b480320fe3f96386e01ab2a7889cb24d	1127.240588	489.194509	0	833.2063492	0.039647577	21.23421866	149.083541	0.350849601	0.03871099	0.423403262	0.467362637	0.526975913	0.346558883	0.390029343	0.392921935	0.2461679	0.244921587
-1	-1	-1	56	1465	0	0	3.7908243	0	2.2620145	1.4820095	1.5756101	4.056026	0.5148033	1.7628113	20.06.23_Haec_Placa24_Plate_D_p00_0_D08f03d1.TIF	20.06.23_Haec_Placa24_Plate_D_p00_0_D08f03d0.TIF	20.06.23_Haec_Placa24_Plate_D_p00_0_D08f03d2.TIF	0	0	0	526	1	1536	1536	1536	1536	526	b'eLuzYgZlG23bUKFBb4IWRy4GFqPdSOqE4WgLhxqhONrKIbtvSeO8DSoo7QBe6K5n'	e338923316f82a27a4b0bbf031b31e93	df9ed5118d0c958a4dd339a5b9aa76ee	e24796cdedddce2eb302fba9854cf159	1333b5e1a04340f0aa72cbf3dcdc0b64	859.9318568	1024.67344	0	617.3214286	0.038225256	22.1692544	158.7773736	0.366639238	0.04082982	0.4273451	0.481271507	0.547852521	0.358774081	0.407337633	0.411368542	0.253745573	0.252334879
-1	-1	-1	13	1044	0	0	3.4944224	0	1.9968128	1.3104084	1.7628113	3.9468253	0.5148033	1.8252117	20.06.23_Haec_Placa24_Plate_D_p00_0_D08f04d1.TIF	20.06.23_Haec_Placa24_Plate_D_p00_0_D08f04d0.TIF	20.06.23_Haec_Placa24_Plate_D_p00_0_D08f04d2.TIF	0	0	0	527	1	1536	1536	1536	1536	527	b'eLuzYgZlG23bUKFBb4IWRy4GFmkGJqNtGyqE4WgLhxqhONrKIbtvSeO8DSoo7QBn6q5r'	3af830c700b10927533aacea8185c17e	e605268b9d38a3eeda9c7313a730864c	90e3ae1be970b4a5e1402d8c0f7af596	d41c6d735f121dc3255b9156844c4702	1167.855804	914.5532151	0	601.2307692	0.012452107	22.03646292	165.919439	0.347268246	0.038911426	0.428559965	0.451333492	0.518007676	0.338564862	0.385942634	0.390891001	0.239313355	0.238058754
-1	-1	-1	45	935	0	0	3.744024	0	2.028013	1.4976096	1.7940115	4.0404259	0.4992032	1.8252117	20.06.23_Haec_Placa24_Plate_D_p00_0_D08f05d1.TIF	20.06.23_Haec_Placa24_Plate_D_p00_0_D08f05d0.TIF	20.06.23_Haec_Placa24_Plate_D_p00_0_D08f05d2.TIF	0	0	0	528	1	1536	1536	1536	1536	528	b'eLuzYgZlG23bUKFBb4IWRy4GFmkGpqNtGyqE4WgLhxqhONrKIbtvSeO8DSoo7QBw7K5v'	e65d14a8e9cf7961ee0aefa27c53cd8b	d744b2af34852dfc9fed9e3fe22625a0	8eb135a143eaed24fcf6f5b4f685d7d2	83acaa5957c8e8549c9a12ce127105db	765.5012705	841.6725175	0	325.5555556	0.048128342	24.65930229	182.4273129	0.396488423	0.043697181	0.444335829	0.519068902	0.586389865	0.388022401	0.439922619	0.445951567	0.270609214	0.269296432
-1	-1	-1	22	919	0	0	3.1668203	0	1.8096116	1.3104084	1.8096116	3.9312252	0.4524029	1.8096116	20.06.23_Haec_Placa24_Plate_D_p00_0_D09f00d1.TIF	20.06.23_Haec_Placa24_Plate_D_p00_0_D09f00d0.TIF	20.06.23_Haec_Placa24_Plate_D_p00_0_D09f00d2.TIF	0	0	0	529	1	1536	1536	1536	1536	529	b'eLuzYgZlG23bUKFBb4IWRy4GlqNtG+qE4WgLhxqhONrKIbtvSeO8DSoo7QBM8K5f'	9e8e49f306c51da7613fedab65247a6b	e91f95e788ce77c552df476f2907788c	f8ec38181035d54c114f6fe74de99dd8	7fda6f9a4ff51b7dd474e01cf1d54b6c	941.0110176	657.6104149	0	412.4545455	0.023939064	23.20551812	171.1215855	0.375549947	0.043529839	0.425855428	0.483850744	0.561326265	0.364803774	0.418431637	0.423855863	0.25482089	0.25377969
-1	-1	-1	28	873	0	0	3.3540215	0	1.7628113	1.3572087	1.3728088	3.3540215	0.3588023	1.2792082	20.06.23_Haec_Placa24_Plate_D_p00_0_D09f01d1.TIF	20.06.23_Haec_Placa24_Plate_D_p00_0_D09f01d0.TIF	20.06.23_Haec_Placa24_Plate_D_p00_0_D09f01d2.TIF	0	0	0	530	1	1536	1536	1536	1536	530	b'eLuzYgZlG23bUKFBb4IWRy4GlmkGhqNtGyqE4WgLhxqhONrKIbtvSeO8DSoo7QBV8q5j'	6fd02fac050ee396b759e63799a38a9c	2436461fb5f4114f543f64a7b8f5cafa	78fe067e7c2aac3d9ac71d65c15467f4	3d51bc199f32329d76c700239035c3ad	726.9299079	556.2270488	0	310.1785714	0.03207331	24.06279964	179.4490533	0.385306481	0.043496621	0.437777238	0.497572054	0.572562511	0.374330482	0.427759366	0.433535486	0.26123128	0.26046763
-1	-1	-1	28	1066	0	0	3.3228213	0	1.9656126	1.2012077	1.3416086	3.2604209	0.3588023	1.4196091	20.06.23_Haec_Placa24_Plate_D_p00_0_D09f02d1.TIF	20.06.23_Haec_Placa24_Plate_D_p00_0_D09f02d0.TIF	20.06.23_Haec_Placa24_Plate_D_p00_0_D09f02d2.TIF	0	0	0	531	1	1536	1536	1536	1536	531	b'eLuzYgZlG23bUKFBb4IWRy4GlmkGRqNtGyqE4WgLhxqhONrKIbtvSeO8DSoo7QBe9K5n'	e799bf31f48bb477638e5e96587479f9	fb6f09a21f3f93ae9b32e91e824ed90f	a3b2ea8f624ea422a271886e91c6c7f0	24d1e36d0749aebbc879b34cde1c9a8e	818.9033043	660.7471032	0	415.7142857	0.026266417	22.55841579	168.4693523	0.355924668	0.037376301	0.41934961	0.457675762	0.523238803	0.348184389	0.393150938	0.397594093	0.248361114	0.247312665
-1	-1	-1	30	1015	0	0	3.4788223	0	1.9968128	1.4508093	1.6380105	4.0092257	0.5616036	1.6848108	20.06.23_Haec_Placa24_Plate_D_p00_0_D09f03d1.TIF	20.06.23_Haec_Placa24_Plate_D_p00_0_D09f03d0.TIF	20.06.23_Haec_Placa24_Plate_D_p00_0_D09f03d2.TIF	0	0	0	532	1	1536	1536	1536	1536	532	b'eLuzYgZlG23bUKFBb4IWRy4GlqPdSOqE4WgLhxqhONrKIbtvSeO8DSoo7QBn9q5r'	acb287de847bbb99d919e6fa46f7960c	be1fde992774cac8d2029691f92c8ed8	3bea5170cf61e462712fe24fb04a792a	ffa01c9bd4d4febd16dc7ba7c34226fb	1037.818477	769.335864	0	495.9666667	0.02955665	23.6679384	180.8881177	0.367656726	0.039530571	0.43554438	0.474382315	0.543216474	0.358637899	0.407093508	0.412440846	0.253468567	0.2523288
-1	-1	-1	31	951	0	0	3.5724229	0	2.0904134	1.4976096	1.7316111	3.9936256	0.5928038	1.8096116	20.06.23_Haec_Placa24_Plate_D_p00_0_D09f04d1.TIF	20.06.23_Haec_Placa24_Plate_D_p00_0_D09f04d0.TIF	20.06.23_Haec_Placa24_Plate_D_p00_0_D09f04d2.TIF	0	0	0	533	1	1536	1536	1536	1536	533	b'eLuzYgZlG23bUKFBb4IWRy4GlmkGJqNtGyqE4WgLhxqhONrKIbtvSeO8DSoo7QBw+K5v'	83158d404ed44ed59d3c6ffb5b5dc70e	09ef3a56a906ff3b051adf8b15192d46	7cbb515a0cb588ac38b8f1f27659c051	41efaa047350bc76a5fd1ce4af40f90d	777.073846	559.8480728	0	341.4516129	0.032597266	22.62789694	172.975353	0.353009226	0.039869281	0.440366123	0.458955494	0.527519033	0.344895379	0.393221762	0.397517586	0.243223857	0.241875431
-1	-1	-1	43	856	0	0	3.8376246	0	1.9344124	1.3572087	1.872012	3.9156251	0.5148033	1.7940115	20.06.23_Haec_Placa24_Plate_D_p00_0_D09f05d1.TIF	20.06.23_Haec_Placa24_Plate_D_p00_0_D09f05d0.TIF	20.06.23_Haec_Placa24_Plate_D_p00_0_D09f05d2.TIF	0	0	0	534	1	1536	1536	1536	1536	534	b'eLuzYgZlG23bUKFBb4IWRy4GlmkGpqNtGyqE4WgLhxqhONrKIbtvSeO8DSoo7QB5+q5z'	80d07c876fd45294ee3947d9e7469777	a0011506d22233e2a9c4bca7fb381b27	86cbf622a5babeb370d18b9ec248b7a5	9bb43d271722b567f783882248c08b3a	856.4941289	812.1728547	0	360.7209302	0.050233645	24.7002297	184.2787931	0.388021129	0.043242625	0.450585633	0.506720737	0.57642479	0.378619565	0.431190622	0.437394641	0.262351116	0.261421118
-1	-1	-1	205	932	0	0	3.1356201	0	1.8876121	1.3728088	1.9968128	4.1340265	0.5928038	1.7316111	20.06.23_Haec_Placa24_Plate_D_p00_0_D10f00d1.TIF	20.06.23_Haec_Placa24_Plate_D_p00_0_D10f00d0.TIF	20.06.23_Haec_Placa24_Plate_D_p00_0_D10f00d2.TIF	0	0	0	535	1	1536	1536	1536	1536	535	b'eLuzYgZlG23bUKFBb4IWRy6GBqNtG+qE4WgLhxqhONrKIbtvSeO8DSoo7QAEhK4/'	b1dac14ce61f16d4411d1f94a87a7919	4b5b288dca67221bee046292380c75c1	92c4ab2601469c57cde60efe8e9e6a19	d0911be1aa33ac05e9c59fec3eab1583	994.4386626	696.1558686	0	429.2585366	0.219957082	27.07564655	179.6383196	0.492715445	0.05504292	0.443758838	0.646011123	0.723891287	0.478558478	0.547679618	0.557020547	0.324673913	0.324156367
-1	-1	-1	110	906	0	0	3.2292207	0	1.8096116	1.2948083	1.7628113	3.744024	0.4524029	1.6692107	20.06.23_Haec_Placa24_Plate_D_p00_0_D10f01d1.TIF	20.06.23_Haec_Placa24_Plate_D_p00_0_D10f01d0.TIF	20.06.23_Haec_Placa24_Plate_D_p00_0_D10f01d2.TIF	0	0	0	536	1	1536	1536	1536	1536	536	b'eLuzYgZlG23bUKFBb4IWRy6GBmkGhqNtGyqE4WgLhxqhONrKIbtvSeO8DSoo7QANhq5D'	1e87e1d9079631ef88a4bfdd1d93db07	4d9b94fdad8d8c430e03ec5ffcdd5e37	4906517b633eb0c4efd4207da978ca17	46c7e7b9d20fafa709d32e9fb12cec5d	787.8683534	678.235728	0	345.1727273	0.121412804	26.0894306	183.4776395	0.448755583	0.053809031	0.490504968	0.593992137	0.676574486	0.438152682	0.502319294	0.508806228	0.301934822	0.301220629
-1	-1	-1	50	1281	0	0	3.8688248	0	2.1216136	1.5444099	1.8096116	4.0872262	0.5616036	1.6224104	20.06.23_Haec_Placa24_Plate_D_p00_0_D10f02d1.TIF	20.06.23_Haec_Placa24_Plate_D_p00_0_D10f02d0.TIF	20.06.23_Haec_Placa24_Plate_D_p00_0_D10f02d2.TIF	0	0	0	537	1	1536	1536	1536	1536	537	b'eLuzYgZlG23bUKFBb4IWRy6GBmkGRqNtGyqE4WgLhxqhONrKIbtvSeO8DSoo7QAWiK5H'	d7f47a9f751c2bc6a3d0cea8fca2d3f5	f0ffc5cf743c431631fdcc343b6434b4	16ba99dfb7803480b9f7dbaed6f1d296	098040bfd70afafc343b1d5edaf92e44	1150.827948	775.2944236	0	717.32	0.039032006	22.53940758	160.0949906	0.3801044	0.041807106	0.429304451	0.495580975	0.56686414	0.370920617	0.422576088	0.427998967	0.262806332	0.261777724
-1	-1	-1	104	1234	0	0	3.3852217	0	1.9500125	1.4820095	1.6536106	4.0716261	0.5616036	1.716011	20.06.23_Haec_Placa24_Plate_D_p00_0_D10f03d1.TIF	20.06.23_Haec_Placa24_Plate_D_p00_0_D10f03d0.TIF	20.06.23_Haec_Placa24_Plate_D_p00_0_D10f03d2.TIF	0	0	0	538	1	1536	1536	1536	1536	538	b'eLuzYgZlG23bUKFBb4IWRy6GBqPdSOqE4WgLhxqhONrKIbtvSeO8DSoo7QAfiq5L'	cec73b48bc4daa71d2c7ba79baf94150	c9c947793a122382b2674b0783166281	28af8e6caf9f801d368bde861b641df2	64a62e3942d62a5a4fc4cc691bfc1b6b	931.0069854	748.3593391	0	547.3557692	0.084278768	24.04482212	168.9098841	0.409581475	0.04549846	0.45471218	0.539590695	0.61272128	0.401672486	0.455966232	0.461203809	0.283433446	0.282527735
-1	-1	-1	105	1042	0	0	3.6972237	0	1.9968128	1.4508093	1.7940115	3.9936256	0.5304034	1.8096116	20.06.23_Haec_Placa24_Plate_D_p00_0_D10f04d1.TIF	20.06.23_Haec_Placa24_Plate_D_p00_0_D10f04d0.TIF	20.06.23_Haec_Placa24_Plate_D_p00_0_D10f04d2.TIF	0	0	0	539	1	1536	1536	1536	1536	539	b'eLuzYgZlG23bUKFBb4IWRy6GBmkGJqNtGyqE4WgLhxqhONrKIbtvSeO8DSoo7QAojK5P'	1864352a69e72d9a07c6b8e0f0053046	1707cf76aeab9f2d2653931510ffde69	0fd18cb99f53bb73b5c9378fb12836bf	b88ef8d090099c554b1fbe9a5fa597f4	888.0221231	820.7553998	0	441.8095238	0.100767754	24.70053502	173.5750409	0.421130189	0.048586807	0.48038352	0.561973594	0.636329096	0.413161042	0.470441229	0.476591031	0.28459976	0.283760499
-1	-1	-1	103	710	0	0	3.1824204	0	1.716011	1.2948083	1.8408118	3.9780255	0.5460035	1.716011	20.06.23_Haec_Placa24_Plate_D_p00_0_D10f05d1.TIF	20.06.23_Haec_Placa24_Plate_D_p00_0_D10f05d0.TIF	20.06.23_Haec_Placa24_Plate_D_p00_0_D10f05d2.TIF	0	0	0	540	1	1536	1536	1536	1536	540	b'eLuzYgZlG23bUKFBb4IWRy6GBmkGpqNtGyqE4WgLhxqhONrKIbtvSeO8DSoo7QAxjq5T'	e91e014681c61f09b9442e1febb667dc	05762aad39b8346f40b2bbdd33d14b11	efb8929cd7485b23be3a95887ce9e8c5	8f31698fa3766765f0192c6aa601a8a6	1256.413326	902.1710946	0	411.3300971	0.145070423	26.15325664	180.0093664	0.459914398	0.052662249	0.467044187	0.60338582	0.68282244	0.447052303	0.512130114	0.519555384	0.305600672	0.304584378
-1	-1	-1	14	1223	0	0	3.7908243	0	2.2464144	1.5444099	1.6380105	4.0404259	0.5148033	1.5912102	20.06.23_Haec_Placa24_Plate_D_p00_0_D11f00d1.TIF	20.06.23_Haec_Placa24_Plate_D_p00_0_D11f00d0.TIF	20.06.23_Haec_Placa24_Plate_D_p00_0_D11f00d2.TIF	0	0	0	541	1	1536	1536	1536	1536	541	b'eLuzYgZlG23bUKFBb4IWRy6gOBpt21AjDEdbONQIxdFWDtl9SxrnbVBBaQcADZKuQw=='	7946395963eb6ca761634b6b9571e1f7	7c7a04b09668469316a7259b7c94a2bd	4c96bc854b577a0c0766593fd7f7f67a	d806e17a4155e24e6f9647d2b18dd127	985.0744864	617.1269928	0	566.5714286	0.011447261	20.82102572	158.5259367	0.319946942	0.033522517	0.437271002	0.419184591	0.475356334	0.31489941	0.353037838	0.355921642	0.223500558	0.222019148
-1	-1	-1	26	1221	0	0	3.4008218	0	2.1216136	1.4664094	1.6068103	4.0404259	0.5148033	1.6224104	20.06.23_Haec_Placa24_Plate_D_p00_0_D11f01d1.TIF	20.06.23_Haec_Placa24_Plate_D_p00_0_D11f01d0.TIF	20.06.23_Haec_Placa24_Plate_D_p00_0_D11f01d2.TIF	0	0	0	542	1	1536	1536	1536	1536	542	b'eLuzYgZlG23bUKFBb4IWRy6gODIcbdtQIQxHWzjUCMXRVg7ZfUsa521QQWkHABaUrkc='	9a1b5344ee3f27320ba5ee2c0a06c33c	acc8986bc9c2a3272de187e82b6e5f84	7001d1946fbb1bff14db9cd5d91829f3	8ed3dbcffe109d3d89d056ddb5f8a45f	667.796899	717.1285754	0	400.5	0.021294021	21.65932516	160.6511128	0.337835439	0.036472836	0.438940798	0.444120066	0.501896561	0.332781075	0.373994805	0.377474275	0.236521019	0.235059664
-1	-1	-1	36	1451	0	0	3.4944224	0	2.1996141	1.4196091	1.6848108	4.0404259	0.4992032	1.6536106	20.06.23_Haec_Placa24_Plate_D_p00_0_D11f02d1.TIF	20.06.23_Haec_Placa24_Plate_D_p00_0_D11f02d0.TIF	20.06.23_Haec_Placa24_Plate_D_p00_0_D11f02d2.TIF	0	0	0	543	1	1536	1536	1536	1536	543	b'eLuzYgZlG23bUKFBb4IWRy6gODIabdtQIQxHWzjUCMXRVg7ZfUsa521QQWkHAB+Wrks='	46701043f03b31ae679c9a36fa7f54ad	02652234f2fa686ff691d5e32c049980	a4a8a964ccd0983f64727379d0750ef8	0fa5ad55b0b27ce4b7b7ecbd690fe64e	1076.896101	830.8569686	0	745	0.024810476	20.25407824	146.0632461	0.322163224	0.03356441	0.425105165	0.425907766	0.478993536	0.319918264	0.356246325	0.359295154	0.227680712	0.226051004
-1	-1	-1	55	1580	0	0	3.6972237	0	2.5272162	1.4820095	1.5756101	3.7596241	0.5304034	1.716011	20.06.23_Haec_Placa24_Plate_D_p00_0_D11f03d1.TIF	20.06.23_Haec_Placa24_Plate_D_p00_0_D11f03d0.TIF	20.06.23_Haec_Placa24_Plate_D_p00_0_D11f03d2.TIF	0	0	0	544	1	1536	1536	1536	1536	544	b'eLuzYgZlG23bUKFBb4IWRy6j3UhqheFoC4caoTjayiG7b0njvA0qKO0AKJiuTw=='	343deadb5abdb4285026dadd222fec45	3551c7abeddae4d4b1b37067fda9a2c8	ea36a4f539f8049037f4256d5ef1cae0	13846e41baa502c842329686dc2c21dd	920.8944604	724.2742741	0	724.0181818	0.034810127	20.54429197	147.0154863	0.330208499	0.03544676	0.433932943	0.442921328	0.498158362	0.327962546	0.366435321	0.368663449	0.231196331	0.229677344
-1	-1	-1	31	1259	0	0	3.7128238	0	2.2308143	1.4976096	1.6848108	3.900025	0.6084039	1.7784114	20.06.23_Haec_Placa24_Plate_D_p00_0_D11f04d1.TIF	20.06.23_Haec_Placa24_Plate_D_p00_0_D11f04d0.TIF	20.06.23_Haec_Placa24_Plate_D_p00_0_D11f04d2.TIF	0	0	0	545	1	1536	1536	1536	1536	545	b'eLuzYgZlG23bUKFBb4IWRy6gODIZbdtQIQxHWzjUCMXRVg7ZfUsa521QQWkHADGarlM='	cb8c96a995ed7cc3fe5fe6d3aad614b9	e6e402d90e798877e346c39b727f62da	53be231610a235b92fd51f95db30e4b1	7732effe3a167de2aac4844f291a95c6	909.7311566	874.2063806	0	563.5483871	0.024622716	20.33436493	149.4616276	0.317542722	0.032796024	0.435077449	0.419184234	0.47157253	0.314965888	0.350911472	0.353913012	0.224987156	0.223330067
-1	-1	-1	20	1210	0	0	3.4164219	0	2.1060135	1.4976096	1.6692107	3.9624254	0.5460035	1.7004109	20.06.23_Haec_Placa24_Plate_D_p00_0_D11f05d1.TIF	20.06.23_Haec_Placa24_Plate_D_p00_0_D11f05d0.TIF	20.06.23_Haec_Placa24_Plate_D_p00_0_D11f05d2.TIF	0	0	0	546	1	1536	1536	1536	1536	546	b'eLuzYgZlG23bUKFBb4IWRy6gODIdbdtQIQxHWzjUCMXRVg7ZfUsa521QQWkHADqcrlc='	e6daabe4915c7848956b36a38c5d4c66	5146300a18eef9c0712bdfb288b8ce94	40073bbd69a26e459ff429e08d566be0	fbab81c6c5b6fbda2b0dce6641e42863	805.2016952	448.2600681	0	456.15	0.016528926	20.97513915	154.9096619	0.324978944	0.031925133	0.386902468	0.419322646	0.473317138	0.320612356	0.356661363	0.359392328	0.232075844	0.230332204
-1	-1	-1	47	792	0	0	3.3384214	0	1.7472112	1.3104084	1.8252117	3.8376246	0.5928038	1.8252117	20.06.23_Haec_Placa24_Plate_D_p00_0_E02f00d1.TIF	20.06.23_Haec_Placa24_Plate_D_p00_0_E02f00d0.TIF	20.06.23_Haec_Placa24_Plate_D_p00_0_E02f00d2.TIF	0	0	0	547	1	1536	1536	1536	1536	547	b'eLuzYgZlG23bUKFBb4IWR66jbRtqheFoC4caoTjayiG7b0njvA0qKO0AFqSuRw=='	21e983bfc277fe7f06cd4c44c449098c	786eb37ac38d527db2ead3c9c8d9a060	e0717ef3dfb52efd10ab2a63cac11f38	7324546f30c19519e2efa8cfe2f337b1	1043.723601	798.3189313	0	382.3191489	0.059343434	26.23903809	198.6233117	0.416526797	0.051312143	0.53440127	0.557763929	0.633595778	0.40902278	0.46855991	0.476309676	0.276797394	0.275955643
-1	-1	-1	73	739	0	0	3.276021	0	1.8564119	1.404009	1.8252117	3.9624254	0.5304034	1.7628113	20.06.23_Haec_Placa24_Plate_D_p00_0_E02f01d1.TIF	20.06.23_Haec_Placa24_Plate_D_p00_0_E02f01d0.TIF	20.06.23_Haec_Placa24_Plate_D_p00_0_E02f01d2.TIF	0	0	0	548	1	1536	1536	1536	1536	548	b'eLuzYgZlG23bUKFBb4IWR66gktBwtG1DhTAcbeFQIxRHWzlk9y1pnLdBBaUdAB+mrks='	a5d2b9d837abe9b2adefdcb2ea6b104e	4394a7304795e842dec685b9557dfdc1	8af2265412bf950c3eb66098029c5942	af323b8a9b2acf7215fe3767f342d336	956.729375	777.1819051	0	350.0547945	0.098782138	26.54279037	194.4583405	0.429389222	0.055374249	0.532117254	0.582413982	0.658091235	0.423515369	0.485061636	0.492549563	0.284135963	0.283127711
-1	-1	-1	38	987	0	0	3.1980205	0	1.7940115	1.2948083	1.8096116	3.900025	0.4836031	1.8252117	20.06.23_Haec_Placa24_Plate_D_p00_0_E02f02d1.TIF	20.06.23_Haec_Placa24_Plate_D_p00_0_E02f02d0.TIF	20.06.23_Haec_Placa24_Plate_D_p00_0_E02f02d2.TIF	0	0	0	549	1	1536	1536	1536	1536	549	b'eLuzYgZlG23bUKFBb4IWR66gktBotG1DhTAcbeFQIxRHWzlk9y1pnLdBBaUdACiork8='	4935f9817c534a9ecf2ad7c0bffa3608	c2ba363051258708832d7216dc8fef02	a9f84d1e329339bced6407eda4a82754	7913cdae65a2f0de2551683ce4562f58	1010.241391	829.4804257	0	459.5526316	0.038500507	23.18265352	170.5414904	0.37556371	0.043633909	0.47305657	0.493982569	0.565496568	0.367234055	0.419449193	0.426197438	0.253090179	0.252148525
-1	-1	-1	44	1133	0	0	3.9312252	0	2.1684139	1.4976096	1.7784114	3.6192232	0.4992032	1.8252117	20.06.23_Haec_Placa24_Plate_D_p00_0_E02f03d1.TIF	20.06.23_Haec_Placa24_Plate_D_p00_0_E02f03d0.TIF	20.06.23_Haec_Placa24_Plate_D_p00_0_E02f03d2.TIF	0	0	0	550	1	1536	1536	1536	1536	550	b'eLuzYgZlG23bUKFBb4IWR66gknC0G0mNMBxt4VAjFEdbOWT3LWmct0EFpR0AMaquUw=='	f77b9a8014e99a414e895bce9bc648a0	e2013af538fadf0c3dbc833c4513e6be	c031b2268110acecd8cb4594dab64b45	5fd140ba8b074ca47707a85e86e4fc62	819.9855288	746.7608638	0	455.8409091	0.038834951	23.07934225	166.3585797	0.37679076	0.039836976	0.441725854	0.491334832	0.553820344	0.369066308	0.416470206	0.422144929	0.257885544	0.256840254
-1	-1	-1	28	1040	0	0	3.3696216	0	2.0748133	1.3884089	1.7316111	3.9468253	0.5928038	1.7628113	20.06.23_Haec_Placa24_Plate_D_p00_0_E02f04d1.TIF	20.06.23_Haec_Placa24_Plate_D_p00_0_E02f04d0.TIF	20.06.23_Haec_Placa24_Plate_D_p00_0_E02f04d2.TIF	0	0	0	551	1	1536	1536	1536	1536	551	b'eLuzYgZlG23bUKFBb4IWR66gktBktG1DhTAcbeFQIxRHWzlk9y1pnLdBBaUdADqsrlc='	094bb3508316872586fc7f2f5ab0b3a5	6364876204df7d804641f8b01e7807b6	d3faa24acd9f72fbb28f0d1b0dd0d203	e77eef22dbab0db9b381bab24f70e66f	982.1790726	1014.130484	0	498.0357143	0.026923077	23.14617328	168.6977414	0.375610869	0.042300151	0.427360071	0.485656119	0.555592023	0.366811891	0.417262611	0.422211547	0.259615392	0.258563356
-1	-1	-1	27	766	0	0	3.588023	0	1.9032122	1.404009	1.8096116	4.0872262	0.5772037	1.7784114	20.06.23_Haec_Placa24_Plate_D_p00_0_E02f05d1.TIF	20.06.23_Haec_Placa24_Plate_D_p00_0_E02f05d0.TIF	20.06.23_Haec_Placa24_Plate_D_p00_0_E02f05d2.TIF	0	0	0	552	1	1536	1536	1536	1536	552	b'eLuzYgZlG23bUKFBb4IWR66gktB0tG1DhTAcbeFQIxRHWzlk9y1pnLdBBaUdAEOurls='	3f1f99a0653d245f2597eb3426322d6f	9db2eaf11c71bb72be4dad7afc7d703c	b0de0ed257bfc4f5ad3bfb8b9b416624	861b1ed9999a874958a7872f18fdc236	940.4285761	878.3043192	0	313.2222222	0.035248042	25.63389713	193.458639	0.402932227	0.049027289	0.504992815	0.533579086	0.608406303	0.395629697	0.451970127	0.458465172	0.270629199	0.269661606
-1	-1	-1	32	975	0	0	2.9328188	0	1.3416086	0.9984064	1.2324079	2.4024154	0.4212027	1.3728088	20.06.23_Haec_Placa24_Plate_D_p00_0_E03f00d1.TIF	20.06.23_Haec_Placa24_Plate_D_p00_0_E03f00d0.TIF	20.06.23_Haec_Placa24_Plate_D_p00_0_E03f00d2.TIF	0	0	0	553	1	1536	1536	1536	1536	553	b'eLuzYgZlG23bUKFBb4IWR64GxqNtG+qE4WgLhxqhONrKIbtvSeO8DSoo7QAfsq5L'	a0aa0dc2c7fe03c3f7d207a4ceda7381	e90faf9c625d932c3f97408d48849e79	e60d636d0ca7940c143267b5cfa429bf	1404118de0c4053b6a077b37ea8c72b7	866.7449238	546.1135605	0	380.375	0.032820513	24.40365673	181.7840004	0.382619415	0.045146307	0.486246243	0.505327313	0.573562611	0.374633724	0.427393095	0.43349825	0.259394678	0.25820413
-1	-1	-1	27	1077	0	0	2.7144174	0	1.3728088	0.9828063	1.1544074	2.3556151	0.3900025	1.3572087	20.06.23_Haec_Placa24_Plate_D_p00_0_E03f01d1.TIF	20.06.23_Haec_Placa24_Plate_D_p00_0_E03f01d0.TIF	20.06.23_Haec_Placa24_Plate_D_p00_0_E03f01d2.TIF	0	0	0	554	1	1536	1536	1536	1536	554	b'eLuzYgZlG23bUKFBb4IWR64GxmkGhqNtGyqE4WgLhxqhONrKIbtvSeO8DSoo7QAotK5P'	eb2b51bb49b0b3febf156710d0ce7380	d24cdb592bd2ddcbf932332a3d84337f	e76702a7cd2e0ad2d741c842eae23748	9abe68e092fcce45c728406498dd047d	664.1838583	424.0754734	0	313.6666667	0.025069638	23.59041698	172.2246588	0.371385666	0.043277442	0.471839212	0.49253738	0.556575107	0.365900449	0.414183773	0.419371175	0.254778167	0.2533581
-1	-1	-1	80	1344	0	0	2.7924179	0	1.5444099	0.9984064	1.2168078	2.3556151	0.4056026	1.3572087	20.06.23_Haec_Placa24_Plate_D_p00_0_E03f02d1.TIF	20.06.23_Haec_Placa24_Plate_D_p00_0_E03f02d0.TIF	20.06.23_Haec_Placa24_Plate_D_p00_0_E03f02d2.TIF	0	0	0	555	1	1536	1536	1536	1536	555	b'eLuzYgZlG23bUKFBb4IWR64GxmkGRqNtGyqE4WgLhxqhONrKIbtvSeO8DSoo7QAxtq5T'	b2d59a4cb407ee00549f1a82353c0935	31c936d79bb42a2644bf28b81133fc34	5fb27def0acb87860b1fd56821142655	2cd8c02ee812734e9113ade473bd9d51	982.4582599	603.8580557	0	666.4875	0.05952381	22.7667256	161.5885044	0.368494699	0.036551704	0.418277774	0.485197837	0.538281992	0.364849083	0.405775478	0.410426887	0.25713411	0.255929044
-1	-1	-1	12	1242	0	0	3.4164219	0	2.1372137	1.4352092	1.716011	3.7596241	0.624004	1.7472112	20.06.23_Haec_Placa24_Plate_D_p00_0_E03f03d1.TIF	20.06.23_Haec_Placa24_Plate_D_p00_0_E03f03d0.TIF	20.06.23_Haec_Placa24_Plate_D_p00_0_E03f03d2.TIF	0	0	0	556	1	1536	1536	1536	1536	556	b'eLuzYgZlG23bUKFBb4IWR64GxqPdSOqE4WgLhxqhONrKIbtvSeO8DSoo7QA6uK5X'	b2f0ad690869e90a76c27c98f48982ff	5fad80a70bce2c5483ce45d676a1f20a	b403edf1b2c258a7913cc5e2a7810e80	e56af239cd68ca5a1caf80f48bed1409	895.2104597	959.5980449	0	544.5833333	0.009661836	22.23569571	164.9385217	0.346455757	0.03638502	0.425006822	0.451239313	0.511234266	0.340960397	0.382740713	0.386667622	0.242837302	0.241618521
-1	-1	-1	18	1030	0	0	3.5412227	0	2.0592132	1.5132097	1.6692107	3.9468253	0.5772037	1.7316111	20.06.23_Haec_Placa24_Plate_D_p00_0_E03f04d1.TIF	20.06.23_Haec_Placa24_Plate_D_p00_0_E03f04d0.TIF	20.06.23_Haec_Placa24_Plate_D_p00_0_E03f04d2.TIF	0	0	0	557	1	1536	1536	1536	1536	557	b'eLuzYgZlG23bUKFBb4IWR64GxmkGJqNtGyqE4WgLhxqhONrKIbtvSeO8DSoo7QBDuq5b'	95743699a877972053bd34422f752cff	d6967b23099605e7969c3ef14abd39d7	9aaa795223b438316d2f7f82178387b2	16f10b00d82f0a08f78ca73b49d03f6c	946.4811569	666.4174915	0	465	0.017475728	23.3819652	175.2043179	0.364624985	0.041334476	0.462205392	0.478869229	0.546122232	0.357138786	0.405394593	0.409655444	0.250580627	0.249190945
-1	-1	-1	48	831	0	0	3.2136206	0	2.0124129	1.4196091	1.7628113	4.056026	0.624004	1.7004109	20.06.23_Haec_Placa24_Plate_D_p00_0_E03f05d1.TIF	20.06.23_Haec_Placa24_Plate_D_p00_0_E03f05d0.TIF	20.06.23_Haec_Placa24_Plate_D_p00_0_E03f05d2.TIF	0	0	0	558	1	1536	1536	1536	1536	558	b'eLuzYgZlG23bUKFBb4IWR64GxmkGpqNtGyqE4WgLhxqhONrKIbtvSeO8DSoo7QBMvK5f'	24f71d0b690c715aad7b73e96177b274	16ae849488f49a6b01ca5fb77970192d	65a16b74be092110e5e3e05c727b497d	bf089e20d552f27c73bd939620a1622c	955.8049418	842.242105	0	360.625	0.057761733	26.00637614	191.6742644	0.417405214	0.048061634	0.483241524	0.548377826	0.620929208	0.406225303	0.464849861	0.470786448	0.27942711	0.278445538
-1	-1	-1	35	1039	0	0	3.3228213	0	2.0436131	1.4508093	1.6380105	3.9312252	0.5304034	1.7472112	20.06.23_Haec_Placa24_Plate_D_p00_0_E04f00d1.TIF	20.06.23_Haec_Placa24_Plate_D_p00_0_E04f00d0.TIF	20.06.23_Haec_Placa24_Plate_D_p00_0_E04f00d2.TIF	0	0	0	559	1	1536	1536	1536	1536	559	b'eLuzYgZlG23bUKFBb4IWR64GJqNtG+qE4WgLhxqhONrKIbtvSeO8DSoo7QAowK5P'	6676c9c974d71c951300830e1459e972	da210e3e084dc4b2288430e0fd693769	a95659f3f44901e0ed420b63895ee4b4	0efd69ac410714e4846c5d8dc9dc6900	721.5761048	699.1420457	0	359.4857143	0.033686237	24.42600603	179.6341964	0.393119336	0.050848291	0.497464855	0.527317005	0.599520673	0.383328367	0.443185753	0.450714309	0.259540666	0.25877447
-1	-1	-1	31	1072	0	0	3.3072212	0	2.028013	1.3884089	1.6848108	4.0248258	0.6084039	1.7472112	20.06.23_Haec_Placa24_Plate_D_p00_0_E04f01d1.TIF	20.06.23_Haec_Placa24_Plate_D_p00_0_E04f01d0.TIF	20.06.23_Haec_Placa24_Plate_D_p00_0_E04f01d2.TIF	0	0	0	560	1	1536	1536	1536	1536	560	b'eLuzYgZlG23bUKFBb4IWR64GJmkGhqNtGyqE4WgLhxqhONrKIbtvSeO8DSoo7QAxwq5T'	dfdcd58b3855b91f4635977b55411f25	4204b431084f71b74b9401495d82d7d0	4acfe3f7cd38da3f20fb652db0f77ef3	6283033aea608c2d2d226917d09f5d93	840.6541218	528.9952086	0	443.4516129	0.02891791	24.21526621	177.0698317	0.384315563	0.047046021	0.485846413	0.512053715	0.581156734	0.376207052	0.430834004	0.437573173	0.256548149	0.255607996
-1	-1	-1	22	1224	0	0	3.4164219	0	1.9500125	1.3416086	1.7628113	3.9936256	0.6864044	1.716011	20.06.23_Haec_Placa24_Plate_D_p00_0_E04f02d1.TIF	20.06.23_Haec_Placa24_Plate_D_p00_0_E04f02d0.TIF	20.06.23_Haec_Placa24_Plate_D_p00_0_E04f02d2.TIF	0	0	0	561	1	1536	1536	1536	1536	561	b'eLuzYgZlG23bUKFBb4IWR64GJmkGRqNtGyqE4WgLhxqhONrKIbtvSeO8DSoo7QA6xK5X'	e8ac5e7e590d65b80dda7478f3a3d797	5300e9afcbd6f27ff2493896cdd78c39	aac0696ccc7559325ea4dcf377685d8b	ea560702d9627320bb665235176df940	985.7233252	738.0777843	0	586.0909091	0.017973856	22.76662241	167.7255357	0.360615317	0.039829232	0.4363023	0.471200189	0.53428811	0.352757229	0.399978754	0.404884347	0.249621946	0.248430097
-1	-1	-1	12	1281	0	0	3.2136206	0	2.0748133	1.3572087	1.4664094	3.7128238	0.6708043	1.7472112	20.06.23_Haec_Placa24_Plate_D_p00_0_E04f03d1.TIF	20.06.23_Haec_Placa24_Plate_D_p00_0_E04f03d0.TIF	20.06.23_Haec_Placa24_Plate_D_p00_0_E04f03d2.TIF	0	0	0	562	1	1536	1536	1536	1536	562	b'eLuzYgZlG23bUKFBb4IWR64GJqPdSOqE4WgLhxqhONrKIbtvSeO8DSoo7QBDxq5b'	3c8efb2786c24579bc2a9ac2497c25e2	1f55e960b2090ea8d706f2dbab9ca8e4	d1d317f215357cfad76effaa5b0f40c1	47fcf3209cf4e857db587d91e95c41b6	901.9221263	715.0903019	0	535.75	0.009367681	22.53480337	167.7738508	0.354978503	0.038617196	0.423300002	0.460905246	0.52452283	0.347177052	0.39307517	0.397270829	0.247971108	0.246813923
-1	-1	-1	28	1123	0	0	3.276021	0	2.028013	1.3884089	1.5912102	4.1652267	0.5928038	1.6068103	20.06.23_Haec_Placa24_Plate_D_p00_0_E04f04d1.TIF	20.06.23_Haec_Placa24_Plate_D_p00_0_E04f04d0.TIF	20.06.23_Haec_Placa24_Plate_D_p00_0_E04f04d2.TIF	0	0	0	563	1	1536	1536	1536	1536	563	b'eLuzYgZlG23bUKFBb4IWR64GJmkGJqNtGyqE4WgLhxqhONrKIbtvSeO8DSoo7QBMyK5f'	901062ff4a058b043a6e11e38bbe477f	b593f1e92d5564900d4e894a2ff09e32	0b5dedaaef8e33230528209f8b613c9d	8f2e6d338a5521d6bdf300213a9d6899	1152.278483	726.7657404	0	619.8571429	0.024933215	23.62822682	179.0656266	0.366027631	0.041892341	0.463342598	0.48115518	0.547437727	0.357894151	0.407693996	0.412965978	0.251127065	0.249967705
-1	-1	-1	31	1013	0	0	3.4164219	0	1.9812127	1.4508093	1.716011	4.1340265	0.5616036	1.6536106	20.06.23_Haec_Placa24_Plate_D_p00_0_E04f05d1.TIF	20.06.23_Haec_Placa24_Plate_D_p00_0_E04f05d0.TIF	20.06.23_Haec_Placa24_Plate_D_p00_0_E04f05d2.TIF	0	0	0	564	1	1536	1536	1536	1536	564	b'eLuzYgZlG23bUKFBb4IWR64GJmkGpqNtGyqE4WgLhxqhONrKIbtvSeO8DSoo7QBVyq5j'	e9d56c6459a0706544e38c14753ef8e7	fc3fbfbac11a732fbb9dcc46c3d4e904	1eeb60cb9629f7bdbab758390b1618a3	a5b9de8094a95ca48cae3a35fa55c83a	589.3056221	613.9808118	0	289.6129032	0.030602172	25.34990676	185.736404	0.403987388	0.047833074	0.455424866	0.532582327	0.604475175	0.393319261	0.451220654	0.458457707	0.269403643	0.268575197
-1	-1	-1	185	520	0	0	3.2604209	0	1.6068103	1.3572087	1.8408118	3.8376246	0.5616036	1.7784114	20.06.23_Haec_Placa24_Plate_D_p00_0_E05f00d1.TIF	20.06.23_Haec_Placa24_Plate_D_p00_0_E05f00d0.TIF	20.06.23_Haec_Placa24_Plate_D_p00_0_E05f00d2.TIF	0	0	0	565	1	1536	1536	1536	1536	565	b'eLuzYgZlG23bUKFBb4IWR64GpqNtG+qE4WgLhxqhONrKIbtvSeO8DSoo7QAxzq5T'	435730413fd10513399dc95f7ed92593	a0ff97cc4696b13603e1827b0719a76b	2cc878bdf14e0e4985af575170c76311	18de69dcd41514eb4caa6e7e1ae3ad04	929.5517595	651.8880847	0	169.972973	0.355769231	30.89104901	228.1006915	0.540056574	0.064777528	0.497186797	0.697435912	0.789502274	0.510437234	0.606391875	0.624803936	0.333408757	0.333152347
-1	-1	-1	134	588	0	0	3.4632222	0	1.6848108	1.3884089	1.872012	3.9468253	0.6552042	1.716011	20.06.23_Haec_Placa24_Plate_D_p00_0_E05f01d1.TIF	20.06.23_Haec_Placa24_Plate_D_p00_0_E05f01d0.TIF	20.06.23_Haec_Placa24_Plate_D_p00_0_E05f01d2.TIF	0	0	0	566	1	1536	1536	1536	1536	566	b'eLuzYgZlG23bUKFBb4IWR64GpmkGhqNtGyqE4WgLhxqhONrKIbtvSeO8DSoo7QA60K5X'	b9755c5be78a643cb06c5028b1a3f712	90370ff1378f041b5c6e38476e0a3e36	35dca0314a2f345457e8e7ec2319096e	e8d9f9d23fc649189a35af0e4a6db0c6	939.8877746	819.905504	0	208.0597015	0.227891156	29.16606715	212.7389475	0.507926516	0.058069895	0.480348713	0.655168748	0.737848485	0.484772928	0.566127748	0.580799001	0.324009613	0.323416042
-1	-1	-1	157	1028	0	0	3.276021	0	1.8408118	1.2948083	1.6536106	3.8688248	0.6552042	1.8096116	20.06.23_Haec_Placa24_Plate_D_p00_0_E05f02d1.TIF	20.06.23_Haec_Placa24_Plate_D_p00_0_E05f02d0.TIF	20.06.23_Haec_Placa24_Plate_D_p00_0_E05f02d2.TIF	0	0	0	567	1	1536	1536	1536	1536	567	b'eLuzYgZlG23bUKFBb4IWR64GpmkGRqNtGyqE4WgLhxqhONrKIbtvSeO8DSoo7QBD0q5b'	283e8aab19be0d1f905e69cd7e266ee6	30314b8c6e7fc0eaaece8a6dff2d4d54	2ecf7f75a21972f754cc42e2254f762e	0d26e05f2cc547d6c938eeb8c53c74ad	991.4720189	676.2067907	0	513.4394904	0.152723735	26.49018907	187.7179455	0.456507028	0.054695967	0.507169383	0.60889984	0.686888702	0.445000945	0.512519268	0.522381182	0.303063257	0.302365157
-1	-1	-1	146	877	0	0	3.3696216	0	1.9812127	1.4508093	1.872012	4.0248258	0.5304034	1.6692107	20.06.23_Haec_Placa24_Plate_D_p00_0_E05f03d1.TIF	20.06.23_Haec_Placa24_Plate_D_p00_0_E05f03d0.TIF	20.06.23_Haec_Placa24_Plate_D_p00_0_E05f03d2.TIF	0	0	0	568	1	1536	1536	1536	1536	568	b'eLuzYgZlG23bUKFBb4IWR64GpqPdSOqE4WgLhxqhONrKIbtvSeO8DSoo7QBM1K5f'	88bfcf2adb65beeea0737fd88e56db85	04ec6283633f56bd78f13b41826c6bc0	b547151546bdc0fa56d1036998000ab3	73bce9a8e8e75a3b027b4e69ec74b0b7	1082.971201	710.8632035	0	510.2808219	0.166476625	27.83272364	200.5442849	0.475306871	0.057211531	0.489764419	0.627509127	0.707818559	0.46056005	0.53290121	0.542397223	0.31577348	0.315223476
-1	-1	-1	136	482	0	0	3.5256226	0	1.6692107	1.3728088	1.7940115	3.8688248	0.6396041	1.7628113	20.06.23_Haec_Placa24_Plate_D_p00_0_E05f04d1.TIF	20.06.23_Haec_Placa24_Plate_D_p00_0_E05f04d0.TIF	20.06.23_Haec_Placa24_Plate_D_p00_0_E05f04d2.TIF	0	0	0	569	1	1536	1536	1536	1536	569	b'eLuzYgZlG23bUKFBb4IWR64GpmkGJqNtGyqE4WgLhxqhONrKIbtvSeO8DSoo7QBV1q5j'	b3e28ea2520165ad69628c5446bcc2bc	09a896cec24d9c0eaa6472f698129fea	52e7049d6cecf678c7c049609237002f	bdc7903196b59af3184297b79655f65f	1007.403697	807.4726507	0	214.5367647	0.282157676	30.89222269	230.7296778	0.537320003	0.063782443	0.492649159	0.694345472	0.786656915	0.50874457	0.60157386	0.618066081	0.335090726	0.334928005
-1	-1	-1	137	299	0	0	3.6192232	0	1.4664094	1.2168078	1.7472112	3.6816236	0.4056026	1.7940115	20.06.23_Haec_Placa24_Plate_D_p00_0_E05f05d1.TIF	20.06.23_Haec_Placa24_Plate_D_p00_0_E05f05d0.TIF	20.06.23_Haec_Placa24_Plate_D_p00_0_E05f05d2.TIF	0	0	0	570	1	1536	1536	1536	1536	570	b'eLuzYgZlG23bUKFBb4IWR64GpmkGpqNtGyqE4WgLhxqhONrKIbtvSeO8DSoo7QBe2K5n'	e5bc516b6e8cceb26c483876c542451b	23ba6a23568827ec0038940269217e7c	04d7f4185bb4a488abf719bfcc924438	82949252d25158f7d11dd7f1fbe7e651	1193.546038	793.4976538	0	142.9708029	0.45819398	32.7760648	240.1632157	0.583697307	0.06512558	0.462884496	0.745884988	0.836461415	0.54617357	0.649064255	0.668083167	0.354659332	0.354160938
-1	-1	-1	63	823	0	0	3.9312252	0	1.872012	1.4820095	1.7316111	3.6348233	0.6084039	1.7784114	20.06.23_Haec_Placa24_Plate_D_p00_0_E06f00d1.TIF	20.06.23_Haec_Placa24_Plate_D_p00_0_E06f00d0.TIF	20.06.23_Haec_Placa24_Plate_D_p00_0_E06f00d2.TIF	0	0	0	571	1	1536	1536	1536	1536	571	b'eLuzYgZlG23bUKFBb4IWR64GZqNtG+qE4WgLhxqhONrKIbtvSeO8DSoo7QA63K5X'	869a2d339f44a9386b91b3026ca292c0	a6fe2ed0c2d469defb8542f069396665	60d279bae19549bdb642274f515fbbb0	e2c5539bc39d41c9cdeac80e3e7438c8	973.8089077	645.7852426	0	378.0634921	0.07654921	26.32283203	192.613104	0.437800501	0.056865129	0.47902368	0.575865454	0.665213368	0.421855027	0.493746687	0.50291379	0.283853914	0.283186818
-1	-1	-1	76	892	0	0	3.3540215	0	1.7004109	1.1388073	1.6536106	3.8532247	0.468003	1.6692107	20.06.23_Haec_Placa24_Plate_D_p00_0_E06f01d1.TIF	20.06.23_Haec_Placa24_Plate_D_p00_0_E06f01d0.TIF	20.06.23_Haec_Placa24_Plate_D_p00_0_E06f01d2.TIF	0	0	0	572	1	1536	1536	1536	1536	572	b'eLuzYgZlG23bUKFBb4IWR64GZmkGhqNtGyqE4WgLhxqhONrKIbtvSeO8DSoo7QBD3q5b'	c738f98e54062789c5ec8e095d951cd0	d53b99455b889b6829918420152ebf97	65856b03376358ca71b8c400bd1eea7c	d7d88c0944bd7925bdfa236d7f2baae7	609.6066769	682.8442335	0	242.8947368	0.085201794	26.57803198	193.7189755	0.44251298	0.055812013	0.473315887	0.581640745	0.665607156	0.426822106	0.497474796	0.506607768	0.290323582	0.289690503
-1	-1	-1	21	1135	0	0	3.4476221	0	1.9032122	1.3728088	1.7628113	3.9312252	0.7020045	1.716011	20.06.23_Haec_Placa24_Plate_D_p00_0_E06f02d1.TIF	20.06.23_Haec_Placa24_Plate_D_p00_0_E06f02d0.TIF	20.06.23_Haec_Placa24_Plate_D_p00_0_E06f02d2.TIF	0	0	0	573	1	1536	1536	1536	1536	573	b'eLuzYgZlG23bUKFBb4IWR64GZmkGRqNtGyqE4WgLhxqhONrKIbtvSeO8DSoo7QBM4K5f'	27d4ff26dd0fe45fec2defed70b9001f	1e2b42fd9a3ae480e60c1b4c54aade83	ab533ac83418bf6aab4381833ee0d327	ab931fe249965725c63f8480329b4216	984.7674311	557.7030892	0	525.6666667	0.018502203	23.76402581	175.2108602	0.387867331	0.04534681	0.444565431	0.503823111	0.581148848	0.375232188	0.432749711	0.43933317	0.26190551	0.261193754
-1	-1	-1	31	1017	0	0	3.2448208	0	1.9032122	1.2948083	1.6380105	3.8376246	0.5928038	1.7784114	20.06.23_Haec_Placa24_Plate_D_p00_0_E06f03d1.TIF	20.06.23_Haec_Placa24_Plate_D_p00_0_E06f03d0.TIF	20.06.23_Haec_Placa24_Plate_D_p00_0_E06f03d2.TIF	0	0	0	574	1	1536	1536	1536	1536	574	b'eLuzYgZlG23bUKFBb4IWR64GZqPdSOqE4WgLhxqhONrKIbtvSeO8DSoo7QBV4q5j'	bf9bbe2359be2f25c55fafa4a825c7e2	df981cc137ea384fd3889a501c9fd11a	91cf15f423d057860f2ebf41d1fd14e3	fc9355fef3e96f56c8502d4624e4808c	605.2019785	921.1567087	0	287.4516129	0.030481809	24.35559858	181.2846902	0.392056615	0.048450847	0.460248049	0.513143245	0.589557926	0.379548474	0.439435563	0.44679084	0.260716841	0.260057462
-1	-1	-1	25	937	0	0	3.4788223	0	1.8564119	1.3260085	1.6380105	3.7596241	0.624004	1.8408118	20.06.23_Haec_Placa24_Plate_D_p00_0_E06f04d1.TIF	20.06.23_Haec_Placa24_Plate_D_p00_0_E06f04d0.TIF	20.06.23_Haec_Placa24_Plate_D_p00_0_E06f04d2.TIF	0	0	0	575	1	1536	1536	1536	1536	575	b'eLuzYgZlG23bUKFBb4IWR64GZmkGJqNtGyqE4WgLhxqhONrKIbtvSeO8DSoo7QBe5K5n'	457a4e320a21bcc107a749c633f96348	2fd2b02688f58048dbfd86f2f2379983	8feb8a3fc1b46a4f15134a0f8dc2b137	8605562fa6deb3a674e00f25c48389ce	826.1505811	700.3173739	0	372.2	0.026680896	24.35142675	179.7836111	0.395788612	0.04927491	0.463455511	0.521229638	0.598179439	0.383547038	0.444403645	0.451514021	0.263310113	0.262623733
-1	-1	-1	72	826	0	0	3.2136206	0	1.8408118	1.4976096	1.6848108	4.056026	0.5928038	1.7004109	20.06.23_Haec_Placa24_Plate_D_p00_0_E06f05d1.TIF	20.06.23_Haec_Placa24_Plate_D_p00_0_E06f05d0.TIF	20.06.23_Haec_Placa24_Plate_D_p00_0_E06f05d2.TIF	0	0	0	576	1	1536	1536	1536	1536	576	b'eLuzYgZlG23bUKFBb4IWR64GZmkGpqNtGyqE4WgLhxqhONrKIbtvSeO8DSoo7QBn5q5r'	7993e2a39a94cb990ac7c889a9e48f07	b32f5365f23363f5fbab40f732e310d9	83077896d7b07637f3026661f4955528	246a153e9b39bef8fa5324d6efd10431	943.8323093	699.4099721	0	371.3611111	0.08716707	26.21968447	185.1558278	0.447539534	0.055051515	0.450587459	0.585552882	0.66888859	0.43153233	0.50179086	0.511389654	0.293320049	0.292802554
-1	-1	-1	54	1102	0	0	3.8688248	0	2.028013	1.3260085	1.6536106	3.9936256	0.6708043	1.7940115	20.06.23_Haec_Placa24_Plate_D_p00_0_E07f00d1.TIF	20.06.23_Haec_Placa24_Plate_D_p00_0_E07f00d0.TIF	20.06.23_Haec_Placa24_Plate_D_p00_0_E07f00d2.TIF	0	0	0	577	1	1536	1536	1536	1536	577	b'eLuzYgZlG23bUKFBb4IWR64G5qNtG+qE4WgLhxqhONrKIbtvSeO8DSoo7QBD6q5b'	fa86601459b168c035f6548952c6e76c	d8c0504818bec3a355419401381734a7	4a982ed0ec2ae56db1ce12e39b89fd9d	b0e18a631e8141078e3e24db6338d789	859.6337059	711.1627705	0	440.9074074	0.049001815	23.5334585	171.0242382	0.387241567	0.044792001	0.441939093	0.507241748	0.580580777	0.375749494	0.431499623	0.437388359	0.258204341	0.257261314
-1	-1	-1	54	1113	0	0	3.7128238	0	1.8564119	1.3884089	1.4976096	4.0716261	0.468003	1.3728088	20.06.23_Haec_Placa24_Plate_D_p00_0_E07f01d1.TIF	20.06.23_Haec_Placa24_Plate_D_p00_0_E07f01d0.TIF	20.06.23_Haec_Placa24_Plate_D_p00_0_E07f01d2.TIF	0	0	0	578	1	1536	1536	1536	1536	578	b'eLuzYgZlG23bUKFBb4IWR64G5mkGhqNtGyqE4WgLhxqhONrKIbtvSeO8DSoo7QBM7K5f'	1efb70969074d8472c659d14686dc1c2	de8aa34822fe202e35af74e45c6a8680	3ff2485b2727acdf1e94485b4f0ba974	e12b166ef88253664617ccd9a0c5c608	736.0468193	560.9010803	0	378.2037037	0.04851752	23.91767938	173.9145541	0.384041551	0.042800768	0.444944586	0.504455379	0.570026265	0.376287875	0.426580485	0.43204377	0.262568934	0.26134983
-1	-1	-1	46	1564	0	0	3.3072212	0	2.1996141	1.3416086	1.6692107	4.3056276	0.5928038	1.8252117	20.06.23_Haec_Placa24_Plate_D_p00_0_E07f02d1.TIF	20.06.23_Haec_Placa24_Plate_D_p00_0_E07f02d0.TIF	20.06.23_Haec_Placa24_Plate_D_p00_0_E07f02d2.TIF	0	0	0	579	1	1536	1536	1536	1536	579	b'eLuzYgZlG23bUKFBb4IWR64G5mkGRqNtGyqE4WgLhxqhONrKIbtvSeO8DSoo7QBV7q5j'	b07186d5deadc03abfc10215c36dc737	b943b2c5ca84e8341a4c9d8538d14f3c	75867506de456c4e31a84ba1b5415fc8	5402d29f358f9c74622bfee0f5591026	1179.696412	488.4776349	0	857.3478261	0.029411765	20.50382436	143.9979498	0.339614999	0.034778846	0.400428804	0.443483283	0.498545721	0.334570277	0.374308978	0.377829606	0.23924578	0.237934412
-1	-1	-1	37	1370	0	0	3.5724229	0	2.1996141	1.3104084	1.7004109	4.0716261	0.5616036	1.7784114	20.06.23_Haec_Placa24_Plate_D_p00_0_E07f03d1.TIF	20.06.23_Haec_Placa24_Plate_D_p00_0_E07f03d0.TIF	20.06.23_Haec_Placa24_Plate_D_p00_0_E07f03d2.TIF	0	0	0	580	1	1536	1536	1536	1536	580	b'eLuzYgZlG23bUKFBb4IWR64G5qPdSOqE4WgLhxqhONrKIbtvSeO8DSoo7QBe8K5n'	abf3cd9e24d7e7db9c2abd7d4172d6ad	a19e3333dc1ce8f03b2f2b97dafdbf81	41ab59c2443384cbde013ae990f0b3a0	42a96ce712825681eec7e2c4c40b1917	1466.832097	769.9608202	0	958.7027027	0.027007299	21.61094376	157.3138121	0.349364543	0.037103191	0.414331284	0.454715909	0.517618447	0.342199344	0.386775997	0.390764284	0.243626741	0.242453133
-1	-1	-1	28	1208	0	0	3.2916211	0	1.9812127	1.2636081	1.56001	4.3056276	0.5772037	1.7316111	20.06.23_Haec_Placa24_Plate_D_p00_0_E07f04d1.TIF	20.06.23_Haec_Placa24_Plate_D_p00_0_E07f04d0.TIF	20.06.23_Haec_Placa24_Plate_D_p00_0_E07f04d2.TIF	0	0	0	581	1	1536	1536	1536	1536	581	b'eLuzYgZlG23bUKFBb4IWR64G5mkGJqNtGyqE4WgLhxqhONrKIbtvSeO8DSoo7QBn8q5r'	f4ff3f7bb75598fdd8431a020ba002fa	65ed24e818ef571b4f5dc26d6aa37257	05df7d78223d2c6e845669ecd2c53ad4	5c7f06384f65f0d030347721c62afb07	799.239785	704.4864181	0	482.0357143	0.023178808	22.58104201	163.3548279	0.367001859	0.041403714	0.427515482	0.479489687	0.548441777	0.358354385	0.407888295	0.412146159	0.251954298	0.250957675
-1	-1	-1	70	1043	0	0	3.8688248	0	1.9032122	1.4508093	1.6068103	4.3524279	0.6552042	1.8564119	20.06.23_Haec_Placa24_Plate_D_p00_0_E07f05d1.TIF	20.06.23_Haec_Placa24_Plate_D_p00_0_E07f05d0.TIF	20.06.23_Haec_Placa24_Plate_D_p00_0_E07f05d2.TIF	0	0	0	582	1	1536	1536	1536	1536	582	b'eLuzYgZlG23bUKFBb4IWR64G5mkGpqNtGyqE4WgLhxqhONrKIbtvSeO8DSoo7QBw9K5v'	459563719977686f96ec88c31ee7fce5	70cfe033b2075405bf83aad97c4da7c6	c9385562ae8d79a2b037db8351c2a30f	9ae770b636f99db8b45b27c0211029ad	1092.239986	881.9928352	0	516.4571429	0.067114094	25.17312115	174.8715776	0.423001156	0.046555	0.42630477	0.552820874	0.623157199	0.412871513	0.468715661	0.474041708	0.287173133	0.286458753
-1	-1	-1	92	948	0	0	3.1980205	0	1.9656126	1.3416086	1.5444099	4.1652267	0.4992032	1.7784114	20.06.23_Haec_Placa24_Plate_D_p00_0_E08f00d1.TIF	20.06.23_Haec_Placa24_Plate_D_p00_0_E08f00d0.TIF	20.06.23_Haec_Placa24_Plate_D_p00_0_E08f00d2.TIF	0	0	0	583	1	1536	1536	1536	1536	583	b'eLuzYgZlG23bUKFBb4IWR64GFqNtG+qE4WgLhxqhONrKIbtvSeO8DSoo7QBM+K5f'	3b9e4a0a8483fe85d129cc4b2b3a7823	b7a22fb02a6684fcbbe4c34f39c88d25	8c1f64d10c43186009c5aaf33a4a26b3	a7dd25d61d052b13c58f71a56491ce41	795.4597504	769.1080703	0	363.576087	0.097046414	25.7982467	189.3903786	0.422565576	0.054180113	0.555392049	0.567775311	0.644303814	0.413392121	0.476897465	0.485358247	0.275138586	0.274336071
-1	-1	-1	119	849	0	0	3.5568228	0	1.7472112	1.2792082	1.6692107	4.0404259	0.6396041	1.8096116	20.06.23_Haec_Placa24_Plate_D_p00_0_E08f01d1.TIF	20.06.23_Haec_Placa24_Plate_D_p00_0_E08f01d0.TIF	20.06.23_Haec_Placa24_Plate_D_p00_0_E08f01d2.TIF	0	0	0	584	1	1536	1536	1536	1536	584	b'eLuzYgZlG23bUKFBb4IWR64GFmkGhqNtGyqE4WgLhxqhONrKIbtvSeO8DSoo7QBV+q5j'	4c2a1fc78e915aab794cf8714ceac3b6	348b9287ec5cb6d14b639fc789703419	63290addcb7a06b220aa416209a4cf40	a2bd649507efe5a8ae626fb8ca511bd6	845.7647929	819.2032785	0	328.9831933	0.1401649	27.59633318	205.3283685	0.449344106	0.06182591	0.582620895	0.607339677	0.690131427	0.440108476	0.511143927	0.521222212	0.290417801	0.289715706
-1	-1	-1	73	1022	0	0	3.8064244	0	1.9656126	1.3104084	1.6536106	4.0404259	0.5460035	1.872012	20.06.23_Haec_Placa24_Plate_D_p00_0_E08f02d1.TIF	20.06.23_Haec_Placa24_Plate_D_p00_0_E08f02d0.TIF	20.06.23_Haec_Placa24_Plate_D_p00_0_E08f02d2.TIF	0	0	0	585	1	1536	1536	1536	1536	585	b'eLuzYgZlG23bUKFBb4IWR64GFmkGRqNtGyqE4WgLhxqhONrKIbtvSeO8DSoo7QBe/K5n'	410e0b4b1156c854a7adb8a7c888d3aa	aed58c818c465d6fa085233d50810a1d	5bbb6fdeec3765dee508c350e773a341	e0086b0059a566ed3cb3f96704761324	938.6225985	807.8089268	0	458.9041096	0.071428571	25.70803564	191.0591736	0.408634558	0.051471549	0.550560807	0.551145404	0.62073982	0.40178267	0.459254426	0.466639816	0.269536864	0.268516181
-1	-1	-1	51	1099	0	0	3.3696216	0	1.872012	1.3572087	1.5288098	4.3056276	0.5772037	1.8252117	20.06.23_Haec_Placa24_Plate_D_p00_0_E08f03d1.TIF	20.06.23_Haec_Placa24_Plate_D_p00_0_E08f03d0.TIF	20.06.23_Haec_Placa24_Plate_D_p00_0_E08f03d2.TIF	0	0	0	586	1	1536	1536	1536	1536	586	b'eLuzYgZlG23bUKFBb4IWR64GFqPdSOqE4WgLhxqhONrKIbtvSeO8DSoo7QBn/q5r'	81ac2e61de55059b5e17f7cdb9de16ae	a59bc72ceaf02085fbd2a693c18368fc	61970d7d0a18c0f88aa0ad86d52cf939	e9e428c004c09b756b92b003d6228942	1054.170509	736.8946001	0	579.7254902	0.046405823	24.56190894	181.6681054	0.395801896	0.049526309	0.528355425	0.531013947	0.60305092	0.388659148	0.4453668	0.45245768	0.264318729	0.263444494
-1	-1	-1	53	998	0	0	3.6348233	0	1.872012	1.248008	1.6692107	3.9624254	0.5304034	1.872012	20.06.23_Haec_Placa24_Plate_D_p00_0_E08f04d1.TIF	20.06.23_Haec_Placa24_Plate_D_p00_0_E08f04d0.TIF	20.06.23_Haec_Placa24_Plate_D_p00_0_E08f04d2.TIF	0	0	0	587	1	1536	1536	1536	1536	587	b'eLuzYgZlG23bUKFBb4IWR64GFmkGJqNtGyqE4WgLhxqhONrKIbtvSeO8DSoo7QBxAK5v'	e39260bd022b25b1eadeed922f59ec58	8a420f11d12900c7887d01a5d8dd3be9	f857c485cda8c3184f8302073246fdc5	48b1f19a4b80ad799909d835b8b4710a	1028.408808	655.0369924	0	495.509434	0.053106212	24.42279916	179.1072502	0.398113884	0.051088453	0.533021197	0.533596619	0.608786217	0.390137202	0.448944454	0.456084728	0.26271367	0.261892419
-1	-1	-1	60	884	0	0	4.0248258	0	1.716011	1.1544074	1.5132097	4.2744274	0.7020045	1.8096116	20.06.23_Haec_Placa24_Plate_D_p00_0_E08f05d1.TIF	20.06.23_Haec_Placa24_Plate_D_p00_0_E08f05d0.TIF	20.06.23_Haec_Placa24_Plate_D_p00_0_E08f05d2.TIF	0	0	0	588	1	1536	1536	1536	1536	588	b'eLuzYgZlG23bUKFBb4IWR64GFmkGpqNtGyqE4WgLhxqhONrKIbtvSeO8DSoo7QB6Aq5z'	ba18330dc5b375814083f3d417ecea0c	23b5e1e995c574ee34382813ee8ec9f7	295113b149a8eed48009347b5eaea738	c1585e0286cf425257f8fcd5bd4002b6	1113.050036	646.4748869	0	459.1166667	0.067873303	26.39394974	193.1241953	0.422151992	0.051242128	0.525410882	0.571466611	0.642840048	0.416030499	0.473544113	0.480762588	0.280307878	0.279305305
-1	-1	-1	17	991	0	0	3.6660235	0	1.8408118	1.3260085	1.6380105	4.1808268	0.5304034	1.6692107	20.06.23_Haec_Placa24_Plate_D_p00_0_E09f00d1.TIF	20.06.23_Haec_Placa24_Plate_D_p00_0_E09f00d0.TIF	20.06.23_Haec_Placa24_Plate_D_p00_0_E09f00d2.TIF	0	0	0	589	1	1536	1536	1536	1536	589	b'eLuzYgZlG23bUKFBb4IWR64GlqNtG+qE4WgLhxqhONrKIbtvSeO8DSoo7QBWBq5j'	3072319174d8c5d3b7c91cf4cb0ddfc2	02b45ff8dccb23080f5bf7f1a6171f6c	d6c4e05d372b509943dba9950eb37992	39d45220547eacf92b664529e6e64b47	874.3910645	803.600827	0	367.8235294	0.01715439	21.08907282	156.3541285	0.331143043	0.036370471	0.4435827	0.436643527	0.493725897	0.324714396	0.366619937	0.370879098	0.222872524	0.221883228
-1	-1	-1	14	1082	0	0	3.6192232	0	1.872012	1.248008	1.7472112	3.9624254	0.6864044	1.7784114	20.06.23_Haec_Placa24_Plate_D_p00_0_E09f01d1.TIF	20.06.23_Haec_Placa24_Plate_D_p00_0_E09f01d0.TIF	20.06.23_Haec_Placa24_Plate_D_p00_0_E09f01d2.TIF	0	0	0	590	1	1536	1536	1536	1536	590	b'eLuzYgZlG23bUKFBb4IWR64GlmkGhqNtGyqE4WgLhxqhONrKIbtvSeO8DSoo7QBfCK5n'	56659fcad88a2b7a7e1a02ed3902ce5d	93d83e8aa4a410cd4ce0ea6632a81195	fa149fbb269d8ad382851a77a9c4de96	9930d15b76193c5587cc230669201507	661.0828925	699.9500107	0	340.6428571	0.012939002	21.64771903	156.9499695	0.341465524	0.039039904	0.472273224	0.455202795	0.511398658	0.337159118	0.380156075	0.385305	0.231325438	0.230183761
-1	-1	-1	48	1307	0	0	3.5724229	0	2.0436131	1.4352092	1.6380105	3.7596241	0.3276021	1.1700075	20.06.23_Haec_Placa24_Plate_D_p00_0_E09f02d1.TIF	20.06.23_Haec_Placa24_Plate_D_p00_0_E09f02d0.TIF	20.06.23_Haec_Placa24_Plate_D_p00_0_E09f02d2.TIF	0	0	0	591	1	1536	1536	1536	1536	591	b'eLuzYgZlG23bUKFBb4IWR64GlmkGRqNtGyqE4WgLhxqhONrKIbtvSeO8DSoo7QBoCq5r'	f0e1f627ede9bc41426af2d6bd6c054f	afee91976bd5d2b7696b19acff8348b2	32b6f01d084386c3d5d788ced9db227c	3be73d069e4a33891cc2298f670d50bb	1324.774234	819.8272705	0	873	0.036725325	21.63190722	154.8721942	0.342430663	0.033219316	0.405382619	0.44228814	0.492056357	0.338975233	0.375571537	0.37973207	0.244814503	0.243461307
-1	-1	-1	26	1417	0	0	3.7908243	0	2.2308143	1.3260085	1.6536106	4.1652267	0.4992032	1.6380105	20.06.23_Haec_Placa24_Plate_D_p00_0_E09f03d1.TIF	20.06.23_Haec_Placa24_Plate_D_p00_0_E09f03d0.TIF	20.06.23_Haec_Placa24_Plate_D_p00_0_E09f03d2.TIF	0	0	0	592	1	1536	1536	1536	1536	592	b'eLuzYgZlG23bUKFBb4IWR64GlqPdSOqE4WgLhxqhONrKIbtvSeO8DSoo7QBxDK5v'	ae7461bdb65dcc2c0a6fab39b1174eac	0eac2ad0ec8fb029d261b425500f219c	4a1dfe1701a7e84d8b86c058683ece6f	c8837d045199352c6eb374cf507a5acc	998.6206027	888.4258595	0	704.4230769	0.018348624	19.62014808	138.9180712	0.319405825	0.031582879	0.375083403	0.413621716	0.46547941	0.314182463	0.350745671	0.354600311	0.223958381	0.222663184
[truncated: 860 more rows]
[truncated: 47 more columns]
