# Supplementary material for: Integrated systems biology approach identifies gene targets for endothelial dysfunction
Source: Mol Syst Biol. 2023 Nov 30;19(12):e11462. doi: 10.15252/msb.202211462 (PMC10698507; doi:10.15252/msb.202211462)
Supplement: Supplementary file 5 — Dataset EV2 [file MSB-19-e11462-s016.zip › Dataset_EV1/Placas_Well_Maps_for_all_EGLN_family.xlsx]

## Sheet: Plate 154322
											Placa 48h + 48h
											154322 EXPERIMENTOS
											1	2	3	4	5	6	7	8	9	10	11	12
					1	EGLN3	Targets			A
					2	NT	control			B
					3	EGLN2	Targets			C		EGLN3	CONTROL	EGLN2	CYCLO B	EGLN1	EGLN3	CONTROL	EGLN2	CYCLO B	EGLN1
					4	CFB	Ctr_non essential			D		CCL2	PLK1	CONTROL	PTGS2	ICAM1	CCL2	PLK1	CONTROL	PTGS2	ICAM1
					5	EGLN1	Targets			E		RIPK2	CXCL12	DUSP1	UGCG	CONTROL	RIPK2	CXCL12	DUSP1	UGCG	CONTROL
					6	CCL2	Targets			F		CXCR4	UBB	CDH5	CONTROL	TRAF1	CXCR4	UBB	CDH5	CONTROL	TRAF1
					7	PLK1	Ctr_cell_death			G		Cells	Cells	Cells	Cells	EGLN3	EGLN3	CONTROL	CONTROL	CXCR4	CXCR4
					8	NT	control			H
					9	PTGS2	Targets
					10	ICAM1	Ctr_readout					NO IL-1Beta + OxPAPC
					11	RIPK2	Targets					EGLN3
					12	CXCL12	Targets					CXCR4
					13	DUSP1	Targets
					14	UGCG	Targets				Cells = controle negativo dos secundários
					15	NT	control
					16	CXCR4	Targets				CMH2DCFDA 488
					17	UBB	Ctr_cell_death
					18	CDH5	Ctr_Readout				ICAM1 Cell Signaling 62133 1:100 Donkey anti-mouse 555
					19	NT	control
					20	TRAF1	Targets				VE-cadherin Cell Signaling#2500 1:100 Donkey anti-rabbit 647
											PHD3 Abcam #ab184714 1:100 Donkey anti-rabbit 488
											CXCR4 Abcam #ab124824 1:100 Donkey anti-rabbit 488
