# Supplementary material for: Integrated systems biology approach identifies gene targets for endothelial dysfunction
Source: Mol Syst Biol. 2023 Nov 30;19(12):e11462. doi: 10.15252/msb.202211462 (PMC10698507; doi:10.15252/msb.202211462)
Supplement: Supplementary file 5 — Dataset EV2 [file MSB-19-e11462-s016.zip › Dataset_EV1/2023-05-10_HAEC_siRNA_EGLN_family_placa1_Image.csv]

Channel_dapi	Channel_icam	Channel_nuclei_mask	Channel_ros	Channel_vecad	Count_cells	ExecutionTime_01Images	ExecutionTime_02Metadata	ExecutionTime_03NamesAndTypes	ExecutionTime_04Groups	ExecutionTime_05ImageMath	ExecutionTime_06RunCellpose	ExecutionTime_07MeasureImageIntensity	ExecutionTime_08ImageMath	ExecutionTime_09ImageMath	ExecutionTime_10ImageMath	ExecutionTime_11MeasureObjectIntensity	ExecutionTime_12GrayToColor	ExecutionTime_13RescaleIntensity	ExecutionTime_14OverlayOutlines	ExecutionTime_15SaveImages	FileName_dapi	FileName_icam	FileName_nuclei_mask	FileName_ros	FileName_vecad	Frame_dapi	Frame_icam	Frame_nuclei_mask	Frame_ros	Frame_vecad	Group_Index	Group_Number	Height_dapi	Height_icam	Height_nuclei_mask	Height_ros	Height_vecad	ImageNumber	ImageSet_ImageSet	Intensity_LowerQuartileIntensity_icam	Intensity_LowerQuartileIntensity_ros	Intensity_LowerQuartileIntensity_vecad	Intensity_MADIntensity_icam	Intensity_MADIntensity_ros	Intensity_MADIntensity_vecad	Intensity_MaxIntensity_icam	Intensity_MaxIntensity_ros	Intensity_MaxIntensity_vecad	Intensity_MeanIntensity_icam
-1	-1	-1	-1	-1	231.0	0.0	0.0	2.953125	0.0	1.125	27.921875	0.84375	0.015625	0.015625	0.015625	2.3125	0.390625	1.015625	0.140625	0.203125	ROS488_ICAM555_VECad647__Plate_D_p00_0_C02f00d0.TIF	ROS488_ICAM555_VECad647__Plate_D_p00_0_C02f00d2.TIF	label.ROS488_ICAM555_VECad647__Plate_D_p00_0_C02f00d0.TIF	ROS488_ICAM555_VECad647__Plate_D_p00_0_C02f00d1.TIF	ROS488_ICAM555_VECad647__Plate_D_p00_0_C02f00d3.TIF	0	0	0	0	0	1	1	1536	1536	1536	1536	1536	1	b'eLsGJn1IsxntLA++eBrtLA/iyBnoaBntLFMhWkZ7y4M0YkZ7y4MwUgypFCmgVoEdAChphCk='	0.03963842988014221	0.07574823498725891	0.0449439212679863	0.018416472	0.0056109875	0.011444315	0.42852277	0.7154	0.44816118	0.07069319486618042
-1	-1	-1	-1	-1	238.0	0.0	0.0	2.546875	0.0	0.96875	26.140625	1.078125	0.03125	0.03125	0.015625	2.53125	0.359375	1.296875	0.171875	0.140625	ROS488_ICAM555_VECad647__Plate_D_p00_0_C02f01d0.TIF	ROS488_ICAM555_VECad647__Plate_D_p00_0_C02f01d2.TIF	label.ROS488_ICAM555_VECad647__Plate_D_p00_0_C02f01d0.TIF	ROS488_ICAM555_VECad647__Plate_D_p00_0_C02f01d1.TIF	ROS488_ICAM555_VECad647__Plate_D_p00_0_C02f01d3.TIF	0	0	0	0	0	2	1	1536	1536	1536	1536	1536	2	b'eLsGJn1IsxntLA++eCK9s2w42lkeZCUWzaJltLNMhWgZ7S0P0ogZ7S0PwkgxpFKkgFoFdgA52IQu'	0.03963842988014221	0.07574823498725891	0.0449439212679863	0.021221962	0.00561098	0.012277648	0.42852277	0.7154	0.44816118	0.07189625004927318
-1	-1	-1	-1	-1	190.0	0.0	0.0	2.390625	0.0	1.046875	24.0625	0.921875	0.03125	0.015625	0.03125	2.234375	0.484375	1.109375	0.109375	0.15625	ROS488_ICAM555_VECad647__Plate_D_p00_0_C02f02d0.TIF	ROS488_ICAM555_VECad647__Plate_D_p00_0_C02f02d2.TIF	label.ROS488_ICAM555_VECad647__Plate_D_p00_0_C02f02d0.TIF	ROS488_ICAM555_VECad647__Plate_D_p00_0_C02f02d1.TIF	ROS488_ICAM555_VECad647__Plate_D_p00_0_C02f02d3.TIF	0	0	0	0	0	3	1	1536	1536	1536	1536	1536	3	b'eLsGJn1IsxntLA++eCK9s2w02lkeZCUWzaJltLNMhWgZ7S0P0ogZ7S0PwkgxpFKkgFoFdgBLR4Qz'	0.03963842988014221	0.08135921508073807	0.0449439212679863	0.01591647	0.0056109875	0.010610975	0.42852277	0.7154	0.44816118	0.06966682275136311
-1	-1	-1	-1	-1	152.0	0.0	0.0	2.546875	0.0	0.921875	21.75	1.09375	0.03125	0.03125	0.015625	1.703125	0.375	1.09375	0.140625	0.171875	ROS488_ICAM555_VECad647__Plate_D_p00_0_C02f03d0.TIF	ROS488_ICAM555_VECad647__Plate_D_p00_0_C02f03d2.TIF	label.ROS488_ICAM555_VECad647__Plate_D_p00_0_C02f03d0.TIF	ROS488_ICAM555_VECad647__Plate_D_p00_0_C02f03d1.TIF	ROS488_ICAM555_VECad647__Plate_D_p00_0_C02f03d3.TIF	0	0	0	0	0	4	1	1536	1536	1536	1536	1536	4	b'eLsGJn1IsxntLA++eCK9s2w82lkeZCUWzaJltLNMhWgZ7S0P0ogZ7S0PwkgxpFKkgFoFdgBctoQ4'	0.0359996072947979	0.07855372130870819	0.04411058872938156	0.010610983	0.0056109875	0.006138824	0.42852277	0.7154	0.44816118	0.06549519797166188
-1	-1	-1	-1	-1	180.0	0.0	0.0	2.234375	0.0	1.0	22.421875	0.84375	0.03125	0.03125	0.03125	2.25	0.34375	1.0625	0.125	0.140625	ROS488_ICAM555_VECad647__Plate_D_p00_0_C02f04d0.TIF	ROS488_ICAM555_VECad647__Plate_D_p00_0_C02f04d2.TIF	label.ROS488_ICAM555_VECad647__Plate_D_p00_0_C02f04d0.TIF	ROS488_ICAM555_VECad647__Plate_D_p00_0_C02f04d1.TIF	ROS488_ICAM555_VECad647__Plate_D_p00_0_C02f04d3.TIF	0	0	0	0	0	5	1	1536	1536	1536	1536	1536	5	b'eLsGJn1IsxntLA++eCK9s2wy2lkeZCUWzaJltLNMhWgZ7S0P0ogZ7S0PwkgxpFKkgFoFdgBuJYQ9'	0.04047176241874695	0.08697019517421722	0.0449439212679863	0.014249805	0.0056109875	0.010610983	0.42852277	0.7154	0.44816118	0.0720924437046051
-1	-1	-1	-1	-1	205.0	0.0	0.0	2.375	0.0	1.109375	25.5625	1.09375	0.015625	0.015625	0.015625	2.109375	0.359375	1.53125	0.140625	0.140625	ROS488_ICAM555_VECad647__Plate_D_p00_0_C02f05d0.TIF	ROS488_ICAM555_VECad647__Plate_D_p00_0_C02f05d2.TIF	label.ROS488_ICAM555_VECad647__Plate_D_p00_0_C02f05d0.TIF	ROS488_ICAM555_VECad647__Plate_D_p00_0_C02f05d1.TIF	ROS488_ICAM555_VECad647__Plate_D_p00_0_C02f05d3.TIF	0	0	0	0	0	6	1	1536	1536	1536	1536	1536	6	b'eLsGJn1IsxntLA++eCK9s2w62lkeZCUWzaJltLNMhWgZ7S0P0ogZ7S0PwkgxpFKkgFoFdgB/lIRC'	0.03963842988014221	0.08416470140218735	0.04411058872938156	0.017583136	0.0056109875	0.015083134	0.42852277	0.7154	0.44816118	0.07282750805219014
-1	-1	-1	-1	-1	197.0	0.0	0.0	2.453125	0.0	0.984375	22.0	1.046875	0.015625	0.015625	0.015625	1.953125	0.359375	1.25	0.171875	0.171875	ROS488_ICAM555_VECad647__Plate_D_p00_0_C02f06d0.TIF	ROS488_ICAM555_VECad647__Plate_D_p00_0_C02f06d2.TIF	label.ROS488_ICAM555_VECad647__Plate_D_p00_0_C02f06d0.TIF	ROS488_ICAM555_VECad647__Plate_D_p00_0_C02f06d1.TIF	ROS488_ICAM555_VECad647__Plate_D_p00_0_C02f06d3.TIF	0	0	0	0	0	7	1	1536	1536	1536	1536	1536	7	b'eLsGJn1IsxntLA++eCK9s2w22lkeZCUWzaJltLNMhWgZ7S0P0ogZ7S0PwkgxpFKkgFoFdgCRA4RH'	0.04130509868264198	0.10099764913320541	0.04411058872938156	0.012277648	0.008416466	0.008944318	0.42852277	0.7154	0.44816118	0.07432980338732402
-1	-1	-1	-1	-1	243.0	0.0	0.0	2.171875	0.0	1.203125	25.75	0.875	0.03125	0.046875	0.015625	2.53125	0.421875	1.0625	0.15625	0.125	ROS488_ICAM555_VECad647__Plate_D_p00_0_C02f07d0.TIF	ROS488_ICAM555_VECad647__Plate_D_p00_0_C02f07d2.TIF	label.ROS488_ICAM555_VECad647__Plate_D_p00_0_C02f07d0.TIF	ROS488_ICAM555_VECad647__Plate_D_p00_0_C02f07d1.TIF	ROS488_ICAM555_VECad647__Plate_D_p00_0_C02f07d3.TIF	0	0	0	0	0	8	1	1536	1536	1536	1536	1536	8	b'eLsGJn1IsxntLA++eCK9s2w+2lkeZCUWzaJltLNMhWgZ7S0P0ogZ7S0PwkgxpFKkgFoFdgCicoRM'	0.0449439212679863	0.08697019517421722	0.04858274757862091	0.025694117	0.00561098	0.012277648	0.42852277	0.7154	0.44816118	0.08687625328699748
-1	-1	-1	-1	-1	268.0	0.0	0.0	2.1875	0.0	1.09375	28.265625	0.84375	0.015625	0.015625	0.015625	2.6875	0.421875	1.0	0.109375	0.140625	ROS488_ICAM555_VECad647__Plate_D_p00_0_C02f08d0.TIF	ROS488_ICAM555_VECad647__Plate_D_p00_0_C02f08d2.TIF	label.ROS488_ICAM555_VECad647__Plate_D_p00_0_C02f08d0.TIF	ROS488_ICAM555_VECad647__Plate_D_p00_0_C02f08d1.TIF	ROS488_ICAM555_VECad647__Plate_D_p00_0_C02f08d3.TIF	0	0	0	0	0	9	1	1536	1536	1536	1536	1536	9	b'eLsGJn1IsxntLA++eCK9s2wx2lkeZCUWzaJltLNMhWgZ7S0P0ogZ7S0PwkgxpFKkgFoFdgCz4YRR'	0.04130509868264198	0.08416470140218735	0.0449439212679863	0.031832937	0.008416466	0.014249802	0.42852277	0.7154	0.44816118	0.08592723806699117
-1	-1	-1	-1	-1	232.0	0.0	0.0	2.359375	0.0	0.9375	25.6875	1.0	0.015625	0.015625	0.03125	2.3125	0.375	1.375	0.125	0.140625	ROS488_ICAM555_VECad647__Plate_D_p00_0_C02f09d0.TIF	ROS488_ICAM555_VECad647__Plate_D_p00_0_C02f09d2.TIF	label.ROS488_ICAM555_VECad647__Plate_D_p00_0_C02f09d0.TIF	ROS488_ICAM555_VECad647__Plate_D_p00_0_C02f09d1.TIF	ROS488_ICAM555_VECad647__Plate_D_p00_0_C02f09d3.TIF	0	0	0	0	0	10	1	1536	1536	1536	1536	1536	10	b'eLsGJn1IsxntLA++eCK9s2w52lkeZCUWzaJltLNMhWgZ7S0P0ogZ7S0PwkgxpFKkgFoFdgDFUIRW'	0.04130509868264198	0.08697019517421722	0.0449439212679863	0.02205529	0.00561098	0.01227764	0.42852277	0.7154	0.44816118	0.0816222329934438
-1	-1	-1	-1	-1	236.0	0.0	0.0	2.109375	0.0	1.234375	27.71875	0.859375	0.015625	0.015625	0.015625	2.84375	0.421875	1.078125	0.140625	0.15625	ROS488_ICAM555_VECad647__Plate_D_p00_0_C02f10d0.TIF	ROS488_ICAM555_VECad647__Plate_D_p00_0_C02f10d2.TIF	label.ROS488_ICAM555_VECad647__Plate_D_p00_0_C02f10d0.TIF	ROS488_ICAM555_VECad647__Plate_D_p00_0_C02f10d1.TIF	ROS488_ICAM555_VECad647__Plate_D_p00_0_C02f10d3.TIF	0	0	0	0	0	11	1	1536	1536	1536	1536	1536	11	b'eLsGJn1IsxntLA++eCK5s2w42lkebCUWzaJltLNMhWgZ7S0P0ogZ7S0PwkgxpFKkgFoFdgA53YQu'	0.0449439212679863	0.08416470140218735	0.0449439212679863	0.027360782	0.008416466	0.012277648	0.42852277	0.7154	0.44816118	0.08041370908419292
-1	-1	-1	-1	-1	202.0	0.0	0.0	1.984375	0.0	0.90625	26.96875	0.8125	0.015625	0.015625	0.015625	2.328125	0.359375	1.0	0.109375	0.140625	ROS488_ICAM555_VECad647__Plate_D_p00_0_C02f11d0.TIF	ROS488_ICAM555_VECad647__Plate_D_p00_0_C02f11d2.TIF	label.ROS488_ICAM555_VECad647__Plate_D_p00_0_C02f11d0.TIF	ROS488_ICAM555_VECad647__Plate_D_p00_0_C02f11d1.TIF	ROS488_ICAM555_VECad647__Plate_D_p00_0_C02f11d3.TIF	0	0	0	0	0	12	1	1536	1536	1536	1536	1536	12	b'eLsGJn1IsxntLA++eCK5s2xoONpZHmQlFs2iZbSzTIVoGe0tD9KIGe0tD8JIMaRSpIBaBXYAS0yEMw=='	0.04130509868264198	0.08697019517421722	0.04858274757862091	0.015916463	0.008416466	0.010610975	0.42852277	0.7154	0.44816118	0.0730920781691869
-1	-1	-1	-1	-1	688.0	0.0	0.0	2.265625	0.0	1.015625	37.203125	0.90625	0.015625	0.015625	0.015625	4.0	0.390625	0.96875	0.140625	0.203125	ROS488_ICAM555_VECad647__Plate_D_p00_0_C03f00d0.TIF	ROS488_ICAM555_VECad647__Plate_D_p00_0_C03f00d2.TIF	label.ROS488_ICAM555_VECad647__Plate_D_p00_0_C03f00d0.TIF	ROS488_ICAM555_VECad647__Plate_D_p00_0_C03f00d1.TIF	ROS488_ICAM555_VECad647__Plate_D_p00_0_C03f00d3.TIF	0	0	0	0	0	13	1	1536	1536	1536	1536	1536	13	b'eLsGJn1IsxntLA++eCKxs2w82lkefCUWzaJltLNMhWgZ7S0P0ogZ7S0PwkgxpFKkgFoFdgA554Qu'	0.05024941265583038	0.07294274121522903	0.07063803821802139	0.015916467	0.00561098	0.015916467	0.42852277	0.7154	0.44816118	0.06706885000069936
-1	-1	-1	-1	-1	691.0	0.0	0.0	2.21875	0.0	1.15625	37.3125	0.875	0.03125	0.015625	0.015625	3.984375	0.46875	1.21875	0.109375	0.125	ROS488_ICAM555_VECad647__Plate_D_p00_0_C03f01d0.TIF	ROS488_ICAM555_VECad647__Plate_D_p00_0_C03f01d2.TIF	label.ROS488_ICAM555_VECad647__Plate_D_p00_0_C03f01d0.TIF	ROS488_ICAM555_VECad647__Plate_D_p00_0_C03f01d1.TIF	ROS488_ICAM555_VECad647__Plate_D_p00_0_C03f01d3.TIF	0	0	0	0	0	14	1	1536	1536	1536	1536	1536	14	b'eLsGJn1IsxntLA++eCKxs2ycZmA42lkeZCUWzaJltLNMhWgZ7S0P0ogZ7S0PwkgxpFKkgFoFdgBLVoQz'	0.05024941265583038	0.07294274121522903	0.07511019706726074	0.01311098	0.00561098	0.020388626	0.42852277	0.7154	0.44816118	0.06506212552388509
-1	-1	-1	-1	-1	586.0	0.0	0.0	2.5	0.0	0.953125	35.125	0.84375	0.015625	0.015625	0.015625	3.796875	0.34375	1.453125	0.140625	0.125	ROS488_ICAM555_VECad647__Plate_D_p00_0_C03f02d0.TIF	ROS488_ICAM555_VECad647__Plate_D_p00_0_C03f02d2.TIF	label.ROS488_ICAM555_VECad647__Plate_D_p00_0_C03f02d0.TIF	ROS488_ICAM555_VECad647__Plate_D_p00_0_C03f02d1.TIF	ROS488_ICAM555_VECad647__Plate_D_p00_0_C03f02d3.TIF	0	0	0	0	0	15	1	1536	1536	1536	1536	1536	15	b'eLsGJn1IsxntLA++eCKxs2ycZmA02lkeZCUWzaJltLNMhWgZ7S0P0ogZ7S0PwkgxpFKkgFoFdgBcxYQ4'	0.05024941265583038	0.07855372130870819	0.07594352960586548	0.016749803	0.0056109875	0.024860784	0.42852277	0.7154	0.44816118	0.06916398803393047
-1	-1	-1	-1	-1	516.0	0.0	0.0	2.46875	0.0	0.96875	34.796875	1.046875	0.03125	0.015625	0.015625	3.65625	0.34375	0.984375	0.125	0.125	ROS488_ICAM555_VECad647__Plate_D_p00_0_C03f03d0.TIF	ROS488_ICAM555_VECad647__Plate_D_p00_0_C03f03d2.TIF	label.ROS488_ICAM555_VECad647__Plate_D_p00_0_C03f03d0.TIF	ROS488_ICAM555_VECad647__Plate_D_p00_0_C03f03d1.TIF	ROS488_ICAM555_VECad647__Plate_D_p00_0_C03f03d3.TIF	0	0	0	0	0	16	1	1536	1536	1536	1536	1536	16	b'eLsGJn1IsxntLA++eCKxs2ycZmA82lkeZCUWzaJltLNMhWgZ7S0P0ogZ7S0PwkgxpFKkgFoFdgBuNIQ9'	0.05024941265583038	0.07855372130870819	0.07063803821802139	0.016749803	0.0056109875	0.02205529	0.42852277	0.7154	0.44816118	0.06925364832083385
-1	-1	-1	-1	-1	401.0	0.0	0.0	2.34375	0.0	0.90625	32.484375	1.0625	0.015625	0.015625	0.015625	3.328125	0.421875	0.96875	0.109375	0.125	ROS488_ICAM555_VECad647__Plate_D_p00_0_C03f04d0.TIF	ROS488_ICAM555_VECad647__Plate_D_p00_0_C03f04d2.TIF	label.ROS488_ICAM555_VECad647__Plate_D_p00_0_C03f04d0.TIF	ROS488_ICAM555_VECad647__Plate_D_p00_0_C03f04d1.TIF	ROS488_ICAM555_VECad647__Plate_D_p00_0_C03f04d3.TIF	0	0	0	0	0	17	1	1536	1536	1536	1536	1536	17	b'eLsGJn1IsxntLA++eCKxs2ycZmAy2lkeZCUWzaJltLNMhWgZ7S0P0ogZ7S0PwkgxpFKkgFoFdgB/o4RC'	0.0449439212679863	0.08416470140218735	0.05919373035430908	0.016749807	0.0056109875	0.022055298	0.42852277	0.7154	0.44816118	0.06657580534617107
-1	-1	-1	-1	-1	517.0	0.0	0.0	2.28125	0.0	1.015625	35.6875	0.84375	0.03125	0.015625	0.03125	3.6875	0.453125	1.40625	0.125	0.125	ROS488_ICAM555_VECad647__Plate_D_p00_0_C03f05d0.TIF	ROS488_ICAM555_VECad647__Plate_D_p00_0_C03f05d2.TIF	label.ROS488_ICAM555_VECad647__Plate_D_p00_0_C03f05d0.TIF	ROS488_ICAM555_VECad647__Plate_D_p00_0_C03f05d1.TIF	ROS488_ICAM555_VECad647__Plate_D_p00_0_C03f05d3.TIF	0	0	0	0	0	18	1	1536	1536	1536	1536	1536	18	b'eLsGJn1IsxntLA++eCKxs2ycZmA62lkeZCUWzaJltLNMhWgZ7S0P0ogZ7S0PwkgxpFKkgFoFdgCREoRH'	0.045777253806591034	0.07855372130870819	0.07511019706726074	0.0167498	0.0056109875	0.021221966	0.42852277	0.7154	0.44816118	0.06480678915977478
-1	-1	-1	-1	-1	543.0	0.0	0.0	2.46875	0.0	0.953125	33.921875	1.078125	0.015625	0.015625	0.015625	3.375	0.4375	1.03125	0.109375	0.140625	ROS488_ICAM555_VECad647__Plate_D_p00_0_C03f06d0.TIF	ROS488_ICAM555_VECad647__Plate_D_p00_0_C03f06d2.TIF	label.ROS488_ICAM555_VECad647__Plate_D_p00_0_C03f06d0.TIF	ROS488_ICAM555_VECad647__Plate_D_p00_0_C03f06d1.TIF	ROS488_ICAM555_VECad647__Plate_D_p00_0_C03f06d3.TIF	0	0	0	0	0	19	1	1536	1536	1536	1536	1536	19	b'eLsGJn1IsxntLA++eCKxs2ycZmA22lkeZCUWzaJltLNMhWgZ7S0P0ogZ7S0PwkgxpFKkgFoFdgCigYRM'	0.045777253806591034	0.08416470140218735	0.06449921429157257	0.0167498	0.00561098	0.025694117	0.42852277	0.7154	0.44816118	0.06601199011007945
-1	-1	-1	-1	-1	625.0	0.0	0.0	2.421875	0.0	0.984375	38.140625	0.859375	0.015625	0.015625	0.015625	3.8125	0.359375	0.984375	0.171875	0.140625	ROS488_ICAM555_VECad647__Plate_D_p00_0_C03f07d0.TIF	ROS488_ICAM555_VECad647__Plate_D_p00_0_C03f07d2.TIF	label.ROS488_ICAM555_VECad647__Plate_D_p00_0_C03f07d0.TIF	ROS488_ICAM555_VECad647__Plate_D_p00_0_C03f07d1.TIF	ROS488_ICAM555_VECad647__Plate_D_p00_0_C03f07d3.TIF	0	0	0	0	0	20	1	1536	1536	1536	1536	1536	20	b'eLsGJn1IsxntLA++eCKxs2ycZmA+2lkeZCUWzaJltLNMhWgZ7S0P0ogZ7S0PwkgxpFKkgFoFdgCz8IRR'	0.05108274519443512	0.07855372130870819	0.08041568100452423	0.015083134	0.0056109875	0.025694117	0.42852277	0.7154	0.44816118	0.0686744749546051
-1	-1	-1	-1	-1	657.0	0.0	0.0	2.25	0.0	1.078125	37.109375	0.921875	0.015625	0.015625	0.03125	4.0	0.453125	1.015625	0.109375	0.171875	ROS488_ICAM555_VECad647__Plate_D_p00_0_C03f08d0.TIF	ROS488_ICAM555_VECad647__Plate_D_p00_0_C03f08d2.TIF	label.ROS488_ICAM555_VECad647__Plate_D_p00_0_C03f08d0.TIF	ROS488_ICAM555_VECad647__Plate_D_p00_0_C03f08d1.TIF	ROS488_ICAM555_VECad647__Plate_D_p00_0_C03f08d3.TIF	0	0	0	0	0	21	1	1536	1536	1536	1536	1536	21	b'eLsGJn1IsxntLA++eCKxs2ycZmAx2lkeZCUWzaJltLNMhWgZ7S0P0ogZ7S0PwkgxpFKkgFoFdgDFX4RW'	0.05024941265583038	0.07855372130870819	0.08572117984294891	0.012277648	0.0056109875	0.025694117	0.42852277	0.7154	0.44816118	0.06656238436698914
-1	-1	-1	-1	-1	587.0	0.0	0.0	2.453125	0.0	0.96875	37.265625	1.0625	0.03125	0.03125	0.015625	3.859375	0.46875	1.015625	0.140625	0.140625	ROS488_ICAM555_VECad647__Plate_D_p00_0_C03f09d0.TIF	ROS488_ICAM555_VECad647__Plate_D_p00_0_C03f09d2.TIF	label.ROS488_ICAM555_VECad647__Plate_D_p00_0_C03f09d0.TIF	ROS488_ICAM555_VECad647__Plate_D_p00_0_C03f09d1.TIF	ROS488_ICAM555_VECad647__Plate_D_p00_0_C03f09d3.TIF	0	0	0	0	0	22	1	1536	1536	1536	1536	1536	22	b'eLsGJn1IsxntLA++eCKxs2ycZmA52lkeZCUWzaJltLNMhWgZ7S0P0ogZ7S0PwkgxpFKkgFoFdgDWzoRb'	0.05108274519443512	0.08135921508073807	0.07677686214447021	0.015916467	0.0056109875	0.022055298	0.42852277	0.7154	0.44816118	0.07022273540496826
-1	-1	-1	-1	-1	658.0	0.0	0.0	2.5	0.0	0.921875	37.9375	1.046875	0.015625	0.015625	0.015625	3.640625	0.421875	1.390625	0.109375	0.15625	ROS488_ICAM555_VECad647__Plate_D_p00_0_C03f10d0.TIF	ROS488_ICAM555_VECad647__Plate_D_p00_0_C03f10d2.TIF	label.ROS488_ICAM555_VECad647__Plate_D_p00_0_C03f10d0.TIF	ROS488_ICAM555_VECad647__Plate_D_p00_0_C03f10d1.TIF	ROS488_ICAM555_VECad647__Plate_D_p00_0_C03f10d3.TIF	0	0	0	0	0	23	1	1536	1536	1536	1536	1536	23	b'eLsGJn1IsxntLA++eCKxs2ycZjjaWR5sJRbNomW0s0yFaBntLQ/SiBntLQ/CSDGkUqSAWgV2AEtbhDM='	0.045777253806591034	0.07855372130870819	0.08041568100452423	0.012277652	0.0056109875	0.022055298	0.42852277	0.7154	0.44816118	0.06213828424612681
-1	-1	-1	-1	-1	510.0	0.0	0.0	2.5	0.0	0.9375	32.375	0.875	0.03125	0.015625	0.015625	3.46875	0.375	1.375	0.140625	0.15625	ROS488_ICAM555_VECad647__Plate_D_p00_0_C03f11d0.TIF	ROS488_ICAM555_VECad647__Plate_D_p00_0_C03f11d2.TIF	label.ROS488_ICAM555_VECad647__Plate_D_p00_0_C03f11d0.TIF	ROS488_ICAM555_VECad647__Plate_D_p00_0_C03f11d1.TIF	ROS488_ICAM555_VECad647__Plate_D_p00_0_C03f11d3.TIF	0	0	0	0	0	24	1	1536	1536	1536	1536	1536	24	b'eLsGJn1IsxntLA++eCKxs2ycZmg42lkeZCUWzaJltLNMhWgZ7S0P0ogZ7S0PwkgxpFKkgFoFdgBcyoQ4'	0.05024941265583038	0.08416470140218735	0.06616587936878204	0.01591647	0.0056109875	0.01758314	0.42852277	0.7154	0.44816118	0.06910109023253123
-1	-1	-1	-1	-1	418.0	0.0	0.0	2.46875	0.0	0.9375	32.71875	1.03125	0.015625	0.015625	0.015625	2.9375	0.453125	1.234375	0.109375	0.125	ROS488_ICAM555_VECad647__Plate_D_p00_0_C04f00d0.TIF	ROS488_ICAM555_VECad647__Plate_D_p00_0_C04f00d2.TIF	label.ROS488_ICAM555_VECad647__Plate_D_p00_0_C04f00d0.TIF	ROS488_ICAM555_VECad647__Plate_D_p00_0_C04f00d1.TIF	ROS488_ICAM555_VECad647__Plate_D_p00_0_C04f00d3.TIF	0	0	0	0	0	25	1	1536	1536	1536	1536	1536	25	b'eLsGJn1IsxntLA++eCKxs2wy2lkefCUWzaJltLNMhWgZ7S0P0ogZ7S0PwkgxpFKkgFoFdgBLZYQz'	0.0449439212679863	0.07855372130870819	0.04858274757862091	0.030999608	0.0056109875	0.015083142	0.42852277	0.7154	0.44816118	0.07943902909755707
-1	-1	-1	-1	-1	410.0	0.0	0.0	2.421875	0.0	0.984375	31.671875	1.046875	0.03125	0.015625	0.03125	2.671875	0.421875	1.328125	0.109375	0.125	ROS488_ICAM555_VECad647__Plate_D_p00_0_C04f01d0.TIF	ROS488_ICAM555_VECad647__Plate_D_p00_0_C04f01d2.TIF	label.ROS488_ICAM555_VECad647__Plate_D_p00_0_C04f01d0.TIF	ROS488_ICAM555_VECad647__Plate_D_p00_0_C04f01d1.TIF	ROS488_ICAM555_VECad647__Plate_D_p00_0_C04f01d3.TIF	0	0	0	0	0	26	1	1536	1536	1536	1536	1536	26	b'eLsGJn1IsxntLA++eCKxs2ySZmA42lkeZCUWzaJltLNMhWgZ7S0P0ogZ7S0PwkgxpFKkgFoFdgBc1IQ4'	0.0449439212679863	0.07855372130870819	0.0449439212679863	0.03266628	0.0056109875	0.012277648	0.42852277	0.7154	0.44816118	0.08452232678731282
-1	-1	-1	-1	-1	393.0	0.0	0.0	2.4375	0.0	0.921875	32.03125	1.109375	0.015625	0.015625	0.015625	2.71875	0.453125	1.203125	0.125	0.125	ROS488_ICAM555_VECad647__Plate_D_p00_0_C04f02d0.TIF	ROS488_ICAM555_VECad647__Plate_D_p00_0_C04f02d2.TIF	label.ROS488_ICAM555_VECad647__Plate_D_p00_0_C04f02d0.TIF	ROS488_ICAM555_VECad647__Plate_D_p00_0_C04f02d1.TIF	ROS488_ICAM555_VECad647__Plate_D_p00_0_C04f02d3.TIF	0	0	0	0	0	27	1	1536	1536	1536	1536	1536	27	b'eLsGJn1IsxntLA++eCKxs2ySZmA02lkeZCUWzaJltLNMhWgZ7S0P0ogZ7S0PwkgxpFKkgFoFdgBuQ4Q9'	0.045777253806591034	0.08416470140218735	0.04858274757862091	0.03713844	0.008416466	0.015916467	0.42852277	0.7154	0.44816118	0.08982333540916443
-1	-1	-1	-1	-1	362.0	0.0	0.0	2.40625	0.0	0.921875	30.796875	0.859375	0.015625	0.015625	0.03125	2.90625	0.375	1.015625	0.109375	0.140625	ROS488_ICAM555_VECad647__Plate_D_p00_0_C04f03d0.TIF	ROS488_ICAM555_VECad647__Plate_D_p00_0_C04f03d2.TIF	label.ROS488_ICAM555_VECad647__Plate_D_p00_0_C04f03d0.TIF	ROS488_ICAM555_VECad647__Plate_D_p00_0_C04f03d1.TIF	ROS488_ICAM555_VECad647__Plate_D_p00_0_C04f03d3.TIF	0	0	0	0	0	28	1	1536	1536	1536	1536	1536	28	b'eLsGJn1IsxntLA++eCKxs2ySZmA82lkeZCUWzaJltLNMhWgZ7S0P0ogZ7S0PwkgxpFKkgFoFdgB/soRC'	0.0449439212679863	0.08416470140218735	0.04858274757862091	0.033499613	0.008416466	0.015083142	0.42852277	0.7154	0.44816118	0.08590949575106303
-1	-1	-1	-1	-1	335.0	0.0	0.0	2.4375	0.0	0.9375	29.796875	0.84375	0.015625	0.015625	0.015625	2.8125	0.40625	1.03125	0.109375	0.125	ROS488_ICAM555_VECad647__Plate_D_p00_0_C04f04d0.TIF	ROS488_ICAM555_VECad647__Plate_D_p00_0_C04f04d2.TIF	label.ROS488_ICAM555_VECad647__Plate_D_p00_0_C04f04d0.TIF	ROS488_ICAM555_VECad647__Plate_D_p00_0_C04f04d1.TIF	ROS488_ICAM555_VECad647__Plate_D_p00_0_C04f04d3.TIF	0	0	0	0	0	29	1	1536	1536	1536	1536	1536	29	b'eLsGJn1IsxntLA++eCKxs2ySZmAy2lkeZCUWzaJltLNMhWgZ7S0P0ogZ7S0PwkgxpFKkgFoFdgCRIYRH'	0.0449439212679863	0.0897756889462471	0.04858274757862091	0.03266628	0.00561098	0.015083142	0.42852277	0.7154	0.44816118	0.08660603562990825
-1	-1	-1	-1	-1	391.0	0.0	0.0	2.09375	0.0	1.25	31.734375	0.84375	0.015625	0.015625	0.0	2.875	0.421875	1.015625	0.109375	0.125	ROS488_ICAM555_VECad647__Plate_D_p00_0_C04f05d0.TIF	ROS488_ICAM555_VECad647__Plate_D_p00_0_C04f05d2.TIF	label.ROS488_ICAM555_VECad647__Plate_D_p00_0_C04f05d0.TIF	ROS488_ICAM555_VECad647__Plate_D_p00_0_C04f05d1.TIF	ROS488_ICAM555_VECad647__Plate_D_p00_0_C04f05d3.TIF	0	0	0	0	0	30	1	1536	1536	1536	1536	1536	30	b'eLsGJn1IsxntLA++eCKxs2ySZmA62lkeZCUWzaJltLNMhWgZ7S0P0ogZ7S0PwkgxpFKkgFoFdgCikIRM'	0.04130509868264198	0.08135921508073807	0.0449439212679863	0.03266628	0.0056109875	0.015083142	0.42852277	0.7154	0.44816118	0.08006158967812856
-1	-1	-1	-1	-1	393.0	0.0	0.0	2.46875	0.0	0.9375	30.203125	0.84375	0.015625	0.015625	0.015625	2.9375	0.375	0.953125	0.109375	0.140625	ROS488_ICAM555_VECad647__Plate_D_p00_0_C04f06d0.TIF	ROS488_ICAM555_VECad647__Plate_D_p00_0_C04f06d2.TIF	label.ROS488_ICAM555_VECad647__Plate_D_p00_0_C04f06d0.TIF	ROS488_ICAM555_VECad647__Plate_D_p00_0_C04f06d1.TIF	ROS488_ICAM555_VECad647__Plate_D_p00_0_C04f06d3.TIF	0	0	0	0	0	31	1	1536	1536	1536	1536	1536	31	b'eLsGJn1IsxntLA++eCKxs2ySZmA22lkeZCUWzaJltLNMhWgZ7S0P0ogZ7S0PwkgxpFKkgFoFdgCz/4RR'	0.045777253806591034	0.08697019517421722	0.04858274757862091	0.03797176	0.00561098	0.015083142	0.42852277	0.7154	0.44816118	0.08989117542902629
-1	-1	-1	-1	-1	406.0	0.0	0.0	2.453125	0.0	0.9375	31.640625	0.84375	0.015625	0.015625	0.015625	3.0	0.328125	0.953125	0.109375	0.125	ROS488_ICAM555_VECad647__Plate_D_p00_0_C04f07d0.TIF	ROS488_ICAM555_VECad647__Plate_D_p00_0_C04f07d2.TIF	label.ROS488_ICAM555_VECad647__Plate_D_p00_0_C04f07d0.TIF	ROS488_ICAM555_VECad647__Plate_D_p00_0_C04f07d1.TIF	ROS488_ICAM555_VECad647__Plate_D_p00_0_C04f07d3.TIF	0	0	0	0	0	32	1	1536	1536	1536	1536	1536	32	b'eLsGJn1IsxntLA++eCKxs2ySZmA+2lkeZCUWzaJltLNMhWgZ7S0P0ogZ7S0PwkgxpFKkgFoFdgDFboRW'	0.04661059007048607	0.08135921508073807	0.04858274757862091	0.04411059	0.0056109875	0.015083142	0.42852277	0.7154	0.44816118	0.0964955985546112
-1	-1	-1	-1	-1	407.0	0.0	0.0	2.3125	0.0	0.9375	31.609375	0.78125	0.015625	0.015625	0.015625	2.421875	0.34375	0.921875	0.109375	0.125	ROS488_ICAM555_VECad647__Plate_D_p00_0_C04f08d0.TIF	ROS488_ICAM555_VECad647__Plate_D_p00_0_C04f08d2.TIF	label.ROS488_ICAM555_VECad647__Plate_D_p00_0_C04f08d0.TIF	ROS488_ICAM555_VECad647__Plate_D_p00_0_C04f08d1.TIF	ROS488_ICAM555_VECad647__Plate_D_p00_0_C04f08d3.TIF	0	0	0	0	0	33	1	1536	1536	1536	1536	1536	33	b'eLsGJn1IsxntLA++eCKxs2ySZmAx2lkeZCUWzaJltLNMhWgZ7S0P0ogZ7S0PwkgxpFKkgFoFdgDW3YRb'	0.04661059007048607	0.07855372130870819	0.04858274757862091	0.043277256	0.0056109875	0.015083142	0.42852277	0.7154	0.44816118	0.096987118323644
-1	-1	-1	-1	-1	347.0	0.0	0.0	1.90625	0.0	0.875	28.8125	0.78125	0.015625	0.015625	0.015625	2.3125	0.328125	0.921875	0.109375	0.125	ROS488_ICAM555_VECad647__Plate_D_p00_0_C04f09d0.TIF	ROS488_ICAM555_VECad647__Plate_D_p00_0_C04f09d2.TIF	label.ROS488_ICAM555_VECad647__Plate_D_p00_0_C04f09d0.TIF	ROS488_ICAM555_VECad647__Plate_D_p00_0_C04f09d1.TIF	ROS488_ICAM555_VECad647__Plate_D_p00_0_C04f09d3.TIF	0	0	0	0	0	34	1	1536	1536	1536	1536	1536	34	b'eLsGJn1IsxntLA++eCKxs2ySZmA52lkeZCUWzaJltLNMhWgZ7S0P0ogZ7S0PwkgxpFKkgFoFdgDoTIRg'	0.04661059007048607	0.08416470140218735	0.04858274757862091	0.03963843	0.0056109875	0.015083142	0.42852277	0.7154	0.44816118	0.0975439449151357
-1	-1	-1	-1	-1	392.0	0.0	0.0	1.921875	0.0	0.859375	27.953125	0.765625	0.015625	0.015625	0.015625	2.28125	0.328125	0.921875	0.109375	0.109375	ROS488_ICAM555_VECad647__Plate_D_p00_0_C04f10d0.TIF	ROS488_ICAM555_VECad647__Plate_D_p00_0_C04f10d2.TIF	label.ROS488_ICAM555_VECad647__Plate_D_p00_0_C04f10d0.TIF	ROS488_ICAM555_VECad647__Plate_D_p00_0_C04f10d1.TIF	ROS488_ICAM555_VECad647__Plate_D_p00_0_C04f10d3.TIF	0	0	0	0	0	35	1	1536	1536	1536	1536	1536	35	b'eLsGJn1IsxntLA++eCKxs2ySZjjaWR5sJRbNomW0s0yFaBntLQ/SiBntLQ/CSDGkUqSAWgV2AFzZhDg='	0.045777253806591034	0.08416470140218735	0.04858274757862091	0.03713843	0.008416474	0.015916474	0.42852277	0.7154	0.44816118	0.09225466847419739
-1	-1	-1	-1	-1	320.0	0.0	0.0	1.921875	0.0	0.859375	27.734375	0.765625	0.015625	0.015625	0.015625	2.203125	0.328125	0.90625	0.109375	0.109375	ROS488_ICAM555_VECad647__Plate_D_p00_0_C04f11d0.TIF	ROS488_ICAM555_VECad647__Plate_D_p00_0_C04f11d2.TIF	label.ROS488_ICAM555_VECad647__Plate_D_p00_0_C04f11d0.TIF	ROS488_ICAM555_VECad647__Plate_D_p00_0_C04f11d1.TIF	ROS488_ICAM555_VECad647__Plate_D_p00_0_C04f11d3.TIF	0	0	0	0	0	36	1	1536	1536	1536	1536	1536	36	b'eLsGJn1IsxntLA++eCKxs2ySZmg42lkeZCUWzaJltLNMhWgZ7S0P0ogZ7S0PwkgxpFKkgFoFdgBuSIQ9'	0.04661059007048607	0.0897756889462471	0.04858274757862091	0.02736079	0.008416466	0.011444315	0.42852277	0.7154	0.44816118	0.08966674407323201
-1	-1	-1	-1	-1	384.0	0.0	0.0	1.953125	0.0	0.875	32.921875	0.765625	0.015625	0.0	0.015625	2.84375	0.328125	0.90625	0.109375	0.125	ROS488_ICAM555_VECad647__Plate_D_p00_0_C05f00d0.TIF	ROS488_ICAM555_VECad647__Plate_D_p00_0_C05f00d2.TIF	label.ROS488_ICAM555_VECad647__Plate_D_p00_0_C05f00d0.TIF	ROS488_ICAM555_VECad647__Plate_D_p00_0_C05f00d1.TIF	ROS488_ICAM555_VECad647__Plate_D_p00_0_C05f00d3.TIF	0	0	0	0	0	37	1	1536	1536	1536	1536	1536	37	b'eLsGJn1IsxntLA++eCKxs2w62lkefCUWzaJltLNMhWgZ7S0P0ogZ7S0PwkgxpFKkgFoFdgBc44Q4'	0.05108274519443512	0.07855372130870819	0.05472157150506973	0.029027455	0.0056109875	0.020388626	0.42852277	0.7154	0.44816118	0.08400153120358785
-1	-1	-1	-1	-1	398.0	0.0	0.0	1.921875	0.0	0.859375	31.890625	0.78125	0.015625	0.015625	0.015625	2.828125	0.328125	0.90625	0.109375	0.125	ROS488_ICAM555_VECad647__Plate_D_p00_0_C05f01d0.TIF	ROS488_ICAM555_VECad647__Plate_D_p00_0_C05f01d2.TIF	label.ROS488_ICAM555_VECad647__Plate_D_p00_0_C05f01d0.TIF	ROS488_ICAM555_VECad647__Plate_D_p00_0_C05f01d1.TIF	ROS488_ICAM555_VECad647__Plate_D_p00_0_C05f01d3.TIF	0	0	0	0	0	38	1	1536	1536	1536	1536	1536	38	b'eLsGJn1IsxntLA++eCKxs2yaZmA42lkeZCUWzaJltLNMhWgZ7S0P0ogZ7S0PwkgxpFKkgFoFdgBuUoQ9'	0.05024941265583038	0.07574823498725891	0.05472157150506973	0.027360782	0.0056109875	0.021221958	0.42852277	0.7154	0.44816118	0.07994652291138966
-1	-1	-1	-1	-1	324.0	0.0	0.0	1.921875	0.0	0.875	30.296875	0.765625	0.015625	0.015625	0.015625	2.625	0.328125	0.90625	0.09375	0.125	ROS488_ICAM555_VECad647__Plate_D_p00_0_C05f02d0.TIF	ROS488_ICAM555_VECad647__Plate_D_p00_0_C05f02d2.TIF	label.ROS488_ICAM555_VECad647__Plate_D_p00_0_C05f02d0.TIF	ROS488_ICAM555_VECad647__Plate_D_p00_0_C05f02d1.TIF	ROS488_ICAM555_VECad647__Plate_D_p00_0_C05f02d3.TIF	0	0	0	0	0	39	1	1536	1536	1536	1536	1536	39	b'eLsGJn1IsxntLA++eCKxs2yaZmA02lkeZCUWzaJltLNMhWgZ7S0P0ogZ7S0PwkgxpFKkgFoFdgB/wYRC'	0.045777253806591034	0.08135921508073807	0.05024941265583038	0.03963843	0.008416474	0.021221966	0.42852277	0.7154	0.44816118	0.09178296724955241
-1	-1	-1	-1	-1	308.0	0.0	0.0	1.953125	0.0	0.859375	31.09375	0.765625	0.015625	0.015625	0.015625	2.703125	0.34375	0.90625	0.109375	0.125	ROS488_ICAM555_VECad647__Plate_D_p00_0_C05f03d0.TIF	ROS488_ICAM555_VECad647__Plate_D_p00_0_C05f03d2.TIF	label.ROS488_ICAM555_VECad647__Plate_D_p00_0_C05f03d0.TIF	ROS488_ICAM555_VECad647__Plate_D_p00_0_C05f03d1.TIF	ROS488_ICAM555_VECad647__Plate_D_p00_0_C05f03d3.TIF	0	0	0	0	0	40	1	1536	1536	1536	1536	1536	40	b'eLsGJn1IsxntLA++eCKxs2yaZmA82lkeZCUWzaJltLNMhWgZ7S0P0ogZ7S0PwkgxpFKkgFoFdgCRMIRH'	0.05108274519443512	0.08135921508073807	0.053888238966464996	0.04327725	0.0056109875	0.02205529	0.42852277	0.7154	0.44816118	0.09942439198493958
-1	-1	-1	-1	-1	248.0	0.0	0.0	1.921875	0.0	0.875	28.8125	0.78125	0.015625	0.015625	0.015625	2.40625	0.328125	0.9375	0.109375	0.125	ROS488_ICAM555_VECad647__Plate_D_p00_0_C05f04d0.TIF	ROS488_ICAM555_VECad647__Plate_D_p00_0_C05f04d2.TIF	label.ROS488_ICAM555_VECad647__Plate_D_p00_0_C05f04d0.TIF	ROS488_ICAM555_VECad647__Plate_D_p00_0_C05f04d1.TIF	ROS488_ICAM555_VECad647__Plate_D_p00_0_C05f04d3.TIF	0	0	0	0	0	41	1	1536	1536	1536	1536	1536	41	b'eLsGJn1IsxntLA++eCKxs2yaZmAy2lkeZCUWzaJltLNMhWgZ7S0P0ogZ7S0PwkgxpFKkgFoFdgCin4RM'	0.045777253806591034	0.0897756889462471	0.04941608011722565	0.038805097	0.00561098	0.02205529	0.42852277	0.7154	0.44816118	0.0949012041091919
-1	-1	-1	-1	-1	327.0	0.0	0.0	2.28125	0.0	0.9375	31.765625	0.78125	0.015625	0.015625	0.015625	2.640625	0.34375	0.921875	0.125	0.125	ROS488_ICAM555_VECad647__Plate_D_p00_0_C05f05d0.TIF	ROS488_ICAM555_VECad647__Plate_D_p00_0_C05f05d2.TIF	label.ROS488_ICAM555_VECad647__Plate_D_p00_0_C05f05d0.TIF	ROS488_ICAM555_VECad647__Plate_D_p00_0_C05f05d1.TIF	ROS488_ICAM555_VECad647__Plate_D_p00_0_C05f05d3.TIF	0	0	0	0	0	42	1	1536	1536	1536	1536	1536	42	b'eLsGJn1IsxntLA++eCKxs2yaZmA62lkeZCUWzaJltLNMhWgZ7S0P0ogZ7S0PwkgxpFKkgFoFdgC0DoRR'	0.04661059007048607	0.08416470140218735	0.053888238966464996	0.03713843	0.0056109875	0.025694117	0.42852277	0.7154	0.44816118	0.09076883395512898
-1	-1	-1	-1	-1	267.0	0.0	0.0	1.9375	0.0	0.875	30.03125	0.796875	0.03125	0.015625	0.015625	2.375	0.359375	0.921875	0.109375	0.125	ROS488_ICAM555_VECad647__Plate_D_p00_0_C05f06d0.TIF	ROS488_ICAM555_VECad647__Plate_D_p00_0_C05f06d2.TIF	label.ROS488_ICAM555_VECad647__Plate_D_p00_0_C05f06d0.TIF	ROS488_ICAM555_VECad647__Plate_D_p00_0_C05f06d1.TIF	ROS488_ICAM555_VECad647__Plate_D_p00_0_C05f06d3.TIF	0	0	0	0	0	43	1	1536	1536	1536	1536	1536	43	b'eLsGJn1IsxntLA++eCKxs2yaZmA22lkeZCUWzaJltLNMhWgZ7S0P0ogZ7S0PwkgxpFKkgFoFdgDFfYRW'	0.045777253806591034	0.0897756889462471	0.04941608011722565	0.038805097	0.00561098	0.021221958	0.42852277	0.7154	0.44816118	0.09069391091664632
-1	-1	-1	-1	-1	348.0	0.0	0.0	1.96875	0.0	0.875	34.296875	0.765625	0.015625	0.0	0.0	2.859375	0.34375	0.921875	0.109375	0.125	ROS488_ICAM555_VECad647__Plate_D_p00_0_C05f07d0.TIF	ROS488_ICAM555_VECad647__Plate_D_p00_0_C05f07d2.TIF	label.ROS488_ICAM555_VECad647__Plate_D_p00_0_C05f07d0.TIF	ROS488_ICAM555_VECad647__Plate_D_p00_0_C05f07d1.TIF	ROS488_ICAM555_VECad647__Plate_D_p00_0_C05f07d3.TIF	0	0	0	0	0	44	1	1536	1536	1536	1536	1536	44	b'eLsGJn1IsxntLA++eCKxs2yaZmA+2lkeZCUWzaJltLNMhWgZ7S0P0ogZ7S0PwkgxpFKkgFoFdgDW7IRb'	0.06252706050872803	0.08135921508073807	0.05919373035430908	0.033499613	0.0056109875	0.02122195	0.42852277	0.7154	0.44816118	0.10208856066068013
-1	-1	-1	-1	-1	346.0	0.0	0.0	1.921875	0.0	0.875	32.71875	0.78125	0.015625	0.0	0.015625	2.6875	0.359375	0.921875	0.109375	0.125	ROS488_ICAM555_VECad647__Plate_D_p00_0_C05f08d0.TIF	ROS488_ICAM555_VECad647__Plate_D_p00_0_C05f08d2.TIF	label.ROS488_ICAM555_VECad647__Plate_D_p00_0_C05f08d0.TIF	ROS488_ICAM555_VECad647__Plate_D_p00_0_C05f08d1.TIF	ROS488_ICAM555_VECad647__Plate_D_p00_0_C05f08d3.TIF	0	0	0	0	0	45	1	1536	1536	1536	1536	1536	45	b'eLsGJn1IsxntLA++eCKxs2yaZmAx2lkeZCUWzaJltLNMhWgZ7S0P0ogZ7S0PwkgxpFKkgFoFdgDoW4Rg'	0.058054905384778976	0.08135921508073807	0.05555490404367447	0.033499613	0.0056109875	0.021221958	0.42852277	0.7154	0.44816118	0.09935085972150166
-1	-1	-1	-1	-1	267.0	0.0	0.0	1.9375	0.0	0.875	29.125	0.78125	0.015625	0.015625	0.015625	2.234375	0.34375	0.921875	0.109375	0.125	ROS488_ICAM555_VECad647__Plate_D_p00_0_C05f09d0.TIF	ROS488_ICAM555_VECad647__Plate_D_p00_0_C05f09d2.TIF	label.ROS488_ICAM555_VECad647__Plate_D_p00_0_C05f09d0.TIF	ROS488_ICAM555_VECad647__Plate_D_p00_0_C05f09d1.TIF	ROS488_ICAM555_VECad647__Plate_D_p00_0_C05f09d3.TIF	0	0	0	0	0	46	1	1536	1536	1536	1536	1536	46	b'eLsGJn1IsxntLA++eCKxs2yaZmA52lkeZCUWzaJltLNMhWgZ7S0P0ogZ7S0PwkgxpFKkgFoFdgD5yoRl'	0.04661059007048607	0.08416470140218735	0.053888238966464996	0.043277252	0.0056109875	0.021221966	0.42852277	0.7154	0.44816118	0.09742435812950134
-1	-1	-1	-1	-1	358.0	0.0	0.0	1.90625	0.0	0.875	32.453125	0.78125	0.015625	0.015625	0.0	2.703125	0.359375	0.921875	0.109375	0.125	ROS488_ICAM555_VECad647__Plate_D_p00_0_C05f10d0.TIF	ROS488_ICAM555_VECad647__Plate_D_p00_0_C05f10d2.TIF	label.ROS488_ICAM555_VECad647__Plate_D_p00_0_C05f10d0.TIF	ROS488_ICAM555_VECad647__Plate_D_p00_0_C05f10d1.TIF	ROS488_ICAM555_VECad647__Plate_D_p00_0_C05f10d3.TIF	0	0	0	0	0	47	1	1536	1536	1536	1536	1536	47	b'eLsGJn1IsxntLA++eCKxs2yaZjjaWR5sJRbNomW0s0yFaBntLQ/SiBntLQ/CSDGkUqSAWgV2AG5XhD0='	0.056388236582279205	0.08416470140218735	0.05919373035430908	0.029027455	0.008416466	0.02205529	0.42852277	0.7154	0.44816118	0.08870004614194234
-1	-1	-1	-1	-1	256.0	0.0	0.0	1.9375	0.0	0.875	26.859375	0.765625	0.015625	0.015625	0.015625	2.203125	0.359375	0.921875	0.109375	0.125	ROS488_ICAM555_VECad647__Plate_D_p00_0_C05f11d0.TIF	ROS488_ICAM555_VECad647__Plate_D_p00_0_C05f11d2.TIF	label.ROS488_ICAM555_VECad647__Plate_D_p00_0_C05f11d0.TIF	ROS488_ICAM555_VECad647__Plate_D_p00_0_C05f11d1.TIF	ROS488_ICAM555_VECad647__Plate_D_p00_0_C05f11d3.TIF	0	0	0	0	0	48	1	1536	1536	1536	1536	1536	48	b'eLsGJn1IsxntLA++eCKxs2yaZmg42lkeZCUWzaJltLNMhWgZ7S0P0ogZ7S0PwkgxpFKkgFoFdgB/xoRC'	0.045777253806591034	0.08697019517421722	0.04941608011722565	0.02736079	0.008416466	0.015083142	0.42852277	0.7154	0.44816118	0.08732129136721294
-1	-1	-1	-1	-1	350.0	0.0	0.0	1.90625	0.0	0.875	28.296875	0.78125	0.015625	0.015625	0.015625	2.203125	0.34375	0.921875	0.109375	0.125	ROS488_ICAM555_VECad647__Plate_D_p00_0_C06f00d0.TIF	ROS488_ICAM555_VECad647__Plate_D_p00_0_C06f00d2.TIF	label.ROS488_ICAM555_VECad647__Plate_D_p00_0_C06f00d0.TIF	ROS488_ICAM555_VECad647__Plate_D_p00_0_C06f00d1.TIF	ROS488_ICAM555_VECad647__Plate_D_p00_0_C06f00d3.TIF	0	0	0	0	0	49	1	1536	1536	1536	1536	1536	49	b'eLsGJn1IsxntLA++eCKxs2w22lkefCUWzaJltLNMhWgZ7S0P0ogZ7S0PwkgxpFKkgFoFdgBuYYQ9'	0.04130509868264198	0.07574823498725891	0.04411058872938156	0.02652745	0.0056109875	0.011444308	0.42852277	0.7154	0.44816118	0.07877964774767558
-1	-1	-1	-1	-1	344.0	0.0	0.0	1.96875	0.0	0.859375	28.1875	0.796875	0.015625	0.015625	0.015625	2.15625	0.34375	0.921875	0.109375	0.125	ROS488_ICAM555_VECad647__Plate_D_p00_0_C06f01d0.TIF	ROS488_ICAM555_VECad647__Plate_D_p00_0_C06f01d2.TIF	label.ROS488_ICAM555_VECad647__Plate_D_p00_0_C06f01d0.TIF	ROS488_ICAM555_VECad647__Plate_D_p00_0_C06f01d1.TIF	ROS488_ICAM555_VECad647__Plate_D_p00_0_C06f01d3.TIF	0	0	0	0	0	50	1	1536	1536	1536	1536	1536	50	b'eLsGJn1IsxntLA++eCKxs2yWZmA42lkeZCUWzaJltLNMhWgZ7S0P0ogZ7S0PwkgxpFKkgFoFdgB/0IRC'	0.0449439212679863	0.07574823498725891	0.04411058872938156	0.022055298	0.00561098	0.010610983	0.42852277	0.7154	0.44816118	0.07788936793804169
-1	-1	-1	-1	-1	289.0	0.0	0.0	1.90625	0.0	0.890625	27.046875	0.78125	0.015625	0.015625	0.015625	2.125	0.34375	0.90625	0.109375	0.125	ROS488_ICAM555_VECad647__Plate_D_p00_0_C06f02d0.TIF	ROS488_ICAM555_VECad647__Plate_D_p00_0_C06f02d2.TIF	label.ROS488_ICAM555_VECad647__Plate_D_p00_0_C06f02d0.TIF	ROS488_ICAM555_VECad647__Plate_D_p00_0_C06f02d1.TIF	ROS488_ICAM555_VECad647__Plate_D_p00_0_C06f02d3.TIF	0	0	0	0	0	51	1	1536	1536	1536	1536	1536	51	b'eLsGJn1IsxntLA++eCKxs2yWZmA02lkeZCUWzaJltLNMhWgZ7S0P0ogZ7S0PwkgxpFKkgFoFdgCRP4RH'	0.04130509868264198	0.07574823498725891	0.04858274757862091	0.02569412	0.0056109875	0.015916474	0.42852277	0.7154	0.44816118	0.08293649057547252
-1	-1	-1	-1	-1	243.0	0.0	0.0	1.953125	0.0	0.859375	25.1875	0.796875	0.015625	0.015625	0.015625	1.875	0.34375	0.921875	0.109375	0.140625	ROS488_ICAM555_VECad647__Plate_D_p00_0_C06f03d0.TIF	ROS488_ICAM555_VECad647__Plate_D_p00_0_C06f03d2.TIF	label.ROS488_ICAM555_VECad647__Plate_D_p00_0_C06f03d0.TIF	ROS488_ICAM555_VECad647__Plate_D_p00_0_C06f03d1.TIF	ROS488_ICAM555_VECad647__Plate_D_p00_0_C06f03d3.TIF	0	0	0	0	0	52	1	1536	1536	1536	1536	1536	52	b'eLsGJn1IsxntLA++eCKxs2yWZmA82lkeZCUWzaJltLNMhWgZ7S0P0ogZ7S0PwkgxpFKkgFoFdgCiroRM'	0.04130509868264198	0.07574823498725891	0.04411058872938156	0.01758314	0.00561098	0.00977765	0.42852277	0.7154	0.44816118	0.08131162325541179
-1	-1	-1	-1	-1	231.0	0.0	0.0	1.953125	0.0	0.875	24.734375	0.78125	0.015625	0.015625	0.015625	1.984375	0.359375	0.9375	0.109375	0.140625	ROS488_ICAM555_VECad647__Plate_D_p00_0_C06f04d0.TIF	ROS488_ICAM555_VECad647__Plate_D_p00_0_C06f04d2.TIF	label.ROS488_ICAM555_VECad647__Plate_D_p00_0_C06f04d0.TIF	ROS488_ICAM555_VECad647__Plate_D_p00_0_C06f04d1.TIF	ROS488_ICAM555_VECad647__Plate_D_p00_0_C06f04d3.TIF	0	0	0	0	0	53	1	1536	1536	1536	1536	1536	53	b'eLsGJn1IsxntLA++eCKxs2yWZmAy2lkeZCUWzaJltLNMhWgZ7S0P0ogZ7S0PwkgxpFKkgFoFdgC0HYRR'	0.045777253806591034	0.08697019517421722	0.04411058872938156	0.016749807	0.0056109875	0.008944318	0.42852277	0.7154	0.44816118	0.08425009250640869
-1	-1	-1	-1	-1	303.0	0.0	0.0	1.890625	0.0	0.859375	26.6875	0.8125	0.015625	0.015625	0.0	2.125	0.34375	0.90625	0.109375	0.125	ROS488_ICAM555_VECad647__Plate_D_p00_0_C06f05d0.TIF	ROS488_ICAM555_VECad647__Plate_D_p00_0_C06f05d2.TIF	label.ROS488_ICAM555_VECad647__Plate_D_p00_0_C06f05d0.TIF	ROS488_ICAM555_VECad647__Plate_D_p00_0_C06f05d1.TIF	ROS488_ICAM555_VECad647__Plate_D_p00_0_C06f05d3.TIF	0	0	0	0	0	54	1	1536	1536	1536	1536	1536	54	b'eLsGJn1IsxntLA++eCKxs2yWZmA62lkeZCUWzaJltLNMhWgZ7S0P0ogZ7S0PwkgxpFKkgFoFdgDFjIRW'	0.0449439212679863	0.07855372130870819	0.04411058872938156	0.021221954	0.0056109875	0.010610983	0.42852277	0.7154	0.44816118	0.08197768032550812
-1	-1	-1	-1	-1	324.0	0.0	0.0	1.9375	0.0	0.875	27.546875	0.828125	0.015625	0.015625	0.015625	2.09375	0.34375	0.921875	0.109375	0.140625	ROS488_ICAM555_VECad647__Plate_D_p00_0_C06f06d0.TIF	ROS488_ICAM555_VECad647__Plate_D_p00_0_C06f06d2.TIF	label.ROS488_ICAM555_VECad647__Plate_D_p00_0_C06f06d0.TIF	ROS488_ICAM555_VECad647__Plate_D_p00_0_C06f06d1.TIF	ROS488_ICAM555_VECad647__Plate_D_p00_0_C06f06d3.TIF	0	0	0	0	0	55	1	1536	1536	1536	1536	1536	55	b'eLsGJn1IsxntLA++eCKxs2yWZmA22lkeZCUWzaJltLNMhWgZ7S0P0ogZ7S0PwkgxpFKkgFoFdgDW+4Rb'	0.0449439212679863	0.08416470140218735	0.04411058872938156	0.022055298	0.0056109875	0.010610983	0.42852277	0.7154	0.44816118	0.08449319005012512
-1	-1	-1	-1	-1	314.0	0.0	0.0	1.921875	0.0	0.875	26.25	0.78125	0.015625	0.015625	0.015625	2.0625	0.359375	0.90625	0.109375	0.125	ROS488_ICAM555_VECad647__Plate_D_p00_0_C06f07d0.TIF	ROS488_ICAM555_VECad647__Plate_D_p00_0_C06f07d2.TIF	label.ROS488_ICAM555_VECad647__Plate_D_p00_0_C06f07d0.TIF	ROS488_ICAM555_VECad647__Plate_D_p00_0_C06f07d1.TIF	ROS488_ICAM555_VECad647__Plate_D_p00_0_C06f07d3.TIF	0	0	0	0	0	56	1	1536	1536	1536	1536	1536	56	b'eLsGJn1IsxntLA++eCKxs2yWZmA+2lkeZCUWzaJltLNMhWgZ7S0P0ogZ7S0PwkgxpFKkgFoFdgDoaoRg'	0.045777253806591034	0.08135921508073807	0.0449439212679863	0.02288863	0.008416466	0.010610983	0.42852277	0.7154	0.44816118	0.08728760480880737
-1	-1	-1	-1	-1	294.0	0.0	0.0	1.90625	0.0	0.859375	26.703125	0.78125	0.015625	0.015625	0.015625	2.015625	0.359375	0.921875	0.109375	0.125	ROS488_ICAM555_VECad647__Plate_D_p00_0_C06f08d0.TIF	ROS488_ICAM555_VECad647__Plate_D_p00_0_C06f08d2.TIF	label.ROS488_ICAM555_VECad647__Plate_D_p00_0_C06f08d0.TIF	ROS488_ICAM555_VECad647__Plate_D_p00_0_C06f08d1.TIF	ROS488_ICAM555_VECad647__Plate_D_p00_0_C06f08d3.TIF	0	0	0	0	0	57	1	1536	1536	1536	1536	1536	57	b'eLsGJn1IsxntLA++eCKxs2yWZmAx2lkeZCUWzaJltLNMhWgZ7S0P0ogZ7S0PwkgxpFKkgFoFdgD52YRl'	0.04661059007048607	0.07855372130870819	0.0449439212679863	0.025694113	0.0056109875	0.010610983	0.42852277	0.7154	0.44816118	0.08940938115119934
-1	-1	-1	-1	-1	287.0	0.0	0.0	1.953125	0.0	0.875	25.796875	0.78125	0.015625	0.015625	0.015625	2.015625	0.34375	0.921875	0.109375	0.125	ROS488_ICAM555_VECad647__Plate_D_p00_0_C06f09d0.TIF	ROS488_ICAM555_VECad647__Plate_D_p00_0_C06f09d2.TIF	label.ROS488_ICAM555_VECad647__Plate_D_p00_0_C06f09d0.TIF	ROS488_ICAM555_VECad647__Plate_D_p00_0_C06f09d1.TIF	ROS488_ICAM555_VECad647__Plate_D_p00_0_C06f09d3.TIF	0	0	0	0	0	58	1	1536	1536	1536	1536	1536	58	b'eLsGJn1IsxntLA++eCKxs2yWZmA52lkeZCUWzaJltLNMhWgZ7S0P0ogZ7S0PwkgxpFKkgFoFdgALV4Rq'	0.045777253806591034	0.08697019517421722	0.0449439212679863	0.021221966	0.0056109875	0.010610975	0.42852277	0.7154	0.44816118	0.08692669868469238
-1	-1	-1	-1	-1	301.0	0.0	0.0	1.953125	0.0	0.921875	26.1875	0.78125	0.015625	0.015625	0.015625	1.984375	0.359375	0.953125	0.125	0.125	ROS488_ICAM555_VECad647__Plate_D_p00_0_C06f10d0.TIF	ROS488_ICAM555_VECad647__Plate_D_p00_0_C06f10d2.TIF	label.ROS488_ICAM555_VECad647__Plate_D_p00_0_C06f10d0.TIF	ROS488_ICAM555_VECad647__Plate_D_p00_0_C06f10d1.TIF	ROS488_ICAM555_VECad647__Plate_D_p00_0_C06f10d3.TIF	0	0	0	0	0	59	1	1536	1536	1536	1536	1536	59	b'eLsGJn1IsxntLA++eCKxs2yWZjjaWR5sJRbNomW0s0yFaBntLQ/SiBntLQ/CSDGkUqSAWgV2AH/VhEI='	0.04130509868264198	0.07855372130870819	0.04411058872938156	0.01758314	0.0056109875	0.00977765	0.42852277	0.7154	0.44816118	0.07903774579366048
-1	-1	-1	-1	-1	204.0	0.0	0.0	2.0	0.0	0.90625	23.078125	0.796875	0.015625	0.03125	0.0	1.796875	0.34375	0.9375	0.109375	0.140625	ROS488_ICAM555_VECad647__Plate_D_p00_0_C06f11d0.TIF	ROS488_ICAM555_VECad647__Plate_D_p00_0_C06f11d2.TIF	label.ROS488_ICAM555_VECad647__Plate_D_p00_0_C06f11d0.TIF	ROS488_ICAM555_VECad647__Plate_D_p00_0_C06f11d1.TIF	ROS488_ICAM555_VECad647__Plate_D_p00_0_C06f11d3.TIF	0	0	0	0	0	60	1	1536	1536	1536	1536	1536	60	b'eLsGJn1IsxntLA++eCKxs2yWZmg42lkeZCUWzaJltLNMhWgZ7S0P0ogZ7S0PwkgxpFKkgFoFdgCRRIRH'	0.04130509868264198	0.08135921508073807	0.04411058872938156	0.015083138	0.0056109875	0.006138824	0.42852277	0.7154	0.44816118	0.07810501257578532
-1	-1	-1	-1	-1	248.0	0.0	0.0	2.015625	0.0	0.890625	27.59375	0.796875	0.03125	0.015625	0.015625	2.234375	0.359375	0.9375	0.125	0.125	ROS488_ICAM555_VECad647__Plate_D_p00_0_C07f00d0.TIF	ROS488_ICAM555_VECad647__Plate_D_p00_0_C07f00d2.TIF	label.ROS488_ICAM555_VECad647__Plate_D_p00_0_C07f00d0.TIF	ROS488_ICAM555_VECad647__Plate_D_p00_0_C07f00d1.TIF	ROS488_ICAM555_VECad647__Plate_D_p00_0_C07f00d3.TIF	0	0	0	0	0	61	1	1536	1536	1536	1536	1536	61	b'eLsGJn1IsxntLA++eCKxs2w+2lkefCUWzaJltLNMhWgZ7S0P0ogZ7S0PwkgxpFKkgFoFdgB/34RC'	0.04130509868264198	0.07855372130870819	0.0449439212679863	0.028194122	0.008416474	0.014249809	0.42852277	0.7154	0.44816118	0.07761462032794952
-1	-1	-1	-1	-1	275.0	0.0	0.0	1.984375	0.0	0.890625	26.953125	0.8125	0.015625	0.015625	0.015625	2.21875	0.359375	0.890625	0.109375	0.125	ROS488_ICAM555_VECad647__Plate_D_p00_0_C07f01d0.TIF	ROS488_ICAM555_VECad647__Plate_D_p00_0_C07f01d2.TIF	label.ROS488_ICAM555_VECad647__Plate_D_p00_0_C07f01d0.TIF	ROS488_ICAM555_VECad647__Plate_D_p00_0_C07f01d1.TIF	ROS488_ICAM555_VECad647__Plate_D_p00_0_C07f01d3.TIF	0	0	0	0	0	62	1	1536	1536	1536	1536	1536	62	b'eLsGJn1IsxntLA++eCKxs2yeZmA42lkeZCUWzaJltLNMhWgZ7S0P0ogZ7S0PwkgxpFKkgFoFdgCRToRH'	0.04047176241874695	0.07294274121522903	0.0449439212679863	0.02569412	0.00561098	0.012277648	0.42852277	0.7154	0.44816118	0.07550867398579915
-1	-1	-1	-1	-1	245.0	0.0	0.0	2.078125	0.0	0.90625	26.578125	0.828125	0.015625	0.015625	0.015625	2.203125	0.34375	0.953125	0.125	0.140625	ROS488_ICAM555_VECad647__Plate_D_p00_0_C07f02d0.TIF	ROS488_ICAM555_VECad647__Plate_D_p00_0_C07f02d2.TIF	label.ROS488_ICAM555_VECad647__Plate_D_p00_0_C07f02d0.TIF	ROS488_ICAM555_VECad647__Plate_D_p00_0_C07f02d1.TIF	ROS488_ICAM555_VECad647__Plate_D_p00_0_C07f02d3.TIF	0	0	0	0	0	63	1	1536	1536	1536	1536	1536	63	b'eLsGJn1IsxntLA++eCKxs2yeZmA02lkeZCUWzaJltLNMhWgZ7S0P0ogZ7S0PwkgxpFKkgFoFdgCivYRM'	0.04130509868264198	0.07855372130870819	0.0449439212679863	0.027360786	0.0056109875	0.011444315	0.42852277	0.7154	0.44816118	0.08405086398124695
-1	-1	-1	-1	-1	224.0	0.0	0.0	2.046875	0.0	0.90625	26.96875	0.796875	0.015625	0.015625	0.015625	2.1875	0.34375	0.921875	0.125	0.140625	ROS488_ICAM555_VECad647__Plate_D_p00_0_C07f03d0.TIF	ROS488_ICAM555_VECad647__Plate_D_p00_0_C07f03d2.TIF	label.ROS488_ICAM555_VECad647__Plate_D_p00_0_C07f03d0.TIF	ROS488_ICAM555_VECad647__Plate_D_p00_0_C07f03d1.TIF	ROS488_ICAM555_VECad647__Plate_D_p00_0_C07f03d3.TIF	0	0	0	0	0	64	1	1536	1536	1536	1536	1536	64	b'eLsGJn1IsxntLA++eCKxs2yeZmA82lkeZCUWzaJltLNMhWgZ7S0P0ogZ7S0PwkgxpFKkgFoFdgC0LIRR'	0.04130509868264198	0.07574823498725891	0.0449439212679863	0.030999605	0.00561098	0.012277648	0.42852277	0.7154	0.44816118	0.08364053567250569
-1	-1	-1	-1	-1	214.0	0.0	0.0	1.984375	0.0	0.890625	26.28125	0.796875	0.015625	0.015625	0.015625	2.15625	0.34375	0.921875	0.109375	0.125	ROS488_ICAM555_VECad647__Plate_D_p00_0_C07f04d0.TIF	ROS488_ICAM555_VECad647__Plate_D_p00_0_C07f04d2.TIF	label.ROS488_ICAM555_VECad647__Plate_D_p00_0_C07f04d0.TIF	ROS488_ICAM555_VECad647__Plate_D_p00_0_C07f04d1.TIF	ROS488_ICAM555_VECad647__Plate_D_p00_0_C07f04d3.TIF	0	0	0	0	0	65	1	1536	1536	1536	1536	1536	65	b'eLsGJn1IsxntLA++eCKxs2yeZmAy2lkeZCUWzaJltLNMhWgZ7S0P0ogZ7S0PwkgxpFKkgFoFdgDFm4RW'	0.04130509868264198	0.08697019517421722	0.0449439212679863	0.022055298	0.0056109875	0.011444315	0.42852277	0.7154	0.44816118	0.08273911476135254
-1	-1	-1	-1	-1	220.0	0.0	0.0	1.9375	0.0	0.859375	26.421875	0.796875	0.015625	0.015625	0.015625	2.140625	0.34375	0.90625	0.125	0.109375	ROS488_ICAM555_VECad647__Plate_D_p00_0_C07f05d0.TIF	ROS488_ICAM555_VECad647__Plate_D_p00_0_C07f05d2.TIF	label.ROS488_ICAM555_VECad647__Plate_D_p00_0_C07f05d0.TIF	ROS488_ICAM555_VECad647__Plate_D_p00_0_C07f05d1.TIF	ROS488_ICAM555_VECad647__Plate_D_p00_0_C07f05d3.TIF	0	0	0	0	0	66	1	1536	1536	1536	1536	1536	66	b'eLsGJn1IsxntLA++eCKxs2yeZmA62lkeZCUWzaJltLNMhWgZ7S0P0ogZ7S0PwkgxpFKkgFoFdgDXCoRb'	0.03963842988014221	0.07855372130870819	0.0449439212679863	0.02288863	0.0056109875	0.011444315	0.42852277	0.7154	0.44816118	0.07493768135706584
-1	-1	-1	-1	-1	229.0	0.0	0.0	1.9375	0.0	0.859375	25.703125	0.796875	0.015625	0.015625	0.015625	2.0625	0.34375	0.921875	0.109375	0.125	ROS488_ICAM555_VECad647__Plate_D_p00_0_C07f06d0.TIF	ROS488_ICAM555_VECad647__Plate_D_p00_0_C07f06d2.TIF	label.ROS488_ICAM555_VECad647__Plate_D_p00_0_C07f06d0.TIF	ROS488_ICAM555_VECad647__Plate_D_p00_0_C07f06d1.TIF	ROS488_ICAM555_VECad647__Plate_D_p00_0_C07f06d3.TIF	0	0	0	0	0	67	1	1536	1536	1536	1536	1536	67	b'eLsGJn1IsxntLA++eCKxs2yeZmA22lkeZCUWzaJltLNMhWgZ7S0P0ogZ7S0PwkgxpFKkgFoFdgDoeYRg'	0.04047176241874695	0.08135921508073807	0.04411058872938156	0.021221962	0.0056109875	0.011444308	0.42852277	0.7154	0.44816118	0.0776766041914622
-1	-1	-1	-1	-1	280.0	0.0	0.0	1.9375	0.0	0.875	27.640625	0.765625	0.015625	0.015625	0.015625	2.328125	0.34375	0.921875	0.125	0.125	ROS488_ICAM555_VECad647__Plate_D_p00_0_C07f07d0.TIF	ROS488_ICAM555_VECad647__Plate_D_p00_0_C07f07d2.TIF	label.ROS488_ICAM555_VECad647__Plate_D_p00_0_C07f07d0.TIF	ROS488_ICAM555_VECad647__Plate_D_p00_0_C07f07d1.TIF	ROS488_ICAM555_VECad647__Plate_D_p00_0_C07f07d3.TIF	0	0	0	0	0	68	1	1536	1536	1536	1536	1536	68	b'eLsGJn1IsxntLA++eCKxs2yeZmA+2lkeZCUWzaJltLNMhWgZ7S0P0ogZ7S0PwkgxpFKkgFoFdgD56IRl'	0.0449439212679863	0.07855372130870819	0.0449439212679863	0.034332946	0.0056109875	0.015916467	0.42852277	0.7154	0.44816118	0.09032924969991048
-1	-1	-1	-1	-1	279.0	0.0	0.0	1.953125	0.0	0.859375	28.109375	0.78125	0.015625	0.015625	0.015625	2.359375	0.328125	0.90625	0.109375	0.125	ROS488_ICAM555_VECad647__Plate_D_p00_0_C07f08d0.TIF	ROS488_ICAM555_VECad647__Plate_D_p00_0_C07f08d2.TIF	label.ROS488_ICAM555_VECad647__Plate_D_p00_0_C07f08d0.TIF	ROS488_ICAM555_VECad647__Plate_D_p00_0_C07f08d1.TIF	ROS488_ICAM555_VECad647__Plate_D_p00_0_C07f08d3.TIF	0	0	0	0	0	69	1	1536	1536	1536	1536	1536	69	b'eLsGJn1IsxntLA++eCKxs2yeZmAx2lkeZCUWzaJltLNMhWgZ7S0P0ogZ7S0PwkgxpFKkgFoFdgALZoRq'	0.0449439212679863	0.07574823498725891	0.04858274757862091	0.037971765	0.00561098	0.015083142	0.42852277	0.7154	0.44816118	0.09197606643040974
-1	-1	-1	-1	-1	279.0	0.0	0.0	1.9375	0.0	0.875	26.75	0.765625	0.015625	0.015625	0.0	2.25	0.34375	0.90625	0.109375	0.125	ROS488_ICAM555_VECad647__Plate_D_p00_0_C07f09d0.TIF	ROS488_ICAM555_VECad647__Plate_D_p00_0_C07f09d2.TIF	label.ROS488_ICAM555_VECad647__Plate_D_p00_0_C07f09d0.TIF	ROS488_ICAM555_VECad647__Plate_D_p00_0_C07f09d1.TIF	ROS488_ICAM555_VECad647__Plate_D_p00_0_C07f09d3.TIF	0	0	0	0	0	70	1	1536	1536	1536	1536	1536	70	b'eLsGJn1IsxntLA++eCKxs2yeZmA52lkeZCUWzaJltLNMhWgZ7S0P0ogZ7S0PwkgxpFKkgFoFdgAc1YRv'	0.045777253806591034	0.08135921508073807	0.04858274757862091	0.029027455	0.0056109875	0.015083142	0.42852277	0.7154	0.44816118	0.08981513977050781
-1	-1	-1	-1	-1	253.0	0.0	0.0	1.9375	0.0	0.859375	27.359375	0.78125	0.015625	0.015625	0.015625	2.28125	0.34375	0.9375	0.109375	0.125	ROS488_ICAM555_VECad647__Plate_D_p00_0_C07f10d0.TIF	ROS488_ICAM555_VECad647__Plate_D_p00_0_C07f10d2.TIF	label.ROS488_ICAM555_VECad647__Plate_D_p00_0_C07f10d0.TIF	ROS488_ICAM555_VECad647__Plate_D_p00_0_C07f10d1.TIF	ROS488_ICAM555_VECad647__Plate_D_p00_0_C07f10d3.TIF	0	0	0	0	0	71	1	1536	1536	1536	1536	1536	71	b'eLsGJn1IsxntLA++eCKxs2yeZjjaWR5sJRbNomW0s0yFaBntLQ/SiBntLQ/CSDGkUqSAWgV2AJFThEc='	0.0449439212679863	0.07574823498725891	0.04858274757862091	0.029027455	0.0056109875	0.015083142	0.42852277	0.7154	0.44816118	0.08558797836303711
-1	-1	-1	-1	-1	211.0	0.0	0.0	1.921875	0.0	0.875	24.296875	0.78125	0.015625	0.015625	0.015625	1.859375	0.34375	0.921875	0.109375	0.140625	ROS488_ICAM555_VECad647__Plate_D_p00_0_C07f11d0.TIF	ROS488_ICAM555_VECad647__Plate_D_p00_0_C07f11d2.TIF	label.ROS488_ICAM555_VECad647__Plate_D_p00_0_C07f11d0.TIF	ROS488_ICAM555_VECad647__Plate_D_p00_0_C07f11d1.TIF	ROS488_ICAM555_VECad647__Plate_D_p00_0_C07f11d3.TIF	0	0	0	0	0	72	1	1536	1536	1536	1536	1536	72	b'eLsGJn1IsxntLA++eCKxs2yeZmg42lkeZCUWzaJltLNMhWgZ7S0P0ogZ7S0PwkgxpFKkgFoFdgCiwoRM'	0.04130509868264198	0.08416470140218735	0.0449439212679863	0.016749807	0.008416466	0.010610983	0.42852277	0.7154	0.44816118	0.07751038173834483
-1	-1	-1	-1	-1	654.0	0.0	0.0	1.921875	0.0	0.859375	34.671875	0.796875	0.015625	0.015625	0.015625	3.140625	0.34375	0.921875	0.109375	0.109375	ROS488_ICAM555_VECad647__Plate_D_p00_0_C08f00d0.TIF	ROS488_ICAM555_VECad647__Plate_D_p00_0_C08f00d2.TIF	label.ROS488_ICAM555_VECad647__Plate_D_p00_0_C08f00d0.TIF	ROS488_ICAM555_VECad647__Plate_D_p00_0_C08f00d1.TIF	ROS488_ICAM555_VECad647__Plate_D_p00_0_C08f00d3.TIF	0	0	0	0	0	73	1	1536	1536	1536	1536	1536	73	b'eLsGJn1IsxntLA++eCKxs2wx2lkefCUWzaJltLNMhWgZ7S0P0ogZ7S0PwkgxpFKkgFoFdgCRXYRH'	0.0449439212679863	0.07855372130870819	0.060860395431518555	0.012277648	0.0056109875	0.014249802	0.42852277	0.7154	0.44816118	0.06021133065223694
-1	-1	-1	-1	-1	653.0	0.0	0.0	1.9375	0.0	0.859375	35.890625	0.796875	0.015625	0.015625	0.015625	3.171875	0.34375	0.90625	0.109375	0.140625	ROS488_ICAM555_VECad647__Plate_D_p00_0_C08f01d0.TIF	ROS488_ICAM555_VECad647__Plate_D_p00_0_C08f01d2.TIF	label.ROS488_ICAM555_VECad647__Plate_D_p00_0_C08f01d0.TIF	ROS488_ICAM555_VECad647__Plate_D_p00_0_C08f01d1.TIF	ROS488_ICAM555_VECad647__Plate_D_p00_0_C08f01d3.TIF	0	0	0	0	0	74	1	1536	1536	1536	1536	1536	74	b'eLsGJn1IsxntLA++eCKxs2yRZmA42lkeZCUWzaJltLNMhWgZ7S0P0ogZ7S0PwkgxpFKkgFoFdgCizIRM'	0.04661059007048607	0.07294274121522903	0.06980470567941666	0.011444315	0.00561098	0.015083142	0.42852277	0.7154	0.44816118	0.06300383309523265
-1	-1	-1	-1	-1	498.0	0.0	0.0	1.921875	0.0	0.875	32.15625	0.796875	0.015625	0.015625	0.015625	2.84375	0.34375	0.921875	0.109375	0.125	ROS488_ICAM555_VECad647__Plate_D_p00_0_C08f02d0.TIF	ROS488_ICAM555_VECad647__Plate_D_p00_0_C08f02d2.TIF	label.ROS488_ICAM555_VECad647__Plate_D_p00_0_C08f02d0.TIF	ROS488_ICAM555_VECad647__Plate_D_p00_0_C08f02d1.TIF	ROS488_ICAM555_VECad647__Plate_D_p00_0_C08f02d3.TIF	0	0	0	0	0	75	1	1536	1536	1536	1536	1536	75	b'eLsGJn1IsxntLA++eCKxs2yRZmA02lkeZCUWzaJltLNMhWgZ7S0P0ogZ7S0PwkgxpFKkgFoFdgC0O4RR'	0.045777253806591034	0.08135921508073807	0.06002706289291382	0.015083138	0.0056109875	0.014249802	0.42852277	0.7154	0.44816118	0.06317573289076488
-1	-1	-1	-1	-1	487.0	0.0	0.0	1.921875	0.0	0.859375	31.875	0.78125	0.015625	0.015625	0.015625	2.890625	0.34375	0.90625	0.109375	0.125	ROS488_ICAM555_VECad647__Plate_D_p00_0_C08f03d0.TIF	ROS488_ICAM555_VECad647__Plate_D_p00_0_C08f03d2.TIF	label.ROS488_ICAM555_VECad647__Plate_D_p00_0_C08f03d0.TIF	ROS488_ICAM555_VECad647__Plate_D_p00_0_C08f03d1.TIF	ROS488_ICAM555_VECad647__Plate_D_p00_0_C08f03d3.TIF	0	0	0	0	0	76	1	1536	1536	1536	1536	1536	76	b'eLsGJn1IsxntLA++eCKxs2yRZmA82lkeZCUWzaJltLNMhWgZ7S0P0ogZ7S0PwkgxpFKkgFoFdgDFqoRW'	0.0449439212679863	0.08135921508073807	0.05555490404367447	0.016749807	0.0056109875	0.015083134	0.42852277	0.7154	0.44816118	0.06234795351823171
-1	-1	-1	-1	-1	430.0	0.0	0.0	1.921875	0.0	0.859375	30.765625	0.796875	0.015625	0.015625	0.015625	2.703125	0.359375	0.90625	0.125	0.125	ROS488_ICAM555_VECad647__Plate_D_p00_0_C08f04d0.TIF	ROS488_ICAM555_VECad647__Plate_D_p00_0_C08f04d2.TIF	label.ROS488_ICAM555_VECad647__Plate_D_p00_0_C08f04d0.TIF	ROS488_ICAM555_VECad647__Plate_D_p00_0_C08f04d1.TIF	ROS488_ICAM555_VECad647__Plate_D_p00_0_C08f04d3.TIF	0	0	0	0	0	77	1	1536	1536	1536	1536	1536	77	b'eLsGJn1IsxntLA++eCKxs2yRZmAy2lkeZCUWzaJltLNMhWgZ7S0P0ogZ7S0PwkgxpFKkgFoFdgDXGYRb'	0.0449439212679863	0.0897756889462471	0.05472157150506973	0.015916474	0.00561098	0.014249802	0.42852277	0.7154	0.44816118	0.06421429912249248
-1	-1	-1	-1	-1	515.0	0.0	0.0	1.921875	0.0	0.859375	32.484375	0.78125	0.015625	0.015625	0.015625	2.703125	0.34375	0.90625	0.109375	0.125	ROS488_ICAM555_VECad647__Plate_D_p00_0_C08f05d0.TIF	ROS488_ICAM555_VECad647__Plate_D_p00_0_C08f05d2.TIF	label.ROS488_ICAM555_VECad647__Plate_D_p00_0_C08f05d0.TIF	ROS488_ICAM555_VECad647__Plate_D_p00_0_C08f05d1.TIF	ROS488_ICAM555_VECad647__Plate_D_p00_0_C08f05d3.TIF	0	0	0	0	0	78	1	1536	1536	1536	1536	1536	78	b'eLsGJn1IsxntLA++eCKxs2yRZmA62lkeZCUWzaJltLNMhWgZ7S0P0ogZ7S0PwkgxpFKkgFoFdgDoiIRg'	0.04130509868264198	0.08135921508073807	0.05555490404367447	0.015083138	0.0056109875	0.015083134	0.42852277	0.7154	0.44816118	0.059145877758661904
-1	-1	-1	-1	-1	584.0	0.0	0.0	1.953125	0.0	0.859375	33.4375	0.78125	0.015625	0.015625	0.015625	2.953125	0.34375	0.921875	0.109375	0.125	ROS488_ICAM555_VECad647__Plate_D_p00_0_C08f06d0.TIF	ROS488_ICAM555_VECad647__Plate_D_p00_0_C08f06d2.TIF	label.ROS488_ICAM555_VECad647__Plate_D_p00_0_C08f06d0.TIF	ROS488_ICAM555_VECad647__Plate_D_p00_0_C08f06d1.TIF	ROS488_ICAM555_VECad647__Plate_D_p00_0_C08f06d3.TIF	0	0	0	0	0	79	1	1536	1536	1536	1536	1536	79	b'eLsGJn1IsxntLA++eCKxs2yRZmA22lkeZCUWzaJltLNMhWgZ7S0P0ogZ7S0PwkgxpFKkgFoFdgD594Rl'	0.05024941265583038	0.08697019517421722	0.06002706289291382	0.015916467	0.0056109875	0.015916474	0.42852277	0.7154	0.44816118	0.066862886150678
-1	-1	-1	-1	-1	627.0	0.0	0.0	1.953125	0.0	0.859375	36.515625	0.78125	0.015625	0.015625	0.015625	3.390625	0.34375	0.90625	0.125	0.125	ROS488_ICAM555_VECad647__Plate_D_p00_0_C08f07d0.TIF	ROS488_ICAM555_VECad647__Plate_D_p00_0_C08f07d2.TIF	label.ROS488_ICAM555_VECad647__Plate_D_p00_0_C08f07d0.TIF	ROS488_ICAM555_VECad647__Plate_D_p00_0_C08f07d1.TIF	ROS488_ICAM555_VECad647__Plate_D_p00_0_C08f07d3.TIF	0	0	0	0	0	80	1	1536	1536	1536	1536	1536	80	b'eLsGJn1IsxntLA++eCKxs2yRZmA+2lkeZCUWzaJltLNMhWgZ7S0P0ogZ7S0PwkgxpFKkgFoFdgALdYRq'	0.05024941265583038	0.08135921508073807	0.07063803821802139	0.011444315	0.0056109875	0.014249809	0.42852277	0.7154	0.44816118	0.06465622782707214
-1	-1	-1	-1	-1	618.0	0.0	0.0	1.921875	0.0	0.875	35.265625	0.78125	0.03125	0.0	0.0	3.375	0.34375	0.921875	0.109375	0.125	ROS488_ICAM555_VECad647__Plate_D_p00_0_C08f08d0.TIF	ROS488_ICAM555_VECad647__Plate_D_p00_0_C08f08d2.TIF	label.ROS488_ICAM555_VECad647__Plate_D_p00_0_C08f08d0.TIF	ROS488_ICAM555_VECad647__Plate_D_p00_0_C08f08d1.TIF	ROS488_ICAM555_VECad647__Plate_D_p00_0_C08f08d3.TIF	0	0	0	0	0	81	1	1536	1536	1536	1536	1536	81	b'eLsGJn1IsxntLA++eCKxs2yRZmAx2lkeZCUWzaJltLNMhWgZ7S0P0ogZ7S0PwkgxpFKkgFoFdgAc5IRv'	0.05108274519443512	0.08135921508073807	0.07511019706726074	0.012277648	0.0056109875	0.015916467	0.42852277	0.7154	0.44816118	0.06634208559989929
-1	-1	-1	-1	-1	525.0	0.0	0.0	1.953125	0.0	0.859375	32.96875	0.8125	0.015625	0.015625	0.015625	2.75	0.34375	0.921875	0.125	0.125	ROS488_ICAM555_VECad647__Plate_D_p00_0_C08f09d0.TIF	ROS488_ICAM555_VECad647__Plate_D_p00_0_C08f09d2.TIF	label.ROS488_ICAM555_VECad647__Plate_D_p00_0_C08f09d0.TIF	ROS488_ICAM555_VECad647__Plate_D_p00_0_C08f09d1.TIF	ROS488_ICAM555_VECad647__Plate_D_p00_0_C08f09d3.TIF	0	0	0	0	0	82	1	1536	1536	1536	1536	1536	82	b'eLsGJn1IsxntLA++eCKxs2yRZmA52lkeZCUWzaJltLNMhWgZ7S0P0ogZ7S0PwkgxpFKkgFoFdgAuU4R0'	0.05024941265583038	0.08416470140218735	0.06980470567941666	0.01591647	0.0056109875	0.022055298	0.42852277	0.7154	0.44816118	0.06933699548244476
-1	-1	-1	-1	-1	633.0	0.0	0.0	1.921875	0.0	0.859375	36.03125	0.796875	0.015625	0.015625	0.015625	3.453125	0.34375	0.921875	0.125	0.125	ROS488_ICAM555_VECad647__Plate_D_p00_0_C08f10d0.TIF	ROS488_ICAM555_VECad647__Plate_D_p00_0_C08f10d2.TIF	label.ROS488_ICAM555_VECad647__Plate_D_p00_0_C08f10d0.TIF	ROS488_ICAM555_VECad647__Plate_D_p00_0_C08f10d1.TIF	ROS488_ICAM555_VECad647__Plate_D_p00_0_C08f10d3.TIF	0	0	0	0	0	83	1	1536	1536	1536	1536	1536	83	b'eLsGJn1IsxntLA++eCKxs2yRZjjaWR5sJRbNomW0s0yFaBntLQ/SiBntLQ/CSDGkUqSAWgV2AKLRhEw='	0.04661059007048607	0.07855372130870819	0.07063803821802139	0.010610983	0.0056109875	0.014249809	0.42852277	0.7154	0.44816118	0.0592873344818751
-1	-1	-1	-1	-1	574.0	0.0	0.0	1.9375	0.0	0.859375	31.953125	0.78125	0.015625	0.015625	0.015625	2.828125	0.34375	0.921875	0.109375	0.125	ROS488_ICAM555_VECad647__Plate_D_p00_0_C08f11d0.TIF	ROS488_ICAM555_VECad647__Plate_D_p00_0_C08f11d2.TIF	label.ROS488_ICAM555_VECad647__Plate_D_p00_0_C08f11d0.TIF	ROS488_ICAM555_VECad647__Plate_D_p00_0_C08f11d1.TIF	ROS488_ICAM555_VECad647__Plate_D_p00_0_C08f11d3.TIF	0	0	0	0	0	84	1	1536	1536	1536	1536	1536	84	b'eLsGJn1IsxntLA++eCKxs2yRZmg42lkeZCUWzaJltLNMhWgZ7S0P0ogZ7S0PwkgxpFKkgFoFdgC0QIRR'	0.05024941265583038	0.08416470140218735	0.060860395431518555	0.01591647	0.0056109875	0.015083134	0.42852277	0.7154	0.44816118	0.0679788589477539
-1	-1	-1	-1	-1	428.0	0.0	0.0	1.96875	0.0	0.875	32.765625	0.796875	0.015625	0.015625	0.015625	2.921875	0.34375	0.921875	0.109375	0.125	ROS488_ICAM555_VECad647__Plate_D_p00_0_C09f00d0.TIF	ROS488_ICAM555_VECad647__Plate_D_p00_0_C09f00d2.TIF	label.ROS488_ICAM555_VECad647__Plate_D_p00_0_C09f00d0.TIF	ROS488_ICAM555_VECad647__Plate_D_p00_0_C09f00d1.TIF	ROS488_ICAM555_VECad647__Plate_D_p00_0_C09f00d3.TIF	0	0	0	0	0	85	1	1536	1536	1536	1536	1536	85	b'eLsGJn1IsxntLA++eCKxs2w52lkefCUWzaJltLNMhWgZ7S0P0ogZ7S0PwkgxpFKkgFoFdgCi24RM'	0.051916081458330154	0.07855372130870819	0.04941608011722565	0.029027455	0.0056109875	0.014249802	0.42852277	0.7154	0.44816118	0.08482261498769124
-1	-1	-1	-1	-1	433.0	0.0	0.0	1.9375	0.0	0.875	32.1875	0.8125	0.015625	0.015625	0.015625	2.8125	0.34375	0.921875	0.109375	0.140625	ROS488_ICAM555_VECad647__Plate_D_p00_0_C09f01d0.TIF	ROS488_ICAM555_VECad647__Plate_D_p00_0_C09f01d2.TIF	label.ROS488_ICAM555_VECad647__Plate_D_p00_0_C09f01d0.TIF	ROS488_ICAM555_VECad647__Plate_D_p00_0_C09f01d1.TIF	ROS488_ICAM555_VECad647__Plate_D_p00_0_C09f01d3.TIF	0	0	0	0	0	86	1	1536	1536	1536	1536	1536	86	b'eLsGJn1IsxntLA++eCKxs2yZZmA42lkeZCUWzaJltLNMhWgZ7S0P0ogZ7S0PwkgxpFKkgFoFdgC0SoRR'	0.05024941265583038	0.07855372130870819	0.04941608011722565	0.027360782	0.0056109875	0.012277648	0.42852277	0.7154	0.44816118	0.07992193102836609
-1	-1	-1	-1	-1	432.0	0.0	0.0	1.921875	0.0	0.890625	33.15625	0.796875	0.015625	0.0	0.0	2.953125	0.359375	0.9375	0.125	0.125	ROS488_ICAM555_VECad647__Plate_D_p00_0_C09f02d0.TIF	ROS488_ICAM555_VECad647__Plate_D_p00_0_C09f02d2.TIF	label.ROS488_ICAM555_VECad647__Plate_D_p00_0_C09f02d0.TIF	ROS488_ICAM555_VECad647__Plate_D_p00_0_C09f02d1.TIF	ROS488_ICAM555_VECad647__Plate_D_p00_0_C09f02d3.TIF	0	0	0	0	0	87	1	1536	1536	1536	1536	1536	87	b'eLsGJn1IsxntLA++eCKxs2yZZmA02lkeZCUWzaJltLNMhWgZ7S0P0ogZ7S0PwkgxpFKkgFoFdgDFuYRW'	0.06169372797012329	0.08135921508073807	0.05024941265583038	0.038805105	0.008416474	0.015916467	0.42852277	0.7154	0.44816118	0.1057719886302948
-1	-1	-1	-1	-1	462.0	0.0	0.0	1.984375	0.0	0.90625	33.453125	0.8125	0.015625	0.015625	0.0	2.953125	0.34375	0.921875	0.109375	0.140625	ROS488_ICAM555_VECad647__Plate_D_p00_0_C09f03d0.TIF	ROS488_ICAM555_VECad647__Plate_D_p00_0_C09f03d2.TIF	label.ROS488_ICAM555_VECad647__Plate_D_p00_0_C09f03d0.TIF	ROS488_ICAM555_VECad647__Plate_D_p00_0_C09f03d1.TIF	ROS488_ICAM555_VECad647__Plate_D_p00_0_C09f03d3.TIF	0	0	0	0	0	88	1	1536	1536	1536	1536	1536	88	b'eLsGJn1IsxntLA++eCKxs2yZZmA82lkeZCUWzaJltLNMhWgZ7S0P0ogZ7S0PwkgxpFKkgFoFdgDXKIRb'	0.06252706050872803	0.07855372130870819	0.05024941265583038	0.03963843	0.008416474	0.015083134	0.42852277	0.7154	0.44816118	0.10719984769821167
-1	-1	-1	-1	-1	386.0	0.0	0.0	1.9375	0.0	0.875	31.09375	0.796875	0.015625	0.015625	0.015625	2.578125	0.359375	0.921875	0.109375	0.140625	ROS488_ICAM555_VECad647__Plate_D_p00_0_C09f04d0.TIF	ROS488_ICAM555_VECad647__Plate_D_p00_0_C09f04d2.TIF	label.ROS488_ICAM555_VECad647__Plate_D_p00_0_C09f04d0.TIF	ROS488_ICAM555_VECad647__Plate_D_p00_0_C09f04d1.TIF	ROS488_ICAM555_VECad647__Plate_D_p00_0_C09f04d3.TIF	0	0	0	0	0	89	1	1536	1536	1536	1536	1536	89	b'eLsGJn1IsxntLA++eCKxs2yZZmAy2lkeZCUWzaJltLNMhWgZ7S0P0ogZ7S0PwkgxpFKkgFoFdgDol4Rg'	0.05108274519443512	0.08697019517421722	0.04941608011722565	0.04411058	0.0056109875	0.015083134	0.42852277	0.7154	0.44816118	0.09925601879755656
-1	-1	-1	-1	-1	405.0	0.0	0.0	1.953125	0.0	0.859375	32.09375	0.78125	0.015625	0.015625	0.015625	2.609375	0.34375	0.921875	0.109375	0.125	ROS488_ICAM555_VECad647__Plate_D_p00_0_C09f05d0.TIF	ROS488_ICAM555_VECad647__Plate_D_p00_0_C09f05d2.TIF	label.ROS488_ICAM555_VECad647__Plate_D_p00_0_C09f05d0.TIF	ROS488_ICAM555_VECad647__Plate_D_p00_0_C09f05d1.TIF	ROS488_ICAM555_VECad647__Plate_D_p00_0_C09f05d3.TIF	0	0	0	0	0	90	1	1536	1536	1536	1536	1536	90	b'eLsGJn1IsxntLA++eCKxs2yZZmA62lkeZCUWzaJltLNMhWgZ7S0P0ogZ7S0PwkgxpFKkgFoFdgD6BoRl'	0.04661059007048607	0.08135921508073807	0.04941608011722565	0.034332946	0.008416474	0.015916467	0.42852277	0.7154	0.44816118	0.08805445830027263
-1	-1	-1	-1	-1	414.0	0.0	0.0	1.96875	0.0	0.875	32.21875	0.796875	0.015625	0.015625	0.015625	2.8125	0.359375	0.921875	0.109375	0.125	ROS488_ICAM555_VECad647__Plate_D_p00_0_C09f06d0.TIF	ROS488_ICAM555_VECad647__Plate_D_p00_0_C09f06d2.TIF	label.ROS488_ICAM555_VECad647__Plate_D_p00_0_C09f06d0.TIF	ROS488_ICAM555_VECad647__Plate_D_p00_0_C09f06d1.TIF	ROS488_ICAM555_VECad647__Plate_D_p00_0_C09f06d3.TIF	0	0	0	0	0	91	1	1536	1536	1536	1536	1536	91	b'eLsGJn1IsxntLA++eCKxs2yZZmA22lkeZCUWzaJltLNMhWgZ7S0P0ogZ7S0PwkgxpFKkgFoFdgALhIRq'	0.051916081458330154	0.08416470140218735	0.04941608011722565	0.034332946	0.0056109875	0.015083134	0.42852277	0.7154	0.44816118	0.09333452582359314
-1	-1	-1	-1	-1	434.0	0.0	0.0	1.953125	0.0	0.875	33.28125	0.796875	0.015625	0.015625	0.015625	2.8125	0.34375	0.921875	0.125	0.125	ROS488_ICAM555_VECad647__Plate_D_p00_0_C09f07d0.TIF	ROS488_ICAM555_VECad647__Plate_D_p00_0_C09f07d2.TIF	label.ROS488_ICAM555_VECad647__Plate_D_p00_0_C09f07d0.TIF	ROS488_ICAM555_VECad647__Plate_D_p00_0_C09f07d1.TIF	ROS488_ICAM555_VECad647__Plate_D_p00_0_C09f07d3.TIF	0	0	0	0	0	92	1	1536	1536	1536	1536	1536	92	b'eLsGJn1IsxntLA++eCKxs2yZZmA+2lkeZCUWzaJltLNMhWgZ7S0P0ogZ7S0PwkgxpFKkgFoFdgAc84Rv'	0.05274941399693489	0.08135921508073807	0.04941608011722565	0.038805097	0.0056109875	0.015916467	0.42852277	0.7154	0.44816118	0.1000607709089915
-1	-1	-1	-1	-1	402.0	0.0	0.0	1.96875	0.0	0.875	32.0	0.78125	0.015625	0.015625	0.0	2.65625	0.34375	0.921875	0.109375	0.125	ROS488_ICAM555_VECad647__Plate_D_p00_0_C09f08d0.TIF	ROS488_ICAM555_VECad647__Plate_D_p00_0_C09f08d2.TIF	label.ROS488_ICAM555_VECad647__Plate_D_p00_0_C09f08d0.TIF	ROS488_ICAM555_VECad647__Plate_D_p00_0_C09f08d1.TIF	ROS488_ICAM555_VECad647__Plate_D_p00_0_C09f08d3.TIF	0	0	0	0	0	93	1	1536	1536	1536	1536	1536	93	b'eLsGJn1IsxntLA++eCKxs2yZZmAx2lkeZCUWzaJltLNMhWgZ7S0P0ogZ7S0PwkgxpFKkgFoFdgAuYoR0'	0.05108274519443512	0.08135921508073807	0.04941608011722565	0.042443927	0.0056109875	0.014249802	0.42852277	0.7154	0.44816118	0.09710505604743958
-1	-1	-1	-1	-1	391.0	0.0	0.0	1.9375	0.0	0.875	33.484375	0.78125	0.015625	0.015625	0.015625	2.796875	0.359375	0.921875	0.109375	0.140625	ROS488_ICAM555_VECad647__Plate_D_p00_0_C09f09d0.TIF	ROS488_ICAM555_VECad647__Plate_D_p00_0_C09f09d2.TIF	label.ROS488_ICAM555_VECad647__Plate_D_p00_0_C09f09d0.TIF	ROS488_ICAM555_VECad647__Plate_D_p00_0_C09f09d1.TIF	ROS488_ICAM555_VECad647__Plate_D_p00_0_C09f09d3.TIF	0	0	0	0	0	94	1	1536	1536	1536	1536	1536	94	b'eLsGJn1IsxntLA++eCKxs2yZZmA52lkeZCUWzaJltLNMhWgZ7S0P0ogZ7S0PwkgxpFKkgFoFdgA/0YR5'	0.06252706050872803	0.08697019517421722	0.053888238966464996	0.037971765	0.0056109875	0.016749807	0.42852277	0.7154	0.44816118	0.10846116145451863
-1	-1	-1	-1	-1	472.0	0.0	0.0	1.9375	0.0	0.875	32.875	0.78125	0.015625	0.015625	0.015625	2.9375	0.34375	0.921875	0.109375	0.125	ROS488_ICAM555_VECad647__Plate_D_p00_0_C09f10d0.TIF	ROS488_ICAM555_VECad647__Plate_D_p00_0_C09f10d2.TIF	label.ROS488_ICAM555_VECad647__Plate_D_p00_0_C09f10d0.TIF	ROS488_ICAM555_VECad647__Plate_D_p00_0_C09f10d1.TIF	ROS488_ICAM555_VECad647__Plate_D_p00_0_C09f10d3.TIF	0	0	0	0	0	95	1	1536	1536	1536	1536	1536	95	b'eLsGJn1IsxntLA++eCKxs2yZZjjaWR5sJRbNomW0s0yFaBntLQ/SiBntLQ/CSDGkUqSAWgV2ALRPhFE='	0.056388236582279205	0.07855372130870819	0.05024941265583038	0.028194122	0.008416466	0.015083134	0.42852277	0.7154	0.44816118	0.08808782696723938
-1	-1	-1	-1	-1	414.0	0.0	0.0	1.96875	0.0	0.890625	31.5	0.796875	0.015625	0.015625	0.015625	2.65625	0.359375	0.90625	0.109375	0.125	ROS488_ICAM555_VECad647__Plate_D_p00_0_C09f11d0.TIF	ROS488_ICAM555_VECad647__Plate_D_p00_0_C09f11d2.TIF	label.ROS488_ICAM555_VECad647__Plate_D_p00_0_C09f11d0.TIF	ROS488_ICAM555_VECad647__Plate_D_p00_0_C09f11d1.TIF	ROS488_ICAM555_VECad647__Plate_D_p00_0_C09f11d3.TIF	0	0	0	0	0	96	1	1536	1536	1536	1536	1536	96	b'eLsGJn1IsxntLA++eCKxs2yZZmg42lkeZCUWzaJltLNMhWgZ7S0P0ogZ7S0PwkgxpFKkgFoFdgDFvoRW'	0.056388236582279205	0.08697019517421722	0.05024941265583038	0.038805082	0.008416466	0.015083134	0.42852277	0.7154	0.44816118	0.09957681099573772
-1	-1	-1	-1	-1	383.0	0.0	0.0	1.9375	0.0	0.890625	32.265625	0.78125	0.015625	0.015625	0.015625	2.921875	0.359375	0.90625	0.109375	0.140625	ROS488_ICAM555_VECad647__Plate_D_p00_0_C10f00d0.TIF	ROS488_ICAM555_VECad647__Plate_D_p00_0_C10f00d2.TIF	label.ROS488_ICAM555_VECad647__Plate_D_p00_0_C10f00d0.TIF	ROS488_ICAM555_VECad647__Plate_D_p00_0_C10f00d1.TIF	ROS488_ICAM555_VECad647__Plate_D_p00_0_C10f00d3.TIF	0	0	0	0	0	97	1	1536	1536	1536	1536	1536	97	b'eLsGJn1IsxntLA++eCKts2xoMNpZHnwlFs2iZbSzTIVoGe0tD9KIGe0tD8JIMaRSpIBaBXYAFvCEJA=='	0.058054905384778976	0.08135921508073807	0.05472157150506973	0.028194115	0.008416474	0.020388626	0.42852277	0.7154	0.44816118	0.09048816561698914
-1	-1	-1	-1	-1	391.0	0.0	0.0	1.953125	0.0	0.875	31.984375	0.8125	0.015625	0.015625	0.0	2.71875	0.34375	0.921875	0.109375	0.140625	ROS488_ICAM555_VECad647__Plate_D_p00_0_C10f01d0.TIF	ROS488_ICAM555_VECad647__Plate_D_p00_0_C10f01d2.TIF	label.ROS488_ICAM555_VECad647__Plate_D_p00_0_C10f01d0.TIF	ROS488_ICAM555_VECad647__Plate_D_p00_0_C10f01d1.TIF	ROS488_ICAM555_VECad647__Plate_D_p00_0_C10f01d3.TIF	0	0	0	0	0	98	1	1536	1536	1536	1536	1536	98	b'eLsGJn1IsxntLA++eCKts2xokGZgONpZHmQlFs2iZbSzTIVoGe0tD9KIGe0tD8JIMaRSpIBaBXYAKF+EKQ=='	0.05274941399693489	0.08135921508073807	0.05555490404367447	0.02736079	0.0056109875	0.020388633	0.42852277	0.7154	0.44816118	0.08615532517433167
-1	-1	-1	-1	-1	346.0	0.0	0.0	1.921875	0.0	0.875	30.390625	0.765625	0.015625	0.015625	0.015625	2.5625	0.34375	0.921875	0.109375	0.125	ROS488_ICAM555_VECad647__Plate_D_p00_0_C10f02d0.TIF	ROS488_ICAM555_VECad647__Plate_D_p00_0_C10f02d2.TIF	label.ROS488_ICAM555_VECad647__Plate_D_p00_0_C10f02d0.TIF	ROS488_ICAM555_VECad647__Plate_D_p00_0_C10f02d1.TIF	ROS488_ICAM555_VECad647__Plate_D_p00_0_C10f02d3.TIF	0	0	0	0	0	99	1	1536	1536	1536	1536	1536	99	b'eLsGJn1IsxntLA++eCKts2xokGZgNNpZHmQlFs2iZbSzTIVoGe0tD9KIGe0tD8JIMaRSpIBaBXYAOc6ELg=='	0.051916081458330154	0.08135921508073807	0.05472157150506973	0.038805105	0.008416474	0.020388626	0.42852277	0.7154	0.44816118	0.09824987252553304
-1	-1	-1	-1	-1	347.0	0.0	0.0	1.953125	0.0	0.875	31.640625	0.78125	0.015625	0.015625	0.015625	2.625	0.34375	0.921875	0.109375	0.140625	ROS488_ICAM555_VECad647__Plate_D_p00_0_C10f03d0.TIF	ROS488_ICAM555_VECad647__Plate_D_p00_0_C10f03d2.TIF	label.ROS488_ICAM555_VECad647__Plate_D_p00_0_C10f03d0.TIF	ROS488_ICAM555_VECad647__Plate_D_p00_0_C10f03d1.TIF	ROS488_ICAM555_VECad647__Plate_D_p00_0_C10f03d3.TIF	0	0	0	0	0	100	1	1536	1536	1536	1536	1536	100	b'eLsGJn1IsxntLA++eCKts2xokGZgPNpZHmQlFs2iZbSzTIVoGe0tD9KIGe0tD8JIMaRSpIBaBXYASz2EMw=='	0.058054905384778976	0.08416470140218735	0.05555490404367447	0.038805097	0.008416466	0.021221958	0.42852277	0.7154	0.44816118	0.10513457655906677
-1	-1	-1	-1	-1	351.0	0.0	0.0	1.953125	0.0	0.875	29.78125	0.796875	0.015625	0.015625	0.015625	2.53125	0.34375	0.90625	0.109375	0.125	ROS488_ICAM555_VECad647__Plate_D_p00_0_C10f04d0.TIF	ROS488_ICAM555_VECad647__Plate_D_p00_0_C10f04d2.TIF	label.ROS488_ICAM555_VECad647__Plate_D_p00_0_C10f04d0.TIF	ROS488_ICAM555_VECad647__Plate_D_p00_0_C10f04d1.TIF	ROS488_ICAM555_VECad647__Plate_D_p00_0_C10f04d3.TIF	0	0	0	0	0	101	1	1536	1536	1536	1536	1536	101	b'eLsGJn1IsxntLA++eCKts2xokGZgMtpZHmQlFs2iZbSzTIVoGe0tD9KIGe0tD8JIMaRSpIBaBXYAXKyEOA=='	0.05274941399693489	0.09258118271827698	0.053888238966464996	0.038805105	0.00561098	0.020388626	0.42852277	0.7154	0.44816118	0.09981489181518555
-1	-1	-1	-1	-1	361.0	0.0	0.0	1.90625	0.0	0.875	32.46875	0.78125	0.03125	0.0	0.0	2.765625	0.34375	0.921875	0.125	0.125	ROS488_ICAM555_VECad647__Plate_D_p00_0_C10f05d0.TIF	ROS488_ICAM555_VECad647__Plate_D_p00_0_C10f05d2.TIF	label.ROS488_ICAM555_VECad647__Plate_D_p00_0_C10f05d0.TIF	ROS488_ICAM555_VECad647__Plate_D_p00_0_C10f05d1.TIF	ROS488_ICAM555_VECad647__Plate_D_p00_0_C10f05d3.TIF	0	0	0	0	0	102	1	1536	1536	1536	1536	1536	102	b'eLsGJn1IsxntLA++eCKts2xokGZgOtpZHmQlFs2iZbSzTIVoGe0tD9KIGe0tD8JIMaRSpIBaBXYAbhuEPQ=='	0.06252706050872803	0.08416470140218735	0.05919373035430908	0.029027462	0.008416466	0.020388633	0.42852277	0.7154	0.44816118	0.09794963399569194
-1	-1	-1	-1	-1	321.0	0.0	0.0	1.953125	0.0	0.890625	31.28125	0.796875	0.015625	0.0	0.015625	2.5625	0.359375	0.90625	0.109375	0.125	ROS488_ICAM555_VECad647__Plate_D_p00_0_C10f06d0.TIF	ROS488_ICAM555_VECad647__Plate_D_p00_0_C10f06d2.TIF	label.ROS488_ICAM555_VECad647__Plate_D_p00_0_C10f06d0.TIF	ROS488_ICAM555_VECad647__Plate_D_p00_0_C10f06d1.TIF	ROS488_ICAM555_VECad647__Plate_D_p00_0_C10f06d3.TIF	0	0	0	0	0	103	1	1536	1536	1536	1536	1536	103	b'eLsGJn1IsxntLA++eCKts2xokGZgNtpZHmQlFs2iZbSzTIVoGe0tD9KIGe0tD8JIMaRSpIBaBXYAf4qEQg=='	0.05722156912088394	0.0897756889462471	0.05472157150506973	0.03266628	0.008416466	0.020388626	0.42852277	0.7154	0.44816118	0.09562308589617412
-1	-1	-1	-1	-1	352.0	0.0	0.0	1.921875	0.0	0.875	33.265625	0.78125	0.015625	0.015625	0.015625	2.734375	0.34375	0.921875	0.109375	0.125	ROS488_ICAM555_VECad647__Plate_D_p00_0_C10f07d0.TIF	ROS488_ICAM555_VECad647__Plate_D_p00_0_C10f07d2.TIF	label.ROS488_ICAM555_VECad647__Plate_D_p00_0_C10f07d0.TIF	ROS488_ICAM555_VECad647__Plate_D_p00_0_C10f07d1.TIF	ROS488_ICAM555_VECad647__Plate_D_p00_0_C10f07d3.TIF	0	0	0	0	0	104	1	1536	1536	1536	1536	1536	104	b'eLsGJn1IsxntLA++eCKts2xokGZgPtpZHmQlFs2iZbSzTIVoGe0tD9KIGe0tD8JIMaRSpIBaBXYAkPmERw=='	0.06783254444599152	0.08416470140218735	0.05919373035430908	0.029027462	0.008416466	0.0195553	0.42852277	0.7154	0.44816118	0.10162913799285889
-1	-1	-1	-1	-1	366.0	0.0	0.0	2.0	0.0	0.875	32.09375	0.796875	0.015625	0.015625	0.0	2.640625	0.359375	0.921875	0.109375	0.125	ROS488_ICAM555_VECad647__Plate_D_p00_0_C10f08d0.TIF	ROS488_ICAM555_VECad647__Plate_D_p00_0_C10f08d2.TIF	label.ROS488_ICAM555_VECad647__Plate_D_p00_0_C10f08d0.TIF	ROS488_ICAM555_VECad647__Plate_D_p00_0_C10f08d1.TIF	ROS488_ICAM555_VECad647__Plate_D_p00_0_C10f08d3.TIF	0	0	0	0	0	105	1	1536	1536	1536	1536	1536	105	b'eLsGJn1IsxntLA++eCKts2xokGZgMdpZHmQlFs2iZbSzTIVoGe0tD9KIGe0tD8JIMaRSpIBaBXYAomiETA=='	0.06252706050872803	0.08416470140218735	0.05555490404367447	0.033499613	0.008416466	0.020388633	0.42852277	0.7154	0.44816118	0.10176709294319153
-1	-1	-1	-1	-1	349.0	0.0	0.0	1.953125	0.0	0.875	31.25	0.78125	0.015625	0.015625	0.0	2.4375	0.34375	0.9375	0.109375	0.125	ROS488_ICAM555_VECad647__Plate_D_p00_0_C10f09d0.TIF	ROS488_ICAM555_VECad647__Plate_D_p00_0_C10f09d2.TIF	label.ROS488_ICAM555_VECad647__Plate_D_p00_0_C10f09d0.TIF	ROS488_ICAM555_VECad647__Plate_D_p00_0_C10f09d1.TIF	ROS488_ICAM555_VECad647__Plate_D_p00_0_C10f09d3.TIF	0	0	0	0	0	106	1	1536	1536	1536	1536	1536	106	b'eLsGJn1IsxntLA++eCKts2xokGZgOdpZHmQlFs2iZbSzTIVoGe0tD9KIGe0tD8JIMaRSpIBaBXYAs9eEUQ=='	0.056388236582279205	0.08416470140218735	0.05472157150506973	0.03797175	0.0056109875	0.021221958	0.42852277	0.7154	0.44816118	0.10090967019399007
-1	-1	-1	-1	-1	347.0	0.0	0.0	1.921875	0.0	0.875	30.875	0.796875	0.015625	0.015625	0.015625	2.5625	0.34375	0.921875	0.109375	0.125	ROS488_ICAM555_VECad647__Plate_D_p00_0_C10f10d0.TIF	ROS488_ICAM555_VECad647__Plate_D_p00_0_C10f10d2.TIF	label.ROS488_ICAM555_VECad647__Plate_D_p00_0_C10f10d0.TIF	ROS488_ICAM555_VECad647__Plate_D_p00_0_C10f10d1.TIF	ROS488_ICAM555_VECad647__Plate_D_p00_0_C10f10d3.TIF	0	0	0	0	0	107	1	1536	1536	1536	1536	1536	107	b'eLsGJn1IsxntLA++eCKts2xokGY42lkebCUWzaJltLNMhWgZ7S0P0ogZ7S0PwkgxpFKkgFoFdgAoZIQp'	0.05024941265583038	0.08135921508073807	0.05919373035430908	0.032666277	0.008416466	0.021221966	0.42852277	0.7154	0.44816118	0.08678758144378662
-1	-1	-1	-1	-1	285.0	0.0	0.0	1.96875	0.0	0.890625	28.515625	0.796875	0.015625	0.015625	0.015625	2.3125	0.34375	0.9375	0.109375	0.125	ROS488_ICAM555_VECad647__Plate_D_p00_0_C10f11d0.TIF	ROS488_ICAM555_VECad647__Plate_D_p00_0_C10f11d2.TIF	label.ROS488_ICAM555_VECad647__Plate_D_p00_0_C10f11d0.TIF	ROS488_ICAM555_VECad647__Plate_D_p00_0_C10f11d1.TIF	ROS488_ICAM555_VECad647__Plate_D_p00_0_C10f11d3.TIF	0	0	0	0	0	108	1	1536	1536	1536	1536	1536	108	b'eLsGJn1IsxntLA++eCKts2xokGZoONpZHmQlFs2iZbSzTIVoGe0tD9KIGe0tD8JIMaRSpIBaBXYAOdOELg=='	0.045777253806591034	0.08135921508073807	0.06449921429157257	0.03516627	0.0056109875	0.021221958	0.42852277	0.7154	0.44816118	0.09176363547643025
-1	-1	-1	-1	-1	285.0	0.0	0.0	1.890625	0.0	0.875	26.5625	0.796875	0.015625	0.0	0.015625	2.203125	0.34375	0.921875	0.125	0.125	ROS488_ICAM555_VECad647__Plate_D_p00_0_C11f00d0.TIF	ROS488_ICAM555_VECad647__Plate_D_p00_0_C11f00d2.TIF	label.ROS488_ICAM555_VECad647__Plate_D_p00_0_C11f00d0.TIF	ROS488_ICAM555_VECad647__Plate_D_p00_0_C11f00d1.TIF	ROS488_ICAM555_VECad647__Plate_D_p00_0_C11f00d3.TIF	0	0	0	0	0	109	1	1536	1536	1536	1536	1536	109	b'eLsGJn1IsxntLA++eCKts2xoONpZHnwlFs2iZbSzTIVoGe0tD9KIGe0tD8JIMaRSpIBaBXYAKG6EKQ=='	0.04047176241874695	0.08135921508073807	0.0449439212679863	0.022055294	0.0056109875	0.010610983	0.42852277	0.7154	0.44816118	0.07743236422538757
-1	-1	-1	-1	-1	313.0	0.0	0.0	1.953125	0.0	0.875	27.578125	0.78125	0.015625	0.015625	0.015625	2.203125	0.34375	0.921875	0.109375	0.125	ROS488_ICAM555_VECad647__Plate_D_p00_0_C11f01d0.TIF	ROS488_ICAM555_VECad647__Plate_D_p00_0_C11f01d2.TIF	label.ROS488_ICAM555_VECad647__Plate_D_p00_0_C11f01d0.TIF	ROS488_ICAM555_VECad647__Plate_D_p00_0_C11f01d1.TIF	ROS488_ICAM555_VECad647__Plate_D_p00_0_C11f01d3.TIF	0	0	0	0	0	110	1	1536	1536	1536	1536	1536	110	b'eLsGJn1IsxntLA++eCKts2xomGZgONpZHmQlFs2iZbSzTIVoGe0tD9KIGe0tD8JIMaRSpIBaBXYAOd2ELg=='	0.04130509868264198	0.08135921508073807	0.0449439212679863	0.026527453	0.0056109875	0.011444315	0.42852277	0.7154	0.44816118	0.08123743534088135
-1	-1	-1	-1	-1	281.0	0.0	0.0	1.9375	0.0	0.875	27.25	0.78125	0.015625	0.015625	0.015625	2.140625	0.34375	0.921875	0.109375	0.125	ROS488_ICAM555_VECad647__Plate_D_p00_0_C11f02d0.TIF	ROS488_ICAM555_VECad647__Plate_D_p00_0_C11f02d2.TIF	label.ROS488_ICAM555_VECad647__Plate_D_p00_0_C11f02d0.TIF	ROS488_ICAM555_VECad647__Plate_D_p00_0_C11f02d1.TIF	ROS488_ICAM555_VECad647__Plate_D_p00_0_C11f02d3.TIF	0	0	0	0	0	111	1	1536	1536	1536	1536	1536	111	b'eLsGJn1IsxntLA++eCKts2xomGZgNNpZHmQlFs2iZbSzTIVoGe0tD9KIGe0tD8JIMaRSpIBaBXYAS0yEMw=='	0.0449439212679863	0.08416470140218735	0.0449439212679863	0.027360786	0.0056109875	0.011444315	0.42852277	0.7154	0.44816118	0.09091068307558696
-1	-1	-1	-1	-1	275.0	0.0	0.0	1.953125	0.0	0.875	26.609375	0.78125	0.015625	0.015625	0.015625	2.046875	0.34375	0.921875	0.109375	0.125	ROS488_ICAM555_VECad647__Plate_D_p00_0_C11f03d0.TIF	ROS488_ICAM555_VECad647__Plate_D_p00_0_C11f03d2.TIF	label.ROS488_ICAM555_VECad647__Plate_D_p00_0_C11f03d0.TIF	ROS488_ICAM555_VECad647__Plate_D_p00_0_C11f03d1.TIF	ROS488_ICAM555_VECad647__Plate_D_p00_0_C11f03d3.TIF	0	0	0	0	0	112	1	1536	1536	1536	1536	1536	112	b'eLsGJn1IsxntLA++eCKts2xomGZgPNpZHmQlFs2iZbSzTIVoGe0tD9KIGe0tD8JIMaRSpIBaBXYAXLuEOA=='	0.04130509868264198	0.08697019517421722	0.0449439212679863	0.02288863	0.0056109875	0.010610983	0.42852277	0.7154	0.44816118	0.09028567870457967
-1	-1	-1	-1	-1	221.0	0.0	0.0	1.890625	0.0	0.875	23.375	0.78125	0.015625	0.015625	0.015625	1.6875	0.359375	0.921875	0.109375	0.125	ROS488_ICAM555_VECad647__Plate_D_p00_0_C11f04d0.TIF	ROS488_ICAM555_VECad647__Plate_D_p00_0_C11f04d2.TIF	label.ROS488_ICAM555_VECad647__Plate_D_p00_0_C11f04d0.TIF	ROS488_ICAM555_VECad647__Plate_D_p00_0_C11f04d1.TIF	ROS488_ICAM555_VECad647__Plate_D_p00_0_C11f04d3.TIF	0	0	0	0	0	113	1	1536	1536	1536	1536	1536	113	b'eLsGJn1IsxntLA++eCKts2xomGZgMtpZHmQlFs2iZbSzTIVoGe0tD9KIGe0tD8JIMaRSpIBaBXYAbiqEPQ=='	0.04047176241874695	0.0897756889462471	0.04411058872938156	0.010610983	0.00561098	0.006138824	0.42852277	0.7154	0.44816118	0.07510155936082204
-1	-1	-1	-1	-1	293.0	0.0	0.0	1.921875	0.0	0.875	27.4375	0.78125	0.015625	0.015625	0.015625	2.125	0.34375	0.921875	0.109375	0.140625	ROS488_ICAM555_VECad647__Plate_D_p00_0_C11f05d0.TIF	ROS488_ICAM555_VECad647__Plate_D_p00_0_C11f05d2.TIF	label.ROS488_ICAM555_VECad647__Plate_D_p00_0_C11f05d0.TIF	ROS488_ICAM555_VECad647__Plate_D_p00_0_C11f05d1.TIF	ROS488_ICAM555_VECad647__Plate_D_p00_0_C11f05d3.TIF	0	0	0	0	0	114	1	1536	1536	1536	1536	1536	114	b'eLsGJn1IsxntLA++eCKts2xomGZgOtpZHmQlFs2iZbSzTIVoGe0tD9KIGe0tD8JIMaRSpIBaBXYAf5mEQg=='	0.04047176241874695	0.08416470140218735	0.0449439212679863	0.018416472	0.0056109875	0.011444308	0.42852277	0.7154	0.44816118	0.07819803555806477
-1	-1	-1	-1	-1	280.0	0.0	0.0	1.90625	0.0	0.890625	25.796875	0.8125	0.015625	0.015625	0.015625	2.03125	0.359375	0.921875	0.109375	0.140625	ROS488_ICAM555_VECad647__Plate_D_p00_0_C11f06d0.TIF	ROS488_ICAM555_VECad647__Plate_D_p00_0_C11f06d2.TIF	label.ROS488_ICAM555_VECad647__Plate_D_p00_0_C11f06d0.TIF	ROS488_ICAM555_VECad647__Plate_D_p00_0_C11f06d1.TIF	ROS488_ICAM555_VECad647__Plate_D_p00_0_C11f06d3.TIF	0	0	0	0	0	115	1	1536	1536	1536	1536	1536	115	b'eLsGJn1IsxntLA++eCKts2xomGZgNtpZHmQlFs2iZbSzTIVoGe0tD9KIGe0tD8JIMaRSpIBaBXYAkQiERw=='	0.0449439212679863	0.09819215536117554	0.0449439212679863	0.01758314	0.00561098	0.010610975	0.42852277	0.7154	0.44816118	0.08186137676239014
-1	-1	-1	-1	-1	268.0	0.0	0.0	1.921875	0.0	0.875	26.765625	0.8125	0.015625	0.015625	0.015625	2.03125	0.34375	0.921875	0.109375	0.140625	ROS488_ICAM555_VECad647__Plate_D_p00_0_C11f07d0.TIF	ROS488_ICAM555_VECad647__Plate_D_p00_0_C11f07d2.TIF	label.ROS488_ICAM555_VECad647__Plate_D_p00_0_C11f07d0.TIF	ROS488_ICAM555_VECad647__Plate_D_p00_0_C11f07d1.TIF	ROS488_ICAM555_VECad647__Plate_D_p00_0_C11f07d3.TIF	0	0	0	0	0	116	1	1536	1536	1536	1536	1536	116	b'eLsGJn1IsxntLA++eCKts2xomGZgPtpZHmQlFs2iZbSzTIVoGe0tD9KIGe0tD8JIMaRSpIBaBXYAoneETA=='	0.0449439212679863	0.08416470140218735	0.0449439212679863	0.02569412	0.0056109875	0.011444308	0.42852277	0.7154	0.44816118	0.08503584067026775
-1	-1	-1	-1	-1	286.0	0.0	0.0	1.953125	0.0	0.875	27.3125	0.78125	0.015625	0.015625	0.015625	1.953125	0.359375	0.921875	0.109375	0.140625	ROS488_ICAM555_VECad647__Plate_D_p00_0_C11f08d0.TIF	ROS488_ICAM555_VECad647__Plate_D_p00_0_C11f08d2.TIF	label.ROS488_ICAM555_VECad647__Plate_D_p00_0_C11f08d0.TIF	ROS488_ICAM555_VECad647__Plate_D_p00_0_C11f08d1.TIF	ROS488_ICAM555_VECad647__Plate_D_p00_0_C11f08d3.TIF	0	0	0	0	0	117	1	1536	1536	1536	1536	1536	117	b'eLsGJn1IsxntLA++eCKts2xomGZgMdpZHmQlFs2iZbSzTIVoGe0tD9KIGe0tD8JIMaRSpIBaBXYAs+aEUQ=='	0.0449439212679863	0.08697019517421722	0.0449439212679863	0.021221962	0.0056109875	0.010610983	0.42852277	0.7154	0.44816118	0.08518307407697041
-1	-1	-1	-1	-1	316.0	0.0	0.0	1.953125	0.0	0.875	27.625	0.796875	0.015625	0.015625	0.015625	2.046875	0.359375	0.90625	0.109375	0.125	ROS488_ICAM555_VECad647__Plate_D_p00_0_C11f09d0.TIF	ROS488_ICAM555_VECad647__Plate_D_p00_0_C11f09d2.TIF	label.ROS488_ICAM555_VECad647__Plate_D_p00_0_C11f09d0.TIF	ROS488_ICAM555_VECad647__Plate_D_p00_0_C11f09d1.TIF	ROS488_ICAM555_VECad647__Plate_D_p00_0_C11f09d3.TIF	0	0	0	0	0	118	1	1536	1536	1536	1536	1536	118	b'eLsGJn1IsxntLA++eCKts2xomGZgOdpZHmQlFs2iZbSzTIVoGe0tD9KIGe0tD8JIMaRSpIBaBXYAxVWEVg=='	0.0449439212679863	0.08697019517421722	0.0449439212679863	0.022888623	0.0056109875	0.011444308	0.42852277	0.7154	0.44816118	0.08786329627037048
-1	-1	-1	-1	-1	305.0	0.0	0.0	1.9375	0.0	0.875	27.59375	0.78125	0.015625	0.015625	0.015625	2.015625	0.359375	0.921875	0.109375	0.125	ROS488_ICAM555_VECad647__Plate_D_p00_0_C11f10d0.TIF	ROS488_ICAM555_VECad647__Plate_D_p00_0_C11f10d2.TIF	label.ROS488_ICAM555_VECad647__Plate_D_p00_0_C11f10d0.TIF	ROS488_ICAM555_VECad647__Plate_D_p00_0_C11f10d1.TIF	ROS488_ICAM555_VECad647__Plate_D_p00_0_C11f10d3.TIF	0	0	0	0	0	119	1	1536	1536	1536	1536	1536	119	b'eLsGJn1IsxntLA++eCKts2xomGY42lkebCUWzaJltLNMhWgZ7S0P0ogZ7S0PwkgxpFKkgFoFdgA54oQu'	0.04130509868264198	0.08135921508073807	0.0449439212679863	0.02205529	0.0056109875	0.010610983	0.42852277	0.7154	0.44816118	0.08304192622502644
-1	-1	-1	-1	-1	283.0	0.0	0.0	1.9375	0.0	0.890625	26.703125	0.796875	0.015625	0.015625	0.015625	2.03125	0.34375	0.953125	0.109375	0.109375	ROS488_ICAM555_VECad647__Plate_D_p00_0_C11f11d0.TIF	ROS488_ICAM555_VECad647__Plate_D_p00_0_C11f11d2.TIF	label.ROS488_ICAM555_VECad647__Plate_D_p00_0_C11f11d0.TIF	ROS488_ICAM555_VECad647__Plate_D_p00_0_C11f11d1.TIF	ROS488_ICAM555_VECad647__Plate_D_p00_0_C11f11d3.TIF	0	0	0	0	0	120	1	1536	1536	1536	1536	1536	120	b'eLsGJn1IsxntLA++eCKts2xomGZoONpZHmQlFs2iZbSzTIVoGe0tD9KIGe0tD8JIMaRSpIBaBXYAS1GEMw=='	0.04661059007048607	0.09258118271827698	0.04858274757862091	0.02288863	0.008416466	0.010610983	0.42852277	0.7154	0.44816118	0.09146010875701904
-1	-1	-1	-1	-1	271.0	0.0	0.0	1.953125	0.0	0.90625	27.53125	0.765625	0.03125	0.015625	0.015625	2.171875	0.359375	0.953125	0.109375	0.125	ROS488_ICAM555_VECad647__Plate_D_p00_0_D02f00d0.TIF	ROS488_ICAM555_VECad647__Plate_D_p00_0_D02f00d2.TIF	label.ROS488_ICAM555_VECad647__Plate_D_p00_0_D02f00d0.TIF	ROS488_ICAM555_VECad647__Plate_D_p00_0_D02f00d1.TIF	ROS488_ICAM555_VECad647__Plate_D_p00_0_D02f00d3.TIF	0	0	0	0	0	121	1	1536	1536	1536	1536	1536	121	b'eLsGJn1IsxntLA++eCKps0yzlspoZ5kKrZvRzvKgjJbR3vIgjZjR3vIgjBRDKkUKqFVgBwA58YQu'	0.04130509868264198	0.08416470140218735	0.0449439212679863	0.02288863	0.0056109875	0.011444315	0.42852277	0.7154	0.44816118	0.07245300213495891
-1	-1	-1	-1	-1	271.0	0.0	0.0	2.015625	0.0	0.90625	27.625	0.8125	0.015625	0.015625	0.015625	2.234375	0.34375	0.921875	0.109375	0.125	ROS488_ICAM555_VECad647__Plate_D_p00_0_D02f01d0.TIF	ROS488_ICAM555_VECad647__Plate_D_p00_0_D02f01d2.TIF	label.ROS488_ICAM555_VECad647__Plate_D_p00_0_D02f01d0.TIF	ROS488_ICAM555_VECad647__Plate_D_p00_0_D02f01d1.TIF	ROS488_ICAM555_VECad647__Plate_D_p00_0_D02f01d3.TIF	0	0	0	0	0	122	1	1536	1536	1536	1536	1536	122	b'eLsGJn1IsxntLA++eCKpswyuRg1HO8uDrMSiWbSMdpapEC2jveVBGjGjveVBGCmGVIoUUKvADgBLYIQz'	0.04047176241874695	0.08416470140218735	0.0449439212679863	0.02569412	0.0056109875	0.011444315	0.42852277	0.7154	0.44816118	0.07214058935642242
-1	-1	-1	-1	-1	275.0	0.0	0.0	1.9375	0.0	0.875	27.46875	0.78125	0.015625	0.015625	0.015625	2.21875	0.34375	0.921875	0.109375	0.140625	ROS488_ICAM555_VECad647__Plate_D_p00_0_D02f02d0.TIF	ROS488_ICAM555_VECad647__Plate_D_p00_0_D02f02d2.TIF	label.ROS488_ICAM555_VECad647__Plate_D_p00_0_D02f02d0.TIF	ROS488_ICAM555_VECad647__Plate_D_p00_0_D02f02d1.TIF	ROS488_ICAM555_VECad647__Plate_D_p00_0_D02f02d3.TIF	0	0	0	0	0	123	1	1536	1536	1536	1536	1536	123	b'eLsGJn1IsxntLA++eCKpswyuRo1GO8uDrMSiWbSMdpapEC2jveVBGjGjveVBGCmGVIoUUKvADgBcz4Q4'	0.04130509868264198	0.08697019517421722	0.0449439212679863	0.025694117	0.008416466	0.011444315	0.42852277	0.7154	0.44816118	0.07863047222296397
-1	-1	-1	-1	-1	251.0	0.0	0.0	1.953125	0.0	0.875	26.765625	0.8125	0.015625	0.015625	0.015625	2.125	0.359375	0.921875	0.109375	0.125	ROS488_ICAM555_VECad647__Plate_D_p00_0_D02f03d0.TIF	ROS488_ICAM555_VECad647__Plate_D_p00_0_D02f03d2.TIF	label.ROS488_ICAM555_VECad647__Plate_D_p00_0_D02f03d0.TIF	ROS488_ICAM555_VECad647__Plate_D_p00_0_D02f03d1.TIF	ROS488_ICAM555_VECad647__Plate_D_p00_0_D02f03d3.TIF	0	0	0	0	0	124	1	1536	1536	1536	1536	1536	124	b'eLsGJn1IsxntLA++eCKpswyuRo1HO8uDrMSiWbSMdpapEC2jveVBGjGjveVBGCmGVIoUUKvADgBuPoQ9'	0.04130509868264198	0.0897756889462471	0.0449439212679863	0.022888623	0.00561098	0.011444308	0.42852277	0.7154	0.44816118	0.0771931807200114
-1	-1	-1	-1	-1	222.0	0.0	0.0	1.921875	0.0	0.875	23.984375	0.796875	0.015625	0.015625	0.015625	1.859375	0.359375	0.921875	0.109375	0.125	ROS488_ICAM555_VECad647__Plate_D_p00_0_D02f04d0.TIF	ROS488_ICAM555_VECad647__Plate_D_p00_0_D02f04d2.TIF	label.ROS488_ICAM555_VECad647__Plate_D_p00_0_D02f04d0.TIF	ROS488_ICAM555_VECad647__Plate_D_p00_0_D02f04d1.TIF	ROS488_ICAM555_VECad647__Plate_D_p00_0_D02f04d3.TIF	0	0	0	0	0	125	1	1536	1536	1536	1536	1536	125	b'eLsGJn1IsxntLA++eCKpswyuRk1GO8uDrMSiWbSMdpapEC2jveVBGjGjveVBGCmGVIoUUKvADgB/rYRC'	0.0449439212679863	0.09538666903972626	0.0449439212679863	0.013110984	0.00561098	0.010610975	0.42852277	0.7154	0.44816118	0.07688715060551961
-1	-1	-1	-1	-1	267.0	0.0	0.0	1.921875	0.0	0.875	27.0625	0.78125	0.015625	0.015625	0.015625	2.1875	0.34375	0.9375	0.109375	0.140625	ROS488_ICAM555_VECad647__Plate_D_p00_0_D02f05d0.TIF	ROS488_ICAM555_VECad647__Plate_D_p00_0_D02f05d2.TIF	label.ROS488_ICAM555_VECad647__Plate_D_p00_0_D02f05d0.TIF	ROS488_ICAM555_VECad647__Plate_D_p00_0_D02f05d1.TIF	ROS488_ICAM555_VECad647__Plate_D_p00_0_D02f05d3.TIF	0	0	0	0	0	126	1	1536	1536	1536	1536	1536	126	b'eLsGJn1IsxntLA++eCKpswyuRk1HO8uDrMSiWbSMdpapEC2jveVBGjGjveVBGCmGVIoUUKvADgCRHIRH'	0.04047176241874695	0.0897756889462471	0.0449439212679863	0.02569412	0.00561098	0.012277648	0.42852277	0.7154	0.44816118	0.07449632386366527
-1	-1	-1	-1	-1	234.0	0.0	0.0	1.921875	0.0	0.875	25.265625	0.828125	0.015625	0.015625	0.015625	2.140625	0.359375	1.0	0.125	0.125	ROS488_ICAM555_VECad647__Plate_D_p00_0_D02f06d0.TIF	ROS488_ICAM555_VECad647__Plate_D_p00_0_D02f06d2.TIF	label.ROS488_ICAM555_VECad647__Plate_D_p00_0_D02f06d0.TIF	ROS488_ICAM555_VECad647__Plate_D_p00_0_D02f06d1.TIF	ROS488_ICAM555_VECad647__Plate_D_p00_0_D02f06d3.TIF	0	0	0	0	0	127	1	1536	1536	1536	1536	1536	127	b'eLsGJn1IsxntLA++eCKpswyuRs1GO8uDrMSiWbSMdpapEC2jveVBGjGjveVBGCmGVIoUUKvADgCii4RM'	0.04130509868264198	0.0897756889462471	0.0449439212679863	0.02038863	0.00561098	0.010610983	0.42852277	0.7154	0.44816118	0.07660587628682454
-1	-1	-1	-1	-1	276.0	0.0	0.0	2.0	0.0	0.875	28.375	0.78125	0.015625	0.015625	0.015625	2.25	0.34375	0.953125	0.109375	0.125	ROS488_ICAM555_VECad647__Plate_D_p00_0_D02f07d0.TIF	ROS488_ICAM555_VECad647__Plate_D_p00_0_D02f07d2.TIF	label.ROS488_ICAM555_VECad647__Plate_D_p00_0_D02f07d0.TIF	ROS488_ICAM555_VECad647__Plate_D_p00_0_D02f07d1.TIF	ROS488_ICAM555_VECad647__Plate_D_p00_0_D02f07d3.TIF	0	0	0	0	0	128	1	1536	1536	1536	1536	1536	128	b'eLsGJn1IsxntLA++eCKpswyuRs1HO8uDrMSiWbSMdpapEC2jveVBGjGjveVBGCmGVIoUUKvADgCz+oRR'	0.045777253806591034	0.08416470140218735	0.04858274757862091	0.034332946	0.0056109875	0.015916467	0.42852277	0.7154	0.44816118	0.08579292893409729
-1	-1	-1	-1	-1	276.0	0.0	0.0	2.015625	0.0	0.890625	29.34375	0.78125	0.015625	0.015625	0.015625	2.375	0.34375	0.921875	0.125	0.125	ROS488_ICAM555_VECad647__Plate_D_p00_0_D02f08d0.TIF	ROS488_ICAM555_VECad647__Plate_D_p00_0_D02f08d2.TIF	label.ROS488_ICAM555_VECad647__Plate_D_p00_0_D02f08d0.TIF	ROS488_ICAM555_VECad647__Plate_D_p00_0_D02f08d1.TIF	ROS488_ICAM555_VECad647__Plate_D_p00_0_D02f08d3.TIF	0	0	0	0	0	129	1	1536	1536	1536	1536	1536	129	b'eLsGJn1IsxntLA++eCKpswyuRi1GO8uDrMSiWbSMdpapEC2jveVBGjGjveVBGCmGVIoUUKvADgDFaYRW'	0.0449439212679863	0.08697019517421722	0.0449439212679863	0.032666277	0.008416466	0.015083142	0.42852277	0.7154	0.44816118	0.08429296811421712
-1	-1	-1	-1	-1	275.0	0.0	0.0	1.96875	0.0	0.890625	27.859375	0.796875	0.015625	0.015625	0.015625	2.3125	0.34375	0.9375	0.109375	0.125	ROS488_ICAM555_VECad647__Plate_D_p00_0_D02f09d0.TIF	ROS488_ICAM555_VECad647__Plate_D_p00_0_D02f09d2.TIF	label.ROS488_ICAM555_VECad647__Plate_D_p00_0_D02f09d0.TIF	ROS488_ICAM555_VECad647__Plate_D_p00_0_D02f09d1.TIF	ROS488_ICAM555_VECad647__Plate_D_p00_0_D02f09d3.TIF	0	0	0	0	0	130	1	1536	1536	1536	1536	1536	130	b'eLsGJn1IsxntLA++eCKpswyuRi1HO8uDrMSiWbSMdpapEC2jveVBGjGjveVBGCmGVIoUUKvADgDW2IRb'	0.0449439212679863	0.08697019517421722	0.04858274757862091	0.029027455	0.008416466	0.015083142	0.42852277	0.7154	0.44816118	0.08363952239354451
-1	-1	-1	-1	-1	252.0	0.0	0.0	1.953125	0.0	0.890625	27.53125	0.78125	0.015625	0.015625	0.015625	2.125	0.34375	0.921875	0.109375	0.140625	ROS488_ICAM555_VECad647__Plate_D_p00_0_D02f10d0.TIF	ROS488_ICAM555_VECad647__Plate_D_p00_0_D02f10d2.TIF	label.ROS488_ICAM555_VECad647__Plate_D_p00_0_D02f10d0.TIF	ROS488_ICAM555_VECad647__Plate_D_p00_0_D02f10d1.TIF	ROS488_ICAM555_VECad647__Plate_D_p00_0_D02f10d3.TIF	0	0	0	0	0	131	1	1536	1536	1536	1536	1536	131	b'eLsGJn1IsxntLA++eCKpswyqRg1HO8uDrcSiWbSMdpapEC2jveVBGjGjveVBGCmGVIoUUKvADgBLZYQz'	0.04130509868264198	0.08697019517421722	0.0449439212679863	0.026527453	0.008416466	0.011444315	0.42852277	0.7154	0.44816118	0.07639812429745992
-1	-1	-1	-1	-1	269.0	0.0	0.0	1.953125	0.0	0.875	26.296875	0.78125	0.015625	0.015625	0.015625	2.171875	0.34375	0.921875	0.109375	0.125	ROS488_ICAM555_VECad647__Plate_D_p00_0_D02f11d0.TIF	ROS488_ICAM555_VECad647__Plate_D_p00_0_D02f11d2.TIF	label.ROS488_ICAM555_VECad647__Plate_D_p00_0_D02f11d0.TIF	ROS488_ICAM555_VECad647__Plate_D_p00_0_D02f11d1.TIF	ROS488_ICAM555_VECad647__Plate_D_p00_0_D02f11d3.TIF	0	0	0	0	0	132	1	1536	1536	1536	1536	1536	132	b'eLsGJn1IsxntLA++eCKpswyqRg0NRzvLg6zEolm0jHaWqRAto73lQRoxo73lQRgphlSKFFCrwA4AXNSEOA=='	0.0449439212679863	0.0897756889462471	0.04858274757862091	0.02288863	0.008416466	0.011444315	0.42852277	0.7154	0.44816118	0.08146241803963979
-1	-1	-1	-1	-1	164.0	0.0	0.0	1.921875	0.0	0.859375	24.171875	0.78125	0.015625	0.015625	0.015625	1.84375	0.34375	0.9375	0.109375	0.125	ROS488_ICAM555_VECad647__Plate_D_p00_0_D03f00d0.TIF	ROS488_ICAM555_VECad647__Plate_D_p00_0_D03f00d2.TIF	label.ROS488_ICAM555_VECad647__Plate_D_p00_0_D03f00d0.TIF	ROS488_ICAM555_VECad647__Plate_D_p00_0_D03f00d1.TIF	ROS488_ICAM555_VECad647__Plate_D_p00_0_D03f00d3.TIF	0	0	0	0	0	133	1	1536	1536	1536	1536	1536	133	b'eLsGJn1IsxntLA++eCKps+xiYDzaWR58JRbNomW0s0yFaBntLQ/SiBntLQ/CSDGkUqSAWgV2AEtvhDM='	0.04047176241874695	0.07574823498725891	0.043277256190776825	0.01591647	0.00561098	0.00977765	0.42852277	0.7154	0.44816118	0.07637280722459157
-1	-1	-1	-1	-1	195.0	0.0	0.0	1.9375	0.0	0.875	25.1875	0.78125	0.015625	0.015625	0.015625	2.125	0.34375	0.921875	0.125	0.125	ROS488_ICAM555_VECad647__Plate_D_p00_0_D03f01d0.TIF	ROS488_ICAM555_VECad647__Plate_D_p00_0_D03f01d2.TIF	label.ROS488_ICAM555_VECad647__Plate_D_p00_0_D03f01d0.TIF	ROS488_ICAM555_VECad647__Plate_D_p00_0_D03f01d1.TIF	ROS488_ICAM555_VECad647__Plate_D_p00_0_D03f01d3.TIF	0	0	0	0	0	134	1	1536	1536	1536	1536	1536	134	b'eLsGJn1IsxntLA++eCKps+xiYJxmYDjaWR5kJRbNomW0s0yFaBntLQ/SiBntLQ/CSDGkUqSAWgV2AFzehDg='	0.03963842988014221	0.07294274121522903	0.043277256190776825	0.01758314	0.00561098	0.010610983	0.42852277	0.7154	0.44816118	0.07474302252133687
-1	-1	-1	-1	-1	162.0	0.0	0.0	1.9375	0.0	0.875	24.6875	0.78125	0.015625	0.015625	0.015625	1.96875	0.34375	0.921875	0.109375	0.125	ROS488_ICAM555_VECad647__Plate_D_p00_0_D03f02d0.TIF	ROS488_ICAM555_VECad647__Plate_D_p00_0_D03f02d2.TIF	label.ROS488_ICAM555_VECad647__Plate_D_p00_0_D03f02d0.TIF	ROS488_ICAM555_VECad647__Plate_D_p00_0_D03f02d1.TIF	ROS488_ICAM555_VECad647__Plate_D_p00_0_D03f02d3.TIF	0	0	0	0	0	135	1	1536	1536	1536	1536	1536	135	b'eLsGJn1IsxntLA++eCKps+xiYJxmYDTaWR5kJRbNomW0s0yFaBntLQ/SiBntLQ/CSDGkUqSAWgV2AG5NhD0='	0.04130509868264198	0.07855372130870819	0.04411058872938156	0.01758314	0.0056109875	0.010610983	0.42852277	0.7154	0.44816118	0.08468140165011089
-1	-1	-1	-1	-1	133.0	0.0	0.0	1.9375	0.0	0.875	22.875	0.78125	0.015625	0.015625	0.015625	1.921875	0.34375	0.90625	0.109375	0.125	ROS488_ICAM555_VECad647__Plate_D_p00_0_D03f03d0.TIF	ROS488_ICAM555_VECad647__Plate_D_p00_0_D03f03d2.TIF	label.ROS488_ICAM555_VECad647__Plate_D_p00_0_D03f03d0.TIF	ROS488_ICAM555_VECad647__Plate_D_p00_0_D03f03d1.TIF	ROS488_ICAM555_VECad647__Plate_D_p00_0_D03f03d3.TIF	0	0	0	0	0	136	1	1536	1536	1536	1536	1536	136	b'eLsGJn1IsxntLA++eCKps+xiYJxmYDzaWR5kJRbNomW0s0yFaBntLQ/SiBntLQ/CSDGkUqSAWgV2AH+8hEI='	0.04130509868264198	0.08135921508073807	0.04411058872938156	0.016749807	0.0056109875	0.00977765	0.42852277	0.7154	0.44816118	0.08608228961626689
-1	-1	-1	-1	-1	109.0	0.0	0.0	1.96875	0.0	0.875	20.421875	0.8125	0.015625	0.015625	0.015625	1.4375	0.34375	0.921875	0.109375	0.140625	ROS488_ICAM555_VECad647__Plate_D_p00_0_D03f04d0.TIF	ROS488_ICAM555_VECad647__Plate_D_p00_0_D03f04d2.TIF	label.ROS488_ICAM555_VECad647__Plate_D_p00_0_D03f04d0.TIF	ROS488_ICAM555_VECad647__Plate_D_p00_0_D03f04d1.TIF	ROS488_ICAM555_VECad647__Plate_D_p00_0_D03f04d3.TIF	0	0	0	0	0	137	1	1536	1536	1536	1536	1536	137	b'eLsGJn1IsxntLA++eCKps+xiYJxmYDLaWR5kJRbNomW0s0yFaBntLQ/SiBntLQ/CSDGkUqSAWgV2AJErhEc='	0.03963842988014221	0.08697019517421722	0.043277256190776825	0.0097776465	0.0056109875	0.008944318	0.42852277	0.7154	0.44816118	0.0732440451780955
-1	-1	-1	-1	-1	109.0	0.0	0.0	1.9375	0.0	0.875	21.75	0.78125	0.015625	0.015625	0.015625	1.40625	0.34375	0.90625	0.109375	0.109375	ROS488_ICAM555_VECad647__Plate_D_p00_0_D03f05d0.TIF	ROS488_ICAM555_VECad647__Plate_D_p00_0_D03f05d2.TIF	label.ROS488_ICAM555_VECad647__Plate_D_p00_0_D03f05d0.TIF	ROS488_ICAM555_VECad647__Plate_D_p00_0_D03f05d1.TIF	ROS488_ICAM555_VECad647__Plate_D_p00_0_D03f05d3.TIF	0	0	0	0	0	138	1	1536	1536	1536	1536	1536	138	b'eLsGJn1IsxntLA++eCKps+xiYJxmYDraWR5kJRbNomW0s0yFaBntLQ/SiBntLQ/CSDGkUqSAWgV2AKKahEw='	0.0359996072947979	0.07855372130870819	0.043277256190776825	0.0097776465	0.0056109875	0.008944318	0.42852277	0.7154	0.44816118	0.07093971470991771
-1	-1	-1	-1	-1	115.0	0.0	0.0	1.9375	0.0	0.875	20.75	0.8125	0.015625	0.015625	0.015625	1.421875	0.34375	0.921875	0.109375	0.125	ROS488_ICAM555_VECad647__Plate_D_p00_0_D03f06d0.TIF	ROS488_ICAM555_VECad647__Plate_D_p00_0_D03f06d2.TIF	label.ROS488_ICAM555_VECad647__Plate_D_p00_0_D03f06d0.TIF	ROS488_ICAM555_VECad647__Plate_D_p00_0_D03f06d1.TIF	ROS488_ICAM555_VECad647__Plate_D_p00_0_D03f06d3.TIF	0	0	0	0	0	139	1	1536	1536	1536	1536	1536	139	b'eLsGJn1IsxntLA++eCKps+xiYJxmYDbaWR5kJRbNomW0s0yFaBntLQ/SiBntLQ/CSDGkUqSAWgV2ALQJhFE='	0.03963842988014221	0.08416470140218735	0.043277256190776825	0.0097776465	0.0056109875	0.0069721565	0.42852277	0.7154	0.44816118	0.07142851253350575
-1	-1	-1	-1	-1	168.0	0.0	0.0	1.953125	0.0	0.875	23.96875	0.765625	0.015625	0.015625	0.015625	1.828125	0.34375	0.921875	0.109375	0.125	ROS488_ICAM555_VECad647__Plate_D_p00_0_D03f07d0.TIF	ROS488_ICAM555_VECad647__Plate_D_p00_0_D03f07d2.TIF	label.ROS488_ICAM555_VECad647__Plate_D_p00_0_D03f07d0.TIF	ROS488_ICAM555_VECad647__Plate_D_p00_0_D03f07d1.TIF	ROS488_ICAM555_VECad647__Plate_D_p00_0_D03f07d3.TIF	0	0	0	0	0	140	1	1536	1536	1536	1536	1536	140	b'eLsGJn1IsxntLA++eCKps+xiYJxmYD7aWR5kJRbNomW0s0yFaBntLQ/SiBntLQ/CSDGkUqSAWgV2AMV4hFY='	0.03963842988014221	0.07855372130870819	0.043277256190776825	0.015083138	0.0056109875	0.00977765	0.42852277	0.7154	0.44816118	0.08293784161408742
-1	-1	-1	-1	-1	191.0	0.0	0.0	1.9375	0.0	0.875	23.65625	0.78125	0.015625	0.015625	0.015625	1.859375	0.34375	0.921875	0.109375	0.140625	ROS488_ICAM555_VECad647__Plate_D_p00_0_D03f08d0.TIF	ROS488_ICAM555_VECad647__Plate_D_p00_0_D03f08d2.TIF	label.ROS488_ICAM555_VECad647__Plate_D_p00_0_D03f08d0.TIF	ROS488_ICAM555_VECad647__Plate_D_p00_0_D03f08d1.TIF	ROS488_ICAM555_VECad647__Plate_D_p00_0_D03f08d3.TIF	0	0	0	0	0	141	1	1536	1536	1536	1536	1536	141	b'eLsGJn1IsxntLA++eCKps+xiYJxmYDHaWR5kJRbNomW0s0yFaBntLQ/SiBntLQ/CSDGkUqSAWgV2ANbnhFs='	0.03963842988014221	0.07855372130870819	0.043277256190776825	0.015083138	0.0056109875	0.00977765	0.42852277	0.7154	0.44816118	0.07963880399862926
-1	-1	-1	-1	-1	165.0	0.0	0.0	1.9375	0.0	0.859375	24.359375	0.78125	0.015625	0.015625	0.015625	1.78125	0.34375	0.9375	0.109375	0.125	ROS488_ICAM555_VECad647__Plate_D_p00_0_D03f09d0.TIF	ROS488_ICAM555_VECad647__Plate_D_p00_0_D03f09d2.TIF	label.ROS488_ICAM555_VECad647__Plate_D_p00_0_D03f09d0.TIF	ROS488_ICAM555_VECad647__Plate_D_p00_0_D03f09d1.TIF	ROS488_ICAM555_VECad647__Plate_D_p00_0_D03f09d3.TIF	0	0	0	0	0	142	1	1536	1536	1536	1536	1536	142	b'eLsGJn1IsxntLA++eCKps+xiYJxmYDnaWR5kJRbNomW0s0yFaBntLQ/SiBntLQ/CSDGkUqSAWgV2AOhWhGA='	0.04130509868264198	0.08416470140218735	0.04411058872938156	0.016749807	0.0056109875	0.00977765	0.42852277	0.7154	0.44816118	0.08423644304275513
-1	-1	-1	-1	-1	168.0	0.0	0.0	1.96875	0.0	0.875	24.296875	0.78125	0.015625	0.015625	0.015625	1.984375	0.34375	0.9375	0.109375	0.140625	ROS488_ICAM555_VECad647__Plate_D_p00_0_D03f10d0.TIF	ROS488_ICAM555_VECad647__Plate_D_p00_0_D03f10d2.TIF	label.ROS488_ICAM555_VECad647__Plate_D_p00_0_D03f10d0.TIF	ROS488_ICAM555_VECad647__Plate_D_p00_0_D03f10d1.TIF	ROS488_ICAM555_VECad647__Plate_D_p00_0_D03f10d3.TIF	0	0	0	0	0	143	1	1536	1536	1536	1536	1536	143	b'eLsGJn1IsxntLA++eCKps+xiYJxmONpZHmwlFs2iZbSzTIVoGe0tD9KIGe0tD8JIMaRSpIBaBXYAXOOEOA=='	0.03963842988014221	0.07855372130870819	0.043277256190776825	0.01591647	0.008416474	0.00977765	0.42852277	0.7154	0.44816118	0.07789712150891621
-1	-1	-1	-1	-1	132.0	0.0	0.0	1.9375	0.0	0.875	21.5	0.796875	0.015625	0.015625	0.015625	1.859375	0.34375	0.921875	0.109375	0.109375	ROS488_ICAM555_VECad647__Plate_D_p00_0_D03f11d0.TIF	ROS488_ICAM555_VECad647__Plate_D_p00_0_D03f11d2.TIF	label.ROS488_ICAM555_VECad647__Plate_D_p00_0_D03f11d0.TIF	ROS488_ICAM555_VECad647__Plate_D_p00_0_D03f11d1.TIF	ROS488_ICAM555_VECad647__Plate_D_p00_0_D03f11d3.TIF	0	0	0	0	0	144	1	1536	1536	1536	1536	1536	144	b'eLsGJn1IsxntLA++eCKps+xiYJxmaDjaWR5kJRbNomW0s0yFaBntLQ/SiBntLQ/CSDGkUqSAWgV2AG5ShD0='	0.04130509868264198	0.08697019517421722	0.04411058872938156	0.015083138	0.0056109875	0.0069721565	0.42852277	0.7154	0.44816118	0.0774830977121989
-1	-1	-1	-1	-1	370.0	0.0	0.0	1.9375	0.0	0.875	29.0	0.78125	0.015625	0.015625	0.015625	2.15625	0.34375	0.921875	0.109375	0.125	ROS488_ICAM555_VECad647__Plate_D_p00_0_D04f00d0.TIF	ROS488_ICAM555_VECad647__Plate_D_p00_0_D04f00d2.TIF	label.ROS488_ICAM555_VECad647__Plate_D_p00_0_D04f00d0.TIF	ROS488_ICAM555_VECad647__Plate_D_p00_0_D04f00d1.TIF	ROS488_ICAM555_VECad647__Plate_D_p00_0_D04f00d3.TIF	0	0	0	0	0	145	1	1536	1536	1536	1536	1536	145	b'eLsGJn1IsxntLA++eCKps+xiYDLaWR58JRbNomW0s0yFaBntLQ/SiBntLQ/CSDGkUqSAWgV2AFzthDg='	0.04047176241874695	0.07013725489377975	0.0449439212679863	0.022055294	0.00561098	0.015916474	0.42852277	0.7154	0.44816118	0.07121296226978302
-1	-1	-1	-1	-1	317.0	0.0	0.0	1.90625	0.0	0.875	27.015625	0.765625	0.015625	0.0	0.015625	2.140625	0.34375	0.921875	0.109375	0.140625	ROS488_ICAM555_VECad647__Plate_D_p00_0_D04f01d0.TIF	ROS488_ICAM555_VECad647__Plate_D_p00_0_D04f01d2.TIF	label.ROS488_ICAM555_VECad647__Plate_D_p00_0_D04f01d0.TIF	ROS488_ICAM555_VECad647__Plate_D_p00_0_D04f01d1.TIF	ROS488_ICAM555_VECad647__Plate_D_p00_0_D04f01d3.TIF	0	0	0	0	0	146	1	1536	1536	1536	1536	1536	146	b'eLsGJn1IsxntLA++eCKps+xiYJJmYDjaWR5kJRbNomW0s0yFaBntLQ/SiBntLQ/CSDGkUqSAWgV2AG5chD0='	0.04047176241874695	0.06733176112174988	0.0449439212679863	0.022055294	0.00561098	0.015916474	0.42852277	0.7154	0.44816118	0.07190429667631786
-1	-1	-1	-1	-1	317.0	0.0	0.0	1.90625	0.0	0.875	27.96875	0.765625	0.015625	0.015625	0.015625	2.03125	0.359375	0.921875	0.109375	0.125	ROS488_ICAM555_VECad647__Plate_D_p00_0_D04f02d0.TIF	ROS488_ICAM555_VECad647__Plate_D_p00_0_D04f02d2.TIF	label.ROS488_ICAM555_VECad647__Plate_D_p00_0_D04f02d0.TIF	ROS488_ICAM555_VECad647__Plate_D_p00_0_D04f02d1.TIF	ROS488_ICAM555_VECad647__Plate_D_p00_0_D04f02d3.TIF	0	0	0	0	0	147	1	1536	1536	1536	1536	1536	147	b'eLsGJn1IsxntLA++eCKps+xiYJJmYDTaWR5kJRbNomW0s0yFaBntLQ/SiBntLQ/CSDGkUqSAWgV2AH/LhEI='	0.0449439212679863	0.07574823498725891	0.0449439212679863	0.02652745	0.008416474	0.015916474	0.42852277	0.7154	0.44816118	0.08582038680712382
-1	-1	-1	-1	-1	329.0	0.0	0.0	1.96875	0.0	0.875	28.015625	0.796875	0.015625	0.015625	0.015625	2.203125	0.34375	0.921875	0.109375	0.125	ROS488_ICAM555_VECad647__Plate_D_p00_0_D04f03d0.TIF	ROS488_ICAM555_VECad647__Plate_D_p00_0_D04f03d2.TIF	label.ROS488_ICAM555_VECad647__Plate_D_p00_0_D04f03d0.TIF	ROS488_ICAM555_VECad647__Plate_D_p00_0_D04f03d1.TIF	ROS488_ICAM555_VECad647__Plate_D_p00_0_D04f03d3.TIF	0	0	0	0	0	148	1	1536	1536	1536	1536	1536	148	b'eLsGJn1IsxntLA++eCKps+xiYJJmYDzaWR5kJRbNomW0s0yFaBntLQ/SiBntLQ/CSDGkUqSAWgV2AJE6hEc='	0.0449439212679863	0.07855372130870819	0.04858274757862091	0.02819413	0.0056109875	0.01758314	0.42852277	0.7154	0.44816118	0.08736172318458557
-1	-1	-1	-1	-1	306.0	0.0	0.0	1.90625	0.0	0.875	27.34375	0.796875	0.015625	0.015625	0.015625	2.171875	0.34375	0.921875	0.109375	0.140625	ROS488_ICAM555_VECad647__Plate_D_p00_0_D04f04d0.TIF	ROS488_ICAM555_VECad647__Plate_D_p00_0_D04f04d2.TIF	label.ROS488_ICAM555_VECad647__Plate_D_p00_0_D04f04d0.TIF	ROS488_ICAM555_VECad647__Plate_D_p00_0_D04f04d1.TIF	ROS488_ICAM555_VECad647__Plate_D_p00_0_D04f04d3.TIF	0	0	0	0	0	149	1	1536	1536	1536	1536	1536	149	b'eLsGJn1IsxntLA++eCKps+xiYJJmYDLaWR5kJRbNomW0s0yFaBntLQ/SiBntLQ/CSDGkUqSAWgV2AKKphEw='	0.0449439212679863	0.08416470140218735	0.0449439212679863	0.025694117	0.0056109875	0.015916474	0.42852277	0.7154	0.44816118	0.08552882075309753
-1	-1	-1	-1	-1	345.0	0.0	0.0	1.90625	0.0	0.859375	29.015625	0.765625	0.015625	0.015625	0.015625	2.109375	0.34375	0.90625	0.125	0.125	ROS488_ICAM555_VECad647__Plate_D_p00_0_D04f05d0.TIF	ROS488_ICAM555_VECad647__Plate_D_p00_0_D04f05d2.TIF	label.ROS488_ICAM555_VECad647__Plate_D_p00_0_D04f05d0.TIF	ROS488_ICAM555_VECad647__Plate_D_p00_0_D04f05d1.TIF	ROS488_ICAM555_VECad647__Plate_D_p00_0_D04f05d3.TIF	0	0	0	0	0	150	1	1536	1536	1536	1536	1536	150	b'eLsGJn1IsxntLA++eCKps+xiYJJmYDraWR5kJRbNomW0s0yFaBntLQ/SiBntLQ/CSDGkUqSAWgV2ALQYhFE='	0.04047176241874695	0.07574823498725891	0.0449439212679863	0.02288863	0.0056109875	0.020388626	0.42852277	0.7154	0.44816118	0.07430386046568553
-1	-1	-1	-1	-1	261.0	0.0	0.0	1.9375	0.0	0.875	25.046875	0.78125	0.015625	0.015625	0.015625	1.671875	0.359375	0.921875	0.109375	0.140625	ROS488_ICAM555_VECad647__Plate_D_p00_0_D04f06d0.TIF	ROS488_ICAM555_VECad647__Plate_D_p00_0_D04f06d2.TIF	label.ROS488_ICAM555_VECad647__Plate_D_p00_0_D04f06d0.TIF	ROS488_ICAM555_VECad647__Plate_D_p00_0_D04f06d1.TIF	ROS488_ICAM555_VECad647__Plate_D_p00_0_D04f06d3.TIF	0	0	0	0	0	151	1	1536	1536	1536	1536	1536	151	b'eLsGJn1IsxntLA++eCKps+xiYJJmYDbaWR5kJRbNomW0s0yFaBntLQ/SiBntLQ/CSDGkUqSAWgV2AMWHhFY='	0.04047176241874695	0.08135921508073807	0.04411058872938156	0.014249805	0.0056109875	0.010610983	0.42852277	0.7154	0.44816118	0.0726804385582606
-1	-1	-1	-1	-1	402.0	0.0	0.0	1.90625	0.0	0.875	30.359375	0.78125	0.03125	0.015625	0.015625	2.34375	0.34375	0.921875	0.109375	0.125	ROS488_ICAM555_VECad647__Plate_D_p00_0_D04f07d0.TIF	ROS488_ICAM555_VECad647__Plate_D_p00_0_D04f07d2.TIF	label.ROS488_ICAM555_VECad647__Plate_D_p00_0_D04f07d0.TIF	ROS488_ICAM555_VECad647__Plate_D_p00_0_D04f07d1.TIF	ROS488_ICAM555_VECad647__Plate_D_p00_0_D04f07d3.TIF	0	0	0	0	0	152	1	1536	1536	1536	1536	1536	152	b'eLsGJn1IsxntLA++eCKps+xiYJJmYD7aWR5kJRbNomW0s0yFaBntLQ/SiBntLQ/CSDGkUqSAWgV2ANb2hFs='	0.045777253806591034	0.07574823498725891	0.04941608011722565	0.034332946	0.00561098	0.02288863	0.42852277	0.7154	0.44816118	0.08838682373364766
-1	-1	-1	-1	-1	361.0	0.0	0.0	1.921875	0.0	0.875	28.046875	0.8125	0.015625	0.015625	0.015625	2.28125	0.34375	0.921875	0.109375	0.140625	ROS488_ICAM555_VECad647__Plate_D_p00_0_D04f08d0.TIF	ROS488_ICAM555_VECad647__Plate_D_p00_0_D04f08d2.TIF	label.ROS488_ICAM555_VECad647__Plate_D_p00_0_D04f08d0.TIF	ROS488_ICAM555_VECad647__Plate_D_p00_0_D04f08d1.TIF	ROS488_ICAM555_VECad647__Plate_D_p00_0_D04f08d3.TIF	0	0	0	0	0	153	1	1536	1536	1536	1536	1536	153	b'eLsGJn1IsxntLA++eCKps+xiYJJmYDHaWR5kJRbNomW0s0yFaBntLQ/SiBntLQ/CSDGkUqSAWgV2AOhlhGA='	0.045777253806591034	0.07294274121522903	0.04858274757862091	0.032666277	0.00561098	0.021221958	0.42852277	0.7154	0.44816118	0.08597092827161153
-1	-1	-1	-1	-1	380.0	0.0	0.0	1.921875	0.0	0.890625	31.21875	0.765625	0.015625	0.0	0.015625	2.421875	0.34375	0.921875	0.109375	0.125	ROS488_ICAM555_VECad647__Plate_D_p00_0_D04f09d0.TIF	ROS488_ICAM555_VECad647__Plate_D_p00_0_D04f09d2.TIF	label.ROS488_ICAM555_VECad647__Plate_D_p00_0_D04f09d0.TIF	ROS488_ICAM555_VECad647__Plate_D_p00_0_D04f09d1.TIF	ROS488_ICAM555_VECad647__Plate_D_p00_0_D04f09d3.TIF	0	0	0	0	0	154	1	1536	1536	1536	1536	1536	154	b'eLsGJn1IsxntLA++eCKps+xiYJJmYDnaWR5kJRbNomW0s0yFaBntLQ/SiBntLQ/CSDGkUqSAWgV2APnUhGU='	0.05274941399693489	0.07855372130870819	0.053888238966464996	0.037138447	0.0056109875	0.027360782	0.42852277	0.7154	0.44816118	0.09580100576082866
-1	-1	-1	-1	-1	356.0	0.0	0.0	1.96875	0.0	0.875	27.578125	0.78125	0.015625	0.015625	0.015625	2.171875	0.34375	0.921875	0.109375	0.140625	ROS488_ICAM555_VECad647__Plate_D_p00_0_D04f10d0.TIF	ROS488_ICAM555_VECad647__Plate_D_p00_0_D04f10d2.TIF	label.ROS488_ICAM555_VECad647__Plate_D_p00_0_D04f10d0.TIF	ROS488_ICAM555_VECad647__Plate_D_p00_0_D04f10d1.TIF	ROS488_ICAM555_VECad647__Plate_D_p00_0_D04f10d3.TIF	0	0	0	0	0	155	1	1536	1536	1536	1536	1536	155	b'eLsGJn1IsxntLA++eCKps+xiYJJmONpZHmwlFs2iZbSzTIVoGe0tD9KIGe0tD8JIMaRSpIBaBXYAbmGEPQ=='	0.04130509868264198	0.07574823498725891	0.04858274757862091	0.026527453	0.008416474	0.016749807	0.42852277	0.7154	0.44816118	0.0787453552087148
-1	-1	-1	-1	-1	366.0	0.0	0.0	1.90625	0.0	0.890625	28.703125	0.765625	0.0	0.015625	0.015625	2.25	0.34375	0.921875	0.109375	0.140625	ROS488_ICAM555_VECad647__Plate_D_p00_0_D04f11d0.TIF	ROS488_ICAM555_VECad647__Plate_D_p00_0_D04f11d2.TIF	label.ROS488_ICAM555_VECad647__Plate_D_p00_0_D04f11d0.TIF	ROS488_ICAM555_VECad647__Plate_D_p00_0_D04f11d1.TIF	ROS488_ICAM555_VECad647__Plate_D_p00_0_D04f11d3.TIF	0	0	0	0	0	156	1	1536	1536	1536	1536	1536	156	b'eLsGJn1IsxntLA++eCKps+xiYJJmaDjaWR5kJRbNomW0s0yFaBntLQ/SiBntLQ/CSDGkUqSAWgV2AH/QhEI='	0.04661059007048607	0.08416470140218735	0.04941608011722565	0.03183294	0.008416466	0.020388626	0.42852277	0.7154	0.44816118	0.08917743961016338
-1	-1	-1	-1	-1	297.0	0.0	0.0	1.96875	0.0	0.875	27.734375	0.765625	0.015625	0.015625	0.015625	2.109375	0.34375	0.9375	0.109375	0.125	ROS488_ICAM555_VECad647__Plate_D_p00_0_D05f00d0.TIF	ROS488_ICAM555_VECad647__Plate_D_p00_0_D05f00d2.TIF	label.ROS488_ICAM555_VECad647__Plate_D_p00_0_D05f00d0.TIF	ROS488_ICAM555_VECad647__Plate_D_p00_0_D05f00d1.TIF	ROS488_ICAM555_VECad647__Plate_D_p00_0_D05f00d3.TIF	0	0	0	0	0	157	1	1536	1536	1536	1536	1536	157	b'eLsGJn1IsxntLA++eCKps+xiYDraWR58JRbNomW0s0yFaBntLQ/SiBntLQ/CSDGkUqSAWgV2AG5rhD0='	0.04047176241874695	0.07574823498725891	0.04411058872938156	0.02569412	0.00561098	0.01227764	0.42852277	0.7154	0.44816118	0.0723570038874944
-1	-1	-1	-1	-1	283.0	0.0	0.0	1.90625	0.0	0.875	26.96875	0.796875	0.015625	0.015625	0.015625	1.859375	0.34375	0.921875	0.109375	0.125	ROS488_ICAM555_VECad647__Plate_D_p00_0_D05f01d0.TIF	ROS488_ICAM555_VECad647__Plate_D_p00_0_D05f01d2.TIF	label.ROS488_ICAM555_VECad647__Plate_D_p00_0_D05f01d0.TIF	ROS488_ICAM555_VECad647__Plate_D_p00_0_D05f01d1.TIF	ROS488_ICAM555_VECad647__Plate_D_p00_0_D05f01d3.TIF	0	0	0	0	0	158	1	1536	1536	1536	1536	1536	158	b'eLsGJn1IsxntLA++eCKps+xiYJpmYDjaWR5kJRbNomW0s0yFaBntLQ/SiBntLQ/CSDGkUqSAWgV2AH/ahEI='	0.04130509868264198	0.07294274121522903	0.04411058872938156	0.022055298	0.00561098	0.011444308	0.42852277	0.7154	0.44816118	0.07392805814743042
-1	-1	-1	-1	-1	255.0	0.0	0.0	1.921875	0.0	0.875	25.25	0.8125	0.015625	0.015625	0.015625	1.8125	0.34375	0.90625	0.109375	0.125	ROS488_ICAM555_VECad647__Plate_D_p00_0_D05f02d0.TIF	ROS488_ICAM555_VECad647__Plate_D_p00_0_D05f02d2.TIF	label.ROS488_ICAM555_VECad647__Plate_D_p00_0_D05f02d0.TIF	ROS488_ICAM555_VECad647__Plate_D_p00_0_D05f02d1.TIF	ROS488_ICAM555_VECad647__Plate_D_p00_0_D05f02d3.TIF	0	0	0	0	0	159	1	1536	1536	1536	1536	1536	159	b'eLsGJn1IsxntLA++eCKps+xiYJpmYDTaWR5kJRbNomW0s0yFaBntLQ/SiBntLQ/CSDGkUqSAWgV2AJFJhEc='	0.04047176241874695	0.07855372130870819	0.04411058872938156	0.016749807	0.0056109875	0.00977765	0.42852277	0.7154	0.44816118	0.07258415222167969
-1	-1	-1	-1	-1	270.0	0.0	0.0	1.9375	0.0	0.890625	24.921875	0.796875	0.015625	0.015625	0.015625	1.890625	0.359375	0.921875	0.109375	0.125	ROS488_ICAM555_VECad647__Plate_D_p00_0_D05f03d0.TIF	ROS488_ICAM555_VECad647__Plate_D_p00_0_D05f03d2.TIF	label.ROS488_ICAM555_VECad647__Plate_D_p00_0_D05f03d0.TIF	ROS488_ICAM555_VECad647__Plate_D_p00_0_D05f03d1.TIF	ROS488_ICAM555_VECad647__Plate_D_p00_0_D05f03d3.TIF	0	0	0	0	0	160	1	1536	1536	1536	1536	1536	160	b'eLsGJn1IsxntLA++eCKps+xiYJpmYDzaWR5kJRbNomW0s0yFaBntLQ/SiBntLQ/CSDGkUqSAWgV2AKK4hEw='	0.04047176241874695	0.08135921508073807	0.04411058872938156	0.016749807	0.0056109875	0.010610983	0.42852277	0.7154	0.44816118	0.07319565117359161
-1	-1	-1	-1	-1	215.0	0.0	0.0	1.953125	0.0	0.859375	23.703125	0.78125	0.015625	0.015625	0.015625	1.65625	0.34375	0.921875	0.109375	0.125	ROS488_ICAM555_VECad647__Plate_D_p00_0_D05f04d0.TIF	ROS488_ICAM555_VECad647__Plate_D_p00_0_D05f04d2.TIF	label.ROS488_ICAM555_VECad647__Plate_D_p00_0_D05f04d0.TIF	ROS488_ICAM555_VECad647__Plate_D_p00_0_D05f04d1.TIF	ROS488_ICAM555_VECad647__Plate_D_p00_0_D05f04d3.TIF	0	0	0	0	0	161	1	1536	1536	1536	1536	1536	161	b'eLsGJn1IsxntLA++eCKps+xiYJpmYDLaWR5kJRbNomW0s0yFaBntLQ/SiBntLQ/CSDGkUqSAWgV2ALQnhFE='	0.04047176241874695	0.08697019517421722	0.04411058872938156	0.015083138	0.0056109875	0.008944318	0.42852277	0.7154	0.44816118	0.0727054129044215
-1	-1	-1	-1	-1	258.0	0.0	0.0	1.96875	0.0	0.875	26.296875	0.796875	0.015625	0.015625	0.015625	1.890625	0.34375	0.921875	0.109375	0.125	ROS488_ICAM555_VECad647__Plate_D_p00_0_D05f05d0.TIF	ROS488_ICAM555_VECad647__Plate_D_p00_0_D05f05d2.TIF	label.ROS488_ICAM555_VECad647__Plate_D_p00_0_D05f05d0.TIF	ROS488_ICAM555_VECad647__Plate_D_p00_0_D05f05d1.TIF	ROS488_ICAM555_VECad647__Plate_D_p00_0_D05f05d3.TIF	0	0	0	0	0	162	1	1536	1536	1536	1536	1536	162	b'eLsGJn1IsxntLA++eCKps+xiYJpmYDraWR5kJRbNomW0s0yFaBntLQ/SiBntLQ/CSDGkUqSAWgV2AMWWhFY='	0.03963842988014221	0.08135921508073807	0.04411058872938156	0.01758314	0.0056109875	0.01227764	0.42852277	0.7154	0.44816118	0.07102374235788982
-1	-1	-1	-1	-1	232.0	0.0	0.0	1.953125	0.0	0.875	25.015625	0.796875	0.015625	0.015625	0.015625	1.84375	0.328125	0.90625	0.109375	0.125	ROS488_ICAM555_VECad647__Plate_D_p00_0_D05f06d0.TIF	ROS488_ICAM555_VECad647__Plate_D_p00_0_D05f06d2.TIF	label.ROS488_ICAM555_VECad647__Plate_D_p00_0_D05f06d0.TIF	ROS488_ICAM555_VECad647__Plate_D_p00_0_D05f06d1.TIF	ROS488_ICAM555_VECad647__Plate_D_p00_0_D05f06d3.TIF	0	0	0	0	0	163	1	1536	1536	1536	1536	1536	163	b'eLsGJn1IsxntLA++eCKps+xiYJpmYDbaWR5kJRbNomW0s0yFaBntLQ/SiBntLQ/CSDGkUqSAWgV2ANcFhFs='	0.04047176241874695	0.08416470140218735	0.043277256190776825	0.01591647	0.0056109875	0.00977765	0.42852277	0.7154	0.44816118	0.07268793880939484
-1	-1	-1	-1	-1	274.0	0.0	0.0	1.9375	0.0	0.890625	26.203125	0.796875	0.015625	0.015625	0.0	2.015625	0.34375	0.921875	0.109375	0.125	ROS488_ICAM555_VECad647__Plate_D_p00_0_D05f07d0.TIF	ROS488_ICAM555_VECad647__Plate_D_p00_0_D05f07d2.TIF	label.ROS488_ICAM555_VECad647__Plate_D_p00_0_D05f07d0.TIF	ROS488_ICAM555_VECad647__Plate_D_p00_0_D05f07d1.TIF	ROS488_ICAM555_VECad647__Plate_D_p00_0_D05f07d3.TIF	0	0	0	0	0	164	1	1536	1536	1536	1536	1536	164	b'eLsGJn1IsxntLA++eCKps+xiYJpmYD7aWR5kJRbNomW0s0yFaBntLQ/SiBntLQ/CSDGkUqSAWgV2AOh0hGA='	0.04130509868264198	0.07574823498725891	0.04411058872938156	0.027360786	0.00561098	0.011444308	0.42852277	0.7154	0.44816118	0.08093934754530589
-1	-1	-1	-1	-1	291.0	0.0	0.0	1.953125	0.0	0.875	27.734375	0.78125	0.015625	0.015625	0.015625	2.15625	0.34375	0.921875	0.109375	0.140625	ROS488_ICAM555_VECad647__Plate_D_p00_0_D05f08d0.TIF	ROS488_ICAM555_VECad647__Plate_D_p00_0_D05f08d2.TIF	label.ROS488_ICAM555_VECad647__Plate_D_p00_0_D05f08d0.TIF	ROS488_ICAM555_VECad647__Plate_D_p00_0_D05f08d1.TIF	ROS488_ICAM555_VECad647__Plate_D_p00_0_D05f08d3.TIF	0	0	0	0	0	165	1	1536	1536	1536	1536	1536	165	b'eLsGJn1IsxntLA++eCKps+xiYJpmYDHaWR5kJRbNomW0s0yFaBntLQ/SiBntLQ/CSDGkUqSAWgV2APnjhGU='	0.045777253806591034	0.07855372130870819	0.0449439212679863	0.033499613	0.0056109875	0.015083142	0.42852277	0.7154	0.44816118	0.0866828163464864
-1	-1	-1	-1	-1	278.0	0.0	0.0	1.953125	0.0	0.890625	28.234375	0.78125	0.015625	0.015625	0.015625	2.0625	0.34375	0.90625	0.109375	0.125	ROS488_ICAM555_VECad647__Plate_D_p00_0_D05f09d0.TIF	ROS488_ICAM555_VECad647__Plate_D_p00_0_D05f09d2.TIF	label.ROS488_ICAM555_VECad647__Plate_D_p00_0_D05f09d0.TIF	ROS488_ICAM555_VECad647__Plate_D_p00_0_D05f09d1.TIF	ROS488_ICAM555_VECad647__Plate_D_p00_0_D05f09d3.TIF	0	0	0	0	0	166	1	1536	1536	1536	1536	1536	166	b'eLsGJn1IsxntLA++eCKps+xiYJpmYDnaWR5kJRbNomW0s0yFaBntLQ/SiBntLQ/CSDGkUqSAWgV2AAthhGo='	0.045777253806591034	0.08416470140218735	0.0449439212679863	0.033499613	0.0056109875	0.015916474	0.42852277	0.7154	0.44816118	0.09315916895866394
-1	-1	-1	-1	-1	314.0	0.0	0.0	1.96875	0.0	0.875	27.421875	0.78125	0.015625	0.015625	0.015625	2.171875	0.359375	0.90625	0.109375	0.125	ROS488_ICAM555_VECad647__Plate_D_p00_0_D05f10d0.TIF	ROS488_ICAM555_VECad647__Plate_D_p00_0_D05f10d2.TIF	label.ROS488_ICAM555_VECad647__Plate_D_p00_0_D05f10d0.TIF	ROS488_ICAM555_VECad647__Plate_D_p00_0_D05f10d1.TIF	ROS488_ICAM555_VECad647__Plate_D_p00_0_D05f10d3.TIF	0	0	0	0	0	167	1	1536	1536	1536	1536	1536	167	b'eLsGJn1IsxntLA++eCKps+xiYJpmONpZHmwlFs2iZbSzTIVoGe0tD9KIGe0tD8JIMaRSpIBaBXYAf9+EQg=='	0.04130509868264198	0.07574823498725891	0.0449439212679863	0.027360782	0.0056109875	0.011444315	0.42852277	0.7154	0.44816118	0.08128522833188374
-1	-1	-1	-1	-1	261.0	0.0	0.0	1.9375	0.0	0.875	25.8125	0.796875	0.015625	0.015625	0.015625	1.921875	0.34375	0.921875	0.109375	0.125	ROS488_ICAM555_VECad647__Plate_D_p00_0_D05f11d0.TIF	ROS488_ICAM555_VECad647__Plate_D_p00_0_D05f11d2.TIF	label.ROS488_ICAM555_VECad647__Plate_D_p00_0_D05f11d0.TIF	ROS488_ICAM555_VECad647__Plate_D_p00_0_D05f11d1.TIF	ROS488_ICAM555_VECad647__Plate_D_p00_0_D05f11d3.TIF	0	0	0	0	0	168	1	1536	1536	1536	1536	1536	168	b'eLsGJn1IsxntLA++eCKps+xiYJpmaDjaWR5kJRbNomW0s0yFaBntLQ/SiBntLQ/CSDGkUqSAWgV2AJFOhEc='	0.0449439212679863	0.08697019517421722	0.0449439212679863	0.01758314	0.008416466	0.010610983	0.42852277	0.7154	0.44816118	0.07952858507633209
-1	-1	-1	-1	-1	246.0	0.0	0.0	1.90625	0.0	0.859375	23.5625	0.796875	0.015625	0.015625	0.015625	1.609375	0.3437499999990905	0.921875	0.109375	0.140625	ROS488_ICAM555_VECad647__Plate_D_p00_0_D06f00d0.TIF	ROS488_ICAM555_VECad647__Plate_D_p00_0_D06f00d2.TIF	label.ROS488_ICAM555_VECad647__Plate_D_p00_0_D06f00d0.TIF	ROS488_ICAM555_VECad647__Plate_D_p00_0_D06f00d1.TIF	ROS488_ICAM555_VECad647__Plate_D_p00_0_D06f00d3.TIF	0	0	0	0	0	169	1	1536	1536	1536	1536	1536	169	b'eLsGJn1IsxntLA++eCKps+xiYDbaWR58JRbNomW0s0yFaBntLQ/SiBntLQ/CSDGkUqSAWgV2AH/phEI='	0.034332942217588425	0.07013725489377975	0.043277256190776825	0.00697216	0.00561098	0.00977765	0.42852277	0.7154	0.44816118	0.04939587414264679
-1	-1	-1	-1	-1	256.0	0.0	0.0	1.9375	0.0	0.859375	24.34375	0.8125	0.015625	0.015625	0.015625	1.6875	0.34375	0.90625	0.109375	0.125	ROS488_ICAM555_VECad647__Plate_D_p00_0_D06f01d0.TIF	ROS488_ICAM555_VECad647__Plate_D_p00_0_D06f01d2.TIF	label.ROS488_ICAM555_VECad647__Plate_D_p00_0_D06f01d0.TIF	ROS488_ICAM555_VECad647__Plate_D_p00_0_D06f01d1.TIF	ROS488_ICAM555_VECad647__Plate_D_p00_0_D06f01d3.TIF	0	0	0	0	0	170	1	1536	1536	1536	1536	1536	170	b'eLsGJn1IsxntLA++eCKps+xiYJZmYDjaWR5kJRbNomW0s0yFaBntLQ/SiBntLQ/CSDGkUqSAWgV2AJFYhEc='	0.034332942217588425	0.07294274121522903	0.04411058872938156	0.009777643	0.00561098	0.010610983	0.42852277	0.7154	0.44816118	0.050763607025146484
-1	-1	-1	-1	-1	202.0	0.0	0.0	1.90625	0.0	0.859375	22.453125	0.8125	0.015625	0.015625	0.015625	1.5625	0.359375	0.921875	0.109375	0.125	ROS488_ICAM555_VECad647__Plate_D_p00_0_D06f02d0.TIF	ROS488_ICAM555_VECad647__Plate_D_p00_0_D06f02d2.TIF	label.ROS488_ICAM555_VECad647__Plate_D_p00_0_D06f02d0.TIF	ROS488_ICAM555_VECad647__Plate_D_p00_0_D06f02d1.TIF	ROS488_ICAM555_VECad647__Plate_D_p00_0_D06f02d3.TIF	0	0	0	0	0	171	1	1536	1536	1536	1536	1536	171	b'eLsGJn1IsxntLA++eCKps+xiYJZmYDTaWR5kJRbNomW0s0yFaBntLQ/SiBntLQ/CSDGkUqSAWgV2AKLHhEw='	0.034332942217588425	0.07574823498725891	0.043277256190776825	0.006138824	0.00561098	0.00977765	0.42852277	0.7154	0.44816118	0.049998645981152855
-1	-1	-1	-1	-1	225.0	0.0	0.0	1.921875	0.0	0.875	22.765625	0.78125	0.015625	0.015625	0.015625	1.609375	0.359375	0.921875	0.109375	0.125	ROS488_ICAM555_VECad647__Plate_D_p00_0_D06f03d0.TIF	ROS488_ICAM555_VECad647__Plate_D_p00_0_D06f03d2.TIF	label.ROS488_ICAM555_VECad647__Plate_D_p00_0_D06f03d0.TIF	ROS488_ICAM555_VECad647__Plate_D_p00_0_D06f03d1.TIF	ROS488_ICAM555_VECad647__Plate_D_p00_0_D06f03d3.TIF	0	0	0	0	0	172	1	1536	1536	1536	1536	1536	172	b'eLsGJn1IsxntLA++eCKps+xiYJZmYDzaWR5kJRbNomW0s0yFaBntLQ/SiBntLQ/CSDGkUqSAWgV2ALQ2hFE='	0.034332942217588425	0.07574823498725891	0.04411058872938156	0.0069721565	0.00561098	0.00977765	0.42852277	0.7154	0.44816118	0.05140372117360433
-1	-1	-1	-1	-1	184.0	0.0	0.0	1.921875	0.0	0.859375	21.890625	0.796875	0.0	0.015625	0.015625	1.421875	0.34375	0.921875	0.109375	0.125	ROS488_ICAM555_VECad647__Plate_D_p00_0_D06f04d0.TIF	ROS488_ICAM555_VECad647__Plate_D_p00_0_D06f04d2.TIF	label.ROS488_ICAM555_VECad647__Plate_D_p00_0_D06f04d0.TIF	ROS488_ICAM555_VECad647__Plate_D_p00_0_D06f04d1.TIF	ROS488_ICAM555_VECad647__Plate_D_p00_0_D06f04d3.TIF	0	0	0	0	0	173	1	1536	1536	1536	1536	1536	173	b'eLsGJn1IsxntLA++eCKps+xiYJZmYDLaWR5kJRbNomW0s0yFaBntLQ/SiBntLQ/CSDGkUqSAWgV2AMWlhFY='	0.0359996072947979	0.08697019517421722	0.04411058872938156	0.0069721565	0.0056109875	0.006138824	0.42852277	0.7154	0.44816118	0.05398588875929514
-1	-1	-1	-1	-1	199.0	0.0	0.0	1.9375	0.0	0.859375	21.71875	0.8125	0.015625	0.015625	0.015625	1.453125	0.34375	0.921875	0.109375	0.140625	ROS488_ICAM555_VECad647__Plate_D_p00_0_D06f05d0.TIF	ROS488_ICAM555_VECad647__Plate_D_p00_0_D06f05d2.TIF	label.ROS488_ICAM555_VECad647__Plate_D_p00_0_D06f05d0.TIF	ROS488_ICAM555_VECad647__Plate_D_p00_0_D06f05d1.TIF	ROS488_ICAM555_VECad647__Plate_D_p00_0_D06f05d3.TIF	0	0	0	0	0	174	1	1536	1536	1536	1536	1536	174	b'eLsGJn1IsxntLA++eCKps+xiYJZmYDraWR5kJRbNomW0s0yFaBntLQ/SiBntLQ/CSDGkUqSAWgV2ANcUhFs='	0.03349960595369339	0.07574823498725891	0.043277256190776825	0.00613882	0.00561098	0.0069721565	0.42852277	0.7154	0.44816118	0.04714943468570709
-1	-1	-1	-1	-1	197.0	0.0	0.0	1.96875	0.0	0.84375	22.75	0.8125	0.015625	0.015625	0.015625	1.59375	0.34375	0.90625	0.109375	0.125	ROS488_ICAM555_VECad647__Plate_D_p00_0_D06f06d0.TIF	ROS488_ICAM555_VECad647__Plate_D_p00_0_D06f06d2.TIF	label.ROS488_ICAM555_VECad647__Plate_D_p00_0_D06f06d0.TIF	ROS488_ICAM555_VECad647__Plate_D_p00_0_D06f06d1.TIF	ROS488_ICAM555_VECad647__Plate_D_p00_0_D06f06d3.TIF	0	0	0	0	0	175	1	1536	1536	1536	1536	1536	175	b'eLsGJn1IsxntLA++eCKps+xiYJZmYDbaWR5kJRbNomW0s0yFaBntLQ/SiBntLQ/CSDGkUqSAWgV2AOiDhGA='	0.03516627475619316	0.08135921508073807	0.043277256190776825	0.0061388277	0.0056109875	0.00977765	0.42852277	0.7154	0.44816118	0.05184673766295115
-1	-1	-1	-1	-1	244.0	0.0	0.0	2.0	0.0	0.859375	23.59375	0.8125	0.015625	0.015625	0.015625	1.6875	0.34375	0.921875	0.109375	0.140625	ROS488_ICAM555_VECad647__Plate_D_p00_0_D06f07d0.TIF	ROS488_ICAM555_VECad647__Plate_D_p00_0_D06f07d2.TIF	label.ROS488_ICAM555_VECad647__Plate_D_p00_0_D06f07d0.TIF	ROS488_ICAM555_VECad647__Plate_D_p00_0_D06f07d1.TIF	ROS488_ICAM555_VECad647__Plate_D_p00_0_D06f07d3.TIF	0	0	0	0	0	176	1	1536	1536	1536	1536	1536	176	b'eLsGJn1IsxntLA++eCKps+xiYJZmYD7aWR5kJRbNomW0s0yFaBntLQ/SiBntLQ/CSDGkUqSAWgV2APnyhGU='	0.03516627475619316	0.07855372130870819	0.04411058872938156	0.0078054927	0.0056109875	0.00977765	0.42852277	0.7154	0.44816118	0.052981009085973106
-1	-1	-1	-1	-1	277.0	0.0	0.0	1.90625	0.0	0.859375	25.59375	0.796875	0.015625	0.03125	0.015625	1.71875	0.34375	0.921875	0.109375	0.125	ROS488_ICAM555_VECad647__Plate_D_p00_0_D06f08d0.TIF	ROS488_ICAM555_VECad647__Plate_D_p00_0_D06f08d2.TIF	label.ROS488_ICAM555_VECad647__Plate_D_p00_0_D06f08d0.TIF	ROS488_ICAM555_VECad647__Plate_D_p00_0_D06f08d1.TIF	ROS488_ICAM555_VECad647__Plate_D_p00_0_D06f08d3.TIF	0	0	0	0	0	177	1	1536	1536	1536	1536	1536	177	b'eLsGJn1IsxntLA++eCKps+xiYJZmYDHaWR5kJRbNomW0s0yFaBntLQ/SiBntLQ/CSDGkUqSAWgV2AAtwhGo='	0.03516627475619316	0.08135921508073807	0.0449439212679863	0.0078054927	0.0056109875	0.010610983	0.42852277	0.7154	0.44816118	0.053619717558225
-1	-1	-1	-1	-1	224.0	0.0	0.0	1.9375	0.0	0.859375	23.84375	0.8125	0.015625	0.015625	0.015625	1.5	0.34375	0.921875	0.109375	0.125	ROS488_ICAM555_VECad647__Plate_D_p00_0_D06f09d0.TIF	ROS488_ICAM555_VECad647__Plate_D_p00_0_D06f09d2.TIF	label.ROS488_ICAM555_VECad647__Plate_D_p00_0_D06f09d0.TIF	ROS488_ICAM555_VECad647__Plate_D_p00_0_D06f09d1.TIF	ROS488_ICAM555_VECad647__Plate_D_p00_0_D06f09d3.TIF	0	0	0	0	0	178	1	1536	1536	1536	1536	1536	178	b'eLsGJn1IsxntLA++eCKps+xiYJZmYDnaWR5kJRbNomW0s0yFaBntLQ/SiBntLQ/CSDGkUqSAWgV2ABzfhG8='	0.03516627475619316	0.08416470140218735	0.04411058872938156	0.0069721565	0.0056109875	0.0069721565	0.42852277	0.7154	0.44816118	0.05341474215189616
-1	-1	-1	-1	-1	237.0	0.0	0.0	1.9375	0.0	0.859375	24.34375	0.796875	0.015625	0.015625	0.015625	1.609375	0.359375	0.90625	0.109375	0.125	ROS488_ICAM555_VECad647__Plate_D_p00_0_D06f10d0.TIF	ROS488_ICAM555_VECad647__Plate_D_p00_0_D06f10d2.TIF	label.ROS488_ICAM555_VECad647__Plate_D_p00_0_D06f10d0.TIF	ROS488_ICAM555_VECad647__Plate_D_p00_0_D06f10d1.TIF	ROS488_ICAM555_VECad647__Plate_D_p00_0_D06f10d3.TIF	0	0	0	0	0	179	1	1536	1536	1536	1536	1536	179	b'eLsGJn1IsxntLA++eCKps+xiYJZmONpZHmwlFs2iZbSzTIVoGe0tD9KIGe0tD8JIMaRSpIBaBXYAkV2ERw=='	0.034332942217588425	0.07574823498725891	0.04411058872938156	0.00697216	0.00561098	0.00977765	0.42852277	0.7154	0.44816118	0.04822912315527598
-1	-1	-1	-1	-1	200.0	0.0	0.0	1.984375	0.0	0.875	23.046875	0.8125	0.015625	0.015625	0.015625	1.640625	0.34375	0.9375	0.109375	0.125	ROS488_ICAM555_VECad647__Plate_D_p00_0_D06f11d0.TIF	ROS488_ICAM555_VECad647__Plate_D_p00_0_D06f11d2.TIF	label.ROS488_ICAM555_VECad647__Plate_D_p00_0_D06f11d0.TIF	ROS488_ICAM555_VECad647__Plate_D_p00_0_D06f11d1.TIF	ROS488_ICAM555_VECad647__Plate_D_p00_0_D06f11d3.TIF	0	0	0	0	0	180	1	1536	1536	1536	1536	1536	180	b'eLsGJn1IsxntLA++eCKps+xiYJZmaDjaWR5kJRbNomW0s0yFaBntLQ/SiBntLQ/CSDGkUqSAWgV2AKLMhEw='	0.0359996072947979	0.08416470140218735	0.04411058872938156	0.0078054927	0.008416466	0.010610983	0.42852277	0.7154	0.44816118	0.05381549894809723
-1	-1	-1	-1	-1	284.0	0.0	0.0	1.953125	0.0	0.875	27.71875	0.78125	0.015625	0.015625	0.015625	2.234375	0.34375	0.921875	0.109375	0.140625	ROS488_ICAM555_VECad647__Plate_D_p00_0_D07f00d0.TIF	ROS488_ICAM555_VECad647__Plate_D_p00_0_D07f00d2.TIF	label.ROS488_ICAM555_VECad647__Plate_D_p00_0_D07f00d0.TIF	ROS488_ICAM555_VECad647__Plate_D_p00_0_D07f00d1.TIF	ROS488_ICAM555_VECad647__Plate_D_p00_0_D07f00d3.TIF	0	0	0	0	0	181	1	1536	1536	1536	1536	1536	181	b'eLsGJn1IsxntLA++eCKps+xiYD7aWR58JRbNomW0s0yFaBntLQ/SiBntLQ/CSDGkUqSAWgV2AJFnhEc='	0.04130509868264198	0.07855372130870819	0.0449439212679863	0.027360782	0.0056109875	0.012277648	0.42852277	0.7154	0.44816118	0.07528926928838094
-1	-1	-1	-1	-1	290.0	0.0	0.0	1.921875	0.0	0.875	27.703125	0.796875	0.015625	0.015625	0.0	2.25	0.34375	0.921875	0.109375	0.125	ROS488_ICAM555_VECad647__Plate_D_p00_0_D07f01d0.TIF	ROS488_ICAM555_VECad647__Plate_D_p00_0_D07f01d2.TIF	label.ROS488_ICAM555_VECad647__Plate_D_p00_0_D07f01d0.TIF	ROS488_ICAM555_VECad647__Plate_D_p00_0_D07f01d1.TIF	ROS488_ICAM555_VECad647__Plate_D_p00_0_D07f01d3.TIF	0	0	0	0	0	182	1	1536	1536	1536	1536	1536	182	b'eLsGJn1IsxntLA++eCKps+xiYJ5mYDjaWR5kJRbNomW0s0yFaBntLQ/SiBntLQ/CSDGkUqSAWgV2AKLWhEw='	0.04130509868264198	0.07574823498725891	0.0449439212679863	0.027360782	0.00561098	0.012277648	0.42852277	0.7154	0.44816118	0.07513779898484547
-1	-1	-1	-1	-1	279.0	0.0	0.0	1.9375	0.0	0.875	26.015625	0.78125	0.015625	0.015625	0.015625	2.15625	0.34375	0.921875	0.109375	0.125	ROS488_ICAM555_VECad647__Plate_D_p00_0_D07f02d0.TIF	ROS488_ICAM555_VECad647__Plate_D_p00_0_D07f02d2.TIF	label.ROS488_ICAM555_VECad647__Plate_D_p00_0_D07f02d0.TIF	ROS488_ICAM555_VECad647__Plate_D_p00_0_D07f02d1.TIF	ROS488_ICAM555_VECad647__Plate_D_p00_0_D07f02d3.TIF	0	0	0	0	0	183	1	1536	1536	1536	1536	1536	183	b'eLsGJn1IsxntLA++eCKps+xiYJ5mYDTaWR5kJRbNomW0s0yFaBntLQ/SiBntLQ/CSDGkUqSAWgV2ALRFhFE='	0.04047176241874695	0.07855372130870819	0.0449439212679863	0.022055294	0.0056109875	0.010610983	0.42852277	0.7154	0.44816118	0.07837748030821483
-1	-1	-1	-1	-1	279.0	0.0	0.0	1.953125	0.0	0.875	28.046875	0.765625	0.0	0.015625	0.015625	2.265625	0.34375	0.921875	0.109375	0.140625	ROS488_ICAM555_VECad647__Plate_D_p00_0_D07f03d0.TIF	ROS488_ICAM555_VECad647__Plate_D_p00_0_D07f03d2.TIF	label.ROS488_ICAM555_VECad647__Plate_D_p00_0_D07f03d0.TIF	ROS488_ICAM555_VECad647__Plate_D_p00_0_D07f03d1.TIF	ROS488_ICAM555_VECad647__Plate_D_p00_0_D07f03d3.TIF	0	0	0	0	0	184	1	1536	1536	1536	1536	1536	184	b'eLsGJn1IsxntLA++eCKps+xiYJ5mYDzaWR5kJRbNomW0s0yFaBntLQ/SiBntLQ/CSDGkUqSAWgV2AMW0hFY='	0.04130509868264198	0.08135921508073807	0.04858274757862091	0.029027462	0.0056109875	0.015083142	0.42852277	0.7154	0.44816118	0.08270421127478282
-1	-1	-1	-1	-1	274.0	0.0	0.0	1.96875	0.0	0.875	26.82812500000091	0.78125	0.015625	0.0	0.015625	2.09375	0.34375	0.921875	0.109375	0.125	ROS488_ICAM555_VECad647__Plate_D_p00_0_D07f04d0.TIF	ROS488_ICAM555_VECad647__Plate_D_p00_0_D07f04d2.TIF	label.ROS488_ICAM555_VECad647__Plate_D_p00_0_D07f04d0.TIF	ROS488_ICAM555_VECad647__Plate_D_p00_0_D07f04d1.TIF	ROS488_ICAM555_VECad647__Plate_D_p00_0_D07f04d3.TIF	0	0	0	0	0	185	1	1536	1536	1536	1536	1536	185	b'eLsGJn1IsxntLA++eCKps+xiYJ5mYDLaWR5kJRbNomW0s0yFaBntLQ/SiBntLQ/CSDGkUqSAWgV2ANcjhFs='	0.0449439212679863	0.0897756889462471	0.04858274757862091	0.02288863	0.00561098	0.012277648	0.42852277	0.7154	0.44816118	0.08362526694933574
-1	-1	-1	-1	-1	300.0	0.0	0.0	1.921875	0.0	0.875	29.09375	0.78125	0.03125	0.015625	0.015625	2.390625	0.34375	0.921875	0.109375	0.125	ROS488_ICAM555_VECad647__Plate_D_p00_0_D07f05d0.TIF	ROS488_ICAM555_VECad647__Plate_D_p00_0_D07f05d2.TIF	label.ROS488_ICAM555_VECad647__Plate_D_p00_0_D07f05d0.TIF	ROS488_ICAM555_VECad647__Plate_D_p00_0_D07f05d1.TIF	ROS488_ICAM555_VECad647__Plate_D_p00_0_D07f05d3.TIF	0	0	0	0	0	186	1	1536	1536	1536	1536	1536	186	b'eLsGJn1IsxntLA++eCKps+xiYJ5mYDraWR5kJRbNomW0s0yFaBntLQ/SiBntLQ/CSDGkUqSAWgV2AOiShGA='	0.04130509868264198	0.08135921508073807	0.04858274757862091	0.029027455	0.0056109875	0.015916467	0.42852277	0.7154	0.44816118	0.07823902865250905
-1	-1	-1	-1	-1	238.0	0.0	0.0	1.953125	0.0	0.875	23.765625	0.796875	0.015625	0.015625	0.015625	1.859375	0.34375	0.90625	0.109375	0.125	ROS488_ICAM555_VECad647__Plate_D_p00_0_D07f06d0.TIF	ROS488_ICAM555_VECad647__Plate_D_p00_0_D07f06d2.TIF	label.ROS488_ICAM555_VECad647__Plate_D_p00_0_D07f06d0.TIF	ROS488_ICAM555_VECad647__Plate_D_p00_0_D07f06d1.TIF	ROS488_ICAM555_VECad647__Plate_D_p00_0_D07f06d3.TIF	0	0	0	0	0	187	1	1536	1536	1536	1536	1536	187	b'eLsGJn1IsxntLA++eCKps+xiYJ5mYDbaWR5kJRbNomW0s0yFaBntLQ/SiBntLQ/CSDGkUqSAWgV2APoBhGU='	0.03963842988014221	0.08416470140218735	0.04411058872938156	0.011444312	0.0056109875	0.00977765	0.42852277	0.7154	0.44816118	0.06932173172632854
-1	-1	-1	-1	-1	296.0	0.0	0.0	1.953125	0.0	0.875	27.8125	0.78125	0.015625	0.015625	0.015625	2.359375	0.34375	0.90625	0.109375	0.125	ROS488_ICAM555_VECad647__Plate_D_p00_0_D07f07d0.TIF	ROS488_ICAM555_VECad647__Plate_D_p00_0_D07f07d2.TIF	label.ROS488_ICAM555_VECad647__Plate_D_p00_0_D07f07d0.TIF	ROS488_ICAM555_VECad647__Plate_D_p00_0_D07f07d1.TIF	ROS488_ICAM555_VECad647__Plate_D_p00_0_D07f07d3.TIF	0	0	0	0	0	188	1	1536	1536	1536	1536	1536	188	b'eLsGJn1IsxntLA++eCKps+xiYJ5mYD7aWR5kJRbNomW0s0yFaBntLQ/SiBntLQ/CSDGkUqSAWgV2AAt/hGo='	0.04130509868264198	0.07855372130870819	0.0449439212679863	0.029027455	0.0056109875	0.015083142	0.42852277	0.7154	0.44816118	0.08373543620109558
-1	-1	-1	-1	-1	271.0	0.0	0.0	1.921875	0.0	0.875	27.796875	0.78125	0.015625	0.015625	0.015625	2.265625	0.34375	0.921875	0.109375	0.125	ROS488_ICAM555_VECad647__Plate_D_p00_0_D07f08d0.TIF	ROS488_ICAM555_VECad647__Plate_D_p00_0_D07f08d2.TIF	label.ROS488_ICAM555_VECad647__Plate_D_p00_0_D07f08d0.TIF	ROS488_ICAM555_VECad647__Plate_D_p00_0_D07f08d1.TIF	ROS488_ICAM555_VECad647__Plate_D_p00_0_D07f08d3.TIF	0	0	0	0	0	189	1	1536	1536	1536	1536	1536	189	b'eLsGJn1IsxntLA++eCKps+xiYJ5mYDHaWR5kJRbNomW0s0yFaBntLQ/SiBntLQ/CSDGkUqSAWgV2ABzuhG8='	0.04130509868264198	0.07855372130870819	0.0449439212679863	0.02819413	0.0056109875	0.012277648	0.42852277	0.7154	0.44816118	0.08143705626328786
-1	-1	-1	-1	-1	295.0	0.0	0.0	1.96875	0.0	0.890625	28.71875	0.8125	0.015625	0.015625	0.015625	2.34375	0.34375	0.921875	0.078125	0.140625	ROS488_ICAM555_VECad647__Plate_D_p00_0_D07f09d0.TIF	ROS488_ICAM555_VECad647__Plate_D_p00_0_D07f09d2.TIF	label.ROS488_ICAM555_VECad647__Plate_D_p00_0_D07f09d0.TIF	ROS488_ICAM555_VECad647__Plate_D_p00_0_D07f09d1.TIF	ROS488_ICAM555_VECad647__Plate_D_p00_0_D07f09d3.TIF	0	0	0	0	0	190	1	1536	1536	1536	1536	1536	190	b'eLsGJn1IsxntLA++eCKps+xiYJ5mYDnaWR5kJRbNomW0s0yFaBntLQ/SiBntLQ/CSDGkUqSAWgV2AC5dhHQ='	0.045777253806591034	0.08416470140218735	0.04858274757862091	0.03349961	0.008416466	0.015916474	0.42852277	0.7154	0.44816118	0.08532001574834187
-1	-1	-1	-1	-1	303.0	0.0	0.0	1.96875	0.0	0.875	29.515625	0.78125	0.015625	0.015625	0.015625	2.4375	0.34375	0.921875	0.109375	0.125	ROS488_ICAM555_VECad647__Plate_D_p00_0_D07f10d0.TIF	ROS488_ICAM555_VECad647__Plate_D_p00_0_D07f10d2.TIF	label.ROS488_ICAM555_VECad647__Plate_D_p00_0_D07f10d0.TIF	ROS488_ICAM555_VECad647__Plate_D_p00_0_D07f10d1.TIF	ROS488_ICAM555_VECad647__Plate_D_p00_0_D07f10d3.TIF	0	0	0	0	0	191	1	1536	1536	1536	1536	1536	191	b'eLsGJn1IsxntLA++eCKps+xiYJ5mONpZHmwlFs2iZbSzTIVoGe0tD9KIGe0tD8JIMaRSpIBaBXYAotuETA=='	0.0449439212679863	0.07855372130870819	0.04858274757862091	0.031832945	0.008416474	0.015916467	0.42852277	0.7154	0.44816118	0.08009886741638184
-1	-1	-1	-1	-1	225.0	0.0	0.0	1.953125	0.0	0.875	24.734375	0.796875	0.015625	0.015625	0.015625	1.90625	0.34375	0.921875	0.109375	0.140625	ROS488_ICAM555_VECad647__Plate_D_p00_0_D07f11d0.TIF	ROS488_ICAM555_VECad647__Plate_D_p00_0_D07f11d2.TIF	label.ROS488_ICAM555_VECad647__Plate_D_p00_0_D07f11d0.TIF	ROS488_ICAM555_VECad647__Plate_D_p00_0_D07f11d1.TIF	ROS488_ICAM555_VECad647__Plate_D_p00_0_D07f11d3.TIF	0	0	0	0	0	192	1	1536	1536	1536	1536	1536	192	b'eLsGJn1IsxntLA++eCKps+xiYJ5maDjaWR5kJRbNomW0s0yFaBntLQ/SiBntLQ/CSDGkUqSAWgV2ALRKhFE='	0.04130509868264198	0.08416470140218735	0.0449439212679863	0.016749807	0.0056109875	0.010610983	0.42852277	0.7154	0.44816118	0.07663475970427196
-1	-1	-1	-1	-1	130.0	0.0	0.0	1.953125	0.0	0.875	22.296875	0.796875	0.015625	0.015625	0.015625	1.59375	0.34375	0.921875	0.109375	0.125	ROS488_ICAM555_VECad647__Plate_D_p00_0_D08f00d0.TIF	ROS488_ICAM555_VECad647__Plate_D_p00_0_D08f00d2.TIF	label.ROS488_ICAM555_VECad647__Plate_D_p00_0_D08f00d0.TIF	ROS488_ICAM555_VECad647__Plate_D_p00_0_D08f00d1.TIF	ROS488_ICAM555_VECad647__Plate_D_p00_0_D08f00d3.TIF	0	0	0	0	0	193	1	1536	1536	1536	1536	1536	193	b'eLsGJn1IsxntLA++eCKps+xiYDHaWR58JRbNomW0s0yFaBntLQ/SiBntLQ/CSDGkUqSAWgV2AKLlhEw='	0.0359996072947979	0.07855372130870819	0.03963842988014221	0.012277648	0.0056109875	0.006138824	0.42852277	0.7154	0.44816118	0.07105761269728343
-1	-1	-1	-1	-1	152.0	0.0	0.0	1.96875	0.0	0.875	23.28125	0.796875	0.015625	0.015625	0.015625	1.765625	0.34375	0.921875	0.109375	0.125	ROS488_ICAM555_VECad647__Plate_D_p00_0_D08f01d0.TIF	ROS488_ICAM555_VECad647__Plate_D_p00_0_D08f01d2.TIF	label.ROS488_ICAM555_VECad647__Plate_D_p00_0_D08f01d0.TIF	ROS488_ICAM555_VECad647__Plate_D_p00_0_D08f01d1.TIF	ROS488_ICAM555_VECad647__Plate_D_p00_0_D08f01d3.TIF	0	0	0	0	0	194	1	1536	1536	1536	1536	1536	194	b'eLsGJn1IsxntLA++eCKps+xiYJFmYDjaWR5kJRbNomW0s0yFaBntLQ/SiBntLQ/CSDGkUqSAWgV2ALRUhFE='	0.0359996072947979	0.07855372130870819	0.043277256190776825	0.012277648	0.0056109875	0.008944318	0.42852277	0.7154	0.44816118	0.07405426104863484
-1	-1	-1	-1	-1	118.0	0.0	0.0	1.9375	0.0	0.875	20.703125	0.796875	0.015625	0.015625	0.015625	1.640625	0.34375	0.921875	0.109375	0.125	ROS488_ICAM555_VECad647__Plate_D_p00_0_D08f02d0.TIF	ROS488_ICAM555_VECad647__Plate_D_p00_0_D08f02d2.TIF	label.ROS488_ICAM555_VECad647__Plate_D_p00_0_D08f02d0.TIF	ROS488_ICAM555_VECad647__Plate_D_p00_0_D08f02d1.TIF	ROS488_ICAM555_VECad647__Plate_D_p00_0_D08f02d3.TIF	0	0	0	0	0	195	1	1536	1536	1536	1536	1536	195	b'eLsGJn1IsxntLA++eCKps+xiYJFmYDTaWR5kJRbNomW0s0yFaBntLQ/SiBntLQ/CSDGkUqSAWgV2AMXDhFY='	0.03963842988014221	0.08135921508073807	0.04411058872938156	0.011444315	0.0056109875	0.006138824	0.42852277	0.7154	0.44816118	0.07555280129114787
-1	-1	-1	-1	-1	142.0	0.0	0.0	1.90625	0.0	0.875	22.453125	0.796875	0.015625	0.015625	0.015625	1.6875	0.34375	0.921875	0.109375	0.140625	ROS488_ICAM555_VECad647__Plate_D_p00_0_D08f03d0.TIF	ROS488_ICAM555_VECad647__Plate_D_p00_0_D08f03d2.TIF	label.ROS488_ICAM555_VECad647__Plate_D_p00_0_D08f03d0.TIF	ROS488_ICAM555_VECad647__Plate_D_p00_0_D08f03d1.TIF	ROS488_ICAM555_VECad647__Plate_D_p00_0_D08f03d3.TIF	0	0	0	0	0	196	1	1536	1536	1536	1536	1536	196	b'eLsGJn1IsxntLA++eCKps+xiYJFmYDzaWR5kJRbNomW0s0yFaBntLQ/SiBntLQ/CSDGkUqSAWgV2ANcyhFs='	0.03963842988014221	0.07855372130870819	0.043277256190776825	0.011444315	0.0056109875	0.00977765	0.42852277	0.7154	0.44816118	0.07882674038410187
-1	-1	-1	-1	-1	96.0	0.0	0.0	1.875	0.0	0.859375	20.46875	0.796875	0.015625	0.015625	0.015625	1.359375	0.34375	0.921875	0.109375	0.140625	ROS488_ICAM555_VECad647__Plate_D_p00_0_D08f04d0.TIF	ROS488_ICAM555_VECad647__Plate_D_p00_0_D08f04d2.TIF	label.ROS488_ICAM555_VECad647__Plate_D_p00_0_D08f04d0.TIF	ROS488_ICAM555_VECad647__Plate_D_p00_0_D08f04d1.TIF	ROS488_ICAM555_VECad647__Plate_D_p00_0_D08f04d3.TIF	0	0	0	0	0	197	1	1536	1536	1536	1536	1536	197	b'eLsGJn1IsxntLA++eCKps+xiYJFmYDLaWR5kJRbNomW0s0yFaBntLQ/SiBntLQ/CSDGkUqSAWgV2AOihhGA='	0.03963842988014221	0.0897756889462471	0.043277256190776825	0.008944314	0.00561098	0.0053054914	0.42852277	0.7154	0.44816118	0.067156121134758
-1	-1	-1	-1	-1	109.0	0.0	0.0	1.9375	0.0	0.875	21.203125	0.8125	0.015625	0.015625	0.015625	1.71875	0.359375	0.921875	0.109375	0.125	ROS488_ICAM555_VECad647__Plate_D_p00_0_D08f05d0.TIF	ROS488_ICAM555_VECad647__Plate_D_p00_0_D08f05d2.TIF	label.ROS488_ICAM555_VECad647__Plate_D_p00_0_D08f05d0.TIF	ROS488_ICAM555_VECad647__Plate_D_p00_0_D08f05d1.TIF	ROS488_ICAM555_VECad647__Plate_D_p00_0_D08f05d3.TIF	0	0	0	0	0	198	1	1536	1536	1536	1536	1536	198	b'eLsGJn1IsxntLA++eCKps+xiYJFmYDraWR5kJRbNomW0s0yFaBntLQ/SiBntLQ/CSDGkUqSAWgV2APoQhGU='	0.03516627475619316	0.08135921508073807	0.043277256190776825	0.008944314	0.008416474	0.008944318	0.42852277	0.7154	0.44816118	0.07188227772712708
-1	-1	-1	-1	-1	72.0	0.0	0.0	1.90625	0.0	0.859375	18.015625	0.796875	0.015625	0.015625	0.015625	1.15625	0.34375	0.921875	0.109375	0.140625	ROS488_ICAM555_VECad647__Plate_D_p00_0_D08f06d0.TIF	ROS488_ICAM555_VECad647__Plate_D_p00_0_D08f06d2.TIF	label.ROS488_ICAM555_VECad647__Plate_D_p00_0_D08f06d0.TIF	ROS488_ICAM555_VECad647__Plate_D_p00_0_D08f06d1.TIF	ROS488_ICAM555_VECad647__Plate_D_p00_0_D08f06d3.TIF	0	0	0	0	0	199	1	1536	1536	1536	1536	1536	199	b'eLsGJn1IsxntLA++eCKps+xiYJFmYDbaWR5kJRbNomW0s0yFaBntLQ/SiBntLQ/CSDGkUqSAWgV2AAuOhGo='	0.03516627475619316	0.08416470140218735	0.03963842988014221	0.00613882	0.0056109875	0.0053054914	0.42852277	0.7154	0.44816118	0.06201312939325968
-1	-1	-1	-1	-1	108.0	0.0	0.0	1.953125	0.0	0.875	20.90625	0.8125	0.015625	0.015625	0.015625	1.40625	0.34375	0.9375	0.09375	0.109375	ROS488_ICAM555_VECad647__Plate_D_p00_0_D08f07d0.TIF	ROS488_ICAM555_VECad647__Plate_D_p00_0_D08f07d2.TIF	label.ROS488_ICAM555_VECad647__Plate_D_p00_0_D08f07d0.TIF	ROS488_ICAM555_VECad647__Plate_D_p00_0_D08f07d1.TIF	ROS488_ICAM555_VECad647__Plate_D_p00_0_D08f07d3.TIF	0	0	0	0	0	200	1	1536	1536	1536	1536	1536	200	b'eLsGJn1IsxntLA++eCKps+xiYJFmYD7aWR5kJRbNomW0s0yFaBntLQ/SiBntLQ/CSDGkUqSAWgV2ABz9hG8='	0.0359996072947979	0.07855372130870819	0.03963842988014221	0.0097776465	0.0056109875	0.0053054914	0.42852277	0.7154	0.44816118	0.07137450575828552
-1	-1	-1	-1	-1	116.0	0.0	0.0	1.953125	0.0	0.875	20.28125	0.796875	0.015625	0.015625	0.015625	1.546875	0.359375	0.921875	0.109375	0.125	ROS488_ICAM555_VECad647__Plate_D_p00_0_D08f08d0.TIF	ROS488_ICAM555_VECad647__Plate_D_p00_0_D08f08d2.TIF	label.ROS488_ICAM555_VECad647__Plate_D_p00_0_D08f08d0.TIF	ROS488_ICAM555_VECad647__Plate_D_p00_0_D08f08d1.TIF	ROS488_ICAM555_VECad647__Plate_D_p00_0_D08f08d3.TIF	0	0	0	0	0	201	1	1536	1536	1536	1536	1536	201	b'eLsGJn1IsxntLA++eCKps+xiYJFmYDHaWR5kJRbNomW0s0yFaBntLQ/SiBntLQ/CSDGkUqSAWgV2AC5shHQ='	0.0359996072947979	0.07574823498725891	0.043277256190776825	0.010610979	0.00561098	0.006138824	0.42852277	0.7154	0.44816118	0.0756667008002599
-1	-1	-1	-1	-1	98.0	0.0	0.0	1.9375	0.0	0.875	20.46875	0.78125	0.015625	0.015625	0.015625	1.296875	0.34375	0.921875	0.109375	0.125	ROS488_ICAM555_VECad647__Plate_D_p00_0_D08f09d0.TIF	ROS488_ICAM555_VECad647__Plate_D_p00_0_D08f09d2.TIF	label.ROS488_ICAM555_VECad647__Plate_D_p00_0_D08f09d0.TIF	ROS488_ICAM555_VECad647__Plate_D_p00_0_D08f09d1.TIF	ROS488_ICAM555_VECad647__Plate_D_p00_0_D08f09d3.TIF	0	0	0	0	0	202	1	1536	1536	1536	1536	1536	202	b'eLsGJn1IsxntLA++eCKps+xiYJFmYDnaWR5kJRbNomW0s0yFaBntLQ/SiBntLQ/CSDGkUqSAWgV2AD/bhHk='	0.0359996072947979	0.07855372130870819	0.043277256190776825	0.0069721565	0.0056109875	0.0053054914	0.42852277	0.7154	0.44816118	0.07118597626686096
-1	-1	-1	-1	-1	118.0	0.0	0.0	1.9375	0.0	0.875	21.015625	0.78125	0.015625	0.015625	0.03125	1.40625	0.34375	0.921875	0.109375	0.140625	ROS488_ICAM555_VECad647__Plate_D_p00_0_D08f10d0.TIF	ROS488_ICAM555_VECad647__Plate_D_p00_0_D08f10d2.TIF	label.ROS488_ICAM555_VECad647__Plate_D_p00_0_D08f10d0.TIF	ROS488_ICAM555_VECad647__Plate_D_p00_0_D08f10d1.TIF	ROS488_ICAM555_VECad647__Plate_D_p00_0_D08f10d3.TIF	0	0	0	0	0	203	1	1536	1536	1536	1536	1536	203	b'eLsGJn1IsxntLA++eCKps+xiYJFmONpZHmwlFs2iZbSzTIVoGe0tD9KIGe0tD8JIMaRSpIBaBXYAtFmEUQ=='	0.0359996072947979	0.07855372130870819	0.043277256190776825	0.010610979	0.0056109875	0.0053054914	0.42852277	0.7154	0.44816118	0.07021821041901906
-1	-1	-1	-1	-1	76.0	0.0	0.0	1.96875	0.0	0.875	18.25	0.828125	0.015625	0.015625	0.015625	1.21875	0.34375	0.921875	0.109375	0.125	ROS488_ICAM555_VECad647__Plate_D_p00_0_D08f11d0.TIF	ROS488_ICAM555_VECad647__Plate_D_p00_0_D08f11d2.TIF	label.ROS488_ICAM555_VECad647__Plate_D_p00_0_D08f11d0.TIF	ROS488_ICAM555_VECad647__Plate_D_p00_0_D08f11d1.TIF	ROS488_ICAM555_VECad647__Plate_D_p00_0_D08f11d3.TIF	0	0	0	0	0	204	1	1536	1536	1536	1536	1536	204	b'eLsGJn1IsxntLA++eCKps+xiYJFmaDjaWR5kJRbNomW0s0yFaBntLQ/SiBntLQ/CSDGkUqSAWgV2AMXIhFY='	0.03963842988014221	0.08135921508073807	0.043277256190776825	0.008944314	0.0056109875	0.0053054914	0.42852277	0.7154	0.44816118	0.06736373901367188
-1	-1	-1	-1	-1	345.0	0.0	0.0	1.953125	0.0	0.875	29.6875	0.78125	0.015625	0.0	0.0	2.453125	0.34375	0.921875	0.109375	0.140625	ROS488_ICAM555_VECad647__Plate_D_p00_0_D09f00d0.TIF	ROS488_ICAM555_VECad647__Plate_D_p00_0_D09f00d2.TIF	label.ROS488_ICAM555_VECad647__Plate_D_p00_0_D09f00d0.TIF	ROS488_ICAM555_VECad647__Plate_D_p00_0_D09f00d1.TIF	ROS488_ICAM555_VECad647__Plate_D_p00_0_D09f00d3.TIF	0	0	0	0	0	205	1	1536	1536	1536	1536	1536	205	b'eLsGJn1IsxntLA++eCKps+xiYDnaWR58JRbNomW0s0yFaBntLQ/SiBntLQ/CSDGkUqSAWgV2ALRjhFE='	0.04130509868264198	0.07294274121522903	0.04858274757862091	0.029860787	0.00561098	0.016749807	0.42852277	0.7154	0.44816118	0.07668158411979675
-1	-1	-1	-1	-1	391.0	0.0	0.0	1.953125	0.0	0.875	30.25	0.78125	0.015625	0.015625	0.015625	2.515625	0.34375	0.921875	0.109375	0.125	ROS488_ICAM555_VECad647__Plate_D_p00_0_D09f01d0.TIF	ROS488_ICAM555_VECad647__Plate_D_p00_0_D09f01d2.TIF	label.ROS488_ICAM555_VECad647__Plate_D_p00_0_D09f01d0.TIF	ROS488_ICAM555_VECad647__Plate_D_p00_0_D09f01d1.TIF	ROS488_ICAM555_VECad647__Plate_D_p00_0_D09f01d3.TIF	0	0	0	0	0	206	1	1536	1536	1536	1536	1536	206	b'eLsGJn1IsxntLA++eCKps+xiYJlmYDjaWR5kJRbNomW0s0yFaBntLQ/SiBntLQ/CSDGkUqSAWgV2AMXShFY='	0.0449439212679863	0.07294274121522903	0.04941608011722565	0.028194122	0.00561098	0.016749807	0.42852277	0.7154	0.44816118	0.07735898594061534
-1	-1	-1	-1	-1	366.0	0.0	0.0	1.953125	0.0	0.875	28.96875	0.78125	0.015625	0.015625	0.015625	2.453125	0.34375	0.921875	0.109375	0.125	ROS488_ICAM555_VECad647__Plate_D_p00_0_D09f02d0.TIF	ROS488_ICAM555_VECad647__Plate_D_p00_0_D09f02d2.TIF	label.ROS488_ICAM555_VECad647__Plate_D_p00_0_D09f02d0.TIF	ROS488_ICAM555_VECad647__Plate_D_p00_0_D09f02d1.TIF	ROS488_ICAM555_VECad647__Plate_D_p00_0_D09f02d3.TIF	0	0	0	0	0	207	1	1536	1536	1536	1536	1536	207	b'eLsGJn1IsxntLA++eCKps+xiYJlmYDTaWR5kJRbNomW0s0yFaBntLQ/SiBntLQ/CSDGkUqSAWgV2ANdBhFs='	0.045777253806591034	0.07574823498725891	0.04858274757862091	0.03713843	0.008416466	0.015916474	0.42852277	0.7154	0.44816118	0.09008410573005676
-1	-1	-1	-1	-1	383.0	0.0	0.0	1.953125	0.0	0.875	29.15625	0.75	0.015625	0.015625	0.015625	2.421875	0.34375	0.921875	0.109375	0.125	ROS488_ICAM555_VECad647__Plate_D_p00_0_D09f03d0.TIF	ROS488_ICAM555_VECad647__Plate_D_p00_0_D09f03d2.TIF	label.ROS488_ICAM555_VECad647__Plate_D_p00_0_D09f03d0.TIF	ROS488_ICAM555_VECad647__Plate_D_p00_0_D09f03d1.TIF	ROS488_ICAM555_VECad647__Plate_D_p00_0_D09f03d3.TIF	0	0	0	0	0	208	1	1536	1536	1536	1536	1536	208	b'eLsGJn1IsxntLA++eCKps+xiYJlmYDzaWR5kJRbNomW0s0yFaBntLQ/SiBntLQ/CSDGkUqSAWgV2AOiwhGA='	0.045777253806591034	0.07574823498725891	0.04941608011722565	0.038805097	0.00561098	0.020388626	0.42852277	0.7154	0.44816118	0.09360952178637187
-1	-1	-1	-1	-1	321.0	0.0	0.0	1.96875	0.0	0.875	28.375	0.78125	0.015625	0.015625	0.015625	2.28125	0.34375	0.921875	0.109375	0.125	ROS488_ICAM555_VECad647__Plate_D_p00_0_D09f04d0.TIF	ROS488_ICAM555_VECad647__Plate_D_p00_0_D09f04d2.TIF	label.ROS488_ICAM555_VECad647__Plate_D_p00_0_D09f04d0.TIF	ROS488_ICAM555_VECad647__Plate_D_p00_0_D09f04d1.TIF	ROS488_ICAM555_VECad647__Plate_D_p00_0_D09f04d3.TIF	0	0	0	0	0	209	1	1536	1536	1536	1536	1536	209	b'eLsGJn1IsxntLA++eCKps+xiYJlmYDLaWR5kJRbNomW0s0yFaBntLQ/SiBntLQ/CSDGkUqSAWgV2APofhGU='	0.045777253806591034	0.08416470140218735	0.04941608011722565	0.03349961	0.0056109875	0.015916474	0.42852277	0.7154	0.44816118	0.09004044532775879
-1	-1	-1	-1	-1	356.0	0.0	0.0	1.953125	0.0	0.875	28.953125	0.78125	0.015625	0.015625	0.0	2.390625	0.34375	0.921875	0.09375	0.125	ROS488_ICAM555_VECad647__Plate_D_p00_0_D09f05d0.TIF	ROS488_ICAM555_VECad647__Plate_D_p00_0_D09f05d2.TIF	label.ROS488_ICAM555_VECad647__Plate_D_p00_0_D09f05d0.TIF	ROS488_ICAM555_VECad647__Plate_D_p00_0_D09f05d1.TIF	ROS488_ICAM555_VECad647__Plate_D_p00_0_D09f05d3.TIF	0	0	0	0	0	210	1	1536	1536	1536	1536	1536	210	b'eLsGJn1IsxntLA++eCKps+xiYJlmYDraWR5kJRbNomW0s0yFaBntLQ/SiBntLQ/CSDGkUqSAWgV2AAudhGo='	0.04047176241874695	0.07574823498725891	0.04858274757862091	0.03349961	0.00561098	0.019555293	0.42852277	0.7154	0.44816118	0.08150004843870799
-1	-1	-1	-1	-1	302.0	0.0	0.0	1.96875	0.0	0.875	26.671875	0.796875	0.015625	0.015625	0.015625	2.0625	0.34375	0.90625	0.109375	0.125	ROS488_ICAM555_VECad647__Plate_D_p00_0_D09f06d0.TIF	ROS488_ICAM555_VECad647__Plate_D_p00_0_D09f06d2.TIF	label.ROS488_ICAM555_VECad647__Plate_D_p00_0_D09f06d0.TIF	ROS488_ICAM555_VECad647__Plate_D_p00_0_D09f06d1.TIF	ROS488_ICAM555_VECad647__Plate_D_p00_0_D09f06d3.TIF	0	0	0	0	0	211	1	1536	1536	1536	1536	1536	211	b'eLsGJn1IsxntLA++eCKps+xiYJlmYDbaWR5kJRbNomW0s0yFaBntLQ/SiBntLQ/CSDGkUqSAWgV2AB0MhG8='	0.04047176241874695	0.07855372130870819	0.0449439212679863	0.021221962	0.0056109875	0.011444308	0.42852277	0.7154	0.44816118	0.07639943559964497
-1	-1	-1	-1	-1	319.0	0.0	0.0	1.9375	0.0	0.890625	28.390625	0.78125	0.015625	0.015625	0.015625	2.28125	0.34375	0.90625	0.125	0.125	ROS488_ICAM555_VECad647__Plate_D_p00_0_D09f07d0.TIF	ROS488_ICAM555_VECad647__Plate_D_p00_0_D09f07d2.TIF	label.ROS488_ICAM555_VECad647__Plate_D_p00_0_D09f07d0.TIF	ROS488_ICAM555_VECad647__Plate_D_p00_0_D09f07d1.TIF	ROS488_ICAM555_VECad647__Plate_D_p00_0_D09f07d3.TIF	0	0	0	0	0	212	1	1536	1536	1536	1536	1536	212	b'eLsGJn1IsxntLA++eCKps+xiYJlmYD7aWR5kJRbNomW0s0yFaBntLQ/SiBntLQ/CSDGkUqSAWgV2AC57hHQ='	0.04130509868264198	0.07574823498725891	0.04858274757862091	0.034332946	0.00561098	0.015916474	0.42852277	0.7154	0.44816118	0.08580579360326131
-1	-1	-1	-1	-1	363.0	0.0	0.0	1.96875	0.0	0.890625	30.390625	0.78125	0.015625	0.0	0.0	2.53125	0.34375	0.921875	0.109375	0.140625	ROS488_ICAM555_VECad647__Plate_D_p00_0_D09f08d0.TIF	ROS488_ICAM555_VECad647__Plate_D_p00_0_D09f08d2.TIF	label.ROS488_ICAM555_VECad647__Plate_D_p00_0_D09f08d0.TIF	ROS488_ICAM555_VECad647__Plate_D_p00_0_D09f08d1.TIF	ROS488_ICAM555_VECad647__Plate_D_p00_0_D09f08d3.TIF	0	0	0	0	0	213	1	1536	1536	1536	1536	1536	213	b'eLsGJn1IsxntLA++eCKps+xiYJlmYDHaWR5kJRbNomW0s0yFaBntLQ/SiBntLQ/CSDGkUqSAWgV2AD/qhHk='	0.04661059007048607	0.07855372130870819	0.04941608011722565	0.038805097	0.008416474	0.015916467	0.42852277	0.7154	0.44816118	0.09024202823638916
-1	-1	-1	-1	-1	397.0	0.0	0.0	2.0	0.0	0.890625	31.53125	0.78125	0.015625	0.0	0.0	2.53125	0.34375	0.9375	0.109375	0.125	ROS488_ICAM555_VECad647__Plate_D_p00_0_D09f09d0.TIF	ROS488_ICAM555_VECad647__Plate_D_p00_0_D09f09d2.TIF	label.ROS488_ICAM555_VECad647__Plate_D_p00_0_D09f09d0.TIF	ROS488_ICAM555_VECad647__Plate_D_p00_0_D09f09d1.TIF	ROS488_ICAM555_VECad647__Plate_D_p00_0_D09f09d3.TIF	0	0	0	0	0	214	1	1536	1536	1536	1536	1536	214	b'eLsGJn1IsxntLA++eCKps+xiYJlmYDnaWR5kJRbNomW0s0yFaBntLQ/SiBntLQ/CSDGkUqSAWgV2AFFZhH4='	0.05024941265583038	0.08135921508073807	0.04941608011722565	0.037971765	0.008416466	0.0167498	0.42852277	0.7154	0.44816118	0.09322214126586914
-1	-1	-1	-1	-1	367.0	0.0	0.0	1.953125	0.0	0.890625	30.09375	0.765625	0.015625	0.015625	0.015625	2.4375	0.34375	0.921875	0.109375	0.140625	ROS488_ICAM555_VECad647__Plate_D_p00_0_D09f10d0.TIF	ROS488_ICAM555_VECad647__Plate_D_p00_0_D09f10d2.TIF	label.ROS488_ICAM555_VECad647__Plate_D_p00_0_D09f10d0.TIF	ROS488_ICAM555_VECad647__Plate_D_p00_0_D09f10d1.TIF	ROS488_ICAM555_VECad647__Plate_D_p00_0_D09f10d3.TIF	0	0	0	0	0	215	1	1536	1536	1536	1536	1536	215	b'eLsGJn1IsxntLA++eCKps+xiYJlmONpZHmwlFs2iZbSzTIVoGe0tD9KIGe0tD8JIMaRSpIBaBXYAxdeEVg=='	0.045777253806591034	0.07855372130870819	0.04941608011722565	0.033499606	0.008416474	0.015916467	0.42852277	0.7154	0.44816118	0.08284416298071544
-1	-1	-1	-1	-1	338.0	0.0	0.0	1.9375	0.0	0.875	29.484375	0.796875	0.015625	0.015625	0.015625	2.421875	0.34375	0.9375	0.109375	0.140625	ROS488_ICAM555_VECad647__Plate_D_p00_0_D09f11d0.TIF	ROS488_ICAM555_VECad647__Plate_D_p00_0_D09f11d2.TIF	label.ROS488_ICAM555_VECad647__Plate_D_p00_0_D09f11d0.TIF	ROS488_ICAM555_VECad647__Plate_D_p00_0_D09f11d1.TIF	ROS488_ICAM555_VECad647__Plate_D_p00_0_D09f11d3.TIF	0	0	0	0	0	216	1	1536	1536	1536	1536	1536	216	b'eLsGJn1IsxntLA++eCKps+xiYJlmaDjaWR5kJRbNomW0s0yFaBntLQ/SiBntLQ/CSDGkUqSAWgV2ANdGhFs='	0.05024941265583038	0.08697019517421722	0.04941608011722565	0.03713843	0.008416466	0.015916467	0.42852277	0.7154	0.44816118	0.09297274549802144
-1	-1	-1	-1	-1	262.0	0.0	0.0	1.9375	0.0	0.890625	26.328125	0.796875	0.015625	0.015625	0.015625	1.859375	0.34375	0.921875	0.109375	0.109375	ROS488_ICAM555_VECad647__Plate_D_p00_0_D10f00d0.TIF	ROS488_ICAM555_VECad647__Plate_D_p00_0_D10f00d2.TIF	label.ROS488_ICAM555_VECad647__Plate_D_p00_0_D10f00d0.TIF	ROS488_ICAM555_VECad647__Plate_D_p00_0_D10f00d1.TIF	ROS488_ICAM555_VECad647__Plate_D_p00_0_D10f00d3.TIF	0	0	0	0	0	217	1	1536	1536	1536	1536	1536	217	b'eLsGJn1IsxntLA++eCKps+xiaDDaWR58JRbNomW0s0yFaBntLQ/SiBntLQ/CSDGkUqSAWgV2ACh4hCk='	0.04130509868264198	0.07574823498725891	0.04411058872938156	0.022055298	0.00561098	0.011444308	0.42852277	0.7154	0.44816118	0.07928907871246338
-1	-1	-1	-1	-1	283.0	0.0	0.0	1.953125	0.0	0.875	26.609375	0.796875	0.015625	0.015625	0.015625	2.046875	0.34375	0.921875	0.109375	0.125	ROS488_ICAM555_VECad647__Plate_D_p00_0_D10f01d0.TIF	ROS488_ICAM555_VECad647__Plate_D_p00_0_D10f01d2.TIF	label.ROS488_ICAM555_VECad647__Plate_D_p00_0_D10f01d0.TIF	ROS488_ICAM555_VECad647__Plate_D_p00_0_D10f01d1.TIF	ROS488_ICAM555_VECad647__Plate_D_p00_0_D10f01d3.TIF	0	0	0	0	0	218	1	1536	1536	1536	1536	1536	218	b'eLsGJn1IsxntLA++eCKps+xiaJBmYDjaWR5kJRbNomW0s0yFaBntLQ/SiBntLQ/CSDGkUqSAWgV2ADnnhC4='	0.04047176241874695	0.07574823498725891	0.04411058872938156	0.022055298	0.00561098	0.011444308	0.42852277	0.7154	0.44816118	0.07413123548030853
-1	-1	-1	-1	-1	266.0	0.0	0.0	1.953125	0.0	0.875	25.015625	0.796875	0.015625	0.015625	0.015625	2.109375	0.34375	0.921875	0.125	0.125	ROS488_ICAM555_VECad647__Plate_D_p00_0_D10f02d0.TIF	ROS488_ICAM555_VECad647__Plate_D_p00_0_D10f02d2.TIF	label.ROS488_ICAM555_VECad647__Plate_D_p00_0_D10f02d0.TIF	ROS488_ICAM555_VECad647__Plate_D_p00_0_D10f02d1.TIF	ROS488_ICAM555_VECad647__Plate_D_p00_0_D10f02d3.TIF	0	0	0	0	0	219	1	1536	1536	1536	1536	1536	219	b'eLsGJn1IsxntLA++eCKps+xiaJBmYDTaWR5kJRbNomW0s0yFaBntLQ/SiBntLQ/CSDGkUqSAWgV2AEtWhDM='	0.0449439212679863	0.08135921508073807	0.0449439212679863	0.023721963	0.0056109875	0.011444308	0.42852277	0.7154	0.44816118	0.0855172077814738
-1	-1	-1	-1	-1	240.0	0.0	0.0	1.96875	0.0	0.859375	25.375	0.796875	0.015625	0.015625	0.015625	1.875	0.34375	0.921875	0.109375	0.125	ROS488_ICAM555_VECad647__Plate_D_p00_0_D10f03d0.TIF	ROS488_ICAM555_VECad647__Plate_D_p00_0_D10f03d2.TIF	label.ROS488_ICAM555_VECad647__Plate_D_p00_0_D10f03d0.TIF	ROS488_ICAM555_VECad647__Plate_D_p00_0_D10f03d1.TIF	ROS488_ICAM555_VECad647__Plate_D_p00_0_D10f03d3.TIF	0	0	0	0	0	220	1	1536	1536	1536	1536	1536	220	b'eLsGJn1IsxntLA++eCKps+xiaJBmYDzaWR5kJRbNomW0s0yFaBntLQ/SiBntLQ/CSDGkUqSAWgV2AFzFhDg='	0.0449439212679863	0.08416470140218735	0.0449439212679863	0.022055298	0.0056109875	0.011444315	0.42852277	0.7154	0.44816118	0.08821380138397217
-1	-1	-1	-1	-1	233.0	0.0	0.0	1.96875	0.0	0.890625	24.140625	0.78125	0.015625	0.015625	0.015625	1.796875	0.34375	0.921875	0.109375	0.125	ROS488_ICAM555_VECad647__Plate_D_p00_0_D10f04d0.TIF	ROS488_ICAM555_VECad647__Plate_D_p00_0_D10f04d2.TIF	label.ROS488_ICAM555_VECad647__Plate_D_p00_0_D10f04d0.TIF	ROS488_ICAM555_VECad647__Plate_D_p00_0_D10f04d1.TIF	ROS488_ICAM555_VECad647__Plate_D_p00_0_D10f04d3.TIF	0	0	0	0	0	221	1	1536	1536	1536	1536	1536	221	b'eLsGJn1IsxntLA++eCKps+xiaJBmYDLaWR5kJRbNomW0s0yFaBntLQ/SiBntLQ/CSDGkUqSAWgV2AG40hD0='	0.04661059007048607	0.09538666903972626	0.04858274757862091	0.02038863	0.008416474	0.010610983	0.42852277	0.7154	0.44816118	0.08668699860572815
-1	-1	-1	-1	-1	277.0	0.0	0.0	1.984375	0.0	0.875	27.46875	0.796875	0.015625	0.015625	0.015625	2.015625	0.34375	0.9375	0.109375	0.125	ROS488_ICAM555_VECad647__Plate_D_p00_0_D10f05d0.TIF	ROS488_ICAM555_VECad647__Plate_D_p00_0_D10f05d2.TIF	label.ROS488_ICAM555_VECad647__Plate_D_p00_0_D10f05d0.TIF	ROS488_ICAM555_VECad647__Plate_D_p00_0_D10f05d1.TIF	ROS488_ICAM555_VECad647__Plate_D_p00_0_D10f05d3.TIF	0	0	0	0	0	222	1	1536	1536	1536	1536	1536	222	b'eLsGJn1IsxntLA++eCKps+xiaJBmYDraWR5kJRbNomW0s0yFaBntLQ/SiBntLQ/CSDGkUqSAWgV2AH+jhEI='	0.04130509868264198	0.07855372130870819	0.0449439212679863	0.027360786	0.0056109875	0.015083134	0.42852277	0.7154	0.44816118	0.08190468947092693
-1	-1	-1	-1	-1	232.0	0.0	0.0	1.96875	0.0	0.875	24.890625	0.78125	0.015625	0.015625	0.015625	1.765625	0.34375	0.9375	0.109375	0.125	ROS488_ICAM555_VECad647__Plate_D_p00_0_D10f06d0.TIF	ROS488_ICAM555_VECad647__Plate_D_p00_0_D10f06d2.TIF	label.ROS488_ICAM555_VECad647__Plate_D_p00_0_D10f06d0.TIF	ROS488_ICAM555_VECad647__Plate_D_p00_0_D10f06d1.TIF	ROS488_ICAM555_VECad647__Plate_D_p00_0_D10f06d3.TIF	0	0	0	0	0	223	1	1536	1536	1536	1536	1536	223	b'eLsGJn1IsxntLA++eCKps+xiaJBmYDbaWR5kJRbNomW0s0yFaBntLQ/SiBntLQ/CSDGkUqSAWgV2AJEShEc='	0.03963842988014221	0.08135921508073807	0.04411058872938156	0.015083138	0.0056109875	0.010610983	0.42852277	0.7154	0.44816118	0.07465878129005432
-1	-1	-1	-1	-1	293.0	0.0	0.0	1.96875	0.0	0.875	27.015625	0.796875	0.015625	0.015625	0.015625	2.0625	0.34375	0.921875	0.125	0.125	ROS488_ICAM555_VECad647__Plate_D_p00_0_D10f07d0.TIF	ROS488_ICAM555_VECad647__Plate_D_p00_0_D10f07d2.TIF	label.ROS488_ICAM555_VECad647__Plate_D_p00_0_D10f07d0.TIF	ROS488_ICAM555_VECad647__Plate_D_p00_0_D10f07d1.TIF	ROS488_ICAM555_VECad647__Plate_D_p00_0_D10f07d3.TIF	0	0	0	0	0	224	1	1536	1536	1536	1536	1536	224	b'eLsGJn1IsxntLA++eCKps+xiaJBmYD7aWR5kJRbNomW0s0yFaBntLQ/SiBntLQ/CSDGkUqSAWgV2AKKBhEw='	0.04130509868264198	0.07574823498725891	0.0449439212679863	0.030999605	0.0056109875	0.015083134	0.42852277	0.7154	0.44816118	0.08382038275400798
-1	-1	-1	-1	-1	296.0	0.0	0.0	1.953125	0.0	0.875	28.0	0.78125	0.015625	0.015625	0.015625	2.140625	0.34375	0.921875	0.125	0.125	ROS488_ICAM555_VECad647__Plate_D_p00_0_D10f08d0.TIF	ROS488_ICAM555_VECad647__Plate_D_p00_0_D10f08d2.TIF	label.ROS488_ICAM555_VECad647__Plate_D_p00_0_D10f08d0.TIF	ROS488_ICAM555_VECad647__Plate_D_p00_0_D10f08d1.TIF	ROS488_ICAM555_VECad647__Plate_D_p00_0_D10f08d3.TIF	0	0	0	0	0	225	1	1536	1536	1536	1536	1536	225	b'eLsGJn1IsxntLA++eCKps+xiaJBmYDHaWR5kJRbNomW0s0yFaBntLQ/SiBntLQ/CSDGkUqSAWgV2ALPwhFE='	0.0449439212679863	0.07855372130870819	0.0449439212679863	0.03266628	0.0056109875	0.015083142	0.42852277	0.7154	0.44816118	0.08645642797152202
-1	-1	-1	-1	-1	257.0	0.0	0.0	1.984375	0.0	0.890625	26.828125	0.765625	0.015625	0.015625	0.015625	1.96875	0.359375	0.921875	0.109375	0.125	ROS488_ICAM555_VECad647__Plate_D_p00_0_D10f09d0.TIF	ROS488_ICAM555_VECad647__Plate_D_p00_0_D10f09d2.TIF	label.ROS488_ICAM555_VECad647__Plate_D_p00_0_D10f09d0.TIF	ROS488_ICAM555_VECad647__Plate_D_p00_0_D10f09d1.TIF	ROS488_ICAM555_VECad647__Plate_D_p00_0_D10f09d3.TIF	0	0	0	0	0	226	1	1536	1536	1536	1536	1536	226	b'eLsGJn1IsxntLA++eCKps+xiaJBmYDnaWR5kJRbNomW0s0yFaBntLQ/SiBntLQ/CSDGkUqSAWgV2AMVfhFY='	0.0449439212679863	0.08135921508073807	0.04858274757862091	0.029860787	0.0056109875	0.015083142	0.42852277	0.7154	0.44816118	0.08761903643608093
-1	-1	-1	-1	-1	284.0	0.0	0.0	1.953125	0.0	0.875	26.765625	0.8125	0.015625	0.015625	0.015625	2.1875	0.34375	0.921875	0.109375	0.140625	ROS488_ICAM555_VECad647__Plate_D_p00_0_D10f10d0.TIF	ROS488_ICAM555_VECad647__Plate_D_p00_0_D10f10d2.TIF	label.ROS488_ICAM555_VECad647__Plate_D_p00_0_D10f10d0.TIF	ROS488_ICAM555_VECad647__Plate_D_p00_0_D10f10d1.TIF	ROS488_ICAM555_VECad647__Plate_D_p00_0_D10f10d3.TIF	0	0	0	0	0	227	1	1536	1536	1536	1536	1536	227	b'eLsGJn1IsxntLA++eCKps+xiaJBmONpZHmwlFs2iZbSzTIVoGe0tD9KIGe0tD8JIMaRSpIBaBXYAOeyELg=='	0.04130509868264198	0.07855372130870819	0.0449439212679863	0.027360782	0.0056109875	0.012277648	0.42852277	0.7154	0.44816118	0.08006944259007771
-1	-1	-1	-1	-1	244.0	0.0	0.0	1.984375	0.0	0.875	24.32812499999909	0.796875	0.015625	0.015625	0.015625	1.84375	0.34375	0.921875	0.109375	0.140625	ROS488_ICAM555_VECad647__Plate_D_p00_0_D10f11d0.TIF	ROS488_ICAM555_VECad647__Plate_D_p00_0_D10f11d2.TIF	label.ROS488_ICAM555_VECad647__Plate_D_p00_0_D10f11d0.TIF	ROS488_ICAM555_VECad647__Plate_D_p00_0_D10f11d1.TIF	ROS488_ICAM555_VECad647__Plate_D_p00_0_D10f11d3.TIF	0	0	0	0	0	228	1	1536	1536	1536	1536	1536	228	b'eLsGJn1IsxntLA++eCKps+xiaJBmaDjaWR5kJRbNomW0s0yFaBntLQ/SiBntLQ/CSDGkUqSAWgV2AEtbhDM='	0.04130509868264198	0.08416470140218735	0.0449439212679863	0.016749803	0.0056109875	0.00977765	0.42852277	0.7154	0.44816118	0.0801079273223877
-1	-1	-1	-1	-1	297.0	0.0	0.0	1.96875	0.0	0.875	25.71875000000091	0.796875	0.015625	0.015625	0.015625	1.90625	0.34375	0.90625	0.109375	0.125	ROS488_ICAM555_VECad647__Plate_D_p00_0_D11f00d0.TIF	ROS488_ICAM555_VECad647__Plate_D_p00_0_D11f00d2.TIF	label.ROS488_ICAM555_VECad647__Plate_D_p00_0_D11f00d0.TIF	ROS488_ICAM555_VECad647__Plate_D_p00_0_D11f00d1.TIF	ROS488_ICAM555_VECad647__Plate_D_p00_0_D11f00d3.TIF	0	0	0	0	0	229	1	1536	1536	1536	1536	1536	229	b'eLsGJn1IsxntLA++eCKps+xiaDjaWR58JRbNomW0s0yFaBntLQ/SiBntLQ/CSDGkUqSAWgV2ADn2hC4='	0.03516627475619316	0.08135921508073807	0.0449439212679863	0.0097776465	0.0056109875	0.011444315	0.42852277	0.7154	0.44816118	0.05304555098215739
-1	-1	-1	-1	-1	251.0	0.0	0.0	1.953125	0.0	0.875	24.890625	0.796875	0.015625	0.015625	0.015625	1.796875	0.34375	0.921875	0.109375	0.125	ROS488_ICAM555_VECad647__Plate_D_p00_0_D11f01d0.TIF	ROS488_ICAM555_VECad647__Plate_D_p00_0_D11f01d2.TIF	label.ROS488_ICAM555_VECad647__Plate_D_p00_0_D11f01d0.TIF	ROS488_ICAM555_VECad647__Plate_D_p00_0_D11f01d1.TIF	ROS488_ICAM555_VECad647__Plate_D_p00_0_D11f01d3.TIF	0	0	0	0	0	230	1	1536	1536	1536	1536	1536	230	b'eLsGJn1IsxntLA++eCKps+xiaJhmYDjaWR5kJRbNomW0s0yFaBntLQ/SiBntLQ/CSDGkUqSAWgV2AEtlhDM='	0.03516627475619316	0.07855372130870819	0.0449439212679863	0.008944314	0.0056109875	0.010610983	0.42852277	0.7154	0.44816118	0.05294417838255564
-1	-1	-1	-1	-1	229.0	0.0	0.0	1.96875	0.0	0.890625	24.5	0.78125	0.015625	0.015625	0.015625	1.75	0.34375	0.921875	0.109375	0.140625	ROS488_ICAM555_VECad647__Plate_D_p00_0_D11f02d0.TIF	ROS488_ICAM555_VECad647__Plate_D_p00_0_D11f02d2.TIF	label.ROS488_ICAM555_VECad647__Plate_D_p00_0_D11f02d0.TIF	ROS488_ICAM555_VECad647__Plate_D_p00_0_D11f02d1.TIF	ROS488_ICAM555_VECad647__Plate_D_p00_0_D11f02d3.TIF	0	0	0	0	0	231	1	1536	1536	1536	1536	1536	231	b'eLsGJn1IsxntLA++eCKps+xiaJhmYDTaWR5kJRbNomW0s0yFaBntLQ/SiBntLQ/CSDGkUqSAWgV2AFzUhDg='	0.03516627475619316	0.07855372130870819	0.04411058872938156	0.0078054927	0.0056109875	0.010610983	0.42852277	0.7154	0.44816118	0.053413331508636475
-1	-1	-1	-1	-1	247.0	0.0	0.0	1.9375	0.0	0.875	23.859375	0.8125	0.015625	0.015625	0.015625	1.78125	0.34375	0.921875	0.109375	0.125	ROS488_ICAM555_VECad647__Plate_D_p00_0_D11f03d0.TIF	ROS488_ICAM555_VECad647__Plate_D_p00_0_D11f03d2.TIF	label.ROS488_ICAM555_VECad647__Plate_D_p00_0_D11f03d0.TIF	ROS488_ICAM555_VECad647__Plate_D_p00_0_D11f03d1.TIF	ROS488_ICAM555_VECad647__Plate_D_p00_0_D11f03d3.TIF	0	0	0	0	0	232	1	1536	1536	1536	1536	1536	232	b'eLsGJn1IsxntLA++eCKps+xiaJhmYDzaWR5kJRbNomW0s0yFaBntLQ/SiBntLQ/CSDGkUqSAWgV2AG5DhD0='	0.03516627475619316	0.08416470140218735	0.0449439212679863	0.0078054927	0.0056109875	0.010610983	0.42852277	0.7154	0.44816118	0.053810134530067444
-1	-1	-1	-1	-1	219.0	0.0	0.0	1.984375	0.0	0.875	23.25	0.796875	0.015625	0.015625	0.015625	1.71875	0.359375	0.90625	0.109375	0.125	ROS488_ICAM555_VECad647__Plate_D_p00_0_D11f04d0.TIF	ROS488_ICAM555_VECad647__Plate_D_p00_0_D11f04d2.TIF	label.ROS488_ICAM555_VECad647__Plate_D_p00_0_D11f04d0.TIF	ROS488_ICAM555_VECad647__Plate_D_p00_0_D11f04d1.TIF	ROS488_ICAM555_VECad647__Plate_D_p00_0_D11f04d3.TIF	0	0	0	0	0	233	1	1536	1536	1536	1536	1536	233	b'eLsGJn1IsxntLA++eCKps+xiaJhmYDLaWR5kJRbNomW0s0yFaBntLQ/SiBntLQ/CSDGkUqSAWgV2AH+yhEI='	0.0359996072947979	0.09538666903972626	0.04858274757862091	0.0097776465	0.00561098	0.00977765	0.42852277	0.7154	0.44816118	0.05456345280011495
-1	-1	-1	-1	-1	278.0	0.0	0.0	1.921875	0.0	0.875	25.6875	0.78125	0.015625	0.015625	0.03125	1.796875	0.34375	0.9375	0.125	0.125	ROS488_ICAM555_VECad647__Plate_D_p00_0_D11f05d0.TIF	ROS488_ICAM555_VECad647__Plate_D_p00_0_D11f05d2.TIF	label.ROS488_ICAM555_VECad647__Plate_D_p00_0_D11f05d0.TIF	ROS488_ICAM555_VECad647__Plate_D_p00_0_D11f05d1.TIF	ROS488_ICAM555_VECad647__Plate_D_p00_0_D11f05d3.TIF	0	0	0	0	0	234	1	1536	1536	1536	1536	1536	234	b'eLsGJn1IsxntLA++eCKps+xiaJhmYDraWR5kJRbNomW0s0yFaBntLQ/SiBntLQ/CSDGkUqSAWgV2AJEhhEc='	0.034332942217588425	0.08135921508073807	0.0449439212679863	0.0069721565	0.0056109875	0.011444308	0.42852277	0.7154	0.44816118	0.05252335965633392
-1	-1	-1	-1	-1	243.0	0.0	0.0	1.96875	0.0	0.875	23.921875	0.796875	0.015625	0.015625	0.015625	1.75	0.34375	0.921875	0.109375	0.140625	ROS488_ICAM555_VECad647__Plate_D_p00_0_D11f06d0.TIF	ROS488_ICAM555_VECad647__Plate_D_p00_0_D11f06d2.TIF	label.ROS488_ICAM555_VECad647__Plate_D_p00_0_D11f06d0.TIF	ROS488_ICAM555_VECad647__Plate_D_p00_0_D11f06d1.TIF	ROS488_ICAM555_VECad647__Plate_D_p00_0_D11f06d3.TIF	0	0	0	0	0	235	1	1536	1536	1536	1536	1536	235	b'eLsGJn1IsxntLA++eCKps+xiaJhmYDbaWR5kJRbNomW0s0yFaBntLQ/SiBntLQ/CSDGkUqSAWgV2AKKQhEw='	0.03516627475619316	0.0897756889462471	0.0449439212679863	0.0069721565	0.00561098	0.010610975	0.42852277	0.7154	0.44816118	0.05306514104207357
-1	-1	-1	-1	-1	275.0	0.0	0.0	1.96875	0.0	0.875	26.09375	0.8125	0.015625	0.015625	0.015625	1.828125	0.34375	0.90625	0.125	0.125	ROS488_ICAM555_VECad647__Plate_D_p00_0_D11f07d0.TIF	ROS488_ICAM555_VECad647__Plate_D_p00_0_D11f07d2.TIF	label.ROS488_ICAM555_VECad647__Plate_D_p00_0_D11f07d0.TIF	ROS488_ICAM555_VECad647__Plate_D_p00_0_D11f07d1.TIF	ROS488_ICAM555_VECad647__Plate_D_p00_0_D11f07d3.TIF	0	0	0	0	0	236	1	1536	1536	1536	1536	1536	236	b'eLsGJn1IsxntLA++eCKps+xiaJhmYD7aWR5kJRbNomW0s0yFaBntLQ/SiBntLQ/CSDGkUqSAWgV2ALP/hFE='	0.03516627475619316	0.08135921508073807	0.0449439212679863	0.008944314	0.0056109875	0.010610983	0.42852277	0.7154	0.44816118	0.05427763362725576
-1	-1	-1	-1	-1	275.0	0.0	0.0	2.0	0.0	0.875	25.40625	0.8125	0.015625	0.015625	0.015625	1.96875	0.34375	0.921875	0.109375	0.125	ROS488_ICAM555_VECad647__Plate_D_p00_0_D11f08d0.TIF	ROS488_ICAM555_VECad647__Plate_D_p00_0_D11f08d2.TIF	label.ROS488_ICAM555_VECad647__Plate_D_p00_0_D11f08d0.TIF	ROS488_ICAM555_VECad647__Plate_D_p00_0_D11f08d1.TIF	ROS488_ICAM555_VECad647__Plate_D_p00_0_D11f08d3.TIF	0	0	0	0	0	237	1	1536	1536	1536	1536	1536	237	b'eLsGJn1IsxntLA++eCKps+xiaJhmYDHaWR5kJRbNomW0s0yFaBntLQ/SiBntLQ/CSDGkUqSAWgV2AMVuhFY='	0.0359996072947979	0.08416470140218735	0.0449439212679863	0.010610979	0.0056109875	0.011444308	0.42852277	0.7154	0.44816118	0.056626920898755394
-1	-1	-1	-1	-1	221.0	0.0	0.0	1.984375	0.0	0.875	24.9375	0.78125	0.015625	0.015625	0.015625	1.625	0.359375	0.921875	0.109375	0.125	ROS488_ICAM555_VECad647__Plate_D_p00_0_D11f09d0.TIF	ROS488_ICAM555_VECad647__Plate_D_p00_0_D11f09d2.TIF	label.ROS488_ICAM555_VECad647__Plate_D_p00_0_D11f09d0.TIF	ROS488_ICAM555_VECad647__Plate_D_p00_0_D11f09d1.TIF	ROS488_ICAM555_VECad647__Plate_D_p00_0_D11f09d3.TIF	0	0	0	0	0	238	1	1536	1536	1536	1536	1536	238	b'eLsGJn1IsxntLA++eCKps+xiaJhmYDnaWR5kJRbNomW0s0yFaBntLQ/SiBntLQ/CSDGkUqSAWgV2ANbdhFs='	0.0359996072947979	0.08135921508073807	0.0449439212679863	0.010610979	0.0056109875	0.008944318	0.42852277	0.7154	0.44816118	0.05888134241104126
-1	-1	-1	-1	-1	237.0	0.0	0.0	1.96875	0.0	0.875	24.65625	0.78125	0.03125	0.015625	0.015625	1.796875	0.34375	0.921875	0.109375	0.125	ROS488_ICAM555_VECad647__Plate_D_p00_0_D11f10d0.TIF	ROS488_ICAM555_VECad647__Plate_D_p00_0_D11f10d2.TIF	label.ROS488_ICAM555_VECad647__Plate_D_p00_0_D11f10d0.TIF	ROS488_ICAM555_VECad647__Plate_D_p00_0_D11f10d1.TIF	ROS488_ICAM555_VECad647__Plate_D_p00_0_D11f10d3.TIF	0	0	0	0	0	239	1	1536	1536	1536	1536	1536	239	b'eLsGJn1IsxntLA++eCKps+xiaJhmONpZHmwlFs2iZbSzTIVoGe0tD9KIGe0tD8JIMaRSpIBaBXYAS2qEMw=='	0.03516627475619316	0.08135921508073807	0.0449439212679863	0.0078054927	0.0056109875	0.010610983	0.42852277	0.7154	0.44816118	0.05512529114882151
-1	-1	-1	-1	-1	193.0	0.0	0.0	1.96875	0.0	0.875	22.421875	0.8125	0.015625	0.015625	0.015625	1.546875	0.34375	0.921875	0.109375	0.140625	ROS488_ICAM555_VECad647__Plate_D_p00_0_D11f11d0.TIF	ROS488_ICAM555_VECad647__Plate_D_p00_0_D11f11d2.TIF	label.ROS488_ICAM555_VECad647__Plate_D_p00_0_D11f11d0.TIF	ROS488_ICAM555_VECad647__Plate_D_p00_0_D11f11d1.TIF	ROS488_ICAM555_VECad647__Plate_D_p00_0_D11f11d3.TIF	0	0	0	0	0	240	1	1536	1536	1536	1536	1536	240	b'eLsGJn1IsxntLA++eCKps+xiaJhmaDjaWR5kJRbNomW0s0yFaBntLQ/SiBntLQ/CSDGkUqSAWgV2AFzZhDg='	0.0359996072947979	0.08697019517421722	0.0449439212679863	0.0069721565	0.008416466	0.0069721565	0.42852277	0.7154	0.44816118	0.05342398087183634
-1	-1	-1	-1	-1	286.0	0.0	0.0	1.96875	0.0	0.875	25.296875	0.78125	0.015625	0.015625	0.015625	1.921875	0.34375	0.921875	0.109375	0.125	ROS488_ICAM555_VECad647__Plate_D_p00_0_E02f00d0.TIF	ROS488_ICAM555_VECad647__Plate_D_p00_0_E02f00d2.TIF	label.ROS488_ICAM555_VECad647__Plate_D_p00_0_E02f00d0.TIF	ROS488_ICAM555_VECad647__Plate_D_p00_0_E02f00d1.TIF	ROS488_ICAM555_VECad647__Plate_D_p00_0_E02f00d3.TIF	0	0	0	0	0	241	1	1536	1536	1536	1536	1536	241	b'eLsGJn1IsxntLA++eCKps0yzanG0s0yFqnS0szwoo2W0tzxII2a0tzwII8WQSpECahXYAQBLeYQz'	0.04047176241874695	0.08135921508073807	0.04411058872938156	0.02038863	0.008416474	0.011444308	0.42852277	0.7154	0.44816118	0.07396966218948364
-1	-1	-1	-1	-1	228.0	0.0	0.0	1.984375	0.0	0.875	23.078125	0.8125	0.015625	0.015625	0.015625	1.78125	0.34375	0.921875	0.125	0.125	ROS488_ICAM555_VECad647__Plate_D_p00_0_E02f01d0.TIF	ROS488_ICAM555_VECad647__Plate_D_p00_0_E02f01d2.TIF	label.ROS488_ICAM555_VECad647__Plate_D_p00_0_E02f01d0.TIF	ROS488_ICAM555_VECad647__Plate_D_p00_0_E02f01d1.TIF	ROS488_ICAM555_VECad647__Plate_D_p00_0_E02f01d3.TIF	0	0	0	0	0	242	1	1536	1536	1536	1536	1536	242	b'eLsGJn1IsxntLA++eCKpswwusw1HO8uDrMSiWbSMdpapEC2jveVBGjGjveVBGCmGVIoUUKvADgBc6IQ4'	0.04047176241874695	0.07855372130870819	0.04411058872938156	0.015916474	0.0056109875	0.00977765	0.42852277	0.7154	0.44816118	0.06995147963364919
-1	-1	-1	-1	-1	208.0	0.0	0.0	1.96875	0.0	0.875	22.96875	0.796875	0.015625	0.015625	0.015625	1.765625	0.34375	0.90625	0.109375	0.125	ROS488_ICAM555_VECad647__Plate_D_p00_0_E02f02d0.TIF	ROS488_ICAM555_VECad647__Plate_D_p00_0_E02f02d2.TIF	label.ROS488_ICAM555_VECad647__Plate_D_p00_0_E02f02d0.TIF	ROS488_ICAM555_VECad647__Plate_D_p00_0_E02f02d1.TIF	ROS488_ICAM555_VECad647__Plate_D_p00_0_E02f02d3.TIF	0	0	0	0	0	243	1	1536	1536	1536	1536	1536	243	b'eLsGJn1IsxntLA++eCKpswwus41GO8uDrMSiWbSMdpapEC2jveVBGjGjveVBGCmGVIoUUKvADgBuV4Q9'	0.04130509868264198	0.08416470140218735	0.04411058872938156	0.016749807	0.0056109875	0.00977765	0.42852277	0.7154	0.44816118	0.079622487227122
-1	-1	-1	-1	-1	224.0	0.0	0.0	1.984375	0.0	0.890625	24.265625	0.796875	0.015625	0.015625	0.015625	1.90625	0.34375	0.921875	0.109375	0.125	ROS488_ICAM555_VECad647__Plate_D_p00_0_E02f03d0.TIF	ROS488_ICAM555_VECad647__Plate_D_p00_0_E02f03d2.TIF	label.ROS488_ICAM555_VECad647__Plate_D_p00_0_E02f03d0.TIF	ROS488_ICAM555_VECad647__Plate_D_p00_0_E02f03d1.TIF	ROS488_ICAM555_VECad647__Plate_D_p00_0_E02f03d3.TIF	0	0	0	0	0	244	1	1536	1536	1536	1536	1536	244	b'eLsGJn1IsxntLA++eCKpswwus41HO8uDrMSiWbSMdpapEC2jveVBGjGjveVBGCmGVIoUUKvADgB/xoRC'	0.0449439212679863	0.08416470140218735	0.04411058872938156	0.020388622	0.0056109875	0.010610983	0.42852277	0.7154	0.44816118	0.08256245156129201
-1	-1	-1	-1	-1	193.0	0.0	0.0	1.984375	0.0	0.875	23.34375	0.8125	0.015625	0.015625	0.015625	1.703125	0.34375	0.9375	0.109375	0.125	ROS488_ICAM555_VECad647__Plate_D_p00_0_E02f04d0.TIF	ROS488_ICAM555_VECad647__Plate_D_p00_0_E02f04d2.TIF	label.ROS488_ICAM555_VECad647__Plate_D_p00_0_E02f04d0.TIF	ROS488_ICAM555_VECad647__Plate_D_p00_0_E02f04d1.TIF	ROS488_ICAM555_VECad647__Plate_D_p00_0_E02f04d3.TIF	0	0	0	0	0	245	1	1536	1536	1536	1536	1536	245	b'eLsGJn1IsxntLA++eCKpswwus01GO8uDrMSiWbSMdpapEC2jveVBGjGjveVBGCmGVIoUUKvADgCRNYRH'	0.045777253806591034	0.09258118271827698	0.0449439212679863	0.013110984	0.008416466	0.0069721565	0.42852277	0.7154	0.44816118	0.08007930715878804
-1	-1	-1	-1	-1	214.0	0.0	0.0	1.96875	0.0	0.890625	23.84375	0.796875	0.015625	0.015625	0.015625	1.671875	0.34375	0.9375	0.109375	0.125	ROS488_ICAM555_VECad647__Plate_D_p00_0_E02f05d0.TIF	ROS488_ICAM555_VECad647__Plate_D_p00_0_E02f05d2.TIF	label.ROS488_ICAM555_VECad647__Plate_D_p00_0_E02f05d0.TIF	ROS488_ICAM555_VECad647__Plate_D_p00_0_E02f05d1.TIF	ROS488_ICAM555_VECad647__Plate_D_p00_0_E02f05d3.TIF	0	0	0	0	0	246	1	1536	1536	1536	1536	1536	246	b'eLsGJn1IsxntLA++eCKpswwus01HO8uDrMSiWbSMdpapEC2jveVBGjGjveVBGCmGVIoUUKvADgCipIRM'	0.03963842988014221	0.08135921508073807	0.043277256190776825	0.015083138	0.0056109875	0.00977765	0.42852277	0.7154	0.44816118	0.07000615199406941
-1	-1	-1	-1	-1	180.0	0.0	0.0	2.0	0.0	0.875	22.078125	0.8125	0.015625	0.015625	0.015625	1.625	0.34375	0.9375	0.109375	0.125	ROS488_ICAM555_VECad647__Plate_D_p00_0_E02f06d0.TIF	ROS488_ICAM555_VECad647__Plate_D_p00_0_E02f06d2.TIF	label.ROS488_ICAM555_VECad647__Plate_D_p00_0_E02f06d0.TIF	ROS488_ICAM555_VECad647__Plate_D_p00_0_E02f06d1.TIF	ROS488_ICAM555_VECad647__Plate_D_p00_0_E02f06d3.TIF	0	0	0	0	0	247	1	1536	1536	1536	1536	1536	247	b'eLsGJn1IsxntLA++eCKpswwus81GO8uDrMSiWbSMdpapEC2jveVBGjGjveVBGCmGVIoUUKvADgC0E4RR'	0.03963842988014221	0.0897756889462471	0.043277256190776825	0.011444315	0.00561098	0.008944318	0.42852277	0.7154	0.44816118	0.07206048568089803
-1	-1	-1	-1	-1	252.0	0.0	0.0	2.046875	0.0	0.90625	24.8125	0.796875	0.015625	0.015625	0.015625	1.796875	0.359375	0.953125	0.109375	0.140625	ROS488_ICAM555_VECad647__Plate_D_p00_0_E02f07d0.TIF	ROS488_ICAM555_VECad647__Plate_D_p00_0_E02f07d2.TIF	label.ROS488_ICAM555_VECad647__Plate_D_p00_0_E02f07d0.TIF	ROS488_ICAM555_VECad647__Plate_D_p00_0_E02f07d1.TIF	ROS488_ICAM555_VECad647__Plate_D_p00_0_E02f07d3.TIF	0	0	0	0	0	248	1	1536	1536	1536	1536	1536	248	b'eLsGJn1IsxntLA++eCKpswwus81HO8uDrMSiWbSMdpapEC2jveVBGjGjveVBGCmGVIoUUKvADgDFgoRW'	0.04047176241874695	0.08135921508073807	0.04411058872938156	0.016749807	0.0056109875	0.00977765	0.42852277	0.7154	0.44816118	0.07655068238576253
-1	-1	-1	-1	-1	263.0	0.0	0.0	2.0	0.0	0.90625	24.25	0.796875	0.015625	0.015625	0.015625	1.796875	0.34375	0.921875	0.109375	0.125	ROS488_ICAM555_VECad647__Plate_D_p00_0_E02f08d0.TIF	ROS488_ICAM555_VECad647__Plate_D_p00_0_E02f08d2.TIF	label.ROS488_ICAM555_VECad647__Plate_D_p00_0_E02f08d0.TIF	ROS488_ICAM555_VECad647__Plate_D_p00_0_E02f08d1.TIF	ROS488_ICAM555_VECad647__Plate_D_p00_0_E02f08d3.TIF	0	0	0	0	0	249	1	1536	1536	1536	1536	1536	249	b'eLsGJn1IsxntLA++eCKpswwusy1GO8uDrMSiWbSMdpapEC2jveVBGjGjveVBGCmGVIoUUKvADgDW8YRb'	0.04130509868264198	0.07855372130870819	0.04411058872938156	0.01758314	0.0056109875	0.010610983	0.42852277	0.7154	0.44816118	0.07915735741456349
-1	-1	-1	-1	-1	217.0	0.0	0.0	1.96875	0.0	0.875	23.453125	0.828125	0.015625	0.015625	0.015625	1.71875	0.34375	0.921875	0.109375	0.140625	ROS488_ICAM555_VECad647__Plate_D_p00_0_E02f09d0.TIF	ROS488_ICAM555_VECad647__Plate_D_p00_0_E02f09d2.TIF	label.ROS488_ICAM555_VECad647__Plate_D_p00_0_E02f09d0.TIF	ROS488_ICAM555_VECad647__Plate_D_p00_0_E02f09d1.TIF	ROS488_ICAM555_VECad647__Plate_D_p00_0_E02f09d3.TIF	0	0	0	0	0	250	1	1536	1536	1536	1536	1536	250	b'eLsGJn1IsxntLA++eCKpswwusy1HO8uDrMSiWbSMdpapEC2jveVBGjGjveVBGCmGVIoUUKvADgDoYIRg'	0.0449439212679863	0.08697019517421722	0.0449439212679863	0.014249798	0.008416466	0.0069721565	0.42852277	0.7154	0.44816118	0.08063878615697224
-1	-1	-1	-1	-1	244.0	0.0	0.0	1.96875	0.0	0.859375	24.359375	0.78125	0.015625	0.015625	0.015625	1.8125	0.34375	0.921875	0.109375	0.140625	ROS488_ICAM555_VECad647__Plate_D_p00_0_E02f10d0.TIF	ROS488_ICAM555_VECad647__Plate_D_p00_0_E02f10d2.TIF	label.ROS488_ICAM555_VECad647__Plate_D_p00_0_E02f10d0.TIF	ROS488_ICAM555_VECad647__Plate_D_p00_0_E02f10d1.TIF	ROS488_ICAM555_VECad647__Plate_D_p00_0_E02f10d3.TIF	0	0	0	0	0	251	1	1536	1536	1536	1536	1536	251	b'eLsGJn1IsxntLA++eCKpswwqsw1HO8uDrcSiWbSMdpapEC2jveVBGjGjveVBGCmGVIoUUKvADgBc7YQ4'	0.04130509868264198	0.07855372130870819	0.04411058872938156	0.02038863	0.0056109875	0.00977765	0.42852277	0.7154	0.44816118	0.07618981103102367
-1	-1	-1	-1	-1	230.0	0.0	0.0	1.96875	0.0	0.875	24.6875	0.765625	0.015625	0.015625	0.015625	2.015625	0.34375	0.921875	0.109375	0.140625	ROS488_ICAM555_VECad647__Plate_D_p00_0_E02f11d0.TIF	ROS488_ICAM555_VECad647__Plate_D_p00_0_E02f11d2.TIF	label.ROS488_ICAM555_VECad647__Plate_D_p00_0_E02f11d0.TIF	ROS488_ICAM555_VECad647__Plate_D_p00_0_E02f11d1.TIF	ROS488_ICAM555_VECad647__Plate_D_p00_0_E02f11d3.TIF	0	0	0	0	0	252	1	1536	1536	1536	1536	1536	252	b'eLsGJn1IsxntLA++eCKpswwqsw0NRzvLg6zEolm0jHaWqRAto73lQRoxo73lQRgphlSKFFCrwA4AblyEPQ=='	0.0449439212679863	0.08697019517421722	0.0449439212679863	0.018416476	0.00561098	0.010610983	0.42852277	0.7154	0.44816118	0.08275479078292847
-1	-1	-1	-1	-1	239.0	0.0	0.0	1.96875	0.0	0.875	24.484375	0.78125	0.015625	0.015625	0.015625	1.859375	0.34375	0.921875	0.109375	0.125	ROS488_ICAM555_VECad647__Plate_D_p00_0_E03f00d0.TIF	ROS488_ICAM555_VECad647__Plate_D_p00_0_E03f00d2.TIF	label.ROS488_ICAM555_VECad647__Plate_D_p00_0_E03f00d0.TIF	ROS488_ICAM555_VECad647__Plate_D_p00_0_E03f00d1.TIF	ROS488_ICAM555_VECad647__Plate_D_p00_0_E03f00d3.TIF	0	0	0	0	0	253	1	1536	1536	1536	1536	1536	253	b'eLsGJn1IsxntLA++eCKps+xqYDzaWR58JRbNomW0s0yFaBntLQ/SiBntLQ/CSDGkUqSAWgV2AFz3hDg='	0.04130509868264198	0.07855372130870819	0.0449439212679863	0.01758314	0.0056109875	0.010610983	0.42852277	0.7154	0.44816118	0.0736224502325058
-1	-1	-1	-1	-1	242.0	0.0	0.0	1.96875	0.0	0.890625	23.8125	0.8125	0.015625	0.015625	0.015625	1.796875	0.34375	0.921875	0.109375	0.140625	ROS488_ICAM555_VECad647__Plate_D_p00_0_E03f01d0.TIF	ROS488_ICAM555_VECad647__Plate_D_p00_0_E03f01d2.TIF	label.ROS488_ICAM555_VECad647__Plate_D_p00_0_E03f01d0.TIF	ROS488_ICAM555_VECad647__Plate_D_p00_0_E03f01d1.TIF	ROS488_ICAM555_VECad647__Plate_D_p00_0_E03f01d3.TIF	0	0	0	0	0	254	1	1536	1536	1536	1536	1536	254	b'eLsGJn1IsxntLA++eCKps+xqYJxmYDjaWR5kJRbNomW0s0yFaBntLQ/SiBntLQ/CSDGkUqSAWgV2AG5mhD0='	0.04130509868264198	0.07855372130870819	0.04411058872938156	0.016749807	0.0056109875	0.010610983	0.42852277	0.7154	0.44816118	0.07346085707346599
-1	-1	-1	-1	-1	228.0	0.0	0.0	1.953125	0.0	0.875	24.296875	0.765625	0.015625	0.015625	0.015625	1.8125	0.34375	0.921875	0.109375	0.140625	ROS488_ICAM555_VECad647__Plate_D_p00_0_E03f02d0.TIF	ROS488_ICAM555_VECad647__Plate_D_p00_0_E03f02d2.TIF	label.ROS488_ICAM555_VECad647__Plate_D_p00_0_E03f02d0.TIF	ROS488_ICAM555_VECad647__Plate_D_p00_0_E03f02d1.TIF	ROS488_ICAM555_VECad647__Plate_D_p00_0_E03f02d3.TIF	0	0	0	0	0	255	1	1536	1536	1536	1536	1536	255	b'eLsGJn1IsxntLA++eCKps+xqYJxmYDTaWR5kJRbNomW0s0yFaBntLQ/SiBntLQ/CSDGkUqSAWgV2AH/VhEI='	0.045777253806591034	0.08135921508073807	0.0449439212679863	0.018416476	0.0056109875	0.010610983	0.42852277	0.7154	0.44816118	0.0845164159933726
-1	-1	-1	-1	-1	208.0	0.0	0.0	1.96875	0.0	0.875	22.921875	0.78125	0.015625	0.015625	0.015625	1.625	0.34375	0.921875	0.109375	0.140625	ROS488_ICAM555_VECad647__Plate_D_p00_0_E03f03d0.TIF	ROS488_ICAM555_VECad647__Plate_D_p00_0_E03f03d2.TIF	label.ROS488_ICAM555_VECad647__Plate_D_p00_0_E03f03d0.TIF	ROS488_ICAM555_VECad647__Plate_D_p00_0_E03f03d1.TIF	ROS488_ICAM555_VECad647__Plate_D_p00_0_E03f03d3.TIF	0	0	0	0	0	256	1	1536	1536	1536	1536	1536	256	b'eLsGJn1IsxntLA++eCKps+xqYJxmYDzaWR5kJRbNomW0s0yFaBntLQ/SiBntLQ/CSDGkUqSAWgV2AJFEhEc='	0.0449439212679863	0.08416470140218735	0.0449439212679863	0.013110984	0.0056109875	0.0069721565	0.42852277	0.7154	0.44816118	0.0804003228743871
-1	-1	-1	-1	-1	208.0	0.0	0.0	1.96875	0.0	0.875	23.203125	0.78125	0.015625	0.015625	0.015625	1.5625	0.34375	0.921875	0.125	0.125	ROS488_ICAM555_VECad647__Plate_D_p00_0_E03f04d0.TIF	ROS488_ICAM555_VECad647__Plate_D_p00_0_E03f04d2.TIF	label.ROS488_ICAM555_VECad647__Plate_D_p00_0_E03f04d0.TIF	ROS488_ICAM555_VECad647__Plate_D_p00_0_E03f04d1.TIF	ROS488_ICAM555_VECad647__Plate_D_p00_0_E03f04d3.TIF	0	0	0	0	0	257	1	1536	1536	1536	1536	1536	257	b'eLsGJn1IsxntLA++eCKps+xqYJxmYDLaWR5kJRbNomW0s0yFaBntLQ/SiBntLQ/CSDGkUqSAWgV2AKKzhEw='	0.05024941265583038	0.09258118271827698	0.04858274757862091	0.013110984	0.008416466	0.008944318	0.42852277	0.7154	0.44816118	0.08311724662780762
-1	-1	-1	-1	-1	245.0	0.0	0.0	1.9375	0.0	0.875	24.84375	0.796875	0.015625	0.015625	0.015625	1.875	0.34375	0.9375	0.109375	0.125	ROS488_ICAM555_VECad647__Plate_D_p00_0_E03f05d0.TIF	ROS488_ICAM555_VECad647__Plate_D_p00_0_E03f05d2.TIF	label.ROS488_ICAM555_VECad647__Plate_D_p00_0_E03f05d0.TIF	ROS488_ICAM555_VECad647__Plate_D_p00_0_E03f05d1.TIF	ROS488_ICAM555_VECad647__Plate_D_p00_0_E03f05d3.TIF	0	0	0	0	0	258	1	1536	1536	1536	1536	1536	258	b'eLsGJn1IsxntLA++eCKps+xqYJxmYDraWR5kJRbNomW0s0yFaBntLQ/SiBntLQ/CSDGkUqSAWgV2ALQihFE='	0.04130509868264198	0.08135921508073807	0.0449439212679863	0.016749807	0.0056109875	0.010610983	0.42852277	0.7154	0.44816118	0.0765384038289388
-1	-1	-1	-1	-1	219.0	0.0	0.0	1.953125	0.0	0.890625	22.609375	0.796875	0.015625	0.015625	0.015625	1.609375	0.34375	0.921875	0.109375	0.140625	ROS488_ICAM555_VECad647__Plate_D_p00_0_E03f06d0.TIF	ROS488_ICAM555_VECad647__Plate_D_p00_0_E03f06d2.TIF	label.ROS488_ICAM555_VECad647__Plate_D_p00_0_E03f06d0.TIF	ROS488_ICAM555_VECad647__Plate_D_p00_0_E03f06d1.TIF	ROS488_ICAM555_VECad647__Plate_D_p00_0_E03f06d3.TIF	0	0	0	0	0	259	1	1536	1536	1536	1536	1536	259	b'eLsGJn1IsxntLA++eCKps+xqYJxmYDbaWR5kJRbNomW0s0yFaBntLQ/SiBntLQ/CSDGkUqSAWgV2AMWRhFY='	0.0449439212679863	0.08416470140218735	0.0449439212679863	0.013110984	0.0056109875	0.00977765	0.42852277	0.7154	0.44816118	0.0788459728161494
-1	-1	-1	-1	-1	245.0	0.0	0.0	1.9375	0.0	0.875	24.265625	0.78125	0.015625	0.015625	0.015625	1.96875	0.34375	0.90625	0.109375	0.125	ROS488_ICAM555_VECad647__Plate_D_p00_0_E03f07d0.TIF	ROS488_ICAM555_VECad647__Plate_D_p00_0_E03f07d2.TIF	label.ROS488_ICAM555_VECad647__Plate_D_p00_0_E03f07d0.TIF	ROS488_ICAM555_VECad647__Plate_D_p00_0_E03f07d1.TIF	ROS488_ICAM555_VECad647__Plate_D_p00_0_E03f07d3.TIF	0	0	0	0	0	260	1	1536	1536	1536	1536	1536	260	b'eLsGJn1IsxntLA++eCKps+xqYJxmYD7aWR5kJRbNomW0s0yFaBntLQ/SiBntLQ/CSDGkUqSAWgV2ANcAhFs='	0.0449439212679863	0.08135921508073807	0.0449439212679863	0.020388622	0.0056109875	0.010610983	0.42852277	0.7154	0.44816118	0.08462791641553243
-1	-1	-1	-1	-1	233.0	0.0	0.0	1.96875	0.0	0.875	24.15625	0.78125	0.015625	0.015625	0.015625	1.765625	0.34375	0.921875	0.109375	0.140625	ROS488_ICAM555_VECad647__Plate_D_p00_0_E03f08d0.TIF	ROS488_ICAM555_VECad647__Plate_D_p00_0_E03f08d2.TIF	label.ROS488_ICAM555_VECad647__Plate_D_p00_0_E03f08d0.TIF	ROS488_ICAM555_VECad647__Plate_D_p00_0_E03f08d1.TIF	ROS488_ICAM555_VECad647__Plate_D_p00_0_E03f08d3.TIF	0	0	0	0	0	261	1	1536	1536	1536	1536	1536	261	b'eLsGJn1IsxntLA++eCKps+xqYJxmYDHaWR5kJRbNomW0s0yFaBntLQ/SiBntLQ/CSDGkUqSAWgV2AOhvhGA='	0.0449439212679863	0.08135921508073807	0.0449439212679863	0.01758314	0.0056109875	0.010610983	0.42852277	0.7154	0.44816118	0.08228594561417897
-1	-1	-1	-1	-1	258.0	0.0	0.0	1.953125	0.0	0.875	25.109375	0.796875	0.015625	0.015625	0.015625	1.890625	0.34375	0.921875	0.109375	0.125	ROS488_ICAM555_VECad647__Plate_D_p00_0_E03f09d0.TIF	ROS488_ICAM555_VECad647__Plate_D_p00_0_E03f09d2.TIF	label.ROS488_ICAM555_VECad647__Plate_D_p00_0_E03f09d0.TIF	ROS488_ICAM555_VECad647__Plate_D_p00_0_E03f09d1.TIF	ROS488_ICAM555_VECad647__Plate_D_p00_0_E03f09d3.TIF	0	0	0	0	0	262	1	1536	1536	1536	1536	1536	262	b'eLsGJn1IsxntLA++eCKps+xqYJxmYDnaWR5kJRbNomW0s0yFaBntLQ/SiBntLQ/CSDGkUqSAWgV2APnehGU='	0.04661059007048607	0.08697019517421722	0.0449439212679863	0.022055298	0.008416466	0.011444308	0.42852277	0.7154	0.44816118	0.08763068914413452
-1	-1	-1	-1	-1	257.0	0.0	0.0	1.96875	0.0	0.875	25.21875	0.78125	0.015625	0.015625	0.015625	1.890625	0.34375	0.90625	0.109375	0.125	ROS488_ICAM555_VECad647__Plate_D_p00_0_E03f10d0.TIF	ROS488_ICAM555_VECad647__Plate_D_p00_0_E03f10d2.TIF	label.ROS488_ICAM555_VECad647__Plate_D_p00_0_E03f10d0.TIF	ROS488_ICAM555_VECad647__Plate_D_p00_0_E03f10d1.TIF	ROS488_ICAM555_VECad647__Plate_D_p00_0_E03f10d3.TIF	0	0	0	0	0	263	1	1536	1536	1536	1536	1536	263	b'eLsGJn1IsxntLA++eCKps+xqYJxmONpZHmwlFs2iZbSzTIVoGe0tD9KIGe0tD8JIMaRSpIBaBXYAbmuEPQ=='	0.0449439212679863	0.08135921508073807	0.0449439212679863	0.021221958	0.008416474	0.011444315	0.42852277	0.7154	0.44816118	0.0789084682861964
-1	-1	-1	-1	-1	210.0	0.0	0.0	1.953125	0.0	0.875	22.953125	0.8125	0.015625	0.015625	0.015625	1.609375	0.359375	0.921875	0.109375	0.125	ROS488_ICAM555_VECad647__Plate_D_p00_0_E03f11d0.TIF	ROS488_ICAM555_VECad647__Plate_D_p00_0_E03f11d2.TIF	label.ROS488_ICAM555_VECad647__Plate_D_p00_0_E03f11d0.TIF	ROS488_ICAM555_VECad647__Plate_D_p00_0_E03f11d1.TIF	ROS488_ICAM555_VECad647__Plate_D_p00_0_E03f11d3.TIF	0	0	0	0	0	264	1	1536	1536	1536	1536	1536	264	b'eLsGJn1IsxntLA++eCKps+xqYJxmaDjaWR5kJRbNomW0s0yFaBntLQ/SiBntLQ/CSDGkUqSAWgV2AH/ahEI='	0.045777253806591034	0.08135921508073807	0.0449439212679863	0.01591647	0.0056109875	0.0069721565	0.42852277	0.7154	0.44816118	0.0827529380718867
-1	-1	-1	-1	-1	351.0	0.0	0.0	1.984375	0.0	0.875	28.109375	0.78125	0.015625	0.015625	0.015625	2.359375	0.34375	0.921875	0.125	0.125	ROS488_ICAM555_VECad647__Plate_D_p00_0_E04f00d0.TIF	ROS488_ICAM555_VECad647__Plate_D_p00_0_E04f00d2.TIF	label.ROS488_ICAM555_VECad647__Plate_D_p00_0_E04f00d0.TIF	ROS488_ICAM555_VECad647__Plate_D_p00_0_E04f00d1.TIF	ROS488_ICAM555_VECad647__Plate_D_p00_0_E04f00d3.TIF	0	0	0	0	0	265	1	1536	1536	1536	1536	1536	265	b'eLsGJn1IsxntLA++eCKps+xqYDLaWR58JRbNomW0s0yFaBntLQ/SiBntLQ/CSDGkUqSAWgV2AG51hD0='	0.04130509868264198	0.07855372130870819	0.0449439212679863	0.02652745	0.0056109875	0.015916474	0.42852277	0.7154	0.44816118	0.07596285144488017
-1	-1	-1	-1	-1	286.0	0.0	0.0	1.984375	0.0	0.875	26.546875	0.78125	0.015625	0.015625	0.015625	2.15625	0.34375	0.921875	0.109375	0.125	ROS488_ICAM555_VECad647__Plate_D_p00_0_E04f01d0.TIF	ROS488_ICAM555_VECad647__Plate_D_p00_0_E04f01d2.TIF	label.ROS488_ICAM555_VECad647__Plate_D_p00_0_E04f01d0.TIF	ROS488_ICAM555_VECad647__Plate_D_p00_0_E04f01d1.TIF	ROS488_ICAM555_VECad647__Plate_D_p00_0_E04f01d3.TIF	0	0	0	0	0	266	1	1536	1536	1536	1536	1536	266	b'eLsGJn1IsxntLA++eCKps+xqYJJmYDjaWR5kJRbNomW0s0yFaBntLQ/SiBntLQ/CSDGkUqSAWgV2AH/khEI='	0.04047176241874695	0.07855372130870819	0.0449439212679863	0.02288863	0.0056109875	0.014249802	0.42852277	0.7154	0.44816118	0.0720782180627187
-1	-1	-1	-1	-1	270.0	0.0	0.0	1.96875	0.0	0.875	26.265625	0.796875	0.015625	0.015625	0.015625	1.96875	0.34375	0.921875	0.109375	0.140625	ROS488_ICAM555_VECad647__Plate_D_p00_0_E04f02d0.TIF	ROS488_ICAM555_VECad647__Plate_D_p00_0_E04f02d2.TIF	label.ROS488_ICAM555_VECad647__Plate_D_p00_0_E04f02d0.TIF	ROS488_ICAM555_VECad647__Plate_D_p00_0_E04f02d1.TIF	ROS488_ICAM555_VECad647__Plate_D_p00_0_E04f02d3.TIF	0	0	0	0	0	267	1	1536	1536	1536	1536	1536	267	b'eLsGJn1IsxntLA++eCKps+xqYJJmYDTaWR5kJRbNomW0s0yFaBntLQ/SiBntLQ/CSDGkUqSAWgV2AJFThEc='	0.0449439212679863	0.08135921508073807	0.0449439212679863	0.022888623	0.0056109875	0.011444315	0.42852277	0.7154	0.44816118	0.08163284758726756
-1	-1	-1	-1	-1	299.0	0.0	0.0	1.96875	0.0	0.875	27.09375	0.796875	0.015625	0.015625	0.015625	2.234375	0.34375	0.921875	0.109375	0.140625	ROS488_ICAM555_VECad647__Plate_D_p00_0_E04f03d0.TIF	ROS488_ICAM555_VECad647__Plate_D_p00_0_E04f03d2.TIF	label.ROS488_ICAM555_VECad647__Plate_D_p00_0_E04f03d0.TIF	ROS488_ICAM555_VECad647__Plate_D_p00_0_E04f03d1.TIF	ROS488_ICAM555_VECad647__Plate_D_p00_0_E04f03d3.TIF	0	0	0	0	0	268	1	1536	1536	1536	1536	1536	268	b'eLsGJn1IsxntLA++eCKps+xqYJJmYDzaWR5kJRbNomW0s0yFaBntLQ/SiBntLQ/CSDGkUqSAWgV2AKLChEw='	0.0449439212679863	0.08135921508073807	0.0449439212679863	0.028194115	0.0056109875	0.015083142	0.42852277	0.7154	0.44816118	0.08445828159650166
-1	-1	-1	-1	-1	308.0	0.0	0.0	1.96875	0.0	0.875	27.390625	0.765625	0.015625	0.015625	0.015625	2.265625	0.34375	0.921875	0.109375	0.125	ROS488_ICAM555_VECad647__Plate_D_p00_0_E04f04d0.TIF	ROS488_ICAM555_VECad647__Plate_D_p00_0_E04f04d2.TIF	label.ROS488_ICAM555_VECad647__Plate_D_p00_0_E04f04d0.TIF	ROS488_ICAM555_VECad647__Plate_D_p00_0_E04f04d1.TIF	ROS488_ICAM555_VECad647__Plate_D_p00_0_E04f04d3.TIF	0	0	0	0	0	269	1	1536	1536	1536	1536	1536	269	b'eLsGJn1IsxntLA++eCKps+xqYJJmYDLaWR5kJRbNomW0s0yFaBntLQ/SiBntLQ/CSDGkUqSAWgV2ALQxhFE='	0.04661059007048607	0.09258118271827698	0.04858274757862091	0.028194118	0.00561098	0.015916467	0.42852277	0.7154	0.44816118	0.08887462814648946
-1	-1	-1	-1	-1	332.0	0.0	0.0	1.9375	0.0	0.875	27.46875	0.8125	0.015625	0.015625	0.015625	2.25	0.34375	0.921875	0.109375	0.125	ROS488_ICAM555_VECad647__Plate_D_p00_0_E04f05d0.TIF	ROS488_ICAM555_VECad647__Plate_D_p00_0_E04f05d2.TIF	label.ROS488_ICAM555_VECad647__Plate_D_p00_0_E04f05d0.TIF	ROS488_ICAM555_VECad647__Plate_D_p00_0_E04f05d1.TIF	ROS488_ICAM555_VECad647__Plate_D_p00_0_E04f05d3.TIF	0	0	0	0	0	270	1	1536	1536	1536	1536	1536	270	b'eLsGJn1IsxntLA++eCKps+xqYJJmYDraWR5kJRbNomW0s0yFaBntLQ/SiBntLQ/CSDGkUqSAWgV2AMWghFY='	0.0449439212679863	0.08135921508073807	0.04858274757862091	0.028194115	0.0056109875	0.015916474	0.42852277	0.7154	0.44816118	0.07870047787825267
-1	-1	-1	-1	-1	263.0	0.0	0.0	1.984375	0.0	0.875	25.578125	0.796875	0.015625	0.015625	0.015625	1.953125	0.34375	0.921875	0.109375	0.125	ROS488_ICAM555_VECad647__Plate_D_p00_0_E04f06d0.TIF	ROS488_ICAM555_VECad647__Plate_D_p00_0_E04f06d2.TIF	label.ROS488_ICAM555_VECad647__Plate_D_p00_0_E04f06d0.TIF	ROS488_ICAM555_VECad647__Plate_D_p00_0_E04f06d1.TIF	ROS488_ICAM555_VECad647__Plate_D_p00_0_E04f06d3.TIF	0	0	0	0	0	271	1	1536	1536	1536	1536	1536	271	b'eLsGJn1IsxntLA++eCKps+xqYJJmYDbaWR5kJRbNomW0s0yFaBntLQ/SiBntLQ/CSDGkUqSAWgV2ANcPhFs='	0.04130509868264198	0.08697019517421722	0.0449439212679863	0.02038863	0.0056109875	0.015083134	0.42852277	0.7154	0.44816118	0.07969158887863159
-1	-1	-1	-1	-1	351.0	0.0	0.0	1.984375	0.0	0.890625	28.328125	0.796875	0.015625	0.015625	0.015625	2.25	0.34375	0.921875	0.109375	0.125	ROS488_ICAM555_VECad647__Plate_D_p00_0_E04f07d0.TIF	ROS488_ICAM555_VECad647__Plate_D_p00_0_E04f07d2.TIF	label.ROS488_ICAM555_VECad647__Plate_D_p00_0_E04f07d0.TIF	ROS488_ICAM555_VECad647__Plate_D_p00_0_E04f07d1.TIF	ROS488_ICAM555_VECad647__Plate_D_p00_0_E04f07d3.TIF	0	0	0	0	0	272	1	1536	1536	1536	1536	1536	272	b'eLsGJn1IsxntLA++eCKps+xqYJJmYD7aWR5kJRbNomW0s0yFaBntLQ/SiBntLQ/CSDGkUqSAWgV2AOh+hGA='	0.0449439212679863	0.08135921508073807	0.04858274757862091	0.033499613	0.0056109875	0.015916474	0.42852277	0.7154	0.44816118	0.08597951134045918
-1	-1	-1	-1	-1	269.0	0.0	0.0	1.984375	0.0	0.875	26.078125	0.796875	0.015625	0.015625	0.015625	2.15625	0.34375	0.921875	0.109375	0.125	ROS488_ICAM555_VECad647__Plate_D_p00_0_E04f08d0.TIF	ROS488_ICAM555_VECad647__Plate_D_p00_0_E04f08d2.TIF	label.ROS488_ICAM555_VECad647__Plate_D_p00_0_E04f08d0.TIF	ROS488_ICAM555_VECad647__Plate_D_p00_0_E04f08d1.TIF	ROS488_ICAM555_VECad647__Plate_D_p00_0_E04f08d3.TIF	0	0	0	0	0	273	1	1536	1536	1536	1536	1536	273	b'eLsGJn1IsxntLA++eCKps+xqYJJmYDHaWR5kJRbNomW0s0yFaBntLQ/SiBntLQ/CSDGkUqSAWgV2APnthGU='	0.04130509868264198	0.08135921508073807	0.0449439212679863	0.027360786	0.0056109875	0.015083134	0.42852277	0.7154	0.44816118	0.08474629124005635
-1	-1	-1	-1	-1	335.0	0.0	0.0	1.953125	0.0	0.875	28.1875	0.796875	0.015625	0.015625	0.015625	2.296875	0.34375	0.90625	0.109375	0.125	ROS488_ICAM555_VECad647__Plate_D_p00_0_E04f09d0.TIF	ROS488_ICAM555_VECad647__Plate_D_p00_0_E04f09d2.TIF	label.ROS488_ICAM555_VECad647__Plate_D_p00_0_E04f09d0.TIF	ROS488_ICAM555_VECad647__Plate_D_p00_0_E04f09d1.TIF	ROS488_ICAM555_VECad647__Plate_D_p00_0_E04f09d3.TIF	0	0	0	0	0	274	1	1536	1536	1536	1536	1536	274	b'eLsGJn1IsxntLA++eCKps+xqYJJmYDnaWR5kJRbNomW0s0yFaBntLQ/SiBntLQ/CSDGkUqSAWgV2AAtrhGo='	0.045777253806591034	0.08697019517421722	0.04858274757862091	0.03266628	0.0056109875	0.015916474	0.42852277	0.7154	0.44816118	0.08823929230372111
-1	-1	-1	-1	-1	291.0	0.0	0.0	2.015625	0.0	0.875	25.84375	0.796875	0.015625	0.015625	0.015625	2.09375	0.34375	0.90625	0.109375	0.125	ROS488_ICAM555_VECad647__Plate_D_p00_0_E04f10d0.TIF	ROS488_ICAM555_VECad647__Plate_D_p00_0_E04f10d2.TIF	label.ROS488_ICAM555_VECad647__Plate_D_p00_0_E04f10d0.TIF	ROS488_ICAM555_VECad647__Plate_D_p00_0_E04f10d1.TIF	ROS488_ICAM555_VECad647__Plate_D_p00_0_E04f10d3.TIF	0	0	0	0	0	275	1	1536	1536	1536	1536	1536	275	b'eLsGJn1IsxntLA++eCKps+xqYJJmONpZHmwlFs2iZbSzTIVoGe0tD9KIGe0tD8JIMaRSpIBaBXYAf+mEQg=='	0.04047176241874695	0.08135921508073807	0.0449439212679863	0.021221962	0.0056109875	0.011444315	0.42852277	0.7154	0.44816118	0.07364421089490254
-1	-1	-1	-1	-1	303.0	0.0	0.0	1.96875	0.0	0.875	25.5625	0.796875	0.015625	0.015625	0.015625	2.125	0.34375	0.921875	0.109375	0.125	ROS488_ICAM555_VECad647__Plate_D_p00_0_E04f11d0.TIF	ROS488_ICAM555_VECad647__Plate_D_p00_0_E04f11d2.TIF	label.ROS488_ICAM555_VECad647__Plate_D_p00_0_E04f11d0.TIF	ROS488_ICAM555_VECad647__Plate_D_p00_0_E04f11d1.TIF	ROS488_ICAM555_VECad647__Plate_D_p00_0_E04f11d3.TIF	0	0	0	0	0	276	1	1536	1536	1536	1536	1536	276	b'eLsGJn1IsxntLA++eCKps+xqYJJmaDjaWR5kJRbNomW0s0yFaBntLQ/SiBntLQ/CSDGkUqSAWgV2AJFYhEc='	0.05024941265583038	0.08697019517421722	0.04941608011722565	0.024555296	0.008416466	0.015083142	0.42852277	0.7154	0.44816118	0.08606959382692973
-1	-1	-1	-1	-1	263.0	0.0	0.0	1.96875	0.0	0.890625	24.28125	0.765625	0.015625	0.015625	0.015625	1.921875	0.359375	0.921875	0.109375	0.125	ROS488_ICAM555_VECad647__Plate_D_p00_0_E05f00d0.TIF	ROS488_ICAM555_VECad647__Plate_D_p00_0_E05f00d2.TIF	label.ROS488_ICAM555_VECad647__Plate_D_p00_0_E05f00d0.TIF	ROS488_ICAM555_VECad647__Plate_D_p00_0_E05f00d1.TIF	ROS488_ICAM555_VECad647__Plate_D_p00_0_E05f00d3.TIF	0	0	0	0	0	277	1	1536	1536	1536	1536	1536	277	b'eLsGJn1IsxntLA++eCKps+xqYDraWR58JRbNomW0s0yFaBntLQ/SiBntLQ/CSDGkUqSAWgV2AH/zhEI='	0.03963842988014221	0.07574823498725891	0.04411058872938156	0.018416472	0.00561098	0.010610983	0.42852277	0.7154	0.44816118	0.0703370173772176
-1	-1	-1	-1	-1	269.0	0.0	0.0	1.953125	0.0	0.875	25.28125	0.765625	0.015625	0.015625	0.015625	1.9375	0.34375	0.921875	0.109375	0.125	ROS488_ICAM555_VECad647__Plate_D_p00_0_E05f01d0.TIF	ROS488_ICAM555_VECad647__Plate_D_p00_0_E05f01d2.TIF	label.ROS488_ICAM555_VECad647__Plate_D_p00_0_E05f01d0.TIF	ROS488_ICAM555_VECad647__Plate_D_p00_0_E05f01d1.TIF	ROS488_ICAM555_VECad647__Plate_D_p00_0_E05f01d3.TIF	0	0	0	0	0	278	1	1536	1536	1536	1536	1536	278	b'eLsGJn1IsxntLA++eCKps+xqYJpmYDjaWR5kJRbNomW0s0yFaBntLQ/SiBntLQ/CSDGkUqSAWgV2AJFihEc='	0.04047176241874695	0.07855372130870819	0.0449439212679863	0.02038863	0.0056109875	0.011444315	0.42852277	0.7154	0.44816118	0.07125787436962128
-1	-1	-1	-1	-1	230.0	0.0	0.0	1.984375	0.0	0.875	24.625	0.796875	0.015625	0.015625	0.015625	1.90625	0.34375	0.90625	0.125	0.109375	ROS488_ICAM555_VECad647__Plate_D_p00_0_E05f02d0.TIF	ROS488_ICAM555_VECad647__Plate_D_p00_0_E05f02d2.TIF	label.ROS488_ICAM555_VECad647__Plate_D_p00_0_E05f02d0.TIF	ROS488_ICAM555_VECad647__Plate_D_p00_0_E05f02d1.TIF	ROS488_ICAM555_VECad647__Plate_D_p00_0_E05f02d3.TIF	0	0	0	0	0	279	1	1536	1536	1536	1536	1536	279	b'eLsGJn1IsxntLA++eCKps+xqYJpmYDTaWR5kJRbNomW0s0yFaBntLQ/SiBntLQ/CSDGkUqSAWgV2AKLRhEw='	0.04130509868264198	0.08135921508073807	0.0449439212679863	0.02038863	0.0056109875	0.010610983	0.42852277	0.7154	0.44816118	0.07709352672100067
-1	-1	-1	-1	-1	229.0	0.0	0.0	1.96875	0.0	0.875	23.953125	0.78125	0.015625	0.015625	0.015625	1.875	0.34375	0.921875	0.109375	0.140625	ROS488_ICAM555_VECad647__Plate_D_p00_0_E05f03d0.TIF	ROS488_ICAM555_VECad647__Plate_D_p00_0_E05f03d2.TIF	label.ROS488_ICAM555_VECad647__Plate_D_p00_0_E05f03d0.TIF	ROS488_ICAM555_VECad647__Plate_D_p00_0_E05f03d1.TIF	ROS488_ICAM555_VECad647__Plate_D_p00_0_E05f03d3.TIF	0	0	0	0	0	280	1	1536	1536	1536	1536	1536	280	b'eLsGJn1IsxntLA++eCKps+xqYJpmYDzaWR5kJRbNomW0s0yFaBntLQ/SiBntLQ/CSDGkUqSAWgV2ALRAhFE='	0.04047176241874695	0.08135921508073807	0.04411058872938156	0.01758314	0.0056109875	0.011444308	0.42852277	0.7154	0.44816118	0.07712980111440022
-1	-1	-1	-1	-1	250.0	0.0	0.0	1.984375	0.0	0.875	24.296875	0.78125	0.015625	0.015625	0.015625	1.890625	0.34375	0.921875	0.109375	0.140625	ROS488_ICAM555_VECad647__Plate_D_p00_0_E05f04d0.TIF	ROS488_ICAM555_VECad647__Plate_D_p00_0_E05f04d2.TIF	label.ROS488_ICAM555_VECad647__Plate_D_p00_0_E05f04d0.TIF	ROS488_ICAM555_VECad647__Plate_D_p00_0_E05f04d1.TIF	ROS488_ICAM555_VECad647__Plate_D_p00_0_E05f04d3.TIF	0	0	0	0	0	281	1	1536	1536	1536	1536	1536	281	b'eLsGJn1IsxntLA++eCKps+xqYJpmYDLaWR5kJRbNomW0s0yFaBntLQ/SiBntLQ/CSDGkUqSAWgV2AMWvhFY='	0.045777253806591034	0.09258118271827698	0.04858274757862091	0.017583143	0.008416466	0.010610983	0.42852277	0.7154	0.44816118	0.08156579732894897
-1	-1	-1	-1	-1	235.0	0.0	0.0	1.953125	0.0	0.875	24.796875	0.796875	0.015625	0.015625	0.015625	1.890625	0.34375	0.921875	0.109375	0.125	ROS488_ICAM555_VECad647__Plate_D_p00_0_E05f05d0.TIF	ROS488_ICAM555_VECad647__Plate_D_p00_0_E05f05d2.TIF	label.ROS488_ICAM555_VECad647__Plate_D_p00_0_E05f05d0.TIF	ROS488_ICAM555_VECad647__Plate_D_p00_0_E05f05d1.TIF	ROS488_ICAM555_VECad647__Plate_D_p00_0_E05f05d3.TIF	0	0	0	0	0	282	1	1536	1536	1536	1536	1536	282	b'eLsGJn1IsxntLA++eCKps+xqYJpmYDraWR5kJRbNomW0s0yFaBntLQ/SiBntLQ/CSDGkUqSAWgV2ANcehFs='	0.04047176241874695	0.07855372130870819	0.04411058872938156	0.016749807	0.0056109875	0.010610983	0.42852277	0.7154	0.44816118	0.0740336279074351
-1	-1	-1	-1	-1	186.0	0.0	0.0	1.984375	0.0	0.875	22.21875	0.78125	0.03125	0.015625	0.015625	1.59375	0.34375	0.921875	0.109375	0.125	ROS488_ICAM555_VECad647__Plate_D_p00_0_E05f06d0.TIF	ROS488_ICAM555_VECad647__Plate_D_p00_0_E05f06d2.TIF	label.ROS488_ICAM555_VECad647__Plate_D_p00_0_E05f06d0.TIF	ROS488_ICAM555_VECad647__Plate_D_p00_0_E05f06d1.TIF	ROS488_ICAM555_VECad647__Plate_D_p00_0_E05f06d3.TIF	0	0	0	0	0	283	1	1536	1536	1536	1536	1536	283	b'eLsGJn1IsxntLA++eCKps+xqYJpmYDbaWR5kJRbNomW0s0yFaBntLQ/SiBntLQ/CSDGkUqSAWgV2AOiNhGA='	0.04130509868264198	0.08697019517421722	0.04411058872938156	0.011444315	0.0056109875	0.006138824	0.42852277	0.7154	0.44816118	0.07495323816935222
-1	-1	-1	-1	-1	219.0	0.0	0.0	1.984375	0.0	0.890625	24.875	0.78125	0.03125	0.015625	0.015625	1.984375	0.34375	0.921875	0.109375	0.125	ROS488_ICAM555_VECad647__Plate_D_p00_0_E05f07d0.TIF	ROS488_ICAM555_VECad647__Plate_D_p00_0_E05f07d2.TIF	label.ROS488_ICAM555_VECad647__Plate_D_p00_0_E05f07d0.TIF	ROS488_ICAM555_VECad647__Plate_D_p00_0_E05f07d1.TIF	ROS488_ICAM555_VECad647__Plate_D_p00_0_E05f07d3.TIF	0	0	0	0	0	284	1	1536	1536	1536	1536	1536	284	b'eLsGJn1IsxntLA++eCKps+xqYJpmYD7aWR5kJRbNomW0s0yFaBntLQ/SiBntLQ/CSDGkUqSAWgV2APn8hGU='	0.04047176241874695	0.07855372130870819	0.04411058872938156	0.021221962	0.0056109875	0.010610983	0.42852277	0.7154	0.44816118	0.08162023623784383
-1	-1	-1	-1	-1	255.0	0.0	0.0	1.953125	0.0	0.890625	25.25	0.796875	0.015625	0.015625	0.015625	1.96875	0.34375	0.921875	0.109375	0.125	ROS488_ICAM555_VECad647__Plate_D_p00_0_E05f08d0.TIF	ROS488_ICAM555_VECad647__Plate_D_p00_0_E05f08d2.TIF	label.ROS488_ICAM555_VECad647__Plate_D_p00_0_E05f08d0.TIF	ROS488_ICAM555_VECad647__Plate_D_p00_0_E05f08d1.TIF	ROS488_ICAM555_VECad647__Plate_D_p00_0_E05f08d3.TIF	0	0	0	0	0	285	1	1536	1536	1536	1536	1536	285	b'eLsGJn1IsxntLA++eCKps+xqYJpmYDHaWR5kJRbNomW0s0yFaBntLQ/SiBntLQ/CSDGkUqSAWgV2AAt6hGo='	0.04047176241874695	0.07574823498725891	0.04411058872938156	0.021221962	0.0056109875	0.010610983	0.42852277	0.7154	0.44816118	0.08165498574574788
-1	-1	-1	-1	-1	266.0	0.0	0.0	1.984375	0.0	0.875	25.546875	0.765625	0.015625	0.0	0.015625	1.9375	0.34375	0.90625	0.109375	0.125	ROS488_ICAM555_VECad647__Plate_D_p00_0_E05f09d0.TIF	ROS488_ICAM555_VECad647__Plate_D_p00_0_E05f09d2.TIF	label.ROS488_ICAM555_VECad647__Plate_D_p00_0_E05f09d0.TIF	ROS488_ICAM555_VECad647__Plate_D_p00_0_E05f09d1.TIF	ROS488_ICAM555_VECad647__Plate_D_p00_0_E05f09d3.TIF	0	0	0	0	0	286	1	1536	1536	1536	1536	1536	286	b'eLsGJn1IsxntLA++eCKps+xqYJpmYDnaWR5kJRbNomW0s0yFaBntLQ/SiBntLQ/CSDGkUqSAWgV2ABzphG8='	0.04130509868264198	0.08416470140218735	0.0449439212679863	0.021221962	0.0056109875	0.011444308	0.42852277	0.7154	0.44816118	0.08664341767628987
-1	-1	-1	-1	-1	256.0	0.0	0.0	1.953125	0.0	0.875	25.140625	0.78125	0.015625	0.015625	0.015625	1.953125	0.34375	0.921875	0.109375	0.125	ROS488_ICAM555_VECad647__Plate_D_p00_0_E05f10d0.TIF	ROS488_ICAM555_VECad647__Plate_D_p00_0_E05f10d2.TIF	label.ROS488_ICAM555_VECad647__Plate_D_p00_0_E05f10d0.TIF	ROS488_ICAM555_VECad647__Plate_D_p00_0_E05f10d1.TIF	ROS488_ICAM555_VECad647__Plate_D_p00_0_E05f10d3.TIF	0	0	0	0	0	287	1	1536	1536	1536	1536	1536	287	b'eLsGJn1IsxntLA++eCKps+xqYJpmONpZHmwlFs2iZbSzTIVoGe0tD9KIGe0tD8JIMaRSpIBaBXYAkWeERw=='	0.04047176241874695	0.08135921508073807	0.0449439212679863	0.021221962	0.0056109875	0.011444308	0.42852277	0.7154	0.44816118	0.07825555900732677
-1	-1	-1	-1	-1	202.0	0.0	0.0	1.96875	0.0	0.875	23.390625	0.78125	0.015625	0.015625	0.015625	1.75	0.34375	0.921875	0.109375	0.140625	ROS488_ICAM555_VECad647__Plate_D_p00_0_E05f11d0.TIF	ROS488_ICAM555_VECad647__Plate_D_p00_0_E05f11d2.TIF	label.ROS488_ICAM555_VECad647__Plate_D_p00_0_E05f11d0.TIF	ROS488_ICAM555_VECad647__Plate_D_p00_0_E05f11d1.TIF	ROS488_ICAM555_VECad647__Plate_D_p00_0_E05f11d3.TIF	0	0	0	0	0	288	1	1536	1536	1536	1536	1536	288	b'eLsGJn1IsxntLA++eCKps+xqYJpmaDjaWR5kJRbNomW0s0yFaBntLQ/SiBntLQ/CSDGkUqSAWgV2AKLWhEw='	0.0449439212679863	0.0897756889462471	0.0449439212679863	0.013110984	0.008416466	0.010610975	0.42852277	0.7154	0.44816118	0.08005696038405101
-1	-1	-1	-1	-1	367.0	0.0	0.0	1.96875	0.0	0.890625	28.875	0.78125	0.015625	0.015625	0.015625	2.203125	0.34375	0.921875	0.109375	0.140625	ROS488_ICAM555_VECad647__Plate_D_p00_0_E06f00d0.TIF	ROS488_ICAM555_VECad647__Plate_D_p00_0_E06f00d2.TIF	label.ROS488_ICAM555_VECad647__Plate_D_p00_0_E06f00d0.TIF	ROS488_ICAM555_VECad647__Plate_D_p00_0_E06f00d1.TIF	ROS488_ICAM555_VECad647__Plate_D_p00_0_E06f00d3.TIF	0	0	0	0	0	289	1	1536	1536	1536	1536	1536	289	b'eLsGJn1IsxntLA++eCKps+xqYDbaWR58JRbNomW0s0yFaBntLQ/SiBntLQ/CSDGkUqSAWgV2AJFxhEc='	0.0449439212679863	0.08135921508073807	0.04858274757862091	0.027360797	0.0056109875	0.015916474	0.42852277	0.7154	0.44816118	0.08005756636460622
-1	-1	-1	-1	-1	389.0	0.0	0.0	1.96875	0.0	0.875	29.484375	0.78125	0.015625	0.015625	0.015625	2.234375	0.34375	0.921875	0.109375	0.140625	ROS488_ICAM555_VECad647__Plate_D_p00_0_E06f01d0.TIF	ROS488_ICAM555_VECad647__Plate_D_p00_0_E06f01d2.TIF	label.ROS488_ICAM555_VECad647__Plate_D_p00_0_E06f01d0.TIF	ROS488_ICAM555_VECad647__Plate_D_p00_0_E06f01d1.TIF	ROS488_ICAM555_VECad647__Plate_D_p00_0_E06f01d3.TIF	0	0	0	0	0	290	1	1536	1536	1536	1536	1536	290	b'eLsGJn1IsxntLA++eCKps+xqYJZmYDjaWR5kJRbNomW0s0yFaBntLQ/SiBntLQ/CSDGkUqSAWgV2AKLghEw='	0.0449439212679863	0.08135921508073807	0.04858274757862091	0.027360782	0.0056109875	0.016749807	0.42852277	0.7154	0.44816118	0.078890860080719
-1	-1	-1	-1	-1	363.0	0.0	0.0	1.984375	0.0	0.875	27.328125	0.78125	0.015625	0.015625	0.015625	2.1875	0.34375	0.921875	0.109375	0.140625	ROS488_ICAM555_VECad647__Plate_D_p00_0_E06f02d0.TIF	ROS488_ICAM555_VECad647__Plate_D_p00_0_E06f02d2.TIF	label.ROS488_ICAM555_VECad647__Plate_D_p00_0_E06f02d0.TIF	ROS488_ICAM555_VECad647__Plate_D_p00_0_E06f02d1.TIF	ROS488_ICAM555_VECad647__Plate_D_p00_0_E06f02d3.TIF	0	0	0	0	0	291	1	1536	1536	1536	1536	1536	291	b'eLsGJn1IsxntLA++eCKps+xqYJZmYDTaWR5kJRbNomW0s0yFaBntLQ/SiBntLQ/CSDGkUqSAWgV2ALRPhFE='	0.045777253806591034	0.08135921508073807	0.04858274757862091	0.028194122	0.0056109875	0.015083142	0.42852277	0.7154	0.44816118	0.09144870440165202
-1	-1	-1	-1	-1	348.0	0.0	0.0	1.96875	0.0	0.875	28.328125	0.765625	0.015625	0.015625	0.015625	2.234375	0.34375	0.921875	0.109375	0.125	ROS488_ICAM555_VECad647__Plate_D_p00_0_E06f03d0.TIF	ROS488_ICAM555_VECad647__Plate_D_p00_0_E06f03d2.TIF	label.ROS488_ICAM555_VECad647__Plate_D_p00_0_E06f03d0.TIF	ROS488_ICAM555_VECad647__Plate_D_p00_0_E06f03d1.TIF	ROS488_ICAM555_VECad647__Plate_D_p00_0_E06f03d3.TIF	0	0	0	0	0	292	1	1536	1536	1536	1536	1536	292	b'eLsGJn1IsxntLA++eCKps+xqYJZmYDzaWR5kJRbNomW0s0yFaBntLQ/SiBntLQ/CSDGkUqSAWgV2AMW+hFY='	0.045777253806591034	0.08135921508073807	0.04858274757862091	0.03266628	0.0056109875	0.015916474	0.42852277	0.7154	0.44816118	0.09129746754964192
-1	-1	-1	-1	-1	313.0	0.0	0.0	1.953125	0.0	0.875	25.328125	0.796875	0.015625	0.015625	0.015625	1.84375	0.34375	0.921875	0.109375	0.140625	ROS488_ICAM555_VECad647__Plate_D_p00_0_E06f04d0.TIF	ROS488_ICAM555_VECad647__Plate_D_p00_0_E06f04d2.TIF	label.ROS488_ICAM555_VECad647__Plate_D_p00_0_E06f04d0.TIF	ROS488_ICAM555_VECad647__Plate_D_p00_0_E06f04d1.TIF	ROS488_ICAM555_VECad647__Plate_D_p00_0_E06f04d3.TIF	0	0	0	0	0	293	1	1536	1536	1536	1536	1536	293	b'eLsGJn1IsxntLA++eCKps+xqYJZmYDLaWR5kJRbNomW0s0yFaBntLQ/SiBntLQ/CSDGkUqSAWgV2ANcthFs='	0.045777253806591034	0.09258118271827698	0.0449439212679863	0.013110984	0.008416466	0.00977765	0.42852277	0.7154	0.44816118	0.08068459729353587
-1	-1	-1	-1	-1	390.0	0.0	0.0	1.984375	0.0	0.875	28.453125	0.796875	0.015625	0.015625	0.015625	2.296875	0.34375	0.921875	0.109375	0.125	ROS488_ICAM555_VECad647__Plate_D_p00_0_E06f05d0.TIF	ROS488_ICAM555_VECad647__Plate_D_p00_0_E06f05d2.TIF	label.ROS488_ICAM555_VECad647__Plate_D_p00_0_E06f05d0.TIF	ROS488_ICAM555_VECad647__Plate_D_p00_0_E06f05d1.TIF	ROS488_ICAM555_VECad647__Plate_D_p00_0_E06f05d3.TIF	0	0	0	0	0	294	1	1536	1536	1536	1536	1536	294	b'eLsGJn1IsxntLA++eCKps+xqYJZmYDraWR5kJRbNomW0s0yFaBntLQ/SiBntLQ/CSDGkUqSAWgV2AOichGA='	0.0449439212679863	0.08416470140218735	0.04858274757862091	0.029027455	0.0056109875	0.015916474	0.42852277	0.7154	0.44816118	0.08338014284769694
-1	-1	-1	-1	-1	337.0	0.0	0.0	1.984375	0.0	0.875	28.34375	0.765625	0.015625	0.015625	0.015625	2.1875	0.34375	0.90625	0.125	0.125	ROS488_ICAM555_VECad647__Plate_D_p00_0_E06f06d0.TIF	ROS488_ICAM555_VECad647__Plate_D_p00_0_E06f06d2.TIF	label.ROS488_ICAM555_VECad647__Plate_D_p00_0_E06f06d0.TIF	ROS488_ICAM555_VECad647__Plate_D_p00_0_E06f06d1.TIF	ROS488_ICAM555_VECad647__Plate_D_p00_0_E06f06d3.TIF	0	0	0	0	0	295	1	1536	1536	1536	1536	1536	295	b'eLsGJn1IsxntLA++eCKps+xqYJZmYDbaWR5kJRbNomW0s0yFaBntLQ/SiBntLQ/CSDGkUqSAWgV2APoLhGU='	0.045777253806591034	0.08697019517421722	0.04858274757862091	0.028194115	0.0056109875	0.012277648	0.42852277	0.7154	0.44816118	0.08444167176882426
-1	-1	-1	-1	-1	380.0	0.0	0.0	1.984375	0.0	0.875	29.5	0.78125	0.015625	0.015625	0.015625	2.28125	0.359375	0.921875	0.109375	0.140625	ROS488_ICAM555_VECad647__Plate_D_p00_0_E06f07d0.TIF	ROS488_ICAM555_VECad647__Plate_D_p00_0_E06f07d2.TIF	label.ROS488_ICAM555_VECad647__Plate_D_p00_0_E06f07d0.TIF	ROS488_ICAM555_VECad647__Plate_D_p00_0_E06f07d1.TIF	ROS488_ICAM555_VECad647__Plate_D_p00_0_E06f07d3.TIF	0	0	0	0	0	296	1	1536	1536	1536	1536	1536	296	b'eLsGJn1IsxntLA++eCKps+xqYJZmYD7aWR5kJRbNomW0s0yFaBntLQ/SiBntLQ/CSDGkUqSAWgV2AAuJhGo='	0.04661059007048607	0.08135921508073807	0.04858274757862091	0.034332946	0.008416474	0.016749807	0.42852277	0.7154	0.44816118	0.09006410837173462
-1	-1	-1	-1	-1	374.0	0.0	0.0	1.984375	0.0	0.890625	27.890625	0.796875	0.015625	0.015625	0.015625	2.09375	0.34375	0.90625	0.125	0.125	ROS488_ICAM555_VECad647__Plate_D_p00_0_E06f08d0.TIF	ROS488_ICAM555_VECad647__Plate_D_p00_0_E06f08d2.TIF	label.ROS488_ICAM555_VECad647__Plate_D_p00_0_E06f08d0.TIF	ROS488_ICAM555_VECad647__Plate_D_p00_0_E06f08d1.TIF	ROS488_ICAM555_VECad647__Plate_D_p00_0_E06f08d3.TIF	0	0	0	0	0	297	1	1536	1536	1536	1536	1536	297	b'eLsGJn1IsxntLA++eCKps+xqYJZmYDHaWR5kJRbNomW0s0yFaBntLQ/SiBntLQ/CSDGkUqSAWgV2ABz4hG8='	0.0449439212679863	0.08416470140218735	0.04858274757862091	0.028194115	0.008416466	0.012277648	0.42852277	0.7154	0.44816118	0.08729092280069987
-1	-1	-1	-1	-1	379.0	0.0	0.0	2.0	0.0	0.875	29.859375	0.765625	0.015625	0.015625	0.015625	2.4375	0.34375	0.90625	0.109375	0.125	ROS488_ICAM555_VECad647__Plate_D_p00_0_E06f09d0.TIF	ROS488_ICAM555_VECad647__Plate_D_p00_0_E06f09d2.TIF	label.ROS488_ICAM555_VECad647__Plate_D_p00_0_E06f09d0.TIF	ROS488_ICAM555_VECad647__Plate_D_p00_0_E06f09d1.TIF	ROS488_ICAM555_VECad647__Plate_D_p00_0_E06f09d3.TIF	0	0	0	0	0	298	1	1536	1536	1536	1536	1536	298	b'eLsGJn1IsxntLA++eCKps+xqYJZmYDnaWR5kJRbNomW0s0yFaBntLQ/SiBntLQ/CSDGkUqSAWgV2AC5nhHQ='	0.05108274519443512	0.0897756889462471	0.05024941265583038	0.037971765	0.008416466	0.015916474	0.42852277	0.7154	0.44816118	0.09358600775400798
-1	-1	-1	-1	-1	387.0	0.0	0.0	1.984375	0.0	0.875	29.1875	0.796875	0.015625	0.015625	0.015625	2.28125	0.34375	0.9375	0.109375	0.125	ROS488_ICAM555_VECad647__Plate_D_p00_0_E06f10d0.TIF	ROS488_ICAM555_VECad647__Plate_D_p00_0_E06f10d2.TIF	label.ROS488_ICAM555_VECad647__Plate_D_p00_0_E06f10d0.TIF	ROS488_ICAM555_VECad647__Plate_D_p00_0_E06f10d1.TIF	ROS488_ICAM555_VECad647__Plate_D_p00_0_E06f10d3.TIF	0	0	0	0	0	299	1	1536	1536	1536	1536	1536	299	b'eLsGJn1IsxntLA++eCKps+xqYJZmONpZHmwlFs2iZbSzTIVoGe0tD9KIGe0tD8JIMaRSpIBaBXYAouWETA=='	0.0449439212679863	0.08135921508073807	0.04941608011722565	0.029860787	0.0056109875	0.015916474	0.42852277	0.7154	0.44816118	0.08366565903027852
-1	-1	-1	-1	-1	301.0	0.0	0.0	1.96875	0.0	0.875	25.328125	0.796875	0.015625	0.015625	0.015625	1.984375	0.34375	0.921875	0.109375	0.140625	ROS488_ICAM555_VECad647__Plate_D_p00_0_E06f11d0.TIF	ROS488_ICAM555_VECad647__Plate_D_p00_0_E06f11d2.TIF	label.ROS488_ICAM555_VECad647__Plate_D_p00_0_E06f11d0.TIF	ROS488_ICAM555_VECad647__Plate_D_p00_0_E06f11d1.TIF	ROS488_ICAM555_VECad647__Plate_D_p00_0_E06f11d3.TIF	0	0	0	0	0	300	1	1536	1536	1536	1536	1536	300	b'eLsGJn1IsxntLA++eCKps+xqYJZmaDjaWR5kJRbNomW0s0yFaBntLQ/SiBntLQ/CSDGkUqSAWgV2ALRUhFE='	0.045777253806591034	0.08697019517421722	0.04858274757862091	0.021221966	0.008416466	0.011444315	0.42852277	0.7154	0.44816118	0.08625275890032451
-1	-1	-1	-1	-1	244.0	0.0	0.0	1.96875	0.0	0.875	25.96875	0.796875	0.015625	0.015625	0.015625	2.09375	0.34375	0.921875	0.109375	0.140625	ROS488_ICAM555_VECad647__Plate_D_p00_0_E07f00d0.TIF	ROS488_ICAM555_VECad647__Plate_D_p00_0_E07f00d2.TIF	label.ROS488_ICAM555_VECad647__Plate_D_p00_0_E07f00d0.TIF	ROS488_ICAM555_VECad647__Plate_D_p00_0_E07f00d1.TIF	ROS488_ICAM555_VECad647__Plate_D_p00_0_E07f00d3.TIF	0	0	0	0	0	301	1	1536	1536	1536	1536	1536	301	b'eLsGJn1IsxntLA++eCKps+xqYD7aWR58JRbNomW0s0yFaBntLQ/SiBntLQ/CSDGkUqSAWgV2AKLvhEw='	0.04047176241874695	0.07855372130870819	0.04411058872938156	0.02288863	0.0056109875	0.011444308	0.42852277	0.7154	0.44816118	0.07671498755613963
-1	-1	-1	-1	-1	235.0	0.0	0.0	1.984375	0.0	0.890625	24.78125	0.78125	0.015625	0.015625	0.015625	1.890625	0.34375	0.921875	0.109375	0.125	ROS488_ICAM555_VECad647__Plate_D_p00_0_E07f01d0.TIF	ROS488_ICAM555_VECad647__Plate_D_p00_0_E07f01d2.TIF	label.ROS488_ICAM555_VECad647__Plate_D_p00_0_E07f01d0.TIF	ROS488_ICAM555_VECad647__Plate_D_p00_0_E07f01d1.TIF	ROS488_ICAM555_VECad647__Plate_D_p00_0_E07f01d3.TIF	0	0	0	0	0	302	1	1536	1536	1536	1536	1536	302	b'eLsGJn1IsxntLA++eCKps+xqYJ5mYDjaWR5kJRbNomW0s0yFaBntLQ/SiBntLQ/CSDGkUqSAWgV2ALRehFE='	0.04047176241874695	0.07855372130870819	0.04411058872938156	0.016749807	0.0056109875	0.010610983	0.42852277	0.7154	0.44816118	0.07307711243629456
-1	-1	-1	-1	-1	170.0	0.0	0.0	1.984375	0.0	0.875	21.875	0.765625	0.015625	0.015625	0.015625	1.546875	0.359375	0.921875	0.109375	0.125	ROS488_ICAM555_VECad647__Plate_D_p00_0_E07f02d0.TIF	ROS488_ICAM555_VECad647__Plate_D_p00_0_E07f02d2.TIF	label.ROS488_ICAM555_VECad647__Plate_D_p00_0_E07f02d0.TIF	ROS488_ICAM555_VECad647__Plate_D_p00_0_E07f02d1.TIF	ROS488_ICAM555_VECad647__Plate_D_p00_0_E07f02d3.TIF	0	0	0	0	0	303	1	1536	1536	1536	1536	1536	303	b'eLsGJn1IsxntLA++eCKps+xqYJ5mYDTaWR5kJRbNomW0s0yFaBntLQ/SiBntLQ/CSDGkUqSAWgV2AMXNhFY='	0.04047176241874695	0.07855372130870819	0.0449439212679863	0.015083138	0.0056109875	0.0069721565	0.42852277	0.7154	0.44816118	0.07758643229802449
-1	-1	-1	-1	-1	254.0	0.0	0.0	1.984375	0.0	0.859375	24.21875	0.796875	0.015625	0.015625	0.0	1.84375	0.34375	0.90625	0.109375	0.125	ROS488_ICAM555_VECad647__Plate_D_p00_0_E07f03d0.TIF	ROS488_ICAM555_VECad647__Plate_D_p00_0_E07f03d2.TIF	label.ROS488_ICAM555_VECad647__Plate_D_p00_0_E07f03d0.TIF	ROS488_ICAM555_VECad647__Plate_D_p00_0_E07f03d1.TIF	ROS488_ICAM555_VECad647__Plate_D_p00_0_E07f03d3.TIF	0	0	0	0	0	304	1	1536	1536	1536	1536	1536	304	b'eLsGJn1IsxntLA++eCKps+xqYJ5mYDzaWR5kJRbNomW0s0yFaBntLQ/SiBntLQ/CSDGkUqSAWgV2ANc8hFs='	0.0449439212679863	0.08416470140218735	0.0449439212679863	0.018416476	0.0056109875	0.010610983	0.42852277	0.7154	0.44816118	0.08546200394630432
-1	-1	-1	-1	-1	168.0	0.0	0.0	2.0	0.0	0.875	20.3125	0.796875	0.015625	0.015625	0.015625	1.515625	0.34375	0.921875	0.125	0.125	ROS488_ICAM555_VECad647__Plate_D_p00_0_E07f04d0.TIF	ROS488_ICAM555_VECad647__Plate_D_p00_0_E07f04d2.TIF	label.ROS488_ICAM555_VECad647__Plate_D_p00_0_E07f04d0.TIF	ROS488_ICAM555_VECad647__Plate_D_p00_0_E07f04d1.TIF	ROS488_ICAM555_VECad647__Plate_D_p00_0_E07f04d3.TIF	0	0	0	0	0	305	1	1536	1536	1536	1536	1536	305	b'eLsGJn1IsxntLA++eCKps+xqYJ5mYDLaWR5kJRbNomW0s0yFaBntLQ/SiBntLQ/CSDGkUqSAWgV2AOirhGA='	0.0449439212679863	0.09258118271827698	0.0449439212679863	0.0097776465	0.008416466	0.006138824	0.42852277	0.7154	0.44816118	0.07338573038578033
-1	-1	-1	-1	-1	238.0	0.0	0.0	2.0	0.0	0.875	25.796875	0.78125	0.015625	0.015625	0.0	2.078125	0.34375	0.921875	0.125	0.125	ROS488_ICAM555_VECad647__Plate_D_p00_0_E07f05d0.TIF	ROS488_ICAM555_VECad647__Plate_D_p00_0_E07f05d2.TIF	label.ROS488_ICAM555_VECad647__Plate_D_p00_0_E07f05d0.TIF	ROS488_ICAM555_VECad647__Plate_D_p00_0_E07f05d1.TIF	ROS488_ICAM555_VECad647__Plate_D_p00_0_E07f05d3.TIF	0	0	0	0	0	306	1	1536	1536	1536	1536	1536	306	b'eLsGJn1IsxntLA++eCKps+xqYJ5mYDraWR5kJRbNomW0s0yFaBntLQ/SiBntLQ/CSDGkUqSAWgV2APoahGU='	0.04047176241874695	0.08135921508073807	0.0449439212679863	0.02288863	0.0056109875	0.011444315	0.42852277	0.7154	0.44816118	0.07765617966651917
-1	-1	-1	-1	-1	168.0	0.0	0.0	1.984375	0.0	0.875	21.828125	0.78125	0.015625	0.015625	0.015625	1.5625	0.34375	0.921875	0.109375	0.125	ROS488_ICAM555_VECad647__Plate_D_p00_0_E07f06d0.TIF	ROS488_ICAM555_VECad647__Plate_D_p00_0_E07f06d2.TIF	label.ROS488_ICAM555_VECad647__Plate_D_p00_0_E07f06d0.TIF	ROS488_ICAM555_VECad647__Plate_D_p00_0_E07f06d1.TIF	ROS488_ICAM555_VECad647__Plate_D_p00_0_E07f06d3.TIF	0	0	0	0	0	307	1	1536	1536	1536	1536	1536	307	b'eLsGJn1IsxntLA++eCKps+xqYJ5mYDbaWR5kJRbNomW0s0yFaBntLQ/SiBntLQ/CSDGkUqSAWgV2AAuYhGo='	0.03963842988014221	0.08416470140218735	0.043277256190776825	0.010610979	0.0056109875	0.006138824	0.42852277	0.7154	0.44816118	0.06941997011502583
-1	-1	-1	-1	-1	186.0	0.0	0.0	2.0	0.0	0.890625	22.09375	0.796875	0.015625	0.015625	0.015625	1.546875	0.34375	0.921875	0.125	0.125	ROS488_ICAM555_VECad647__Plate_D_p00_0_E07f07d0.TIF	ROS488_ICAM555_VECad647__Plate_D_p00_0_E07f07d2.TIF	label.ROS488_ICAM555_VECad647__Plate_D_p00_0_E07f07d0.TIF	ROS488_ICAM555_VECad647__Plate_D_p00_0_E07f07d1.TIF	ROS488_ICAM555_VECad647__Plate_D_p00_0_E07f07d3.TIF	0	0	0	0	0	308	1	1536	1536	1536	1536	1536	308	b'eLsGJn1IsxntLA++eCKps+xqYJ5mYD7aWR5kJRbNomW0s0yFaBntLQ/SiBntLQ/CSDGkUqSAWgV2AB0HhG8='	0.03963842988014221	0.07574823498725891	0.043277256190776825	0.011444315	0.00561098	0.008944318	0.42852277	0.7154	0.44816118	0.07382894555727641
-1	-1	-1	-1	-1	256.0	0.0	0.0	1.984375	0.0	0.875	24.3125	0.796875	0.015625	0.015625	0.015625	1.90625	0.34375	0.921875	0.109375	0.125	ROS488_ICAM555_VECad647__Plate_D_p00_0_E07f08d0.TIF	ROS488_ICAM555_VECad647__Plate_D_p00_0_E07f08d2.TIF	label.ROS488_ICAM555_VECad647__Plate_D_p00_0_E07f08d0.TIF	ROS488_ICAM555_VECad647__Plate_D_p00_0_E07f08d1.TIF	ROS488_ICAM555_VECad647__Plate_D_p00_0_E07f08d3.TIF	0	0	0	0	0	309	1	1536	1536	1536	1536	1536	309	b'eLsGJn1IsxntLA++eCKps+xqYJ5mYDHaWR5kJRbNomW0s0yFaBntLQ/SiBntLQ/CSDGkUqSAWgV2AC52hHQ='	0.04130509868264198	0.07855372130870819	0.04411058872938156	0.02038863	0.0056109875	0.010610983	0.42852277	0.7154	0.44816118	0.0835458238919576
-1	-1	-1	-1	-1	205.0	0.0	0.0	2.0	0.0	0.875	21.75	0.78125	0.015625	0.015625	0.015625	1.625	0.34375	0.921875	0.109375	0.125	ROS488_ICAM555_VECad647__Plate_D_p00_0_E07f09d0.TIF	ROS488_ICAM555_VECad647__Plate_D_p00_0_E07f09d2.TIF	label.ROS488_ICAM555_VECad647__Plate_D_p00_0_E07f09d0.TIF	ROS488_ICAM555_VECad647__Plate_D_p00_0_E07f09d1.TIF	ROS488_ICAM555_VECad647__Plate_D_p00_0_E07f09d3.TIF	0	0	0	0	0	310	1	1536	1536	1536	1536	1536	310	b'eLsGJn1IsxntLA++eCKps+xqYJ5mYDnaWR5kJRbNomW0s0yFaBntLQ/SiBntLQ/CSDGkUqSAWgV2AD/lhHk='	0.04047176241874695	0.08135921508073807	0.04411058872938156	0.010610983	0.0056109875	0.006138824	0.42852277	0.7154	0.44816118	0.07412133117516835
-1	-1	-1	-1	-1	253.0	0.0	0.0	1.984375	0.0	0.875	25.3125	0.796875	0.015625	0.015625	0.015625	1.984375	0.34375	0.9375	0.109375	0.125	ROS488_ICAM555_VECad647__Plate_D_p00_0_E07f10d0.TIF	ROS488_ICAM555_VECad647__Plate_D_p00_0_E07f10d2.TIF	label.ROS488_ICAM555_VECad647__Plate_D_p00_0_E07f10d0.TIF	ROS488_ICAM555_VECad647__Plate_D_p00_0_E07f10d1.TIF	ROS488_ICAM555_VECad647__Plate_D_p00_0_E07f10d3.TIF	0	0	0	0	0	311	1	1536	1536	1536	1536	1536	311	b'eLsGJn1IsxntLA++eCKps+xqYJ5mONpZHmwlFs2iZbSzTIVoGe0tD9KIGe0tD8JIMaRSpIBaBXYAtGOEUQ=='	0.04130509868264198	0.07855372130870819	0.0449439212679863	0.02205529	0.008416474	0.011444315	0.42852277	0.7154	0.44816118	0.08120892445246379
-1	-1	-1	-1	-1	175.0	0.0	0.0	2.015625	0.0	0.859375	21.859375	0.796875	0.015625	0.015625	0.015625	1.59375	0.34375	0.921875	0.109375	0.125	ROS488_ICAM555_VECad647__Plate_D_p00_0_E07f11d0.TIF	ROS488_ICAM555_VECad647__Plate_D_p00_0_E07f11d2.TIF	label.ROS488_ICAM555_VECad647__Plate_D_p00_0_E07f11d0.TIF	ROS488_ICAM555_VECad647__Plate_D_p00_0_E07f11d1.TIF	ROS488_ICAM555_VECad647__Plate_D_p00_0_E07f11d3.TIF	0	0	0	0	0	312	1	1536	1536	1536	1536	1536	312	b'eLsGJn1IsxntLA++eCKps+xqYJ5maDjaWR5kJRbNomW0s0yFaBntLQ/SiBntLQ/CSDGkUqSAWgV2AMXShFY='	0.04130509868264198	0.08135921508073807	0.04858274757862091	0.011444315	0.0056109875	0.008944318	0.42852277	0.7154	0.44816118	0.0748171756664912
-1	-1	-1	-1	-1	252.0	0.0	0.0	1.984375	0.0	0.875	26.28125	0.796875	0.015625	0.015625	0.015625	1.859375	0.34375	0.90625	0.125	0.125	ROS488_ICAM555_VECad647__Plate_D_p00_0_E08f00d0.TIF	ROS488_ICAM555_VECad647__Plate_D_p00_0_E08f00d2.TIF	label.ROS488_ICAM555_VECad647__Plate_D_p00_0_E08f00d0.TIF	ROS488_ICAM555_VECad647__Plate_D_p00_0_E08f00d1.TIF	ROS488_ICAM555_VECad647__Plate_D_p00_0_E08f00d3.TIF	0	0	0	0	0	313	1	1536	1536	1536	1536	1536	313	b'eLsGJn1IsxntLA++eCKps+xqYDHaWR58JRbNomW0s0yFaBntLQ/SiBntLQ/CSDGkUqSAWgV2ALRthFE='	0.04130509868264198	0.07574823498725891	0.04411058872938156	0.01758314	0.00561098	0.010610983	0.42852277	0.7154	0.44816118	0.07621529201666515
-1	-1	-1	-1	-1	274.0	0.0	0.0	1.96875	0.0	0.875	25.15625	0.78125	0.015625	0.015625	0.015625	1.859375	0.359375	0.921875	0.125	0.125	ROS488_ICAM555_VECad647__Plate_D_p00_0_E08f01d0.TIF	ROS488_ICAM555_VECad647__Plate_D_p00_0_E08f01d2.TIF	label.ROS488_ICAM555_VECad647__Plate_D_p00_0_E08f01d0.TIF	ROS488_ICAM555_VECad647__Plate_D_p00_0_E08f01d1.TIF	ROS488_ICAM555_VECad647__Plate_D_p00_0_E08f01d3.TIF	0	0	0	0	0	314	1	1536	1536	1536	1536	1536	314	b'eLsGJn1IsxntLA++eCKps+xqYJFmYDjaWR5kJRbNomW0s0yFaBntLQ/SiBntLQ/CSDGkUqSAWgV2AMXchFY='	0.04130509868264198	0.07574823498725891	0.04411058872938156	0.01758314	0.00561098	0.010610983	0.42852277	0.7154	0.44816118	0.07479522625605266
-1	-1	-1	-1	-1	212.0	0.0	0.0	1.984375	0.0	0.875	23.859375	0.78125	0.015625	0.015625	0.015625	1.53125	0.34375	0.921875	0.109375	0.140625	ROS488_ICAM555_VECad647__Plate_D_p00_0_E08f02d0.TIF	ROS488_ICAM555_VECad647__Plate_D_p00_0_E08f02d2.TIF	label.ROS488_ICAM555_VECad647__Plate_D_p00_0_E08f02d0.TIF	ROS488_ICAM555_VECad647__Plate_D_p00_0_E08f02d1.TIF	ROS488_ICAM555_VECad647__Plate_D_p00_0_E08f02d3.TIF	0	0	0	0	0	315	1	1536	1536	1536	1536	1536	315	b'eLsGJn1IsxntLA++eCKps+xqYJFmYDTaWR5kJRbNomW0s0yFaBntLQ/SiBntLQ/CSDGkUqSAWgV2ANdLhFs='	0.04047176241874695	0.08135921508073807	0.04411058872938156	0.015083138	0.0056109875	0.006138824	0.42852277	0.7154	0.44816118	0.07767670353253682
-1	-1	-1	-1	-1	249.0	0.0	0.0	1.96875	0.0	0.875	23.21875	0.78125	0.015625	0.015625	0.015625	1.71875	0.34375	0.921875	0.109375	0.125	ROS488_ICAM555_VECad647__Plate_D_p00_0_E08f03d0.TIF	ROS488_ICAM555_VECad647__Plate_D_p00_0_E08f03d2.TIF	label.ROS488_ICAM555_VECad647__Plate_D_p00_0_E08f03d0.TIF	ROS488_ICAM555_VECad647__Plate_D_p00_0_E08f03d1.TIF	ROS488_ICAM555_VECad647__Plate_D_p00_0_E08f03d3.TIF	0	0	0	0	0	316	1	1536	1536	1536	1536	1536	316	b'eLsGJn1IsxntLA++eCKps+xqYJFmYDzaWR5kJRbNomW0s0yFaBntLQ/SiBntLQ/CSDGkUqSAWgV2AOi6hGA='	0.04130509868264198	0.08135921508073807	0.04411058872938156	0.015916463	0.0056109875	0.008944318	0.42852277	0.7154	0.44816118	0.08043246467908223
-1	-1	-1	-1	-1	241.0	0.0	0.0	1.96875	0.0	0.875	24.28125	0.796875	0.015625	0.015625	0.015625	1.640625	0.328125	0.921875	0.109375	0.125	ROS488_ICAM555_VECad647__Plate_D_p00_0_E08f04d0.TIF	ROS488_ICAM555_VECad647__Plate_D_p00_0_E08f04d2.TIF	label.ROS488_ICAM555_VECad647__Plate_D_p00_0_E08f04d0.TIF	ROS488_ICAM555_VECad647__Plate_D_p00_0_E08f04d1.TIF	ROS488_ICAM555_VECad647__Plate_D_p00_0_E08f04d3.TIF	0	0	0	0	0	317	1	1536	1536	1536	1536	1536	317	b'eLsGJn1IsxntLA++eCKps+xqYJFmYDLaWR5kJRbNomW0s0yFaBntLQ/SiBntLQ/CSDGkUqSAWgV2APophGU='	0.045777253806591034	0.09258118271827698	0.0449439212679863	0.015916474	0.008416466	0.00977765	0.42852277	0.7154	0.44816118	0.08220827082792918
-1	-1	-1	-1	-1	252.0	0.0	0.0	2.0	0.0	0.875	24.46875	0.796875	0.015625	0.015625	0.015625	1.734375	0.34375	0.921875	0.109375	0.125	ROS488_ICAM555_VECad647__Plate_D_p00_0_E08f05d0.TIF	ROS488_ICAM555_VECad647__Plate_D_p00_0_E08f05d2.TIF	label.ROS488_ICAM555_VECad647__Plate_D_p00_0_E08f05d0.TIF	ROS488_ICAM555_VECad647__Plate_D_p00_0_E08f05d1.TIF	ROS488_ICAM555_VECad647__Plate_D_p00_0_E08f05d3.TIF	0	0	0	0	0	318	1	1536	1536	1536	1536	1536	318	b'eLsGJn1IsxntLA++eCKps+xqYJFmYDraWR5kJRbNomW0s0yFaBntLQ/SiBntLQ/CSDGkUqSAWgV2AAunhGo='	0.04047176241874695	0.07855372130870819	0.04411058872938156	0.01591647	0.0056109875	0.00977765	0.42852277	0.7154	0.44816118	0.07403495411078136
-1	-1	-1	-1	-1	249.0	0.0	0.0	1.984375	0.0	0.875	24.609375	0.796875	0.015625	0.015625	0.015625	1.671875	0.34375	0.921875	0.109375	0.125	ROS488_ICAM555_VECad647__Plate_D_p00_0_E08f06d0.TIF	ROS488_ICAM555_VECad647__Plate_D_p00_0_E08f06d2.TIF	label.ROS488_ICAM555_VECad647__Plate_D_p00_0_E08f06d0.TIF	ROS488_ICAM555_VECad647__Plate_D_p00_0_E08f06d1.TIF	ROS488_ICAM555_VECad647__Plate_D_p00_0_E08f06d3.TIF	0	0	0	0	0	319	1	1536	1536	1536	1536	1536	319	b'eLsGJn1IsxntLA++eCKps+xqYJFmYDbaWR5kJRbNomW0s0yFaBntLQ/SiBntLQ/CSDGkUqSAWgV2AB0WhG8='	0.04047176241874695	0.08416470140218735	0.04411058872938156	0.015083138	0.0056109875	0.00977765	0.42852277	0.7154	0.44816118	0.07456137239933014
-1	-1	-1	-1	-1	253.0	0.0	0.0	1.984375	0.0	0.875	25.09375	0.78125	0.015625	0.015625	0.015625	1.859375	0.34375	0.921875	0.109375	0.140625	ROS488_ICAM555_VECad647__Plate_D_p00_0_E08f07d0.TIF	ROS488_ICAM555_VECad647__Plate_D_p00_0_E08f07d2.TIF	label.ROS488_ICAM555_VECad647__Plate_D_p00_0_E08f07d0.TIF	ROS488_ICAM555_VECad647__Plate_D_p00_0_E08f07d1.TIF	ROS488_ICAM555_VECad647__Plate_D_p00_0_E08f07d3.TIF	0	0	0	0	0	320	1	1536	1536	1536	1536	1536	320	b'eLsGJn1IsxntLA++eCKps+xqYJFmYD7aWR5kJRbNomW0s0yFaBntLQ/SiBntLQ/CSDGkUqSAWgV2AC6FhHQ='	0.04130509868264198	0.07855372130870819	0.04411058872938156	0.02038863	0.0056109875	0.00977765	0.42852277	0.7154	0.44816118	0.081219087044398
-1	-1	-1	-1	-1	287.0	0.0	0.0	2.0	0.0	0.875	26.328125	0.796875	0.015625	0.015625	0.015625	2.03125	0.359375	0.921875	0.109375	0.140625	ROS488_ICAM555_VECad647__Plate_D_p00_0_E08f08d0.TIF	ROS488_ICAM555_VECad647__Plate_D_p00_0_E08f08d2.TIF	label.ROS488_ICAM555_VECad647__Plate_D_p00_0_E08f08d0.TIF	ROS488_ICAM555_VECad647__Plate_D_p00_0_E08f08d1.TIF	ROS488_ICAM555_VECad647__Plate_D_p00_0_E08f08d3.TIF	0	0	0	0	0	321	1	1536	1536	1536	1536	1536	321	b'eLsGJn1IsxntLA++eCKps+xqYJFmYDHaWR5kJRbNomW0s0yFaBntLQ/SiBntLQ/CSDGkUqSAWgV2AD/0hHk='	0.0449439212679863	0.07855372130870819	0.0449439212679863	0.028194115	0.0056109875	0.011444315	0.42852277	0.7154	0.44816118	0.08931920925776164
-1	-1	-1	-1	-1	292.0	0.0	0.0	2.0	0.0	0.875	26.234375	0.78125	0.015625	0.015625	0.0	1.984375	0.34375	0.921875	0.125	0.125	ROS488_ICAM555_VECad647__Plate_D_p00_0_E08f09d0.TIF	ROS488_ICAM555_VECad647__Plate_D_p00_0_E08f09d2.TIF	label.ROS488_ICAM555_VECad647__Plate_D_p00_0_E08f09d0.TIF	ROS488_ICAM555_VECad647__Plate_D_p00_0_E08f09d1.TIF	ROS488_ICAM555_VECad647__Plate_D_p00_0_E08f09d3.TIF	0	0	0	0	0	322	1	1536	1536	1536	1536	1536	322	b'eLsGJn1IsxntLA++eCKps+xqYJFmYDnaWR5kJRbNomW0s0yFaBntLQ/SiBntLQ/CSDGkUqSAWgV2AFFjhH4='	0.045777253806591034	0.08135921508073807	0.0449439212679863	0.02652745	0.008416474	0.011444308	0.42852277	0.7154	0.44816118	0.08941509326299031
-1	-1	-1	-1	-1	265.0	0.0	0.0	2.0	0.0	0.859375	25.796875	0.78125	0.015625	0.015625	0.015625	1.8125	0.34375	0.921875	0.109375	0.125	ROS488_ICAM555_VECad647__Plate_D_p00_0_E08f10d0.TIF	ROS488_ICAM555_VECad647__Plate_D_p00_0_E08f10d2.TIF	label.ROS488_ICAM555_VECad647__Plate_D_p00_0_E08f10d0.TIF	ROS488_ICAM555_VECad647__Plate_D_p00_0_E08f10d1.TIF	ROS488_ICAM555_VECad647__Plate_D_p00_0_E08f10d3.TIF	0	0	0	0	0	323	1	1536	1536	1536	1536	1536	323	b'eLsGJn1IsxntLA++eCKps+xqYJFmONpZHmwlFs2iZbSzTIVoGe0tD9KIGe0tD8JIMaRSpIBaBXYAxeGEVg=='	0.04047176241874695	0.07855372130870819	0.0449439212679863	0.01758314	0.0056109875	0.010610983	0.42852277	0.7154	0.44816118	0.076546311378479
-1	-1	-1	-1	-1	229.0	0.0	0.0	1.96875	0.0	0.875	24.546875	0.765625	0.015625	0.015625	0.015625	1.671875	0.34375	0.921875	0.109375	0.125	ROS488_ICAM555_VECad647__Plate_D_p00_0_E08f11d0.TIF	ROS488_ICAM555_VECad647__Plate_D_p00_0_E08f11d2.TIF	label.ROS488_ICAM555_VECad647__Plate_D_p00_0_E08f11d0.TIF	ROS488_ICAM555_VECad647__Plate_D_p00_0_E08f11d1.TIF	ROS488_ICAM555_VECad647__Plate_D_p00_0_E08f11d3.TIF	0	0	0	0	0	324	1	1536	1536	1536	1536	1536	324	b'eLsGJn1IsxntLA++eCKps+xqYJFmaDjaWR5kJRbNomW0s0yFaBntLQ/SiBntLQ/CSDGkUqSAWgV2ANdQhFs='	0.04130509868264198	0.08135921508073807	0.04411058872938156	0.01508313	0.008416466	0.00977765	0.42852277	0.7154	0.44816118	0.07958181202411652
-1	-1	-1	-1	-1	350.0	0.0	0.0	2.03125	0.0	0.875	29.1875	0.78125	0.015625	0.015625	0.015625	2.390625	0.34375	0.921875	0.109375	0.140625	ROS488_ICAM555_VECad647__Plate_D_p00_0_E09f00d0.TIF	ROS488_ICAM555_VECad647__Plate_D_p00_0_E09f00d2.TIF	label.ROS488_ICAM555_VECad647__Plate_D_p00_0_E09f00d0.TIF	ROS488_ICAM555_VECad647__Plate_D_p00_0_E09f00d1.TIF	ROS488_ICAM555_VECad647__Plate_D_p00_0_E09f00d3.TIF	0	0	0	0	0	325	1	1536	1536	1536	1536	1536	325	b'eLsGJn1IsxntLA++eCKps+xqYDnaWR58JRbNomW0s0yFaBntLQ/SiBntLQ/CSDGkUqSAWgV2AMXrhFY='	0.045777253806591034	0.07574823498725891	0.04858274757862091	0.029027447	0.0056109875	0.01758314	0.42852277	0.7154	0.44816118	0.07968618969122569
-1	-1	-1	-1	-1	331.0	0.0	0.0	1.984375	0.0	0.875	28.171875	0.796875	0.015625	0.015625	0.015625	2.359375	0.34375	0.921875	0.109375	0.140625	ROS488_ICAM555_VECad647__Plate_D_p00_0_E09f01d0.TIF	ROS488_ICAM555_VECad647__Plate_D_p00_0_E09f01d2.TIF	label.ROS488_ICAM555_VECad647__Plate_D_p00_0_E09f01d0.TIF	ROS488_ICAM555_VECad647__Plate_D_p00_0_E09f01d1.TIF	ROS488_ICAM555_VECad647__Plate_D_p00_0_E09f01d3.TIF	0	0	0	0	0	326	1	1536	1536	1536	1536	1536	326	b'eLsGJn1IsxntLA++eCKps+xqYJlmYDjaWR5kJRbNomW0s0yFaBntLQ/SiBntLQ/CSDGkUqSAWgV2ANdahFs='	0.0449439212679863	0.07574823498725891	0.04858274757862091	0.027360782	0.00561098	0.015916474	0.42852277	0.7154	0.44816118	0.07779466112454732
-1	-1	-1	-1	-1	315.0	0.0	0.0	2.015625	0.0	0.875	26.6875	0.796875	0.015625	0.015625	0.015625	2.1875	0.359375	0.90625	0.109375	0.125	ROS488_ICAM555_VECad647__Plate_D_p00_0_E09f02d0.TIF	ROS488_ICAM555_VECad647__Plate_D_p00_0_E09f02d2.TIF	label.ROS488_ICAM555_VECad647__Plate_D_p00_0_E09f02d0.TIF	ROS488_ICAM555_VECad647__Plate_D_p00_0_E09f02d1.TIF	ROS488_ICAM555_VECad647__Plate_D_p00_0_E09f02d3.TIF	0	0	0	0	0	327	1	1536	1536	1536	1536	1536	327	b'eLsGJn1IsxntLA++eCKps+xqYJlmYDTaWR5kJRbNomW0s0yFaBntLQ/SiBntLQ/CSDGkUqSAWgV2AOjJhGA='	0.045777253806591034	0.08135921508073807	0.04858274757862091	0.028194115	0.0056109875	0.012277648	0.42852277	0.7154	0.44816118	0.08695897459983826
-1	-1	-1	-1	-1	315.0	0.0	0.0	1.984375	0.0	0.875	27.8125	0.78125	0.015625	0.015625	0.015625	2.265625	0.34375	0.921875	0.109375	0.125	ROS488_ICAM555_VECad647__Plate_D_p00_0_E09f03d0.TIF	ROS488_ICAM555_VECad647__Plate_D_p00_0_E09f03d2.TIF	label.ROS488_ICAM555_VECad647__Plate_D_p00_0_E09f03d0.TIF	ROS488_ICAM555_VECad647__Plate_D_p00_0_E09f03d1.TIF	ROS488_ICAM555_VECad647__Plate_D_p00_0_E09f03d3.TIF	0	0	0	0	0	328	1	1536	1536	1536	1536	1536	328	b'eLsGJn1IsxntLA++eCKps+xqYJlmYDzaWR5kJRbNomW0s0yFaBntLQ/SiBntLQ/CSDGkUqSAWgV2APo4hGU='	0.04661059007048607	0.08135921508073807	0.04858274757862091	0.032666277	0.0056109875	0.015083142	0.42852277	0.7154	0.44816118	0.09136952956517537
-1	-1	-1	-1	-1	317.0	0.0	0.0	2.0	0.0	0.890625	27.125	0.78125	0.015625	0.015625	0.015625	2.03125	0.34375	0.921875	0.109375	0.140625	ROS488_ICAM555_VECad647__Plate_D_p00_0_E09f04d0.TIF	ROS488_ICAM555_VECad647__Plate_D_p00_0_E09f04d2.TIF	label.ROS488_ICAM555_VECad647__Plate_D_p00_0_E09f04d0.TIF	ROS488_ICAM555_VECad647__Plate_D_p00_0_E09f04d1.TIF	ROS488_ICAM555_VECad647__Plate_D_p00_0_E09f04d3.TIF	0	0	0	0	0	329	1	1536	1536	1536	1536	1536	329	b'eLsGJn1IsxntLA++eCKps+xqYJlmYDLaWR5kJRbNomW0s0yFaBntLQ/SiBntLQ/CSDGkUqSAWgV2AAu2hGo='	0.04661059007048607	0.0897756889462471	0.04858274757862091	0.02288863	0.00561098	0.011444315	0.42852277	0.7154	0.44816118	0.08695121606190999
-1	-1	-1	-1	-1	377.0	0.0	0.0	2.0	0.0	0.890625	29.25	0.78125	0.015625	0.015625	0.0	2.40625	0.359375	0.90625	0.109375	0.125	ROS488_ICAM555_VECad647__Plate_D_p00_0_E09f05d0.TIF	ROS488_ICAM555_VECad647__Plate_D_p00_0_E09f05d2.TIF	label.ROS488_ICAM555_VECad647__Plate_D_p00_0_E09f05d0.TIF	ROS488_ICAM555_VECad647__Plate_D_p00_0_E09f05d1.TIF	ROS488_ICAM555_VECad647__Plate_D_p00_0_E09f05d3.TIF	0	0	0	0	0	330	1	1536	1536	1536	1536	1536	330	b'eLsGJn1IsxntLA++eCKps+xqYJlmYDraWR5kJRbNomW0s0yFaBntLQ/SiBntLQ/CSDGkUqSAWgV2AB0lhG8='	0.04661059007048607	0.07855372130870819	0.04941608011722565	0.033499606	0.0056109875	0.0167498	0.42852277	0.7154	0.44816118	0.08552754918734233
-1	-1	-1	-1	-1	333.0	0.0	0.0	2.0	0.0	0.890625	27.515625	0.78125	0.015625	0.015625	0.015625	2.15625	0.34375	0.9375	0.109375	0.125	ROS488_ICAM555_VECad647__Plate_D_p00_0_E09f06d0.TIF	ROS488_ICAM555_VECad647__Plate_D_p00_0_E09f06d2.TIF	label.ROS488_ICAM555_VECad647__Plate_D_p00_0_E09f06d0.TIF	ROS488_ICAM555_VECad647__Plate_D_p00_0_E09f06d1.TIF	ROS488_ICAM555_VECad647__Plate_D_p00_0_E09f06d3.TIF	0	0	0	0	0	331	1	1536	1536	1536	1536	1536	331	b'eLsGJn1IsxntLA++eCKps+xqYJlmYDbaWR5kJRbNomW0s0yFaBntLQ/SiBntLQ/CSDGkUqSAWgV2AC6UhHQ='	0.0449439212679863	0.08416470140218735	0.0449439212679863	0.027360782	0.0056109875	0.015083142	0.42852277	0.7154	0.44816118	0.08273795247077942
-1	-1	-1	-1	-1	336.0	0.0	0.0	2.015625	0.0	0.890625	28.78125	0.796875	0.015625	0.0	0.0	2.328125	0.328125	0.90625	0.125	0.125	ROS488_ICAM555_VECad647__Plate_D_p00_0_E09f07d0.TIF	ROS488_ICAM555_VECad647__Plate_D_p00_0_E09f07d2.TIF	label.ROS488_ICAM555_VECad647__Plate_D_p00_0_E09f07d0.TIF	ROS488_ICAM555_VECad647__Plate_D_p00_0_E09f07d1.TIF	ROS488_ICAM555_VECad647__Plate_D_p00_0_E09f07d3.TIF	0	0	0	0	0	332	1	1536	1536	1536	1536	1536	332	b'eLsGJn1IsxntLA++eCKps+xqYJlmYD7aWR5kJRbNomW0s0yFaBntLQ/SiBntLQ/CSDGkUqSAWgV2AEADhHk='	0.0449439212679863	0.07855372130870819	0.04858274757862091	0.034332946	0.0056109875	0.016749807	0.42852277	0.7154	0.44816118	0.08700060844421387
-1	-1	-1	-1	-1	342.0	0.0	0.0	2.015625	0.0	0.890625	27.65625	0.796875	0.015625	0.015625	0.015625	2.3125	0.34375	0.921875	0.109375	0.140625	ROS488_ICAM555_VECad647__Plate_D_p00_0_E09f08d0.TIF	ROS488_ICAM555_VECad647__Plate_D_p00_0_E09f08d2.TIF	label.ROS488_ICAM555_VECad647__Plate_D_p00_0_E09f08d0.TIF	ROS488_ICAM555_VECad647__Plate_D_p00_0_E09f08d1.TIF	ROS488_ICAM555_VECad647__Plate_D_p00_0_E09f08d3.TIF	0	0	0	0	0	333	1	1536	1536	1536	1536	1536	333	b'eLsGJn1IsxntLA++eCKps+xqYJlmYDHaWR5kJRbNomW0s0yFaBntLQ/SiBntLQ/CSDGkUqSAWgV2AFFyhH4='	0.045777253806591034	0.07855372130870819	0.04858274757862091	0.03266628	0.0056109875	0.015916474	0.42852277	0.7154	0.44816118	0.08796294530232747
-1	-1	-1	-1	-1	281.0	0.0	0.0	2.0	0.0	0.890625	27.46875	0.78125	0.0	0.015625	0.015625	2.21875	0.34375	0.90625	0.125	0.125	ROS488_ICAM555_VECad647__Plate_D_p00_0_E09f09d0.TIF	ROS488_ICAM555_VECad647__Plate_D_p00_0_E09f09d2.TIF	label.ROS488_ICAM555_VECad647__Plate_D_p00_0_E09f09d0.TIF	ROS488_ICAM555_VECad647__Plate_D_p00_0_E09f09d1.TIF	ROS488_ICAM555_VECad647__Plate_D_p00_0_E09f09d3.TIF	0	0	0	0	0	334	1	1536	1536	1536	1536	1536	334	b'eLsGJn1IsxntLA++eCKps+xqYJlmYDnaWR5kJRbNomW0s0yFaBntLQ/SiBntLQ/CSDGkUqSAWgV2AGLhhIM='	0.045777253806591034	0.07855372130870819	0.04858274757862091	0.033499613	0.0056109875	0.015916474	0.42852277	0.7154	0.44816118	0.08951879541079204
-1	-1	-1	-1	-1	358.0	0.0	0.0	1.984375	0.0	0.890625	28.6875	0.796875	0.015625	0.015625	0.015625	2.34375	0.34375	0.921875	0.109375	0.125	ROS488_ICAM555_VECad647__Plate_D_p00_0_E09f10d0.TIF	ROS488_ICAM555_VECad647__Plate_D_p00_0_E09f10d2.TIF	label.ROS488_ICAM555_VECad647__Plate_D_p00_0_E09f10d0.TIF	ROS488_ICAM555_VECad647__Plate_D_p00_0_E09f10d1.TIF	ROS488_ICAM555_VECad647__Plate_D_p00_0_E09f10d3.TIF	0	0	0	0	0	335	1	1536	1536	1536	1536	1536	335	b'eLsGJn1IsxntLA++eCKps+xqYJlmONpZHmwlFs2iZbSzTIVoGe0tD9KIGe0tD8JIMaRSpIBaBXYA11+EWw=='	0.045777253806591034	0.07855372130870819	0.04941608011722565	0.031832945	0.0056109875	0.01758314	0.42852277	0.7154	0.44816118	0.08212578296661377
-1	-1	-1	-1	-1	262.0	0.0	0.0	1.984375	0.0	0.875	26.09375	0.78125	0.015625	0.015625	0.0	1.953125	0.34375	0.921875	0.125	0.125	ROS488_ICAM555_VECad647__Plate_D_p00_0_E09f11d0.TIF	ROS488_ICAM555_VECad647__Plate_D_p00_0_E09f11d2.TIF	label.ROS488_ICAM555_VECad647__Plate_D_p00_0_E09f11d0.TIF	ROS488_ICAM555_VECad647__Plate_D_p00_0_E09f11d1.TIF	ROS488_ICAM555_VECad647__Plate_D_p00_0_E09f11d3.TIF	0	0	0	0	0	336	1	1536	1536	1536	1536	1536	336	b'eLsGJn1IsxntLA++eCKps+xqYJlmaDjaWR5kJRbNomW0s0yFaBntLQ/SiBntLQ/CSDGkUqSAWgV2AOjOhGA='	0.04661059007048607	0.08416470140218735	0.04858274757862091	0.02288863	0.0056109875	0.011444315	0.42852277	0.7154	0.44816118	0.08727667729059856
-1	-1	-1	-1	-1	170.0	0.0	0.0	2.015625	0.0	0.875	21.046875	0.796875	0.015625	0.015625	0.015625	1.421875	0.34375	0.921875	0.109375	0.125	ROS488_ICAM555_VECad647__Plate_D_p00_0_E10f00d0.TIF	ROS488_ICAM555_VECad647__Plate_D_p00_0_E10f00d2.TIF	label.ROS488_ICAM555_VECad647__Plate_D_p00_0_E10f00d0.TIF	ROS488_ICAM555_VECad647__Plate_D_p00_0_E10f00d1.TIF	ROS488_ICAM555_VECad647__Plate_D_p00_0_E10f00d3.TIF	0	0	0	0	0	337	1	1536	1536	1536	1536	1536	337	b'eLsGJn1IsxntLA++eCKps+xqaDDaWR58JRbNomW0s0yFaBntLQ/SiBntLQ/CSDGkUqSAWgV2ADoAhC4='	0.03963842988014221	0.07574823498725891	0.03963842988014221	0.011444315	0.00561098	0.006138824	0.42852277	0.7154	0.44816118	0.07065296173095703
-1	-1	-1	-1	-1	198.0	0.0	0.0	2.0	0.0	0.875	21.953125	0.765625	0.015625	0.015625	0.015625	1.59375	0.34375	0.921875	0.109375	0.109375	ROS488_ICAM555_VECad647__Plate_D_p00_0_E10f01d0.TIF	ROS488_ICAM555_VECad647__Plate_D_p00_0_E10f01d2.TIF	label.ROS488_ICAM555_VECad647__Plate_D_p00_0_E10f01d0.TIF	ROS488_ICAM555_VECad647__Plate_D_p00_0_E10f01d1.TIF	ROS488_ICAM555_VECad647__Plate_D_p00_0_E10f01d3.TIF	0	0	0	0	0	338	1	1536	1536	1536	1536	1536	338	b'eLsGJn1IsxntLA++eCKps+xqaJBmYDjaWR5kJRbNomW0s0yFaBntLQ/SiBntLQ/CSDGkUqSAWgV2AEtvhDM='	0.0359996072947979	0.07294274121522903	0.03963842988014221	0.012277648	0.00561098	0.008944318	0.42852277	0.7154	0.44816118	0.07027358810106914
-1	-1	-1	-1	-1	203.0	0.0	0.0	1.96875	0.0	0.875	22.28125	0.796875	0.015625	0.03125	0.015625	1.640625	0.34375	0.90625	0.109375	0.125	ROS488_ICAM555_VECad647__Plate_D_p00_0_E10f02d0.TIF	ROS488_ICAM555_VECad647__Plate_D_p00_0_E10f02d2.TIF	label.ROS488_ICAM555_VECad647__Plate_D_p00_0_E10f02d0.TIF	ROS488_ICAM555_VECad647__Plate_D_p00_0_E10f02d1.TIF	ROS488_ICAM555_VECad647__Plate_D_p00_0_E10f02d3.TIF	0	0	0	0	0	339	1	1536	1536	1536	1536	1536	339	b'eLsGJn1IsxntLA++eCKps+xqaJBmYDTaWR5kJRbNomW0s0yFaBntLQ/SiBntLQ/CSDGkUqSAWgV2AFzehDg='	0.04047176241874695	0.07855372130870819	0.043277256190776825	0.015083138	0.0056109875	0.008944318	0.42852277	0.7154	0.44816118	0.08228360116481781
-1	-1	-1	-1	-1	184.0	0.0	0.0	1.984375	0.0	0.875	22.5625	0.78125	0.015625	0.015625	0.015625	1.5625	0.34375	0.90625	0.109375	0.125	ROS488_ICAM555_VECad647__Plate_D_p00_0_E10f03d0.TIF	ROS488_ICAM555_VECad647__Plate_D_p00_0_E10f03d2.TIF	label.ROS488_ICAM555_VECad647__Plate_D_p00_0_E10f03d0.TIF	ROS488_ICAM555_VECad647__Plate_D_p00_0_E10f03d1.TIF	ROS488_ICAM555_VECad647__Plate_D_p00_0_E10f03d3.TIF	0	0	0	0	0	340	1	1536	1536	1536	1536	1536	340	b'eLsGJn1IsxntLA++eCKps+xqaJBmYDzaWR5kJRbNomW0s0yFaBntLQ/SiBntLQ/CSDGkUqSAWgV2AG5NhD0='	0.04130509868264198	0.08135921508073807	0.04411058872938156	0.016749803	0.008416466	0.0069721565	0.42852277	0.7154	0.44816118	0.08619832992553711
-1	-1	-1	-1	-1	182.0	0.0	0.0	2.015625	0.0	0.875	21.859375	0.796875	0.015625	0.015625	0.015625	1.609375	0.34375	0.921875	0.109375	0.125	ROS488_ICAM555_VECad647__Plate_D_p00_0_E10f04d0.TIF	ROS488_ICAM555_VECad647__Plate_D_p00_0_E10f04d2.TIF	label.ROS488_ICAM555_VECad647__Plate_D_p00_0_E10f04d0.TIF	ROS488_ICAM555_VECad647__Plate_D_p00_0_E10f04d1.TIF	ROS488_ICAM555_VECad647__Plate_D_p00_0_E10f04d3.TIF	0	0	0	0	0	341	1	1536	1536	1536	1536	1536	341	b'eLsGJn1IsxntLA++eCKps+xqaJBmYDLaWR5kJRbNomW0s0yFaBntLQ/SiBntLQ/CSDGkUqSAWgV2AH+8hEI='	0.0449439212679863	0.0897756889462471	0.0449439212679863	0.012277652	0.008416474	0.0069721565	0.42852277	0.7154	0.44816118	0.08546042442321777
-1	-1	-1	-1	-1	186.0	0.0	0.0	1.984375	0.0	0.890625	22.046875	0.796875	0.015625	0.015625	0.015625	1.59375	0.34375	0.921875	0.109375	0.125	ROS488_ICAM555_VECad647__Plate_D_p00_0_E10f05d0.TIF	ROS488_ICAM555_VECad647__Plate_D_p00_0_E10f05d2.TIF	label.ROS488_ICAM555_VECad647__Plate_D_p00_0_E10f05d0.TIF	ROS488_ICAM555_VECad647__Plate_D_p00_0_E10f05d1.TIF	ROS488_ICAM555_VECad647__Plate_D_p00_0_E10f05d3.TIF	0	0	0	0	0	342	1	1536	1536	1536	1536	1536	342	b'eLsGJn1IsxntLA++eCKps+xqaJBmYDraWR5kJRbNomW0s0yFaBntLQ/SiBntLQ/CSDGkUqSAWgV2AJErhEc='	0.03963842988014221	0.08135921508073807	0.043277256190776825	0.011444315	0.0056109875	0.008944318	0.42852277	0.7154	0.44816118	0.07711292803287506
-1	-1	-1	-1	-1	224.0	0.0	0.0	2.0	0.0	0.890625	22.328125	0.796875	0.015625	0.015625	0.015625	1.59375	0.34375	0.921875	0.109375	0.140625	ROS488_ICAM555_VECad647__Plate_D_p00_0_E10f06d0.TIF	ROS488_ICAM555_VECad647__Plate_D_p00_0_E10f06d2.TIF	label.ROS488_ICAM555_VECad647__Plate_D_p00_0_E10f06d0.TIF	ROS488_ICAM555_VECad647__Plate_D_p00_0_E10f06d1.TIF	ROS488_ICAM555_VECad647__Plate_D_p00_0_E10f06d3.TIF	0	0	0	0	0	343	1	1536	1536	1536	1536	1536	343	b'eLsGJn1IsxntLA++eCKps+xqaJBmYDbaWR5kJRbNomW0s0yFaBntLQ/SiBntLQ/CSDGkUqSAWgV2AKKahEw='	0.04047176241874695	0.08135921508073807	0.04411058872938156	0.012277648	0.0056109875	0.006138824	0.42852277	0.7154	0.44816118	0.08056341111660004
-1	-1	-1	-1	-1	194.0	0.0	0.0	1.984375	0.0	0.875	21.875	0.8125	0.015625	0.015625	0.015625	1.5	0.34375	0.921875	0.109375	0.140625	ROS488_ICAM555_VECad647__Plate_D_p00_0_E10f07d0.TIF	ROS488_ICAM555_VECad647__Plate_D_p00_0_E10f07d2.TIF	label.ROS488_ICAM555_VECad647__Plate_D_p00_0_E10f07d0.TIF	ROS488_ICAM555_VECad647__Plate_D_p00_0_E10f07d1.TIF	ROS488_ICAM555_VECad647__Plate_D_p00_0_E10f07d3.TIF	0	0	0	0	0	344	1	1536	1536	1536	1536	1536	344	b'eLsGJn1IsxntLA++eCKps+xqaJBmYD7aWR5kJRbNomW0s0yFaBntLQ/SiBntLQ/CSDGkUqSAWgV2ALQJhFE='	0.03963842988014221	0.07855372130870819	0.043277256190776825	0.011444315	0.0056109875	0.008944318	0.42852277	0.7154	0.44816118	0.07758021851380666
-1	-1	-1	-1	-1	183.0	0.0	0.0	2.0	0.0	0.875	21.9375	0.796875	0.015625	0.015625	0.015625	1.46875	0.328125	0.90625	0.109375	0.125	ROS488_ICAM555_VECad647__Plate_D_p00_0_E10f08d0.TIF	ROS488_ICAM555_VECad647__Plate_D_p00_0_E10f08d2.TIF	label.ROS488_ICAM555_VECad647__Plate_D_p00_0_E10f08d0.TIF	ROS488_ICAM555_VECad647__Plate_D_p00_0_E10f08d1.TIF	ROS488_ICAM555_VECad647__Plate_D_p00_0_E10f08d3.TIF	0	0	0	0	0	345	1	1536	1536	1536	1536	1536	345	b'eLsGJn1IsxntLA++eCKps+xqaJBmYDHaWR5kJRbNomW0s0yFaBntLQ/SiBntLQ/CSDGkUqSAWgV2AMV4hFY='	0.03963842988014221	0.07855372130870819	0.043277256190776825	0.011444315	0.0056109875	0.008944318	0.42852277	0.7154	0.44816118	0.0808757742245992
-1	-1	-1	-1	-1	189.0	0.0	0.0	1.984375	0.0	0.875	22.390625	0.796875	0.015625	0.015625	0.015625	1.390625	0.34375	0.921875	0.109375	0.125	ROS488_ICAM555_VECad647__Plate_D_p00_0_E10f09d0.TIF	ROS488_ICAM555_VECad647__Plate_D_p00_0_E10f09d2.TIF	label.ROS488_ICAM555_VECad647__Plate_D_p00_0_E10f09d0.TIF	ROS488_ICAM555_VECad647__Plate_D_p00_0_E10f09d1.TIF	ROS488_ICAM555_VECad647__Plate_D_p00_0_E10f09d3.TIF	0	0	0	0	0	346	1	1536	1536	1536	1536	1536	346	b'eLsGJn1IsxntLA++eCKps+xqaJBmYDnaWR5kJRbNomW0s0yFaBntLQ/SiBntLQ/CSDGkUqSAWgV2ANbnhFs='	0.03963842988014221	0.07855372130870819	0.043277256190776825	0.010610983	0.0056109875	0.006138824	0.42852277	0.7154	0.44816118	0.07830285529295604
-1	-1	-1	-1	-1	232.0	0.0	0.0	1.984375	0.0	0.875	23.078125	0.78125	0.015625	0.015625	0.015625	1.703125	0.34375	0.921874999998181	0.109375	0.125	ROS488_ICAM555_VECad647__Plate_D_p00_0_E10f10d0.TIF	ROS488_ICAM555_VECad647__Plate_D_p00_0_E10f10d2.TIF	label.ROS488_ICAM555_VECad647__Plate_D_p00_0_E10f10d0.TIF	ROS488_ICAM555_VECad647__Plate_D_p00_0_E10f10d1.TIF	ROS488_ICAM555_VECad647__Plate_D_p00_0_E10f10d3.TIF	0	0	0	0	0	347	1	1536	1536	1536	1536	1536	347	b'eLsGJn1IsxntLA++eCKps+xqaJBmONpZHmwlFs2iZbSzTIVoGe0tD9KIGe0tD8JIMaRSpIBaBXYAS3SEMw=='	0.0359996072947979	0.07574823498725891	0.043277256190776825	0.012277648	0.00561098	0.008944318	0.42852277	0.7154	0.44816118	0.075943057735761
-1	-1	-1	-1	-1	179.0	0.0	0.0	2.0	0.0	0.859375	21.953125	0.78125	0.015625	0.015625	0.015625	1.453125	0.34375	0.921875	0.109375	0.125	ROS488_ICAM555_VECad647__Plate_D_p00_0_E10f11d0.TIF	ROS488_ICAM555_VECad647__Plate_D_p00_0_E10f11d2.TIF	label.ROS488_ICAM555_VECad647__Plate_D_p00_0_E10f11d0.TIF	ROS488_ICAM555_VECad647__Plate_D_p00_0_E10f11d1.TIF	ROS488_ICAM555_VECad647__Plate_D_p00_0_E10f11d3.TIF	0	0	0	0	0	348	1	1536	1536	1536	1536	1536	348	b'eLsGJn1IsxntLA++eCKps+xqaJBmaDjaWR5kJRbNomW0s0yFaBntLQ/SiBntLQ/CSDGkUqSAWgV2AFzjhDg='	0.04130509868264198	0.08416470140218735	0.04411058872938156	0.011444315	0.008416466	0.006138824	0.42852277	0.7154	0.44816118	0.07874350249767303
-1	-1	-1	-1	-1	413.0	0.0	0.0	2.015625	0.0	0.875	31.25	0.796875	0.015625	0.015625	0.015625	2.453125	0.34375	0.9375	0.109375	0.125	ROS488_ICAM555_VECad647__Plate_D_p00_0_E11f00d0.TIF	ROS488_ICAM555_VECad647__Plate_D_p00_0_E11f00d2.TIF	label.ROS488_ICAM555_VECad647__Plate_D_p00_0_E11f00d0.TIF	ROS488_ICAM555_VECad647__Plate_D_p00_0_E11f00d1.TIF	ROS488_ICAM555_VECad647__Plate_D_p00_0_E11f00d3.TIF	0	0	0	0	0	349	1	1536	1536	1536	1536	1536	349	b'eLsGJn1IsxntLA++eCKps+xqaDjaWR58JRbNomW0s0yFaBntLQ/SiBntLQ/CSDGkUqSAWgV2AEt+hDM='	0.04661059007048607	0.08135921508073807	0.04941608011722565	0.03266627	0.0056109875	0.015916474	0.42852277	0.7154	0.44816118	0.08239170908927917
-1	-1	-1	-1	-1	422.0	0.0	0.0	2.0	0.0	0.890625	30.8125	0.796875	0.015625	0.015625	0.015625	2.46875	0.34375	0.9375	0.109375	0.125	ROS488_ICAM555_VECad647__Plate_D_p00_0_E11f01d0.TIF	ROS488_ICAM555_VECad647__Plate_D_p00_0_E11f01d2.TIF	label.ROS488_ICAM555_VECad647__Plate_D_p00_0_E11f01d0.TIF	ROS488_ICAM555_VECad647__Plate_D_p00_0_E11f01d1.TIF	ROS488_ICAM555_VECad647__Plate_D_p00_0_E11f01d3.TIF	0	0	0	0	0	350	1	1536	1536	1536	1536	1536	350	b'eLsGJn1IsxntLA++eCKps+xqaJhmYDjaWR5kJRbNomW0s0yFaBntLQ/SiBntLQ/CSDGkUqSAWgV2AFzthDg='	0.045777253806591034	0.08135921508073807	0.04941608011722565	0.029027455	0.0056109875	0.015916467	0.42852277	0.7154	0.44816118	0.07984055082003276
-1	-1	-1	-1	-1	416.0	0.0	0.0	2.0	0.0	0.875	30.609375	0.78125	0.015625	0.0	0.0	2.53125	0.34375	0.90625	0.109375	0.125	ROS488_ICAM555_VECad647__Plate_D_p00_0_E11f02d0.TIF	ROS488_ICAM555_VECad647__Plate_D_p00_0_E11f02d2.TIF	label.ROS488_ICAM555_VECad647__Plate_D_p00_0_E11f02d0.TIF	ROS488_ICAM555_VECad647__Plate_D_p00_0_E11f02d1.TIF	ROS488_ICAM555_VECad647__Plate_D_p00_0_E11f02d3.TIF	0	0	0	0	0	351	1	1536	1536	1536	1536	1536	351	b'eLsGJn1IsxntLA++eCKps+xqaJhmYDTaWR5kJRbNomW0s0yFaBntLQ/SiBntLQ/CSDGkUqSAWgV2AG5chD0='	0.04661059007048607	0.08416470140218735	0.04941608011722565	0.039638437	0.0056109875	0.015916467	0.42852277	0.7154	0.44816118	0.09399190545082092
-1	-1	-1	-1	-1	382.0	0.0	0.0	1.984375	0.0	0.875	29.484375	0.78125	0.015625	0.015625	0.015625	2.515625	0.34375	0.921875	0.109375	0.125	ROS488_ICAM555_VECad647__Plate_D_p00_0_E11f03d0.TIF	ROS488_ICAM555_VECad647__Plate_D_p00_0_E11f03d2.TIF	label.ROS488_ICAM555_VECad647__Plate_D_p00_0_E11f03d0.TIF	ROS488_ICAM555_VECad647__Plate_D_p00_0_E11f03d1.TIF	ROS488_ICAM555_VECad647__Plate_D_p00_0_E11f03d3.TIF	0	0	0	0	0	352	1	1536	1536	1536	1536	1536	352	b'eLsGJn1IsxntLA++eCKps+xqaJhmYDzaWR5kJRbNomW0s0yFaBntLQ/SiBntLQ/CSDGkUqSAWgV2AH/LhEI='	0.04661059007048607	0.08416470140218735	0.04941608011722565	0.043277252	0.0056109875	0.017583132	0.42852277	0.7154	0.44816118	0.09778109192848206
-1	-1	-1	-1	-1	334.0	0.0	0.0	2.015625	0.0	0.875	27.5625	0.796875	0.015625	0.015625	0.015625	2.234375	0.34375	0.921875	0.109375	0.125	ROS488_ICAM555_VECad647__Plate_D_p00_0_E11f04d0.TIF	ROS488_ICAM555_VECad647__Plate_D_p00_0_E11f04d2.TIF	label.ROS488_ICAM555_VECad647__Plate_D_p00_0_E11f04d0.TIF	ROS488_ICAM555_VECad647__Plate_D_p00_0_E11f04d1.TIF	ROS488_ICAM555_VECad647__Plate_D_p00_0_E11f04d3.TIF	0	0	0	0	0	353	1	1536	1536	1536	1536	1536	353	b'eLsGJn1IsxntLA++eCKps+xqaJhmYDLaWR5kJRbNomW0s0yFaBntLQ/SiBntLQ/CSDGkUqSAWgV2AJE6hEc='	0.05024941265583038	0.09538666903972626	0.05024941265583038	0.029027455	0.008416466	0.015083134	0.42852277	0.7154	0.44816118	0.09207546710968018
-1	-1	-1	-1	-1	393.0	0.0	0.0	1.984375	0.0	0.875	30.140625	0.78125	0.015625	0.015625	0.015625	2.4375	0.34375	0.90625	0.109375	0.125	ROS488_ICAM555_VECad647__Plate_D_p00_0_E11f05d0.TIF	ROS488_ICAM555_VECad647__Plate_D_p00_0_E11f05d2.TIF	label.ROS488_ICAM555_VECad647__Plate_D_p00_0_E11f05d0.TIF	ROS488_ICAM555_VECad647__Plate_D_p00_0_E11f05d1.TIF	ROS488_ICAM555_VECad647__Plate_D_p00_0_E11f05d3.TIF	0	0	0	0	0	354	1	1536	1536	1536	1536	1536	354	b'eLsGJn1IsxntLA++eCKps+xqaJhmYDraWR5kJRbNomW0s0yFaBntLQ/SiBntLQ/CSDGkUqSAWgV2AKKphEw='	0.045777253806591034	0.08416470140218735	0.04941608011722565	0.033499606	0.008416466	0.017583132	0.42852277	0.7154	0.44816118	0.08230957885583241
-1	-1	-1	-1	-1	376.0	0.0	0.0	2.0	0.0	0.890625	28.609375	0.78125	0.015625	0.015625	0.015625	2.375	0.34375	0.90625	0.109375	0.125	ROS488_ICAM555_VECad647__Plate_D_p00_0_E11f06d0.TIF	ROS488_ICAM555_VECad647__Plate_D_p00_0_E11f06d2.TIF	label.ROS488_ICAM555_VECad647__Plate_D_p00_0_E11f06d0.TIF	ROS488_ICAM555_VECad647__Plate_D_p00_0_E11f06d1.TIF	ROS488_ICAM555_VECad647__Plate_D_p00_0_E11f06d3.TIF	0	0	0	0	0	355	1	1536	1536	1536	1536	1536	355	b'eLsGJn1IsxntLA++eCKps+xqaJhmYDbaWR5kJRbNomW0s0yFaBntLQ/SiBntLQ/CSDGkUqSAWgV2ALQYhFE='	0.04661059007048607	0.08697019517421722	0.04941608011722565	0.029027455	0.0056109875	0.015083142	0.42852277	0.7154	0.44816118	0.08330420156319936
-1	-1	-1	-1	-1	380.0	0.0	0.0	2.0	0.0	0.875	28.75	0.796875	0.015625	0.015625	0.015625	2.328125	0.34375	0.921875	0.109375	0.140625	ROS488_ICAM555_VECad647__Plate_D_p00_0_E11f07d0.TIF	ROS488_ICAM555_VECad647__Plate_D_p00_0_E11f07d2.TIF	label.ROS488_ICAM555_VECad647__Plate_D_p00_0_E11f07d0.TIF	ROS488_ICAM555_VECad647__Plate_D_p00_0_E11f07d1.TIF	ROS488_ICAM555_VECad647__Plate_D_p00_0_E11f07d3.TIF	0	0	0	0	0	356	1	1536	1536	1536	1536	1536	356	b'eLsGJn1IsxntLA++eCKps+xqaJhmYD7aWR5kJRbNomW0s0yFaBntLQ/SiBntLQ/CSDGkUqSAWgV2AMWHhFY='	0.0449439212679863	0.08135921508073807	0.04941608011722565	0.033499613	0.008416466	0.016749807	0.42852277	0.7154	0.44816118	0.08528684576352437
-1	-1	-1	-1	-1	414.0	0.0	0.0	1.984375	0.0	0.890625	30.5625	0.765625	0.015625	0.015625	0.015625	2.453125	0.34375	0.921875	0.109375	0.140625	ROS488_ICAM555_VECad647__Plate_D_p00_0_E11f08d0.TIF	ROS488_ICAM555_VECad647__Plate_D_p00_0_E11f08d2.TIF	label.ROS488_ICAM555_VECad647__Plate_D_p00_0_E11f08d0.TIF	ROS488_ICAM555_VECad647__Plate_D_p00_0_E11f08d1.TIF	ROS488_ICAM555_VECad647__Plate_D_p00_0_E11f08d3.TIF	0	0	0	0	0	357	1	1536	1536	1536	1536	1536	357	b'eLsGJn1IsxntLA++eCKps+xqaJhmYDHaWR5kJRbNomW0s0yFaBntLQ/SiBntLQ/CSDGkUqSAWgV2ANb2hFs='	0.045777253806591034	0.07855372130870819	0.04941608011722565	0.03516627	0.0056109875	0.015916467	0.42852277	0.7154	0.44816118	0.08834513028462727
-1	-1	-1	-1	-1	369.0	0.0	0.0	2.0	0.0	0.875	29.09375	0.78125	0.015625	0.015625	0.0	2.28125	0.34375	0.921875	0.109375	0.125	ROS488_ICAM555_VECad647__Plate_D_p00_0_E11f09d0.TIF	ROS488_ICAM555_VECad647__Plate_D_p00_0_E11f09d2.TIF	label.ROS488_ICAM555_VECad647__Plate_D_p00_0_E11f09d0.TIF	ROS488_ICAM555_VECad647__Plate_D_p00_0_E11f09d1.TIF	ROS488_ICAM555_VECad647__Plate_D_p00_0_E11f09d3.TIF	0	0	0	0	0	358	1	1536	1536	1536	1536	1536	358	b'eLsGJn1IsxntLA++eCKps+xqaJhmYDnaWR5kJRbNomW0s0yFaBntLQ/SiBntLQ/CSDGkUqSAWgV2AOhlhGA='	0.04661059007048607	0.08697019517421722	0.04941608011722565	0.03433294	0.008416466	0.015916474	0.42852277	0.7154	0.44816118	0.09057041009267171
-1	-1	-1	-1	-1	432.0	0.0	0.0	2.03125	0.0	0.890625	31.90625	0.796875	0.015625	0.015625	0.015625	2.671875	0.34375	0.921875	0.109375	0.125	ROS488_ICAM555_VECad647__Plate_D_p00_0_E11f10d0.TIF	ROS488_ICAM555_VECad647__Plate_D_p00_0_E11f10d2.TIF	label.ROS488_ICAM555_VECad647__Plate_D_p00_0_E11f10d0.TIF	ROS488_ICAM555_VECad647__Plate_D_p00_0_E11f10d1.TIF	ROS488_ICAM555_VECad647__Plate_D_p00_0_E11f10d3.TIF	0	0	0	0	0	359	1	1536	1536	1536	1536	1536	359	b'eLsGJn1IsxntLA++eCKps+xqaJhmONpZHmwlFs2iZbSzTIVoGe0tD9KIGe0tD8JIMaRSpIBaBXYAXPKEOA=='	0.05024941265583038	0.08416470140218735	0.05024941265583038	0.03797176	0.008416466	0.0167498	0.42852277	0.7154	0.44816118	0.09035210808118184
-1	-1	-1	-1	-1	401.0	0.0	0.0	2.0	0.0	0.875	31.3125	0.796875	0.015625	0.015625	0.015625	2.578125	0.34375	0.921875	0.109375	0.140625	ROS488_ICAM555_VECad647__Plate_D_p00_0_E11f11d0.TIF	ROS488_ICAM555_VECad647__Plate_D_p00_0_E11f11d2.TIF	label.ROS488_ICAM555_VECad647__Plate_D_p00_0_E11f11d0.TIF	ROS488_ICAM555_VECad647__Plate_D_p00_0_E11f11d1.TIF	ROS488_ICAM555_VECad647__Plate_D_p00_0_E11f11d3.TIF	0	0	0	0	0	360	1	1536	1536	1536	1536	1536	360	b'eLsGJn1IsxntLA++eCKps+xqaJhmaDjaWR5kJRbNomW0s0yFaBntLQ/SiBntLQ/CSDGkUqSAWgV2AG5hhD0='	0.05274941399693489	0.09258118271827698	0.05472157150506973	0.038805094	0.008416466	0.01758314	0.42852277	0.7154	0.44816118	0.09717542926470439
-1	-1	-1	-1	-1	370.0	0.0	0.0	1.984375	0.0	0.875	29.6875	0.796875	0.015625	0.015625	0.015625	2.515625	0.34375	0.921875	0.109375	0.125	ROS488_ICAM555_VECad647__Plate_D_p00_0_F02f00d0.TIF	ROS488_ICAM555_VECad647__Plate_D_p00_0_F02f00d2.TIF	label.ROS488_ICAM555_VECad647__Plate_D_p00_0_F02f00d0.TIF	ROS488_ICAM555_VECad647__Plate_D_p00_0_F02f00d1.TIF	ROS488_ICAM555_VECad647__Plate_D_p00_0_F02f00d3.TIF	0	0	0	0	0	361	1	1536	1536	1536	1536	1536	361	b'eLsGJn1IsxntLA++eCKps0yz4mq0s0yFEmu0szwoo2W0tzxII2a0tzwII8WQSpECahXYAQBdAYQ4'	0.04130509868264198	0.07574823498725891	0.04411058872938156	0.028194122	0.0056109875	0.012277648	0.42852277	0.7154	0.44816118	0.07477328181266785
-1	-1	-1	-1	-1	382.0	0.0	0.0	1.96875	0.0	0.875	28.765625	0.796875	0.015625	0.015625	0.015625	2.515625	0.34375	0.921875	0.109375	0.125	ROS488_ICAM555_VECad647__Plate_D_p00_0_F02f01d0.TIF	ROS488_ICAM555_VECad647__Plate_D_p00_0_F02f01d2.TIF	label.ROS488_ICAM555_VECad647__Plate_D_p00_0_F02f01d0.TIF	ROS488_ICAM555_VECad647__Plate_D_p00_0_F02f01d1.TIF	ROS488_ICAM555_VECad647__Plate_D_p00_0_F02f01d3.TIF	0	0	0	0	0	362	1	1536	1536	1536	1536	1536	362	b'eLsGJn1IsxntLA++eCKpswzOGoajneXBWGLRIlpGO8tUiJbR3vIgjZjR3vIgjBRDKkUKqFVgBwBucIQ9'	0.0449439212679863	0.07574823498725891	0.0449439212679863	0.028194118	0.00561098	0.011444315	0.42852277	0.7154	0.44816118	0.07522131502628326
-1	-1	-1	-1	-1	317.0	0.0	0.0	2.015625	0.0	0.875	28.71875	0.8125	0.015625	0.015625	0.015625	2.375	0.34375	0.921875	0.109375	0.125	ROS488_ICAM555_VECad647__Plate_D_p00_0_F02f02d0.TIF	ROS488_ICAM555_VECad647__Plate_D_p00_0_F02f02d2.TIF	label.ROS488_ICAM555_VECad647__Plate_D_p00_0_F02f02d0.TIF	ROS488_ICAM555_VECad647__Plate_D_p00_0_F02f02d1.TIF	ROS488_ICAM555_VECad647__Plate_D_p00_0_F02f02d3.TIF	0	0	0	0	0	363	1	1536	1536	1536	1536	1536	363	b'eLsGJn1IsxntLA++eCKpswzOGkajneXBWGLRIlpGO8tUiJbR3vIgjZjR3vIgjBRDKkUKqFVgBwB/34RC'	0.05024941265583038	0.08135921508073807	0.0449439212679863	0.033499606	0.0056109875	0.011444308	0.42852277	0.7154	0.44816118	0.08817895253499348
-1	-1	-1	-1	-1	332.0	0.0	0.0	1.953125	0.0	0.859375	28.984375	0.796875	0.015625	0.015625	0.015625	2.328125	0.34375	0.921875	0.109375	0.125	ROS488_ICAM555_VECad647__Plate_D_p00_0_F02f03d0.TIF	ROS488_ICAM555_VECad647__Plate_D_p00_0_F02f03d2.TIF	label.ROS488_ICAM555_VECad647__Plate_D_p00_0_F02f03d0.TIF	ROS488_ICAM555_VECad647__Plate_D_p00_0_F02f03d1.TIF	ROS488_ICAM555_VECad647__Plate_D_p00_0_F02f03d3.TIF	0	0	0	0	0	364	1	1536	1536	1536	1536	1536	364	b'eLsGJn1IsxntLA++eCKpswzOGsajneXBWGLRIlpGO8tUiJbR3vIgjZjR3vIgjBRDKkUKqFVgBwCRToRH'	0.051916081458330154	0.08135921508073807	0.0449439212679863	0.033499602	0.0056109875	0.010610983	0.42852277	0.7154	0.44816118	0.09387873609860738
-1	-1	-1	-1	-1	348.0	0.0	0.0	2.0	0.0	0.875	29.25	0.796875	0.015625	0.015625	0.015625	2.296875	0.34375	0.90625	0.125	0.125	ROS488_ICAM555_VECad647__Plate_D_p00_0_F02f04d0.TIF	ROS488_ICAM555_VECad647__Plate_D_p00_0_F02f04d2.TIF	label.ROS488_ICAM555_VECad647__Plate_D_p00_0_F02f04d0.TIF	ROS488_ICAM555_VECad647__Plate_D_p00_0_F02f04d1.TIF	ROS488_ICAM555_VECad647__Plate_D_p00_0_F02f04d3.TIF	0	0	0	0	0	365	1	1536	1536	1536	1536	1536	365	b'eLsGJn1IsxntLA++eCKpswzOGiajneXBWGLRIlpGO8tUiJbR3vIgjZjR3vIgjBRDKkUKqFVgBwCivYRM'	0.05108274519443512	0.08697019517421722	0.0449439212679863	0.03713843	0.0056109875	0.011444315	0.42852277	0.7154	0.44816118	0.09382328391075134
-1	-1	-1	-1	-1	366.0	0.0	0.0	2.0	0.0	0.875	29.921875	0.78125	0.015625	0.015625	0.015625	2.390625	0.34375	0.921875	0.109375	0.140625	ROS488_ICAM555_VECad647__Plate_D_p00_0_F02f05d0.TIF	ROS488_ICAM555_VECad647__Plate_D_p00_0_F02f05d2.TIF	label.ROS488_ICAM555_VECad647__Plate_D_p00_0_F02f05d0.TIF	ROS488_ICAM555_VECad647__Plate_D_p00_0_F02f05d1.TIF	ROS488_ICAM555_VECad647__Plate_D_p00_0_F02f05d3.TIF	0	0	0	0	0	366	1	1536	1536	1536	1536	1536	366	b'eLsGJn1IsxntLA++eCKpswzOGqajneXBWGLRIlpGO8tUiJbR3vIgjZjR3vIgjBRDKkUKqFVgBwC0LIRR'	0.0449439212679863	0.08135921508073807	0.04411058872938156	0.032666277	0.0056109875	0.012277648	0.42852277	0.7154	0.44816118	0.08092000583807628
-1	-1	-1	-1	-1	299.0	0.0	0.0	1.984375	0.0	0.875	27.734375	0.796875	0.015625	0.015625	0.015625	2.3125	0.34375	0.921875	0.109375	0.125	ROS488_ICAM555_VECad647__Plate_D_p00_0_F02f06d0.TIF	ROS488_ICAM555_VECad647__Plate_D_p00_0_F02f06d2.TIF	label.ROS488_ICAM555_VECad647__Plate_D_p00_0_F02f06d0.TIF	ROS488_ICAM555_VECad647__Plate_D_p00_0_F02f06d1.TIF	ROS488_ICAM555_VECad647__Plate_D_p00_0_F02f06d3.TIF	0	0	0	0	0	367	1	1536	1536	1536	1536	1536	367	b'eLsGJn1IsxntLA++eCKpswzOGmajneXBWGLRIlpGO8tUiJbR3vIgjZjR3vIgjBRDKkUKqFVgBwDFm4RW'	0.0449439212679863	0.08697019517421722	0.04411058872938156	0.03266628	0.0056109875	0.011444315	0.42852277	0.7154	0.44816118	0.08502637346585591
-1	-1	-1	-1	-1	365.0	0.0	0.0	2.015625	0.0	0.875	29.78125	0.8125	0.015625	0.015625	0.015625	2.53125	0.34375	0.921875	0.109375	0.125	ROS488_ICAM555_VECad647__Plate_D_p00_0_F02f07d0.TIF	ROS488_ICAM555_VECad647__Plate_D_p00_0_F02f07d2.TIF	label.ROS488_ICAM555_VECad647__Plate_D_p00_0_F02f07d0.TIF	ROS488_ICAM555_VECad647__Plate_D_p00_0_F02f07d1.TIF	ROS488_ICAM555_VECad647__Plate_D_p00_0_F02f07d3.TIF	0	0	0	0	0	368	1	1536	1536	1536	1536	1536	368	b'eLsGJn1IsxntLA++eCKpswzOGuajneXBWGLRIlpGO8tUiJbR3vIgjZjR3vIgjBRDKkUKqFVgBwDXCoRb'	0.05024941265583038	0.08416470140218735	0.0449439212679863	0.038805097	0.0056109875	0.014249809	0.42852277	0.7154	0.44816118	0.09168475866317749
-1	-1	-1	-1	-1	370.0	0.0	0.0	2.015625	0.0	0.890625	29.5	0.796875	0.015625	0.0	0.0	2.40625	0.328125	0.90625	0.125	0.125	ROS488_ICAM555_VECad647__Plate_D_p00_0_F02f08d0.TIF	ROS488_ICAM555_VECad647__Plate_D_p00_0_F02f08d2.TIF	label.ROS488_ICAM555_VECad647__Plate_D_p00_0_F02f08d0.TIF	ROS488_ICAM555_VECad647__Plate_D_p00_0_F02f08d1.TIF	ROS488_ICAM555_VECad647__Plate_D_p00_0_F02f08d3.TIF	0	0	0	0	0	369	1	1536	1536	1536	1536	1536	369	b'eLsGJn1IsxntLA++eCKpswzOGhajneXBWGLRIlpGO8tUiJbR3vIgjZjR3vIgjBRDKkUKqFVgBwDoeYRg'	0.045777253806591034	0.07855372130870819	0.0449439212679863	0.038805097	0.0056109875	0.014249809	0.42852277	0.7154	0.44816118	0.09010074536005656
-1	-1	-1	-1	-1	349.0	0.0	0.0	2.015625	0.0	0.875	28.796875	0.796875	0.015625	0.015625	0.015625	2.296875	0.34375	0.921875	0.109375	0.140625	ROS488_ICAM555_VECad647__Plate_D_p00_0_F02f09d0.TIF	ROS488_ICAM555_VECad647__Plate_D_p00_0_F02f09d2.TIF	label.ROS488_ICAM555_VECad647__Plate_D_p00_0_F02f09d0.TIF	ROS488_ICAM555_VECad647__Plate_D_p00_0_F02f09d1.TIF	ROS488_ICAM555_VECad647__Plate_D_p00_0_F02f09d3.TIF	0	0	0	0	0	370	1	1536	1536	1536	1536	1536	370	b'eLsGJn1IsxntLA++eCKpswzOGpajneXBWGLRIlpGO8tUiJbR3vIgjZjR3vIgjBRDKkUKqFVgBwD56IRl'	0.045777253806591034	0.08416470140218735	0.0449439212679863	0.03713843	0.0056109875	0.012277648	0.42852277	0.7154	0.44816118	0.09006673097610474
-1	-1	-1	-1	-1	357.0	0.0	0.0	2.0	0.0	0.875	29.078125	0.796875	0.015625	0.015625	0.015625	2.40625	0.34375	0.921875	0.109375	0.125	ROS488_ICAM555_VECad647__Plate_D_p00_0_F02f10d0.TIF	ROS488_ICAM555_VECad647__Plate_D_p00_0_F02f10d2.TIF	label.ROS488_ICAM555_VECad647__Plate_D_p00_0_F02f10d0.TIF	ROS488_ICAM555_VECad647__Plate_D_p00_0_F02f10d1.TIF	ROS488_ICAM555_VECad647__Plate_D_p00_0_F02f10d3.TIF	0	0	0	0	0	371	1	1536	1536	1536	1536	1536	371	b'eLsGJn1IsxntLA++eCKpswzKGoajneXBWGLRJFpGO8tUiJbR3vIgjZjR3vIgjBRDKkUKqFVgBwBudYQ9'	0.04047176241874695	0.07855372130870819	0.04411058872938156	0.03183294	0.0056109875	0.011444308	0.42852277	0.7154	0.44816118	0.08124830822149913
-1	-1	-1	-1	-1	306.0	0.0	0.0	1.953125	0.0	0.875	27.609375	0.78125	0.015625	0.015625	0.015625	2.125	0.34375	0.9375	0.109375	0.125	ROS488_ICAM555_VECad647__Plate_D_p00_0_F02f11d0.TIF	ROS488_ICAM555_VECad647__Plate_D_p00_0_F02f11d2.TIF	label.ROS488_ICAM555_VECad647__Plate_D_p00_0_F02f11d0.TIF	ROS488_ICAM555_VECad647__Plate_D_p00_0_F02f11d1.TIF	ROS488_ICAM555_VECad647__Plate_D_p00_0_F02f11d3.TIF	0	0	0	0	0	372	1	1536	1536	1536	1536	1536	372	b'eLsGJn1IsxntLA++eCKpswzKGoaGo53lQVhi0SRaRjvLVIiW0d7yII2Y0d7yIIwUQypFCqhVYAcAf+SEQg=='	0.0449439212679863	0.08135921508073807	0.0449439212679863	0.027360782	0.0056109875	0.010610975	0.42852277	0.7154	0.44816118	0.08261885245641072
-1	-1	-1	-1	-1	60.0	0.0	0.0	2.0	0.0	0.859375	22.9375	0.828125	0.015625	0.015625	0.015625	0.609375	0.34375	0.921875	0.09375	0.125	ROS488_ICAM555_VECad647__Plate_D_p00_0_F03f00d0.TIF	ROS488_ICAM555_VECad647__Plate_D_p00_0_F03f00d2.TIF	label.ROS488_ICAM555_VECad647__Plate_D_p00_0_F03f00d0.TIF	ROS488_ICAM555_VECad647__Plate_D_p00_0_F03f00d1.TIF	ROS488_ICAM555_VECad647__Plate_D_p00_0_F03f00d3.TIF	0	0	0	0	0	373	1	1536	1536	1536	1536	1536	373	b'eLsGJn1IsxntLA++eCKps+xmYDzaWR6MJRaNomW0s0yFaBntLQ/SiBntLQ/CSDGkUqSAWgV2AG5/hD0='	0.03349960595369339	0.07855372130870819	0.038805097341537476	0.0053054877	0.00561098	0.004472159	0.42852277	0.7154	0.44816118	0.04264999429384867
-1	-1	-1	-1	-1	44.0	0.0	0.0	1.96875	0.0	0.859375	19.18750000000182	0.8125	0.015625	0.015625	0.03125	0.59375	0.34375	0.921875	0.109375	0.125	ROS488_ICAM555_VECad647__Plate_D_p00_0_F03f01d0.TIF	ROS488_ICAM555_VECad647__Plate_D_p00_0_F03f01d2.TIF	label.ROS488_ICAM555_VECad647__Plate_D_p00_0_F03f01d0.TIF	ROS488_ICAM555_VECad647__Plate_D_p00_0_F03f01d1.TIF	ROS488_ICAM555_VECad647__Plate_D_p00_0_F03f01d3.TIF	0	0	0	0	0	374	1	1536	1536	1536	1536	1536	374	b'eLsGJn1IsxntLA++eCKps+xmYJxmYDjaWR50JRaNomW0s0yFaBntLQ/SiBntLQ/CSDGkUqSAWgV2AH/uhEI='	0.029860787093639374	0.07574823498725891	0.038805097341537476	0.004472155	0.00561098	0.004472159	0.42852277	0.7154	0.44816118	0.03979621330897013
-1	-1	-1	-1	-1	26.0	0.0	0.0	1.96875	0.0	0.859375	24.203125	0.8125	0.015625	0.015625	0.015625	0.546875	0.34375	0.921875	0.109375	0.140625	ROS488_ICAM555_VECad647__Plate_D_p00_0_F03f02d0.TIF	ROS488_ICAM555_VECad647__Plate_D_p00_0_F03f02d2.TIF	label.ROS488_ICAM555_VECad647__Plate_D_p00_0_F03f02d0.TIF	ROS488_ICAM555_VECad647__Plate_D_p00_0_F03f02d1.TIF	ROS488_ICAM555_VECad647__Plate_D_p00_0_F03f02d3.TIF	0	0	0	0	0	375	1	1536	1536	1536	1536	1536	375	b'eLsGJn1IsxntLA++eCKps+xmYJxmYDTaWR50JRaNomW0s0yFaBntLQ/SiBntLQ/CSDGkUqSAWgV2AJFdhEc='	0.03349960595369339	0.07855372130870819	0.038805097341537476	0.004472155	0.0056109875	0.004472159	0.42852277	0.7154	0.44816118	0.03878200054168701
-1	-1	-1	-1	-1	17.0	0.0	0.0	1.984375	0.0	0.859375	16.5625	0.8125	0.015625	0.015625	0.015625	0.5625	0.34375	0.90625	0.109375	0.140625	ROS488_ICAM555_VECad647__Plate_D_p00_0_F03f03d0.TIF	ROS488_ICAM555_VECad647__Plate_D_p00_0_F03f03d2.TIF	label.ROS488_ICAM555_VECad647__Plate_D_p00_0_F03f03d0.TIF	ROS488_ICAM555_VECad647__Plate_D_p00_0_F03f03d1.TIF	ROS488_ICAM555_VECad647__Plate_D_p00_0_F03f03d3.TIF	0	0	0	0	0	376	1	1536	1536	1536	1536	1536	376	b'eLsGJn1IsxntLA++eCKps+xmYJxmYDzaWR50JRaNomW0s0yFaBntLQ/SiBntLQ/CSDGkUqSAWgV2AKLMhEw='	0.03349960595369339	0.07855372130870819	0.038805097341537476	0.0036388226	0.0056109875	0.004472159	0.42852277	0.7154	0.44816118	0.039639788369337715
-1	-1	-1	-1	-1	20.0	0.0	0.0	1.96875	0.0	0.859375	17.375	0.828125	0.015625	0.015625	0.015625	0.5625	0.34375	0.921875	0.109375	0.125	ROS488_ICAM555_VECad647__Plate_D_p00_0_F03f04d0.TIF	ROS488_ICAM555_VECad647__Plate_D_p00_0_F03f04d2.TIF	label.ROS488_ICAM555_VECad647__Plate_D_p00_0_F03f04d0.TIF	ROS488_ICAM555_VECad647__Plate_D_p00_0_F03f04d1.TIF	ROS488_ICAM555_VECad647__Plate_D_p00_0_F03f04d3.TIF	0	0	0	0	0	377	1	1536	1536	1536	1536	1536	377	b'eLsGJn1IsxntLA++eCKps+xmYJxmYDLaWR50JRaNomW0s0yFaBntLQ/SiBntLQ/CSDGkUqSAWgV2ALQ7hFE='	0.03516627475619316	0.0897756889462471	0.03963842988014221	0.0053054877	0.00561098	0.004472159	0.42852277	0.7154	0.44816118	0.04249601562817892
-1	-1	-1	-1	-1	18.0	0.0	0.0	1.953125	0.0	0.859375	17.671875	0.828125	0.015625	0.015625	0.015625	0.5625	0.34375	0.921875	0.109375	0.140625	ROS488_ICAM555_VECad647__Plate_D_p00_0_F03f05d0.TIF	ROS488_ICAM555_VECad647__Plate_D_p00_0_F03f05d2.TIF	label.ROS488_ICAM555_VECad647__Plate_D_p00_0_F03f05d0.TIF	ROS488_ICAM555_VECad647__Plate_D_p00_0_F03f05d1.TIF	ROS488_ICAM555_VECad647__Plate_D_p00_0_F03f05d3.TIF	0	0	0	0	0	378	1	1536	1536	1536	1536	1536	378	b'eLsGJn1IsxntLA++eCKps+xmYJxmYDraWR50JRaNomW0s0yFaBntLQ/SiBntLQ/CSDGkUqSAWgV2AMWqhFY='	0.03349960595369339	0.07855372130870819	0.03963842988014221	0.004472155	0.00561098	0.004472159	0.42852277	0.7154	0.44816118	0.039184426267941795
-1	-1	-1	-1	-1	23.0	0.0	0.0	1.984375	0.0	0.859375	17.609375	0.828125	0.015625	0.015625	0.015625	0.578125	0.34375	0.921875	0.109375	0.125	ROS488_ICAM555_VECad647__Plate_D_p00_0_F03f06d0.TIF	ROS488_ICAM555_VECad647__Plate_D_p00_0_F03f06d2.TIF	label.ROS488_ICAM555_VECad647__Plate_D_p00_0_F03f06d0.TIF	ROS488_ICAM555_VECad647__Plate_D_p00_0_F03f06d1.TIF	ROS488_ICAM555_VECad647__Plate_D_p00_0_F03f06d3.TIF	0	0	0	0	0	379	1	1536	1536	1536	1536	1536	379	b'eLsGJn1IsxntLA++eCKps+xmYJxmYDbaWR50JRaNomW0s0yFaBntLQ/SiBntLQ/CSDGkUqSAWgV2ANcZhFs='	0.034332942217588425	0.08697019517421722	0.03963842988014221	0.0053054877	0.0056109726	0.0053054914	0.42852277	0.7154	0.44816118	0.04135324557622274
-1	-1	-1	-1	-1	47.0	0.0	0.0	1.953125	0.0	0.859375	18.03125	0.796875	0.015625	0.015625	0.015625	0.671875	0.34375	0.921875	0.109375	0.125	ROS488_ICAM555_VECad647__Plate_D_p00_0_F03f07d0.TIF	ROS488_ICAM555_VECad647__Plate_D_p00_0_F03f07d2.TIF	label.ROS488_ICAM555_VECad647__Plate_D_p00_0_F03f07d0.TIF	ROS488_ICAM555_VECad647__Plate_D_p00_0_F03f07d1.TIF	ROS488_ICAM555_VECad647__Plate_D_p00_0_F03f07d3.TIF	0	0	0	0	0	380	1	1536	1536	1536	1536	1536	380	b'eLsGJn1IsxntLA++eCKps+xmYJxmYD7aWR50JRaNomW0s0yFaBntLQ/SiBntLQ/CSDGkUqSAWgV2AOiIhGA='	0.034332942217588425	0.08135921508073807	0.038805097341537476	0.0036388226	0.0056109875	0.004472159	0.42852277	0.7154	0.44816118	0.04264379541079203
-1	-1	-1	-1	-1	40.0	0.0	0.0	1.96875	0.0	0.875	17.78125	0.8125	0.015625	0.015625	0.015625	0.609375	0.34375	0.921875	0.109375	0.125	ROS488_ICAM555_VECad647__Plate_D_p00_0_F03f08d0.TIF	ROS488_ICAM555_VECad647__Plate_D_p00_0_F03f08d2.TIF	label.ROS488_ICAM555_VECad647__Plate_D_p00_0_F03f08d0.TIF	ROS488_ICAM555_VECad647__Plate_D_p00_0_F03f08d1.TIF	ROS488_ICAM555_VECad647__Plate_D_p00_0_F03f08d3.TIF	0	0	0	0	0	381	1	1536	1536	1536	1536	1536	381	b'eLsGJn1IsxntLA++eCKps+xmYJxmYDHaWR50JRaNomW0s0yFaBntLQ/SiBntLQ/CSDGkUqSAWgV2APn3hGU='	0.03349960595369339	0.08135921508073807	0.038805097341537476	0.004472155	0.0056109875	0.004472159	0.42852277	0.7154	0.44816118	0.041378763814767204
-1	-1	-1	-1	-1	27.0	0.0	0.0	1.984375	0.0	0.859375	16.640625	0.828125	0.015625	0.015625	0.015625	0.59375	0.34375	0.921875	0.109375	0.140625	ROS488_ICAM555_VECad647__Plate_D_p00_0_F03f09d0.TIF	ROS488_ICAM555_VECad647__Plate_D_p00_0_F03f09d2.TIF	label.ROS488_ICAM555_VECad647__Plate_D_p00_0_F03f09d0.TIF	ROS488_ICAM555_VECad647__Plate_D_p00_0_F03f09d1.TIF	ROS488_ICAM555_VECad647__Plate_D_p00_0_F03f09d3.TIF	0	0	0	0	0	382	1	1536	1536	1536	1536	1536	382	b'eLsGJn1IsxntLA++eCKps+xmYJxmYDnaWR50JRaNomW0s0yFaBntLQ/SiBntLQ/CSDGkUqSAWgV2AAt1hGo='	0.034332942217588425	0.08416470140218735	0.03963842988014221	0.004472155	0.0056109875	0.0053054914	0.42852277	0.7154	0.44816118	0.04244018097718557
-1	-1	-1	-1	-1	20.0	0.0	0.0	1.953125	0.0	0.859375	18.015625	0.8125	0.015625	0.015625	0.015625	0.5625	0.34375	0.921875	0.109375	0.125	ROS488_ICAM555_VECad647__Plate_D_p00_0_F03f10d0.TIF	ROS488_ICAM555_VECad647__Plate_D_p00_0_F03f10d2.TIF	label.ROS488_ICAM555_VECad647__Plate_D_p00_0_F03f10d0.TIF	ROS488_ICAM555_VECad647__Plate_D_p00_0_F03f10d1.TIF	ROS488_ICAM555_VECad647__Plate_D_p00_0_F03f10d3.TIF	0	0	0	0	0	383	1	1536	1536	1536	1536	1536	383	b'eLsGJn1IsxntLA++eCKps+xmYJxmONpZHnwlFo2iZbSzTIVoGe0tD9KIGe0tD8JIMaRSpIBaBXYAf/OEQg=='	0.029860787093639374	0.08135921508073807	0.038805097341537476	0.004472155	0.0056109875	0.004472159	0.42852277	0.7154	0.44816118	0.03743672867616018
-1	-1	-1	-1	-1	22.0	0.0	0.0	1.984375	0.0	0.859375	28.4375	0.796875	0.015625	0.015625	0.015625	0.515625	0.359375	0.921875	0.109375	0.140625	ROS488_ICAM555_VECad647__Plate_D_p00_0_F03f11d0.TIF	ROS488_ICAM555_VECad647__Plate_D_p00_0_F03f11d2.TIF	label.ROS488_ICAM555_VECad647__Plate_D_p00_0_F03f11d0.TIF	ROS488_ICAM555_VECad647__Plate_D_p00_0_F03f11d1.TIF	ROS488_ICAM555_VECad647__Plate_D_p00_0_F03f11d3.TIF	0	0	0	0	0	384	1	1536	1536	1536	1536	1536	384	b'eLsGJn1IsxntLA++eCKps+xmYJxmaDjaWR50JRaNomW0s0yFaBntLQ/SiBntLQ/CSDGkUqSAWgV2AJFihEc='	0.034332942217588425	0.08416470140218735	0.038805097341537476	0.004472155	0.0056109875	0.004472159	0.42852277	0.7154	0.44816118	0.039429607490698494
-1	-1	-1	-1	-1	716.0	0.0	0.0	1.96875	0.0	0.859375	31.984375	0.8125	0.015625	0.015625	0.0	2.65625	0.34375	0.921875	0.125	0.125	ROS488_ICAM555_VECad647__Plate_D_p00_0_F04f00d0.TIF	ROS488_ICAM555_VECad647__Plate_D_p00_0_F04f00d2.TIF	label.ROS488_ICAM555_VECad647__Plate_D_p00_0_F04f00d0.TIF	ROS488_ICAM555_VECad647__Plate_D_p00_0_F04f00d1.TIF	ROS488_ICAM555_VECad647__Plate_D_p00_0_F04f00d3.TIF	0	0	0	0	0	385	1	1536	1536	1536	1536	1536	385	b'eLsGJn1IsxntLA++eCKps+xmYDLaWR6MJRaNomW0s0yFaBntLQ/SiBntLQ/CSDGkUqSAWgV2AH/9hEI='	0.04661059007048607	0.08135921508073807	0.043277256190776825	0.015083138	0.0056109875	0.0053054914	0.42852277	0.7154	0.44816118	0.06462650497754414
-1	-1	-1	-1	-1	782.0	0.0	0.0	1.984375	0.0	0.875	34.65625	0.8125	0.015625	0.015625	0.015625	2.859375	0.34375	0.90625	0.109375	0.125	ROS488_ICAM555_VECad647__Plate_D_p00_0_F04f01d0.TIF	ROS488_ICAM555_VECad647__Plate_D_p00_0_F04f01d2.TIF	label.ROS488_ICAM555_VECad647__Plate_D_p00_0_F04f01d0.TIF	ROS488_ICAM555_VECad647__Plate_D_p00_0_F04f01d1.TIF	ROS488_ICAM555_VECad647__Plate_D_p00_0_F04f01d3.TIF	0	0	0	0	0	386	1	1536	1536	1536	1536	1536	386	b'eLsGJn1IsxntLA++eCKps+xmYJJmYDjaWR50JRaNomW0s0yFaBntLQ/SiBntLQ/CSDGkUqSAWgV2AJFshEc='	0.045777253806591034	0.07855372130870819	0.043277256190776825	0.015083138	0.0056109875	0.0053054914	0.42852277	0.7154	0.44816118	0.06306433180967967
-1	-1	-1	-1	-1	734.0	0.0	0.0	2.015625	0.0	0.875	34.25	0.8125	0.015625	0.015625	0.015625	2.84375	0.34375	0.921875	0.109375	0.140625	ROS488_ICAM555_VECad647__Plate_D_p00_0_F04f02d0.TIF	ROS488_ICAM555_VECad647__Plate_D_p00_0_F04f02d2.TIF	label.ROS488_ICAM555_VECad647__Plate_D_p00_0_F04f02d0.TIF	ROS488_ICAM555_VECad647__Plate_D_p00_0_F04f02d1.TIF	ROS488_ICAM555_VECad647__Plate_D_p00_0_F04f02d3.TIF	0	0	0	0	0	387	1	1536	1536	1536	1536	1536	387	b'eLsGJn1IsxntLA++eCKps+xmYJJmYDTaWR50JRaNomW0s0yFaBntLQ/SiBntLQ/CSDGkUqSAWgV2AKLbhEw='	0.05024941265583038	0.08135921508073807	0.043277256190776825	0.015916467	0.0056109875	0.0053054914	0.42852277	0.7154	0.44816118	0.06713622311751048
-1	-1	-1	-1	-1	672.0	0.0	0.0	2.0	0.0	0.859375	33.09375	0.796875	0.015625	0.015625	0.015625	2.796875	0.34375	0.921875	0.109375	0.125	ROS488_ICAM555_VECad647__Plate_D_p00_0_F04f03d0.TIF	ROS488_ICAM555_VECad647__Plate_D_p00_0_F04f03d2.TIF	label.ROS488_ICAM555_VECad647__Plate_D_p00_0_F04f03d0.TIF	ROS488_ICAM555_VECad647__Plate_D_p00_0_F04f03d1.TIF	ROS488_ICAM555_VECad647__Plate_D_p00_0_F04f03d3.TIF	0	0	0	0	0	388	1	1536	1536	1536	1536	1536	388	b'eLsGJn1IsxntLA++eCKps+xmYJJmYDzaWR50JRaNomW0s0yFaBntLQ/SiBntLQ/CSDGkUqSAWgV2ALRKhFE='	0.05108274519443512	0.08416470140218735	0.043277256190776825	0.015916467	0.0056109875	0.0053054914	0.42852277	0.7154	0.44816118	0.06761684517065684
-1	-1	-1	-1	-1	566.0	0.0	0.0	2.0	0.0	0.859375	30.328125	0.796875	0.015625	0.015625	0.015625	2.609375	0.34375	0.921875	0.109375	0.125	ROS488_ICAM555_VECad647__Plate_D_p00_0_F04f04d0.TIF	ROS488_ICAM555_VECad647__Plate_D_p00_0_F04f04d2.TIF	label.ROS488_ICAM555_VECad647__Plate_D_p00_0_F04f04d0.TIF	ROS488_ICAM555_VECad647__Plate_D_p00_0_F04f04d1.TIF	ROS488_ICAM555_VECad647__Plate_D_p00_0_F04f04d3.TIF	0	0	0	0	0	389	1	1536	1536	1536	1536	1536	389	b'eLsGJn1IsxntLA++eCKps+xmYJJmYDLaWR50JRaNomW0s0yFaBntLQ/SiBntLQ/CSDGkUqSAWgV2AMW5hFY='	0.04661059007048607	0.0897756889462471	0.043277256190776825	0.016749803	0.00561098	0.0053054914	0.42852277	0.7154	0.44816118	0.06962628662586212
-1	-1	-1	-1	-1	702.0	0.0	0.0	2.0	0.0	0.875	32.3125	0.8125	0.015625	0.015625	0.015625	2.6875	0.34375	0.921875	0.109375	0.125	ROS488_ICAM555_VECad647__Plate_D_p00_0_F04f05d0.TIF	ROS488_ICAM555_VECad647__Plate_D_p00_0_F04f05d2.TIF	label.ROS488_ICAM555_VECad647__Plate_D_p00_0_F04f05d0.TIF	ROS488_ICAM555_VECad647__Plate_D_p00_0_F04f05d1.TIF	ROS488_ICAM555_VECad647__Plate_D_p00_0_F04f05d3.TIF	0	0	0	0	0	390	1	1536	1536	1536	1536	1536	390	b'eLsGJn1IsxntLA++eCKps+xmYJJmYDraWR50JRaNomW0s0yFaBntLQ/SiBntLQ/CSDGkUqSAWgV2ANcohFs='	0.051916081458330154	0.08416470140218735	0.043277256190776825	0.016749807	0.0056109875	0.0053054914	0.42852277	0.7154	0.44816118	0.07600372036298116
-1	-1	-1	-1	-1	583.0	0.0	0.0	1.984375	0.0	0.875	31.53125	0.796875	0.015625	0.015625	0.015625	2.59375	0.34375	0.921875	0.109375	0.125	ROS488_ICAM555_VECad647__Plate_D_p00_0_F04f06d0.TIF	ROS488_ICAM555_VECad647__Plate_D_p00_0_F04f06d2.TIF	label.ROS488_ICAM555_VECad647__Plate_D_p00_0_F04f06d0.TIF	ROS488_ICAM555_VECad647__Plate_D_p00_0_F04f06d1.TIF	ROS488_ICAM555_VECad647__Plate_D_p00_0_F04f06d3.TIF	0	0	0	0	0	391	1	1536	1536	1536	1536	1536	391	b'eLsGJn1IsxntLA++eCKps+xmYJJmYDbaWR50JRaNomW0s0yFaBntLQ/SiBntLQ/CSDGkUqSAWgV2AOiXhGA='	0.05108274519443512	0.09538666903972626	0.04411058872938156	0.0167498	0.00561098	0.0053054914	0.42852277	0.7154	0.44816118	0.0710310439268748
-1	-1	-1	-1	-1	626.0	0.0	0.0	2.0	0.0	0.859375	31.65625	0.796875	0.015625	0.015625	0.015625	2.703125	0.34375	0.921875	0.125	0.125	ROS488_ICAM555_VECad647__Plate_D_p00_0_F04f07d0.TIF	ROS488_ICAM555_VECad647__Plate_D_p00_0_F04f07d2.TIF	label.ROS488_ICAM555_VECad647__Plate_D_p00_0_F04f07d0.TIF	ROS488_ICAM555_VECad647__Plate_D_p00_0_F04f07d1.TIF	ROS488_ICAM555_VECad647__Plate_D_p00_0_F04f07d3.TIF	0	0	0	0	0	392	1	1536	1536	1536	1536	1536	392	b'eLsGJn1IsxntLA++eCKps+xmYJJmYD7aWR50JRaNomW0s0yFaBntLQ/SiBntLQ/CSDGkUqSAWgV2APoGhGU='	0.05108274519443512	0.08697019517421722	0.043277256190776825	0.015916467	0.0056109875	0.0053054914	0.42852277	0.7154	0.44816118	0.0690051515897115
-1	-1	-1	-1	-1	653.0	0.0	0.0	2.015625	0.0	0.875	33.578125	0.8125	0.015625	0.015625	0.015625	2.6875	0.34375	0.921875	0.109375	0.140625	ROS488_ICAM555_VECad647__Plate_D_p00_0_F04f08d0.TIF	ROS488_ICAM555_VECad647__Plate_D_p00_0_F04f08d2.TIF	label.ROS488_ICAM555_VECad647__Plate_D_p00_0_F04f08d0.TIF	ROS488_ICAM555_VECad647__Plate_D_p00_0_F04f08d1.TIF	ROS488_ICAM555_VECad647__Plate_D_p00_0_F04f08d3.TIF	0	0	0	0	0	393	1	1536	1536	1536	1536	1536	393	b'eLsGJn1IsxntLA++eCKps+xmYJJmYDHaWR50JRaNomW0s0yFaBntLQ/SiBntLQ/CSDGkUqSAWgV2AAuEhGo='	0.0449439212679863	0.07855372130870819	0.043277256190776825	0.016749807	0.0056109875	0.0053054914	0.42852277	0.7154	0.44816118	0.06455965836842854
-1	-1	-1	-1	-1	593.0	0.0	0.0	2.0	0.0	0.875	31.953125	0.828125	0.015625	0.015625	0.015625	2.78125	0.34375	0.921875	0.109375	0.125	ROS488_ICAM555_VECad647__Plate_D_p00_0_F04f09d0.TIF	ROS488_ICAM555_VECad647__Plate_D_p00_0_F04f09d2.TIF	label.ROS488_ICAM555_VECad647__Plate_D_p00_0_F04f09d0.TIF	ROS488_ICAM555_VECad647__Plate_D_p00_0_F04f09d1.TIF	ROS488_ICAM555_VECad647__Plate_D_p00_0_F04f09d3.TIF	0	0	0	0	0	394	1	1536	1536	1536	1536	1536	394	b'eLsGJn1IsxntLA++eCKps+xmYJJmYDnaWR50JRaNomW0s0yFaBntLQ/SiBntLQ/CSDGkUqSAWgV2ABzzhG8='	0.04661059007048607	0.08416470140218735	0.043277256190776825	0.01758314	0.0056109875	0.0053054914	0.42852277	0.7154	0.44816118	0.06919138630231221
-1	-1	-1	-1	-1	709.0	0.0	0.0	1.96875	0.0	0.875	34.1875	0.8125	0.015625	0.015625	0.015625	2.765625	0.34375	0.90625	0.125	0.125	ROS488_ICAM555_VECad647__Plate_D_p00_0_F04f10d0.TIF	ROS488_ICAM555_VECad647__Plate_D_p00_0_F04f10d2.TIF	label.ROS488_ICAM555_VECad647__Plate_D_p00_0_F04f10d0.TIF	ROS488_ICAM555_VECad647__Plate_D_p00_0_F04f10d1.TIF	ROS488_ICAM555_VECad647__Plate_D_p00_0_F04f10d3.TIF	0	0	0	0	0	395	1	1536	1536	1536	1536	1536	395	b'eLsGJn1IsxntLA++eCKps+xmYJJmONpZHnwlFo2iZbSzTIVoGe0tD9KIGe0tD8JIMaRSpIBaBXYAkXGERw=='	0.0449439212679863	0.07855372130870819	0.043277256190776825	0.015083138	0.0056109875	0.0053054914	0.42852277	0.7154	0.44816118	0.062296961744626365
-1	-1	-1	-1	-1	617.0	0.0	0.0	2.0	0.0	0.875	32.171875	0.828125	0.015625	0.015625	0.015625	2.5625	0.34375	0.921875	0.109375	0.125	ROS488_ICAM555_VECad647__Plate_D_p00_0_F04f11d0.TIF	ROS488_ICAM555_VECad647__Plate_D_p00_0_F04f11d2.TIF	label.ROS488_ICAM555_VECad647__Plate_D_p00_0_F04f11d0.TIF	ROS488_ICAM555_VECad647__Plate_D_p00_0_F04f11d1.TIF	ROS488_ICAM555_VECad647__Plate_D_p00_0_F04f11d3.TIF	0	0	0	0	0	396	1	1536	1536	1536	1536	1536	396	b'eLsGJn1IsxntLA++eCKps+xmYJJmaDjaWR50JRaNomW0s0yFaBntLQ/SiBntLQ/CSDGkUqSAWgV2AKLghEw='	0.04661059007048607	0.08416470140218735	0.043277256190776825	0.016749803	0.0056109875	0.0053054914	0.42852277	0.7154	0.44816118	0.06731961667537689
-1	-1	-1	-1	-1	365.0	0.0	0.0	1.984375	0.0	0.875	29.03125	0.78125	0.015625	0.015625	0.015625	2.390625	0.34375	0.921875	0.109375	0.125	ROS488_ICAM555_VECad647__Plate_D_p00_0_F05f00d0.TIF	ROS488_ICAM555_VECad647__Plate_D_p00_0_F05f00d2.TIF	label.ROS488_ICAM555_VECad647__Plate_D_p00_0_F05f00d0.TIF	ROS488_ICAM555_VECad647__Plate_D_p00_0_F05f00d1.TIF	ROS488_ICAM555_VECad647__Plate_D_p00_0_F05f00d3.TIF	0	0	0	0	0	397	1	1536	1536	1536	1536	1536	397	b'eLsGJn1IsxntLA++eCKps+xmYDraWR6MJRaNomW0s0yFaBntLQ/SiBntLQ/CSDGkUqSAWgV2AJF7hEc='	0.04130509868264198	0.07294274121522903	0.04941608011722565	0.027360782	0.00561098	0.022055298	0.42852277	0.7154	0.44816118	0.0752720832824707
-1	-1	-1	-1	-1	368.0	0.0	0.0	2.015625	0.0	0.890625	28.859375	0.796875	0.015625	0.015625	0.015625	2.40625	0.34375	0.921875	0.109375	0.125	ROS488_ICAM555_VECad647__Plate_D_p00_0_F05f01d0.TIF	ROS488_ICAM555_VECad647__Plate_D_p00_0_F05f01d2.TIF	label.ROS488_ICAM555_VECad647__Plate_D_p00_0_F05f01d0.TIF	ROS488_ICAM555_VECad647__Plate_D_p00_0_F05f01d1.TIF	ROS488_ICAM555_VECad647__Plate_D_p00_0_F05f01d3.TIF	0	0	0	0	0	398	1	1536	1536	1536	1536	1536	398	b'eLsGJn1IsxntLA++eCKps+xmYJpmYDjaWR50JRaNomW0s0yFaBntLQ/SiBntLQ/CSDGkUqSAWgV2AKLqhEw='	0.04047176241874695	0.07294274121522903	0.04941608011722565	0.022888623	0.00561098	0.022055298	0.42852277	0.7154	0.44816118	0.06940118968486786
-1	-1	-1	-1	-1	376.0	0.0	0.0	2.015625	0.0	0.875	29.078125	0.78125	0.015625	0.015625	0.015625	2.46875	0.34375	0.921875	0.109375	0.140625	ROS488_ICAM555_VECad647__Plate_D_p00_0_F05f02d0.TIF	ROS488_ICAM555_VECad647__Plate_D_p00_0_F05f02d2.TIF	label.ROS488_ICAM555_VECad647__Plate_D_p00_0_F05f02d0.TIF	ROS488_ICAM555_VECad647__Plate_D_p00_0_F05f02d1.TIF	ROS488_ICAM555_VECad647__Plate_D_p00_0_F05f02d3.TIF	0	0	0	0	0	399	1	1536	1536	1536	1536	1536	399	b'eLsGJn1IsxntLA++eCKps+xmYJpmYDTaWR50JRaNomW0s0yFaBntLQ/SiBntLQ/CSDGkUqSAWgV2ALRZhFE='	0.04130509868264198	0.07855372130870819	0.04941608011722565	0.02652745	0.0056109875	0.025694117	0.42852277	0.7154	0.44816118	0.07589971522490184
-1	-1	-1	-1	-1	368.0	0.0	0.0	2.03125	0.0	0.890625	28.421875	0.796875	0.015625	0.015625	0.015625	2.4375	0.359375	0.90625	0.125	0.125	ROS488_ICAM555_VECad647__Plate_D_p00_0_F05f03d0.TIF	ROS488_ICAM555_VECad647__Plate_D_p00_0_F05f03d2.TIF	label.ROS488_ICAM555_VECad647__Plate_D_p00_0_F05f03d0.TIF	ROS488_ICAM555_VECad647__Plate_D_p00_0_F05f03d1.TIF	ROS488_ICAM555_VECad647__Plate_D_p00_0_F05f03d3.TIF	0	0	0	0	0	400	1	1536	1536	1536	1536	1536	400	b'eLsGJn1IsxntLA++eCKps+xmYJpmYDzaWR50JRaNomW0s0yFaBntLQ/SiBntLQ/CSDGkUqSAWgV2AMXIhFY='	0.04130509868264198	0.07855372130870819	0.04941608011722565	0.027360782	0.0056109875	0.024860784	0.42852277	0.7154	0.44816118	0.07495371500651042
-1	-1	-1	-1	-1	309.0	0.0	0.0	1.984375	0.0	0.875	27.46875	0.78125	0.015625	0.015625	0.015625	2.25	0.34375	0.90625	0.109375	0.125	ROS488_ICAM555_VECad647__Plate_D_p00_0_F05f04d0.TIF	ROS488_ICAM555_VECad647__Plate_D_p00_0_F05f04d2.TIF	label.ROS488_ICAM555_VECad647__Plate_D_p00_0_F05f04d0.TIF	ROS488_ICAM555_VECad647__Plate_D_p00_0_F05f04d1.TIF	ROS488_ICAM555_VECad647__Plate_D_p00_0_F05f04d3.TIF	0	0	0	0	0	401	1	1536	1536	1536	1536	1536	401	b'eLsGJn1IsxntLA++eCKps+xmYJpmYDLaWR50JRaNomW0s0yFaBntLQ/SiBntLQ/CSDGkUqSAWgV2ANc3hFs='	0.0449439212679863	0.08416470140218735	0.04941608011722565	0.02652745	0.0056109875	0.019555293	0.42852277	0.7154	0.44816118	0.07773395379384358
-1	-1	-1	-1	-1	342.0	0.0	0.0	2.015625	0.0	0.875	29.56249999999818	0.796875	0.015625	0.015625	0.015625	2.390625	0.34375	0.90625	0.125	0.125	ROS488_ICAM555_VECad647__Plate_D_p00_0_F05f05d0.TIF	ROS488_ICAM555_VECad647__Plate_D_p00_0_F05f05d2.TIF	label.ROS488_ICAM555_VECad647__Plate_D_p00_0_F05f05d0.TIF	ROS488_ICAM555_VECad647__Plate_D_p00_0_F05f05d1.TIF	ROS488_ICAM555_VECad647__Plate_D_p00_0_F05f05d3.TIF	0	0	0	0	0	402	1	1536	1536	1536	1536	1536	402	b'eLsGJn1IsxntLA++eCKps+xmYJpmYDraWR50JRaNomW0s0yFaBntLQ/SiBntLQ/CSDGkUqSAWgV2AOimhGA='	0.04130509868264198	0.07855372130870819	0.04941608011722565	0.027360797	0.0056109875	0.021221958	0.42852277	0.7154	0.44816118	0.07546948889891307
-1	-1	-1	-1	-1	332.0	0.0	0.0	1.96875	0.0	0.875	27.90625	0.78125	0.015625	0.015625	0.015625	2.265625	0.359375	0.90625	0.109375	0.125	ROS488_ICAM555_VECad647__Plate_D_p00_0_F05f06d0.TIF	ROS488_ICAM555_VECad647__Plate_D_p00_0_F05f06d2.TIF	label.ROS488_ICAM555_VECad647__Plate_D_p00_0_F05f06d0.TIF	ROS488_ICAM555_VECad647__Plate_D_p00_0_F05f06d1.TIF	ROS488_ICAM555_VECad647__Plate_D_p00_0_F05f06d3.TIF	0	0	0	0	0	403	1	1536	1536	1536	1536	1536	403	b'eLsGJn1IsxntLA++eCKps+xmYJpmYDbaWR50JRaNomW0s0yFaBntLQ/SiBntLQ/CSDGkUqSAWgV2APoVhGU='	0.0449439212679863	0.08697019517421722	0.04858274757862091	0.02288863	0.0056109875	0.015083142	0.42852277	0.7154	0.44816118	0.07645182808240254
-1	-1	-1	-1	-1	354.0	0.0	0.0	1.984375	0.0	0.875	28.796875	0.78125	0.015625	0.0	0.015625	2.25	0.34375	0.921875	0.109375	0.140625	ROS488_ICAM555_VECad647__Plate_D_p00_0_F05f07d0.TIF	ROS488_ICAM555_VECad647__Plate_D_p00_0_F05f07d2.TIF	label.ROS488_ICAM555_VECad647__Plate_D_p00_0_F05f07d0.TIF	ROS488_ICAM555_VECad647__Plate_D_p00_0_F05f07d1.TIF	ROS488_ICAM555_VECad647__Plate_D_p00_0_F05f07d3.TIF	0	0	0	0	0	404	1	1536	1536	1536	1536	1536	404	b'eLsGJn1IsxntLA++eCKps+xmYJpmYD7aWR50JRaNomW0s0yFaBntLQ/SiBntLQ/CSDGkUqSAWgV2AAuThGo='	0.0449439212679863	0.07855372130870819	0.04858274757862091	0.028194122	0.0056109875	0.021221958	0.42852277	0.7154	0.44816118	0.08011126518249512
-1	-1	-1	-1	-1	427.0	0.0	0.0	2.03125	0.0	0.890625	31.21875	0.765625	0.015625	0.0	0.0	2.6875	0.359375	0.90625	0.109375	0.125	ROS488_ICAM555_VECad647__Plate_D_p00_0_F05f08d0.TIF	ROS488_ICAM555_VECad647__Plate_D_p00_0_F05f08d2.TIF	label.ROS488_ICAM555_VECad647__Plate_D_p00_0_F05f08d0.TIF	ROS488_ICAM555_VECad647__Plate_D_p00_0_F05f08d1.TIF	ROS488_ICAM555_VECad647__Plate_D_p00_0_F05f08d3.TIF	0	0	0	0	0	405	1	1536	1536	1536	1536	1536	405	b'eLsGJn1IsxntLA++eCKps+xmYJpmYDHaWR50JRaNomW0s0yFaBntLQ/SiBntLQ/CSDGkUqSAWgV2AB0ChG8='	0.05024941265583038	0.07855372130870819	0.05024941265583038	0.033499613	0.0056109875	0.025694117	0.42852277	0.7154	0.44816118	0.0876944363117218
-1	-1	-1	-1	-1	409.0	0.0	0.0	2.015625	0.0	0.875	32.203125	0.765625	0.015625	0.0	0.015625	2.578125	0.34375	0.921875	0.109375	0.125	ROS488_ICAM555_VECad647__Plate_D_p00_0_F05f09d0.TIF	ROS488_ICAM555_VECad647__Plate_D_p00_0_F05f09d2.TIF	label.ROS488_ICAM555_VECad647__Plate_D_p00_0_F05f09d0.TIF	ROS488_ICAM555_VECad647__Plate_D_p00_0_F05f09d1.TIF	ROS488_ICAM555_VECad647__Plate_D_p00_0_F05f09d3.TIF	0	0	0	0	0	406	1	1536	1536	1536	1536	1536	406	b'eLsGJn1IsxntLA++eCKps+xmYJpmYDnaWR50JRaNomW0s0yFaBntLQ/SiBntLQ/CSDGkUqSAWgV2AC5xhHQ='	0.051916081458330154	0.08697019517421722	0.05024941265583038	0.033499613	0.008416466	0.021221966	0.42852277	0.7154	0.44816118	0.09044894576072693
-1	-1	-1	-1	-1	366.0	0.0	0.0	2.015625	0.0	0.875	29.234375	0.78125	0.015625	0.015625	0.0	2.390625	0.34375	0.90625	0.109375	0.125	ROS488_ICAM555_VECad647__Plate_D_p00_0_F05f10d0.TIF	ROS488_ICAM555_VECad647__Plate_D_p00_0_F05f10d2.TIF	label.ROS488_ICAM555_VECad647__Plate_D_p00_0_F05f10d0.TIF	ROS488_ICAM555_VECad647__Plate_D_p00_0_F05f10d1.TIF	ROS488_ICAM555_VECad647__Plate_D_p00_0_F05f10d3.TIF	0	0	0	0	0	407	1	1536	1536	1536	1536	1536	407	b'eLsGJn1IsxntLA++eCKps+xmYJpmONpZHnwlFo2iZbSzTIVoGe0tD9KIGe0tD8JIMaRSpIBaBXYAou+ETA=='	0.04130509868264198	0.08135921508073807	0.04941608011722565	0.027360782	0.008416474	0.02205529	0.42852277	0.7154	0.44816118	0.07273515065511067
-1	-1	-1	-1	-1	351.0	0.0	0.0	1.984375	0.0	0.875	27.59375	0.796875	0.015625	0.0	0.015625	2.171875	0.34375	0.921875	0.125	0.125	ROS488_ICAM555_VECad647__Plate_D_p00_0_F05f11d0.TIF	ROS488_ICAM555_VECad647__Plate_D_p00_0_F05f11d2.TIF	label.ROS488_ICAM555_VECad647__Plate_D_p00_0_F05f11d0.TIF	ROS488_ICAM555_VECad647__Plate_D_p00_0_F05f11d1.TIF	ROS488_ICAM555_VECad647__Plate_D_p00_0_F05f11d3.TIF	0	0	0	0	0	408	1	1536	1536	1536	1536	1536	408	b'eLsGJn1IsxntLA++eCKps+xmYJpmaDjaWR50JRaNomW0s0yFaBntLQ/SiBntLQ/CSDGkUqSAWgV2ALRehFE='	0.0449439212679863	0.08697019517421722	0.04858274757862091	0.018416476	0.008416466	0.015916474	0.42852277	0.7154	0.44816118	0.07508603235085805
-1	-1	-1	-1	-1	62.0	0.0	0.0	1.96875	0.0	0.875	17.71875	0.8125	0.015625	0.015625	0.015625	0.734375	0.34375	0.921875	0.109375	0.125	ROS488_ICAM555_VECad647__Plate_D_p00_0_F06f00d0.TIF	ROS488_ICAM555_VECad647__Plate_D_p00_0_F06f00d2.TIF	label.ROS488_ICAM555_VECad647__Plate_D_p00_0_F06f00d0.TIF	ROS488_ICAM555_VECad647__Plate_D_p00_0_F06f00d1.TIF	ROS488_ICAM555_VECad647__Plate_D_p00_0_F06f00d3.TIF	0	0	0	0	0	409	1	1536	1536	1536	1536	1536	409	b'eLsGJn1IsxntLA++eCKps+xmYDbaWR6MJRaNomW0s0yFaBntLQ/SiBntLQ/CSDGkUqSAWgV2AKL5hEw='	0.03516627475619316	0.07294274121522903	0.038805097341537476	0.00613882	0.00561098	0.004472159	0.42852277	0.7154	0.44816118	0.05162359277407328
-1	-1	-1	-1	-1	58.0	0.0	0.0	1.984375	0.0	0.875	18.046875	0.828125	0.015625	0.015625	0.015625	0.71875	0.34375	0.90625	0.109375	0.140625	ROS488_ICAM555_VECad647__Plate_D_p00_0_F06f01d0.TIF	ROS488_ICAM555_VECad647__Plate_D_p00_0_F06f01d2.TIF	label.ROS488_ICAM555_VECad647__Plate_D_p00_0_F06f01d0.TIF	ROS488_ICAM555_VECad647__Plate_D_p00_0_F06f01d1.TIF	ROS488_ICAM555_VECad647__Plate_D_p00_0_F06f01d3.TIF	0	0	0	0	0	410	1	1536	1536	1536	1536	1536	410	b'eLsGJn1IsxntLA++eCKps+xmYJZmYDjaWR50JRaNomW0s0yFaBntLQ/SiBntLQ/CSDGkUqSAWgV2ALRohFE='	0.03516627475619316	0.07294274121522903	0.038805097341537476	0.00613882	0.00561098	0.004472159	0.42852277	0.7154	0.44816118	0.05118016401926676
-1	-1	-1	-1	-1	70.0	0.0	0.0	1.9375	0.0	0.859375	18.6875	0.8125	0.015625	0.015625	0.015625	0.734375	0.34375	0.921875	0.109375	0.125	ROS488_ICAM555_VECad647__Plate_D_p00_0_F06f02d0.TIF	ROS488_ICAM555_VECad647__Plate_D_p00_0_F06f02d2.TIF	label.ROS488_ICAM555_VECad647__Plate_D_p00_0_F06f02d0.TIF	ROS488_ICAM555_VECad647__Plate_D_p00_0_F06f02d1.TIF	ROS488_ICAM555_VECad647__Plate_D_p00_0_F06f02d3.TIF	0	0	0	0	0	411	1	1536	1536	1536	1536	1536	411	b'eLsGJn1IsxntLA++eCKps+xmYJZmYDTaWR50JRaNomW0s0yFaBntLQ/SiBntLQ/CSDGkUqSAWgV2AMXXhFY='	0.03516627475619316	0.07574823498725891	0.038805097341537476	0.0053054914	0.00561098	0.004472159	0.42852277	0.7154	0.44816118	0.05181172490119934
-1	-1	-1	-1	-1	53.0	0.0	0.0	1.9375	0.0	0.875	17.90625	0.828125	0.015625	0.015625	0.015625	0.703125	0.34375	0.921875	0.109375	0.140625	ROS488_ICAM555_VECad647__Plate_D_p00_0_F06f03d0.TIF	ROS488_ICAM555_VECad647__Plate_D_p00_0_F06f03d2.TIF	label.ROS488_ICAM555_VECad647__Plate_D_p00_0_F06f03d0.TIF	ROS488_ICAM555_VECad647__Plate_D_p00_0_F06f03d1.TIF	ROS488_ICAM555_VECad647__Plate_D_p00_0_F06f03d3.TIF	0	0	0	0	0	412	1	1536	1536	1536	1536	1536	412	b'eLsGJn1IsxntLA++eCKps+xmYJZmYDzaWR50JRaNomW0s0yFaBntLQ/SiBntLQ/CSDGkUqSAWgV2ANdGhFs='	0.0359996072947979	0.07294274121522903	0.038805097341537476	0.0053054914	0.00561098	0.004472159	0.42852277	0.7154	0.44816118	0.05001805226008097
-1	-1	-1	-1	-1	61.0	0.0	0.0	1.953125	0.0	0.875	18.046875	0.796875	0.015625	0.015625	0.015625	0.734375	0.34375	0.921875	0.109375	0.140625	ROS488_ICAM555_VECad647__Plate_D_p00_0_F06f04d0.TIF	ROS488_ICAM555_VECad647__Plate_D_p00_0_F06f04d2.TIF	label.ROS488_ICAM555_VECad647__Plate_D_p00_0_F06f04d0.TIF	ROS488_ICAM555_VECad647__Plate_D_p00_0_F06f04d1.TIF	ROS488_ICAM555_VECad647__Plate_D_p00_0_F06f04d3.TIF	0	0	0	0	0	413	1	1536	1536	1536	1536	1536	413	b'eLsGJn1IsxntLA++eCKps+xmYJZmYDLaWR50JRaNomW0s0yFaBntLQ/SiBntLQ/CSDGkUqSAWgV2AOi1hGA='	0.03963842988014221	0.08697019517421722	0.038805097341537476	0.0053054914	0.0056109726	0.004472159	0.42852277	0.7154	0.44816118	0.05416517456372579
-1	-1	-1	-1	-1	74.0	0.0	0.0	1.984375	0.0	0.859375	18.25	0.796875	0.015625	0.015625	0.015625	0.796875	0.34375	0.921875	0.109375	0.125	ROS488_ICAM555_VECad647__Plate_D_p00_0_F06f05d0.TIF	ROS488_ICAM555_VECad647__Plate_D_p00_0_F06f05d2.TIF	label.ROS488_ICAM555_VECad647__Plate_D_p00_0_F06f05d0.TIF	ROS488_ICAM555_VECad647__Plate_D_p00_0_F06f05d1.TIF	ROS488_ICAM555_VECad647__Plate_D_p00_0_F06f05d3.TIF	0	0	0	0	0	414	1	1536	1536	1536	1536	1536	414	b'eLsGJn1IsxntLA++eCKps+xmYJZmYDraWR50JRaNomW0s0yFaBntLQ/SiBntLQ/CSDGkUqSAWgV2APokhGU='	0.03516627475619316	0.07574823498725891	0.038805097341537476	0.00613882	0.00561098	0.004472159	0.42852277	0.7154	0.44816118	0.05321597556273142
-1	-1	-1	-1	-1	66.0	0.0	0.0	1.984375	0.0	0.875	17.984375	0.8125	0.015625	0.015625	0.03125	0.765625	0.34375	0.921875	0.109375	0.125	ROS488_ICAM555_VECad647__Plate_D_p00_0_F06f06d0.TIF	ROS488_ICAM555_VECad647__Plate_D_p00_0_F06f06d2.TIF	label.ROS488_ICAM555_VECad647__Plate_D_p00_0_F06f06d0.TIF	ROS488_ICAM555_VECad647__Plate_D_p00_0_F06f06d1.TIF	ROS488_ICAM555_VECad647__Plate_D_p00_0_F06f06d3.TIF	0	0	0	0	0	415	1	1536	1536	1536	1536	1536	415	b'eLsGJn1IsxntLA++eCKps+xmYJZmYDbaWR50JRaNomW0s0yFaBntLQ/SiBntLQ/CSDGkUqSAWgV2AAuihGo='	0.0359996072947979	0.08416470140218735	0.038805097341537476	0.0053054914	0.00561098	0.004472159	0.42852277	0.7154	0.44816118	0.05135468145211538
-1	-1	-1	-1	-1	76.0	0.0	0.0	1.953125	0.0	0.875	18.25	0.8125	0.03125	0.015625	0.015625	0.78125	0.34375	0.9375	0.109375	0.125	ROS488_ICAM555_VECad647__Plate_D_p00_0_F06f07d0.TIF	ROS488_ICAM555_VECad647__Plate_D_p00_0_F06f07d2.TIF	label.ROS488_ICAM555_VECad647__Plate_D_p00_0_F06f07d0.TIF	ROS488_ICAM555_VECad647__Plate_D_p00_0_F06f07d1.TIF	ROS488_ICAM555_VECad647__Plate_D_p00_0_F06f07d3.TIF	0	0	0	0	0	416	1	1536	1536	1536	1536	1536	416	b'eLsGJn1IsxntLA++eCKps+xmYJZmYD7aWR50JRaNomW0s0yFaBntLQ/SiBntLQ/CSDGkUqSAWgV2AB0RhG8='	0.0359996072947979	0.07855372130870819	0.038805097341537476	0.006138824	0.00561098	0.004472159	0.42852277	0.7154	0.44816118	0.05526751776536306
-1	-1	-1	-1	-1	72.0	0.0	0.0	1.984375	0.0	0.859375	18.296875	0.8125	0.015625	0.015625	0.015625	0.78125	0.34375	0.921875	0.109375	0.125	ROS488_ICAM555_VECad647__Plate_D_p00_0_F06f08d0.TIF	ROS488_ICAM555_VECad647__Plate_D_p00_0_F06f08d2.TIF	label.ROS488_ICAM555_VECad647__Plate_D_p00_0_F06f08d0.TIF	ROS488_ICAM555_VECad647__Plate_D_p00_0_F06f08d1.TIF	ROS488_ICAM555_VECad647__Plate_D_p00_0_F06f08d3.TIF	0	0	0	0	0	417	1	1536	1536	1536	1536	1536	417	b'eLsGJn1IsxntLA++eCKps+xmYJZmYDHaWR50JRaNomW0s0yFaBntLQ/SiBntLQ/CSDGkUqSAWgV2AC6AhHQ='	0.0359996072947979	0.07574823498725891	0.038805097341537476	0.006138824	0.00561098	0.004472159	0.42852277	0.7154	0.44816118	0.05533170700073242
-1	-1	-1	-1	-1	91.0	0.0	0.0	1.96875	0.0	0.875	18.98437500000182	0.8125	0.015625	0.015625	0.03125	0.890625	0.34375	0.9375	0.109375	0.125	ROS488_ICAM555_VECad647__Plate_D_p00_0_F06f09d0.TIF	ROS488_ICAM555_VECad647__Plate_D_p00_0_F06f09d2.TIF	label.ROS488_ICAM555_VECad647__Plate_D_p00_0_F06f09d0.TIF	ROS488_ICAM555_VECad647__Plate_D_p00_0_F06f09d1.TIF	ROS488_ICAM555_VECad647__Plate_D_p00_0_F06f09d3.TIF	0	0	0	0	0	418	1	1536	1536	1536	1536	1536	418	b'eLsGJn1IsxntLA++eCKps+xmYJZmYDnaWR50JRaNomW0s0yFaBntLQ/SiBntLQ/CSDGkUqSAWgV2AD/vhHk='	0.0359996072947979	0.07855372130870819	0.038805097341537476	0.006138824	0.0056109875	0.0053054914	0.42852277	0.7154	0.44816118	0.05815136432647705
-1	-1	-1	-1	-1	59.0	0.0	0.0	1.984375	0.0	0.859375	18.25	0.8125	0.015625	0.015625	0.015625	0.71875	0.34375	0.921875	0.109375	0.125	ROS488_ICAM555_VECad647__Plate_D_p00_0_F06f10d0.TIF	ROS488_ICAM555_VECad647__Plate_D_p00_0_F06f10d2.TIF	label.ROS488_ICAM555_VECad647__Plate_D_p00_0_F06f10d0.TIF	ROS488_ICAM555_VECad647__Plate_D_p00_0_F06f10d1.TIF	ROS488_ICAM555_VECad647__Plate_D_p00_0_F06f10d3.TIF	0	0	0	0	0	419	1	1536	1536	1536	1536	1536	419	b'eLsGJn1IsxntLA++eCKps+xmYJZmONpZHnwlFo2iZbSzTIVoGe0tD9KIGe0tD8JIMaRSpIBaBXYAtG2EUQ=='	0.03516627475619316	0.07574823498725891	0.038805097341537476	0.0053054914	0.0056109875	0.004472159	0.42852277	0.7154	0.44816118	0.051188657681147255
-1	-1	-1	-1	-1	80.0	0.0	0.0	1.96875	0.0	0.859375	18.71875	0.8125	0.0	0.015625	0.015625	0.796875	0.34375	0.9375	0.109375	0.125	ROS488_ICAM555_VECad647__Plate_D_p00_0_F06f11d0.TIF	ROS488_ICAM555_VECad647__Plate_D_p00_0_F06f11d2.TIF	label.ROS488_ICAM555_VECad647__Plate_D_p00_0_F06f11d0.TIF	ROS488_ICAM555_VECad647__Plate_D_p00_0_F06f11d1.TIF	ROS488_ICAM555_VECad647__Plate_D_p00_0_F06f11d3.TIF	0	0	0	0	0	420	1	1536	1536	1536	1536	1536	420	b'eLsGJn1IsxntLA++eCKps+xmYJZmaDjaWR50JRaNomW0s0yFaBntLQ/SiBntLQ/CSDGkUqSAWgV2AMXchFY='	0.0359996072947979	0.08135921508073807	0.038805097341537476	0.006138824	0.0056109875	0.0053054914	0.42852277	0.7154	0.44816118	0.05634606381257375
-1	-1	-1	-1	-1	377.0	0.0	0.0	1.984375	0.0	0.890625	30.4375	0.78125	0.015625	0.015625	0.015625	2.578125	0.34375	0.921875	0.125	0.125	ROS488_ICAM555_VECad647__Plate_D_p00_0_F07f00d0.TIF	ROS488_ICAM555_VECad647__Plate_D_p00_0_F07f00d2.TIF	label.ROS488_ICAM555_VECad647__Plate_D_p00_0_F07f00d0.TIF	ROS488_ICAM555_VECad647__Plate_D_p00_0_F07f00d1.TIF	ROS488_ICAM555_VECad647__Plate_D_p00_0_F07f00d3.TIF	0	0	0	0	0	421	1	1536	1536	1536	1536	1536	421	b'eLsGJn1IsxntLA++eCKps+xmYD7aWR6MJRaNomW0s0yFaBntLQ/SiBntLQ/CSDGkUqSAWgV2ALR3hFE='	0.0449439212679863	0.07294274121522903	0.04411058872938156	0.03183294	0.00561098	0.00977765	0.42852277	0.7154	0.44816118	0.07927531003952026
-1	-1	-1	-1	-1	391.0	0.0	0.0	2.015625	0.0	0.875	30.0625	0.796875	0.015625	0.015625	0.0	2.59375	0.34375	0.921875	0.125	0.125	ROS488_ICAM555_VECad647__Plate_D_p00_0_F07f01d0.TIF	ROS488_ICAM555_VECad647__Plate_D_p00_0_F07f01d2.TIF	label.ROS488_ICAM555_VECad647__Plate_D_p00_0_F07f01d0.TIF	ROS488_ICAM555_VECad647__Plate_D_p00_0_F07f01d1.TIF	ROS488_ICAM555_VECad647__Plate_D_p00_0_F07f01d3.TIF	0	0	0	0	0	422	1	1536	1536	1536	1536	1536	422	b'eLsGJn1IsxntLA++eCKps+xmYJ5mYDjaWR50JRaNomW0s0yFaBntLQ/SiBntLQ/CSDGkUqSAWgV2AMXmhFY='	0.045777253806591034	0.07294274121522903	0.04411058872938156	0.029860787	0.00561098	0.010610983	0.42852277	0.7154	0.44816118	0.07988901436328888
-1	-1	-1	-1	-1	369.0	0.0	0.0	1.984375	0.0	0.890625	28.984375	0.78125	0.03125	0.015625	0.015625	2.5	0.34375	0.921875	0.109375	0.125	ROS488_ICAM555_VECad647__Plate_D_p00_0_F07f02d0.TIF	ROS488_ICAM555_VECad647__Plate_D_p00_0_F07f02d2.TIF	label.ROS488_ICAM555_VECad647__Plate_D_p00_0_F07f02d0.TIF	ROS488_ICAM555_VECad647__Plate_D_p00_0_F07f02d1.TIF	ROS488_ICAM555_VECad647__Plate_D_p00_0_F07f02d3.TIF	0	0	0	0	0	423	1	1536	1536	1536	1536	1536	423	b'eLsGJn1IsxntLA++eCKps+xmYJ5mYDTaWR50JRaNomW0s0yFaBntLQ/SiBntLQ/CSDGkUqSAWgV2ANdVhFs='	0.04661059007048607	0.07855372130870819	0.04411058872938156	0.043277256	0.0056109875	0.010610975	0.42852277	0.7154	0.44816118	0.09569096565246582
-1	-1	-1	-1	-1	351.0	0.0	0.0	2.015625	0.0	0.875	28.734375	0.8125	0.015625	0.015625	0.015625	2.453125	0.34375	0.921875	0.109375	0.125	ROS488_ICAM555_VECad647__Plate_D_p00_0_F07f03d0.TIF	ROS488_ICAM555_VECad647__Plate_D_p00_0_F07f03d2.TIF	label.ROS488_ICAM555_VECad647__Plate_D_p00_0_F07f03d0.TIF	ROS488_ICAM555_VECad647__Plate_D_p00_0_F07f03d1.TIF	ROS488_ICAM555_VECad647__Plate_D_p00_0_F07f03d3.TIF	0	0	0	0	0	424	1	1536	1536	1536	1536	1536	424	b'eLsGJn1IsxntLA++eCKps+xmYJ5mYDzaWR50JRaNomW0s0yFaBntLQ/SiBntLQ/CSDGkUqSAWgV2AOjEhGA='	0.0449439212679863	0.08135921508073807	0.04411058872938156	0.038805094	0.0056109875	0.010610983	0.42852277	0.7154	0.44816118	0.09203992287317912
-1	-1	-1	-1	-1	307.0	0.0	0.0	2.0	0.0	0.875	26.28125	0.796875	0.015625	0.015625	0.015625	2.140625	0.328125	0.90625	0.125	0.125	ROS488_ICAM555_VECad647__Plate_D_p00_0_F07f04d0.TIF	ROS488_ICAM555_VECad647__Plate_D_p00_0_F07f04d2.TIF	label.ROS488_ICAM555_VECad647__Plate_D_p00_0_F07f04d0.TIF	ROS488_ICAM555_VECad647__Plate_D_p00_0_F07f04d1.TIF	ROS488_ICAM555_VECad647__Plate_D_p00_0_F07f04d3.TIF	0	0	0	0	0	425	1	1536	1536	1536	1536	1536	425	b'eLsGJn1IsxntLA++eCKps+xmYJ5mYDLaWR50JRaNomW0s0yFaBntLQ/SiBntLQ/CSDGkUqSAWgV2APozhGU='	0.0449439212679863	0.08697019517421722	0.04411058872938156	0.022055298	0.0056109875	0.00977765	0.42852277	0.7154	0.44816118	0.08428861697514851
-1	-1	-1	-1	-1	366.0	0.0	0.0	2.0	0.0	0.890625	29.78125	0.796875	0.015625	0.015625	0.015625	2.421875	0.34375	0.921875	0.109375	0.125	ROS488_ICAM555_VECad647__Plate_D_p00_0_F07f05d0.TIF	ROS488_ICAM555_VECad647__Plate_D_p00_0_F07f05d2.TIF	label.ROS488_ICAM555_VECad647__Plate_D_p00_0_F07f05d0.TIF	ROS488_ICAM555_VECad647__Plate_D_p00_0_F07f05d1.TIF	ROS488_ICAM555_VECad647__Plate_D_p00_0_F07f05d3.TIF	0	0	0	0	0	426	1	1536	1536	1536	1536	1536	426	b'eLsGJn1IsxntLA++eCKps+xmYJ5mYDraWR50JRaNomW0s0yFaBntLQ/SiBntLQ/CSDGkUqSAWgV2AAuxhGo='	0.04130509868264198	0.07855372130870819	0.04411058872938156	0.034332946	0.0056109875	0.010610983	0.42852277	0.7154	0.44816118	0.0826110988855362
-1	-1	-1	-1	-1	373.0	0.0	0.0	2.015625	0.0	0.875	28.375	0.78125	0.015625	0.015625	0.015625	2.34375	0.34375	0.921875	0.109375	0.140625	ROS488_ICAM555_VECad647__Plate_D_p00_0_F07f06d0.TIF	ROS488_ICAM555_VECad647__Plate_D_p00_0_F07f06d2.TIF	label.ROS488_ICAM555_VECad647__Plate_D_p00_0_F07f06d0.TIF	ROS488_ICAM555_VECad647__Plate_D_p00_0_F07f06d1.TIF	ROS488_ICAM555_VECad647__Plate_D_p00_0_F07f06d3.TIF	0	0	0	0	0	427	1	1536	1536	1536	1536	1536	427	b'eLsGJn1IsxntLA++eCKps+xmYJ5mYDbaWR50JRaNomW0s0yFaBntLQ/SiBntLQ/CSDGkUqSAWgV2AB0ghG8='	0.045777253806591034	0.08135921508073807	0.04411058872938156	0.034332946	0.0056109875	0.00977765	0.42852277	0.7154	0.44816118	0.09011412660280864
-1	-1	-1	-1	-1	396.0	0.0	0.0	2.0	0.0	0.890625	30.859375	0.796875	0.015625	0.015625	0.015625	2.5	0.34375	0.921875	0.109375	0.125	ROS488_ICAM555_VECad647__Plate_D_p00_0_F07f07d0.TIF	ROS488_ICAM555_VECad647__Plate_D_p00_0_F07f07d2.TIF	label.ROS488_ICAM555_VECad647__Plate_D_p00_0_F07f07d0.TIF	ROS488_ICAM555_VECad647__Plate_D_p00_0_F07f07d1.TIF	ROS488_ICAM555_VECad647__Plate_D_p00_0_F07f07d3.TIF	0	0	0	0	0	428	1	1536	1536	1536	1536	1536	428	b'eLsGJn1IsxntLA++eCKps+xmYJ5mYD7aWR50JRaNomW0s0yFaBntLQ/SiBntLQ/CSDGkUqSAWgV2AC6PhHQ='	0.04661059007048607	0.07574823498725891	0.04411058872938156	0.040471777	0.0056109875	0.010610983	0.42852277	0.7154	0.44816118	0.09188143412272136
-1	-1	-1	-1	-1	411.0	0.0	0.0	2.0	0.0	0.875	30.65625	0.78125	0.015625	0.015625	0.015625	2.578125	0.34375	0.90625	0.125	0.125	ROS488_ICAM555_VECad647__Plate_D_p00_0_F07f08d0.TIF	ROS488_ICAM555_VECad647__Plate_D_p00_0_F07f08d2.TIF	label.ROS488_ICAM555_VECad647__Plate_D_p00_0_F07f08d0.TIF	ROS488_ICAM555_VECad647__Plate_D_p00_0_F07f08d1.TIF	ROS488_ICAM555_VECad647__Plate_D_p00_0_F07f08d3.TIF	0	0	0	0	0	429	1	1536	1536	1536	1536	1536	429	b'eLsGJn1IsxntLA++eCKps+xmYJ5mYDHaWR50JRaNomW0s0yFaBntLQ/SiBntLQ/CSDGkUqSAWgV2AD/+hHk='	0.045777253806591034	0.07574823498725891	0.04411058872938156	0.040471777	0.00561098	0.010610983	0.42852277	0.7154	0.44816118	0.09163710474967957
-1	-1	-1	-1	-1	343.0	0.0	0.0	2.015625	0.0	0.875	29.203125	0.78125	0.0	0.015625	0.015625	2.328125	0.34375	0.90625	0.109375	0.125	ROS488_ICAM555_VECad647__Plate_D_p00_0_F07f09d0.TIF	ROS488_ICAM555_VECad647__Plate_D_p00_0_F07f09d2.TIF	label.ROS488_ICAM555_VECad647__Plate_D_p00_0_F07f09d0.TIF	ROS488_ICAM555_VECad647__Plate_D_p00_0_F07f09d1.TIF	ROS488_ICAM555_VECad647__Plate_D_p00_0_F07f09d3.TIF	0	0	0	0	0	430	1	1536	1536	1536	1536	1536	430	b'eLsGJn1IsxntLA++eCKps+xmYJ5mYDnaWR50JRaNomW0s0yFaBntLQ/SiBntLQ/CSDGkUqSAWgV2AFFthH4='	0.045777253806591034	0.08135921508073807	0.04411058872938156	0.03963843	0.0056109875	0.010610983	0.42852277	0.7154	0.44816118	0.09269911050796509
-1	-1	-1	-1	-1	373.0	0.0	0.0	1.984375	0.0	0.875	30.34375	0.78125	0.015625	0.015625	0.015625	2.59375	0.34375	0.90625	0.125	0.125	ROS488_ICAM555_VECad647__Plate_D_p00_0_F07f10d0.TIF	ROS488_ICAM555_VECad647__Plate_D_p00_0_F07f10d2.TIF	label.ROS488_ICAM555_VECad647__Plate_D_p00_0_F07f10d0.TIF	ROS488_ICAM555_VECad647__Plate_D_p00_0_F07f10d1.TIF	ROS488_ICAM555_VECad647__Plate_D_p00_0_F07f10d3.TIF	0	0	0	0	0	431	1	1536	1536	1536	1536	1536	431	b'eLsGJn1IsxntLA++eCKps+xmYJ5mONpZHnwlFo2iZbSzTIVoGe0tD9KIGe0tD8JIMaRSpIBaBXYAxeuEVg=='	0.045777253806591034	0.07574823498725891	0.04411058872938156	0.03433294	0.00561098	0.010610983	0.42852277	0.7154	0.44816118	0.08576821287473042
-1	-1	-1	-1	-1	302.0	0.0	0.0	1.984375	0.0	0.875	25.875	0.78125	0.015625	0.015625	0.0	1.96875	0.34375	0.921875	0.109375	0.125	ROS488_ICAM555_VECad647__Plate_D_p00_0_F07f11d0.TIF	ROS488_ICAM555_VECad647__Plate_D_p00_0_F07f11d2.TIF	label.ROS488_ICAM555_VECad647__Plate_D_p00_0_F07f11d0.TIF	ROS488_ICAM555_VECad647__Plate_D_p00_0_F07f11d1.TIF	ROS488_ICAM555_VECad647__Plate_D_p00_0_F07f11d3.TIF	0	0	0	0	0	432	1	1536	1536	1536	1536	1536	432	b'eLsGJn1IsxntLA++eCKps+xmYJ5maDjaWR50JRaNomW0s0yFaBntLQ/SiBntLQ/CSDGkUqSAWgV2ANdahFs='	0.0449439212679863	0.07855372130870819	0.04411058872938156	0.022055298	0.0056109875	0.00977765	0.42852277	0.7154	0.44816118	0.08811465899149577
-1	-1	-1	-1	-1	39.0	0.0	0.0	1.984375	0.0	0.859375	18.09375	0.828125	0.015625	0.015625	0.015625	0.609375	0.34375	0.921875	0.109375	0.125	ROS488_ICAM555_VECad647__Plate_D_p00_0_F08f00d0.TIF	ROS488_ICAM555_VECad647__Plate_D_p00_0_F08f00d2.TIF	label.ROS488_ICAM555_VECad647__Plate_D_p00_0_F08f00d0.TIF	ROS488_ICAM555_VECad647__Plate_D_p00_0_F08f00d1.TIF	ROS488_ICAM555_VECad647__Plate_D_p00_0_F08f00d3.TIF	0	0	0	0	0	433	1	1536	1536	1536	1536	1536	433	b'eLsGJn1IsxntLA++eCKps+xmYDHaWR6MJRaNomW0s0yFaBntLQ/SiBntLQ/CSDGkUqSAWgV2AMX1hFY='	0.03349960595369339	0.07294274121522903	0.03797176480293274	0.0053054877	0.00561098	0.004472159	0.42852277	0.7154	0.44816118	0.040555551648139954
-1	-1	-1	-1	-1	15.0	0.0	0.0	1.984375	0.0	0.859375	15.65625	0.8125	0.015625	0.015625	0.015625	0.5625	0.34375	0.921875	0.109375	0.125	ROS488_ICAM555_VECad647__Plate_D_p00_0_F08f01d0.TIF	ROS488_ICAM555_VECad647__Plate_D_p00_0_F08f01d2.TIF	label.ROS488_ICAM555_VECad647__Plate_D_p00_0_F08f01d0.TIF	ROS488_ICAM555_VECad647__Plate_D_p00_0_F08f01d1.TIF	ROS488_ICAM555_VECad647__Plate_D_p00_0_F08f01d3.TIF	0	0	0	0	0	434	1	1536	1536	1536	1536	1536	434	b'eLsGJn1IsxntLA++eCKps+xmYJFmYDjaWR50JRaNomW0s0yFaBntLQ/SiBntLQ/CSDGkUqSAWgV2ANdkhFs='	0.029860787093639374	0.07013725489377975	0.03797176480293274	0.004472155	0.00561098	0.004472159	0.42852277	0.7154	0.44816118	0.03821589797735214
-1	-1	-1	-1	-1	16.0	0.0	0.0	1.953125	0.0	0.875	18.234375	0.8125	0.015625	0.015625	0.015625	0.546875	0.34375	0.90625	0.109375	0.140625	ROS488_ICAM555_VECad647__Plate_D_p00_0_F08f02d0.TIF	ROS488_ICAM555_VECad647__Plate_D_p00_0_F08f02d2.TIF	label.ROS488_ICAM555_VECad647__Plate_D_p00_0_F08f02d0.TIF	ROS488_ICAM555_VECad647__Plate_D_p00_0_F08f02d1.TIF	ROS488_ICAM555_VECad647__Plate_D_p00_0_F08f02d3.TIF	0	0	0	0	0	435	1	1536	1536	1536	1536	1536	435	b'eLsGJn1IsxntLA++eCKps+xmYJFmYDTaWR50JRaNomW0s0yFaBntLQ/SiBntLQ/CSDGkUqSAWgV2AOjThGA='	0.03349960595369339	0.07294274121522903	0.038805097341537476	0.004472155	0.00561098	0.0053054914	0.42852277	0.7154	0.44816118	0.03858350217342377
-1	-1	-1	-1	-1	22.0	0.0	0.0	1.984375	0.0	0.859375	17.25	0.828125	0.015625	0.015625	0.015625	0.5625	0.34375	0.921875	0.109375	0.140625	ROS488_ICAM555_VECad647__Plate_D_p00_0_F08f03d0.TIF	ROS488_ICAM555_VECad647__Plate_D_p00_0_F08f03d2.TIF	label.ROS488_ICAM555_VECad647__Plate_D_p00_0_F08f03d0.TIF	ROS488_ICAM555_VECad647__Plate_D_p00_0_F08f03d1.TIF	ROS488_ICAM555_VECad647__Plate_D_p00_0_F08f03d3.TIF	0	0	0	0	0	436	1	1536	1536	1536	1536	1536	436	b'eLsGJn1IsxntLA++eCKps+xmYJFmYDzaWR50JRaNomW0s0yFaBntLQ/SiBntLQ/CSDGkUqSAWgV2APpChGU='	0.03349960595369339	0.07574823498725891	0.038805097341537476	0.004472155	0.00561098	0.0053054914	0.42852277	0.7154	0.44816118	0.03962749242782593
-1	-1	-1	-1	-1	13.0	0.0	0.0	1.96875	0.0	0.875	23.578125	0.828125	0.015625	0.015625	0.015625	0.546875	0.34375	0.90625	0.09375	0.125	ROS488_ICAM555_VECad647__Plate_D_p00_0_F08f04d0.TIF	ROS488_ICAM555_VECad647__Plate_D_p00_0_F08f04d2.TIF	label.ROS488_ICAM555_VECad647__Plate_D_p00_0_F08f04d0.TIF	ROS488_ICAM555_VECad647__Plate_D_p00_0_F08f04d1.TIF	ROS488_ICAM555_VECad647__Plate_D_p00_0_F08f04d3.TIF	0	0	0	0	0	437	1	1536	1536	1536	1536	1536	437	b'eLsGJn1IsxntLA++eCKps+xmYJFmYDLaWR50JRaNomW0s0yFaBntLQ/SiBntLQ/CSDGkUqSAWgV2AAvAhGo='	0.034332942217588425	0.08416470140218735	0.038805097341537476	0.0036388226	0.00561098	0.004472159	0.42852277	0.7154	0.44816118	0.03876528640588125
-1	-1	-1	-1	-1	33.0	0.0	0.0	1.96875	0.0	0.859375	17.859375	0.796875	0.015625	0.015625	0.015625	0.609375	0.34375	0.921875	0.109375	0.140625	ROS488_ICAM555_VECad647__Plate_D_p00_0_F08f05d0.TIF	ROS488_ICAM555_VECad647__Plate_D_p00_0_F08f05d2.TIF	label.ROS488_ICAM555_VECad647__Plate_D_p00_0_F08f05d0.TIF	ROS488_ICAM555_VECad647__Plate_D_p00_0_F08f05d1.TIF	ROS488_ICAM555_VECad647__Plate_D_p00_0_F08f05d3.TIF	0	0	0	0	0	438	1	1536	1536	1536	1536	1536	438	b'eLsGJn1IsxntLA++eCKps+xmYJFmYDraWR50JRaNomW0s0yFaBntLQ/SiBntLQ/CSDGkUqSAWgV2AB0vhG8='	0.029860787093639374	0.07574823498725891	0.038805097341537476	0.004472155	0.00561098	0.004472159	0.42852277	0.7154	0.44816118	0.038724844654401146
-1	-1	-1	-1	-1	30.0	0.0	0.0	1.984375	0.0	0.875	17.78125	0.828125	0.015625	0.015625	0.015625	0.609375	0.34375	0.921875	0.109375	0.125	ROS488_ICAM555_VECad647__Plate_D_p00_0_F08f06d0.TIF	ROS488_ICAM555_VECad647__Plate_D_p00_0_F08f06d2.TIF	label.ROS488_ICAM555_VECad647__Plate_D_p00_0_F08f06d0.TIF	ROS488_ICAM555_VECad647__Plate_D_p00_0_F08f06d1.TIF	ROS488_ICAM555_VECad647__Plate_D_p00_0_F08f06d3.TIF	0	0	0	0	0	439	1	1536	1536	1536	1536	1536	439	b'eLsGJn1IsxntLA++eCKps+xmYJFmYDbaWR50JRaNomW0s0yFaBntLQ/SiBntLQ/CSDGkUqSAWgV2AC6ehHQ='	0.034332942217588425	0.08416470140218735	0.038805097341537476	0.0036388226	0.00561098	0.004472159	0.42852277	0.7154	0.44816118	0.040884196758270264
-1	-1	-1	-1	-1	36.0	0.0	0.0	1.9375	0.0	0.890625	17.3125	0.828125	0.015625	0.015625	0.015625	0.625	0.34375	0.921875	0.109375	0.125	ROS488_ICAM555_VECad647__Plate_D_p00_0_F08f07d0.TIF	ROS488_ICAM555_VECad647__Plate_D_p00_0_F08f07d2.TIF	label.ROS488_ICAM555_VECad647__Plate_D_p00_0_F08f07d0.TIF	ROS488_ICAM555_VECad647__Plate_D_p00_0_F08f07d1.TIF	ROS488_ICAM555_VECad647__Plate_D_p00_0_F08f07d3.TIF	0	0	0	0	0	440	1	1536	1536	1536	1536	1536	440	b'eLsGJn1IsxntLA++eCKps+xmYJFmYD7aWR50JRaNomW0s0yFaBntLQ/SiBntLQ/CSDGkUqSAWgV2AEANhHk='	0.03349960595369339	0.07574823498725891	0.038805097341537476	0.004472155	0.00561098	0.004472159	0.42852277	0.7154	0.44816118	0.041931028167406716
-1	-1	-1	-1	-1	23.0	0.0	0.0	1.953125	0.0	0.859375	17.53125	0.796875	0.015625	0.015625	0.015625	0.578125	0.34375	0.921875	0.109375	0.125	ROS488_ICAM555_VECad647__Plate_D_p00_0_F08f08d0.TIF	ROS488_ICAM555_VECad647__Plate_D_p00_0_F08f08d2.TIF	label.ROS488_ICAM555_VECad647__Plate_D_p00_0_F08f08d0.TIF	ROS488_ICAM555_VECad647__Plate_D_p00_0_F08f08d1.TIF	ROS488_ICAM555_VECad647__Plate_D_p00_0_F08f08d3.TIF	0	0	0	0	0	441	1	1536	1536	1536	1536	1536	441	b'eLsGJn1IsxntLA++eCKps+xmYJFmYDHaWR50JRaNomW0s0yFaBntLQ/SiBntLQ/CSDGkUqSAWgV2AFF8hH4='	0.03349960595369339	0.07574823498725891	0.038805097341537476	0.004472155	0.00561098	0.004472159	0.42852277	0.7154	0.44816118	0.03941973795493444
-1	-1	-1	-1	-1	7.0	0.0	0.0	1.9375	0.0	0.875	18.078125	0.828125	0.015625	0.015625	0.015625	0.53125	0.34375	0.90625	0.109375	0.140625	ROS488_ICAM555_VECad647__Plate_D_p00_0_F08f09d0.TIF	ROS488_ICAM555_VECad647__Plate_D_p00_0_F08f09d2.TIF	label.ROS488_ICAM555_VECad647__Plate_D_p00_0_F08f09d0.TIF	ROS488_ICAM555_VECad647__Plate_D_p00_0_F08f09d1.TIF	ROS488_ICAM555_VECad647__Plate_D_p00_0_F08f09d3.TIF	0	0	0	0	0	442	1	1536	1536	1536	1536	1536	442	b'eLsGJn1IsxntLA++eCKps+xmYJFmYDnaWR50JRaNomW0s0yFaBntLQ/SiBntLQ/CSDGkUqSAWgV2AGLrhIM='	0.034332942217588425	0.07855372130870819	0.038805097341537476	0.0036388226	0.00561098	0.004472159	0.42852277	0.7154	0.44816118	0.040630569060643516
-1	-1	-1	-1	-1	16.0	0.0	0.0	1.96875	0.0	0.875	17.421875	0.828125	0.03125	0.015625	0.015625	0.5625	0.34375	0.921875	0.09375	0.125	ROS488_ICAM555_VECad647__Plate_D_p00_0_F08f10d0.TIF	ROS488_ICAM555_VECad647__Plate_D_p00_0_F08f10d2.TIF	label.ROS488_ICAM555_VECad647__Plate_D_p00_0_F08f10d0.TIF	ROS488_ICAM555_VECad647__Plate_D_p00_0_F08f10d1.TIF	ROS488_ICAM555_VECad647__Plate_D_p00_0_F08f10d3.TIF	0	0	0	0	0	443	1	1536	1536	1536	1536	1536	443	b'eLsGJn1IsxntLA++eCKps+xmYJFmONpZHnwlFo2iZbSzTIVoGe0tD9KIGe0tD8JIMaRSpIBaBXYA12mEWw=='	0.03349960595369339	0.07574823498725891	0.038805097341537476	0.004472155	0.00561098	0.004472159	0.42852277	0.7154	0.44816118	0.0388408030072848
-1	-1	-1	-1	-1	15.0	0.0	0.0	1.953125	0.0	0.859375	18.625	0.8125	0.015625	0.015625	0.015625	0.546875	0.34375	0.921875	0.109375	0.125	ROS488_ICAM555_VECad647__Plate_D_p00_0_F08f11d0.TIF	ROS488_ICAM555_VECad647__Plate_D_p00_0_F08f11d2.TIF	label.ROS488_ICAM555_VECad647__Plate_D_p00_0_F08f11d0.TIF	ROS488_ICAM555_VECad647__Plate_D_p00_0_F08f11d1.TIF	ROS488_ICAM555_VECad647__Plate_D_p00_0_F08f11d3.TIF	0	0	0	0	0	444	1	1536	1536	1536	1536	1536	444	b'eLsGJn1IsxntLA++eCKps+xmYJFmaDjaWR50JRaNomW0s0yFaBntLQ/SiBntLQ/CSDGkUqSAWgV2AOjYhGA='	0.034332942217588425	0.08135921508073807	0.03963842988014221	0.0036388226	0.0056109875	0.004472159	0.42852277	0.7154	0.44816118	0.040363880495230355
-1	-1	-1	-1	-1	726.0	0.0	0.0	2.0	0.0	0.875	33.34375	0.828125	0.015625	0.015625	0.015625	2.671875	0.34375	0.921875	0.109375	0.140625	ROS488_ICAM555_VECad647__Plate_D_p00_0_F09f00d0.TIF	ROS488_ICAM555_VECad647__Plate_D_p00_0_F09f00d2.TIF	label.ROS488_ICAM555_VECad647__Plate_D_p00_0_F09f00d0.TIF	ROS488_ICAM555_VECad647__Plate_D_p00_0_F09f00d1.TIF	ROS488_ICAM555_VECad647__Plate_D_p00_0_F09f00d3.TIF	0	0	0	0	0	445	1	1536	1536	1536	1536	1536	445	b'eLsGJn1IsxntLA++eCKps+xmYDnaWR6MJRaNomW0s0yFaBntLQ/SiBntLQ/CSDGkUqSAWgV2ANdzhFs='	0.04130509868264198	0.07855372130870819	0.03963842988014221	0.016749803	0.0056109875	0.0053054914	0.42852277	0.7154	0.44816118	0.06203615168730418
-1	-1	-1	-1	-1	818.0	0.0	0.0	1.984375	0.0	0.859375	34.859375	0.8125	0.015625	0.015625	0.0	2.859375	0.34375	0.921875	0.109375	0.140625	ROS488_ICAM555_VECad647__Plate_D_p00_0_F09f01d0.TIF	ROS488_ICAM555_VECad647__Plate_D_p00_0_F09f01d2.TIF	label.ROS488_ICAM555_VECad647__Plate_D_p00_0_F09f01d0.TIF	ROS488_ICAM555_VECad647__Plate_D_p00_0_F09f01d1.TIF	ROS488_ICAM555_VECad647__Plate_D_p00_0_F09f01d3.TIF	0	0	0	0	0	446	1	1536	1536	1536	1536	1536	446	b'eLsGJn1IsxntLA++eCKps+xmYJlmYDjaWR50JRaNomW0s0yFaBntLQ/SiBntLQ/CSDGkUqSAWgV2AOjihGA='	0.0449439212679863	0.07574823498725891	0.03963842988014221	0.01591647	0.00561098	0.0053054914	0.42852277	0.7154	0.44816118	0.060822486877441406
-1	-1	-1	-1	-1	608.0	0.0	0.0	1.984375	0.0	0.859375	32.53125	0.8125	0.015625	0.015625	0.015625	2.640625	0.34375	0.90625	0.109375	0.125	ROS488_ICAM555_VECad647__Plate_D_p00_0_F09f02d0.TIF	ROS488_ICAM555_VECad647__Plate_D_p00_0_F09f02d2.TIF	label.ROS488_ICAM555_VECad647__Plate_D_p00_0_F09f02d0.TIF	ROS488_ICAM555_VECad647__Plate_D_p00_0_F09f02d1.TIF	ROS488_ICAM555_VECad647__Plate_D_p00_0_F09f02d3.TIF	0	0	0	0	0	447	1	1536	1536	1536	1536	1536	447	b'eLsGJn1IsxntLA++eCKps+xmYJlmYDTaWR50JRaNomW0s0yFaBntLQ/SiBntLQ/CSDGkUqSAWgV2APpRhGU='	0.0449439212679863	0.08135921508073807	0.03963842988014221	0.01758314	0.0056109875	0.004472159	0.42852277	0.7154	0.44816118	0.06752337018648784
-1	-1	-1	-1	-1	654.0	0.0	0.0	1.96875	0.0	0.875	34.28125	0.796875	0.015625	0.015625	0.015625	2.859375	0.34375	0.921875	0.109375	0.140625	ROS488_ICAM555_VECad647__Plate_D_p00_0_F09f03d0.TIF	ROS488_ICAM555_VECad647__Plate_D_p00_0_F09f03d2.TIF	label.ROS488_ICAM555_VECad647__Plate_D_p00_0_F09f03d0.TIF	ROS488_ICAM555_VECad647__Plate_D_p00_0_F09f03d1.TIF	ROS488_ICAM555_VECad647__Plate_D_p00_0_F09f03d3.TIF	0	0	0	0	0	448	1	1536	1536	1536	1536	1536	448	b'eLsGJn1IsxntLA++eCKps+xmYJlmYDzaWR50JRaNomW0s0yFaBntLQ/SiBntLQ/CSDGkUqSAWgV2AAvPhGo='	0.05024941265583038	0.08416470140218735	0.043277256190776825	0.020388626	0.0056109875	0.0053054914	0.42852277	0.7154	0.44816118	0.07255946099758148
-1	-1	-1	-1	-1	569.0	0.0	0.0	2.0	0.0	0.875	31.28125	0.796875	0.015625	0.015625	0.015625	2.671875	0.34375	0.921875	0.109375	0.140625	ROS488_ICAM555_VECad647__Plate_D_p00_0_F09f04d0.TIF	ROS488_ICAM555_VECad647__Plate_D_p00_0_F09f04d2.TIF	label.ROS488_ICAM555_VECad647__Plate_D_p00_0_F09f04d0.TIF	ROS488_ICAM555_VECad647__Plate_D_p00_0_F09f04d1.TIF	ROS488_ICAM555_VECad647__Plate_D_p00_0_F09f04d3.TIF	0	0	0	0	0	449	1	1536	1536	1536	1536	1536	449	b'eLsGJn1IsxntLA++eCKps+xmYJlmYDLaWR50JRaNomW0s0yFaBntLQ/SiBntLQ/CSDGkUqSAWgV2AB0+hG8='	0.04661059007048607	0.09258118271827698	0.043277256190776825	0.01758314	0.00561098	0.0053054914	0.42852277	0.7154	0.44816118	0.06919689973195393
-1	-1	-1	-1	-1	657.0	0.0	0.0	2.0	0.0	0.875	32.734375	0.8125	0.015625	0.015625	0.015625	2.828125	0.359375	0.90625	0.125	0.125	ROS488_ICAM555_VECad647__Plate_D_p00_0_F09f05d0.TIF	ROS488_ICAM555_VECad647__Plate_D_p00_0_F09f05d2.TIF	label.ROS488_ICAM555_VECad647__Plate_D_p00_0_F09f05d0.TIF	ROS488_ICAM555_VECad647__Plate_D_p00_0_F09f05d1.TIF	ROS488_ICAM555_VECad647__Plate_D_p00_0_F09f05d3.TIF	0	0	0	0	0	450	1	1536	1536	1536	1536	1536	450	b'eLsGJn1IsxntLA++eCKps+xmYJlmYDraWR50JRaNomW0s0yFaBntLQ/SiBntLQ/CSDGkUqSAWgV2AC6thHQ='	0.045777253806591034	0.08135921508073807	0.043277256190776825	0.016749807	0.0056109875	0.0053054914	0.42852277	0.7154	0.44816118	0.06520642340183258
-1	-1	-1	-1	-1	640.0	0.0	0.0	2.0	0.0	0.859375	33.5	0.78125	0.015625	0.03125	0.015625	2.75	0.34375	0.921875	0.109375	0.140625	ROS488_ICAM555_VECad647__Plate_D_p00_0_F09f06d0.TIF	ROS488_ICAM555_VECad647__Plate_D_p00_0_F09f06d2.TIF	label.ROS488_ICAM555_VECad647__Plate_D_p00_0_F09f06d0.TIF	ROS488_ICAM555_VECad647__Plate_D_p00_0_F09f06d1.TIF	ROS488_ICAM555_VECad647__Plate_D_p00_0_F09f06d3.TIF	0	0	0	0	0	451	1	1536	1536	1536	1536	1536	451	b'eLsGJn1IsxntLA++eCKps+xmYJlmYDbaWR50JRaNomW0s0yFaBntLQ/SiBntLQ/CSDGkUqSAWgV2AEAchHk='	0.04661059007048607	0.08416470140218735	0.043277256190776825	0.0167498	0.00561098	0.0053054914	0.42852277	0.7154	0.44816118	0.06632116436958313
-1	-1	-1	-1	-1	685.0	0.0	0.0	2.015625	0.0	0.859375	33.90625	0.796875	0.015625	0.015625	0.015625	2.75	0.34375	0.921875	0.109375	0.125	ROS488_ICAM555_VECad647__Plate_D_p00_0_F09f07d0.TIF	ROS488_ICAM555_VECad647__Plate_D_p00_0_F09f07d2.TIF	label.ROS488_ICAM555_VECad647__Plate_D_p00_0_F09f07d0.TIF	ROS488_ICAM555_VECad647__Plate_D_p00_0_F09f07d1.TIF	ROS488_ICAM555_VECad647__Plate_D_p00_0_F09f07d3.TIF	0	0	0	0	0	452	1	1536	1536	1536	1536	1536	452	b'eLsGJn1IsxntLA++eCKps+xmYJlmYD7aWR50JRaNomW0s0yFaBntLQ/SiBntLQ/CSDGkUqSAWgV2AFGLhH4='	0.0449439212679863	0.08135921508073807	0.03963842988014221	0.016749807	0.0056109875	0.004472159	0.42852277	0.7154	0.44816118	0.06506397823492686
-1	-1	-1	-1	-1	703.0	0.0	0.0	2.0	0.0	0.875	34.40625	0.8125	0.015625	0.015625	0.015625	2.8125	0.34375	0.921875	0.109375	0.125	ROS488_ICAM555_VECad647__Plate_D_p00_0_F09f08d0.TIF	ROS488_ICAM555_VECad647__Plate_D_p00_0_F09f08d2.TIF	label.ROS488_ICAM555_VECad647__Plate_D_p00_0_F09f08d0.TIF	ROS488_ICAM555_VECad647__Plate_D_p00_0_F09f08d1.TIF	ROS488_ICAM555_VECad647__Plate_D_p00_0_F09f08d3.TIF	0	0	0	0	0	453	1	1536	1536	1536	1536	1536	453	b'eLsGJn1IsxntLA++eCKps+xmYJlmYDHaWR50JRaNomW0s0yFaBntLQ/SiBntLQ/CSDGkUqSAWgV2AGL6hIM='	0.045777253806591034	0.07855372130870819	0.03963842988014221	0.016749807	0.0056109875	0.004472159	0.42852277	0.7154	0.44816118	0.06558258334795634
-1	-1	-1	-1	-1	561.0	0.0	0.0	2.015625	0.0	0.875	31.8125	0.8125	0.015625	0.015625	0.015625	2.703125	0.34375	0.90625	0.109375	0.125	ROS488_ICAM555_VECad647__Plate_D_p00_0_F09f09d0.TIF	ROS488_ICAM555_VECad647__Plate_D_p00_0_F09f09d2.TIF	label.ROS488_ICAM555_VECad647__Plate_D_p00_0_F09f09d0.TIF	ROS488_ICAM555_VECad647__Plate_D_p00_0_F09f09d1.TIF	ROS488_ICAM555_VECad647__Plate_D_p00_0_F09f09d3.TIF	0	0	0	0	0	454	1	1536	1536	1536	1536	1536	454	b'eLsGJn1IsxntLA++eCKps+xmYJlmYDnaWR50JRaNomW0s0yFaBntLQ/SiBntLQ/CSDGkUqSAWgV2AHRphIg='	0.045777253806591034	0.08135921508073807	0.03963842988014221	0.016749807	0.0056109875	0.0053054914	0.42852277	0.7154	0.44816118	0.06725278993447621
-1	-1	-1	-1	-1	722.0	0.0	0.0	1.984375	0.0	0.875	33.578125	0.8125	0.015625	0.015625	0.015625	2.796875	0.34375	0.90625	0.109375	0.125	ROS488_ICAM555_VECad647__Plate_D_p00_0_F09f10d0.TIF	ROS488_ICAM555_VECad647__Plate_D_p00_0_F09f10d2.TIF	label.ROS488_ICAM555_VECad647__Plate_D_p00_0_F09f10d0.TIF	ROS488_ICAM555_VECad647__Plate_D_p00_0_F09f10d1.TIF	ROS488_ICAM555_VECad647__Plate_D_p00_0_F09f10d3.TIF	0	0	0	0	0	455	1	1536	1536	1536	1536	1536	455	b'eLsGJn1IsxntLA++eCKps+xmYJlmONpZHnwlFo2iZbSzTIVoGe0tD9KIGe0tD8JIMaRSpIBaBXYA6OeEYA=='	0.0449439212679863	0.07855372130870819	0.03963842988014221	0.015083138	0.0056109875	0.004472159	0.42852277	0.7154	0.44816118	0.06262050072352092
-1	-1	-1	-1	-1	528.0	0.0	0.0	2.0	0.0	0.875	29.203125	0.796875	0.015625	0.015625	0.015625	2.328125	0.359375	0.921875	0.109375	0.125	ROS488_ICAM555_VECad647__Plate_D_p00_0_F09f11d0.TIF	ROS488_ICAM555_VECad647__Plate_D_p00_0_F09f11d2.TIF	label.ROS488_ICAM555_VECad647__Plate_D_p00_0_F09f11d0.TIF	ROS488_ICAM555_VECad647__Plate_D_p00_0_F09f11d1.TIF	ROS488_ICAM555_VECad647__Plate_D_p00_0_F09f11d3.TIF	0	0	0	0	0	456	1	1536	1536	1536	1536	1536	456	b'eLsGJn1IsxntLA++eCKps+xmYJlmaDjaWR50JRaNomW0s0yFaBntLQ/SiBntLQ/CSDGkUqSAWgV2APpWhGU='	0.05024941265583038	0.08697019517421722	0.04411058872938156	0.016749803	0.008416466	0.0053054914	0.42852277	0.7154	0.44816118	0.07020379602909088
-1	-1	-1	-1	-1	340.0	0.0	0.0	2.0	0.0	0.890625	27.5	0.796875	0.015625	0.015625	0.015625	2.234375	0.34375	0.921875	0.109375	0.125	ROS488_ICAM555_VECad647__Plate_D_p00_0_F10f00d0.TIF	ROS488_ICAM555_VECad647__Plate_D_p00_0_F10f00d2.TIF	label.ROS488_ICAM555_VECad647__Plate_D_p00_0_F10f00d0.TIF	ROS488_ICAM555_VECad647__Plate_D_p00_0_F10f00d1.TIF	ROS488_ICAM555_VECad647__Plate_D_p00_0_F10f00d3.TIF	0	0	0	0	0	457	1	1536	1536	1536	1536	1536	457	b'eLsGJn1IsxntLA++eCKps+xmaDDaWR6EJRatomW0s0yFaBntLQ/SiBntLQ/CSDGkUqSAWgV2AEuIhDM='	0.0449439212679863	0.07855372130870819	0.04858274757862091	0.02652745	0.0056109875	0.012277648	0.42852277	0.7154	0.44816118	0.07905520002047221
-1	-1	-1	-1	-1	375.0	0.0	0.0	2.015625	0.0	0.890625	29.53125	0.78125	0.015625	0.015625	0.015625	2.25	0.34375	0.921875	0.109375	0.140625	ROS488_ICAM555_VECad647__Plate_D_p00_0_F10f01d0.TIF	ROS488_ICAM555_VECad647__Plate_D_p00_0_F10f01d2.TIF	label.ROS488_ICAM555_VECad647__Plate_D_p00_0_F10f01d0.TIF	ROS488_ICAM555_VECad647__Plate_D_p00_0_F10f01d1.TIF	ROS488_ICAM555_VECad647__Plate_D_p00_0_F10f01d3.TIF	0	0	0	0	0	458	1	1536	1536	1536	1536	1536	458	b'eLsGJn1IsxntLA++eCKps+xmaJBmYDjaWR5sJRatomW0s0yFaBntLQ/SiBntLQ/CSDGkUqSAWgV2AFz3hDg='	0.045777253806591034	0.07855372130870819	0.04858274757862091	0.028194118	0.0056109875	0.015083142	0.42852277	0.7154	0.44816118	0.08030772705872853
-1	-1	-1	-1	-1	326.0	0.0	0.0	2.015625	0.0	0.890625	26.734375	0.796875	0.015625	0.015625	0.015625	1.96875	0.359375	0.921875	0.109375	0.125	ROS488_ICAM555_VECad647__Plate_D_p00_0_F10f02d0.TIF	ROS488_ICAM555_VECad647__Plate_D_p00_0_F10f02d2.TIF	label.ROS488_ICAM555_VECad647__Plate_D_p00_0_F10f02d0.TIF	ROS488_ICAM555_VECad647__Plate_D_p00_0_F10f02d1.TIF	ROS488_ICAM555_VECad647__Plate_D_p00_0_F10f02d3.TIF	0	0	0	0	0	459	1	1536	1536	1536	1536	1536	459	b'eLsGJn1IsxntLA++eCKps+xmaJBmYDTaWR5sJRatomW0s0yFaBntLQ/SiBntLQ/CSDGkUqSAWgV2AG5mhD0='	0.0449439212679863	0.08416470140218735	0.0449439212679863	0.022055298	0.0056109875	0.011444315	0.42852277	0.7154	0.44816118	0.08680014808972676
-1	-1	-1	-1	-1	303.0	0.0	0.0	2.0	0.0	0.875	26.5	0.796875	0.015625	0.015625	0.015625	2.125	0.34375	0.921875	0.109375	0.125	ROS488_ICAM555_VECad647__Plate_D_p00_0_F10f03d0.TIF	ROS488_ICAM555_VECad647__Plate_D_p00_0_F10f03d2.TIF	label.ROS488_ICAM555_VECad647__Plate_D_p00_0_F10f03d0.TIF	ROS488_ICAM555_VECad647__Plate_D_p00_0_F10f03d1.TIF	ROS488_ICAM555_VECad647__Plate_D_p00_0_F10f03d3.TIF	0	0	0	0	0	460	1	1536	1536	1536	1536	1536	460	b'eLsGJn1IsxntLA++eCKps+xmaJBmYDzaWR5sJRatomW0s0yFaBntLQ/SiBntLQ/CSDGkUqSAWgV2AH/VhEI='	0.04661059007048607	0.08135921508073807	0.04858274757862091	0.028194122	0.0056109875	0.011444315	0.42852277	0.7154	0.44816118	0.0925654669602712
-1	-1	-1	-1	-1	298.0	0.0	0.0	2.0	0.0	0.890625	26.20312499999818	0.78125	0.015625	0.015625	0.015625	1.875	0.34375	0.921875	0.109375	0.125	ROS488_ICAM555_VECad647__Plate_D_p00_0_F10f04d0.TIF	ROS488_ICAM555_VECad647__Plate_D_p00_0_F10f04d2.TIF	label.ROS488_ICAM555_VECad647__Plate_D_p00_0_F10f04d0.TIF	ROS488_ICAM555_VECad647__Plate_D_p00_0_F10f04d1.TIF	ROS488_ICAM555_VECad647__Plate_D_p00_0_F10f04d3.TIF	0	0	0	0	0	461	1	1536	1536	1536	1536	1536	461	b'eLsGJn1IsxntLA++eCKps+xmaJBmYDLaWR5sJRatomW0s0yFaBntLQ/SiBntLQ/CSDGkUqSAWgV2AJFEhEc='	0.04661059007048607	0.09258118271827698	0.04858274757862091	0.016749807	0.008416466	0.00977765	0.42852277	0.7154	0.44816118	0.08474148313204448
-1	-1	-1	-1	-1	347.0	0.0	0.0	2.015625	0.0	0.890625	29.625	0.8125	0.015625	0.015625	0.015625	2.171875	0.34375	0.921875	0.109375	0.109375	ROS488_ICAM555_VECad647__Plate_D_p00_0_F10f05d0.TIF	ROS488_ICAM555_VECad647__Plate_D_p00_0_F10f05d2.TIF	label.ROS488_ICAM555_VECad647__Plate_D_p00_0_F10f05d0.TIF	ROS488_ICAM555_VECad647__Plate_D_p00_0_F10f05d1.TIF	ROS488_ICAM555_VECad647__Plate_D_p00_0_F10f05d3.TIF	0	0	0	0	0	462	1	1536	1536	1536	1536	1536	462	b'eLsGJn1IsxntLA++eCKps+xmaJBmYDraWR5sJRatomW0s0yFaBntLQ/SiBntLQ/CSDGkUqSAWgV2AKKzhEw='	0.0449439212679863	0.08416470140218735	0.04858274757862091	0.028194115	0.0056109875	0.015916474	0.42852277	0.7154	0.44816118	0.08193421860535939
-1	-1	-1	-1	-1	355.0	0.0	0.0	2.03125	0.0	0.875	27.328125	0.78125	0.015625	0.015625	0.015625	2.078125	0.34375	0.9375	0.109375	0.125	ROS488_ICAM555_VECad647__Plate_D_p00_0_F10f06d0.TIF	ROS488_ICAM555_VECad647__Plate_D_p00_0_F10f06d2.TIF	label.ROS488_ICAM555_VECad647__Plate_D_p00_0_F10f06d0.TIF	ROS488_ICAM555_VECad647__Plate_D_p00_0_F10f06d1.TIF	ROS488_ICAM555_VECad647__Plate_D_p00_0_F10f06d3.TIF	0	0	0	0	0	463	1	1536	1536	1536	1536	1536	463	b'eLsGJn1IsxntLA++eCKps+xmaJBmYDbaWR5sJRatomW0s0yFaBntLQ/SiBntLQ/CSDGkUqSAWgV2ALQihFE='	0.045777253806591034	0.08697019517421722	0.04858274757862091	0.02288863	0.008416466	0.011444315	0.42852277	0.7154	0.44816118	0.08275645971298218
-1	-1	-1	-1	-1	359.0	0.0	0.0	2.015625	0.0	0.875	27.96875	0.796875	0.015625	0.015625	0.015625	2.140625	0.34375	0.921875	0.109375	0.140625	ROS488_ICAM555_VECad647__Plate_D_p00_0_F10f07d0.TIF	ROS488_ICAM555_VECad647__Plate_D_p00_0_F10f07d2.TIF	label.ROS488_ICAM555_VECad647__Plate_D_p00_0_F10f07d0.TIF	ROS488_ICAM555_VECad647__Plate_D_p00_0_F10f07d1.TIF	ROS488_ICAM555_VECad647__Plate_D_p00_0_F10f07d3.TIF	0	0	0	0	0	464	1	1536	1536	1536	1536	1536	464	b'eLsGJn1IsxntLA++eCKps+xmaJBmYD7aWR5sJRatomW0s0yFaBntLQ/SiBntLQ/CSDGkUqSAWgV2AMWRhFY='	0.045777253806591034	0.08135921508073807	0.0449439212679863	0.02652745	0.0056109875	0.011444315	0.42852277	0.7154	0.44816118	0.08518247803052266
-1	-1	-1	-1	-1	348.0	0.0	0.0	1.96875	0.0	0.890625	28.65625	0.796875	0.015625	0.015625	0.015625	2.265625	0.34375	0.9375	0.109375	0.140625	ROS488_ICAM555_VECad647__Plate_D_p00_0_F10f08d0.TIF	ROS488_ICAM555_VECad647__Plate_D_p00_0_F10f08d2.TIF	label.ROS488_ICAM555_VECad647__Plate_D_p00_0_F10f08d0.TIF	ROS488_ICAM555_VECad647__Plate_D_p00_0_F10f08d1.TIF	ROS488_ICAM555_VECad647__Plate_D_p00_0_F10f08d3.TIF	0	0	0	0	0	465	1	1536	1536	1536	1536	1536	465	b'eLsGJn1IsxntLA++eCKps+xmaJBmYDHaWR5sJRatomW0s0yFaBntLQ/SiBntLQ/CSDGkUqSAWgV2ANcAhFs='	0.04661059007048607	0.08135921508073807	0.04858274757862091	0.03433294	0.0056109875	0.014249809	0.42852277	0.7154	0.44816118	0.08958621819814046
-1	-1	-1	-1	-1	370.0	0.0	0.0	2.03125	0.0	0.875	29.4375	0.8125	0.015625	0.015625	0.015625	2.359375	0.328125	0.90625	0.109375	0.125	ROS488_ICAM555_VECad647__Plate_D_p00_0_F10f09d0.TIF	ROS488_ICAM555_VECad647__Plate_D_p00_0_F10f09d2.TIF	label.ROS488_ICAM555_VECad647__Plate_D_p00_0_F10f09d0.TIF	ROS488_ICAM555_VECad647__Plate_D_p00_0_F10f09d1.TIF	ROS488_ICAM555_VECad647__Plate_D_p00_0_F10f09d3.TIF	0	0	0	0	0	466	1	1536	1536	1536	1536	1536	466	b'eLsGJn1IsxntLA++eCKps+xmaJBmYDnaWR5sJRatomW0s0yFaBntLQ/SiBntLQ/CSDGkUqSAWgV2AOhvhGA='	0.051916081458330154	0.08416470140218735	0.05024941265583038	0.03797176	0.008416466	0.0167498	0.42852277	0.7154	0.44816118	0.09522101283073425
-1	-1	-1	-1	-1	352.0	0.0	0.0	2.0	0.0	0.875	27.671875	0.765625	0.015625	0.015625	0.0	2.046875	0.34375	0.921875	0.109375	0.125	ROS488_ICAM555_VECad647__Plate_D_p00_0_F10f10d0.TIF	ROS488_ICAM555_VECad647__Plate_D_p00_0_F10f10d2.TIF	label.ROS488_ICAM555_VECad647__Plate_D_p00_0_F10f10d0.TIF	ROS488_ICAM555_VECad647__Plate_D_p00_0_F10f10d1.TIF	ROS488_ICAM555_VECad647__Plate_D_p00_0_F10f10d3.TIF	0	0	0	0	0	467	1	1536	1536	1536	1536	1536	467	b'eLsGJn1IsxntLA++eCKps+xmaJBmONpZHnQlFq2iZbSzTIVoGe0tD9KIGe0tD8JIMaRSpIBaBXYAXPyEOA=='	0.045777253806591034	0.08135921508073807	0.0449439212679863	0.022055298	0.008416466	0.011444315	0.42852277	0.7154	0.44816118	0.08217018842697144
-1	-1	-1	-1	-1	281.0	0.0	0.0	2.015625	0.0	0.890625	24.390625	0.796875	0.015625	0.015625	0.015625	1.65625	0.34375	0.90625	0.109375	0.125	ROS488_ICAM555_VECad647__Plate_D_p00_0_F10f11d0.TIF	ROS488_ICAM555_VECad647__Plate_D_p00_0_F10f11d2.TIF	label.ROS488_ICAM555_VECad647__Plate_D_p00_0_F10f11d0.TIF	ROS488_ICAM555_VECad647__Plate_D_p00_0_F10f11d1.TIF	ROS488_ICAM555_VECad647__Plate_D_p00_0_F10f11d3.TIF	0	0	0	0	0	468	1	1536	1536	1536	1536	1536	468	b'eLsGJn1IsxntLA++eCKps+xmaJBmaDjaWR5sJRatomW0s0yFaBntLQ/SiBntLQ/CSDGkUqSAWgV2AG5rhD0='	0.04130509868264198	0.08697019517421722	0.0449439212679863	0.011444315	0.0056109875	0.0069721565	0.42852277	0.7154	0.44816118	0.07668350636959076
-1	-1	-1	-1	-1	42.0	0.0	0.0	1.984375	0.0	0.875	17.796875	0.8125	0.015625	0.015625	0.015625	0.65625	0.359375	0.921875	0.109375	0.125	ROS488_ICAM555_VECad647__Plate_D_p00_0_F11f00d0.TIF	ROS488_ICAM555_VECad647__Plate_D_p00_0_F11f00d2.TIF	label.ROS488_ICAM555_VECad647__Plate_D_p00_0_F11f00d0.TIF	ROS488_ICAM555_VECad647__Plate_D_p00_0_F11f00d1.TIF	ROS488_ICAM555_VECad647__Plate_D_p00_0_F11f00d3.TIF	0	0	0	0	0	469	1	1536	1536	1536	1536	1536	469	b'eLsGJn1IsxntLA++eCKps+xmaDjaWR6EJRatomW0s0yFaBntLQ/SiBntLQ/CSDGkUqSAWgV2AF0GhDg='	0.034332942217588425	0.07574823498725891	0.038805097341537476	0.0053054914	0.00561098	0.004472159	0.42852277	0.7154	0.44816118	0.04742787778377533
-1	-1	-1	-1	-1	69.0	0.0	0.0	2.0	0.0	0.875	19.359375	0.8125	0.015625	0.015625	0.03125	0.765625	0.359375	0.921875	0.109375	0.140625	ROS488_ICAM555_VECad647__Plate_D_p00_0_F11f01d0.TIF	ROS488_ICAM555_VECad647__Plate_D_p00_0_F11f01d2.TIF	label.ROS488_ICAM555_VECad647__Plate_D_p00_0_F11f01d0.TIF	ROS488_ICAM555_VECad647__Plate_D_p00_0_F11f01d1.TIF	ROS488_ICAM555_VECad647__Plate_D_p00_0_F11f01d3.TIF	0	0	0	0	0	470	1	1536	1536	1536	1536	1536	470	b'eLsGJn1IsxntLA++eCKps+xmaJhmYDjaWR5sJRatomW0s0yFaBntLQ/SiBntLQ/CSDGkUqSAWgV2AG51hD0='	0.034332942217588425	0.07574823498725891	0.038805097341537476	0.0053054914	0.00561098	0.004472159	0.42852277	0.7154	0.44816118	0.05275416870911916
-1	-1	-1	-1	-1	63.0	0.0	0.0	1.96875	0.0	0.875	18.25	0.796875	0.015625	0.015625	0.03125	0.75	0.34375	0.90625	0.09375	0.125	ROS488_ICAM555_VECad647__Plate_D_p00_0_F11f02d0.TIF	ROS488_ICAM555_VECad647__Plate_D_p00_0_F11f02d2.TIF	label.ROS488_ICAM555_VECad647__Plate_D_p00_0_F11f02d0.TIF	ROS488_ICAM555_VECad647__Plate_D_p00_0_F11f02d1.TIF	ROS488_ICAM555_VECad647__Plate_D_p00_0_F11f02d3.TIF	0	0	0	0	0	471	1	1536	1536	1536	1536	1536	471	b'eLsGJn1IsxntLA++eCKps+xmaJhmYDTaWR5sJRatomW0s0yFaBntLQ/SiBntLQ/CSDGkUqSAWgV2AH/khEI='	0.03516627475619316	0.07855372130870819	0.038805097341537476	0.0053054914	0.0056109875	0.004472159	0.42852277	0.7154	0.44816118	0.05336851874987284
-1	-1	-1	-1	-1	45.0	0.0	0.0	1.953125	0.0	0.859375	17.21875	0.796875	0.015625	0.015625	0.015625	0.65625	0.34375	0.90625	0.109375	0.125	ROS488_ICAM555_VECad647__Plate_D_p00_0_F11f03d0.TIF	ROS488_ICAM555_VECad647__Plate_D_p00_0_F11f03d2.TIF	label.ROS488_ICAM555_VECad647__Plate_D_p00_0_F11f03d0.TIF	ROS488_ICAM555_VECad647__Plate_D_p00_0_F11f03d1.TIF	ROS488_ICAM555_VECad647__Plate_D_p00_0_F11f03d3.TIF	0	0	0	0	0	472	1	1536	1536	1536	1536	1536	472	b'eLsGJn1IsxntLA++eCKps+xmaJhmYDzaWR5sJRatomW0s0yFaBntLQ/SiBntLQ/CSDGkUqSAWgV2AJFThEc='	0.03516627475619316	0.07855372130870819	0.038805097341537476	0.0053054877	0.0056109875	0.004472159	0.42852277	0.7154	0.44816118	0.04797096053759257
-1	-1	-1	-1	-1	52.0	0.0	0.0	1.984375	0.0	0.875	18.09375	0.8125	0.015625	0.015625	0.015625	0.6875	0.34375	0.921875	0.109375	0.140625	ROS488_ICAM555_VECad647__Plate_D_p00_0_F11f04d0.TIF	ROS488_ICAM555_VECad647__Plate_D_p00_0_F11f04d2.TIF	label.ROS488_ICAM555_VECad647__Plate_D_p00_0_F11f04d0.TIF	ROS488_ICAM555_VECad647__Plate_D_p00_0_F11f04d1.TIF	ROS488_ICAM555_VECad647__Plate_D_p00_0_F11f04d3.TIF	0	0	0	0	0	473	1	1536	1536	1536	1536	1536	473	b'eLsGJn1IsxntLA++eCKps+xmaJhmYDLaWR5sJRatomW0s0yFaBntLQ/SiBntLQ/CSDGkUqSAWgV2AKLChEw='	0.0359996072947979	0.08697019517421722	0.03963842988014221	0.0053054877	0.0056109726	0.004472159	0.42852277	0.7154	0.44816118	0.05020332336425781
-1	-1	-1	-1	-1	62.0	0.0	0.0	1.953125	0.0	0.859375	18.265625	0.8125	0.015625	0.015625	0.015625	0.765625	0.359375	0.921875	0.09375	0.125	ROS488_ICAM555_VECad647__Plate_D_p00_0_F11f05d0.TIF	ROS488_ICAM555_VECad647__Plate_D_p00_0_F11f05d2.TIF	label.ROS488_ICAM555_VECad647__Plate_D_p00_0_F11f05d0.TIF	ROS488_ICAM555_VECad647__Plate_D_p00_0_F11f05d1.TIF	ROS488_ICAM555_VECad647__Plate_D_p00_0_F11f05d3.TIF	0	0	0	0	0	474	1	1536	1536	1536	1536	1536	474	b'eLsGJn1IsxntLA++eCKps+xmaJhmYDraWR5sJRatomW0s0yFaBntLQ/SiBntLQ/CSDGkUqSAWgV2ALQxhFE='	0.034332942217588425	0.08135921508073807	0.038805097341537476	0.0053054914	0.00561098	0.0053054914	0.42852277	0.7154	0.44816118	0.04873764018217722
-1	-1	-1	-1	-1	54.0	0.0	0.0	2.0	0.0	0.875	16.9375	0.8125	0.015625	0.015625	0.015625	0.75	0.34375	0.90625	0.09375	0.125	ROS488_ICAM555_VECad647__Plate_D_p00_0_F11f06d0.TIF	ROS488_ICAM555_VECad647__Plate_D_p00_0_F11f06d2.TIF	label.ROS488_ICAM555_VECad647__Plate_D_p00_0_F11f06d0.TIF	ROS488_ICAM555_VECad647__Plate_D_p00_0_F11f06d1.TIF	ROS488_ICAM555_VECad647__Plate_D_p00_0_F11f06d3.TIF	0	0	0	0	0	475	1	1536	1536	1536	1536	1536	475	b'eLsGJn1IsxntLA++eCKps+xmaJhmYDbaWR5sJRatomW0s0yFaBntLQ/SiBntLQ/CSDGkUqSAWgV2AMWghFY='	0.03516627475619316	0.08416470140218735	0.03963842988014221	0.0053054877	0.00561098	0.004472159	0.42852277	0.7154	0.44816118	0.04961154361565908
-1	-1	-1	-1	-1	64.0	0.0	0.0	1.984375	0.0	0.859375	17.875	0.828125	0.015625	0.015625	0.015625	0.734375	0.34375	0.921875	0.109375	0.125	ROS488_ICAM555_VECad647__Plate_D_p00_0_F11f07d0.TIF	ROS488_ICAM555_VECad647__Plate_D_p00_0_F11f07d2.TIF	label.ROS488_ICAM555_VECad647__Plate_D_p00_0_F11f07d0.TIF	ROS488_ICAM555_VECad647__Plate_D_p00_0_F11f07d1.TIF	ROS488_ICAM555_VECad647__Plate_D_p00_0_F11f07d3.TIF	0	0	0	0	0	476	1	1536	1536	1536	1536	1536	476	b'eLsGJn1IsxntLA++eCKps+xmaJhmYD7aWR5sJRatomW0s0yFaBntLQ/SiBntLQ/CSDGkUqSAWgV2ANcPhFs='	0.03516627475619316	0.07855372130870819	0.038805097341537476	0.00613882	0.00561098	0.004472159	0.42852277	0.7154	0.44816118	0.05059562623500824
-1	-1	-1	-1	-1	74.0	0.0	0.0	1.953125	0.0	0.875	17.96875	0.828125	0.015625	0.015625	0.03125	0.765625	0.34375	0.921875	0.109375	0.125	ROS488_ICAM555_VECad647__Plate_D_p00_0_F11f08d0.TIF	ROS488_ICAM555_VECad647__Plate_D_p00_0_F11f08d2.TIF	label.ROS488_ICAM555_VECad647__Plate_D_p00_0_F11f08d0.TIF	ROS488_ICAM555_VECad647__Plate_D_p00_0_F11f08d1.TIF	ROS488_ICAM555_VECad647__Plate_D_p00_0_F11f08d3.TIF	0	0	0	0	0	477	1	1536	1536	1536	1536	1536	477	b'eLsGJn1IsxntLA++eCKps+xmaJhmYDHaWR5sJRatomW0s0yFaBntLQ/SiBntLQ/CSDGkUqSAWgV2AOh+hGA='	0.03516627475619316	0.07574823498725891	0.038805097341537476	0.00613882	0.00561098	0.004472159	0.42852277	0.7154	0.44816118	0.052227492133776345
-1	-1	-1	-1	-1	61.0	0.0	0.0	1.96875	0.0	0.859375	18.296875	0.828125	0.015625	0.015625	0.015625	0.71875	0.34375	0.921875	0.109375	0.140625	ROS488_ICAM555_VECad647__Plate_D_p00_0_F11f09d0.TIF	ROS488_ICAM555_VECad647__Plate_D_p00_0_F11f09d2.TIF	label.ROS488_ICAM555_VECad647__Plate_D_p00_0_F11f09d0.TIF	ROS488_ICAM555_VECad647__Plate_D_p00_0_F11f09d1.TIF	ROS488_ICAM555_VECad647__Plate_D_p00_0_F11f09d3.TIF	0	0	0	0	0	478	1	1536	1536	1536	1536	1536	478	b'eLsGJn1IsxntLA++eCKps+xmaJhmYDnaWR5sJRatomW0s0yFaBntLQ/SiBntLQ/CSDGkUqSAWgV2APnthGU='	0.03516627475619316	0.08135921508073807	0.038805097341537476	0.0053054877	0.0056109875	0.004472159	0.42852277	0.7154	0.44816118	0.04916584491729736
-1	-1	-1	-1	-1	51.0	0.0	0.0	2.015625	0.0	0.875	17.93750000000182	0.8125	0.015625	0.015625	0.015625	0.71875	0.34375	0.921875	0.109375	0.125	ROS488_ICAM555_VECad647__Plate_D_p00_0_F11f10d0.TIF	ROS488_ICAM555_VECad647__Plate_D_p00_0_F11f10d2.TIF	label.ROS488_ICAM555_VECad647__Plate_D_p00_0_F11f10d0.TIF	ROS488_ICAM555_VECad647__Plate_D_p00_0_F11f10d1.TIF	ROS488_ICAM555_VECad647__Plate_D_p00_0_F11f10d3.TIF	0	0	0	0	0	479	1	1536	1536	1536	1536	1536	479	b'eLsGJn1IsxntLA++eCKps+xmaJhmONpZHnQlFq2iZbSzTIVoGe0tD9KIGe0tD8JIMaRSpIBaBXYAbnqEPQ=='	0.034332942217588425	0.07574823498725891	0.038805097341537476	0.0053054914	0.00561098	0.004472159	0.42852277	0.7154	0.44816118	0.049094751477241516
-1	-1	-1	-1	-1	49.0	0.0	0.0	1.96875	0.0	0.859375	17.78125	0.8125	0.015625	0.015625	0.03125	0.671875	0.34375	0.90625	0.109375	0.125	ROS488_ICAM555_VECad647__Plate_D_p00_0_F11f11d0.TIF	ROS488_ICAM555_VECad647__Plate_D_p00_0_F11f11d2.TIF	label.ROS488_ICAM555_VECad647__Plate_D_p00_0_F11f11d0.TIF	ROS488_ICAM555_VECad647__Plate_D_p00_0_F11f11d1.TIF	ROS488_ICAM555_VECad647__Plate_D_p00_0_F11f11d3.TIF	0	0	0	0	0	480	1	1536	1536	1536	1536	1536	480	b'eLsGJn1IsxntLA++eCKps+xmaJhmaDjaWR5sJRatomW0s0yFaBntLQ/SiBntLQ/CSDGkUqSAWgV2AH/phEI='	0.0359996072947979	0.08135921508073807	0.03963842988014221	0.0053054914	0.0056109875	0.004472159	0.42852277	0.7154	0.44816118	0.05120368798573812
[truncated: 137 more columns]
