# Supplementary material for: Integrated systems biology approach identifies gene targets for endothelial dysfunction
Source: Mol Syst Biol. 2023 Nov 30;19(12):e11462. doi: 10.15252/msb.202211462 (PMC10698507; doi:10.15252/msb.202211462)
Supplement: Supplementary file 5 — Dataset EV2 [file MSB-19-e11462-s016.zip › Dataset_EV1/26-06-23_HAEC_siRNA_plates_9_10.csv]

Channel_dapi	Channel_icam	Channel_nuclei_mask	Channel_vecad	Count_cells	ExecutionTime_01Images	ExecutionTime_02Metadata	ExecutionTime_03NamesAndTypes	ExecutionTime_04Groups	ExecutionTime_05ImageMath	ExecutionTime_06RunCellpose	ExecutionTime_07MeasureImageIntensity	ExecutionTime_08ImageMath	ExecutionTime_09ImageMath	ExecutionTime_10MeasureObjectIntensity	ExecutionTime_11GrayToColor	ExecutionTime_12RescaleIntensity	ExecutionTime_13OverlayOutlines	ExecutionTime_14SaveImages	FileName_dapi	FileName_icam	FileName_nuclei_mask	FileName_vecad	Frame_dapi	Frame_icam	Frame_nuclei_mask	Frame_vecad	Group_Index	Group_Length	Group_Number	Height_dapi	Height_icam	Height_nuclei_mask	Height_vecad	ImageNumber	ImageSet_ImageSet	Intensity_LowerQuartileIntensity_icam	Intensity_LowerQuartileIntensity_vecad	Intensity_MADIntensity_icam	Intensity_MADIntensity_vecad	Intensity_MaxIntensity_icam	Intensity_MaxIntensity_vecad	Intensity_MeanIntensity_icam	Intensity_MeanIntensity_vecad	Intensity_MedianIntensity_icam	Intensity_MedianIntensity_vecad	Intensity_MinIntensity_icam	Intensity_MinIntensity_vecad	Intensity_PercentMaximal_icam	Intensity_PercentMaximal_vecad
-1	-1	-1	-1	964.0	0.0	0.0	5.780000000000001	0.0	1.120000000000001	30.43	0.25	0.00999999999999801	0.020000000000003126	2.6799999999999997	0.28999999999999915	1.0200000000000031	0.1599999999999966	0.18000000000000682	ICAM555_ROS488_VECad647_placa21__Plate_D_p00_0_B02f00d0.TIF	ICAM555_ROS488_VECad647_placa21__Plate_D_p00_0_B02f00d2.TIF	label.ICAM555_ROS488_VECad647_placa21__Plate_D_p00_0_B02f00d0.TIF	ICAM555_ROS488_VECad647_placa21__Plate_D_p00_0_B02f00d3.TIF	0	0	0	0	1	1500	1	1536	1536	1536	1536	1	b'eLuImp35G21TDtqyfHT4ashE1WCJpJHRrKRrJI02YYdENBlTKZpAFZcdAN1gHyo='	0.03349960595369339	0.08041568100452423	0.0053054914	0.020388633	0.42852277	0.44816118	0.039177012940247856	0.10384457310040791	0.035999607	0.09633216	0.013110981	0.022888627	0.0030199686686197915	0.017897288004557293
-1	-1	-1	-1	991.0	0.0	0.0	6.140000000000001	0.0	1.2200000000000024	24.290000000000003	0.28999999999999915	0.00999999999999801	0.010000000000005116	3.299999999999997	0.29999999999999716	1.0600000000000023	0.15999999999998948	0.15000000000000568	ICAM555_ROS488_VECad647_placa21__Plate_D_p00_0_B02f01d0.TIF	ICAM555_ROS488_VECad647_placa21__Plate_D_p00_0_B02f01d2.TIF	label.ICAM555_ROS488_VECad647_placa21__Plate_D_p00_0_B02f01d0.TIF	ICAM555_ROS488_VECad647_placa21__Plate_D_p00_0_B02f01d3.TIF	0	0	0	0	2	1500	1	1536	1536	1536	1536	2	b'eLuImp35G21TDtqynPzhK8PRZuVgqnbpF0kjo1lJ10gabcIOiWgyplI0gSouOwDogB8u'	0.034332942217588425	0.08124902099370956	0.0053054914	0.020388633	0.42852277	0.44816118	0.039944425225257874	0.10519988338152568	0.035999607	0.097165495	0.016749803	0.028194118	0.00247955322265625	0.021203358968098957
-1	-1	-1	-1	897.0	0.0	0.0	6.129999999999999	0.0	1.25	23.840000000000003	0.259999999999998	0.00999999999999801	0.00999999999999801	3.4299999999999997	0.3299999999999983	1.039999999999992	0.19000000000000483	0.1700000000000017	ICAM555_ROS488_VECad647_placa21__Plate_D_p00_0_B02f02d0.TIF	ICAM555_ROS488_VECad647_placa21__Plate_D_p00_0_B02f02d2.TIF	label.ICAM555_ROS488_VECad647_placa21__Plate_D_p00_0_B02f02d0.TIF	ICAM555_ROS488_VECad647_placa21__Plate_D_p00_0_B02f02d3.TIF	0	0	0	0	3	1500	1	1536	1536	1536	1536	3	b'eLuImp35G21TDtqynPzhK6PRZuVgqnbpF0kjo1lJ10gabcIOiWgyplI0gSouOwDzoB8y'	0.03349960595369339	0.07147137820720673	0.0053054914	0.02652745	0.42852277	0.44816118	0.03899803260962168	0.10661289095878601	0.035999607	0.09633216	0.013110981	0.018416472	0.00247955322265625	0.08837381998697917
-1	-1	-1	-1	829.0	0.0	0.0	6.120000000000001	0.0	1.1999999999999993	22.03	0.22000000000000597	0.00999999999999801	0.01999999999999602	2.8599999999999994	0.29999999999999716	1.039999999999992	0.1599999999999966	0.14000000000000057	ICAM555_ROS488_VECad647_placa21__Plate_D_p00_0_B02f03d0.TIF	ICAM555_ROS488_VECad647_placa21__Plate_D_p00_0_B02f03d2.TIF	label.ICAM555_ROS488_VECad647_placa21__Plate_D_p00_0_B02f03d0.TIF	ICAM555_ROS488_VECad647_placa21__Plate_D_p00_0_B02f03d3.TIF	0	0	0	0	4	1500	1	1536	1536	1536	1536	4	b'eLuImp35G21TDtqynPzhK1r00EablVQevqJFJI2MZiVdI2m0CTskosmYStEEqrjsAP7AHzY='	0.03349960595369339	0.06533254683017731	0.0053054877	0.025694117	0.42852277	0.44816118	0.03843489040931066	0.09843810399373372	0.035166275	0.087387845	0.013110981	0.017583137	0.00133514404296875	0.06729761759440105
-1	-1	-1	-1	780.0	0.0	0.0	6.110000000000003	0.0	1.1899999999999977	21.34	0.23000000000000398	0.0	0.010000000000005116	2.9599999999999937	0.30000000000000426	1.0899999999999963	0.1700000000000017	0.14999999999999858	ICAM555_ROS488_VECad647_placa21__Plate_D_p00_0_B02f04d0.TIF	ICAM555_ROS488_VECad647_placa21__Plate_D_p00_0_B02f04d2.TIF	label.ICAM555_ROS488_VECad647_placa21__Plate_D_p00_0_B02f04d0.TIF	ICAM555_ROS488_VECad647_placa21__Plate_D_p00_0_B02f04d3.TIF	0	0	0	0	5	1500	1	1536	1536	1536	1536	5	b'eLuImp35G21TDtqynPzhK5PRZuVgqnbpF0kjo1lJ10gabcIOiWgyplI0gSouOwAJ7x86'	0.03349960595369339	0.04941608011722565	0.004472155	0.021221958	0.42852277	0.44816118	0.039547309279441833	0.07757270336151123	0.035999607	0.069804706	0.013110981	0.012277648	0.0020345052083333335	0.11682510375976562
-1	-1	-1	-1	849.0	0.0	0.0	2.6200000000000045	0.0	1.1500000000000057	8.019999999999996	0.269999999999996	0.010000000000005116	0.009999999999990905	3.1400000000000006	0.3200000000000074	1.1099999999999852	0.19000000000001194	0.14999999999999147	ICAM555_ROS488_VECad647_placa21__Plate_D_p00_0_B02f05d0.TIF	ICAM555_ROS488_VECad647_placa21__Plate_D_p00_0_B02f05d2.TIF	label.ICAM555_ROS488_VECad647_placa21__Plate_D_p00_0_B02f05d0.TIF	ICAM555_ROS488_VECad647_placa21__Plate_D_p00_0_B02f05d3.TIF	0	0	0	0	6	1500	1	1536	1536	1536	1536	6	b'eLuImp35G21TDtqynPzhK9PRZuVgqnbpF0kjo1lJ10gabcIOiWgyplI0gSouOwAVDx8+'	0.03349960595369339	0.06980470567941666	0.004472155	0.020388626	0.42852277	0.44816118	0.039237151543299355	0.09249577919642131	0.035999607	0.08655451	0.016749803	0.017583137	0.00015894571940104166	0.031185150146484375
-1	-1	-1	-1	794.0	0.0	0.0	2.3299999999999983	0.0	1.1000000000000085	16.5	0.27000000000001023	0.0	0.010000000000005116	2.8500000000000085	0.36999999999999034	1.0900000000000034	0.21999999999999886	0.18000000000000682	ICAM555_ROS488_VECad647_placa21__Plate_D_p00_0_B02f06d0.TIF	ICAM555_ROS488_VECad647_placa21__Plate_D_p00_0_B02f06d2.TIF	label.ICAM555_ROS488_VECad647_placa21__Plate_D_p00_0_B02f06d0.TIF	ICAM555_ROS488_VECad647_placa21__Plate_D_p00_0_B02f06d3.TIF	0	0	0	0	7	1500	1	1536	1536	1536	1536	7	b'eLuImp35G21TDtqynPzhq9Fm5aCqdukXSSOjWUnXSBptwg6JaDKmUjSBKi47ACAvH0I='	0.034332942217588425	0.060860395431518555	0.0053054877	0.017583132	0.42852277	0.44816118	0.04098350554704666	0.08587506413459778	0.03963843	0.07677686	0.016749803	0.017583137	0.0006357828776041666	0.023492177327473957
-1	-1	-1	-1	1090.0	0.0	0.0	2.9099999999999966	0.0	1.1400000000000006	9.099999999999994	0.28999999999999915	0.010000000000005116	0.01999999999999602	3.230000000000004	0.30999999999999517	1.0900000000000034	0.18000000000000682	0.12999999999999545	ICAM555_ROS488_VECad647_placa21__Plate_D_p00_0_B02f07d0.TIF	ICAM555_ROS488_VECad647_placa21__Plate_D_p00_0_B02f07d2.TIF	label.ICAM555_ROS488_VECad647_placa21__Plate_D_p00_0_B02f07d0.TIF	ICAM555_ROS488_VECad647_placa21__Plate_D_p00_0_B02f07d3.TIF	0	0	0	0	8	1500	1	1536	1536	1536	1536	8	b'eLuImp35G21TDtqynPzhK/PRZuVgqnbpF0kjo1lJ10gabcIOiWgyplI0gSouOwArTx9G'	0.034332942217588425	0.07594352960586548	0.0053054914	0.016749807	0.42852277	0.44816118	0.03981610884269079	0.09926945964495341	0.035999607	0.091860004	0.013110981	0.016749803	0.001239776611328125	0.009695688883463541
-1	-1	-1	-1	1132.0	0.0	0.0	2.8700000000000045	0.0	1.0599999999999952	9.54	0.25	0.00999999999999801	0.01999999999999602	3.0600000000000023	0.28999999999999204	1.0400000000000063	0.1599999999999966	0.12999999999999545	ICAM555_ROS488_VECad647_placa21__Plate_D_p00_0_B02f08d0.TIF	ICAM555_ROS488_VECad647_placa21__Plate_D_p00_0_B02f08d2.TIF	label.ICAM555_ROS488_VECad647_placa21__Plate_D_p00_0_B02f08d0.TIF	ICAM555_ROS488_VECad647_placa21__Plate_D_p00_0_B02f08d3.TIF	0	0	0	0	9	1500	1	1536	1536	1536	1536	9	b'eLuImp35G21TDtqynPzhK4vRZuVgqnbpF0kjo1lJ10gabcIOiWgyplI0gSouOwA2bx9K'	0.034332942217588425	0.07677686214447021	0.004472155	0.020388633	0.42852277	0.44816118	0.03937528779109319	0.10208192467689514	0.035999607	0.09633216	0.013110981	0.027360786	3.1789143880208336e-05	0.017770131429036457
-1	-1	-1	-1	930.0	0.0	0.0	3.190000000000005	0.0	1.2099999999999937	18.370000000000005	0.29000000000000625	0.009999999999990905	0.020000000000010232	3.3900000000000006	0.35999999999999943	1.1400000000000006	0.18999999999999773	0.1700000000000017	ICAM555_ROS488_VECad647_placa21__Plate_D_p00_0_B02f09d0.TIF	ICAM555_ROS488_VECad647_placa21__Plate_D_p00_0_B02f09d2.TIF	label.ICAM555_ROS488_VECad647_placa21__Plate_D_p00_0_B02f09d0.TIF	ICAM555_ROS488_VECad647_placa21__Plate_D_p00_0_B02f09d3.TIF	0	0	0	0	10	1500	1	1536	1536	1536	1536	10	b'eLuImp35G21TDtqynPzhK1oUaqPNSioPX9Gk5hkRzUq6RtJoE3ZIRJMxlaIJVHHZAQBBjx9O'	0.034332942217588425	0.07511019706726074	0.0053054914	0.019555293	0.42852277	0.44816118	0.041133441030979156	0.09621569514274597	0.03963843	0.09102667	0.016749803	0.017583137	0.0003178914388020833	0.015481313069661459
-1	-1	-1	-1	1147.0	0.0	0.0	3.1300000000000026	0.0	1.1499999999999986	15.990000000000009	0.2699999999999818	0.010000000000005116	0.01999999999999602	2.8200000000000074	0.3400000000000034	1.1000000000000085	0.1700000000000017	0.1700000000000017	ICAM555_ROS488_VECad647_placa21__Plate_D_p00_0_B02f10d0.TIF	ICAM555_ROS488_VECad647_placa21__Plate_D_p00_0_B02f10d2.TIF	label.ICAM555_ROS488_VECad647_placa21__Plate_D_p00_0_B02f10d0.TIF	ICAM555_ROS488_VECad647_placa21__Plate_D_p00_0_B02f10d3.TIF	0	0	0	0	11	1500	1	1536	1536	1536	1536	11	b'eLuImp35G21TDtqynOzhK8PR4atBVe3SL5JGRrOSrpE02oQdEtFkTKVoAlVcdgDohB8u'	0.03516627475619316	0.08124902099370956	0.0053054914	0.021221966	0.42852277	0.44816118	0.04253473877906799	0.10854467749595642	0.040471762	0.09799883	0.016749803	0.023721961	0.0013033548990885417	0.050862630208333336
-1	-1	-1	-1	993.0	0.0	0.0	2.289999999999992	0.0	1.1999999999999886	14.510000000000005	0.2599999999999909	0.010000000000019327	0.009999999999990905	3.3799999999999955	0.37000000000000455	1.0999999999999943	0.20000000000000284	0.14999999999997726	ICAM555_ROS488_VECad647_placa21__Plate_D_p00_0_B02f11d0.TIF	ICAM555_ROS488_VECad647_placa21__Plate_D_p00_0_B02f11d2.TIF	label.ICAM555_ROS488_VECad647_placa21__Plate_D_p00_0_B02f11d0.TIF	ICAM555_ROS488_VECad647_placa21__Plate_D_p00_0_B02f11d3.TIF	0	0	0	0	12	1500	1	1536	1536	1536	1536	12	b'eLuImp35G21TDtqynOzhK0PD0WblYKp26RdJI6NZSddIGm3CDoloMqZSNIEqLjsA86QfMg=='	0.03516627475619316	0.07677686214447021	0.0053054877	0.022055298	0.42852277	0.44816118	0.04135666787624359	0.1073903242746989	0.03963843	0.097165495	0.017583137	0.022055294	0.00095367431640625	0.10620752970377605
-1	-1	-1	-1	659.0	0.0	0.0	2.3799999999999955	0.0	1.1099999999999852	13.750000000000014	0.25	0.009999999999990905	0.010000000000005116	2.9299999999999926	0.3599999999999852	1.1000000000000085	0.21000000000000796	0.14000000000000057	ICAM555_ROS488_VECad647_placa21__Plate_D_p00_0_B03f00d0.TIF	ICAM555_ROS488_VECad647_placa21__Plate_D_p00_0_B03f00d2.TIF	label.ICAM555_ROS488_VECad647_placa21__Plate_D_p00_0_B03f00d0.TIF	ICAM555_ROS488_VECad647_placa21__Plate_D_p00_0_B03f00d3.TIF	0	0	0	0	13	1500	1	1536	1536	1536	1536	13	b'eLuImp35G21TDtqynMzhK+PR4atBVu3SL5JGRrOSrpE02oQdEtFkTKVoAlVcdgDojB8u'	0.0449439212679863	0.038805097341537476	0.02038863	0.022055298	0.42852277	0.44816118	0.06506263713041942	0.06756152212619781	0.061693728	0.069804706	0.016749803	0.012277648	0.0026384989420572915	0.0006357828776041666
-1	-1	-1	-1	929.0	0.0	0.0	2.240000000000009	0.0	1.1699999999999875	12.320000000000007	0.2600000000000051	0.009999999999990905	0.010000000000005116	3.059999999999988	0.3100000000000023	1.1400000000000006	0.21999999999999886	0.1599999999999966	ICAM555_ROS488_VECad647_placa21__Plate_D_p00_0_B03f01d0.TIF	ICAM555_ROS488_VECad647_placa21__Plate_D_p00_0_B03f01d2.TIF	label.ICAM555_ROS488_VECad647_placa21__Plate_D_p00_0_B03f01d0.TIF	ICAM555_ROS488_VECad647_placa21__Plate_D_p00_0_B03f01d3.TIF	0	0	0	0	14	1500	1	1536	1536	1536	1536	14	b'eLuImp35G21TDtqynMzhK+M0A8PRZuVgqnbpF0kjo1lJ10gabcIOiWgyplI0gSouOwDzrB8y'	0.04661059007048607	0.05472157150506973	0.0167498	0.020388626	0.42852277	0.44816118	0.06584562361240387	0.07797598838806152	0.06252706	0.0751102	0.016749803	0.013110981	0.0019073486328125	0.019359588623046875
-1	-1	-1	-1	682.0	0.0	0.0	2.230000000000004	0.0	1.1199999999999903	14.549999999999997	0.23999999999999488	0.010000000000005116	0.010000000000005116	2.6099999999999994	0.3100000000000023	1.1099999999999994	0.17000000000001592	0.13999999999998636	ICAM555_ROS488_VECad647_placa21__Plate_D_p00_0_B03f02d0.TIF	ICAM555_ROS488_VECad647_placa21__Plate_D_p00_0_B03f02d2.TIF	label.ICAM555_ROS488_VECad647_placa21__Plate_D_p00_0_B03f02d0.TIF	ICAM555_ROS488_VECad647_placa21__Plate_D_p00_0_B03f02d3.TIF	0	0	0	0	15	1500	1	1536	1536	1536	1536	15	b'eLuImp35G21TDtqynMzhK+M0A6PRZuVgqnbpF0kjo1lJ10gabcIOiWgyplI0gSouOwD+zB82'	0.0449439212679863	0.03963842988014221	0.022055294	0.02205529	0.42852277	0.44816118	0.07022066911061604	0.06792047123114268	0.06336039	0.06616588	0.017583137	0.013110981	0.0018755594889322917	0.011094411214192709
-1	-1	-1	-1	599.0	0.0	0.0	2.299999999999997	0.0	1.1599999999999966	14.86999999999999	0.25	0.009999999999990905	0.010000000000005116	2.759999999999991	0.37000000000000455	1.1200000000000045	0.20000000000000284	0.14000000000000057	ICAM555_ROS488_VECad647_placa21__Plate_D_p00_0_B03f03d0.TIF	ICAM555_ROS488_VECad647_placa21__Plate_D_p00_0_B03f03d2.TIF	label.ICAM555_ROS488_VECad647_placa21__Plate_D_p00_0_B03f03d0.TIF	ICAM555_ROS488_VECad647_placa21__Plate_D_p00_0_B03f03d3.TIF	0	0	0	0	16	1500	1	1536	1536	1536	1536	16	b'eLuImp35G21TDtqynMzhK2Pa9NBGm5XUHL6iUSSNjGYlXSNptAk7JKLJmErRBKq47AAJ+x86'	0.04047176241874695	0.032666273415088654	0.02288863	0.025694117	0.42852277	0.44816118	0.06797884901364644	0.06293122470378876	0.06252706	0.064499214	0.016749803	0.013110981	0.0011444091796875	0.0017801920572916667
-1	-1	-1	-1	574.0	0.0	0.0	2.4099999999999966	0.0	1.220000000000013	14.340000000000003	0.22999999999998977	0.010000000000019327	0.009999999999990905	2.5800000000000125	0.3499999999999943	1.1099999999999852	0.19000000000002615	0.14999999999997726	ICAM555_ROS488_VECad647_placa21__Plate_D_p00_0_B03f04d0.TIF	ICAM555_ROS488_VECad647_placa21__Plate_D_p00_0_B03f04d2.TIF	label.ICAM555_ROS488_VECad647_placa21__Plate_D_p00_0_B03f04d0.TIF	ICAM555_ROS488_VECad647_placa21__Plate_D_p00_0_B03f04d3.TIF	0	0	0	0	17	1500	1	1536	1536	1536	1536	17	b'eLuImp35G21TDtqynMzhK+M0A5PRZuVgqnbpF0kjo1lJ10gabcIOiWgyplI0gSouOwAVGx8+'	0.04047176241874695	0.028194118291139603	0.020388622	0.02652745	0.42852277	0.44816118	0.06716830531756084	0.05914736787478129	0.058054905	0.055554904	0.017583137	0.012277648	0.001811981201171875	0.0014940897623697917
-1	-1	-1	-1	663.0	0.0	0.0	2.279999999999987	0.0	1.1599999999999966	14.230000000000004	0.21999999999999886	0.009999999999990905	0.010000000000005116	2.7399999999999807	0.30000000000001137	1.0400000000000063	0.1799999999999926	0.14000000000001478	ICAM555_ROS488_VECad647_placa21__Plate_D_p00_0_B03f05d0.TIF	ICAM555_ROS488_VECad647_placa21__Plate_D_p00_0_B03f05d2.TIF	label.ICAM555_ROS488_VECad647_placa21__Plate_D_p00_0_B03f05d0.TIF	ICAM555_ROS488_VECad647_placa21__Plate_D_p00_0_B03f05d3.TIF	0	0	0	0	18	1500	1	1536	1536	1536	1536	18	b'eLuImp35G21TDtqynMzhK+M0A9PRZuVgqnbpF0kjo1lJ10gabcIOiWgyplI0gSouOwAgOx9C'	0.04047176241874695	0.03797176480293274	0.02038863	0.021221958	0.42852277	0.44816118	0.06306585669517517	0.0638996958732605	0.061693728	0.06533255	0.017583137	0.012277648	0.0015576680501302083	0.0030199686686197915
-1	-1	-1	-1	613.0	0.0	0.0	2.2099999999999937	0.0	1.1899999999999977	11.930000000000007	0.28000000000000114	0.009999999999990905	0.009999999999990905	2.809999999999988	0.36999999999999034	1.1200000000000188	0.1699999999999875	0.14000000000001478	ICAM555_ROS488_VECad647_placa21__Plate_D_p00_0_B03f06d0.TIF	ICAM555_ROS488_VECad647_placa21__Plate_D_p00_0_B03f06d2.TIF	label.ICAM555_ROS488_VECad647_placa21__Plate_D_p00_0_B03f06d0.TIF	ICAM555_ROS488_VECad647_placa21__Plate_D_p00_0_B03f06d3.TIF	0	0	0	0	19	1500	1	1536	1536	1536	1536	19	b'eLuImp35G21TDtqynMzhK+PRZuUgq3bpF0kjo1lJ10gabcIOiWgyplI0gSouOwArWx9G'	0.0449439212679863	0.03349960595369339	0.022055294	0.02288863	0.42852277	0.44816118	0.06926149626572926	0.06172647078831991	0.06336039	0.060860395	0.017583137	0.012277648	0.004927317301432292	0.0014940897623697917
-1	-1	-1	-1	684.0	0.0	0.0	2.269999999999996	0.0	1.1199999999999903	8.430000000000007	0.21000000000000796	0.009999999999990905	0.009999999999990905	2.690000000000012	0.3399999999999892	1.0600000000000023	0.1700000000000017	0.11999999999999034	ICAM555_ROS488_VECad647_placa21__Plate_D_p00_0_B03f07d0.TIF	ICAM555_ROS488_VECad647_placa21__Plate_D_p00_0_B03f07d2.TIF	label.ICAM555_ROS488_VECad647_placa21__Plate_D_p00_0_B03f07d0.TIF	ICAM555_ROS488_VECad647_placa21__Plate_D_p00_0_B03f07d3.TIF	0	0	0	0	20	1500	1	1536	1536	1536	1536	20	b'eLuImp35G21TDtqynMzhK+M0A/PRZuVgqnbpF0kjo1lJ10gabcIOiWgyplI0gSouOwA2ex9K'	0.045777253806591034	0.038805097341537476	0.022888623	0.02288863	0.42852277	0.44816118	0.07143911719322205	0.0686709036429723	0.067832544	0.069804706	0.017583137	0.012277648	0.00629425048828125	0.0095367431640625
-1	-1	-1	-1	710.0	0.0	0.0	2.260000000000005	0.0	1.2299999999999898	11.049999999999983	0.2400000000000091	0.0	0.010000000000005116	3.009999999999991	0.37000000000000455	1.1300000000000097	0.20999999999999375	0.15000000000000568	ICAM555_ROS488_VECad647_placa21__Plate_D_p00_0_B03f08d0.TIF	ICAM555_ROS488_VECad647_placa21__Plate_D_p00_0_B03f08d2.TIF	label.ICAM555_ROS488_VECad647_placa21__Plate_D_p00_0_B03f08d0.TIF	ICAM555_ROS488_VECad647_placa21__Plate_D_p00_0_B03f08d3.TIF	0	0	0	0	21	1500	1	1536	1536	1536	1536	21	b'eLuImp35G21TDtqynMzhK+M0A4vRZuVgqnbpF0kjo1lJ10gabcIOiWgyplI0gSouOwBBmx9O'	0.045777253806591034	0.043277256190776825	0.022888623	0.021221958	0.42852277	0.44816118	0.07166146735350291	0.06722489992777507	0.067832544	0.06616588	0.017583137	0.013110981	0.003973642985026042	0.00667572021484375
-1	-1	-1	-1	620.0	0.0	0.0	2.5800000000000125	0.0	1.2699999999999818	11.77000000000001	0.25	0.010000000000019327	0.009999999999990905	2.430000000000007	0.3199999999999932	1.0999999999999943	0.1699999999999875	0.12000000000000455	ICAM555_ROS488_VECad647_placa21__Plate_D_p00_0_B03f09d0.TIF	ICAM555_ROS488_VECad647_placa21__Plate_D_p00_0_B03f09d2.TIF	label.ICAM555_ROS488_VECad647_placa21__Plate_D_p00_0_B03f09d0.TIF	ICAM555_ROS488_VECad647_placa21__Plate_D_p00_0_B03f09d3.TIF	0	0	0	0	22	1500	1	1536	1536	1536	1536	22	b'eLuImp35G21TDtqynMzhK2PaFGqjzUpqDl/RKJJGRrOSrpE02oQdEtFkTKVoAlVcdgBMux9S'	0.04661059007048607	0.038805097341537476	0.022055298	0.021221966	0.42852277	0.44816118	0.07154660920302074	0.06581352651119232	0.067832544	0.06533255	0.018416472	0.012277648	0.0018437703450520833	0.0038782755533854165
-1	-1	-1	-1	785.0	0.0	0.0	2.519999999999996	0.0	1.1500000000000057	13.509999999999991	0.21000000000000796	0.009999999999990905	0.010000000000005116	2.8200000000000074	0.3100000000000023	1.0900000000000034	0.1699999999999875	0.13000000000002387	ICAM555_ROS488_VECad647_placa21__Plate_D_p00_0_B03f10d0.TIF	ICAM555_ROS488_VECad647_placa21__Plate_D_p00_0_B03f10d2.TIF	label.ICAM555_ROS488_VECad647_placa21__Plate_D_p00_0_B03f10d0.TIF	ICAM555_ROS488_VECad647_placa21__Plate_D_p00_0_B03f10d3.TIF	0	0	0	0	23	1500	1	1536	1536	1536	1536	23	b'eLuImp35G21TDtqynMzhK+M0w9Hhq0FV7dIvkkZGs5KukTTahB0S0WRMpWgCVVx2APOwHzI='	0.04661059007048607	0.04941608011722565	0.01758314	0.020388626	0.42852277	0.44816118	0.06650532285372417	0.07153684397538503	0.06336039	0.07147138	0.016749803	0.012277648	0.0006357828776041666	0.0025431315104166665
-1	-1	-1	-1	653.0	0.0	0.0	2.4399999999999977	0.0	1.1499999999999915	14.030000000000015	0.25	0.009999999999990905	0.009999999999990905	2.6899999999999977	0.29999999999999716	1.029999999999987	0.1699999999999875	0.11999999999997613	ICAM555_ROS488_VECad647_placa21__Plate_D_p00_0_B03f11d0.TIF	ICAM555_ROS488_VECad647_placa21__Plate_D_p00_0_B03f11d2.TIF	label.ICAM555_ROS488_VECad647_placa21__Plate_D_p00_0_B03f11d0.TIF	ICAM555_ROS488_VECad647_placa21__Plate_D_p00_0_B03f11d3.TIF	0	0	0	0	24	1500	1	1536	1536	1536	1536	24	b'eLuImp35G21TDtqynMzhK+M0Q8PRZuVgqnbpF0kjo1lJ10gabcIOiWgyplI0gSouOwD+0B82'	0.04661059007048607	0.038805097341537476	0.02205529	0.02205529	0.42852277	0.44816118	0.07302343348662059	0.06715914607048035	0.067832544	0.06533255	0.018416472	0.013110981	0.0014623006184895833	0.003941853841145833
-1	-1	-1	-1	852.0	0.0	0.0	2.3300000000000125	0.0	1.1200000000000045	13.519999999999996	0.2600000000000193	0.009999999999990905	0.010000000000019327	3.030000000000001	0.3499999999999943	1.0599999999999739	0.18000000000000682	0.12000000000000455	ICAM555_ROS488_VECad647_placa21__Plate_D_p00_0_B04f00d0.TIF	ICAM555_ROS488_VECad647_placa21__Plate_D_p00_0_B04f00d2.TIF	label.ICAM555_ROS488_VECad647_placa21__Plate_D_p00_0_B04f00d0.TIF	ICAM555_ROS488_VECad647_placa21__Plate_D_p00_0_B04f00d3.TIF	0	0	0	0	25	1500	1	1536	1536	1536	1536	25	b'eLuImp35G21TDtqynMzhK5PR4atBVu3SL5JGRrOSrpE02oQdEtFkTKVoAlVcdgDzuB8y'	0.051916081458330154	0.05555490404367447	0.01758314	0.020388626	0.42852277	0.44816118	0.07194745540618896	0.07655935982863109	0.068665884	0.07594353	0.017583137	0.012277648	0.004132588704427083	0.0017801920572916667
-1	-1	-1	-1	1059.0	0.0	0.0	2.299999999999997	0.0	1.1500000000000057	9.829999999999998	0.21000000000000796	0.009999999999990905	0.009999999999990905	2.3899999999999864	0.3100000000000023	1.1200000000000045	0.18000000000000682	0.12999999999999545	ICAM555_ROS488_VECad647_placa21__Plate_D_p00_0_B04f01d0.TIF	ICAM555_ROS488_VECad647_placa21__Plate_D_p00_0_B04f01d2.TIF	label.ICAM555_ROS488_VECad647_placa21__Plate_D_p00_0_B04f01d0.TIF	ICAM555_ROS488_VECad647_placa21__Plate_D_p00_0_B04f01d3.TIF	0	0	0	0	26	1500	1	1536	1536	1536	1536	26	b'eLuImp35G21TDtqynMzhK5M0A8PRZuVgqnbpF0kjo1lJ10gabcIOiWgyplI0gSouOwD+2B82'	0.058054905384778976	0.06616587936878204	0.018416472	0.025694117	0.42852277	0.44816118	0.08196684718132019	0.1014824112256368	0.07480471	0.08655451	0.019249804	0.013110981	0.004227956136067708	0.1087188720703125
-1	-1	-1	-1	610.0	0.0	0.0	2.2399999999999807	0.0	1.1400000000000148	12.039999999999964	0.2300000000000182	0.009999999999990905	0.009999999999990905	2.390000000000015	0.29999999999998295	1.0900000000000034	0.1599999999999966	0.12000000000000455	ICAM555_ROS488_VECad647_placa21__Plate_D_p00_0_B04f02d0.TIF	ICAM555_ROS488_VECad647_placa21__Plate_D_p00_0_B04f02d2.TIF	label.ICAM555_ROS488_VECad647_placa21__Plate_D_p00_0_B04f02d0.TIF	ICAM555_ROS488_VECad647_placa21__Plate_D_p00_0_B04f02d3.TIF	0	0	0	0	27	1500	1	1536	1536	1536	1536	27	b'eLuImp35G21TDtqynMzhK5M0A6PRZuVgqnbpF0kjo1lJ10gabcIOiWgyplI0gSouOwAKBx86'	0.04130509868264198	0.034332942217588425	0.02205529	0.030999616	0.42852277	0.44816118	0.06867293516794841	0.07232099771499634	0.061693728	0.06616588	0.017583137	0.013110981	0.0034650166829427085	0.020058949788411457
-1	-1	-1	-1	548.0	0.0	0.0	2.319999999999993	0.0	1.1800000000000068	13.569999999999993	0.27000000000001023	0.010000000000019327	0.009999999999990905	2.530000000000001	0.3699999999999761	1.0600000000000023	0.18000000000000682	0.1599999999999966	ICAM555_ROS488_VECad647_placa21__Plate_D_p00_0_B04f03d0.TIF	ICAM555_ROS488_VECad647_placa21__Plate_D_p00_0_B04f03d2.TIF	label.ICAM555_ROS488_VECad647_placa21__Plate_D_p00_0_B04f03d0.TIF	ICAM555_ROS488_VECad647_placa21__Plate_D_p00_0_B04f03d3.TIF	0	0	0	0	28	1500	1	1536	1536	1536	1536	28	b'eLuImp35G21TDtqynMzhKxPa9NBGm5XUHL6iUSSNjGYlXSNptAk7JKLJmErRBKq47AAVJx8+'	0.04047176241874695	0.032666273415088654	0.021221958	0.030999616	0.42852277	0.44816118	0.06508499880631764	0.06840069591999054	0.05722157	0.06533255	0.016749803	0.012277648	0.004863739013671875	0.033664703369140625
-1	-1	-1	-1	470.0	0.0	0.0	2.3899999999999864	0.0	1.1899999999999977	11.860000000000014	0.21000000000000796	0.009999999999990905	0.01999999999998181	2.1500000000000057	0.3199999999999932	1.0999999999999943	0.1699999999999875	0.12000000000003297	ICAM555_ROS488_VECad647_placa21__Plate_D_p00_0_B04f04d0.TIF	ICAM555_ROS488_VECad647_placa21__Plate_D_p00_0_B04f04d2.TIF	label.ICAM555_ROS488_VECad647_placa21__Plate_D_p00_0_B04f04d0.TIF	ICAM555_ROS488_VECad647_placa21__Plate_D_p00_0_B04f04d3.TIF	0	0	0	0	29	1500	1	1536	1536	1536	1536	29	b'eLuImp35G21TDtqynMzhK5M0A5PRZuVgqnbpF0kjo1lJ10gabcIOiWgyplI0gSouOwAgRx9C'	0.04047176241874695	0.027360785752534866	0.015916463	0.025694119	0.42852277	0.44816118	0.06127763787905375	0.058186923464139305	0.05191608	0.04941608	0.016749803	0.011444313	0.0022570292154947915	0.020758310953776043
-1	-1	-1	-1	666.0	0.0	0.0	2.2299999999999898	0.0	1.1400000000000148	16.079999999999984	0.27000000000001023	0.010000000000019327	0.009999999999990905	2.880000000000024	0.4399999999999693	1.1899999999999977	0.22000000000002728	0.1599999999999966	ICAM555_ROS488_VECad647_placa21__Plate_D_p00_0_B04f05d0.TIF	ICAM555_ROS488_VECad647_placa21__Plate_D_p00_0_B04f05d2.TIF	label.ICAM555_ROS488_VECad647_placa21__Plate_D_p00_0_B04f05d0.TIF	ICAM555_ROS488_VECad647_placa21__Plate_D_p00_0_B04f05d3.TIF	0	0	0	0	30	1500	1	1536	1536	1536	1536	30	b'eLuImp35G21TDtqynMzhK5M0A9PRZuVgqnbpF0kjo1lJ10gabcIOiWgyplI0gSouOwArZx9G'	0.0449439212679863	0.03963842988014221	0.021221958	0.025694124	0.42852277	0.44816118	0.06647389630476634	0.07133845488230388	0.06252706	0.07063804	0.017583137	0.012277648	0.0009218851725260416	0.014813741048177084
-1	-1	-1	-1	665.0	0.0	0.0	2.0800000000000125	0.0	1.1200000000000045	11.679999999999978	0.25	0.0	0.010000000000019327	2.8400000000000034	0.3599999999999852	1.1499999999999773	0.21000000000003638	0.14999999999997726	ICAM555_ROS488_VECad647_placa21__Plate_D_p00_0_B04f06d0.TIF	ICAM555_ROS488_VECad647_placa21__Plate_D_p00_0_B04f06d2.TIF	label.ICAM555_ROS488_VECad647_placa21__Plate_D_p00_0_B04f06d0.TIF	ICAM555_ROS488_VECad647_placa21__Plate_D_p00_0_B04f06d3.TIF	0	0	0	0	31	1500	1	1536	1536	1536	1536	31	b'eLuImp35G21TDtqynMzhK5PRZuUgq3bpF0kjo1lJ10gabcIOiWgyplI0gSouOwA2hx9K'	0.04130509868264198	0.032666273415088654	0.022055298	0.027360782	0.42852277	0.44816118	0.06907121340433757	0.06501275300979614	0.06252706	0.06533255	0.018416472	0.012277648	0.004736582438151042	0.0038464864095052085
-1	-1	-1	-1	774.0	0.0	0.0	2.299999999999983	0.0	1.1599999999999682	13.390000000000015	0.2400000000000091	0.009999999999990905	0.010000000000019327	2.6100000000000136	0.30000000000001137	1.089999999999975	0.17000000000001592	0.12999999999999545	ICAM555_ROS488_VECad647_placa21__Plate_D_p00_0_B04f07d0.TIF	ICAM555_ROS488_VECad647_placa21__Plate_D_p00_0_B04f07d2.TIF	label.ICAM555_ROS488_VECad647_placa21__Plate_D_p00_0_B04f07d0.TIF	ICAM555_ROS488_VECad647_placa21__Plate_D_p00_0_B04f07d3.TIF	0	0	0	0	32	1500	1	1536	1536	1536	1536	32	b'eLuImp35G21TDtqynMzhK5M0A/PRZuVgqnbpF0kjo1lJ10gabcIOiWgyplI0gSouOwBBpx9O'	0.051916081458330154	0.053888238966464996	0.022055298	0.021221958	0.42852277	0.44816118	0.07666205366452535	0.07657467822233836	0.07313804	0.0751102	0.017583137	0.013110981	0.015608469645182291	0.023523966471354168
-1	-1	-1	-1	817.0	0.0	0.0	2.1699999999999875	0.0	1.1200000000000045	11.46999999999997	0.2400000000000091	0.009999999999990905	0.009999999999990905	2.8899999999999864	0.30999999999997385	1.0800000000000125	0.1799999999999784	0.14000000000001478	ICAM555_ROS488_VECad647_placa21__Plate_D_p00_0_B04f08d0.TIF	ICAM555_ROS488_VECad647_placa21__Plate_D_p00_0_B04f08d2.TIF	label.ICAM555_ROS488_VECad647_placa21__Plate_D_p00_0_B04f08d0.TIF	ICAM555_ROS488_VECad647_placa21__Plate_D_p00_0_B04f08d3.TIF	0	0	0	0	33	1500	1	1536	1536	1536	1536	33	b'eLuImp35G21TDtqynMzhK5M0A4vRZuVgqnbpF0kjo1lJ10gabcIOiWgyplI0gSouOwBMxx9S'	0.05274941399693489	0.053888238966464996	0.022055298	0.02205529	0.42852277	0.44816118	0.07887402673562367	0.07920933763186137	0.073971376	0.07594353	0.017583137	0.013110981	0.006421407063802083	0.017992655436197918
-1	-1	-1	-1	685.0	0.0	0.0	2.469999999999999	0.0	1.2700000000000102	11.089999999999975	0.2400000000000091	0.010000000000047748	0.01999999999998181	2.8100000000000023	0.4000000000000057	1.1500000000000057	0.20999999999997954	0.1500000000000341	ICAM555_ROS488_VECad647_placa21__Plate_D_p00_0_B04f09d0.TIF	ICAM555_ROS488_VECad647_placa21__Plate_D_p00_0_B04f09d2.TIF	label.ICAM555_ROS488_VECad647_placa21__Plate_D_p00_0_B04f09d0.TIF	ICAM555_ROS488_VECad647_placa21__Plate_D_p00_0_B04f09d3.TIF	0	0	0	0	34	1500	1	1536	1536	1536	1536	34	b'eLuImp35G21TDtqynMzhKxPaFGqjzUpqDl/RKJJGRrOSrpE02oQdEtFkTKVoAlVcdgBX5x9W'	0.05024941265583038	0.038805097341537476	0.022055294	0.022888623	0.42852277	0.44816118	0.07462116082509358	0.06674131751060486	0.068665884	0.06616588	0.017583137	0.012277648	0.0016530354817708333	0.0004132588704427083
-1	-1	-1	-1	995.0	0.0	0.0	2.1500000000000057	0.0	1.079999999999984	10.04000000000002	0.2599999999999909	0.009999999999990905	0.009999999999990905	2.980000000000018	0.37000000000000455	1.1599999999999966	0.20000000000001705	0.14999999999997726	ICAM555_ROS488_VECad647_placa21__Plate_D_p00_0_B04f10d0.TIF	ICAM555_ROS488_VECad647_placa21__Plate_D_p00_0_B04f10d2.TIF	label.ICAM555_ROS488_VECad647_placa21__Plate_D_p00_0_B04f10d0.TIF	ICAM555_ROS488_VECad647_placa21__Plate_D_p00_0_B04f10d3.TIF	0	0	0	0	35	1500	1	1536	1536	1536	1536	35	b'eLuImp35G21TDtqynMzhK5M0w9Hhq0FV7dIvkkZGs5KukTTahB0S0WRMpWgCVVx2AP7cHzY='	0.05274941399693489	0.06002706289291382	0.016749807	0.017583132	0.42852277	0.44816118	0.0733041117588679	0.08274072408676147	0.068665884	0.07677686	0.019249804	0.016749803	0.00514984130859375	0.014750162760416666
-1	-1	-1	-1	604.0	0.0	0.0	2.2399999999999807	0.0	1.1800000000000068	12.219999999999999	0.21000000000000796	0.010000000000019327	0.009999999999990905	2.4700000000000273	0.30999999999997385	1.009999999999991	0.1699999999999875	0.11999999999997613	ICAM555_ROS488_VECad647_placa21__Plate_D_p00_0_B04f11d0.TIF	ICAM555_ROS488_VECad647_placa21__Plate_D_p00_0_B04f11d2.TIF	label.ICAM555_ROS488_VECad647_placa21__Plate_D_p00_0_B04f11d0.TIF	ICAM555_ROS488_VECad647_placa21__Plate_D_p00_0_B04f11d3.TIF	0	0	0	0	36	1500	1	1536	1536	1536	1536	36	b'eLuImp35G21TDtqynMzhK5M0Q8PRZuVgqnbpF0kjo1lJ10gabcIOiWgyplI0gSouOwAKCx86'	0.04130509868264198	0.034332942217588425	0.018416476	0.025694117	0.42852277	0.44816118	0.06738970180352528	0.0649523784716924	0.058054905	0.060860395	0.018416472	0.016749803	0.0030199686686197915	0.022379557291666668
-1	-1	-1	-1	560.0	0.0	0.0	2.630000000000024	0.0	1.1799999999999784	12.789999999999992	0.2699999999999818	0.009999999999990905	0.020000000000010232	2.5900000000000034	0.3599999999999852	1.1200000000000045	0.18999999999999773	0.15000000000000568	ICAM555_ROS488_VECad647_placa21__Plate_D_p00_0_B05f00d0.TIF	ICAM555_ROS488_VECad647_placa21__Plate_D_p00_0_B05f00d2.TIF	label.ICAM555_ROS488_VECad647_placa21__Plate_D_p00_0_B05f00d0.TIF	ICAM555_ROS488_VECad647_placa21__Plate_D_p00_0_B05f00d3.TIF	0	0	0	0	37	1500	1	1536	1536	1536	1536	37	b'eLuImp35G21TDtqynMzhK9PR4atBVu3SL5JGRrOSrpE02oQdEtFkTKVoAlVcdgD+5B82'	0.0359996072947979	0.028194118291139603	0.02205529	0.02652745	0.42852277	0.44816118	0.06262122094631195	0.05839016536871592	0.056388237	0.055554904	0.013110981	0.011444313	0.0025431315104166665	0.001811981201171875
-1	-1	-1	-1	1013.0	0.0	0.0	2.219999999999999	0.0	1.1499999999999773	14.350000000000023	0.23999999999998067	0.010000000000019327	0.009999999999990905	2.8500000000000227	0.29999999999998295	1.0699999999999932	0.19000000000002615	0.11999999999997613	ICAM555_ROS488_VECad647_placa21__Plate_D_p00_0_B05f01d0.TIF	ICAM555_ROS488_VECad647_placa21__Plate_D_p00_0_B05f01d2.TIF	label.ICAM555_ROS488_VECad647_placa21__Plate_D_p00_0_B05f01d0.TIF	ICAM555_ROS488_VECad647_placa21__Plate_D_p00_0_B05f01d3.TIF	0	0	0	0	38	1500	1	1536	1536	1536	1536	38	b'eLuImp35G21TDtqynMzhK9M0A8PRZuVgqnbpF0kjo1lJ10gabcIOiWgyplI0gSouOwAKEx86'	0.05024941265583038	0.053888238966464996	0.01841648	0.021221966	0.42852277	0.44816118	0.06988994280497234	0.08005705972512563	0.06699921	0.0751102	0.016749803	0.012277648	0.004831949869791667	0.022761027018229168
-1	-1	-1	-1	460.0	0.0	0.0	2.2800000000000296	0.0	1.1800000000000068	11.780000000000001	0.2400000000000091	0.009999999999990905	0.009999999999990905	2.0900000000000034	0.37000000000000455	1.1100000000000136	0.20999999999997954	0.15000000000000568	ICAM555_ROS488_VECad647_placa21__Plate_D_p00_0_B05f02d0.TIF	ICAM555_ROS488_VECad647_placa21__Plate_D_p00_0_B05f02d2.TIF	label.ICAM555_ROS488_VECad647_placa21__Plate_D_p00_0_B05f02d0.TIF	ICAM555_ROS488_VECad647_placa21__Plate_D_p00_0_B05f02d3.TIF	0	0	0	0	39	1500	1	1536	1536	1536	1536	39	b'eLuImp35G21TDtqynMzhK9M0A6PRZuVgqnbpF0kjo1lJ10gabcIOiWgyplI0gSouOwAVMx8+'	0.0359996072947979	0.027360785752534866	0.018416472	0.02122196	0.42852277	0.44816118	0.06534874935944875	0.055693154533704124	0.052749414	0.04494392	0.016749803	0.012277648	0.000476837158203125	0.007406870524088542
-1	-1	-1	-1	395.0	0.0	0.0	1.9300000000000068	0.0	1.0299999999999727	8.199999999999989	0.22999999999998977	0.010000000000019327	0.009999999999990905	2.0	0.3599999999999852	1.0800000000000125	0.18999999999999773	0.17000000000001592	ICAM555_ROS488_VECad647_placa21__Plate_D_p00_0_B05f03d0.TIF	ICAM555_ROS488_VECad647_placa21__Plate_D_p00_0_B05f03d2.TIF	label.ICAM555_ROS488_VECad647_placa21__Plate_D_p00_0_B05f03d0.TIF	ICAM555_ROS488_VECad647_placa21__Plate_D_p00_0_B05f03d3.TIF	0	0	0	0	40	1500	1	1536	1536	1536	1536	40	b'eLuImp35G21TDtqynMzhK1Pa9NBGm5XUHL6iUSSNjGYlXSNptAk7JKLJmErRBKq47AAgUx9C'	0.034332942217588425	0.022888626903295517	0.015916467	0.016749803	0.42852277	0.44816118	0.06139674782752991	0.05550492306550344	0.045777254	0.038805097	0.012277648	0.007805491	0.004482269287109375	0.025494893391927082
-1	-1	-1	-1	364.0	0.0	0.0	2.309999999999974	0.0	1.1300000000000239	8.819999999999993	0.23999999999998067	0.010000000000019327	0.01999999999998181	1.7199999999999989	0.3300000000000125	1.0600000000000023	0.160000000000025	0.15000000000000568	ICAM555_ROS488_VECad647_placa21__Plate_D_p00_0_B05f04d0.TIF	ICAM555_ROS488_VECad647_placa21__Plate_D_p00_0_B05f04d2.TIF	label.ICAM555_ROS488_VECad647_placa21__Plate_D_p00_0_B05f04d0.TIF	ICAM555_ROS488_VECad647_placa21__Plate_D_p00_0_B05f04d3.TIF	0	0	0	0	41	1500	1	1536	1536	1536	1536	41	b'eLuImp35G21TDtqynMzhK9M0A5PRZuVgqnbpF0kjo1lJ10gabcIOiWgyplI0gSouOwArcx9G'	0.03516627475619316	0.022888626903295517	0.011444315	0.014249802	0.42852277	0.44816118	0.05915469924608866	0.052882214387257896	0.04494392	0.032666273	0.016749803	0.011444313	0.0030517578125	0.016530354817708332
-1	-1	-1	-1	474.0	0.0	0.0	2.3199999999999648	0.0	1.1400000000000148	9.550000000000011	0.25	0.009999999999990905	0.009999999999990905	2.1599999999999966	0.28999999999999204	1.080000000000041	0.1699999999999875	0.12000000000000455	ICAM555_ROS488_VECad647_placa21__Plate_D_p00_0_B05f05d0.TIF	ICAM555_ROS488_VECad647_placa21__Plate_D_p00_0_B05f05d2.TIF	label.ICAM555_ROS488_VECad647_placa21__Plate_D_p00_0_B05f05d0.TIF	ICAM555_ROS488_VECad647_placa21__Plate_D_p00_0_B05f05d3.TIF	0	0	0	0	42	1500	1	1536	1536	1536	1536	42	b'eLuImp35G21TDtqynMzhK9M0A9PRZuVgqnbpF0kjo1lJ10gabcIOiWgyplI0gSouOwA2kx9K'	0.034332942217588425	0.027360785752534866	0.016749807	0.022055294	0.42852277	0.44816118	0.05976736545562744	0.056823511918385826	0.050249413	0.04494392	0.016749803	0.012277648	0.0023206075032552085	0.005467732747395833
-1	-1	-1	-1	520.0	0.0	0.0	2.5299999999999727	0.0	1.170000000000016	12.939999999999998	0.22999999999998977	0.010000000000019327	0.009999999999990905	2.1800000000000352	0.29999999999998295	1.2199999999999989	0.20999999999997954	0.160000000000025	ICAM555_ROS488_VECad647_placa21__Plate_D_p00_0_B05f06d0.TIF	ICAM555_ROS488_VECad647_placa21__Plate_D_p00_0_B05f06d2.TIF	label.ICAM555_ROS488_VECad647_placa21__Plate_D_p00_0_B05f06d0.TIF	ICAM555_ROS488_VECad647_placa21__Plate_D_p00_0_B05f06d3.TIF	0	0	0	0	43	1500	1	1536	1536	1536	1536	43	b'eLuImp35G21TDtqynMzhK9PRZuUgq3bpF0kjo1lJ10gabcIOiWgyplI0gSouOwBBsx9O'	0.03963842988014221	0.028194118291139603	0.02569412	0.026527453	0.42852277	0.44816118	0.06957422196865082	0.0581005314985911	0.061693728	0.05472157	0.018416472	0.012277648	0.008074442545572916	0.0017484029134114583
-1	-1	-1	-1	562.0	0.0	0.0	2.110000000000042	0.0	1.1299999999999955	13.230000000000018	0.22999999999996135	0.009999999999990905	0.009999999999990905	2.740000000000009	0.3699999999999761	1.1599999999999966	0.19999999999998863	0.14000000000001478	ICAM555_ROS488_VECad647_placa21__Plate_D_p00_0_B05f07d0.TIF	ICAM555_ROS488_VECad647_placa21__Plate_D_p00_0_B05f07d2.TIF	label.ICAM555_ROS488_VECad647_placa21__Plate_D_p00_0_B05f07d0.TIF	ICAM555_ROS488_VECad647_placa21__Plate_D_p00_0_B05f07d3.TIF	0	0	0	0	44	1500	1	1536	1536	1536	1536	44	b'eLuImp35G21TDtqynMzhK9M0A/PRZuVgqnbpF0kjo1lJ10gabcIOiWgyplI0gSouOwBM0x9S'	0.04047176241874695	0.029027452692389488	0.028194115	0.02569412	0.42852277	0.44816118	0.07252827286720276	0.059329599142074585	0.067832544	0.060027063	0.017583137	0.012277648	0.0025431315104166665	0.0011761983235677083
-1	-1	-1	-1	588.0	0.0	0.0	2.3100000000000023	0.0	1.1100000000000136	12.590000000000003	0.2599999999999909	0.020000000000010232	0.009999999999990905	2.2600000000000193	0.28000000000000114	1.0199999999999818	0.17000000000001592	0.12999999999999545	ICAM555_ROS488_VECad647_placa21__Plate_D_p00_0_B05f08d0.TIF	ICAM555_ROS488_VECad647_placa21__Plate_D_p00_0_B05f08d2.TIF	label.ICAM555_ROS488_VECad647_placa21__Plate_D_p00_0_B05f08d0.TIF	ICAM555_ROS488_VECad647_placa21__Plate_D_p00_0_B05f08d3.TIF	0	0	0	0	45	1500	1	1536	1536	1536	1536	45	b'eLuImp35G21TDtqynMzhK9M0A4vRZuVgqnbpF0kjo1lJ10gabcIOiWgyplI0gSouOwBX8x9W'	0.03963842988014221	0.029027452692389488	0.027360786	0.025694117	0.42852277	0.44816118	0.0723729282617569	0.05891739328702291	0.06336039	0.055554904	0.016749803	0.011444313	0.0006357828776041666	0.00286102294921875
-1	-1	-1	-1	482.0	0.0	0.0	2.280000000000001	0.0	1.1599999999999966	10.27000000000001	0.22999999999998977	0.009999999999990905	0.010000000000019327	2.1399999999999864	0.3499999999999943	1.1299999999999955	0.19999999999998863	0.13999999999998636	ICAM555_ROS488_VECad647_placa21__Plate_D_p00_0_B05f09d0.TIF	ICAM555_ROS488_VECad647_placa21__Plate_D_p00_0_B05f09d2.TIF	label.ICAM555_ROS488_VECad647_placa21__Plate_D_p00_0_B05f09d0.TIF	ICAM555_ROS488_VECad647_placa21__Plate_D_p00_0_B05f09d3.TIF	0	0	0	0	46	1500	1	1536	1536	1536	1536	46	b'eLuImp35G21TDtqynMzhK1PaFGqjzUpqDl/RKJJGRrOSrpE02oQdEtFkTKVoAlVcdgBjEx9a'	0.03963842988014221	0.028194118291139603	0.022055294	0.016749807	0.42852277	0.44816118	0.06980787714322408	0.05416382352511088	0.05722157	0.04411059	0.017583137	0.012277648	0.0008900960286458334	0.004100799560546875
-1	-1	-1	-1	669.0	0.0	0.0	2.1599999999999966	0.0	1.1599999999999966	9.620000000000005	0.2300000000000182	0.009999999999990905	0.009999999999990905	2.5400000000000205	0.3100000000000023	1.0900000000000318	0.17999999999994998	0.1300000000000523	ICAM555_ROS488_VECad647_placa21__Plate_D_p00_0_B05f10d0.TIF	ICAM555_ROS488_VECad647_placa21__Plate_D_p00_0_B05f10d2.TIF	label.ICAM555_ROS488_VECad647_placa21__Plate_D_p00_0_B05f10d0.TIF	ICAM555_ROS488_VECad647_placa21__Plate_D_p00_0_B05f10d3.TIF	0	0	0	0	47	1500	1	1536	1536	1536	1536	47	b'eLuImp35G21TDtqynMzhK9M0w9Hhq0FV7dIvkkZGs5KukTTahB0S0WRMpWgCVVx2AAoXHzo='	0.04130509868264198	0.034332942217588425	0.022055298	0.022055298	0.42852277	0.44816118	0.06769389410813649	0.062312563260396324	0.06252706	0.060860395	0.013110981	0.012277648	0.00286102294921875	0.00362396240234375
-1	-1	-1	-1	434.0	0.0	0.0	2.370000000000033	0.0	1.2199999999999704	8.919999999999987	0.22999999999998977	0.010000000000019327	0.01999999999998181	2.390000000000015	0.3800000000000239	1.1599999999999682	0.2300000000000182	0.15000000000000568	ICAM555_ROS488_VECad647_placa21__Plate_D_p00_0_B05f11d0.TIF	ICAM555_ROS488_VECad647_placa21__Plate_D_p00_0_B05f11d2.TIF	label.ICAM555_ROS488_VECad647_placa21__Plate_D_p00_0_B05f11d0.TIF	ICAM555_ROS488_VECad647_placa21__Plate_D_p00_0_B05f11d3.TIF	0	0	0	0	48	1500	1	1536	1536	1536	1536	48	b'eLuImp35G21TDtqynMzhK9M0Q8PRZuVgqnbpF0kjo1lJ10gabcIOiWgyplI0gSouOwAVNx8+'	0.03963842988014221	0.027360785752534866	0.01758314	0.019555295	0.42852277	0.44816118	0.06731360654036204	0.052809094389279686	0.052749414	0.043277256	0.017583137	0.011444313	0.0004132588704427083	0.0027974446614583335
-1	-1	-1	-1	820.0	0.0	0.0	2.0600000000000023	0.0	1.0900000000000034	10.960000000000036	0.2400000000000091	0.009999999999990905	0.009999999999990905	2.6599999999999966	0.2899999999999636	1.0699999999999932	0.21999999999999886	0.1599999999999966	ICAM555_ROS488_VECad647_placa21__Plate_D_p00_0_B06f00d0.TIF	ICAM555_ROS488_VECad647_placa21__Plate_D_p00_0_B06f00d2.TIF	label.ICAM555_ROS488_VECad647_placa21__Plate_D_p00_0_B06f00d0.TIF	ICAM555_ROS488_VECad647_placa21__Plate_D_p00_0_B06f00d3.TIF	0	0	0	0	49	1500	1	1536	1536	1536	1536	49	b'eLuImp35G21TDtqynMzhK7PR4atBVu3SL5JGRrOSrpE02oQdEtFkTKVoAlVcdgAKHx86'	0.045777253806591034	0.05024941265583038	0.01758314	0.021221958	0.42852277	0.44816118	0.06647447248299916	0.0742540309826533	0.06252706	0.07147138	0.016749803	0.012277648	0.004069010416666667	0.0041961669921875
-1	-1	-1	-1	944.0	0.0	0.0	2.2800000000000296	0.0	1.049999999999983	13.969999999999999	0.21999999999999886	0.0	0.009999999999990905	2.609999999999985	0.3100000000000023	1.039999999999992	0.17000000000001592	0.1599999999999966	ICAM555_ROS488_VECad647_placa21__Plate_D_p00_0_B06f01d0.TIF	ICAM555_ROS488_VECad647_placa21__Plate_D_p00_0_B06f01d2.TIF	label.ICAM555_ROS488_VECad647_placa21__Plate_D_p00_0_B06f01d0.TIF	ICAM555_ROS488_VECad647_placa21__Plate_D_p00_0_B06f01d3.TIF	0	0	0	0	50	1500	1	1536	1536	1536	1536	50	b'eLuImp35G21TDtqynMzhK7M0A8PRZuVgqnbpF0kjo1lJ10gabcIOiWgyplI0gSouOwAVPx8+'	0.045777253806591034	0.053888238966464996	0.017583132	0.020388626	0.42852277	0.44816118	0.0669698715209961	0.07513262331485748	0.06252706	0.07147138	0.016749803	0.013110981	0.0030199686686197915	0.012365976969401041
-1	-1	-1	-1	565.0	0.0	0.0	2.4000000000000057	0.0	1.2300000000000182	12.47999999999999	0.25	0.009999999999990905	0.010000000000019327	2.609999999999957	0.4199999999999875	1.1699999999999875	0.21000000000000796	0.1799999999999784	ICAM555_ROS488_VECad647_placa21__Plate_D_p00_0_B06f02d0.TIF	ICAM555_ROS488_VECad647_placa21__Plate_D_p00_0_B06f02d2.TIF	label.ICAM555_ROS488_VECad647_placa21__Plate_D_p00_0_B06f02d0.TIF	ICAM555_ROS488_VECad647_placa21__Plate_D_p00_0_B06f02d3.TIF	0	0	0	0	51	1500	1	1536	1536	1536	1536	51	b'eLuImp35G21TDtqynMzhK7M0A6PRZuVgqnbpF0kjo1lJ10gabcIOiWgyplI0gSouOwAgXx9C'	0.03963842988014221	0.03349960595369339	0.022888623	0.036305096	0.42852277	0.44816118	0.0679749995470047	0.0774386723836263	0.061693728	0.07063804	0.016749803	0.012277648	0.005435943603515625	0.09056727091471355
-1	-1	-1	-1	551.0	0.0	0.0	2.2100000000000364	0.0	1.2699999999999818	11.779999999999973	0.2599999999999909	0.009999999999990905	0.009999999999990905	2.509999999999991	0.37000000000000455	1.1099999999999568	0.20000000000004547	0.13999999999992951	ICAM555_ROS488_VECad647_placa21__Plate_D_p00_0_B06f03d0.TIF	ICAM555_ROS488_VECad647_placa21__Plate_D_p00_0_B06f03d2.TIF	label.ICAM555_ROS488_VECad647_placa21__Plate_D_p00_0_B06f03d0.TIF	ICAM555_ROS488_VECad647_placa21__Plate_D_p00_0_B06f03d3.TIF	0	0	0	0	52	1500	1	1536	1536	1536	1536	52	b'eLuImp35G21TDtqynMzhKzPa9NBGm5XUHL6iUSSNjGYlXSNptAk7JKLJmErRBKq47AArfx9G'	0.0359996072947979	0.029027452692389488	0.02205529	0.03266628	0.42852277	0.44816118	0.06412846843401591	0.0725191980600357	0.056388237	0.06533255	0.013110981	0.012277648	0.0038464864095052085	0.03131230672200521
-1	-1	-1	-1	542.0	0.0	0.0	2.2700000000000102	0.0	1.2099999999999795	14.700000000000017	0.21000000000000796	0.009999999999990905	0.020000000000010232	2.6100000000000136	0.3199999999999932	1.0199999999999818	0.1599999999999966	0.11999999999997613	ICAM555_ROS488_VECad647_placa21__Plate_D_p00_0_B06f04d0.TIF	ICAM555_ROS488_VECad647_placa21__Plate_D_p00_0_B06f04d2.TIF	label.ICAM555_ROS488_VECad647_placa21__Plate_D_p00_0_B06f04d0.TIF	ICAM555_ROS488_VECad647_placa21__Plate_D_p00_0_B06f04d3.TIF	0	0	0	0	53	1500	1	1536	1536	1536	1536	53	b'eLuImp35G21TDtqynMzhK7M0A5PRZuVgqnbpF0kjo1lJ10gabcIOiWgyplI0gSouOwA2nx9K'	0.03963842988014221	0.032666273415088654	0.021221958	0.033499606	0.42852277	0.44816118	0.06397875150044759	0.07285745441913605	0.05722157	0.06616588	0.016749803	0.011444313	0.0016848246256510417	0.030072530110677082
-1	-1	-1	-1	601.0	0.0	0.0	2.030000000000001	0.0	1.1200000000000045	12.250000000000028	0.22999999999998977	0.010000000000019327	0.009999999999990905	2.280000000000001	0.29999999999998295	1.0200000000000102	0.160000000000025	0.12999999999996703	ICAM555_ROS488_VECad647_placa21__Plate_D_p00_0_B06f05d0.TIF	ICAM555_ROS488_VECad647_placa21__Plate_D_p00_0_B06f05d2.TIF	label.ICAM555_ROS488_VECad647_placa21__Plate_D_p00_0_B06f05d0.TIF	ICAM555_ROS488_VECad647_placa21__Plate_D_p00_0_B06f05d3.TIF	0	0	0	0	54	1500	1	1536	1536	1536	1536	54	b'eLuImp35G21TDtqynMzhK7M0A9PRZuVgqnbpF0kjo1lJ10gabcIOiWgyplI0gSouOwBBvx9O'	0.03963842988014221	0.032666273415088654	0.022055287	0.030166283	0.42852277	0.44816118	0.06489066282908122	0.06662965814272563	0.058054905	0.06616588	0.016749803	0.012277648	0.0008900960286458334	0.00171661376953125
-1	-1	-1	-1	623.0	0.0	0.0	2.269999999999982	0.0	1.1800000000000068	17.810000000000002	0.2400000000000091	0.009999999999990905	0.009999999999990905	2.7299999999999613	0.29000000000002046	1.079999999999984	0.17000000000001592	0.13999999999998636	ICAM555_ROS488_VECad647_placa21__Plate_D_p00_0_B06f06d0.TIF	ICAM555_ROS488_VECad647_placa21__Plate_D_p00_0_B06f06d2.TIF	label.ICAM555_ROS488_VECad647_placa21__Plate_D_p00_0_B06f06d0.TIF	ICAM555_ROS488_VECad647_placa21__Plate_D_p00_0_B06f06d3.TIF	0	0	0	0	55	1500	1	1536	1536	1536	1536	55	b'eLuImp35G21TDtqynMzhK7PRZuUgq3bpF0kjo1lJ10gabcIOiWgyplI0gSouOwBM3x9S'	0.04661059007048607	0.043277256190776825	0.021221958	0.02288863	0.42852277	0.44816118	0.07096713781356812	0.06942480802536011	0.06699921	0.069804706	0.018416472	0.013110981	0.005118052164713542	0.0027974446614583335
-1	-1	-1	-1	681.0	0.0	0.0	2.140000000000043	0.0	1.1500000000000057	17.27000000000001	0.2400000000000091	0.009999999999990905	0.009999999999990905	2.680000000000007	0.3299999999999841	1.0300000000000296	0.17000000000001592	0.12000000000000455	ICAM555_ROS488_VECad647_placa21__Plate_D_p00_0_B06f07d0.TIF	ICAM555_ROS488_VECad647_placa21__Plate_D_p00_0_B06f07d2.TIF	label.ICAM555_ROS488_VECad647_placa21__Plate_D_p00_0_B06f07d0.TIF	ICAM555_ROS488_VECad647_placa21__Plate_D_p00_0_B06f07d3.TIF	0	0	0	0	56	1500	1	1536	1536	1536	1536	56	b'eLuImp35G21TDtqynMzhK7M0A/PRZuVgqnbpF0kjo1lJ10gabcIOiWgyplI0gSouOwBX/x9W'	0.0449439212679863	0.038805097341537476	0.02288863	0.024860784	0.42852277	0.44816118	0.0707377294699351	0.0689333180586497	0.06699921	0.069804706	0.017583137	0.012277648	0.003910064697265625	0.008678436279296875
-1	-1	-1	-1	681.0	0.0	0.0	2.2199999999999704	0.0	1.25	15.04000000000002	0.2699999999999818	0.009999999999990905	0.009999999999990905	2.7899999999999636	0.37000000000000455	1.170000000000016	0.18999999999999773	0.15999999999996817	ICAM555_ROS488_VECad647_placa21__Plate_D_p00_0_B06f08d0.TIF	ICAM555_ROS488_VECad647_placa21__Plate_D_p00_0_B06f08d2.TIF	label.ICAM555_ROS488_VECad647_placa21__Plate_D_p00_0_B06f08d0.TIF	ICAM555_ROS488_VECad647_placa21__Plate_D_p00_0_B06f08d3.TIF	0	0	0	0	57	1500	1	1536	1536	1536	1536	57	b'eLuImp35G21TDtqynMzhK7M0A4vRZuVgqnbpF0kjo1lJ10gabcIOiWgyplI0gSouOwBjHx9a'	0.04130509868264198	0.034332942217588425	0.02288863	0.026527457	0.42852277	0.44816118	0.06979134182135265	0.06785262127717336	0.06336039	0.06616588	0.017583137	0.012277648	0.0014940897623697917	0.006326039632161458
-1	-1	-1	-1	606.0	0.0	0.0	2.5100000000000193	0.0	1.1399999999999864	14.869999999999976	0.25	0.009999999999990905	0.009999999999990905	2.400000000000034	0.3499999999999659	1.1100000000000136	0.18999999999999773	0.14999999999997726	ICAM555_ROS488_VECad647_placa21__Plate_D_p00_0_B06f09d0.TIF	ICAM555_ROS488_VECad647_placa21__Plate_D_p00_0_B06f09d2.TIF	label.ICAM555_ROS488_VECad647_placa21__Plate_D_p00_0_B06f09d0.TIF	ICAM555_ROS488_VECad647_placa21__Plate_D_p00_0_B06f09d3.TIF	0	0	0	0	58	1500	1	1536	1536	1536	1536	58	b'eLuImp35G21TDtqynMzhKzPaFGqjzUpqDl/RKJJGRrOSrpE02oQdEtFkTKVoAlVcdgBuPx9e'	0.04047176241874695	0.03349960595369339	0.02288863	0.027360782	0.42852277	0.44816118	0.06891073783238728	0.06669768691062927	0.06252706	0.06533255	0.018416472	0.016749803	0.002574920654296875	0.004704793294270833
-1	-1	-1	-1	608.0	0.0	0.0	2.2799999999999727	0.0	1.1399999999999864	14.199999999999989	0.2300000000000182	0.009999999999990905	0.009999999999990905	2.5600000000000023	0.2999999999999545	1.07000000000005	0.17999999999994998	0.12999999999999545	ICAM555_ROS488_VECad647_placa21__Plate_D_p00_0_B06f10d0.TIF	ICAM555_ROS488_VECad647_placa21__Plate_D_p00_0_B06f10d2.TIF	label.ICAM555_ROS488_VECad647_placa21__Plate_D_p00_0_B06f10d0.TIF	ICAM555_ROS488_VECad647_placa21__Plate_D_p00_0_B06f10d3.TIF	0	0	0	0	59	1500	1	1536	1536	1536	1536	59	b'eLuImp35G21TDtqynMzhK7M0w9Hhq0FV7dIvkkZGs5KukTTahB0S0WRMpWgCVVx2ABVDHz4='	0.03963842988014221	0.032666273415088654	0.021221962	0.02736079	0.42852277	0.44816118	0.0638640820980072	0.06565005580584209	0.05722157	0.06533255	0.017583137	0.013110981	0.0007311503092447916	0.002002716064453125
-1	-1	-1	-1	460.0	0.0	0.0	2.2199999999999704	0.0	1.1299999999999955	14.860000000000014	0.22000000000002728	0.009999999999990905	0.009999999999990905	2.0100000000000477	0.2999999999999545	1.0300000000000296	0.160000000000025	0.1299999999999386	ICAM555_ROS488_VECad647_placa21__Plate_D_p00_0_B06f11d0.TIF	ICAM555_ROS488_VECad647_placa21__Plate_D_p00_0_B06f11d2.TIF	label.ICAM555_ROS488_VECad647_placa21__Plate_D_p00_0_B06f11d0.TIF	ICAM555_ROS488_VECad647_placa21__Plate_D_p00_0_B06f11d3.TIF	0	0	0	0	60	1500	1	1536	1536	1536	1536	60	b'eLuImp35G21TDtqynMzhK7M0Q8PRZuVgqnbpF0kjo1lJ10gabcIOiWgyplI0gSouOwAgYx9C'	0.04047176241874695	0.032666273415088654	0.018416476	0.030166276	0.42852277	0.44816118	0.06746107339859009	0.06869342923164368	0.058054905	0.060860395	0.017583137	0.012277648	0.0025113423665364585	0.019232432047526043
-1	-1	-1	-1	492.0	0.0	0.0	2.509999999999991	0.0	1.150000000000034	13.649999999999977	0.29000000000002046	0.009999999999990905	0.009999999999990905	2.650000000000034	0.4300000000000068	1.1599999999999682	0.20999999999997954	0.15999999999996817	ICAM555_ROS488_VECad647_placa21__Plate_D_p00_0_B07f00d0.TIF	ICAM555_ROS488_VECad647_placa21__Plate_D_p00_0_B07f00d2.TIF	label.ICAM555_ROS488_VECad647_placa21__Plate_D_p00_0_B07f00d0.TIF	ICAM555_ROS488_VECad647_placa21__Plate_D_p00_0_B07f00d3.TIF	0	0	0	0	61	1500	1	1536	1536	1536	1536	61	b'eLuImp35G21TDtqynMzhK/PR4atBVu3SL5JGRrOSrpE02oQdEtFkTKVoAlVcdgAVSx8+'	0.024555295705795288	0.029027452692389488	0.0053054914	0.026527457	0.42852277	0.44816118	0.032972353200117745	0.062296186884244285	0.029860787	0.064499214	0.012277648	0.012277648	0.003337860107421875	0.0027338663736979165
-1	-1	-1	-1	434.0	0.0	0.0	2.150000000000034	0.0	1.169999999999959	13.230000000000018	0.2899999999999636	0.020000000000038654	0.01999999999998181	2.509999999999991	0.36000000000001364	1.1200000000000045	0.17000000000001592	0.12999999999999545	ICAM555_ROS488_VECad647_placa21__Plate_D_p00_0_B07f01d0.TIF	ICAM555_ROS488_VECad647_placa21__Plate_D_p00_0_B07f01d2.TIF	label.ICAM555_ROS488_VECad647_placa21__Plate_D_p00_0_B07f01d0.TIF	ICAM555_ROS488_VECad647_placa21__Plate_D_p00_0_B07f01d3.TIF	0	0	0	0	62	1500	1	1536	1536	1536	1536	62	b'eLuImp35G21TDtqynMzhK/M0A8PRZuVgqnbpF0kjo1lJ10gabcIOiWgyplI0gSouOwAgax9C'	0.024555295705795288	0.029027452692389488	0.004472157	0.02652745	0.42852277	0.44816118	0.03203838070233663	0.06067089239756266	0.029027453	0.060027063	0.012277648	0.012277648	0.0026067097981770835	0.007534027099609375
-1	-1	-1	-1	387.0	0.0	0.0	2.0500000000000114	0.0	1.0600000000000023	9.360000000000014	0.22999999999996135	0.010000000000047748	0.009999999999990905	1.9800000000000182	0.36000000000001364	1.0699999999999932	0.19999999999998863	0.160000000000025	ICAM555_ROS488_VECad647_placa21__Plate_D_p00_0_B07f02d0.TIF	ICAM555_ROS488_VECad647_placa21__Plate_D_p00_0_B07f02d2.TIF	label.ICAM555_ROS488_VECad647_placa21__Plate_D_p00_0_B07f02d0.TIF	ICAM555_ROS488_VECad647_placa21__Plate_D_p00_0_B07f02d3.TIF	0	0	0	0	63	1500	1	1536	1536	1536	1536	63	b'eLuImp35G21TDtqynMzhK/M0A6PRZuVgqnbpF0kjo1lJ10gabcIOiWgyplI0gSouOwArix9G'	0.024555295705795288	0.023721961304545403	0.004472157	0.017583136	0.42852277	0.44816118	0.032372946540514626	0.05386817455291748	0.029027453	0.03963843	0.011444313	0.011444313	3.1789143880208336e-05	0.011380513509114584
-1	-1	-1	-1	377.0	0.0	0.0	2.1299999999999955	0.0	1.1899999999999977	10.160000000000025	0.2699999999999818	0.009999999999990905	0.020000000000038654	2.0600000000000023	0.37000000000000455	1.1000000000000227	0.20999999999997954	0.15999999999996817	ICAM555_ROS488_VECad647_placa21__Plate_D_p00_0_B07f03d0.TIF	ICAM555_ROS488_VECad647_placa21__Plate_D_p00_0_B07f03d2.TIF	label.ICAM555_ROS488_VECad647_placa21__Plate_D_p00_0_B07f03d0.TIF	ICAM555_ROS488_VECad647_placa21__Plate_D_p00_0_B07f03d3.TIF	0	0	0	0	64	1500	1	1536	1536	1536	1536	64	b'eLuImp35G21TDtqynMzhK3Pa9NBGm5XUHL6iUSSNjGYlXSNptAk7JKLJmErRBKq47AA2qx9K'	0.028194118291139603	0.023721961304545403	0.0053054877	0.024860786	0.42852277	0.44816118	0.03289707750082016	0.05564863979816437	0.029860787	0.048582748	0.011444313	0.011444313	0.00247955322265625	0.007915496826171875
-1	-1	-1	-1	333.0	0.0	0.0	2.1299999999999955	0.0	1.1999999999999886	8.620000000000005	0.27000000000003865	0.009999999999990905	0.01999999999998181	2.0300000000000296	0.339999999999975	1.1200000000000045	0.19999999999998863	0.13999999999998636	ICAM555_ROS488_VECad647_placa21__Plate_D_p00_0_B07f04d0.TIF	ICAM555_ROS488_VECad647_placa21__Plate_D_p00_0_B07f04d2.TIF	label.ICAM555_ROS488_VECad647_placa21__Plate_D_p00_0_B07f04d0.TIF	ICAM555_ROS488_VECad647_placa21__Plate_D_p00_0_B07f04d3.TIF	0	0	0	0	65	1500	1	1536	1536	1536	1536	65	b'eLuImp35G21TDtqynMzhK/M0A5PRZuVgqnbpF0kjo1lJ10gabcIOiWgyplI0gSouOwBByx9O'	0.029860787093639374	0.023721961304545403	0.004472155	0.017583136	0.42852277	0.44816118	0.03513496865828832	0.05117851992448171	0.034332942	0.03963843	0.013110981	0.011444313	0.0005086263020833334	0.009918212890625
-1	-1	-1	-1	515.0	0.0	0.0	2.1499999999999773	0.0	1.1399999999999864	10.600000000000023	0.25	0.0	0.010000000000047748	2.3799999999999955	0.30000000000001137	1.079999999999984	0.160000000000025	0.14999999999997726	ICAM555_ROS488_VECad647_placa21__Plate_D_p00_0_B07f05d0.TIF	ICAM555_ROS488_VECad647_placa21__Plate_D_p00_0_B07f05d2.TIF	label.ICAM555_ROS488_VECad647_placa21__Plate_D_p00_0_B07f05d0.TIF	ICAM555_ROS488_VECad647_placa21__Plate_D_p00_0_B07f05d3.TIF	0	0	0	0	66	1500	1	1536	1536	1536	1536	66	b'eLuImp35G21TDtqynMzhK/M0A9PRZuVgqnbpF0kjo1lJ10gabcIOiWgyplI0gSouOwBM6x9S'	0.029027452692389488	0.032666273415088654	0.0053054877	0.026527457	0.42852277	0.44816118	0.034930624067783356	0.06520910064379375	0.033499606	0.06533255	0.012277648	0.011444313	0.007724761962890625	0.008296966552734375
-1	-1	-1	-1	604.0	0.0	0.0	2.0299999999999727	0.0	1.1200000000000045	11.850000000000023	0.2799999999999727	0.010000000000047748	0.01999999999998181	2.7800000000000296	0.39999999999997726	1.1200000000000045	0.19999999999998863	0.17000000000001592	ICAM555_ROS488_VECad647_placa21__Plate_D_p00_0_B07f06d0.TIF	ICAM555_ROS488_VECad647_placa21__Plate_D_p00_0_B07f06d2.TIF	label.ICAM555_ROS488_VECad647_placa21__Plate_D_p00_0_B07f06d0.TIF	ICAM555_ROS488_VECad647_placa21__Plate_D_p00_0_B07f06d3.TIF	0	0	0	0	67	1500	1	1536	1536	1536	1536	67	b'eLuImp35G21TDtqynMzhK/PRZuUgq3bpF0kjo1lJ10gabcIOiWgyplI0gSouOwBYCx9W'	0.029860787093639374	0.03797176480293274	0.006138822	0.02288863	0.42852277	0.44816118	0.037913866341114044	0.06676302353541057	0.035166275	0.069804706	0.013110981	0.012277648	0.0004132588704427083	0.006262461344401042
-1	-1	-1	-1	660.0	0.0	0.0	2.2100000000000364	0.0	1.1099999999999568	11.109999999999957	0.24000000000006594	0.0	0.009999999999990905	2.419999999999959	0.30000000000001137	1.079999999999984	0.17000000000001592	0.1199999999999477	ICAM555_ROS488_VECad647_placa21__Plate_D_p00_0_B07f07d0.TIF	ICAM555_ROS488_VECad647_placa21__Plate_D_p00_0_B07f07d2.TIF	label.ICAM555_ROS488_VECad647_placa21__Plate_D_p00_0_B07f07d0.TIF	ICAM555_ROS488_VECad647_placa21__Plate_D_p00_0_B07f07d3.TIF	0	0	0	0	68	1500	1	1536	1536	1536	1536	68	b'eLuImp35G21TDtqynMzhK/M0A/PRZuVgqnbpF0kjo1lJ10gabcIOiWgyplI0gSouOwBjKx9a'	0.029027452692389488	0.0449439212679863	0.00613882	0.021221958	0.42852277	0.44816118	0.0361847331126531	0.07072026034196217	0.034332942	0.07147138	0.011444313	0.012277648	0.006389617919921875	0.00362396240234375
-1	-1	-1	-1	583.0	0.0	0.0	2.1899999999999977	0.0	1.160000000000025	12.159999999999968	0.2400000000000091	0.009999999999990905	0.010000000000047748	2.7199999999999704	0.35000000000002274	1.1100000000000136	0.19999999999998863	0.160000000000025	ICAM555_ROS488_VECad647_placa21__Plate_D_p00_0_B07f08d0.TIF	ICAM555_ROS488_VECad647_placa21__Plate_D_p00_0_B07f08d2.TIF	label.ICAM555_ROS488_VECad647_placa21__Plate_D_p00_0_B07f08d0.TIF	ICAM555_ROS488_VECad647_placa21__Plate_D_p00_0_B07f08d3.TIF	0	0	0	0	69	1500	1	1536	1536	1536	1536	69	b'eLuImp35G21TDtqynMzhK/M0A4vRZuVgqnbpF0kjo1lJ10gabcIOiWgyplI0gSouOwBuSx9e'	0.028194118291139603	0.03797176480293274	0.0053054877	0.021221966	0.42852277	0.44816118	0.03495809932549795	0.06475640833377838	0.033499606	0.06616588	0.012277648	0.012277648	0.024255116780598957	0.026671091715494793
-1	-1	-1	-1	606.0	0.0	0.0	2.3000000000000114	0.0	1.170000000000016	11.129999999999995	0.2599999999999909	0.009999999999990905	0.009999999999990905	2.730000000000018	0.32000000000005	1.099999999999966	0.15999999999996817	0.13999999999998636	ICAM555_ROS488_VECad647_placa21__Plate_D_p00_0_B07f09d0.TIF	ICAM555_ROS488_VECad647_placa21__Plate_D_p00_0_B07f09d2.TIF	label.ICAM555_ROS488_VECad647_placa21__Plate_D_p00_0_B07f09d0.TIF	ICAM555_ROS488_VECad647_placa21__Plate_D_p00_0_B07f09d3.TIF	0	0	0	0	70	1500	1	1536	1536	1536	1536	70	b'eLuImp35G21TDtqynMzhK3PaFGqjzUpqDl/RKJJGRrOSrpE02oQdEtFkTKVoAlVcdgB5ax9i'	0.029027452692389488	0.03797176480293274	0.0053054895	0.021221958	0.42852277	0.44816118	0.03692165265480677	0.06341421604156494	0.034332942	0.06533255	0.011444313	0.012277648	0.0006039937337239584	0.005658467610677083
-1	-1	-1	-1	567.0	0.0	0.0	2.3100000000000023	0.0	1.1800000000000068	8.989999999999952	0.25	0.010000000000047748	0.01999999999998181	2.769999999999982	0.43000000000006366	1.1299999999999386	0.22000000000008413	0.14999999999997726	ICAM555_ROS488_VECad647_placa21__Plate_D_p00_0_B07f10d0.TIF	ICAM555_ROS488_VECad647_placa21__Plate_D_p00_0_B07f10d2.TIF	label.ICAM555_ROS488_VECad647_placa21__Plate_D_p00_0_B07f10d0.TIF	ICAM555_ROS488_VECad647_placa21__Plate_D_p00_0_B07f10d3.TIF	0	0	0	0	71	1500	1	1536	1536	1536	1536	71	b'eLuImp35G21TDtqynMzhK/M0w9Hhq0FV7dIvkkZGs5KukTTahB0S0WRMpWgCVVx2ACBvH0I='	0.028194118291139603	0.03797176480293274	0.0053054877	0.021221966	0.42852277	0.44816118	0.03567929069201151	0.0663051853577296	0.033499606	0.069804706	0.012277648	0.013110981	0.023746490478515625	0.0011444091796875
-1	-1	-1	-1	380.0	0.0	0.0	2.25	0.0	1.1499999999999773	9.649999999999977	0.25	0.010000000000047748	0.009999999999990905	1.9999999999999432	0.339999999999975	1.080000000000041	0.18999999999999773	0.13999999999998636	ICAM555_ROS488_VECad647_placa21__Plate_D_p00_0_B07f11d0.TIF	ICAM555_ROS488_VECad647_placa21__Plate_D_p00_0_B07f11d2.TIF	label.ICAM555_ROS488_VECad647_placa21__Plate_D_p00_0_B07f11d0.TIF	ICAM555_ROS488_VECad647_placa21__Plate_D_p00_0_B07f11d3.TIF	0	0	0	0	72	1500	1	1536	1536	1536	1536	72	b'eLuImp35G21TDtqynMzhK/M0Q8PRZuVgqnbpF0kjo1lJ10gabcIOiWgyplI0gSouOwArjx9G'	0.029027452692389488	0.027360785752534866	0.0044721533	0.02122196	0.42852277	0.44816118	0.0355164979894956	0.05574896434942881	0.033499606	0.04494392	0.012277648	0.012277648	0.0023523966471354165	0.026702880859375
-1	-1	-1	-1	150.0	0.0	0.0	2.079999999999984	0.0	1.1599999999999682	5.03000000000003	0.2699999999999818	0.009999999999990905	0.020000000000038654	0.9399999999999977	0.4000000000000341	1.1399999999999295	0.19999999999998863	0.160000000000025	ICAM555_ROS488_VECad647_placa21__Plate_D_p00_0_B08f00d0.TIF	ICAM555_ROS488_VECad647_placa21__Plate_D_p00_0_B08f00d2.TIF	label.ICAM555_ROS488_VECad647_placa21__Plate_D_p00_0_B08f00d0.TIF	ICAM555_ROS488_VECad647_placa21__Plate_D_p00_0_B08f00d3.TIF	0	0	0	0	73	1500	1	1536	1536	1536	1536	73	b'eLuImp35G21TDtqynMzhK4vR4atBVu3SL5JGRrOSrpE02oQdEtFkTKVoAlVcdgAgdx9C'	0.028194118291139603	0.01758313737809658	0.0053054877	0.004472157	0.42852277	0.44816118	0.03916595131158829	0.030472442507743835	0.029860787	0.022055294	0.011444313	0.0069721574	0.004323323567708333	0.013955434163411459
-1	-1	-1	-1	660.0	0.0	0.0	2.150000000000034	0.0	1.1200000000000045	7.359999999999957	0.2400000000000091	0.009999999999990905	0.009999999999990905	2.1999999999999886	0.30000000000001137	1.079999999999984	0.17000000000001592	0.1199999999999477	ICAM555_ROS488_VECad647_placa21__Plate_D_p00_0_B08f01d0.TIF	ICAM555_ROS488_VECad647_placa21__Plate_D_p00_0_B08f01d2.TIF	label.ICAM555_ROS488_VECad647_placa21__Plate_D_p00_0_B08f01d0.TIF	ICAM555_ROS488_VECad647_placa21__Plate_D_p00_0_B08f01d3.TIF	0	0	0	0	74	1500	1	1536	1536	1536	1536	74	b'eLuImp35G21TDtqynMzhK4s0A8PRZuVgqnbpF0kjo1lJ10gabcIOiWgyplI0gSouOwArlx9G'	0.034332942217588425	0.027360785752534866	0.022888627	0.030999608	0.42852277	0.44816118	0.06616009771823883	0.0622691810131073	0.052749414	0.05472157	0.013110981	0.011444313	0.0027020772298177085	0.010935465494791666
-1	-1	-1	-1	130.0	0.0	0.0	2.069999999999993	0.0	1.1099999999999568	4.300000000000011	0.2699999999999818	0.009999999999990905	0.009999999999990905	1.0	0.3599999999999568	1.1399999999999864	0.19999999999998863	0.160000000000025	ICAM555_ROS488_VECad647_placa21__Plate_D_p00_0_B08f02d0.TIF	ICAM555_ROS488_VECad647_placa21__Plate_D_p00_0_B08f02d2.TIF	label.ICAM555_ROS488_VECad647_placa21__Plate_D_p00_0_B08f02d0.TIF	ICAM555_ROS488_VECad647_placa21__Plate_D_p00_0_B08f02d3.TIF	0	0	0	0	75	1500	1	1536	1536	1536	1536	75	b'eLuImp35G21TDtqynMzhK4s0A6PRZuVgqnbpF0kjo1lJ10gabcIOiWgyplI0gSouOwA2tx9K'	0.028194118291139603	0.01758313737809658	0.004472155	0.004472157	0.42852277	0.44816118	0.04022953659296036	0.02922080208857854	0.029860787	0.022055294	0.013110981	0.007805491	0.0012079874674479167	0.00015894571940104166
-1	-1	-1	-1	52.0	0.0	0.0	2.1300000000000523	0.0	1.1199999999999477	3.480000000000018	0.26000000000004775	0.009999999999990905	0.01999999999998181	0.6200000000000045	0.32000000000005	1.0299999999999727	0.15999999999996817	0.1300000000000523	ICAM555_ROS488_VECad647_placa21__Plate_D_p00_0_B08f03d0.TIF	ICAM555_ROS488_VECad647_placa21__Plate_D_p00_0_B08f03d2.TIF	label.ICAM555_ROS488_VECad647_placa21__Plate_D_p00_0_B08f03d0.TIF	ICAM555_ROS488_VECad647_placa21__Plate_D_p00_0_B08f03d3.TIF	0	0	0	0	76	1500	1	1536	1536	1536	1536	76	b'eLuImp35G21TDtqynMzhKwva9NBGm5XUHL6iUSSNjGYlXSNptAk7JKLJmErRBKq47ABB1x9O'	0.024555295705795288	0.01758313737809658	0.0044721533	0.0016666688	0.42852277	0.44816118	0.03267457087834676	0.023571426669756573	0.029027453	0.018416472	0.012277648	0.0069721574	0.000762939453125	0.001049041748046875
-1	-1	-1	-1	47.0	0.0	0.0	2.140000000000043	0.0	1.1200000000000045	3.170000000000016	0.2799999999999727	0.01999999999998181	0.020000000000038654	0.6100000000000136	0.3699999999999477	1.1099999999999568	0.19999999999998863	0.160000000000025	ICAM555_ROS488_VECad647_placa21__Plate_D_p00_0_B08f04d0.TIF	ICAM555_ROS488_VECad647_placa21__Plate_D_p00_0_B08f04d2.TIF	label.ICAM555_ROS488_VECad647_placa21__Plate_D_p00_0_B08f04d0.TIF	ICAM555_ROS488_VECad647_placa21__Plate_D_p00_0_B08f04d3.TIF	0	0	0	0	77	1500	1	1536	1536	1536	1536	77	b'eLuImp35G21TDtqynMzhK4s0A5PRZuVgqnbpF0kjo1lJ10gabcIOiWgyplI0gSouOwBM9x9S'	0.029027452692389488	0.018416471779346466	0.0036388189	0.0036388226	0.42852277	0.44816118	0.034965939819812775	0.02624429762363434	0.033499606	0.022055294	0.012277648	0.0069721574	0.0080108642578125	0.006802876790364583
-1	-1	-1	-1	70.0	0.0	0.0	2.1299999999999386	0.0	1.1800000000000637	3.6000000000000227	0.2599999999999909	0.009999999999990905	0.009999999999990905	0.7100000000000364	0.3599999999999568	1.1599999999999682	0.19000000000005457	0.1400000000000432	ICAM555_ROS488_VECad647_placa21__Plate_D_p00_0_B08f05d0.TIF	ICAM555_ROS488_VECad647_placa21__Plate_D_p00_0_B08f05d2.TIF	label.ICAM555_ROS488_VECad647_placa21__Plate_D_p00_0_B08f05d0.TIF	ICAM555_ROS488_VECad647_placa21__Plate_D_p00_0_B08f05d3.TIF	0	0	0	0	78	1500	1	1536	1536	1536	1536	78	b'eLuImp35G21TDtqynMzhK4s0A9PRZuVgqnbpF0kjo1lJ10gabcIOiWgyplI0gSouOwBYFx9W'	0.028194118291139603	0.01758313737809658	0.0036388189	0.004472157	0.42852277	0.44816118	0.03517837325731913	0.026616878807544708	0.029860787	0.022055294	0.013110981	0.007805491	0.005022684733072917	0.001430511474609375
-1	-1	-1	-1	105.0	0.0	0.0	2.0	0.0	1.1299999999999955	3.4700000000000273	0.2400000000000091	0.009999999999990905	0.009999999999990905	0.8199999999999932	0.37000000000000455	1.1300000000000523	0.17999999999994998	0.1500000000000341	ICAM555_ROS488_VECad647_placa21__Plate_D_p00_0_B08f06d0.TIF	ICAM555_ROS488_VECad647_placa21__Plate_D_p00_0_B08f06d2.TIF	label.ICAM555_ROS488_VECad647_placa21__Plate_D_p00_0_B08f06d0.TIF	ICAM555_ROS488_VECad647_placa21__Plate_D_p00_0_B08f06d3.TIF	0	0	0	0	79	1500	1	1536	1536	1536	1536	79	b'eLuImp35G21TDtqynMzhK4vRZuUgq3bpF0kjo1lJ10gabcIOiWgyplI0gSouOwBjNx9a'	0.03349960595369339	0.018416471779346466	0.0053054877	0.004472159	0.42852277	0.44816118	0.04233636458714803	0.031162383655707043	0.035166275	0.022888627	0.013110981	0.007805491	0.0029881795247395835	0.005563100179036458
-1	-1	-1	-1	193.0	0.0	0.0	2.0299999999999727	0.0	1.1400000000000432	4.680000000000007	0.27000000000003865	0.01999999999998181	0.009999999999990905	1.1199999999999477	0.3500000000000796	1.1199999999999477	0.19000000000005457	0.13999999999998636	ICAM555_ROS488_VECad647_placa21__Plate_D_p00_0_B08f07d0.TIF	ICAM555_ROS488_VECad647_placa21__Plate_D_p00_0_B08f07d2.TIF	label.ICAM555_ROS488_VECad647_placa21__Plate_D_p00_0_B08f07d0.TIF	ICAM555_ROS488_VECad647_placa21__Plate_D_p00_0_B08f07d3.TIF	0	0	0	0	80	1500	1	1536	1536	1536	1536	80	b'eLuImp35G21TDtqynMzhK4s0A/PRZuVgqnbpF0kjo1lJ10gabcIOiWgyplI0gSouOwBuVx9e'	0.029027452692389488	0.018416471779346466	0.00613882	0.004472159	0.42852277	0.44816118	0.045638591051101685	0.03541980932156245	0.034332942	0.022888627	0.013110981	0.007805491	0.0030199686686197915	0.003910064697265625
-1	-1	-1	-1	303.0	0.0	0.0	2.150000000000034	0.0	1.170000000000016	5.279999999999973	0.2400000000000091	0.009999999999990905	0.009999999999990905	1.3500000000000227	0.34000000000003183	1.079999999999984	0.16999999999995907	0.1400000000000432	ICAM555_ROS488_VECad647_placa21__Plate_D_p00_0_B08f08d0.TIF	ICAM555_ROS488_VECad647_placa21__Plate_D_p00_0_B08f08d2.TIF	label.ICAM555_ROS488_VECad647_placa21__Plate_D_p00_0_B08f08d0.TIF	ICAM555_ROS488_VECad647_placa21__Plate_D_p00_0_B08f08d3.TIF	0	0	0	0	81	1500	1	1536	1536	1536	1536	81	b'eLuImp35G21TDtqynMzhK4s0A4vRZuVgqnbpF0kjo1lJ10gabcIOiWgyplI0gSouOwB5dx9i'	0.029860787093639374	0.02205529436469078	0.0069721565	0.008944314	0.42852277	0.44816118	0.05160797635714213	0.04145101457834244	0.035166275	0.027360786	0.013110981	0.007805491	0.004355112711588542	0.005658467610677083
-1	-1	-1	-1	120.0	0.0	0.0	2.0399999999999636	0.0	1.1100000000000705	4.67999999999995	0.2699999999999818	0.009999999999990905	0.009999999999990905	0.8600000000000136	0.3100000000000023	1.009999999999991	0.17000000000001592	0.12999999999999545	ICAM555_ROS488_VECad647_placa21__Plate_D_p00_0_B08f09d0.TIF	ICAM555_ROS488_VECad647_placa21__Plate_D_p00_0_B08f09d2.TIF	label.ICAM555_ROS488_VECad647_placa21__Plate_D_p00_0_B08f09d0.TIF	ICAM555_ROS488_VECad647_placa21__Plate_D_p00_0_B08f09d3.TIF	0	0	0	0	82	1500	1	1536	1536	1536	1536	82	b'eLuImp35G21TDtqynMzhKwvaFGqjzUpqDl/RKJJGRrOSrpE02oQdEtFkTKVoAlVcdgCElx9m'	0.029860787093639374	0.02205529436469078	0.004472155	0.0036388244	0.42852277	0.44816118	0.04143116623163223	0.0316628043850263	0.034332942	0.023721961	0.012277648	0.007805491	0.001239776611328125	0.0008900960286458334
-1	-1	-1	-1	208.0	0.0	0.0	2.1200000000000045	0.0	1.1299999999999955	4.300000000000011	0.2699999999999818	0.009999999999990905	0.009999999999990905	1.25	0.37000000000000455	1.1499999999999773	0.19000000000005457	0.16999999999995907	ICAM555_ROS488_VECad647_placa21__Plate_D_p00_0_B08f10d0.TIF	ICAM555_ROS488_VECad647_placa21__Plate_D_p00_0_B08f10d2.TIF	label.ICAM555_ROS488_VECad647_placa21__Plate_D_p00_0_B08f10d0.TIF	ICAM555_ROS488_VECad647_placa21__Plate_D_p00_0_B08f10d3.TIF	0	0	0	0	83	1500	1	1536	1536	1536	1536	83	b'eLuImp35G21TDtqynMzhK4s0w9Hhq0FV7dIvkkZGs5KukTTahB0S0WRMpWgCVVx2ACubH0Y='	0.029860787093639374	0.02205529436469078	0.0053054895	0.004472157	0.42852277	0.44816118	0.04684880872567495	0.0358602503935496	0.034332942	0.023721961	0.013110981	0.011444313	0.0025431315104166665	0.004673004150390625
-1	-1	-1	-1	178.0	0.0	0.0	2.140000000000043	0.0	1.17999999999995	4.899999999999977	0.2400000000000091	0.009999999999990905	0.01999999999998181	1.170000000000016	0.3600000000000705	1.0600000000000023	0.17999999999994998	0.1400000000000432	ICAM555_ROS488_VECad647_placa21__Plate_D_p00_0_B08f11d0.TIF	ICAM555_ROS488_VECad647_placa21__Plate_D_p00_0_B08f11d2.TIF	label.ICAM555_ROS488_VECad647_placa21__Plate_D_p00_0_B08f11d0.TIF	ICAM555_ROS488_VECad647_placa21__Plate_D_p00_0_B08f11d3.TIF	0	0	0	0	84	1500	1	1536	1536	1536	1536	84	b'eLuImp35G21TDtqynMzhK4s0Q8PRZuVgqnbpF0kjo1lJ10gabcIOiWgyplI0gSouOwA2ux9K'	0.034332942217588425	0.02205529436469078	0.006138824	0.0053054895	0.42852277	0.44816118	0.05059811472892761	0.03724859903256098	0.03963843	0.023721961	0.017583137	0.011444313	0.002002716064453125	0.00022252400716145834
-1	-1	-1	-1	505.0	0.0	0.0	2.1499999999999773	0.0	1.1400000000000432	9.240000000000009	0.2400000000000091	0.009999999999990905	0.009999999999990905	2.1399999999999864	0.29000000000002046	1.0200000000000387	0.16999999999995907	0.12000000000000455	ICAM555_ROS488_VECad647_placa21__Plate_D_p00_0_B09f00d0.TIF	ICAM555_ROS488_VECad647_placa21__Plate_D_p00_0_B09f00d2.TIF	label.ICAM555_ROS488_VECad647_placa21__Plate_D_p00_0_B09f00d0.TIF	ICAM555_ROS488_VECad647_placa21__Plate_D_p00_0_B09f00d3.TIF	0	0	0	0	85	1500	1	1536	1536	1536	1536	85	b'eLuImp35G21TDtqynMzhK8vR4atBVu3SL5JGRrOSrpE02oQdEtFkTKVoAlVcdgArox9G'	0.034332942217588425	0.023721961304545403	0.016749803	0.025694119	0.42852277	0.44816118	0.05568245053291321	0.05430902043978373	0.04661059	0.04941608	0.013110981	0.011444313	0.001430511474609375	0.0014623006184895833
-1	-1	-1	-1	499.0	0.0	0.0	2.1200000000000614	0.0	1.1199999999999477	9.310000000000002	0.21000000000003638	0.009999999999990905	0.009999999999990905	2.000000000000057	0.2899999999999636	1.0500000000000114	0.160000000000025	0.12999999999999545	ICAM555_ROS488_VECad647_placa21__Plate_D_p00_0_B09f01d0.TIF	ICAM555_ROS488_VECad647_placa21__Plate_D_p00_0_B09f01d2.TIF	label.ICAM555_ROS488_VECad647_placa21__Plate_D_p00_0_B09f01d0.TIF	ICAM555_ROS488_VECad647_placa21__Plate_D_p00_0_B09f01d3.TIF	0	0	0	0	86	1500	1	1536	1536	1536	1536	86	b'eLuImp35G21TDtqynMzhK8s0A8PRZuVgqnbpF0kjo1lJ10gabcIOiWgyplI0gSouOwA2wx9K'	0.034332942217588425	0.023721961304545403	0.016749803	0.024860786	0.42852277	0.44816118	0.05519818266232809	0.05213838815689087	0.04661059	0.048582748	0.016749803	0.012277648	0.0003814697265625	0.0034014383951822915
-1	-1	-1	-1	347.0	0.0	0.0	2.240000000000009	0.0	1.1300000000000523	11.389999999999986	0.22999999999996135	0.010000000000047748	0.009999999999990905	1.829999999999984	0.36000000000001364	1.1200000000000045	0.19999999999998863	0.15999999999996817	ICAM555_ROS488_VECad647_placa21__Plate_D_p00_0_B09f02d0.TIF	ICAM555_ROS488_VECad647_placa21__Plate_D_p00_0_B09f02d2.TIF	label.ICAM555_ROS488_VECad647_placa21__Plate_D_p00_0_B09f02d0.TIF	ICAM555_ROS488_VECad647_placa21__Plate_D_p00_0_B09f02d3.TIF	0	0	0	0	87	1500	1	1536	1536	1536	1536	87	b'eLuImp35G21TDtqynMzhK8s0A6PRZuVgqnbpF0kjo1lJ10gabcIOiWgyplI0gSouOwBB4x9O'	0.03349960595369339	0.02205529436469078	0.0069721546	0.0097776465	0.42852277	0.44816118	0.052104766170183815	0.04596908390522003	0.035999607	0.028194118	0.013110981	0.007805491	0.00012715657552083334	0.004514058430989583
-1	-1	-1	-1	357.0	0.0	0.0	1.9699999999999704	0.0	1.1200000000000614	9.169999999999959	0.2400000000000091	0.009999999999990905	0.009999999999990905	1.6399999999999864	0.3100000000000023	1.1000000000000227	0.18000000000000682	0.13999999999998636	ICAM555_ROS488_VECad647_placa21__Plate_D_p00_0_B09f03d0.TIF	ICAM555_ROS488_VECad647_placa21__Plate_D_p00_0_B09f03d2.TIF	label.ICAM555_ROS488_VECad647_placa21__Plate_D_p00_0_B09f03d0.TIF	ICAM555_ROS488_VECad647_placa21__Plate_D_p00_0_B09f03d3.TIF	0	0	0	0	88	1500	1	1536	1536	1536	1536	88	b'eLuImp35G21TDtqynMzhK0va9NBGm5XUHL6iUSSNjGYlXSNptAk7JKLJmErRBKq47ABNAx9S'	0.029860787093639374	0.02205529436469078	0.006138824	0.006138824	0.42852277	0.44816118	0.04811381300290426	0.04367267588774363	0.035166275	0.023721961	0.013110981	0.011444313	0.00022252400716145834	0.010013580322265625
-1	-1	-1	-1	305.0	0.0	0.0	2.2600000000000477	0.0	1.1399999999999864	7.96999999999997	0.2400000000000091	0.009999999999990905	0.020000000000038654	1.509999999999991	0.35000000000002274	1.1000000000000227	0.20999999999997954	0.15999999999996817	ICAM555_ROS488_VECad647_placa21__Plate_D_p00_0_B09f04d0.TIF	ICAM555_ROS488_VECad647_placa21__Plate_D_p00_0_B09f04d2.TIF	label.ICAM555_ROS488_VECad647_placa21__Plate_D_p00_0_B09f04d0.TIF	ICAM555_ROS488_VECad647_placa21__Plate_D_p00_0_B09f04d3.TIF	0	0	0	0	89	1500	1	1536	1536	1536	1536	89	b'eLuImp35G21TDtqynMzhK8s0A5PRZuVgqnbpF0kjo1lJ10gabcIOiWgyplI0gSouOwBYIx9W'	0.034332942217588425	0.02205529436469078	0.006138824	0.008944314	0.42852277	0.44816118	0.0494960347811381	0.04287955164909363	0.03963843	0.027360786	0.016749803	0.011444313	0.007120768229166667	0.00591278076171875
-1	-1	-1	-1	450.0	0.0	0.0	2.1399999999999864	0.0	1.1200000000000045	7.880000000000052	0.25	0.01999999999998181	0.01999999999998181	2.240000000000009	0.3900000000000432	1.099999999999966	0.20999999999997954	0.13999999999998636	ICAM555_ROS488_VECad647_placa21__Plate_D_p00_0_B09f05d0.TIF	ICAM555_ROS488_VECad647_placa21__Plate_D_p00_0_B09f05d2.TIF	label.ICAM555_ROS488_VECad647_placa21__Plate_D_p00_0_B09f05d0.TIF	ICAM555_ROS488_VECad647_placa21__Plate_D_p00_0_B09f05d3.TIF	0	0	0	0	90	1500	1	1536	1536	1536	1536	90	b'eLuImp35G21TDtqynMzhK8s0A9PRZuVgqnbpF0kjo1lJ10gabcIOiWgyplI0gSouOwBjQx9a'	0.034332942217588425	0.023721961304545403	0.013110984	0.02038863	0.42852277	0.44816118	0.054997762044270836	0.05278848111629486	0.04494392	0.043277256	0.013110981	0.011444313	0.011571248372395834	0.027147928873697918
-1	-1	-1	-1	511.0	0.0	0.0	2.2200000000000273	0.0	1.1699999999999022	7.829999999999927	0.26000000000004775	0.009999999999990905	0.009999999999990905	2.090000000000032	0.3599999999999568	1.0500000000000682	0.16999999999995907	0.1300000000000523	ICAM555_ROS488_VECad647_placa21__Plate_D_p00_0_B09f06d0.TIF	ICAM555_ROS488_VECad647_placa21__Plate_D_p00_0_B09f06d2.TIF	label.ICAM555_ROS488_VECad647_placa21__Plate_D_p00_0_B09f06d0.TIF	ICAM555_ROS488_VECad647_placa21__Plate_D_p00_0_B09f06d3.TIF	0	0	0	0	91	1500	1	1536	1536	1536	1536	91	b'eLuImp35G21TDtqynMzhK8vRZuUgq3bpF0kjo1lJ10gabcIOiWgyplI0gSouOwBuYx9e'	0.034332942217588425	0.023721961304545403	0.012277648	0.02038863	0.42852277	0.44816118	0.053804948925971985	0.05137001474698385	0.04494392	0.043277256	0.016749803	0.011444313	0.0012715657552083333	0.007025400797526042
-1	-1	-1	-1	578.0	0.0	0.0	2.1399999999999864	0.0	1.1899999999999409	9.410000000000082	0.2400000000000091	0.009999999999990905	0.009999999999990905	2.4799999999999613	0.40999999999996817	1.080000000000041	0.18999999999994088	0.12999999999999545	ICAM555_ROS488_VECad647_placa21__Plate_D_p00_0_B09f07d0.TIF	ICAM555_ROS488_VECad647_placa21__Plate_D_p00_0_B09f07d2.TIF	label.ICAM555_ROS488_VECad647_placa21__Plate_D_p00_0_B09f07d0.TIF	ICAM555_ROS488_VECad647_placa21__Plate_D_p00_0_B09f07d3.TIF	0	0	0	0	92	1500	1	1536	1536	1536	1536	92	b'eLuImp35G21TDtqynMzhK8s0A/PRZuVgqnbpF0kjo1lJ10gabcIOiWgyplI0gSouOwB5gx9i'	0.03516627475619316	0.027360785752534866	0.01758314	0.022888627	0.42852277	0.44816118	0.05816092590490977	0.05621354281902313	0.051082745	0.050249413	0.013110981	0.011444313	0.0021616617838541665	0.0019709269205729165
-1	-1	-1	-1	561.0	0.0	0.0	2.169999999999959	0.0	1.1900000000000546	8.470000000000027	0.2300000000000182	0.009999999999990905	0.009999999999990905	2.3100000000000023	0.3299999999999841	1.089999999999975	0.19000000000005457	0.1299999999999386	ICAM555_ROS488_VECad647_placa21__Plate_D_p00_0_B09f08d0.TIF	ICAM555_ROS488_VECad647_placa21__Plate_D_p00_0_B09f08d2.TIF	label.ICAM555_ROS488_VECad647_placa21__Plate_D_p00_0_B09f08d0.TIF	ICAM555_ROS488_VECad647_placa21__Plate_D_p00_0_B09f08d3.TIF	0	0	0	0	93	1500	1	1536	1536	1536	1536	93	b'eLuImp35G21TDtqynMzhK8s0A4vRZuVgqnbpF0kjo1lJ10gabcIOiWgyplI0gSouOwCEox9m'	0.034332942217588425	0.027360785752534866	0.01758314	0.026527442	0.42852277	0.44816118	0.05794745683670044	0.05410115420818329	0.051082745	0.05388824	0.013110981	0.011444313	0.003910064697265625	0.0019073486328125
-1	-1	-1	-1	416.0	0.0	0.0	2.2799999999999727	0.0	1.1900000000000546	8.75	0.2300000000000182	0.009999999999990905	0.01999999999998181	1.8999999999999773	0.35000000000002274	1.089999999999975	0.18999999999999773	0.13999999999998636	ICAM555_ROS488_VECad647_placa21__Plate_D_p00_0_B09f09d0.TIF	ICAM555_ROS488_VECad647_placa21__Plate_D_p00_0_B09f09d2.TIF	label.ICAM555_ROS488_VECad647_placa21__Plate_D_p00_0_B09f09d0.TIF	ICAM555_ROS488_VECad647_placa21__Plate_D_p00_0_B09f09d3.TIF	0	0	0	0	94	1500	1	1536	1536	1536	1536	94	b'eLuImp35G21TDtqynMzhK0vaFGqjzUpqDl/RKJJGRrOSrpE02oQdEtFkTKVoAlVcdgCPwx9q'	0.03349960595369339	0.022888626903295517	0.010610975	0.011444315	0.42852277	0.44816118	0.053007468581199646	0.04616899291674296	0.040471762	0.032666273	0.012277648	0.007805491	0.0008265177408854166	0.005658467610677083
-1	-1	-1	-1	440.0	0.0	0.0	2.1299999999999955	0.0	1.1100000000000136	8.680000000000007	0.2300000000000182	0.009999999999990905	0.009999999999990905	1.8599999999999568	0.3100000000000023	1.0300000000000296	0.15999999999996817	0.12999999999999545	ICAM555_ROS488_VECad647_placa21__Plate_D_p00_0_B09f10d0.TIF	ICAM555_ROS488_VECad647_placa21__Plate_D_p00_0_B09f10d2.TIF	label.ICAM555_ROS488_VECad647_placa21__Plate_D_p00_0_B09f10d0.TIF	ICAM555_ROS488_VECad647_placa21__Plate_D_p00_0_B09f10d3.TIF	0	0	0	0	95	1500	1	1536	1536	1536	1536	95	b'eLuImp35G21TDtqynMzhK8s0w9Hhq0FV7dIvkkZGs5KukTTahB0S0WRMpWgCVVx2ADbHH0o='	0.03349960595369339	0.022888626903295517	0.011444315	0.01591647	0.42852277	0.44816118	0.053439438343048096	0.048580328623453774	0.0413051	0.034332942	0.013110981	0.011444313	0.0034014383951822915	0.0005404154459635416
-1	-1	-1	-1	384.0	0.0	0.0	2.25	0.0	1.1499999999999773	8.590000000000032	0.2300000000000182	0.009999999999990905	0.01999999999998181	1.900000000000034	0.37000000000000455	1.160000000000025	0.2099999999999227	0.15000000000009095	ICAM555_ROS488_VECad647_placa21__Plate_D_p00_0_B09f11d0.TIF	ICAM555_ROS488_VECad647_placa21__Plate_D_p00_0_B09f11d2.TIF	label.ICAM555_ROS488_VECad647_placa21__Plate_D_p00_0_B09f11d0.TIF	ICAM555_ROS488_VECad647_placa21__Plate_D_p00_0_B09f11d3.TIF	0	0	0	0	96	1500	1	1536	1536	1536	1536	96	b'eLuImp35G21TDtqynMzhK8s0Q8PRZuVgqnbpF0kjo1lJ10gabcIOiWgyplI0gSouOwBB5x9O'	0.03516627475619316	0.023721961304545403	0.0078054927	0.008944312	0.42852277	0.44816118	0.05540843307971954	0.046451484163602196	0.0413051	0.029027453	0.013110981	0.011444313	0.0006993611653645834	0.0002543131510416667
-1	-1	-1	-1	393.0	0.0	0.0	2.090000000000032	0.0	1.1299999999999955	10.720000000000027	0.2400000000000091	0.009999999999990905	0.009999999999990905	2.3199999999999363	0.3199999999999932	1.0900000000000318	0.17000000000001592	0.13999999999998636	ICAM555_ROS488_VECad647_placa21__Plate_D_p00_0_B10f00d0.TIF	ICAM555_ROS488_VECad647_placa21__Plate_D_p00_0_B10f00d2.TIF	label.ICAM555_ROS488_VECad647_placa21__Plate_D_p00_0_B10f00d0.TIF	ICAM555_ROS488_VECad647_placa21__Plate_D_p00_0_B10f00d3.TIF	0	0	0	0	97	1500	1	1536	1536	1536	1536	97	b'eLuImp35G21TDtqynLzhK1CWGR2+GlTVLv0iaWQ0K+kaSaNN2CERTcZUiiZQxWUHANI4HyY='	0.03516627475619316	0.02205529436469078	0.022055294	0.011444315	0.42852277	0.44816118	0.06100590527057648	0.0356796532869339	0.05722157	0.032666273	0.016749803	0.007805491	0.007152557373046875	0.0034968058268229165
-1	-1	-1	-1	708.0	0.0	0.0	2.1100000000000136	0.0	1.1800000000000068	12.20999999999998	0.2400000000000091	0.01999999999998181	0.009999999999990905	2.509999999999991	0.30000000000001137	1.0499999999999545	0.19000000000005457	0.12999999999999545	ICAM555_ROS488_VECad647_placa21__Plate_D_p00_0_B10f01d0.TIF	ICAM555_ROS488_VECad647_placa21__Plate_D_p00_0_B10f01d2.TIF	label.ICAM555_ROS488_VECad647_placa21__Plate_D_p00_0_B10f01d0.TIF	ICAM555_ROS488_VECad647_placa21__Plate_D_p00_0_B10f01d3.TIF	0	0	0	0	98	1500	1	1536	1536	1536	1536	98	b'eLuImp35G21TDtqynLzhK1CWMRxtVg6mapd+kTQympV0jaTRJuyQiCZjKkUTqOKyAwDdWB8q'	0.0449439212679863	0.029027452692389488	0.02205529	0.016749807	0.42852277	0.44816118	0.06997781495253245	0.05349426964918772	0.06699921	0.04941608	0.016749803	0.011444313	0.15239715576171875	0.005976359049479167
-1	-1	-1	-1	352.0	0.0	0.0	2.2099999999999795	0.0	1.2200000000000273	12.119999999999948	0.22999999999996135	0.010000000000047748	0.01999999999998181	2.3500000000000227	0.3599999999999568	1.1100000000000705	0.1999999999999318	0.1500000000000341	ICAM555_ROS488_VECad647_placa21__Plate_D_p00_0_B10f02d0.TIF	ICAM555_ROS488_VECad647_placa21__Plate_D_p00_0_B10f02d2.TIF	label.ICAM555_ROS488_VECad647_placa21__Plate_D_p00_0_B10f02d0.TIF	ICAM555_ROS488_VECad647_placa21__Plate_D_p00_0_B10f02d3.TIF	0	0	0	0	99	1500	1	1536	1536	1536	1536	99	b'eLuImp35G21TDtqynLzhK1CWMRptVg6mapd+kTQympV0jaTRJuyQiCZjKkUTqOKyAwDoeB8u'	0.03516627475619316	0.018416471779346466	0.022888623	0.011444315	0.42852277	0.44816118	0.062412296732266746	0.03420692930618922	0.05722157	0.032666273	0.016749803	0.007805491	0.0013987223307291667	0.00022252400716145834
-1	-1	-1	-1	281.0	0.0	0.0	2.1700000000000728	0.0	1.169999999999959	10.880000000000052	0.2400000000000091	0.009999999999990905	0.009999999999990905	2.140000000000043	0.39999999999997726	1.1300000000000523	0.20999999999997954	0.15999999999996817	ICAM555_ROS488_VECad647_placa21__Plate_D_p00_0_B10f03d0.TIF	ICAM555_ROS488_VECad647_placa21__Plate_D_p00_0_B10f03d2.TIF	label.ICAM555_ROS488_VECad647_placa21__Plate_D_p00_0_B10f03d0.TIF	ICAM555_ROS488_VECad647_placa21__Plate_D_p00_0_B10f03d3.TIF	0	0	0	0	100	1500	1	1536	1536	1536	1536	100	b'eLuImp35G21TDtqynLzhK1CWoUUPbbRZScXhK1pF0shoVtI1kkabsEMimoypFE2gissOAPOYHzI='	0.03349960595369339	0.018416471779346466	0.021221958	0.009777648	0.42852277	0.44816118	0.0584816038608551	0.03017827371756236	0.051082745	0.027360786	0.012277648	0.007805491	0.020472208658854168	0.006739298502604167
-1	-1	-1	-1	182.0	0.0	0.0	1.9600000000000364	0.0	1.1399999999999864	8.210000000000036	0.23999999999995225	0.009999999999990905	0.009999999999990905	1.3600000000000136	0.37000000000000455	1.089999999999975	0.19999999999998863	0.13999999999998636	ICAM555_ROS488_VECad647_placa21__Plate_D_p00_0_B10f04d0.TIF	ICAM555_ROS488_VECad647_placa21__Plate_D_p00_0_B10f04d2.TIF	label.ICAM555_ROS488_VECad647_placa21__Plate_D_p00_0_B10f04d0.TIF	ICAM555_ROS488_VECad647_placa21__Plate_D_p00_0_B10f04d3.TIF	0	0	0	0	101	1500	1	1536	1536	1536	1536	101	b'eLuImp35G21TDtqynLzhK1CWMRltVg6mapd+kTQympV0jaTRJuyQiCZjKkUTqOKyAwD+uB82'	0.03349960595369339	0.018416471779346466	0.0069721546	0.004472157	0.42852277	0.44816118	0.05078339080015818	0.027610595027605694	0.035999607	0.022055294	0.012277648	0.0069721574	0.021902720133463543	0.001621246337890625
-1	-1	-1	-1	248.0	0.0	0.0	2.240000000000009	0.0	1.1499999999999773	8.840000000000032	0.2400000000000091	0.009999999999990905	0.009999999999990905	1.9600000000000364	0.37999999999999545	1.1300000000000523	0.18999999999999773	0.13999999999998636	ICAM555_ROS488_VECad647_placa21__Plate_D_p00_0_B10f05d0.TIF	ICAM555_ROS488_VECad647_placa21__Plate_D_p00_0_B10f05d2.TIF	label.ICAM555_ROS488_VECad647_placa21__Plate_D_p00_0_B10f05d0.TIF	ICAM555_ROS488_VECad647_placa21__Plate_D_p00_0_B10f05d3.TIF	0	0	0	0	102	1500	1	1536	1536	1536	1536	102	b'eLuImp35G21TDtqynLzhK1CWMR1tVg6mapd+kTQympV0jaTRJuyQiCZjKkUTqOKyAwAJ5x86'	0.029860787093639374	0.01758313737809658	0.011444319	0.006138824	0.42852277	0.44816118	0.05198677877585093	0.029475847880045574	0.040471762	0.022888627	0.013110981	0.007805491	0.0013987223307291667	0.0012715657552083333
-1	-1	-1	-1	291.0	0.0	0.0	2.17999999999995	0.0	1.1299999999999955	7.910000000000025	0.2699999999999818	0.010000000000047748	0.01999999999998181	1.8400000000000318	0.30999999999994543	1.0900000000000318	0.15999999999996817	0.1400000000000432	ICAM555_ROS488_VECad647_placa21__Plate_D_p00_0_B10f06d0.TIF	ICAM555_ROS488_VECad647_placa21__Plate_D_p00_0_B10f06d2.TIF	label.ICAM555_ROS488_VECad647_placa21__Plate_D_p00_0_B10f06d0.TIF	ICAM555_ROS488_VECad647_placa21__Plate_D_p00_0_B10f06d3.TIF	0	0	0	0	103	1500	1	1536	1536	1536	1536	103	b'eLuImp35G21TDtqynLzhK1CWGW1WDqpql36RNDKalXSNpNEm7JCIJmMqRROo4rIDABUHHz4='	0.03516627475619316	0.02205529436469078	0.013110984	0.008944314	0.42852277	0.44816118	0.059976483384768166	0.034543643395105995	0.04661059	0.027360786	0.016749803	0.011444313	0.023969014485677082	0.00012715657552083334
-1	-1	-1	-1	376.0	0.0	0.0	2.170000000000016	0.0	1.1199999999999477	13.500000000000057	0.2400000000000091	0.009999999999990905	0.009999999999990905	2.349999999999966	0.30000000000001137	1.0900000000000318	0.16999999999995907	0.12000000000000455	ICAM555_ROS488_VECad647_placa21__Plate_D_p00_0_B10f07d0.TIF	ICAM555_ROS488_VECad647_placa21__Plate_D_p00_0_B10f07d2.TIF	label.ICAM555_ROS488_VECad647_placa21__Plate_D_p00_0_B10f07d0.TIF	ICAM555_ROS488_VECad647_placa21__Plate_D_p00_0_B10f07d3.TIF	0	0	0	0	104	1500	1	1536	1536	1536	1536	104	b'eLuImp35G21TDtqynLzhK1CWMR9tVg6mapd+kTQympV0jaTRJuyQiCZjKkUTqOKyAwAgJx9C'	0.04047176241874695	0.023721961304545403	0.023721963	0.011444315	0.42852277	0.44816118	0.06736636161804199	0.038596272468566895	0.06336039	0.034332942	0.017583137	0.011444313	0.0025113423665364585	0.0031153361002604165
-1	-1	-1	-1	516.0	0.0	0.0	2.0299999999999727	0.0	1.1199999999999477	11.930000000000007	0.25	0.010000000000047748	0.009999999999990905	2.509999999999991	0.35000000000002274	1.1299999999999955	0.19999999999998863	0.14999999999997726	ICAM555_ROS488_VECad647_placa21__Plate_D_p00_0_B10f08d0.TIF	ICAM555_ROS488_VECad647_placa21__Plate_D_p00_0_B10f08d2.TIF	label.ICAM555_ROS488_VECad647_placa21__Plate_D_p00_0_B10f08d0.TIF	ICAM555_ROS488_VECad647_placa21__Plate_D_p00_0_B10f08d3.TIF	0	0	0	0	105	1500	1	1536	1536	1536	1536	105	b'eLuImp35G21TDtqynLzhK1CWsRhtVg6mapd+kTQympV0jaTRJuyQiCZjKkUTqOKyAwArRx9G'	0.0449439212679863	0.027360785752534866	0.024555296	0.015916469	0.42852277	0.44816118	0.07335167129834493	0.04487968981266022	0.06949922	0.03963843	0.017583137	0.007805491	0.030072530110677082	0.003973642985026042
-1	-1	-1	-1	429.0	0.0	0.0	2.169999999999959	0.0	1.1800000000000068	15.07000000000005	0.2299999999999045	0.010000000000104592	0.01999999999998181	2.3199999999999363	0.3100000000000023	1.0900000000000318	0.17000000000001592	0.12000000000000455	ICAM555_ROS488_VECad647_placa21__Plate_D_p00_0_B10f09d0.TIF	ICAM555_ROS488_VECad647_placa21__Plate_D_p00_0_B10f09d2.TIF	label.ICAM555_ROS488_VECad647_placa21__Plate_D_p00_0_B10f09d0.TIF	ICAM555_ROS488_VECad647_placa21__Plate_D_p00_0_B10f09d3.TIF	0	0	0	0	106	1500	1	1536	1536	1536	1536	106	b'eLuImp35G21TDtqynLzhK1oVaqPNSioOX9Gs5hkRzUq6RtJoE3ZIRJMxlaIJVHHZAQA2Zx9K'	0.03963842988014221	0.022888626903295517	0.02288863	0.012277648	0.42852277	0.44816118	0.06805197894573212	0.04006393253803253	0.06252706	0.034332942	0.017583137	0.007805491	0.009028116861979166	0.0032107035319010415
-1	-1	-1	-1	642.0	0.0	0.0	2.0400000000000205	0.0	1.1499999999999773	14.610000000000014	0.2699999999999818	0.01999999999998181	0.009999999999990905	2.5300000000000296	0.2899999999999636	1.0299999999999727	0.18000000000000682	0.1300000000000523	ICAM555_ROS488_VECad647_placa21__Plate_D_p00_0_B10f10d0.TIF	ICAM555_ROS488_VECad647_placa21__Plate_D_p00_0_B10f10d2.TIF	label.ICAM555_ROS488_VECad647_placa21__Plate_D_p00_0_B10f10d0.TIF	ICAM555_ROS488_VECad647_placa21__Plate_D_p00_0_B10f10d3.TIF	0	0	0	0	107	1500	1	1536	1536	1536	1536	107	b'eLuImp35G21TDtqynLzhK2CWMRwdvhpU1S79ImlkNCvpGkmjTdghEU3GVIomUMVlBwDdXB8q'	0.0449439212679863	0.029027452692389488	0.021221958	0.015916467	0.42852277	0.44816118	0.06689923504988353	0.0492764413356781	0.06336039	0.048582748	0.016749803	0.011444313	0.08818308512369792	0.0004450480143229167
-1	-1	-1	-1	330.0	0.0	0.0	2.2899999999999636	0.0	1.1999999999999886	12.0	0.2699999999999818	0.009999999999990905	0.009999999999990905	2.000000000000057	0.40999999999996817	1.1300000000000523	0.1999999999999318	0.1500000000000341	ICAM555_ROS488_VECad647_placa21__Plate_D_p00_0_B10f11d0.TIF	ICAM555_ROS488_VECad647_placa21__Plate_D_p00_0_B10f11d2.TIF	label.ICAM555_ROS488_VECad647_placa21__Plate_D_p00_0_B10f11d0.TIF	ICAM555_ROS488_VECad647_placa21__Plate_D_p00_0_B10f11d3.TIF	0	0	0	0	108	1500	1	1536	1536	1536	1536	108	b'eLuImp35G21TDtqynLzhK2CWMTQcbVYOpmqXfpE0MpqVdI2k0SbskIgmYypFE6jisgMA6HwfLg=='	0.03963842988014221	0.022888626903295517	0.015083138	0.008944312	0.42852277	0.44816118	0.06135976314544678	0.03746620565652847	0.050249413	0.029027453	0.017583137	0.011444313	0.014082590738932291	0.003719329833984375
-1	-1	-1	-1	590.0	0.0	0.0	2.140000000000043	0.0	1.160000000000025	13.989999999999952	0.25	0.009999999999990905	0.010000000000047748	2.839999999999975	0.3700000000000614	1.099999999999966	0.20000000000004547	0.160000000000025	ICAM555_ROS488_VECad647_placa21__Plate_D_p00_0_B11f00d0.TIF	ICAM555_ROS488_VECad647_placa21__Plate_D_p00_0_B11f00d2.TIF	label.ICAM555_ROS488_VECad647_placa21__Plate_D_p00_0_B11f00d0.TIF	ICAM555_ROS488_VECad647_placa21__Plate_D_p00_0_B11f00d3.TIF	0	0	0	0	109	1500	1	1536	1536	1536	1536	109	b'eLuImp35G21TDtqynLzhK1CLZXT4alBVu/SLpJHRrKRrJI02YYdENBlTKZpAFZcdAN1kHyo='	0.03963842988014221	0.038805097341537476	0.01758314	0.021221966	0.42852277	0.44816118	0.06131533284982046	0.06707363327344258	0.05722157	0.069804706	0.013110981	0.012277648	0.004418690999348958	0.010395050048828125
-1	-1	-1	-1	773.0	0.0	0.0	2.1999999999999886	0.0	1.080000000000041	11.039999999999964	0.2599999999999909	0.009999999999990905	0.009999999999990905	2.930000000000007	0.37000000000000455	1.1000000000000227	0.20999999999997954	0.18000000000000682	ICAM555_ROS488_VECad647_placa21__Plate_D_p00_0_B11f01d0.TIF	ICAM555_ROS488_VECad647_placa21__Plate_D_p00_0_B11f01d2.TIF	label.ICAM555_ROS488_VECad647_placa21__Plate_D_p00_0_B11f01d0.TIF	ICAM555_ROS488_VECad647_placa21__Plate_D_p00_0_B11f01d3.TIF	0	0	0	0	110	1500	1	1536	1536	1536	1536	110	b'eLuImp35G21TDtqynLzhK1CLxXC0WTmYql36RdLIaFbSNZJGm7BDIpqMqRRNoIrLDgDohB8u'	0.04047176241874695	0.0449439212679863	0.016749807	0.022055298	0.42852277	0.44816118	0.06117620567480723	0.0726208786169688	0.05722157	0.07063804	0.017583137	0.016749803	0.0029881795247395835	0.023142496744791668
-1	-1	-1	-1	365.0	0.0	0.0	2.1499999999999773	0.0	1.17999999999995	17.860000000000014	0.22999999999996135	0.010000000000047748	0.009999999999990905	3.0299999999999727	0.4300000000000068	1.1000000000000227	0.1999999999999318	0.160000000000025	ICAM555_ROS488_VECad647_placa21__Plate_D_p00_0_B11f02d0.TIF	ICAM555_ROS488_VECad647_placa21__Plate_D_p00_0_B11f02d2.TIF	label.ICAM555_ROS488_VECad647_placa21__Plate_D_p00_0_B11f02d0.TIF	ICAM555_ROS488_VECad647_placa21__Plate_D_p00_0_B11f02d3.TIF	0	0	0	0	111	1500	1	1536	1536	1536	1536	111	b'eLuImp35G21TDtqynLzhK1CLxWi0WTmYql36RdLIaFbSNZJGm7BDIpqMqRRNoIrLDgDzpB8y'	0.04047176241874695	0.03797176480293274	0.016749807	0.02736079	0.42852277	0.44816118	0.061186124881108604	0.07383733987808228	0.05722157	0.07063804	0.016749803	0.012277648	0.0032742818196614585	0.04917780558268229
-1	-1	-1	-1	324.0	0.0	0.0	2.180000000000007	0.0	1.170000000000016	13.389999999999986	0.2400000000000091	0.009999999999990905	0.009999999999990905	2.2099999999999227	0.3000000000000682	1.079999999999984	0.16999999999995907	0.1400000000000432	ICAM555_ROS488_VECad647_placa21__Plate_D_p00_0_B11f03d0.TIF	ICAM555_ROS488_VECad647_placa21__Plate_D_p00_0_B11f03d2.TIF	label.ICAM555_ROS488_VECad647_placa21__Plate_D_p00_0_B11f03d0.TIF	ICAM555_ROS488_VECad647_placa21__Plate_D_p00_0_B11f03d3.TIF	0	0	0	0	112	1500	1	1536	1536	1536	1536	112	b'eLuImp35G21TDtqynLzhK1r10EablVQcvqJVJI2MZiVdI2m0CTskosmYStEEqrjsAP7EHzY='	0.03516627475619316	0.027360785752534866	0.0167498	0.027360786	0.42852277	0.44816118	0.05729714035987854	0.05985597769419352	0.050249413	0.05472157	0.013110981	0.011444313	0.005276997884114583	0.025463104248046875
-1	-1	-1	-1	317.0	0.0	0.0	2.079999999999984	0.0	1.170000000000016	13.049999999999955	0.2400000000000091	0.009999999999990905	0.020000000000095497	1.9899999999999523	0.3100000000000023	1.099999999999966	0.17000000000007276	0.1099999999999568	ICAM555_ROS488_VECad647_placa21__Plate_D_p00_0_B11f04d0.TIF	ICAM555_ROS488_VECad647_placa21__Plate_D_p00_0_B11f04d2.TIF	label.ICAM555_ROS488_VECad647_placa21__Plate_D_p00_0_B11f04d0.TIF	ICAM555_ROS488_VECad647_placa21__Plate_D_p00_0_B11f04d3.TIF	0	0	0	0	113	1500	1	1536	1536	1536	1536	113	b'eLuImp35G21TDtqynLzhK1CLxWS0WTmYql36RdLIaFbSNZJGm7BDIpqMqRRNoIrLDgAJ8x86'	0.04047176241874695	0.027360785752534866	0.016749803	0.02205529	0.42852277	0.44816118	0.06365794936815898	0.05741718411445618	0.052749414	0.048582748	0.016749803	0.011444313	0.006326039632161458	0.02994537353515625
-1	-1	-1	-1	484.0	0.0	0.0	2.1200000000000045	0.0	1.170000000000016	11.839999999999975	0.2599999999999909	0.009999999999990905	0.009999999999990905	2.490000000000009	0.30000000000001137	1.079999999999984	0.17000000000007276	0.13999999999992951	ICAM555_ROS488_VECad647_placa21__Plate_D_p00_0_B11f05d0.TIF	ICAM555_ROS488_VECad647_placa21__Plate_D_p00_0_B11f05d2.TIF	label.ICAM555_ROS488_VECad647_placa21__Plate_D_p00_0_B11f05d0.TIF	ICAM555_ROS488_VECad647_placa21__Plate_D_p00_0_B11f05d3.TIF	0	0	0	0	114	1500	1	1536	1536	1536	1536	114	b'eLuImp35G21TDtqynLzhK1CLxXS0WTmYql36RdLIaFbSNZJGm7BDIpqMqRRNoIrLDgAVEx8+'	0.04047176241874695	0.032666273415088654	0.022055298	0.030999605	0.42852277	0.44816118	0.06548325220743816	0.06492316722869873	0.061693728	0.06533255	0.017583137	0.012277648	0.0034332275390625	0.002002716064453125
-1	-1	-1	-1	515.0	0.0	0.0	2.0600000000000023	0.0	1.1000000000000227	10.850000000000023	0.2299999999999045	0.010000000000104592	0.009999999999990905	2.5499999999999545	0.35000000000002274	1.1000000000000227	0.1999999999999318	0.1400000000000432	ICAM555_ROS488_VECad647_placa21__Plate_D_p00_0_B11f06d0.TIF	ICAM555_ROS488_VECad647_placa21__Plate_D_p00_0_B11f06d2.TIF	label.ICAM555_ROS488_VECad647_placa21__Plate_D_p00_0_B11f06d0.TIF	ICAM555_ROS488_VECad647_placa21__Plate_D_p00_0_B11f06d3.TIF	0	0	0	0	115	1500	1	1536	1536	1536	1536	115	b'eLuImp35G21TDtqynLzhq9Fm5aCrdukXSSOjWUnXSBptwg6JaDKmUjSBKi47ACAzH0I='	0.04130509868264198	0.032666273415088654	0.022055298	0.030166272	0.42852277	0.44816118	0.06891239682833354	0.0643777201573054	0.06252706	0.064499214	0.018416472	0.013110981	0.0013669331868489583	0.0028928120930989585
-1	-1	-1	-1	693.0	0.0	0.0	2.019999999999982	0.0	1.1200000000000045	15.090000000000032	0.2399999999998954	0.0	0.009999999999990905	2.8700000000000045	0.2999999999999545	1.0799999999999272	0.18999999999994088	0.12999999999999545	ICAM555_ROS488_VECad647_placa21__Plate_D_p00_0_B11f07d0.TIF	ICAM555_ROS488_VECad647_placa21__Plate_D_p00_0_B11f07d2.TIF	label.ICAM555_ROS488_VECad647_placa21__Plate_D_p00_0_B11f07d0.TIF	ICAM555_ROS488_VECad647_placa21__Plate_D_p00_0_B11f07d3.TIF	0	0	0	0	116	1500	1	1536	1536	1536	1536	116	b'eLuImp35G21TDtqynLzhK1CLxXy0WTmYql36RdLIaFbSNZJGm7BDIpqMqRRNoIrLDgArUx9G'	0.045777253806591034	0.0449439212679863	0.020388626	0.020388626	0.42852277	0.44816118	0.06695312261581421	0.06889903048674266	0.06336039	0.07063804	0.013110981	0.012277648	0.0008265177408854166	0.0019073486328125
-1	-1	-1	-1	1035.0	0.0	0.0	2.099999999999966	0.0	1.169999999999959	16.840000000000032	0.2400000000000091	0.009999999999990905	0.009999999999990905	2.759999999999991	0.29000000000002046	1.079999999999984	0.18000000000006366	0.1299999999999386	ICAM555_ROS488_VECad647_placa21__Plate_D_p00_0_B11f08d0.TIF	ICAM555_ROS488_VECad647_placa21__Plate_D_p00_0_B11f08d2.TIF	label.ICAM555_ROS488_VECad647_placa21__Plate_D_p00_0_B11f08d0.TIF	ICAM555_ROS488_VECad647_placa21__Plate_D_p00_0_B11f08d3.TIF	0	0	0	0	117	1500	1	1536	1536	1536	1536	117	b'eLuImp35G21TDtqynLzhK1CLxWK0WTmYql36RdLIaFbSNZJGm7BDIpqMqRRNoIrLDgA2cx9K'	0.051916081458330154	0.05919373035430908	0.019555293	0.02288863	0.42852277	0.44816118	0.07609413067499797	0.09022664030392964	0.06949922	0.08041568	0.017583137	0.013110981	0.006961822509765625	0.0877698262532552
-1	-1	-1	-1	632.0	0.0	0.0	2.1100000000000136	0.0	1.2100000000000364	14.399999999999977	0.25	0.0	0.009999999999990905	2.75	0.37000000000000455	1.1299999999999955	0.19999999999998863	0.14999999999997726	ICAM555_ROS488_VECad647_placa21__Plate_D_p00_0_B11f09d0.TIF	ICAM555_ROS488_VECad647_placa21__Plate_D_p00_0_B11f09d2.TIF	label.ICAM555_ROS488_VECad647_placa21__Plate_D_p00_0_B11f09d0.TIF	ICAM555_ROS488_VECad647_placa21__Plate_D_p00_0_B11f09d3.TIF	0	0	0	0	118	1500	1	1536	1536	1536	1536	118	b'eLuImp35G21TDtqynLzhK1CLhRaF2mizkorDV7SKpJHRrKRrJI02YYdENBlTKZpAFZcdAEGTH04='	0.04130509868264198	0.03797176480293274	0.018416476	0.021221966	0.42852277	0.44816118	0.06412252287069957	0.06369647880395253	0.058054905	0.06533255	0.016749803	0.012277648	0.002384185791015625	0.0003178914388020833
-1	-1	-1	-1	636.0	0.0	0.0	2.080000000000041	0.0	1.1899999999999977	13.29000000000002	0.2400000000000091	0.009999999999990905	0.010000000000047748	2.589999999999975	0.3100000000000023	1.089999999999975	0.21000000000003638	0.13999999999992951	ICAM555_ROS488_VECad647_placa21__Plate_D_p00_0_B11f10d0.TIF	ICAM555_ROS488_VECad647_placa21__Plate_D_p00_0_B11f10d2.TIF	label.ICAM555_ROS488_VECad647_placa21__Plate_D_p00_0_B11f10d0.TIF	ICAM555_ROS488_VECad647_placa21__Plate_D_p00_0_B11f10d3.TIF	0	0	0	0	119	1500	1	1536	1536	1536	1536	119	b'eLuImp35G21TDtqynLzhK2CLxXB0+GpQVbv0i6SR0aykaySNNmGHRDQZUymaQBWXHQDoiB8u'	0.03963842988014221	0.034332942217588425	0.020388622	0.025694117	0.42852277	0.44816118	0.06305595239003499	0.06758715709050496	0.058054905	0.069804706	0.016749803	0.012277648	0.002002716064453125	0.007502237955729167
-1	-1	-1	-1	373.0	0.0	0.0	2.1499999999999773	0.0	1.1399999999999864	13.480000000000018	0.21000000000003638	0.009999999999990905	0.009999999999990905	2.3899999999999864	0.34000000000003183	1.099999999999966	0.18999999999999773	0.1500000000000341	ICAM555_ROS488_VECad647_placa21__Plate_D_p00_0_B11f11d0.TIF	ICAM555_ROS488_VECad647_placa21__Plate_D_p00_0_B11f11d2.TIF	label.ICAM555_ROS488_VECad647_placa21__Plate_D_p00_0_B11f11d0.TIF	ICAM555_ROS488_VECad647_placa21__Plate_D_p00_0_B11f11d3.TIF	0	0	0	0	120	1500	1	1536	1536	1536	1536	120	b'eLuImp35G21TDtqynLzhK2CLxdBwtFk5mKpd+kXSyGhW0jWSRpuwQyKajKkUTaCKyw4A86gfMg=='	0.04130509868264198	0.032666273415088654	0.017583143	0.028194122	0.42852277	0.44816118	0.06657453378041585	0.06689099967479706	0.058054905	0.060860395	0.016749803	0.013110981	0.0013987223307291667	0.0036875406901041665
-1	-1	-1	-1	507.0	0.0	0.0	2.1200000000000045	0.0	1.1399999999999864	6.720000000000027	0.22000000000002728	0.009999999999990905	0.009999999999990905	1.9500000000000455	0.2999999999999545	1.0399999999999636	0.17000000000007276	0.12999999999999545	ICAM555_ROS488_VECad647_placa21__Plate_D_p00_0_B12f00d0.TIF	ICAM555_ROS488_VECad647_placa21__Plate_D_p00_0_B12f00d2.TIF	label.ICAM555_ROS488_VECad647_placa21__Plate_D_p00_0_B12f00d0.TIF	ICAM555_ROS488_VECad647_placa21__Plate_D_p00_0_B12f00d3.TIF	0	0	0	0	121	1500	1	1536	1536	1536	1536	121	b'eLuImp35G21TDtqynLzhK8PR4avBVu3SL5JGRrOSrpE02oQdEtFkTKVoAlVcdgDokB8u'	0.034332942217588425	0.023721961304545403	0.015083134	0.021221958	0.42852277	0.44816118	0.056085909406344094	0.052227169275283813	0.04494392	0.043277256	0.013110981	0.007805491	0.0028928120930989585	0.0013987223307291667
-1	-1	-1	-1	481.0	0.0	0.0	2.2099999999999227	0.0	1.1100000000000136	10.259999999999991	0.2400000000000091	0.009999999999990905	0.009999999999990905	2.1499999999999773	0.3499999999999659	1.1100000000000705	0.15999999999996817	0.12999999999999545	ICAM555_ROS488_VECad647_placa21__Plate_D_p00_0_B12f01d0.TIF	ICAM555_ROS488_VECad647_placa21__Plate_D_p00_0_B12f01d2.TIF	label.ICAM555_ROS488_VECad647_placa21__Plate_D_p00_0_B12f01d0.TIF	ICAM555_ROS488_VECad647_placa21__Plate_D_p00_0_B12f01d3.TIF	0	0	0	0	122	1500	1	1536	1536	1536	1536	122	b'eLuImp35G21TDtqynLzhK0OjNAPD0WblYKp26RdJI6NZSddIGm3CDoloMqZSNIEqLjsA87AfMg=='	0.03349960595369339	0.022888626903295517	0.015083134	0.017583136	0.42852277	0.44816118	0.054688225189844765	0.04834846158822378	0.04494392	0.03963843	0.013110981	0.007805491	0.003337860107421875	0.006326039632161458
-1	-1	-1	-1	451.0	0.0	0.0	2.150000000000034	0.0	1.169999999999959	9.720000000000027	0.2599999999999909	0.009999999999990905	0.01999999999998181	2.009999999999991	0.339999999999975	1.079999999999984	0.17000000000001592	0.12999999999999545	ICAM555_ROS488_VECad647_placa21__Plate_D_p00_0_B12f02d0.TIF	ICAM555_ROS488_VECad647_placa21__Plate_D_p00_0_B12f02d2.TIF	label.ICAM555_ROS488_VECad647_placa21__Plate_D_p00_0_B12f02d0.TIF	ICAM555_ROS488_VECad647_placa21__Plate_D_p00_0_B12f02d3.TIF	0	0	0	0	123	1500	1	1536	1536	1536	1536	123	b'eLuImp35G21TDtqynLzhK0OjNAOj0WblYKp26RdJI6NZSddIGm3CDoloMqZSNIEqLjsA/tAfNg=='	0.034332942217588425	0.023721961304545403	0.011444312	0.015916474	0.42852277	0.44816118	0.05385475357373556	0.04943988720575968	0.0413051	0.037971765	0.013110981	0.007805491	0.0011444091796875	0.005753835042317708
-1	-1	-1	-1	367.0	0.0	0.0	2.069999999999993	0.0	1.1700000000000728	9.610000000000014	0.2299999999999045	0.020000000000095497	0.009999999999990905	1.6199999999999477	0.34000000000003183	1.1400000000000432	0.1999999999999318	0.1500000000000341	ICAM555_ROS488_VECad647_placa21__Plate_D_p00_0_B12f03d0.TIF	ICAM555_ROS488_VECad647_placa21__Plate_D_p00_0_B12f03d2.TIF	label.ICAM555_ROS488_VECad647_placa21__Plate_D_p00_0_B12f03d0.TIF	ICAM555_ROS488_VECad647_placa21__Plate_D_p00_0_B12f03d3.TIF	0	0	0	0	124	1500	1	1536	1536	1536	1536	124	b'eLuImp35G21TDtqynLzhK0Mj2vTQRpuVVBy+olUkjYxmJV0jabQJOySiyZhK0QSquOwACf8fOg=='	0.03349960595369339	0.022888626903295517	0.009777643	0.0097776465	0.42852277	0.44816118	0.05022556086381277	0.04335789382457733	0.03963843	0.028194118	0.016749803	0.012277648	0.0006039937337239584	0.0003814697265625
-1	-1	-1	-1	417.0	0.0	0.0	2.1200000000000045	0.0	1.1499999999999773	8.899999999999977	0.22000000000002728	0.009999999999990905	0.01999999999998181	1.670000000000016	0.37999999999999545	1.1800000000000068	0.19999999999998863	0.14999999999997726	ICAM555_ROS488_VECad647_placa21__Plate_D_p00_0_B12f04d0.TIF	ICAM555_ROS488_VECad647_placa21__Plate_D_p00_0_B12f04d2.TIF	label.ICAM555_ROS488_VECad647_placa21__Plate_D_p00_0_B12f04d0.TIF	ICAM555_ROS488_VECad647_placa21__Plate_D_p00_0_B12f04d3.TIF	0	0	0	0	125	1500	1	1536	1536	1536	1536	125	b'eLuImp35G21TDtqynLzhK0OjNAOT0WblYKp26RdJI6NZSddIGm3CDoloMqZSNIEqLjsAFR8fPg=='	0.0359996072947979	0.023721961304545403	0.0097776465	0.0097776465	0.42852277	0.44816118	0.051473225156466164	0.04503728449344635	0.04494392	0.032666273	0.018416472	0.012277648	0.000286102294921875	0.0017801920572916667
-1	-1	-1	-1	453.0	0.0	0.0	2.07000000000005	0.0	1.0699999999999363	7.430000000000064	0.21000000000003638	0.009999999999990905	0.009999999999990905	1.9500000000000455	0.2899999999999636	1.0499999999999545	0.17000000000007276	0.12999999999999545	ICAM555_ROS488_VECad647_placa21__Plate_D_p00_0_B12f05d0.TIF	ICAM555_ROS488_VECad647_placa21__Plate_D_p00_0_B12f05d2.TIF	label.ICAM555_ROS488_VECad647_placa21__Plate_D_p00_0_B12f05d0.TIF	ICAM555_ROS488_VECad647_placa21__Plate_D_p00_0_B12f05d3.TIF	0	0	0	0	126	1500	1	1536	1536	1536	1536	126	b'eLuImp35G21TDtqynLzhK0OjNAPT0WblYKp26RdJI6NZSddIGm3CDoloMqZSNIEqLjsAID8fQg=='	0.0359996072947979	0.028194118291139603	0.011444315	0.015916469	0.42852277	0.44816118	0.055115699768066406	0.04986520608266195	0.04661059	0.03963843	0.016749803	0.011444313	0.004736582438151042	0.000286102294921875
-1	-1	-1	-1	459.0	0.0	0.0	2.2800000000000296	0.0	1.1899999999999409	8.690000000000055	0.2300000000000182	0.009999999999990905	0.01999999999998181	2.2100000000000364	0.38999999999998636	1.1499999999999773	0.16999999999995907	0.12999999999999545	ICAM555_ROS488_VECad647_placa21__Plate_D_p00_0_B12f06d0.TIF	ICAM555_ROS488_VECad647_placa21__Plate_D_p00_0_B12f06d2.TIF	label.ICAM555_ROS488_VECad647_placa21__Plate_D_p00_0_B12f06d0.TIF	ICAM555_ROS488_VECad647_placa21__Plate_D_p00_0_B12f06d3.TIF	0	0	0	0	127	1500	1	1536	1536	1536	1536	127	b'eLuImp35G21TDtqynLzhK0Oj0WblIKt26RdJI6NZSddIGm3CDoloMqZSNIEqLjsAK18fRg=='	0.03963842988014221	0.027360785752534866	0.014249805	0.015916469	0.42852277	0.44816118	0.058523337046305336	0.04818237324555715	0.050249413	0.03963843	0.019249804	0.012277648	0.005022684733072917	0.007979075113932291
-1	-1	-1	-1	483.0	0.0	0.0	2.0100000000000477	0.0	1.1499999999999773	7.769999999999925	0.22000000000002728	0.009999999999990905	0.009999999999990905	1.8800000000001091	0.35000000000002274	1.0899999999999181	0.18000000000006366	0.11000000000001364	ICAM555_ROS488_VECad647_placa21__Plate_D_p00_0_B12f07d0.TIF	ICAM555_ROS488_VECad647_placa21__Plate_D_p00_0_B12f07d2.TIF	label.ICAM555_ROS488_VECad647_placa21__Plate_D_p00_0_B12f07d0.TIF	ICAM555_ROS488_VECad647_placa21__Plate_D_p00_0_B12f07d3.TIF	0	0	0	0	128	1500	1	1536	1536	1536	1536	128	b'eLuImp35G21TDtqynLzhK0OjNAPz0WblYKp26RdJI6NZSddIGm3CDoloMqZSNIEqLjsANn8fSg=='	0.03516627475619316	0.022888626903295517	0.011444315	0.011444315	0.42852277	0.44816118	0.056999931732813515	0.04642795523007711	0.04494392	0.033499606	0.018416472	0.012277648	0.016244252522786457	0.0080108642578125
-1	-1	-1	-1	450.0	0.0	0.0	2.1399999999999864	0.0	1.1400000000000432	8.810000000000002	0.25	0.009999999999990905	0.009999999999990905	1.8600000000000136	0.30999999999994543	1.0500000000000682	0.16999999999995907	0.12999999999999545	ICAM555_ROS488_VECad647_placa21__Plate_D_p00_0_B12f08d0.TIF	ICAM555_ROS488_VECad647_placa21__Plate_D_p00_0_B12f08d2.TIF	label.ICAM555_ROS488_VECad647_placa21__Plate_D_p00_0_B12f08d0.TIF	ICAM555_ROS488_VECad647_placa21__Plate_D_p00_0_B12f08d3.TIF	0	0	0	0	129	1500	1	1536	1536	1536	1536	129	b'eLuImp35G21TDtqynLzhK0OjNAOL0WblYKp26RdJI6NZSddIGm3CDoloMqZSNIEqLjsAQZ8fTg=='	0.034332942217588425	0.022888626903295517	0.0097776465	0.012277648	0.42852277	0.44816118	0.055415054162343345	0.04447614153226217	0.0413051	0.032666273	0.016749803	0.011444313	0.0028928120930989585	0.0032742818196614585
-1	-1	-1	-1	490.0	0.0	0.0	2.4599999999999795	0.0	1.160000000000025	9.120000000000005	0.25	0.009999999999990905	0.009999999999990905	2.009999999999991	0.35999999999989996	1.1000000000000227	0.19000000000005457	0.13999999999998636	ICAM555_ROS488_VECad647_placa21__Plate_D_p00_0_B12f09d0.TIF	ICAM555_ROS488_VECad647_placa21__Plate_D_p00_0_B12f09d2.TIF	label.ICAM555_ROS488_VECad647_placa21__Plate_D_p00_0_B12f09d0.TIF	ICAM555_ROS488_VECad647_placa21__Plate_D_p00_0_B12f09d3.TIF	0	0	0	0	130	1500	1	1536	1536	1536	1536	130	b'eLuImp35G21TDtqynLzhK0Mj2hRqo81KKg5f0SqSRkazkq6RNNqEHRLRZEylaAJVXHYATL8fUg=='	0.03963842988014221	0.023721961304545403	0.011444315	0.012277648	0.42852277	0.44816118	0.05818698306878408	0.04723161458969116	0.04661059	0.034332942	0.017583137	0.011444313	0.0034332275390625	0.0013669331868489583
-1	-1	-1	-1	468.0	0.0	0.0	2.409999999999968	0.0	1.1000000000000227	8.730000000000018	0.2099999999999227	0.009999999999990905	0.009999999999990905	1.9500000000000455	0.3000000000000682	1.0899999999999181	0.17000000000007276	0.14999999999997726	ICAM555_ROS488_VECad647_placa21__Plate_D_p00_0_B12f10d0.TIF	ICAM555_ROS488_VECad647_placa21__Plate_D_p00_0_B12f10d2.TIF	label.ICAM555_ROS488_VECad647_placa21__Plate_D_p00_0_B12f10d0.TIF	ICAM555_ROS488_VECad647_placa21__Plate_D_p00_0_B12f10d3.TIF	0	0	0	0	131	1500	1	1536	1536	1536	1536	131	b'eLuImp35G21TDtqynLzhK0OjNMPR4atBVe3SL5JGRrOSrpE02oQdEtFkTKVoAlVcdgDztB8y'	0.034332942217588425	0.022888626903295517	0.011444312	0.01591647	0.42852277	0.44816118	0.052725290258725487	0.04654040435949961	0.0413051	0.037971765	0.013110981	0.011444313	0.007502237955729167	0.008519490559895834
-1	-1	-1	-1	441.0	0.0	0.0	2.2200000000000273	0.0	1.2300000000000182	10.370000000000005	0.25	0.009999999999990905	0.009999999999990905	2.17999999999995	0.40000000000009095	1.0899999999999181	0.21000000000003638	0.15999999999996817	ICAM555_ROS488_VECad647_placa21__Plate_D_p00_0_B12f11d0.TIF	ICAM555_ROS488_VECad647_placa21__Plate_D_p00_0_B12f11d2.TIF	label.ICAM555_ROS488_VECad647_placa21__Plate_D_p00_0_B12f11d0.TIF	ICAM555_ROS488_VECad647_placa21__Plate_D_p00_0_B12f11d3.TIF	0	0	0	0	132	1500	1	1536	1536	1536	1536	132	b'eLuImp35G21TDtqynLzhK0OjNEPD0WblYKp26RdJI6NZSddIGm3CDoloMqZSNIEqLjsA/tQfNg=='	0.03963842988014221	0.028194118291139603	0.011444315	0.016749807	0.42852277	0.44816118	0.0570733497540156	0.05135927597681681	0.04661059	0.043277256	0.016749803	0.011444313	0.001049041748046875	0.011189778645833334
-1	-1	-1	-1	863.0	0.0	0.0	1.9800000000000182	0.0	1.1000000000000227	10.800000000000068	0.2299999999999045	0.020000000000095497	0.009999999999990905	2.7100000000000364	0.2999999999999545	1.0600000000000591	0.17999999999994998	0.12999999999999545	ICAM555_ROS488_VECad647_placa21__Plate_D_p00_0_C02f00d0.TIF	ICAM555_ROS488_VECad647_placa21__Plate_D_p00_0_C02f00d2.TIF	label.ICAM555_ROS488_VECad647_placa21__Plate_D_p00_0_C02f00d0.TIF	ICAM555_ROS488_VECad647_placa21__Plate_D_p00_0_C02f00d3.TIF	0	0	0	0	133	1500	1	1536	1536	1536	1536	133	b'eLuImp35G21TDtqynKxmpfPo8NWgq3bpF0kjo1lJ10gabcIOiWgyplI0gSouOwDolB8u'	0.04661059007048607	0.05472157150506973	0.01758314	0.020388626	0.42852277	0.44816118	0.06809933483600616	0.0775792549053828	0.06336039	0.07147138	0.016749803	0.013110981	0.004736582438151042	0.027402242024739582
-1	-1	-1	-1	1084.0	0.0	0.0	2.1000000000000227	0.0	1.0900000000000318	15.279999999999973	0.22000000000002728	0.009999999999990905	0.009999999999990905	2.6800000000000637	0.2999999999999545	1.080000000000041	0.17999999999994998	0.15000000000009095	ICAM555_ROS488_VECad647_placa21__Plate_D_p00_0_C02f01d0.TIF	ICAM555_ROS488_VECad647_placa21__Plate_D_p00_0_C02f01d2.TIF	label.ICAM555_ROS488_VECad647_placa21__Plate_D_p00_0_C02f01d0.TIF	ICAM555_ROS488_VECad647_placa21__Plate_D_p00_0_C02f01d3.TIF	0	0	0	0	134	1500	1	1536	1536	1536	1536	134	b'eLuImp35G21TDtqynKxmpTNoZMRwtFk5mKpd+kXSyGhW0jWSRpuwQyKajKkUTaCKyw4A87QfMg=='	0.051916081458330154	0.06533254683017731	0.01758314	0.025694117	0.42852277	0.44816118	0.07267456750075023	0.09711155295372009	0.068665884	0.08655451	0.013110981	0.013110981	0.0031789143880208335	0.08862813313802083
-1	-1	-1	-1	641.0	0.0	0.0	2.07000000000005	0.0	1.1299999999999955	15.980000000000018	0.22000000000002728	0.009999999999990905	0.009999999999990905	2.75	0.32000000000005	1.0599999999999454	0.17000000000007276	0.11000000000001364	ICAM555_ROS488_VECad647_placa21__Plate_D_p00_0_C02f02d0.TIF	ICAM555_ROS488_VECad647_placa21__Plate_D_p00_0_C02f02d2.TIF	label.ICAM555_ROS488_VECad647_placa21__Plate_D_p00_0_C02f02d0.TIF	ICAM555_ROS488_VECad647_placa21__Plate_D_p00_0_C02f02d3.TIF	0	0	0	0	135	1500	1	1536	1536	1536	1536	135	b'eLuImp35G21TDtqynKxmpTNoZMRotFk5mKpd+kXSyGhW0jWSRpuwQyKajKkUTaCKyw4A/tQfNg=='	0.04047176241874695	0.034332942217588425	0.021221958	0.028194115	0.42852277	0.44816118	0.06412050624688466	0.07067722578843434	0.05722157	0.06616588	0.017583137	0.012277648	0.0004132588704427083	0.022188822428385418
-1	-1	-1	-1	614.0	0.0	0.0	2.169999999999959	0.0	1.1900000000000546	12.079999999999927	0.22000000000002728	0.009999999999990905	0.009999999999990905	2.4400000000000546	0.2899999999999636	1.0299999999999727	0.17999999999994998	0.12999999999999545	ICAM555_ROS488_VECad647_placa21__Plate_D_p00_0_C02f03d0.TIF	ICAM555_ROS488_VECad647_placa21__Plate_D_p00_0_C02f03d2.TIF	label.ICAM555_ROS488_VECad647_placa21__Plate_D_p00_0_C02f03d0.TIF	ICAM555_ROS488_VECad647_placa21__Plate_D_p00_0_C02f03d3.TIF	0	0	0	0	136	1500	1	1536	1536	1536	1536	136	b'eLuImp35G21TDtqynKxmpTNoZIQWPbTRZiX1mpU0i6SR0aykaySNNmGHRDQZUymaQBWXHQAKAx86'	0.03963842988014221	0.032666273415088654	0.021221962	0.026527457	0.42852277	0.44816118	0.06353467206160228	0.06315083305040996	0.05722157	0.060027063	0.016749803	0.012277648	0.006612141927083333	0.009504954020182291
-1	-1	-1	-1	524.0	0.0	0.0	2.169999999999959	0.0	1.240000000000009	9.240000000000009	0.2400000000000091	0.009999999999990905	0.01999999999998181	2.269999999999982	0.41000000000008185	1.0799999999999272	0.21000000000003638	0.17999999999994998	ICAM555_ROS488_VECad647_placa21__Plate_D_p00_0_C02f04d0.TIF	ICAM555_ROS488_VECad647_placa21__Plate_D_p00_0_C02f04d2.TIF	label.ICAM555_ROS488_VECad647_placa21__Plate_D_p00_0_C02f04d0.TIF	ICAM555_ROS488_VECad647_placa21__Plate_D_p00_0_C02f04d3.TIF	0	0	0	0	137	1500	1	1536	1536	1536	1536	137	b'eLuImp35G21TDtqynKxmpTNoZMRktFk5mKpd+kXSyGhW0jWSRpuwQyKajKkUTaCKyw4AFSMfPg=='	0.0359996072947979	0.028194118291139603	0.016749807	0.024860786	0.42852277	0.44816118	0.06038027505079905	0.05594608187675476	0.05191608	0.05388824	0.017583137	0.012277648	0.00057220458984375	0.000858306884765625
-1	-1	-1	-1	640.0	0.0	0.0	2.419999999999959	0.0	1.1299999999999955	9.82000000000005	0.2400000000000091	0.009999999999990905	0.009999999999990905	2.810000000000059	0.37000000000000455	1.099999999999909	0.18000000000006366	0.12999999999999545	ICAM555_ROS488_VECad647_placa21__Plate_D_p00_0_C02f05d0.TIF	ICAM555_ROS488_VECad647_placa21__Plate_D_p00_0_C02f05d2.TIF	label.ICAM555_ROS488_VECad647_placa21__Plate_D_p00_0_C02f05d0.TIF	ICAM555_ROS488_VECad647_placa21__Plate_D_p00_0_C02f05d3.TIF	0	0	0	0	138	1500	1	1536	1536	1536	1536	138	b'eLuImp35G21TDtqynKxmpTNoZMR0tFk5mKpd+kXSyGhW0jWSRpuwQyKajKkUTaCKyw4AIEMfQg=='	0.04047176241874695	0.03797176480293274	0.01758314	0.020388618	0.42852277	0.44816118	0.06146713594595591	0.060289094845453896	0.05722157	0.060027063	0.017583137	0.012277648	0.0030835469563802085	0.008424123128255209
-1	-1	-1	-1	604.0	0.0	0.0	2.3900000000001	0.0	1.1299999999999955	13.319999999999936	0.25	0.0	0.010000000000104592	2.519999999999982	0.30999999999994543	1.0900000000000318	0.15999999999996817	0.14000000000010004	ICAM555_ROS488_VECad647_placa21__Plate_D_p00_0_C02f06d0.TIF	ICAM555_ROS488_VECad647_placa21__Plate_D_p00_0_C02f06d2.TIF	label.ICAM555_ROS488_VECad647_placa21__Plate_D_p00_0_C02f06d0.TIF	ICAM555_ROS488_VECad647_placa21__Plate_D_p00_0_C02f06d3.TIF	0	0	0	0	139	1500	1	1536	1536	1536	1536	139	b'eLuImp35G21TDtqynKxmpTNoZGS0WTmoql36RdLIaFbSNZJGm7BDIpqMqRRNoIrLDgArYx9G'	0.0449439212679863	0.03349960595369339	0.022055298	0.021221966	0.42852277	0.44816118	0.07010025282700856	0.05903833111127218	0.06336039	0.05919373	0.017583137	0.012277648	0.0019391377766927083	0.007661183675130208
-1	-1	-1	-1	717.0	0.0	0.0	2.310000000000059	0.0	1.1299999999999955	13.149999999999977	0.25	0.009999999999990905	0.009999999999990905	2.839999999999918	0.36000000000001364	1.080000000000041	0.16999999999995907	0.13999999999998636	ICAM555_ROS488_VECad647_placa21__Plate_D_p00_0_C02f07d0.TIF	ICAM555_ROS488_VECad647_placa21__Plate_D_p00_0_C02f07d2.TIF	label.ICAM555_ROS488_VECad647_placa21__Plate_D_p00_0_C02f07d0.TIF	ICAM555_ROS488_VECad647_placa21__Plate_D_p00_0_C02f07d3.TIF	0	0	0	0	140	1500	1	1536	1536	1536	1536	140	b'eLuImp35G21TDtqynKxmpTNoZMR8tFk5mKpd+kXSyGhW0jWSRpuwQyKajKkUTaCKyw4ANoMfSg=='	0.04661059007048607	0.0449439212679863	0.021221966	0.021221958	0.42852277	0.44816118	0.07135266562302907	0.06916956603527069	0.067832544	0.06616588	0.016749803	0.012277648	0.0026067097981770835	0.010013580322265625
-1	-1	-1	-1	768.0	0.0	0.0	2.009999999999991	0.0	1.1000000000000227	13.279999999999973	0.25	0.010000000000104592	0.009999999999990905	2.689999999999941	0.30999999999994543	1.0900000000001455	0.15999999999996817	0.12000000000000455	ICAM555_ROS488_VECad647_placa21__Plate_D_p00_0_C02f08d0.TIF	ICAM555_ROS488_VECad647_placa21__Plate_D_p00_0_C02f08d2.TIF	label.ICAM555_ROS488_VECad647_placa21__Plate_D_p00_0_C02f08d0.TIF	ICAM555_ROS488_VECad647_placa21__Plate_D_p00_0_C02f08d3.TIF	0	0	0	0	141	1500	1	1536	1536	1536	1536	141	b'eLuImp35G21TDtqynKxmpTNoZMRitFk5mKpd+kXSyGhW0jWSRpuwQyKajKkUTaCKyw4AQaMfTg=='	0.05024941265583038	0.04411058872938156	0.02205529	0.016749807	0.42852277	0.44816118	0.0727913777033488	0.06552818417549133	0.068665884	0.06533255	0.016749803	0.011444313	0.005276997884114583	0.0012715657552083333
-1	-1	-1	-1	610.0	0.0	0.0	2.3799999999999955	0.0	1.1900000000000546	16.159999999999968	0.22000000000002728	0.0	0.009999999999990905	2.8600000000000136	0.36000000000001364	1.1100000000000136	0.20000000000004547	0.15999999999996817	ICAM555_ROS488_VECad647_placa21__Plate_D_p00_0_C02f09d0.TIF	ICAM555_ROS488_VECad647_placa21__Plate_D_p00_0_C02f09d2.TIF	label.ICAM555_ROS488_VECad647_placa21__Plate_D_p00_0_C02f09d0.TIF	ICAM555_ROS488_VECad647_placa21__Plate_D_p00_0_C02f09d3.TIF	0	0	0	0	142	1500	1	1536	1536	1536	1536	142	b'eLuImp35G21TDtqynKxmpTNoZIQWhdpos5J6zUqaRdLIaFbSNZJGm7BDIpqMqRRNoIrLDgBMwx9S'	0.0449439212679863	0.03349960595369339	0.022055298	0.02122195	0.42852277	0.44816118	0.07144390046596527	0.059345086415608726	0.06336039	0.05919373	0.016749803	0.012277648	0.00324249267578125	3.1789143880208336e-05
-1	-1	-1	-1	709.0	0.0	0.0	2.189999999999941	0.0	1.1600000000000819	12.970000000000027	0.25	0.009999999999990905	0.009999999999990905	2.92999999999995	0.34000000000003183	1.0799999999999272	0.21000000000003638	0.14999999999997726	ICAM555_ROS488_VECad647_placa21__Plate_D_p00_0_C02f10d0.TIF	ICAM555_ROS488_VECad647_placa21__Plate_D_p00_0_C02f10d2.TIF	label.ICAM555_ROS488_VECad647_placa21__Plate_D_p00_0_C02f10d0.TIF	ICAM555_ROS488_VECad647_placa21__Plate_D_p00_0_C02f10d3.TIF	0	0	0	0	143	1500	1	1536	1536	1536	1536	143	b'eLuImp35G21TDtqynKxmpbOBUZrh6PDVoKp26RdJI6NZSddIGm3CDoloMqZSNIEqLjsA87gfMg=='	0.045777253806591034	0.043277256190776825	0.01758314	0.020388633	0.42852277	0.44816118	0.06729612251122792	0.06652045746644338	0.06252706	0.06616588	0.017583137	0.013110981	0.004259745279947917	0.006135304768880208
-1	-1	-1	-1	552.0	0.0	0.0	2.009999999999991	0.0	1.1299999999999955	12.710000000000036	0.22000000000002728	0.009999999999990905	0.009999999999990905	2.3500000000000227	0.36000000000001364	1.080000000000041	0.18999999999994088	0.13999999999998636	ICAM555_ROS488_VECad647_placa21__Plate_D_p00_0_C02f11d0.TIF	ICAM555_ROS488_VECad647_placa21__Plate_D_p00_0_C02f11d2.TIF	label.ICAM555_ROS488_VECad647_placa21__Plate_D_p00_0_C02f11d0.TIF	ICAM555_ROS488_VECad647_placa21__Plate_D_p00_0_C02f11d3.TIF	0	0	0	0	144	1500	1	1536	1536	1536	1536	144	b'eLuImp35G21TDtqynKxmpbOBUZqh4WizcjBVu/SLpJHRrKRrJI02YYdENBlTKZpAFZcdAP7YHzY='	0.04130509868264198	0.034332942217588425	0.017583143	0.033499613	0.42852277	0.44816118	0.06584897637367249	0.07648296654224396	0.058054905	0.07147138	0.016749803	0.012277648	0.004037221272786458	0.04383722941080729
-1	-1	-1	-1	609.0	0.0	0.0	2.0499999999999545	0.0	1.1100000000000136	11.370000000000118	0.2299999999999045	0.009999999999990905	0.009999999999990905	2.3599999999999	0.3000000000000682	1.0900000000000318	0.15999999999996817	0.12000000000000455	ICAM555_ROS488_VECad647_placa21__Plate_D_p00_0_C03f00d0.TIF	ICAM555_ROS488_VECad647_placa21__Plate_D_p00_0_C03f00d2.TIF	label.ICAM555_ROS488_VECad647_placa21__Plate_D_p00_0_C03f00d0.TIF	ICAM555_ROS488_VECad647_placa21__Plate_D_p00_0_C03f00d3.TIF	0	0	0	0	145	1500	1	1536	1536	1536	1536	145	b'eLuImp35G21TDtqynKxmpbOB8ejw1SCrdukXSSOjWUnXSBptwg6JaDKmUjSBKi47APPAHzI='	0.03963842988014221	0.03349960595369339	0.021221962	0.02652745	0.42852277	0.44816118	0.06241578857103983	0.06423349678516388	0.05722157	0.064499214	0.016749803	0.012277648	0.0006993611653645834	0.0021298726399739585
-1	-1	-1	-1	673.0	0.0	0.0	2.3099999999999454	0.0	1.1800000000000637	12.909999999999968	0.2300000000000182	0.009999999999990905	0.009999999999990905	2.75	0.2999999999999545	1.0200000000000955	0.17999999999994998	0.12999999999999545	ICAM555_ROS488_VECad647_placa21__Plate_D_p00_0_C03f01d0.TIF	ICAM555_ROS488_VECad647_placa21__Plate_D_p00_0_C03f01d2.TIF	label.ICAM555_ROS488_VECad647_placa21__Plate_D_p00_0_C03f01d0.TIF	ICAM555_ROS488_VECad647_placa21__Plate_D_p00_0_C03f01d3.TIF	0	0	0	0	146	1500	1	1536	1536	1536	1536	146	b'eLuImp35G21TDtqynKxmpbOBcZqB4WizcjBVu/SLpJHRrKRrJI02YYdENBlTKZpAFZcdAP7gHzY='	0.04047176241874695	0.03797176480293274	0.020388622	0.025694117	0.42852277	0.44816118	0.06457021832466125	0.06768345336119334	0.058054905	0.06533255	0.016749803	0.013110981	0.00553131103515625	0.014019012451171875
-1	-1	-1	-1	561.0	0.0	0.0	2.1800000000000637	0.0	1.1599999999999682	13.899999999999977	0.25	0.009999999999990905	0.009999999999990905	2.599999999999909	0.37999999999999545	1.0500000000000682	0.1999999999999318	0.15000000000009095	ICAM555_ROS488_VECad647_placa21__Plate_D_p00_0_C03f02d0.TIF	ICAM555_ROS488_VECad647_placa21__Plate_D_p00_0_C03f02d2.TIF	label.ICAM555_ROS488_VECad647_placa21__Plate_D_p00_0_C03f02d0.TIF	ICAM555_ROS488_VECad647_placa21__Plate_D_p00_0_C03f02d3.TIF	0	0	0	0	147	1500	1	1536	1536	1536	1536	147	b'eLuImp35G21TDtqynKxmpbOBcZqB0WizcjBVu/SLpJHRrKRrJI02YYdENBlTKZpAFZcdAAoPHzo='	0.04130509868264198	0.029027452692389488	0.02288863	0.027360782	0.42852277	0.44816118	0.07036273678143819	0.06365025043487549	0.06252706	0.060027063	0.016749803	0.012277648	0.007279713948567708	0.012048085530598959
-1	-1	-1	-1	554.0	0.0	0.0	2.4300000000000637	0.0	1.2000000000000455	12.740000000000009	0.2299999999999045	0.010000000000104592	0.009999999999990905	2.3999999999999773	0.3300000000000409	1.0799999999999272	0.17000000000007276	0.12000000000000455	ICAM555_ROS488_VECad647_placa21__Plate_D_p00_0_C03f03d0.TIF	ICAM555_ROS488_VECad647_placa21__Plate_D_p00_0_C03f03d2.TIF	label.ICAM555_ROS488_VECad647_placa21__Plate_D_p00_0_C03f03d0.TIF	ICAM555_ROS488_VECad647_placa21__Plate_D_p00_0_C03f03d3.TIF	0	0	0	0	148	1500	1	1536	1536	1536	1536	148	b'eLuImp35G21TDtqynKxmpbOBMW16aKPNSuo1K2kWSSOjWUnXSBptwg6JaDKmUjSBKi47ABUvHz4='	0.03963842988014221	0.029027452692389488	0.02205529	0.02736079	0.42852277	0.44816118	0.06580050786336263	0.06379147867361705	0.05722157	0.060027063	0.017583137	0.012277648	0.005245208740234375	0.014909108479817709
-1	-1	-1	-1	551.0	0.0	0.0	2.3099999999999454	0.0	1.2200000000000273	12.779999999999973	0.25	0.009999999999990905	0.009999999999990905	2.2000000000000455	0.2899999999999636	1.080000000000041	0.15999999999996817	0.12999999999999545	ICAM555_ROS488_VECad647_placa21__Plate_D_p00_0_C03f04d0.TIF	ICAM555_ROS488_VECad647_placa21__Plate_D_p00_0_C03f04d2.TIF	label.ICAM555_ROS488_VECad647_placa21__Plate_D_p00_0_C03f04d0.TIF	ICAM555_ROS488_VECad647_placa21__Plate_D_p00_0_C03f04d3.TIF	0	0	0	0	149	1500	1	1536	1536	1536	1536	149	b'eLuImp35G21TDtqynKxmpbOBcZqByWizcjBVu/SLpJHRrKRrJI02YYdENBlTKZpAFZcdACBPH0I='	0.03963842988014221	0.032666273415088654	0.01758314	0.02736079	0.42852277	0.44816118	0.06259006758530934	0.06514270603656769	0.056388237	0.060860395	0.016749803	0.012277648	0.002002716064453125	0.009441375732421875
-1	-1	-1	-1	579.0	0.0	0.0	2.1100000000000136	0.0	1.07000000000005	12.879999999999995	0.2300000000000182	0.009999999999990905	0.009999999999990905	2.480000000000018	0.35000000000002274	1.0900000000000318	0.2199999999999136	0.16000000000008185	ICAM555_ROS488_VECad647_placa21__Plate_D_p00_0_C03f05d0.TIF	ICAM555_ROS488_VECad647_placa21__Plate_D_p00_0_C03f05d2.TIF	label.ICAM555_ROS488_VECad647_placa21__Plate_D_p00_0_C03f05d0.TIF	ICAM555_ROS488_VECad647_placa21__Plate_D_p00_0_C03f05d3.TIF	0	0	0	0	150	1500	1	1536	1536	1536	1536	150	b'eLuImp35G21TDtqynKxmpbOBcZqB6WizcjBVu/SLpJHRrKRrJI02YYdENBlTKZpAFZcdACtvH0Y='	0.03963842988014221	0.03349960595369339	0.018416472	0.024860784	0.42852277	0.44816118	0.06097532312075297	0.06378970046838124	0.056388237	0.064499214	0.016749803	0.011444313	0.0013033548990885417	0.007597605387369792
-1	-1	-1	-1	557.0	0.0	0.0	2.2299999999999045	0.0	1.1600000000000819	12.620000000000005	0.21000000000003638	0.009999999999990905	0.009999999999990905	2.2299999999999045	0.3100000000000591	1.080000000000041	0.18000000000006366	0.12999999999999545	ICAM555_ROS488_VECad647_placa21__Plate_D_p00_0_C03f06d0.TIF	ICAM555_ROS488_VECad647_placa21__Plate_D_p00_0_C03f06d2.TIF	label.ICAM555_ROS488_VECad647_placa21__Plate_D_p00_0_C03f06d0.TIF	ICAM555_ROS488_VECad647_placa21__Plate_D_p00_0_C03f06d3.TIF	0	0	0	0	151	1500	1	1536	1536	1536	1536	151	b'eLuImp35G21TDtqynKxmpbOB8WizcpBVu/SLpJHRrKRrJI02YYdENBlTKZpAFZcdADaPH0o='	0.04130509868264198	0.03349960595369339	0.018416476	0.02652745	0.42852277	0.44816118	0.06631522377332051	0.06504299243291219	0.058054905	0.064499214	0.017583137	0.013110981	0.009600321451822916	0.007851918538411459
-1	-1	-1	-1	611.0	0.0	0.0	2.25	0.0	1.17999999999995	13.409999999999968	0.2300000000000182	0.010000000000104592	0.009999999999990905	2.589999999999918	0.36999999999989086	1.1800000000000637	0.2199999999999136	0.16999999999995907	ICAM555_ROS488_VECad647_placa21__Plate_D_p00_0_C03f07d0.TIF	ICAM555_ROS488_VECad647_placa21__Plate_D_p00_0_C03f07d2.TIF	label.ICAM555_ROS488_VECad647_placa21__Plate_D_p00_0_C03f07d0.TIF	ICAM555_ROS488_VECad647_placa21__Plate_D_p00_0_C03f07d3.TIF	0	0	0	0	152	1500	1	1536	1536	1536	1536	152	b'eLuImp35G21TDtqynKxmpbOBcZqB+WizcjBVu/SLpJHRrKRrJI02YYdENBlTKZpAFZcdAEGvH04='	0.0449439212679863	0.03797176480293274	0.022055298	0.025694124	0.42852277	0.44816118	0.0699119766553243	0.06796475251515706	0.06336039	0.06616588	0.017583137	0.012277648	0.007851918538411459	0.012938181559244791
-1	-1	-1	-1	685.0	0.0	0.0	2.17999999999995	0.0	1.1600000000000819	14.329999999999927	0.25	0.009999999999990905	0.009999999999990905	2.92999999999995	0.42000000000007276	1.1200000000000045	0.21000000000003638	0.12999999999988177	ICAM555_ROS488_VECad647_placa21__Plate_D_p00_0_C03f08d0.TIF	ICAM555_ROS488_VECad647_placa21__Plate_D_p00_0_C03f08d2.TIF	label.ICAM555_ROS488_VECad647_placa21__Plate_D_p00_0_C03f08d0.TIF	ICAM555_ROS488_VECad647_placa21__Plate_D_p00_0_C03f08d3.TIF	0	0	0	0	153	1500	1	1536	1536	1536	1536	153	b'eLuImp35G21TDtqynKxmpbOBcZqBxWizcjBVu/SLpJHRrKRrJI02YYdENBlTKZpAFZcdAEzPH1I='	0.045777253806591034	0.04411058872938156	0.02205529	0.02205529	0.42852277	0.44816118	0.0705329676469167	0.07133907079696655	0.06699921	0.07063804	0.016749803	0.012277648	0.014146169026692709	0.030422210693359375
-1	-1	-1	-1	700.0	0.0	0.0	2.07000000000005	0.0	1.1000000000000227	17.8599999999999	0.20000000000004547	0.009999999999990905	0.009999999999990905	2.300000000000068	0.2899999999999636	1.0399999999999636	0.16999999999995907	0.12000000000011823	ICAM555_ROS488_VECad647_placa21__Plate_D_p00_0_C03f09d0.TIF	ICAM555_ROS488_VECad647_placa21__Plate_D_p00_0_C03f09d2.TIF	label.ICAM555_ROS488_VECad647_placa21__Plate_D_p00_0_C03f09d0.TIF	ICAM555_ROS488_VECad647_placa21__Plate_D_p00_0_C03f09d3.TIF	0	0	0	0	154	1500	1	1536	1536	1536	1536	154	b'eLuImp35G21TDtqynKxmpbOBMW0KtdFmJfWalTSLpJHRrKRrJI02YYdENBlTKZpAFZcdAFfvH1Y='	0.05024941265583038	0.05024941265583038	0.01841648	0.021221958	0.42852277	0.44816118	0.07054271300633748	0.07460169494152069	0.06699921	0.07147138	0.019249804	0.016749803	0.0028292338053385415	0.013573964436848959
-1	-1	-1	-1	722.0	0.0	0.0	2.1499999999999773	0.0	1.1499999999999773	19.029999999999973	0.2599999999999909	0.009999999999990905	0.009999999999990905	2.7900000000000773	0.30999999999994543	1.0699999999999363	0.18000000000006366	0.14999999999997726	ICAM555_ROS488_VECad647_placa21__Plate_D_p00_0_C03f10d0.TIF	ICAM555_ROS488_VECad647_placa21__Plate_D_p00_0_C03f10d2.TIF	label.ICAM555_ROS488_VECad647_placa21__Plate_D_p00_0_C03f10d0.TIF	ICAM555_ROS488_VECad647_placa21__Plate_D_p00_0_C03f10d3.TIF	0	0	0	0	155	1500	1	1536	1536	1536	1536	155	b'eLuImp35G21TDtqynKxmpbOBcZrh6PDVoKp26RdJI6NZSddIGm3CDoloMqZSNIEqLjsA/uQfNg=='	0.0449439212679863	0.0449439212679863	0.017583132	0.022055298	0.42852277	0.44816118	0.06402788559595744	0.0707934300104777	0.061693728	0.069804706	0.018416472	0.016749803	0.0019709269205729165	0.006739298502604167
-1	-1	-1	-1	547.0	0.0	0.0	2.1399999999999864	0.0	1.1800000000000637	16.730000000000018	0.2400000000000091	0.009999999999990905	0.009999999999990905	2.519999999999982	0.36000000000001364	1.1200000000000045	0.20000000000004547	0.13999999999998636	ICAM555_ROS488_VECad647_placa21__Plate_D_p00_0_C03f11d0.TIF	ICAM555_ROS488_VECad647_placa21__Plate_D_p00_0_C03f11d2.TIF	label.ICAM555_ROS488_VECad647_placa21__Plate_D_p00_0_C03f11d0.TIF	ICAM555_ROS488_VECad647_placa21__Plate_D_p00_0_C03f11d3.TIF	0	0	0	0	156	1500	1	1536	1536	1536	1536	156	b'eLuImp35G21TDtqynKxmpbOBcZqh4WizcjBVu/SLpJHRrKRrJI02YYdENBlTKZpAFZcdAAoTHzo='	0.0449439212679863	0.03349960595369339	0.021221962	0.027360782	0.42852277	0.44816118	0.06930133700370789	0.06631095707416534	0.06252706	0.06533255	0.018416472	0.013110981	0.0015894571940104167	0.008169809977213541
-1	-1	-1	-1	527.0	0.0	0.0	2.3899999999998727	0.0	1.1900000000001683	11.419999999999845	0.21000000000003638	0.009999999999990905	0.009999999999990905	2.1100000000000136	0.3100000000000591	1.0799999999999272	0.17000000000007276	0.12999999999988177	ICAM555_ROS488_VECad647_placa21__Plate_D_p00_0_C04f00d0.TIF	ICAM555_ROS488_VECad647_placa21__Plate_D_p00_0_C04f00d2.TIF	label.ICAM555_ROS488_VECad647_placa21__Plate_D_p00_0_C04f00d0.TIF	ICAM555_ROS488_VECad647_placa21__Plate_D_p00_0_C04f00d3.TIF	0	0	0	0	157	1500	1	1536	1536	1536	1536	157	b'eLuImp35G21TDtqynKxmpbOByejw1SCrdukXSSOjWUnXSBptwg6JaDKmUjSBKi47AP7sHzY='	0.034332942217588425	0.027360785752534866	0.015916467	0.02122196	0.42852277	0.44816118	0.05570318798224131	0.053804283340771995	0.045777254	0.04494392	0.013110981	0.011444313	0.0031789143880208335	0.004990895589192708
-1	-1	-1	-1	759.0	0.0	0.0	2.2000000000000455	0.0	1.17999999999995	12.669999999999959	0.2400000000000091	0.009999999999990905	0.009999999999990905	2.82000000000005	0.38999999999987267	1.0400000000000773	0.21000000000003638	0.15999999999996817	ICAM555_ROS488_VECad647_placa21__Plate_D_p00_0_C04f01d0.TIF	ICAM555_ROS488_VECad647_placa21__Plate_D_p00_0_C04f01d2.TIF	label.ICAM555_ROS488_VECad647_placa21__Plate_D_p00_0_C04f01d0.TIF	ICAM555_ROS488_VECad647_placa21__Plate_D_p00_0_C04f01d3.TIF	0	0	0	0	158	1500	1	1536	1536	1536	1536	158	b'eLuImp35G21TDtqynKxmpbOBSZqB4WizcjBVu/SLpJHRrKRrJI02YYdENBlTKZpAFZcdAAobHzo='	0.04047176241874695	0.03797176480293274	0.01758314	0.021221966	0.42852277	0.44816118	0.06233640511830648	0.0641702910264333	0.05722157	0.064499214	0.016749803	0.013110981	0.0008900960286458334	0.0017484029134114583
-1	-1	-1	-1	446.0	0.0	0.0	2.159999999999968	0.0	1.1299999999999955	7.430000000000064	0.20000000000004547	0.01999999999998181	0.009999999999990905	2.0499999999999545	0.36000000000001364	1.1599999999999682	0.20000000000004547	0.15999999999996817	ICAM555_ROS488_VECad647_placa21__Plate_D_p00_0_C04f02d0.TIF	ICAM555_ROS488_VECad647_placa21__Plate_D_p00_0_C04f02d2.TIF	label.ICAM555_ROS488_VECad647_placa21__Plate_D_p00_0_C04f02d0.TIF	ICAM555_ROS488_VECad647_placa21__Plate_D_p00_0_C04f02d3.TIF	0	0	0	0	159	1500	1	1536	1536	1536	1536	159	b'eLuImp35G21TDtqynKxmpbOBSZqB0WizcjBVu/SLpJHRrKRrJI02YYdENBlTKZpAFZcdABU7Hz4='	0.03349960595369339	0.023721961304545403	0.01144431	0.016749803	0.42852277	0.44816118	0.0517266591389974	0.05582395692666372	0.040471762	0.038805097	0.016749803	0.012277648	0.0026067097981770835	0.019709269205729168
-1	-1	-1	-1	466.0	0.0	0.0	2.189999999999941	0.0	1.1399999999999864	8.660000000000082	0.2400000000000091	0.009999999999990905	0.009999999999990905	2.1399999999999864	0.36000000000001364	1.1299999999999955	0.20000000000004547	0.14999999999997726	ICAM555_ROS488_VECad647_placa21__Plate_D_p00_0_C04f03d0.TIF	ICAM555_ROS488_VECad647_placa21__Plate_D_p00_0_C04f03d2.TIF	label.ICAM555_ROS488_VECad647_placa21__Plate_D_p00_0_C04f03d0.TIF	ICAM555_ROS488_VECad647_placa21__Plate_D_p00_0_C04f03d3.TIF	0	0	0	0	160	1500	1	1536	1536	1536	1536	160	b'eLuImp35G21TDtqynKxmpbOBCW16aKPNSuo1K2kWSSOjWUnXSBptwg6JaDKmUjSBKi47ACBbH0I='	0.03349960595369339	0.023721961304545403	0.015083134	0.025694119	0.42852277	0.44816118	0.05558030307292938	0.05896460016568502	0.04494392	0.04941608	0.013110981	0.011444313	0.00057220458984375	0.022443135579427082
-1	-1	-1	-1	478.0	0.0	0.0	2.269999999999868	0.0	1.1600000000000819	7.589999999999918	0.2400000000000091	0.010000000000104592	0.01999999999998181	1.9399999999999409	0.3000000000000682	1.1000000000000227	0.18000000000006366	0.11999999999989086	ICAM555_ROS488_VECad647_placa21__Plate_D_p00_0_C04f04d0.TIF	ICAM555_ROS488_VECad647_placa21__Plate_D_p00_0_C04f04d2.TIF	label.ICAM555_ROS488_VECad647_placa21__Plate_D_p00_0_C04f04d0.TIF	ICAM555_ROS488_VECad647_placa21__Plate_D_p00_0_C04f04d3.TIF	0	0	0	0	161	1500	1	1536	1536	1536	1536	161	b'eLuImp35G21TDtqynKxmpbOBSZqByWizcjBVu/SLpJHRrKRrJI02YYdENBlTKZpAFZcdACt7H0Y='	0.034332942217588425	0.023721961304545403	0.008944314	0.01591647	0.42852277	0.44816118	0.052757635712623596	0.054197500149408974	0.0413051	0.037971765	0.016749803	0.011444313	0.0013669331868489583	0.013001759847005209
-1	-1	-1	-1	588.0	0.0	0.0	2.419999999999959	0.0	1.1999999999999318	9.160000000000082	0.2300000000000182	0.009999999999990905	0.009999999999990905	2.2200000000000273	0.2999999999999545	1.0500000000000682	0.15999999999996817	0.12000000000000455	ICAM555_ROS488_VECad647_placa21__Plate_D_p00_0_C04f05d0.TIF	ICAM555_ROS488_VECad647_placa21__Plate_D_p00_0_C04f05d2.TIF	label.ICAM555_ROS488_VECad647_placa21__Plate_D_p00_0_C04f05d0.TIF	ICAM555_ROS488_VECad647_placa21__Plate_D_p00_0_C04f05d3.TIF	0	0	0	0	162	1500	1	1536	1536	1536	1536	162	b'eLuImp35G21TDtqynKxmpbOBSZqB6WizcjBVu/SLpJHRrKRrJI02YYdENBlTKZpAFZcdADabH0o='	0.03516627475619316	0.027360785752534866	0.01758314	0.026527451	0.42852277	0.44816118	0.058873275915781655	0.057489881912867226	0.05191608	0.055554904	0.016749803	0.011444313	0.00152587890625	0.011984507242838541
-1	-1	-1	-1	721.0	0.0	0.0	2.240000000000123	0.0	1.1599999999999682	9.219999999999914	0.2700000000000955	0.01999999999998181	0.01999999999998181	2.910000000000082	0.30999999999994543	1.0900000000000318	0.17999999999994998	0.13000000000010914	ICAM555_ROS488_VECad647_placa21__Plate_D_p00_0_C04f06d0.TIF	ICAM555_ROS488_VECad647_placa21__Plate_D_p00_0_C04f06d2.TIF	label.ICAM555_ROS488_VECad647_placa21__Plate_D_p00_0_C04f06d0.TIF	ICAM555_ROS488_VECad647_placa21__Plate_D_p00_0_C04f06d3.TIF	0	0	0	0	163	1500	1	1536	1536	1536	1536	163	b'eLuImp35G21TDtqynKxmpbOByWizcpBVu/SLpJHRrKRrJI02YYdENBlTKZpAFZcdAEG7H04='	0.04130509868264198	0.03797176480293274	0.017583143	0.021221966	0.42852277	0.44816118	0.06381995975971222	0.06292155385017395	0.058054905	0.060860395	0.017583137	0.013110981	0.004132588704427083	0.004736582438151042
-1	-1	-1	-1	733.0	0.0	0.0	2.1200000000000045	0.0	1.1399999999999864	13.190000000000055	0.2300000000000182	0.009999999999990905	0.01999999999998181	2.980000000000018	0.33999999999991815	1.0400000000000773	0.18999999999994088	0.14999999999997726	ICAM555_ROS488_VECad647_placa21__Plate_D_p00_0_C04f07d0.TIF	ICAM555_ROS488_VECad647_placa21__Plate_D_p00_0_C04f07d2.TIF	label.ICAM555_ROS488_VECad647_placa21__Plate_D_p00_0_C04f07d0.TIF	ICAM555_ROS488_VECad647_placa21__Plate_D_p00_0_C04f07d3.TIF	0	0	0	0	164	1500	1	1536	1536	1536	1536	164	b'eLuImp35G21TDtqynKxmpbOBSZqB+WizcjBVu/SLpJHRrKRrJI02YYdENBlTKZpAFZcdAEzbH1I='	0.045777253806591034	0.043277256190776825	0.02205529	0.022055298	0.42852277	0.44816118	0.0696847140789032	0.06905214488506317	0.06699921	0.069804706	0.016749803	0.013110981	0.0027020772298177085	0.006516774495442708
-1	-1	-1	-1	892.0	0.0	0.0	2.169999999999959	0.0	1.2200000000000273	11.799999999999955	0.2599999999999909	0.009999999999990905	0.009999999999990905	2.9400000000001683	0.30999999999994543	1.0799999999999272	0.18000000000006366	0.13999999999998636	ICAM555_ROS488_VECad647_placa21__Plate_D_p00_0_C04f08d0.TIF	ICAM555_ROS488_VECad647_placa21__Plate_D_p00_0_C04f08d2.TIF	label.ICAM555_ROS488_VECad647_placa21__Plate_D_p00_0_C04f08d0.TIF	ICAM555_ROS488_VECad647_placa21__Plate_D_p00_0_C04f08d3.TIF	0	0	0	0	165	1500	1	1536	1536	1536	1536	165	b'eLuImp35G21TDtqynKxmpbOBSZqBxWizcjBVu/SLpJHRrKRrJI02YYdENBlTKZpAFZcdAFf7H1Y='	0.051916081458330154	0.05919373035430908	0.019555293	0.020388618	0.42852277	0.44816118	0.07553990681966145	0.08170791963736217	0.06949922	0.08041568	0.016749803	0.012277648	0.0017484029134114583	0.027211507161458332
-1	-1	-1	-1	697.0	0.0	0.0	2.119999999999891	0.0	1.1299999999999955	13.180000000000064	0.2400000000000091	0.009999999999990905	0.009999999999990905	2.8199999999999363	0.36000000000012733	1.1299999999999955	0.21000000000003638	0.13999999999998636	ICAM555_ROS488_VECad647_placa21__Plate_D_p00_0_C04f09d0.TIF	ICAM555_ROS488_VECad647_placa21__Plate_D_p00_0_C04f09d2.TIF	label.ICAM555_ROS488_VECad647_placa21__Plate_D_p00_0_C04f09d0.TIF	ICAM555_ROS488_VECad647_placa21__Plate_D_p00_0_C04f09d3.TIF	0	0	0	0	166	1500	1	1536	1536	1536	1536	166	b'eLuImp35G21TDtqynKxmpbOBCW0KtdFmJfWalTSLpJHRrKRrJI02YYdENBlTKZpAFZcdAGMbH1o='	0.04661059007048607	0.043277256190776825	0.020388622	0.020388633	0.42852277	0.44816118	0.06997657815615337	0.06689916054407756	0.06699921	0.06616588	0.018416472	0.016749803	0.0009218851725260416	9.5367431640625e-05
-1	-1	-1	-1	646.0	0.0	0.0	2.240000000000009	0.0	1.17999999999995	13.100000000000023	0.2199999999999136	0.010000000000104592	0.009999999999990905	2.7999999999999545	0.41000000000008185	1.1299999999998818	0.21000000000003638	0.14999999999986358	ICAM555_ROS488_VECad647_placa21__Plate_D_p00_0_C04f10d0.TIF	ICAM555_ROS488_VECad647_placa21__Plate_D_p00_0_C04f10d2.TIF	label.ICAM555_ROS488_VECad647_placa21__Plate_D_p00_0_C04f10d0.TIF	ICAM555_ROS488_VECad647_placa21__Plate_D_p00_0_C04f10d3.TIF	0	0	0	0	167	1500	1	1536	1536	1536	1536	167	b'eLuImp35G21TDtqynKxmpbOBSZrh6PDVoKp26RdJI6NZSddIGm3CDoloMqZSNIEqLjsACh8fOg=='	0.03963842988014221	0.03349960595369339	0.01758314	0.024860784	0.42852277	0.44816118	0.05954477687676748	0.06271137297153473	0.056388237	0.060860395	0.013110981	0.012277648	0.003973642985026042	0.003528594970703125
-1	-1	-1	-1	423.0	0.0	0.0	2.17999999999995	0.0	1.17999999999995	9.650000000000091	0.21000000000003638	0.009999999999990905	0.01999999999998181	1.7699999999999818	0.36000000000001364	1.080000000000041	0.17999999999994998	0.14000000000010004	ICAM555_ROS488_VECad647_placa21__Plate_D_p00_0_C04f11d0.TIF	ICAM555_ROS488_VECad647_placa21__Plate_D_p00_0_C04f11d2.TIF	label.ICAM555_ROS488_VECad647_placa21__Plate_D_p00_0_C04f11d0.TIF	ICAM555_ROS488_VECad647_placa21__Plate_D_p00_0_C04f11d3.TIF	0	0	0	0	168	1500	1	1536	1536	1536	1536	168	b'eLuImp35G21TDtqynKxmpbOBSZqh4WizcjBVu/SLpJHRrKRrJI02YYdENBlTKZpAFZcdABU/Hz4='	0.034332942217588425	0.027360785752534866	0.0097776465	0.015083138	0.42852277	0.44816118	0.05387162168820699	0.05435677866141001	0.0413051	0.037971765	0.013110981	0.011444313	0.0025113423665364585	0.010172526041666666
-1	-1	-1	-1	635.0	0.0	0.0	2.199999999999932	0.0	1.17999999999995	10.039999999999964	0.22000000000002728	0.009999999999990905	0.009999999999990905	2.5100000000001046	0.2999999999999545	1.1000000000000227	0.18000000000006366	0.13999999999998636	ICAM555_ROS488_VECad647_placa21__Plate_D_p00_0_C05f00d0.TIF	ICAM555_ROS488_VECad647_placa21__Plate_D_p00_0_C05f00d2.TIF	label.ICAM555_ROS488_VECad647_placa21__Plate_D_p00_0_C05f00d0.TIF	ICAM555_ROS488_VECad647_placa21__Plate_D_p00_0_C05f00d3.TIF	0	0	0	0	169	1500	1	1536	1536	1536	1536	169	b'eLuImp35G21TDtqynKxmpbOB6ejw1SCrdukXSSOjWUnXSBptwg6JaDKmUjSBKi47AAonHzo='	0.03963842988014221	0.029027452692389488	0.022055287	0.02288863	0.42852277	0.44816118	0.06382847328980763	0.05670728782812754	0.058054905	0.055554904	0.012277648	0.011444313	0.000858306884765625	0.0022570292154947915
-1	-1	-1	-1	965.0	0.0	0.0	2.1800000000000637	0.0	1.1399999999999864	9.82000000000005	0.25	0.009999999999990905	0.009999999999990905	2.7200000000000273	0.2999999999999545	1.0299999999999727	0.17000000000007276	0.12000000000000455	ICAM555_ROS488_VECad647_placa21__Plate_D_p00_0_C05f01d0.TIF	ICAM555_ROS488_VECad647_placa21__Plate_D_p00_0_C05f01d2.TIF	label.ICAM555_ROS488_VECad647_placa21__Plate_D_p00_0_C05f01d0.TIF	ICAM555_ROS488_VECad647_placa21__Plate_D_p00_0_C05f01d3.TIF	0	0	0	0	170	1500	1	1536	1536	1536	1536	170	b'eLuImp35G21TDtqynKxmpbOBaZqB4WizcjBVu/SLpJHRrKRrJI02YYdENBlTKZpAFZcdABVHHz4='	0.045777253806591034	0.04858274757862091	0.016749807	0.020388626	0.42852277	0.44816118	0.06562445064385732	0.07141817609469096	0.06252706	0.06533255	0.016749803	0.012277648	0.0027338663736979165	0.02841949462890625
-1	-1	-1	-1	564.0	0.0	0.0	2.25	0.0	1.240000000000009	10.92999999999995	0.2300000000000182	0.009999999999990905	0.009999999999990905	2.199999999999932	0.32999999999992724	1.099999999999909	0.18000000000006366	0.14999999999997726	ICAM555_ROS488_VECad647_placa21__Plate_D_p00_0_C05f02d0.TIF	ICAM555_ROS488_VECad647_placa21__Plate_D_p00_0_C05f02d2.TIF	label.ICAM555_ROS488_VECad647_placa21__Plate_D_p00_0_C05f02d0.TIF	ICAM555_ROS488_VECad647_placa21__Plate_D_p00_0_C05f02d3.TIF	0	0	0	0	171	1500	1	1536	1536	1536	1536	171	b'eLuImp35G21TDtqynKxmpbOBaZqB0WizcjBVu/SLpJHRrKRrJI02YYdENBlTKZpAFZcdACBnH0I='	0.0359996072947979	0.023721961304545403	0.022055294	0.02288863	0.42852277	0.44816118	0.0688534031311671	0.051865135629971824	0.05722157	0.048582748	0.016749803	0.011444313	0.009409586588541666	0.0006039937337239584
-1	-1	-1	-1	558.0	0.0	0.0	2.259999999999991	0.0	1.2200000000000273	9.529999999999859	0.2399999999998954	0.009999999999990905	0.009999999999990905	2.2999999999999545	0.3300000000000409	1.099999999999909	0.16999999999995907	0.13999999999998636	ICAM555_ROS488_VECad647_placa21__Plate_D_p00_0_C05f03d0.TIF	ICAM555_ROS488_VECad647_placa21__Plate_D_p00_0_C05f03d2.TIF	label.ICAM555_ROS488_VECad647_placa21__Plate_D_p00_0_C05f03d0.TIF	ICAM555_ROS488_VECad647_placa21__Plate_D_p00_0_C05f03d3.TIF	0	0	0	0	172	1500	1	1536	1536	1536	1536	172	b'eLuImp35G21TDtqynKxmpbOBKW16aKPNSuo1K2kWSSOjWUnXSBptwg6JaDKmUjSBKi47ACuHH0Y='	0.0359996072947979	0.023721961304545403	0.018416472	0.02122196	0.42852277	0.44816118	0.06589326759179433	0.05260728796323141	0.052749414	0.04494392	0.016749803	0.011444313	0.013764699300130209	0.008296966552734375
-1	-1	-1	-1	548.0	0.0	0.0	2.419999999999959	0.0	1.21000000000015	9.969999999999914	0.2400000000000091	0.009999999999990905	0.009999999999990905	2.130000000000109	0.35999999999989996	1.1000000000000227	0.21000000000003638	0.16999999999995907	ICAM555_ROS488_VECad647_placa21__Plate_D_p00_0_C05f04d0.TIF	ICAM555_ROS488_VECad647_placa21__Plate_D_p00_0_C05f04d2.TIF	label.ICAM555_ROS488_VECad647_placa21__Plate_D_p00_0_C05f04d0.TIF	ICAM555_ROS488_VECad647_placa21__Plate_D_p00_0_C05f04d3.TIF	0	0	0	0	173	1500	1	1536	1536	1536	1536	173	b'eLuImp35G21TDtqynKxmpbOBaZqByWizcjBVu/SLpJHRrKRrJI02YYdENBlTKZpAFZcdADanH0o='	0.03963842988014221	0.027360785752534866	0.01758314	0.02122196	0.42852277	0.44816118	0.06427253782749176	0.053881640235582985	0.052749414	0.04494392	0.018416472	0.011444313	0.006993611653645833	0.004673004150390625
-1	-1	-1	-1	599.0	0.0	0.0	2.1299999999999955	0.0	1.1900000000000546	8.549999999999955	0.22000000000002728	0.0	0.009999999999990905	2.240000000000009	0.3300000000000409	1.0599999999999454	0.17000000000007276	0.12999999999999545	ICAM555_ROS488_VECad647_placa21__Plate_D_p00_0_C05f05d0.TIF	ICAM555_ROS488_VECad647_placa21__Plate_D_p00_0_C05f05d2.TIF	label.ICAM555_ROS488_VECad647_placa21__Plate_D_p00_0_C05f05d0.TIF	ICAM555_ROS488_VECad647_placa21__Plate_D_p00_0_C05f05d3.TIF	0	0	0	0	174	1500	1	1536	1536	1536	1536	174	b'eLuImp35G21TDtqynKxmpbOBaZqB6WizcjBVu/SLpJHRrKRrJI02YYdENBlTKZpAFZcdAEHHH04='	0.0359996072947979	0.027360785752534866	0.01758314	0.02569412	0.42852277	0.44816118	0.0616360604763031	0.0557288924853007	0.052749414	0.05388824	0.016749803	0.011444313	0.0013987223307291667	0.0027020772298177085
-1	-1	-1	-1	594.0	0.0	0.0	2.150000000000091	0.0	1.1799999999998363	8.07000000000005	0.2700000000000955	0.01999999999998181	0.009999999999990905	2.740000000000009	0.37000000000000455	1.1499999999999773	0.20000000000004547	0.16999999999995907	ICAM555_ROS488_VECad647_placa21__Plate_D_p00_0_C05f06d0.TIF	ICAM555_ROS488_VECad647_placa21__Plate_D_p00_0_C05f06d2.TIF	label.ICAM555_ROS488_VECad647_placa21__Plate_D_p00_0_C05f06d0.TIF	ICAM555_ROS488_VECad647_placa21__Plate_D_p00_0_C05f06d3.TIF	0	0	0	0	175	1500	1	1536	1536	1536	1536	175	b'eLuImp35G21TDtqynKxmpbOB6WizcpBVu/SLpJHRrKRrJI02YYdENBlTKZpAFZcdAEznH1I='	0.0449439212679863	0.029027452692389488	0.025694113	0.02652745	0.42852277	0.44816118	0.07295110325018565	0.05857981741428375	0.06699921	0.055554904	0.018416472	0.012277648	0.000476837158203125	0.0023523966471354165
-1	-1	-1	-1	611.0	0.0	0.0	2.2799999999999727	0.0	1.1900000000000546	12.589999999999918	0.25	0.009999999999990905	0.009999999999990905	2.730000000000132	0.34999999999990905	1.1599999999999682	0.21000000000015007	0.15999999999996817	ICAM555_ROS488_VECad647_placa21__Plate_D_p00_0_C05f07d0.TIF	ICAM555_ROS488_VECad647_placa21__Plate_D_p00_0_C05f07d2.TIF	label.ICAM555_ROS488_VECad647_placa21__Plate_D_p00_0_C05f07d0.TIF	ICAM555_ROS488_VECad647_placa21__Plate_D_p00_0_C05f07d3.TIF	0	0	0	0	176	1500	1	1536	1536	1536	1536	176	b'eLuImp35G21TDtqynKxmpbOBaZqB+WizcjBVu/SLpJHRrKRrJI02YYdENBlTKZpAFZcdAFgHH1Y='	0.04130509868264198	0.029027452692389488	0.027360782	0.024860788	0.42852277	0.44816118	0.07347850998242696	0.057801942030588783	0.067832544	0.05919373	0.017583137	0.012277648	0.028228759765625	0.004069010416666667
-1	-1	-1	-1	580.0	0.0	0.0	2.1399999999998727	0.0	1.169999999999959	10.1400000000001	0.2300000000000182	0.009999999999990905	0.009999999999990905	2.199999999999932	0.3300000000001546	1.009999999999991	0.15999999999996817	0.12999999999999545	ICAM555_ROS488_VECad647_placa21__Plate_D_p00_0_C05f08d0.TIF	ICAM555_ROS488_VECad647_placa21__Plate_D_p00_0_C05f08d2.TIF	label.ICAM555_ROS488_VECad647_placa21__Plate_D_p00_0_C05f08d0.TIF	ICAM555_ROS488_VECad647_placa21__Plate_D_p00_0_C05f08d3.TIF	0	0	0	0	177	1500	1	1536	1536	1536	1536	177	b'eLuImp35G21TDtqynKxmpbOBaZqBxWizcjBVu/SLpJHRrKRrJI02YYdENBlTKZpAFZcdAGMnH1o='	0.03963842988014221	0.028194118291139603	0.02569412	0.024860786	0.42852277	0.44816118	0.06791443129380544	0.05526170631249746	0.061693728	0.05388824	0.017583137	0.012277648	0.000667572021484375	0.01087188720703125
-1	-1	-1	-1	592.0	0.0	0.0	2.439999999999941	0.0	1.25	11.610000000000014	0.2300000000000182	0.009999999999990905	0.01999999999998181	2.1100000000001273	0.2899999999999636	1.0699999999999363	0.16999999999995907	0.13000000000010914	ICAM555_ROS488_VECad647_placa21__Plate_D_p00_0_C05f09d0.TIF	ICAM555_ROS488_VECad647_placa21__Plate_D_p00_0_C05f09d2.TIF	label.ICAM555_ROS488_VECad647_placa21__Plate_D_p00_0_C05f09d0.TIF	ICAM555_ROS488_VECad647_placa21__Plate_D_p00_0_C05f09d3.TIF	0	0	0	0	178	1500	1	1536	1536	1536	1536	178	b'eLuImp35G21TDtqynKxmpbOBKW0KtdFmJfWalTSLpJHRrKRrJI02YYdENBlTKZpAFZcdAG5HH14='	0.03963842988014221	0.028194118291139603	0.021221962	0.022055294	0.42852277	0.44816118	0.06589704751968384	0.054695521791776024	0.05722157	0.050249413	0.017583137	0.012277648	0.000667572021484375	0.00019073486328125
-1	-1	-1	-1	882.0	0.0	0.0	2.0499999999999545	0.0	1.1299999999999955	9.149999999999977	0.21000000000003638	0.009999999999990905	0.009999999999990905	2.730000000000018	0.2999999999999545	1.0799999999999272	0.17999999999994998	0.12000000000000455	ICAM555_ROS488_VECad647_placa21__Plate_D_p00_0_C05f10d0.TIF	ICAM555_ROS488_VECad647_placa21__Plate_D_p00_0_C05f10d2.TIF	label.ICAM555_ROS488_VECad647_placa21__Plate_D_p00_0_C05f10d0.TIF	ICAM555_ROS488_VECad647_placa21__Plate_D_p00_0_C05f10d3.TIF	0	0	0	0	179	1500	1	1536	1536	1536	1536	179	b'eLuImp35G21TDtqynKxmpbOBaZrh6PDVoKp26RdJI6NZSddIGm3CDoloMqZSNIEqLjsAFUsfPg=='	0.04661059007048607	0.04941608011722565	0.016749803	0.017583132	0.42852277	0.44816118	0.06757573783397675	0.06976872682571411	0.06336039	0.06616588	0.017583137	0.013110981	0.0020345052083333335	0.0037511189778645835
-1	-1	-1	-1	590.0	0.0	0.0	2.2099999999999227	0.0	1.1800000000000637	10.670000000000073	0.2199999999999136	0.009999999999990905	0.009999999999990905	2.7399999999998954	0.3300000000000409	1.0900000000000318	0.16999999999995907	0.15999999999996817	ICAM555_ROS488_VECad647_placa21__Plate_D_p00_0_C05f11d0.TIF	ICAM555_ROS488_VECad647_placa21__Plate_D_p00_0_C05f11d2.TIF	label.ICAM555_ROS488_VECad647_placa21__Plate_D_p00_0_C05f11d0.TIF	ICAM555_ROS488_VECad647_placa21__Plate_D_p00_0_C05f11d3.TIF	0	0	0	0	180	1500	1	1536	1536	1536	1536	180	b'eLuImp35G21TDtqynKxmpbOBaZqh4WizcjBVu/SLpJHRrKRrJI02YYdENBlTKZpAFZcdACBrH0I='	0.045777253806591034	0.032666273415088654	0.023721963	0.022055298	0.42852277	0.44816118	0.07538554569085439	0.05982333421707153	0.068665884	0.060027063	0.017583137	0.012277648	0.0035921732584635415	0.000476837158203125
-1	-1	-1	-1	863.0	0.0	0.0	2.150000000000091	0.0	1.17999999999995	16.20000000000016	0.2300000000000182	0.009999999999990905	0.009999999999990905	2.6499999999999773	0.2999999999999545	1.099999999999909	0.18000000000006366	0.13999999999998636	ICAM555_ROS488_VECad647_placa21__Plate_D_p00_0_C06f00d0.TIF	ICAM555_ROS488_VECad647_placa21__Plate_D_p00_0_C06f00d2.TIF	label.ICAM555_ROS488_VECad647_placa21__Plate_D_p00_0_C06f00d0.TIF	ICAM555_ROS488_VECad647_placa21__Plate_D_p00_0_C06f00d3.TIF	0	0	0	0	181	1500	1	1536	1536	1536	1536	181	b'eLuImp35G21TDtqynKxmpbOB2ejw1SCrdukXSSOjWUnXSBptwg6JaDKmUjSBKi47ABVTHz4='	0.0449439212679863	0.05024941265583038	0.016749803	0.01758314	0.42852277	0.44816118	0.06195013721783956	0.07198304931322734	0.058054905	0.069804706	0.013110981	0.012277648	0.003910064697265625	0.008551279703776041
-1	-1	-1	-1	1067.0	0.0	0.0	2.240000000000123	0.0	1.1999999999999318	13.260000000000105	0.2199999999997999	0.0	0.009999999999990905	2.5200000000000955	0.2999999999999545	1.1000000000000227	0.18000000000006366	0.13999999999998636	ICAM555_ROS488_VECad647_placa21__Plate_D_p00_0_C06f01d0.TIF	ICAM555_ROS488_VECad647_placa21__Plate_D_p00_0_C06f01d2.TIF	label.ICAM555_ROS488_VECad647_placa21__Plate_D_p00_0_C06f01d0.TIF	ICAM555_ROS488_VECad647_placa21__Plate_D_p00_0_C06f01d3.TIF	0	0	0	0	182	1500	1	1536	1536	1536	1536	182	b'eLuImp35G21TDtqynKxmpbOBWZqB4WizcjBVu/SLpJHRrKRrJI02YYdENBlTKZpAFZcdACBzH0I='	0.05024941265583038	0.060860395431518555	0.0167498	0.020388618	0.42852277	0.44816118	0.06872774163881938	0.08693935473759969	0.06336039	0.08041568	0.016749803	0.013110981	0.0014940897623697917	0.028165181477864582
-1	-1	-1	-1	657.0	0.0	0.0	2.3899999999999864	0.0	1.169999999999959	16.730000000000018	0.2400000000000091	0.009999999999990905	0.010000000000104592	2.689999999999941	0.34000000000003183	1.1100000000000136	0.2099999999999227	0.14000000000010004	ICAM555_ROS488_VECad647_placa21__Plate_D_p00_0_C06f02d0.TIF	ICAM555_ROS488_VECad647_placa21__Plate_D_p00_0_C06f02d2.TIF	label.ICAM555_ROS488_VECad647_placa21__Plate_D_p00_0_C06f02d0.TIF	ICAM555_ROS488_VECad647_placa21__Plate_D_p00_0_C06f02d3.TIF	0	0	0	0	183	1500	1	1536	1536	1536	1536	183	b'eLuImp35G21TDtqynKxmpbOBWZqB0WizcjBVu/SLpJHRrKRrJI02YYdENBlTKZpAFZcdACuTH0Y='	0.05108274519443512	0.05024941265583038	0.017583147	0.020388626	0.42852277	0.44816118	0.07194001972675323	0.07455873489379883	0.067832544	0.07147138	0.016749803	0.013110981	0.00152587890625	0.006612141927083333
-1	-1	-1	-1	603.0	0.0	0.0	2.0499999999999545	0.0	1.1599999999999682	18.340000000000032	0.2699999999999818	0.009999999999990905	0.010000000000104592	2.919999999999959	0.30999999999994543	1.1000000000000227	0.16999999999995907	0.12999999999999545	ICAM555_ROS488_VECad647_placa21__Plate_D_p00_0_C06f03d0.TIF	ICAM555_ROS488_VECad647_placa21__Plate_D_p00_0_C06f03d2.TIF	label.ICAM555_ROS488_VECad647_placa21__Plate_D_p00_0_C06f03d0.TIF	ICAM555_ROS488_VECad647_placa21__Plate_D_p00_0_C06f03d3.TIF	0	0	0	0	184	1500	1	1536	1536	1536	1536	184	b'eLuImp35G21TDtqynKxmpbOBGW16aKPNSuo1K2kWSSOjWUnXSBptwg6JaDKmUjSBKi47ADazH0o='	0.04661059007048607	0.05024941265583038	0.020388622	0.021221958	0.42852277	0.44816118	0.07004814843336742	0.07448275883992513	0.06699921	0.07147138	0.016749803	0.013110981	0.00057220458984375	0.010077158610026041
-1	-1	-1	-1	571.0	0.0	0.0	2.160000000000082	0.0	1.1499999999999773	15.829999999999927	0.25	0.009999999999990905	0.009999999999990905	2.7500000000001137	0.37000000000000455	1.0900000000000318	0.18999999999994088	0.14999999999997726	ICAM555_ROS488_VECad647_placa21__Plate_D_p00_0_C06f04d0.TIF	ICAM555_ROS488_VECad647_placa21__Plate_D_p00_0_C06f04d2.TIF	label.ICAM555_ROS488_VECad647_placa21__Plate_D_p00_0_C06f04d0.TIF	ICAM555_ROS488_VECad647_placa21__Plate_D_p00_0_C06f04d3.TIF	0	0	0	0	185	1500	1	1536	1536	1536	1536	185	b'eLuImp35G21TDtqynKxmpbOBWZqByWizcjBVu/SLpJHRrKRrJI02YYdENBlTKZpAFZcdAEHTH04='	0.045777253806591034	0.0449439212679863	0.018416472	0.021221958	0.42852277	0.44816118	0.06858303149541219	0.06924287974834442	0.06336039	0.069804706	0.016749803	0.012277648	0.003528594970703125	0.0023206075032552085
-1	-1	-1	-1	680.0	0.0	0.0	2.240000000000009	0.0	1.1499999999999773	17.340000000000032	0.2300000000000182	0.009999999999990905	0.009999999999990905	2.759999999999991	0.2999999999999545	1.0900000000001455	0.15999999999996817	0.12999999999999545	ICAM555_ROS488_VECad647_placa21__Plate_D_p00_0_C06f05d0.TIF	ICAM555_ROS488_VECad647_placa21__Plate_D_p00_0_C06f05d2.TIF	label.ICAM555_ROS488_VECad647_placa21__Plate_D_p00_0_C06f05d0.TIF	ICAM555_ROS488_VECad647_placa21__Plate_D_p00_0_C06f05d3.TIF	0	0	0	0	186	1500	1	1536	1536	1536	1536	186	b'eLuImp35G21TDtqynKxmpbOBWZqB6WizcjBVu/SLpJHRrKRrJI02YYdENBlTKZpAFZcdAEzzH1I='	0.05024941265583038	0.05555490404367447	0.0167498	0.016749807	0.42852277	0.44816118	0.0661540428797404	0.07488678395748138	0.06336039	0.0751102	0.016749803	0.012277648	0.0016530354817708333	0.00476837158203125
-1	-1	-1	-1	563.0	0.0	0.0	2.1900000000000546	0.0	1.2199999999999136	12.930000000000064	0.25	0.009999999999990905	0.009999999999990905	2.7100000000000364	0.40999999999996817	1.080000000000041	0.19000000000005457	0.12999999999999545	ICAM555_ROS488_VECad647_placa21__Plate_D_p00_0_C06f06d0.TIF	ICAM555_ROS488_VECad647_placa21__Plate_D_p00_0_C06f06d2.TIF	label.ICAM555_ROS488_VECad647_placa21__Plate_D_p00_0_C06f06d0.TIF	ICAM555_ROS488_VECad647_placa21__Plate_D_p00_0_C06f06d3.TIF	0	0	0	0	187	1500	1	1536	1536	1536	1536	187	b'eLuImp35G21TDtqynKxmpbOB2WizcpBVu/SLpJHRrKRrJI02YYdENBlTKZpAFZcdAFgTH1Y='	0.0449439212679863	0.038805097341537476	0.021221962	0.025694117	0.42852277	0.44816118	0.06708668669064839	0.06994423270225525	0.06252706	0.069804706	0.016749803	0.012277648	0.008900960286458334	0.01220703125
-1	-1	-1	-1	740.0	0.0	0.0	2.3500000000001364	0.0	1.1499999999998636	18.86999999999989	0.2300000000000182	0.009999999999990905	0.009999999999990905	2.67999999999995	0.2900000000000773	1.0900000000000318	0.17999999999994998	0.13999999999998636	ICAM555_ROS488_VECad647_placa21__Plate_D_p00_0_C06f07d0.TIF	ICAM555_ROS488_VECad647_placa21__Plate_D_p00_0_C06f07d2.TIF	label.ICAM555_ROS488_VECad647_placa21__Plate_D_p00_0_C06f07d0.TIF	ICAM555_ROS488_VECad647_placa21__Plate_D_p00_0_C06f07d3.TIF	0	0	0	0	188	1500	1	1536	1536	1536	1536	188	b'eLuImp35G21TDtqynKxmpbOBWZqB+WizcjBVu/SLpJHRrKRrJI02YYdENBlTKZpAFZcdAGMzH1o='	0.05108274519443512	0.05472157150506973	0.017583147	0.016749807	0.42852277	0.44816118	0.07121892273426056	0.07409638166427612	0.067832544	0.07147138	0.017583137	0.013110981	0.0156402587890625	0.00476837158203125
-1	-1	-1	-1	768.0	0.0	0.0	2.0800000000001546	0.0	1.1499999999998636	17.65000000000009	0.2400000000000091	0.009999999999990905	0.009999999999990905	3.0	0.36000000000001364	1.0899999999999181	0.19000000000005457	0.13999999999998636	ICAM555_ROS488_VECad647_placa21__Plate_D_p00_0_C06f08d0.TIF	ICAM555_ROS488_VECad647_placa21__Plate_D_p00_0_C06f08d2.TIF	label.ICAM555_ROS488_VECad647_placa21__Plate_D_p00_0_C06f08d0.TIF	ICAM555_ROS488_VECad647_placa21__Plate_D_p00_0_C06f08d3.TIF	0	0	0	0	189	1500	1	1536	1536	1536	1536	189	b'eLuImp35G21TDtqynKxmpbOBWZqBxWizcjBVu/SLpJHRrKRrJI02YYdENBlTKZpAFZcdAG5TH14='	0.05274941399693489	0.06002706289291382	0.017583136	0.015916474	0.42852277	0.44816118	0.07395668824513753	0.07784236967563629	0.06949922	0.07594353	0.016749803	0.013110981	0.002193450927734375	0.005181630452473958
-1	-1	-1	-1	579.0	0.0	0.0	2.1100000000001273	0.0	1.1499999999999773	16.960000000000036	0.2599999999999909	0.009999999999990905	0.009999999999990905	2.6499999999999773	0.34000000000003183	1.1299999999999955	0.21000000000003638	0.15999999999996817	ICAM555_ROS488_VECad647_placa21__Plate_D_p00_0_C06f09d0.TIF	ICAM555_ROS488_VECad647_placa21__Plate_D_p00_0_C06f09d2.TIF	label.ICAM555_ROS488_VECad647_placa21__Plate_D_p00_0_C06f09d0.TIF	ICAM555_ROS488_VECad647_placa21__Plate_D_p00_0_C06f09d3.TIF	0	0	0	0	190	1500	1	1536	1536	1536	1536	190	b'eLuImp35G21TDtqynKxmpbOBGW0KtdFmJfWalTSLpJHRrKRrJI02YYdENBlTKZpAFZcdAHlzH2I='	0.056388236582279205	0.05919373035430908	0.017583136	0.016749807	0.42852277	0.44816118	0.07439743479092915	0.0779688407977422	0.06949922	0.07594353	0.018416472	0.016749803	0.0005086263020833334	0.005467732747395833
-1	-1	-1	-1	721.0	0.0	0.0	2.07000000000005	0.0	1.1399999999999864	15.210000000000036	0.2699999999999818	0.009999999999990905	0.009999999999990905	2.7100000000000364	0.32000000000005	1.0899999999999181	0.17000000000007276	0.14999999999997726	ICAM555_ROS488_VECad647_placa21__Plate_D_p00_0_C06f10d0.TIF	ICAM555_ROS488_VECad647_placa21__Plate_D_p00_0_C06f10d2.TIF	label.ICAM555_ROS488_VECad647_placa21__Plate_D_p00_0_C06f10d0.TIF	ICAM555_ROS488_VECad647_placa21__Plate_D_p00_0_C06f10d3.TIF	0	0	0	0	191	1500	1	1536	1536	1536	1536	191	b'eLuImp35G21TDtqynKxmpbOBWZrh6PDVoKp26RdJI6NZSddIGm3CDoloMqZSNIEqLjsAIHcfQg=='	0.05108274519443512	0.05919373035430908	0.015083134	0.016749807	0.42852277	0.44816118	0.0665582964817683	0.07691549758116405	0.06336039	0.0751102	0.018416472	0.016749803	0.0021616617838541665	0.006071726481119792
-1	-1	-1	-1	528.0	0.0	0.0	2.2000000000000455	0.0	1.1899999999999409	14.590000000000032	0.2599999999999909	0.009999999999990905	0.009999999999990905	2.4200000000000728	0.34000000000003183	1.0699999999999363	0.17999999999994998	0.13999999999998636	ICAM555_ROS488_VECad647_placa21__Plate_D_p00_0_C06f11d0.TIF	ICAM555_ROS488_VECad647_placa21__Plate_D_p00_0_C06f11d2.TIF	label.ICAM555_ROS488_VECad647_placa21__Plate_D_p00_0_C06f11d0.TIF	ICAM555_ROS488_VECad647_placa21__Plate_D_p00_0_C06f11d3.TIF	0	0	0	0	192	1500	1	1536	1536	1536	1536	192	b'eLuImp35G21TDtqynKxmpbOBWZqh4WizcjBVu/SLpJHRrKRrJI02YYdENBlTKZpAFZcdACuXH0Y='	0.05274941399693489	0.05555490404367447	0.016749803	0.020388626	0.42852277	0.44816118	0.07349224885304768	0.07782275974750519	0.068665884	0.07594353	0.018416472	0.017583137	0.0004450480143229167	0.009918212890625
-1	-1	-1	-1	498.0	0.0	0.0	2.4600000000000364	0.0	1.1600000000000819	16.34999999999991	0.22000000000002728	0.009999999999990905	0.009999999999990905	2.5499999999999545	0.35000000000002274	1.1000000000000227	0.18000000000006366	0.15999999999996817	ICAM555_ROS488_VECad647_placa21__Plate_D_p00_0_C07f00d0.TIF	ICAM555_ROS488_VECad647_placa21__Plate_D_p00_0_C07f00d2.TIF	label.ICAM555_ROS488_VECad647_placa21__Plate_D_p00_0_C07f00d0.TIF	ICAM555_ROS488_VECad647_placa21__Plate_D_p00_0_C07f00d3.TIF	0	0	0	0	193	1500	1	1536	1536	1536	1536	193	b'eLuImp35G21TDtqynKxmpbOB+ejw1SCrdukXSSOjWUnXSBptwg6JaDKmUjSBKi47ACB/H0I='	0.034332942217588425	0.032666273415088654	0.016749807	0.02652745	0.42852277	0.44816118	0.054881513118743896	0.06352402766545613	0.050249413	0.064499214	0.016749803	0.012277648	0.005308787027994792	0.004704793294270833
-1	-1	-1	-1	479.0	0.0	0.0	2.169999999999959	0.0	1.1400000000001	14.389999999999873	0.25	0.009999999999990905	0.009999999999990905	2.6399999999999864	0.35000000000002274	1.1099999999999	0.19000000000016826	0.13999999999987267	ICAM555_ROS488_VECad647_placa21__Plate_D_p00_0_C07f01d0.TIF	ICAM555_ROS488_VECad647_placa21__Plate_D_p00_0_C07f01d2.TIF	label.ICAM555_ROS488_VECad647_placa21__Plate_D_p00_0_C07f01d0.TIF	ICAM555_ROS488_VECad647_placa21__Plate_D_p00_0_C07f01d3.TIF	0	0	0	0	194	1500	1	1536	1536	1536	1536	194	b'eLuImp35G21TDtqynKxmpbOBeZqB4WizcjBVu/SLpJHRrKRrJI02YYdENBlTKZpAFZcdACufH0Y='	0.034332942217588425	0.032666273415088654	0.016749807	0.02736079	0.42852277	0.44816118	0.055578152338663735	0.0631437102953593	0.050249413	0.060860395	0.013110981	0.012277648	0.003719329833984375	0.006453196207682292
-1	-1	-1	-1	424.0	0.0	0.0	2.169999999999959	0.0	1.1400000000001	12.569999999999936	0.22000000000002728	0.009999999999990905	0.009999999999990905	2.2000000000000455	0.35999999999989996	1.080000000000041	0.20000000000004547	0.13999999999998636	ICAM555_ROS488_VECad647_placa21__Plate_D_p00_0_C07f02d0.TIF	ICAM555_ROS488_VECad647_placa21__Plate_D_p00_0_C07f02d2.TIF	label.ICAM555_ROS488_VECad647_placa21__Plate_D_p00_0_C07f02d0.TIF	ICAM555_ROS488_VECad647_placa21__Plate_D_p00_0_C07f02d3.TIF	0	0	0	0	195	1500	1	1536	1536	1536	1536	195	b'eLuImp35G21TDtqynKxmpbOBeZqB0WizcjBVu/SLpJHRrKRrJI02YYdENBlTKZpAFZcdADa/H0o='	0.034332942217588425	0.029027452692389488	0.013110984	0.022055294	0.42852277	0.44816118	0.05474245548248291	0.0613320916891098	0.04494392	0.050249413	0.016749803	0.012277648	0.0008265177408854166	0.0022570292154947915
-1	-1	-1	-1	463.0	0.0	0.0	2.2899999999999636	0.0	1.1200000000000045	11.159999999999968	0.25	0.009999999999990905	0.009999999999990905	2.2600000000001046	0.35000000000002274	1.0399999999999636	0.18999999999994088	0.12000000000000455	ICAM555_ROS488_VECad647_placa21__Plate_D_p00_0_C07f03d0.TIF	ICAM555_ROS488_VECad647_placa21__Plate_D_p00_0_C07f03d2.TIF	label.ICAM555_ROS488_VECad647_placa21__Plate_D_p00_0_C07f03d0.TIF	ICAM555_ROS488_VECad647_placa21__Plate_D_p00_0_C07f03d3.TIF	0	0	0	0	196	1500	1	1536	1536	1536	1536	196	b'eLuImp35G21TDtqynKxmpbOBOW16aKPNSuo1K2kWSSOjWUnXSBptwg6JaDKmUjSBKi47AEHfH04='	0.034332942217588425	0.028194118291139603	0.016749807	0.026527451	0.42852277	0.44816118	0.05720764398574829	0.059704278906186424	0.050249413	0.055554904	0.013110981	0.011444313	0.0030835469563802085	0.0036875406901041665
-1	-1	-1	-1	410.0	0.0	0.0	2.119999999999891	0.0	1.1299999999999955	8.75	0.25	0.009999999999990905	0.009999999999990905	2.2799999999999727	0.35999999999989996	1.1499999999999773	0.21000000000003638	0.12999999999988177	ICAM555_ROS488_VECad647_placa21__Plate_D_p00_0_C07f04d0.TIF	ICAM555_ROS488_VECad647_placa21__Plate_D_p00_0_C07f04d2.TIF	label.ICAM555_ROS488_VECad647_placa21__Plate_D_p00_0_C07f04d0.TIF	ICAM555_ROS488_VECad647_placa21__Plate_D_p00_0_C07f04d3.TIF	0	0	0	0	197	1500	1	1536	1536	1536	1536	197	b'eLuImp35G21TDtqynKxmpbOBeZqByWizcjBVu/SLpJHRrKRrJI02YYdENBlTKZpAFZcdAEz/H1I='	0.03516627475619316	0.028194118291139603	0.011444315	0.022888627	0.42852277	0.44816118	0.0539751003185908	0.055599128206570946	0.045777254	0.050249413	0.016749803	0.011444313	0.020885467529296875	0.006516774495442708
-1	-1	-1	-1	569.0	0.0	0.0	2.4700000000000273	0.0	1.1499999999999773	14.5	0.2299999999999045	0.009999999999990905	0.01999999999998181	2.7899999999999636	0.35000000000002274	1.0799999999999272	0.19000000000005457	0.15999999999996817	ICAM555_ROS488_VECad647_placa21__Plate_D_p00_0_C07f05d0.TIF	ICAM555_ROS488_VECad647_placa21__Plate_D_p00_0_C07f05d2.TIF	label.ICAM555_ROS488_VECad647_placa21__Plate_D_p00_0_C07f05d0.TIF	ICAM555_ROS488_VECad647_placa21__Plate_D_p00_0_C07f05d3.TIF	0	0	0	0	198	1500	1	1536	1536	1536	1536	198	b'eLuImp35G21TDtqynKxmpbOBeZqB6WizcjBVu/SLpJHRrKRrJI02YYdENBlTKZpAFZcdAFgfH1Y='	0.0359996072947979	0.03797176480293274	0.016749803	0.02205529	0.42852277	0.44816118	0.057257687052090965	0.0650235911210378	0.05191608	0.06533255	0.013110981	0.011444313	0.004069010416666667	0.0011444091796875
-1	-1	-1	-1	581.0	0.0	0.0	2.150000000000091	0.0	1.2199999999998	14.110000000000127	0.25	0.009999999999990905	0.009999999999990905	2.5399999999999636	0.2999999999999545	1.0800000000001546	0.16999999999995907	0.12999999999999545	ICAM555_ROS488_VECad647_placa21__Plate_D_p00_0_C07f06d0.TIF	ICAM555_ROS488_VECad647_placa21__Plate_D_p00_0_C07f06d2.TIF	label.ICAM555_ROS488_VECad647_placa21__Plate_D_p00_0_C07f06d0.TIF	ICAM555_ROS488_VECad647_placa21__Plate_D_p00_0_C07f06d3.TIF	0	0	0	0	199	1500	1	1536	1536	1536	1536	199	b'eLuImp35G21TDtqynKxmpbOB+WizcpBVu/SLpJHRrKRrJI02YYdENBlTKZpAFZcdAGM/H1o='	0.0359996072947979	0.032666273415088654	0.01758314	0.025694117	0.42852277	0.44816118	0.05971497793992361	0.060910155375798546	0.052749414	0.060027063	0.013110981	0.012277648	0.0022570292154947915	0.007088979085286458
-1	-1	-1	-1	550.0	0.0	0.0	2.25	0.0	1.1299999999999955	13.230000000000018	0.2199999999999136	0.009999999999990905	0.010000000000104592	2.580000000000041	0.30999999999994543	1.0599999999999454	0.16999999999995907	0.11000000000001364	ICAM555_ROS488_VECad647_placa21__Plate_D_p00_0_C07f07d0.TIF	ICAM555_ROS488_VECad647_placa21__Plate_D_p00_0_C07f07d2.TIF	label.ICAM555_ROS488_VECad647_placa21__Plate_D_p00_0_C07f07d0.TIF	ICAM555_ROS488_VECad647_placa21__Plate_D_p00_0_C07f07d3.TIF	0	0	0	0	200	1500	1	1536	1536	1536	1536	200	b'eLuImp35G21TDtqynKxmpbOBeZqB+WizcjBVu/SLpJHRrKRrJI02YYdENBlTKZpAFZcdAG5fH14='	0.0359996072947979	0.03349960595369339	0.018416472	0.025694117	0.42852277	0.44816118	0.05946282049020132	0.06422561903794606	0.052749414	0.06533255	0.016749803	0.013110981	0.0035921732584635415	0.003973642985026042
-1	-1	-1	-1	573.0	0.0	0.0	2.089999999999918	0.0	1.1499999999999773	12.830000000000041	0.20000000000004547	0.0	0.009999999999990905	2.5499999999999545	0.37000000000011823	1.1199999999998909	0.21000000000003638	0.17000000000007276	ICAM555_ROS488_VECad647_placa21__Plate_D_p00_0_C07f08d0.TIF	ICAM555_ROS488_VECad647_placa21__Plate_D_p00_0_C07f08d2.TIF	label.ICAM555_ROS488_VECad647_placa21__Plate_D_p00_0_C07f08d0.TIF	ICAM555_ROS488_VECad647_placa21__Plate_D_p00_0_C07f08d3.TIF	0	0	0	0	201	1500	1	1536	1536	1536	1536	201	b'eLuImp35G21TDtqynKxmpbOBeZqBxWizcjBVu/SLpJHRrKRrJI02YYdENBlTKZpAFZcdAHl/H2I='	0.0359996072947979	0.03349960595369339	0.021221962	0.02652745	0.42852277	0.44816118	0.05991935729980469	0.06660804152488708	0.056388237	0.069804706	0.012277648	0.012277648	0.006771087646484375	0.001239776611328125
-1	-1	-1	-1	501.0	0.0	0.0	2.169999999999959	0.0	1.1499999999999773	12.57000000000005	0.21000000000003638	0.009999999999990905	0.009999999999990905	2.2899999999999636	0.3100000000000591	1.0899999999999181	0.16999999999995907	0.13000000000010914	ICAM555_ROS488_VECad647_placa21__Plate_D_p00_0_C07f09d0.TIF	ICAM555_ROS488_VECad647_placa21__Plate_D_p00_0_C07f09d2.TIF	label.ICAM555_ROS488_VECad647_placa21__Plate_D_p00_0_C07f09d0.TIF	ICAM555_ROS488_VECad647_placa21__Plate_D_p00_0_C07f09d3.TIF	0	0	0	0	202	1500	1	1536	1536	1536	1536	202	b'eLuImp35G21TDtqynKxmpbOBOW0KtdFmJfWalTSLpJHRrKRrJI02YYdENBlTKZpAFZcdAISfH2Y='	0.0359996072947979	0.032666273415088654	0.016749807	0.026527457	0.42852277	0.44816118	0.05882823963960012	0.0612133393685023	0.05191608	0.060027063	0.017583137	0.013110981	0.0011761983235677083	0.0026702880859375
-1	-1	-1	-1	521.0	0.0	0.0	2.1000000000000227	0.0	1.1400000000001	11.799999999999955	0.2300000000000182	0.009999999999990905	0.009999999999990905	2.42999999999995	0.30999999999994543	1.1299999999999955	0.19000000000005457	0.13999999999998636	ICAM555_ROS488_VECad647_placa21__Plate_D_p00_0_C07f10d0.TIF	ICAM555_ROS488_VECad647_placa21__Plate_D_p00_0_C07f10d2.TIF	label.ICAM555_ROS488_VECad647_placa21__Plate_D_p00_0_C07f10d0.TIF	ICAM555_ROS488_VECad647_placa21__Plate_D_p00_0_C07f10d3.TIF	0	0	0	0	203	1500	1	1536	1536	1536	1536	203	b'eLuImp35G21TDtqynKxmpbOBeZrh6PDVoKp26RdJI6NZSddIGm3CDoloMqZSNIEqLjsAK6MfRg=='	0.03516627475619316	0.032666273415088654	0.016749803	0.026527457	0.42852277	0.44816118	0.057238479455312095	0.06296464800834656	0.051082745	0.064499214	0.016749803	0.012277648	0.0020345052083333335	0.007915496826171875
-1	-1	-1	-1	399.0	0.0	0.0	2.189999999999941	0.0	1.1900000000000546	11.240000000000009	0.2400000000000091	0.0	0.009999999999990905	2.099999999999909	0.3000000000000682	1.1000000000000227	0.17999999999994998	0.12999999999999545	ICAM555_ROS488_VECad647_placa21__Plate_D_p00_0_C07f11d0.TIF	ICAM555_ROS488_VECad647_placa21__Plate_D_p00_0_C07f11d2.TIF	label.ICAM555_ROS488_VECad647_placa21__Plate_D_p00_0_C07f11d0.TIF	ICAM555_ROS488_VECad647_placa21__Plate_D_p00_0_C07f11d3.TIF	0	0	0	0	204	1500	1	1536	1536	1536	1536	204	b'eLuImp35G21TDtqynKxmpbOBeZqh4WizcjBVu/SLpJHRrKRrJI02YYdENBlTKZpAFZcdADbDH0o='	0.0359996072947979	0.032666273415088654	0.011444312	0.019555295	0.42852277	0.44816118	0.05548118551572164	0.05797154208024343	0.045777254	0.048582748	0.013110981	0.012277648	0.00019073486328125	0.007597605387369792
-1	-1	-1	-1	714.0	0.0	0.0	2.42999999999995	0.0	1.2000000000001592	13.509999999999877	0.2400000000000091	0.009999999999990905	0.009999999999990905	2.689999999999941	0.2900000000000773	1.0399999999999636	0.17999999999994998	0.12000000000000455	ICAM555_ROS488_VECad647_placa21__Plate_D_p00_0_C08f00d0.TIF	ICAM555_ROS488_VECad647_placa21__Plate_D_p00_0_C08f00d2.TIF	label.ICAM555_ROS488_VECad647_placa21__Plate_D_p00_0_C08f00d0.TIF	ICAM555_ROS488_VECad647_placa21__Plate_D_p00_0_C08f00d3.TIF	0	0	0	0	205	1500	1	1536	1536	1536	1536	205	b'eLuImp35G21TDtqynKxmpbOBxejw1SCrdukXSSOjWUnXSBptwg6JaDKmUjSBKi47ACurH0Y='	0.05024941265583038	0.05024941265583038	0.017583147	0.016749807	0.42852277	0.44816118	0.07009963194529216	0.07154813905556996	0.067832544	0.07063804	0.017583137	0.012277648	0.007088979085286458	0.00514984130859375
-1	-1	-1	-1	908.0	0.0	0.0	2.1299999999999955	0.0	1.1499999999999773	17.550000000000068	0.25	0.009999999999990905	0.01999999999998181	3.130000000000109	0.3999999999998636	1.1100000000000136	0.22000000000002728	0.14999999999997726	ICAM555_ROS488_VECad647_placa21__Plate_D_p00_0_C08f01d0.TIF	ICAM555_ROS488_VECad647_placa21__Plate_D_p00_0_C08f01d2.TIF	label.ICAM555_ROS488_VECad647_placa21__Plate_D_p00_0_C08f01d0.TIF	ICAM555_ROS488_VECad647_placa21__Plate_D_p00_0_C08f01d3.TIF	0	0	0	0	206	1500	1	1536	1536	1536	1536	206	b'eLuImp35G21TDtqynKxmpbOBRZqB4WizcjBVu/SLpJHRrKRrJI02YYdENBlTKZpAFZcdADbLH0o='	0.05108274519443512	0.053888238966464996	0.016749807	0.016749807	0.42852277	0.44816118	0.0690715362628301	0.07251007358233134	0.06699921	0.069804706	0.016749803	0.013110981	0.0023206075032552085	0.0034332275390625
-1	-1	-1	-1	578.0	0.0	0.0	2.25	0.0	1.4600000000000364	16.960000000000036	0.2300000000000182	0.009999999999990905	0.009999999999990905	2.8199999999999363	0.37000000000000455	1.1200000000000045	0.1999999999999318	0.14000000000010004	ICAM555_ROS488_VECad647_placa21__Plate_D_p00_0_C08f02d0.TIF	ICAM555_ROS488_VECad647_placa21__Plate_D_p00_0_C08f02d2.TIF	label.ICAM555_ROS488_VECad647_placa21__Plate_D_p00_0_C08f02d0.TIF	ICAM555_ROS488_VECad647_placa21__Plate_D_p00_0_C08f02d3.TIF	0	0	0	0	207	1500	1	1536	1536	1536	1536	207	b'eLuImp35G21TDtqynKxmpbOBRZqB0WizcjBVu/SLpJHRrKRrJI02YYdENBlTKZpAFZcdAEHrH04='	0.0449439212679863	0.032666273415088654	0.027360786	0.022055298	0.42852277	0.44816118	0.07629908621311188	0.060059880216916404	0.068665884	0.055554904	0.018416472	0.012277648	0.011221567789713541	0.02651214599609375
-1	-1	-1	-1	625.0	0.0	0.0	2.220000000000141	0.0	1.1999999999999318	15.199999999999932	0.2399999999998954	0.009999999999990905	0.009999999999990905	2.849999999999909	0.35000000000002274	1.1600000000000819	0.1999999999999318	0.16000000000008185	ICAM555_ROS488_VECad647_placa21__Plate_D_p00_0_C08f03d0.TIF	ICAM555_ROS488_VECad647_placa21__Plate_D_p00_0_C08f03d2.TIF	label.ICAM555_ROS488_VECad647_placa21__Plate_D_p00_0_C08f03d0.TIF	ICAM555_ROS488_VECad647_placa21__Plate_D_p00_0_C08f03d3.TIF	0	0	0	0	208	1500	1	1536	1536	1536	1536	208	b'eLuImp35G21TDtqynKxmpbOBBW16aKPNSuo1K2kWSSOjWUnXSBptwg6JaDKmUjSBKi47AE0LH1I='	0.045777253806591034	0.03349960595369339	0.028194122	0.022055298	0.42852277	0.44816118	0.07895517349243164	0.0626077950000763	0.07313804	0.060027063	0.017583137	0.012277648	0.006834665934244792	0.005118052164713542
-1	-1	-1	-1	535.0	0.0	0.0	2.07000000000005	0.0	1.1200000000000045	17.610000000000014	0.2400000000000091	0.009999999999990905	0.009999999999990905	2.8199999999999363	0.37000000000000455	1.1399999999999864	0.21000000000003638	0.16000000000008185	ICAM555_ROS488_VECad647_placa21__Plate_D_p00_0_C08f04d0.TIF	ICAM555_ROS488_VECad647_placa21__Plate_D_p00_0_C08f04d2.TIF	label.ICAM555_ROS488_VECad647_placa21__Plate_D_p00_0_C08f04d0.TIF	ICAM555_ROS488_VECad647_placa21__Plate_D_p00_0_C08f04d3.TIF	0	0	0	0	209	1500	1	1536	1536	1536	1536	209	b'eLuImp35G21TDtqynKxmpbOBRZqByWizcjBVu/SLpJHRrKRrJI02YYdENBlTKZpAFZcdAFgrH1Y='	0.045777253806591034	0.034332942217588425	0.022888623	0.020388626	0.42852277	0.44816118	0.0738556335369746	0.0588640421628952	0.067832544	0.055554904	0.018416472	0.012277648	0.002384185791015625	0.0009854634602864583
-1	-1	-1	-1	643.0	0.0	0.0	2.3899999999999864	0.0	1.2299999999999045	15.090000000000032	0.2400000000000091	0.010000000000104592	0.009999999999990905	3.099999999999909	0.39000000000010004	1.0899999999999181	0.2099999999999227	0.16000000000008185	ICAM555_ROS488_VECad647_placa21__Plate_D_p00_0_C08f05d0.TIF	ICAM555_ROS488_VECad647_placa21__Plate_D_p00_0_C08f05d2.TIF	label.ICAM555_ROS488_VECad647_placa21__Plate_D_p00_0_C08f05d0.TIF	ICAM555_ROS488_VECad647_placa21__Plate_D_p00_0_C08f05d3.TIF	0	0	0	0	210	1500	1	1536	1536	1536	1536	210	b'eLuImp35G21TDtqynKxmpbOBRZqB6WizcjBVu/SLpJHRrKRrJI02YYdENBlTKZpAFZcdAGNLH1o='	0.04661059007048607	0.04858274757862091	0.01758314	0.016749807	0.42852277	0.44816118	0.06821596622467041	0.06823205451170604	0.06699921	0.06533255	0.018416472	0.013110981	0.00362396240234375	0.006516774495442708
-1	-1	-1	-1	722.0	0.0	0.0	2.269999999999982	0.0	1.2199999999999136	14.660000000000082	0.2599999999999909	0.009999999999990905	0.009999999999990905	3.419999999999959	0.36000000000001364	1.1499999999999773	0.21000000000003638	0.14999999999997726	ICAM555_ROS488_VECad647_placa21__Plate_D_p00_0_C08f06d0.TIF	ICAM555_ROS488_VECad647_placa21__Plate_D_p00_0_C08f06d2.TIF	label.ICAM555_ROS488_VECad647_placa21__Plate_D_p00_0_C08f06d0.TIF	ICAM555_ROS488_VECad647_placa21__Plate_D_p00_0_C08f06d3.TIF	0	0	0	0	211	1500	1	1536	1536	1536	1536	211	b'eLuImp35G21TDtqynKxmpbOBxWizcpBVu/SLpJHRrKRrJI02YYdENBlTKZpAFZcdAG5rH14='	0.05108274519443512	0.043277256190776825	0.020388626	0.015916474	0.42852277	0.44816118	0.07440553605556488	0.06081090867519379	0.068665884	0.060027063	0.019249804	0.012277648	0.0028292338053385415	0.0023206075032552085
-1	-1	-1	-1	790.0	0.0	0.0	2.349999999999909	0.0	1.2200000000000273	13.850000000000023	0.2899999999999636	0.0	0.009999999999990905	3.5	0.43000000000006366	1.1399999999999864	0.22000000000002728	0.14999999999997726	ICAM555_ROS488_VECad647_placa21__Plate_D_p00_0_C08f07d0.TIF	ICAM555_ROS488_VECad647_placa21__Plate_D_p00_0_C08f07d2.TIF	label.ICAM555_ROS488_VECad647_placa21__Plate_D_p00_0_C08f07d0.TIF	ICAM555_ROS488_VECad647_placa21__Plate_D_p00_0_C08f07d3.TIF	0	0	0	0	212	1500	1	1536	1536	1536	1536	212	b'eLuImp35G21TDtqynKxmpbOBRZqB+WizcjBVu/SLpJHRrKRrJI02YYdENBlTKZpAFZcdAHmLH2I='	0.05108274519443512	0.04411058872938156	0.022055298	0.015916474	0.42852277	0.44816118	0.07558402419090271	0.06324248512585957	0.07313804	0.060860395	0.017583137	0.012277648	0.004037221272786458	0.00095367431640625
-1	-1	-1	-1	797.0	0.0	0.0	2.2500000000001137	0.0	1.1299999999999955	11.769999999999868	0.25	0.009999999999990905	0.009999999999990905	2.6200000000001182	0.30999999999994543	1.1000000000000227	0.16999999999995907	0.15000000000009095	ICAM555_ROS488_VECad647_placa21__Plate_D_p00_0_C08f08d0.TIF	ICAM555_ROS488_VECad647_placa21__Plate_D_p00_0_C08f08d2.TIF	label.ICAM555_ROS488_VECad647_placa21__Plate_D_p00_0_C08f08d0.TIF	ICAM555_ROS488_VECad647_placa21__Plate_D_p00_0_C08f08d3.TIF	0	0	0	0	213	1500	1	1536	1536	1536	1536	213	b'eLuImp35G21TDtqynKxmpbOBRZqBxWizcjBVu/SLpJHRrKRrJI02YYdENBlTKZpAFZcdAISrH2Y='	0.051916081458330154	0.0449439212679863	0.021221962	0.015916467	0.42852277	0.44816118	0.07447559634844463	0.06437340378761292	0.07313804	0.064499214	0.017583137	0.012277648	0.0026067097981770835	0.00209808349609375
-1	-1	-1	-1	653.0	0.0	0.0	2.2299999999999045	0.0	1.2300000000000182	11.850000000000023	0.2400000000000091	0.009999999999990905	0.009999999999990905	2.810000000000059	0.37000000000000455	1.1499999999999773	0.21000000000003638	0.15999999999996817	ICAM555_ROS488_VECad647_placa21__Plate_D_p00_0_C08f09d0.TIF	ICAM555_ROS488_VECad647_placa21__Plate_D_p00_0_C08f09d2.TIF	label.ICAM555_ROS488_VECad647_placa21__Plate_D_p00_0_C08f09d0.TIF	ICAM555_ROS488_VECad647_placa21__Plate_D_p00_0_C08f09d3.TIF	0	0	0	0	214	1500	1	1536	1536	1536	1536	214	b'eLuImp35G21TDtqynKxmpbOBBW0KtdFmJfWalTSLpJHRrKRrJI02YYdENBlTKZpAFZcdAI/LH2o='	0.05108274519443512	0.03797176480293274	0.022055298	0.0167498	0.42852277	0.44816118	0.07547522087891896	0.058482229709625244	0.07313804	0.05919373	0.016749803	0.012277648	0.003973642985026042	0.0026384989420572915
-1	-1	-1	-1	967.0	0.0	0.0	2.230000000000018	0.0	1.1200000000000045	12.040000000000077	0.25	0.009999999999990905	0.009999999999990905	2.7899999999999636	0.31999999999993634	1.0900000000001455	0.16999999999995907	0.12000000000000455	ICAM555_ROS488_VECad647_placa21__Plate_D_p00_0_C08f10d0.TIF	ICAM555_ROS488_VECad647_placa21__Plate_D_p00_0_C08f10d2.TIF	label.ICAM555_ROS488_VECad647_placa21__Plate_D_p00_0_C08f10d0.TIF	ICAM555_ROS488_VECad647_placa21__Plate_D_p00_0_C08f10d3.TIF	0	0	0	0	215	1500	1	1536	1536	1536	1536	215	b'eLuImp35G21TDtqynKxmpbOBRZrh6PDVoKp26RdJI6NZSddIGm3CDoloMqZSNIEqLjsANs8fSg=='	0.05024941265583038	0.04941608011722565	0.01591647	0.0167498	0.42852277	0.44816118	0.06593287487824757	0.07027372221151988	0.06252706	0.06616588	0.017583137	0.013110981	0.003814697265625	0.0025113423665364585
-1	-1	-1	-1	658.0	0.0	0.0	2.330000000000041	0.0	1.2300000000000182	14.169999999999959	0.2600000000001046	0.01999999999998181	0.009999999999990905	2.9799999999999045	0.36000000000001364	1.1399999999999864	0.18999999999994088	0.17000000000007276	ICAM555_ROS488_VECad647_placa21__Plate_D_p00_0_C08f11d0.TIF	ICAM555_ROS488_VECad647_placa21__Plate_D_p00_0_C08f11d2.TIF	label.ICAM555_ROS488_VECad647_placa21__Plate_D_p00_0_C08f11d0.TIF	ICAM555_ROS488_VECad647_placa21__Plate_D_p00_0_C08f11d3.TIF	0	0	0	0	216	1500	1	1536	1536	1536	1536	216	b'eLuImp35G21TDtqynKxmpbOBRZqh4WizcjBVu/SLpJHRrKRrJI02YYdENBlTKZpAFZcdAEHvH04='	0.051916081458330154	0.03963842988014221	0.020388626	0.015916474	0.42852277	0.44816118	0.07720379531383514	0.061074415842692055	0.06949922	0.060027063	0.022888627	0.013110981	0.0037511189778645835	0.005849202473958333
-1	-1	-1	-1	826.0	0.0	0.0	2.330000000000041	0.0	1.2799999999999727	13.149999999999977	0.2300000000000182	0.009999999999990905	0.009999999999990905	3.3600000000000136	0.44000000000005457	1.1299999999999955	0.2199999999999136	0.15000000000009095	ICAM555_ROS488_VECad647_placa21__Plate_D_p00_0_C09f00d0.TIF	ICAM555_ROS488_VECad647_placa21__Plate_D_p00_0_C09f00d2.TIF	label.ICAM555_ROS488_VECad647_placa21__Plate_D_p00_0_C09f00d0.TIF	ICAM555_ROS488_VECad647_placa21__Plate_D_p00_0_C09f00d3.TIF	0	0	0	0	217	1500	1	1536	1536	1536	1536	217	b'eLuImp35G21TDtqynKxmpbOB5ejw1SCrdukXSSOjWUnXSBptwg6JaDKmUjSBKi47ADbXH0o='	0.0449439212679863	0.0449439212679863	0.016749807	0.016749807	0.42852277	0.44816118	0.06313713888327281	0.06542415420214336	0.061693728	0.06533255	0.016749803	0.011444313	0.0015576680501302083	0.012334187825520834
-1	-1	-1	-1	896.0	0.0	0.0	2.2199999999999136	0.0	1.0800000000001546	15.269999999999982	0.2400000000000091	0.009999999999990905	0.009999999999990905	2.7899999999999636	0.32000000000005	1.0600000000000591	0.16999999999995907	0.12999999999999545	ICAM555_ROS488_VECad647_placa21__Plate_D_p00_0_C09f01d0.TIF	ICAM555_ROS488_VECad647_placa21__Plate_D_p00_0_C09f01d2.TIF	label.ICAM555_ROS488_VECad647_placa21__Plate_D_p00_0_C09f01d0.TIF	ICAM555_ROS488_VECad647_placa21__Plate_D_p00_0_C09f01d3.TIF	0	0	0	0	218	1500	1	1536	1536	1536	1536	218	b'eLuImp35G21TDtqynKxmpbOBZZqB4WizcjBVu/SLpJHRrKRrJI02YYdENBlTKZpAFZcdAEH3H04='	0.0449439212679863	0.0449439212679863	0.016749807	0.01758314	0.42852277	0.44816118	0.06114548444747925	0.06541246672471364	0.05722157	0.064499214	0.013110981	0.012277648	0.00171661376953125	0.0026702880859375
-1	-1	-1	-1	514.0	0.0	0.0	2.1099999999999	0.0	1.1800000000000637	17.960000000000036	0.22000000000002728	0.009999999999990905	0.009999999999990905	2.369999999999891	0.3000000000000682	1.07000000000005	0.16999999999995907	0.12999999999999545	ICAM555_ROS488_VECad647_placa21__Plate_D_p00_0_C09f02d0.TIF	ICAM555_ROS488_VECad647_placa21__Plate_D_p00_0_C09f02d2.TIF	label.ICAM555_ROS488_VECad647_placa21__Plate_D_p00_0_C09f02d0.TIF	ICAM555_ROS488_VECad647_placa21__Plate_D_p00_0_C09f02d3.TIF	0	0	0	0	219	1500	1	1536	1536	1536	1536	219	b'eLuImp35G21TDtqynKxmpbOBZZqB0WizcjBVu/SLpJHRrKRrJI02YYdENBlTKZpAFZcdAE0XH1I='	0.0359996072947979	0.028194118291139603	0.01758314	0.024860786	0.42852277	0.44816118	0.06148006518681844	0.0577064057191213	0.052749414	0.05388824	0.013110981	0.011444313	0.001239776611328125	0.008392333984375
-1	-1	-1	-1	531.0	0.0	0.0	2.330000000000041	0.0	1.17999999999995	14.730000000000018	0.2599999999999909	0.009999999999990905	0.009999999999990905	2.630000000000109	0.2999999999999545	1.099999999999909	0.17000000000018645	0.12999999999999545	ICAM555_ROS488_VECad647_placa21__Plate_D_p00_0_C09f03d0.TIF	ICAM555_ROS488_VECad647_placa21__Plate_D_p00_0_C09f03d2.TIF	label.ICAM555_ROS488_VECad647_placa21__Plate_D_p00_0_C09f03d0.TIF	ICAM555_ROS488_VECad647_placa21__Plate_D_p00_0_C09f03d3.TIF	0	0	0	0	220	1500	1	1536	1536	1536	1536	220	b'eLuImp35G21TDtqynKxmpbOBJW16aKPNSuo1K2kWSSOjWUnXSBptwg6JaDKmUjSBKi47AFg3H1Y='	0.03963842988014221	0.032666273415088654	0.021221962	0.022888623	0.42852277	0.44816118	0.06285252670447032	0.05985412995020548	0.05722157	0.05919373	0.013110981	0.011444313	0.00743865966796875	0.023237864176432293
-1	-1	-1	-1	481.0	0.0	0.0	2.230000000000018	0.0	1.1900000000000546	12.67999999999995	0.25	0.009999999999990905	0.009999999999990905	2.4400000000000546	0.36000000000001364	1.1200000000001182	0.17999999999994998	0.12999999999999545	ICAM555_ROS488_VECad647_placa21__Plate_D_p00_0_C09f04d0.TIF	ICAM555_ROS488_VECad647_placa21__Plate_D_p00_0_C09f04d2.TIF	label.ICAM555_ROS488_VECad647_placa21__Plate_D_p00_0_C09f04d0.TIF	ICAM555_ROS488_VECad647_placa21__Plate_D_p00_0_C09f04d3.TIF	0	0	0	0	221	1500	1	1536	1536	1536	1536	221	b'eLuImp35G21TDtqynKxmpbOBZZqByWizcjBVu/SLpJHRrKRrJI02YYdENBlTKZpAFZcdAGNXH1o='	0.03516627475619316	0.027360785752534866	0.016749807	0.02569412	0.42852277	0.44816118	0.058732991417249046	0.054848829905192055	0.05191608	0.05388824	0.013110981	0.007805491	0.002288818359375	0.007470448811848958
-1	-1	-1	-1	678.0	0.0	0.0	2.2100000000000364	0.0	1.2099999999999227	15.090000000000032	0.2400000000000091	0.0	0.009999999999990905	2.8899999999999864	0.35000000000002274	1.1499999999999773	0.21000000000003638	0.16000000000008185	ICAM555_ROS488_VECad647_placa21__Plate_D_p00_0_C09f05d0.TIF	ICAM555_ROS488_VECad647_placa21__Plate_D_p00_0_C09f05d2.TIF	label.ICAM555_ROS488_VECad647_placa21__Plate_D_p00_0_C09f05d0.TIF	ICAM555_ROS488_VECad647_placa21__Plate_D_p00_0_C09f05d3.TIF	0	0	0	0	222	1500	1	1536	1536	1536	1536	222	b'eLuImp35G21TDtqynKxmpbOBZZqB6WizcjBVu/SLpJHRrKRrJI02YYdENBlTKZpAFZcdAG53H14='	0.04130509868264198	0.043277256190776825	0.016749807	0.016749807	0.42852277	0.44816118	0.06059574584166209	0.06457792222499847	0.05722157	0.06533255	0.016749803	0.011444313	6.357828776041667e-05	0.001239776611328125
-1	-1	-1	-1	654.0	0.0	0.0	2.1200000000000045	0.0	1.0599999999999454	12.010000000000105	0.22000000000002728	0.009999999999990905	0.009999999999990905	2.839999999999918	0.3000000000000682	1.080000000000041	0.16999999999995907	0.12999999999999545	ICAM555_ROS488_VECad647_placa21__Plate_D_p00_0_C09f06d0.TIF	ICAM555_ROS488_VECad647_placa21__Plate_D_p00_0_C09f06d2.TIF	label.ICAM555_ROS488_VECad647_placa21__Plate_D_p00_0_C09f06d0.TIF	ICAM555_ROS488_VECad647_placa21__Plate_D_p00_0_C09f06d3.TIF	0	0	0	0	223	1500	1	1536	1536	1536	1536	223	b'eLuImp35G21TDtqynKxmpbOB5WizcpBVu/SLpJHRrKRrJI02YYdENBlTKZpAFZcdAHmXH2I='	0.051916081458330154	0.034332942217588425	0.01758314	0.020388633	0.42852277	0.44816118	0.07390134036540985	0.0603273610273997	0.068665884	0.060027063	0.023721961	0.011444313	0.0011761983235677083	0.0020345052083333335
-1	-1	-1	-1	710.0	0.0	0.0	2.1200000000001182	0.0	1.0899999999999181	13.319999999999936	0.22000000000002728	0.0	0.009999999999990905	2.8500000000001364	0.31999999999993634	1.0899999999999181	0.17000000000007276	0.13999999999998636	ICAM555_ROS488_VECad647_placa21__Plate_D_p00_0_C09f07d0.TIF	ICAM555_ROS488_VECad647_placa21__Plate_D_p00_0_C09f07d2.TIF	label.ICAM555_ROS488_VECad647_placa21__Plate_D_p00_0_C09f07d0.TIF	ICAM555_ROS488_VECad647_placa21__Plate_D_p00_0_C09f07d3.TIF	0	0	0	0	224	1500	1	1536	1536	1536	1536	224	b'eLuImp35G21TDtqynKxmpbOBZZqB+WizcjBVu/SLpJHRrKRrJI02YYdENBlTKZpAFZcdAIS3H2Y='	0.058054905384778976	0.03797176480293274	0.021221958	0.021221958	0.42852277	0.44816118	0.08168192704518636	0.06203646957874298	0.07844353	0.060860395	0.022888627	0.011444313	0.0003496805826822917	0.0010172526041666667
-1	-1	-1	-1	876.0	0.0	0.0	2.310000000000059	0.0	1.2200000000000273	15.629999999999995	0.2599999999999909	0.009999999999990905	0.009999999999990905	3.0	0.35000000000002274	1.1299999999999955	0.1999999999999318	0.14999999999997726	ICAM555_ROS488_VECad647_placa21__Plate_D_p00_0_C09f08d0.TIF	ICAM555_ROS488_VECad647_placa21__Plate_D_p00_0_C09f08d2.TIF	label.ICAM555_ROS488_VECad647_placa21__Plate_D_p00_0_C09f08d0.TIF	ICAM555_ROS488_VECad647_placa21__Plate_D_p00_0_C09f08d3.TIF	0	0	0	0	225	1500	1	1536	1536	1536	1536	225	b'eLuImp35G21TDtqynKxmpbOBZZqBxWizcjBVu/SLpJHRrKRrJI02YYdENBlTKZpAFZcdAI/XH2o='	0.05024941265583038	0.04858274757862091	0.01841648	0.021221958	0.42852277	0.44816118	0.06927957634131114	0.07279446224371593	0.06699921	0.069804706	0.017583137	0.011444313	0.0013669331868489583	0.020662943522135418
-1	-1	-1	-1	648.0	0.0	0.0	2.160000000000082	0.0	1.17999999999995	14.920000000000073	0.2599999999999909	0.009999999999990905	0.009999999999990905	2.939999999999941	0.40000000000009095	1.0899999999999181	0.20000000000004547	0.17000000000007276	ICAM555_ROS488_VECad647_placa21__Plate_D_p00_0_C09f09d0.TIF	ICAM555_ROS488_VECad647_placa21__Plate_D_p00_0_C09f09d2.TIF	label.ICAM555_ROS488_VECad647_placa21__Plate_D_p00_0_C09f09d0.TIF	ICAM555_ROS488_VECad647_placa21__Plate_D_p00_0_C09f09d3.TIF	0	0	0	0	226	1500	1	1536	1536	1536	1536	226	b'eLuImp35G21TDtqynKxmpbOBJW0KtdFmJfWalTSLpJHRrKRrJI02YYdENBlTKZpAFZcdAJr3H24='	0.051916081458330154	0.04858274757862091	0.01758314	0.020388633	0.42852277	0.44816118	0.07315740485986073	0.06996824343999226	0.068665884	0.07063804	0.013110981	0.012277648	0.047175089518229164	0.0037511189778645835
-1	-1	-1	-1	682.0	0.0	0.0	2.3899999999999864	0.0	1.1800000000000637	12.679999999999836	0.2400000000000091	0.009999999999990905	0.010000000000218279	2.949999999999818	0.40000000000009095	1.0900000000000318	0.2099999999999227	0.16999999999995907	ICAM555_ROS488_VECad647_placa21__Plate_D_p00_0_C09f10d0.TIF	ICAM555_ROS488_VECad647_placa21__Plate_D_p00_0_C09f10d2.TIF	label.ICAM555_ROS488_VECad647_placa21__Plate_D_p00_0_C09f10d0.TIF	ICAM555_ROS488_VECad647_placa21__Plate_D_p00_0_C09f10d3.TIF	0	0	0	0	227	1500	1	1536	1536	1536	1536	227	b'eLuImp35G21TDtqynKxmpbOBZZrh6PDVoKp26RdJI6NZSddIGm3CDoloMqZSNIEqLjsAQfsfTg=='	0.04130509868264198	0.03963842988014221	0.016749807	0.021221966	0.42852277	0.44816118	0.061395506064097084	0.06648114323616028	0.058054905	0.06533255	0.013110981	0.012277648	0.0010808308919270833	0.0007311503092447916
-1	-1	-1	-1	393.0	0.0	0.0	2.1700000000000728	0.0	1.1599999999998545	10.790000000000191	0.22999999999979082	0.009999999999990905	0.010000000000218279	1.9699999999999136	0.2999999999999545	1.0599999999999454	0.19000000000016826	0.12999999999999545	ICAM555_ROS488_VECad647_placa21__Plate_D_p00_0_C09f11d0.TIF	ICAM555_ROS488_VECad647_placa21__Plate_D_p00_0_C09f11d2.TIF	label.ICAM555_ROS488_VECad647_placa21__Plate_D_p00_0_C09f11d0.TIF	ICAM555_ROS488_VECad647_placa21__Plate_D_p00_0_C09f11d3.TIF	0	0	0	0	228	1500	1	1536	1536	1536	1536	228	b'eLuImp35G21TDtqynKxmpbOBZZqh4WizcjBVu/SLpJHRrKRrJI02YYdENBlTKZpAFZcdAE0bH1I='	0.03963842988014221	0.029027452692389488	0.014249805	0.021221962	0.42852277	0.44816118	0.058782825867335	0.0581466406583786	0.050249413	0.04941608	0.017583137	0.013110981	0.007406870524088542	0.0156402587890625
-1	-1	-1	-1	682.0	0.0	0.0	2.310000000000059	0.0	1.1199999999998909	10.649999999999977	0.2599999999999909	0.009999999999990905	0.009999999999990905	2.67999999999995	0.38000000000010914	1.169999999999959	0.2199999999999136	0.14000000000010004	ICAM555_ROS488_VECad647_placa21__Plate_D_p00_0_C10f00d0.TIF	ICAM555_ROS488_VECad647_placa21__Plate_D_p00_0_C10f00d2.TIF	label.ICAM555_ROS488_VECad647_placa21__Plate_D_p00_0_C10f00d0.TIF	ICAM555_ROS488_VECad647_placa21__Plate_D_p00_0_C10f00d3.TIF	0	0	0	0	229	1500	1	1536	1536	1536	1536	229	b'eLuImp35G21TDtqynKxmpTMoy4wOXw2qapd+kTQympV0jaTRJuyQiCZjKkUTqOKyAwDdbB8q'	0.0359996072947979	0.03349960595369339	0.021221962	0.031832937	0.42852277	0.44816118	0.061495850483576454	0.07037534813086192	0.056388237	0.06616588	0.012277648	0.012277648	0.004482269287109375	0.02307891845703125
-1	-1	-1	-1	981.0	0.0	0.0	2.380000000000109	0.0	1.1999999999999318	9.790000000000077	0.2300000000000182	0.009999999999990905	0.009999999999990905	2.619999999999891	0.3300000000000409	1.080000000000041	0.17999999999994998	0.13999999999998636	ICAM555_ROS488_VECad647_placa21__Plate_D_p00_0_C10f01d0.TIF	ICAM555_ROS488_VECad647_placa21__Plate_D_p00_0_C10f01d2.TIF	label.ICAM555_ROS488_VECad647_placa21__Plate_D_p00_0_C10f01d0.TIF	ICAM555_ROS488_VECad647_placa21__Plate_D_p00_0_C10f01d3.TIF	0	0	0	0	230	1500	1	1536	1536	1536	1536	230	b'eLuImp35G21TDtqynKxmpTMoyxiONisHU7VLv0gaGc1KukbSaBN2SESTMZWiCVRx2QEA6IwfLg=='	0.04661059007048607	0.06002706289291382	0.017583132	0.024860784	0.42852277	0.44816118	0.06776119271914165	0.08829104900360107	0.06252706	0.08208235	0.017583137	0.013110981	0.08484522501627605	0.03143946329752604
-1	-1	-1	-1	646.0	0.0	0.0	2.2200000000000273	0.0	1.240000000000009	12.68999999999994	0.2300000000000182	0.009999999999990905	0.009999999999990905	2.580000000000041	0.37999999999999545	1.0900000000000318	0.2099999999999227	0.16000000000008185	ICAM555_ROS488_VECad647_placa21__Plate_D_p00_0_C10f02d0.TIF	ICAM555_ROS488_VECad647_placa21__Plate_D_p00_0_C10f02d2.TIF	label.ICAM555_ROS488_VECad647_placa21__Plate_D_p00_0_C10f02d0.TIF	ICAM555_ROS488_VECad647_placa21__Plate_D_p00_0_C10f02d3.TIF	0	0	0	0	231	1500	1	1536	1536	1536	1536	231	b'eLuImp35G21TDtqynKxmpTMoyxiNNisHU7VLv0gaGc1KukbSaBN2SESTMZWiCVRx2QEA86wfMg=='	0.0359996072947979	0.03349960595369339	0.02038863	0.032666273	0.42852277	0.44816118	0.06343058745066325	0.07482188940048218	0.056388237	0.06616588	0.013110981	0.012277648	0.004927317301432292	0.052134195963541664
-1	-1	-1	-1	599.0	0.0	0.0	2.2999999999999545	0.0	1.240000000000009	12.100000000000023	0.2399999999998954	0.010000000000104592	0.009999999999990905	2.310000000000059	0.30999999999994543	1.1100000000000136	0.16999999999995907	0.14000000000010004	ICAM555_ROS488_VECad647_placa21__Plate_D_p00_0_C10f03d0.TIF	ICAM555_ROS488_VECad647_placa21__Plate_D_p00_0_C10f03d2.TIF	label.ICAM555_ROS488_VECad647_placa21__Plate_D_p00_0_C10f03d0.TIF	ICAM555_ROS488_VECad647_placa21__Plate_D_p00_0_C10f03d3.TIF	0	0	0	0	232	1500	1	1536	1536	1536	1536	232	b'eLuImp35G21TDtqynKxmpTMoy9CihzbarKRes5JmkTQympV0jaTRJuyQiCZjKkUTqOKyAwD+zB82'	0.04047176241874695	0.029027452692389488	0.018416472	0.03183294	0.42852277	0.44816118	0.06477291882038116	0.07064083715279897	0.056388237	0.060860395	0.016749803	0.012277648	0.004164377848307292	0.0438690185546875
-1	-1	-1	-1	571.0	0.0	0.0	2.3899999999999864	0.0	1.1299999999999955	11.8900000000001	0.2400000000000091	0.01999999999998181	0.01999999999998181	2.0	0.2899999999999636	1.0899999999999181	0.18000000000006366	0.12999999999999545	ICAM555_ROS488_VECad647_placa21__Plate_D_p00_0_C10f04d0.TIF	ICAM555_ROS488_VECad647_placa21__Plate_D_p00_0_C10f04d2.TIF	label.ICAM555_ROS488_VECad647_placa21__Plate_D_p00_0_C10f04d0.TIF	ICAM555_ROS488_VECad647_placa21__Plate_D_p00_0_C10f04d3.TIF	0	0	0	0	233	1500	1	1536	1536	1536	1536	233	b'eLuImp35G21TDtqynKxmpTMoy5iMNisHU7VLv0gaGc1KukbSaBN2SESTMZWiCVRx2QEACfsfOg=='	0.05024941265583038	0.028194118291139603	0.012277652	0.02205529	0.42852277	0.44816118	0.06882397333780925	0.061804076035817467	0.058054905	0.048582748	0.024555296	0.013110981	0.001811981201171875	0.032869974772135414
-1	-1	-1	-1	653.0	0.0	0.0	2.5499999999999545	0.0	1.1599999999999682	12.740000000000009	0.2400000000000091	0.009999999999990905	0.009999999999990905	2.2600000000001046	0.2899999999999636	1.07000000000005	0.16999999999995907	0.13000000000010914	ICAM555_ROS488_VECad647_placa21__Plate_D_p00_0_C10f05d0.TIF	ICAM555_ROS488_VECad647_placa21__Plate_D_p00_0_C10f05d2.TIF	label.ICAM555_ROS488_VECad647_placa21__Plate_D_p00_0_C10f05d0.TIF	ICAM555_ROS488_VECad647_placa21__Plate_D_p00_0_C10f05d3.TIF	0	0	0	0	234	1500	1	1536	1536	1536	1536	234	b'eLuImp35G21TDtqynKxmpTMoy5iONisHU7VLv0gaGc1KukbSaBN2SESTMZWiCVRx2QEAFRsfPg=='	0.04047176241874695	0.029027452692389488	0.016749807	0.030166278	0.42852277	0.44816118	0.06372815867265065	0.06480960547924042	0.056388237	0.05919373	0.017583137	0.013110981	0.0020345052083333335	0.015036265055338541
-1	-1	-1	-1	635.0	0.0	0.0	2.5499999999999545	0.0	1.1499999999999773	11.0	0.2300000000000182	0.009999999999990905	0.009999999999990905	2.57000000000005	0.37999999999988177	1.1900000000000546	0.21000000000003638	0.17999999999994998	ICAM555_ROS488_VECad647_placa21__Plate_D_p00_0_C10f06d0.TIF	ICAM555_ROS488_VECad647_placa21__Plate_D_p00_0_C10f06d2.TIF	label.ICAM555_ROS488_VECad647_placa21__Plate_D_p00_0_C10f06d0.TIF	ICAM555_ROS488_VECad647_placa21__Plate_D_p00_0_C10f06d3.TIF	0	0	0	0	235	1500	1	1536	1536	1536	1536	235	b'eLuImp35G21TDtqynKxmpTMoy4w2KwdVtUu/SBoZzUq6RtJoE3ZIRJMxlaIJVHHZAQAgOx9C'	0.04130509868264198	0.032666273415088654	0.021221966	0.02736079	0.42852277	0.44816118	0.06783912082513173	0.0639232446750005	0.061693728	0.060860395	0.017583137	0.012277648	0.0005086263020833334	0.002288818359375
-1	-1	-1	-1	721.0	0.0	0.0	2.3599999999999	0.0	1.2000000000000455	12.129999999999882	0.2400000000000091	0.009999999999990905	0.009999999999990905	2.92999999999995	0.44000000000005457	1.1200000000001182	0.2099999999999227	0.17999999999994998	ICAM555_ROS488_VECad647_placa21__Plate_D_p00_0_C10f07d0.TIF	ICAM555_ROS488_VECad647_placa21__Plate_D_p00_0_C10f07d2.TIF	label.ICAM555_ROS488_VECad647_placa21__Plate_D_p00_0_C10f07d0.TIF	ICAM555_ROS488_VECad647_placa21__Plate_D_p00_0_C10f07d3.TIF	0	0	0	0	236	1500	1	1536	1536	1536	1536	236	b'eLuImp35G21TDtqynKxmpTMoy5iPNisHU7VLv0gaGc1KukbSaBN2SESTMZWiCVRx2QEAK1sfRg=='	0.045777253806591034	0.038805097341537476	0.022055298	0.026527457	0.42852277	0.44816118	0.07061746716499329	0.07240501046180725	0.06699921	0.07147138	0.016749803	0.013110981	0.0028928120930989585	0.006008148193359375
-1	-1	-1	-1	832.0	0.0	0.0	2.2100000000000364	0.0	1.1899999999999409	12.740000000000009	0.25	0.009999999999990905	0.009999999999990905	2.9300000000000637	0.36000000000001364	1.1299999999999955	0.20000000000004547	0.14999999999997726	ICAM555_ROS488_VECad647_placa21__Plate_D_p00_0_C10f08d0.TIF	ICAM555_ROS488_VECad647_placa21__Plate_D_p00_0_C10f08d2.TIF	label.ICAM555_ROS488_VECad647_placa21__Plate_D_p00_0_C10f08d0.TIF	ICAM555_ROS488_VECad647_placa21__Plate_D_p00_0_C10f08d3.TIF	0	0	0	0	237	1500	1	1536	1536	1536	1536	237	b'eLuImp35G21TDtqynKxmpTMoy1iMNisHU7VLv0gaGc1KukbSaBN2SESTMZWiCVRx2QEANnsfSg=='	0.04661059007048607	0.0449439212679863	0.022888623	0.02736079	0.42852277	0.44816118	0.07326094806194305	0.08163557946681976	0.068665884	0.08124902	0.018416472	0.013110981	0.004069010416666667	0.0202178955078125
-1	-1	-1	-1	711.0	0.0	0.0	2.150000000000091	0.0	1.1399999999998727	12.660000000000082	0.25	0.009999999999990905	0.009999999999990905	2.5599999999999454	0.2900000000000773	1.0499999999999545	0.17999999999994998	0.10999999999989996	ICAM555_ROS488_VECad647_placa21__Plate_D_p00_0_C10f09d0.TIF	ICAM555_ROS488_VECad647_placa21__Plate_D_p00_0_C10f09d2.TIF	label.ICAM555_ROS488_VECad647_placa21__Plate_D_p00_0_C10f09d0.TIF	ICAM555_ROS488_VECad647_placa21__Plate_D_p00_0_C10f09d3.TIF	0	0	0	0	238	1500	1	1536	1536	1536	1536	238	b'eLuImp35G21TDtqynKxmpTOtCrXRZiX1mpU0i6SR0aykaySNNmGHRDQZUymaQBWXHQBBmx9O'	0.045777253806591034	0.038805097341537476	0.022055298	0.025694117	0.42852277	0.44816118	0.07221453885237376	0.07000607748826344	0.06699921	0.07063804	0.018416472	0.013110981	0.003528594970703125	0.001049041748046875
-1	-1	-1	-1	757.0	0.0	0.0	2.159999999999968	0.0	1.1299999999999955	16.460000000000036	0.22000000000002728	0.009999999999990905	0.009999999999990905	2.5399999999999636	0.3000000000000682	1.0399999999999636	0.16999999999995907	0.15000000000009095	ICAM555_ROS488_VECad647_placa21__Plate_D_p00_0_C10f10d0.TIF	ICAM555_ROS488_VECad647_placa21__Plate_D_p00_0_C10f10d2.TIF	label.ICAM555_ROS488_VECad647_placa21__Plate_D_p00_0_C10f10d0.TIF	ICAM555_ROS488_VECad647_placa21__Plate_D_p00_0_C10f10d3.TIF	0	0	0	0	239	1500	1	1536	1536	1536	1536	239	b'eLuImp35G21TDtqynKxmpTMwyxiODl8NqmqXfpE0MpqVdI2k0SbskIgmYypFE6jisgMA6JAfLg=='	0.0449439212679863	0.0449439212679863	0.021221958	0.022055298	0.42852277	0.44816118	0.06582258145014445	0.07418041427930196	0.06252706	0.0751102	0.017583137	0.013110981	0.001430511474609375	0.005753835042317708
-1	-1	-1	-1	588.0	0.0	0.0	2.4300000000000637	0.0	1.169999999999959	13.950000000000045	0.2899999999999636	0.020000000000095497	0.01999999999998181	2.6299999999998818	0.38000000000010914	1.1399999999999864	0.18999999999994088	0.15000000000009095	ICAM555_ROS488_VECad647_placa21__Plate_D_p00_0_C10f11d0.TIF	ICAM555_ROS488_VECad647_placa21__Plate_D_p00_0_C10f11d2.TIF	label.ICAM555_ROS488_VECad647_placa21__Plate_D_p00_0_C10f11d0.TIF	ICAM555_ROS488_VECad647_placa21__Plate_D_p00_0_C10f11d3.TIF	0	0	0	0	240	1500	1	1536	1536	1536	1536	240	b'eLuImp35G21TDtqynKxmpTMwyxgajjYrB1O1S79IGhnNSrpG0mgTdkhEkzGVoglUcdkBAPOwHzI='	0.0449439212679863	0.034332942217588425	0.017583143	0.031832937	0.42852277	0.44816118	0.06606648365656535	0.07501800855000813	0.058054905	0.06616588	0.017583137	0.012277648	0.004418690999348958	0.053532918294270836
-1	-1	-1	-1	984.0	0.0	0.0	2.2200000000000273	0.0	1.240000000000009	13.199999999999818	0.22000000000002728	0.009999999999990905	0.009999999999990905	2.4300000000000637	0.2999999999999545	1.1099999999999	0.1799999999998363	0.11000000000012733	ICAM555_ROS488_VECad647_placa21__Plate_D_p00_0_C11f00d0.TIF	ICAM555_ROS488_VECad647_placa21__Plate_D_p00_0_C11f00d2.TIF	label.ICAM555_ROS488_VECad647_placa21__Plate_D_p00_0_C11f00d0.TIF	ICAM555_ROS488_VECad647_placa21__Plate_D_p00_0_C11f00d3.TIF	0	0	0	0	241	1500	1	1536	1536	1536	1536	241	b'eLuImp35G21TDtqynKxmpTOoxTI6fDWoql36RdLIaFbSNZJGm7BDIpqMqRRNoIrLDgDomB8u'	0.05024941265583038	0.06533254683017731	0.01758314	0.030999608	0.42852277	0.44816118	0.07060211896896362	0.10349792242050171	0.06699921	0.091860004	0.013110981	0.012277648	0.004863739013671875	0.15401840209960938
-1	-1	-1	-1	688.0	0.0	0.0	2.3599999999999	0.0	1.2300000000000182	15.690000000000055	0.2300000000000182	0.009999999999990905	0.009999999999990905	2.6299999999999955	0.36000000000001364	1.1399999999999864	0.2099999999999227	0.16000000000008185	ICAM555_ROS488_VECad647_placa21__Plate_D_p00_0_C11f01d0.TIF	ICAM555_ROS488_VECad647_placa21__Plate_D_p00_0_C11f01d2.TIF	label.ICAM555_ROS488_VECad647_placa21__Plate_D_p00_0_C11f01d0.TIF	ICAM555_ROS488_VECad647_placa21__Plate_D_p00_0_C11f01d3.TIF	0	0	0	0	242	1500	1	1536	1536	1536	1536	242	b'eLuImp35G21TDtqynKxmpTOoxWI42qwcTNUu/SJpZDQr6RpJo03YIRFNxlSKJlDFZQcA87gfMg=='	0.0359996072947979	0.03963842988014221	0.01591647	0.028194122	0.42852277	0.44816118	0.056687052051226296	0.07435629765192668	0.051082745	0.07147138	0.016749803	0.012277648	0.005849202473958333	0.018151601155598957
-1	-1	-1	-1	443.0	0.0	0.0	2.1000000000001364	0.0	1.1100000000000136	13.61999999999989	0.2099999999999227	0.009999999999990905	0.009999999999990905	2.2000000000000455	0.36999999999989086	1.1100000000000136	0.20000000000004547	0.13999999999998636	ICAM555_ROS488_VECad647_placa21__Plate_D_p00_0_C11f02d0.TIF	ICAM555_ROS488_VECad647_placa21__Plate_D_p00_0_C11f02d2.TIF	label.ICAM555_ROS488_VECad647_placa21__Plate_D_p00_0_C11f02d0.TIF	ICAM555_ROS488_VECad647_placa21__Plate_D_p00_0_C11f02d3.TIF	0	0	0	0	243	1500	1	1536	1536	1536	1536	243	b'eLuImp35G21TDtqynKxmpTOoxWI02qwcTNUu/SJpZDQr6RpJo03YIRFNxlSKJlDFZQcA/tgfNg=='	0.034332942217588425	0.027360785752534866	0.011444312	0.026527453	0.42852277	0.44816118	0.0507822980483373	0.061640565594037376	0.0413051	0.05388824	0.012277648	0.012277648	0.000286102294921875	0.003941853841145833
-1	-1	-1	-1	500.0	0.0	0.0	2.1200000000000045	0.0	1.17999999999995	14.800000000000068	0.2099999999999227	0.010000000000104592	0.01999999999998181	2.3899999999999864	0.35999999999989996	1.1000000000001364	0.1999999999999318	0.14999999999997726	ICAM555_ROS488_VECad647_placa21__Plate_D_p00_0_C11f03d0.TIF	ICAM555_ROS488_VECad647_placa21__Plate_D_p00_0_C11f03d2.TIF	label.ICAM555_ROS488_VECad647_placa21__Plate_D_p00_0_C11f03d0.TIF	ICAM555_ROS488_VECad647_placa21__Plate_D_p00_0_C11f03d3.TIF	0	0	0	0	244	1500	1	1536	1536	1536	1536	244	b'eLuImp35G21TDtqynKxmpTOtemijzUrqNStpFkkjo1lJ10gabcIOiWgyplI0gSouOwAKBx86'	0.034332942217588425	0.029027452692389488	0.011444315	0.030166278	0.42852277	0.44816118	0.05091789364814758	0.062321131428082786	0.04494392	0.05919373	0.013110981	0.012277648	9.5367431640625e-05	0.008805592854817709
-1	-1	-1	-1	450.0	0.0	0.0	2.28999999999985	0.0	1.1599999999999682	13.03999999999985	0.22000000000002728	0.009999999999990905	0.01999999999998181	1.96000000000015	0.32999999999992724	1.0899999999999181	0.18000000000017735	0.11999999999989086	ICAM555_ROS488_VECad647_placa21__Plate_D_p00_0_C11f04d0.TIF	ICAM555_ROS488_VECad647_placa21__Plate_D_p00_0_C11f04d2.TIF	label.ICAM555_ROS488_VECad647_placa21__Plate_D_p00_0_C11f04d0.TIF	ICAM555_ROS488_VECad647_placa21__Plate_D_p00_0_C11f04d3.TIF	0	0	0	0	245	1500	1	1536	1536	1536	1536	245	b'eLuImp35G21TDtqynKxmpTOoxWIy2qwcTNUu/SJpZDQr6RpJo03YIRFNxlSKJlDFZQcAFScfPg=='	0.0359996072947979	0.028194118291139603	0.010610979	0.022888627	0.42852277	0.44816118	0.0510136087735494	0.06039717296759287	0.04494392	0.050249413	0.016749803	0.012277648	0.0021616617838541665	0.010458628336588541
-1	-1	-1	-1	618.0	0.0	0.0	2.0399999999999636	0.0	1.099999999999909	7.420000000000073	0.2599999999999909	0.009999999999990905	0.009999999999990905	2.2899999999999636	0.36000000000012733	1.1199999999998909	0.20000000000004547	0.15000000000009095	ICAM555_ROS488_VECad647_placa21__Plate_D_p00_0_C11f05d0.TIF	ICAM555_ROS488_VECad647_placa21__Plate_D_p00_0_C11f05d2.TIF	label.ICAM555_ROS488_VECad647_placa21__Plate_D_p00_0_C11f05d0.TIF	ICAM555_ROS488_VECad647_placa21__Plate_D_p00_0_C11f05d3.TIF	0	0	0	0	246	1500	1	1536	1536	1536	1536	246	b'eLuImp35G21TDtqynKxmpTOoxWI62qwcTNUu/SJpZDQr6RpJo03YIRFNxlSKJlDFZQcAIEcfQg=='	0.029860787093639374	0.023721961304545403	0.010610977	0.025694119	0.42852277	0.44816118	0.04717900355656942	0.05491651097933451	0.03963843	0.04941608	0.016749803	0.011444313	0.002193450927734375	0.006930033365885417
-1	-1	-1	-1	463.0	0.0	0.0	2.2899999999999636	0.0	1.169999999999959	9.8900000000001	0.2599999999999909	0.009999999999990905	0.01999999999998181	2.1499999999999773	0.43000000000006366	1.1399999999998727	0.2199999999997999	0.16000000000008185	ICAM555_ROS488_VECad647_placa21__Plate_D_p00_0_C11f06d0.TIF	ICAM555_ROS488_VECad647_placa21__Plate_D_p00_0_C11f06d2.TIF	label.ICAM555_ROS488_VECad647_placa21__Plate_D_p00_0_C11f06d0.TIF	ICAM555_ROS488_VECad647_placa21__Plate_D_p00_0_C11f06d3.TIF	0	0	0	0	247	1500	1	1536	1536	1536	1536	247	b'eLuImp35G21TDtqynKxmpfNos3LQVbv0i6SR0aykaySNNmGHRDQZUymaQBWXHQArZx9G'	0.0359996072947979	0.029027452692389488	0.010610979	0.022055294	0.42852277	0.44816118	0.05235009888807932	0.060309906800587974	0.04494392	0.04941608	0.017583137	0.012277648	0.007724761962890625	0.020345052083333332
-1	-1	-1	-1	554.0	0.0	0.0	2.1299999999999955	0.0	1.3600000000001273	11.479999999999905	0.2599999999999909	0.01999999999998181	0.01999999999998181	2.490000000000123	0.34999999999990905	1.1100000000001273	0.1999999999998181	0.14000000000010004	ICAM555_ROS488_VECad647_placa21__Plate_D_p00_0_C11f07d0.TIF	ICAM555_ROS488_VECad647_placa21__Plate_D_p00_0_C11f07d2.TIF	label.ICAM555_ROS488_VECad647_placa21__Plate_D_p00_0_C11f07d0.TIF	ICAM555_ROS488_VECad647_placa21__Plate_D_p00_0_C11f07d3.TIF	0	0	0	0	248	1500	1	1536	1536	1536	1536	248	b'eLuImp35G21TDtqynKxmpTOoxWI+2qwcTNUu/SJpZDQr6RpJo03YIRFNxlSKJlDFZQcANocfSg=='	0.034332942217588425	0.029027452692389488	0.012277648	0.030166278	0.42852277	0.44816118	0.05215840041637421	0.06395957867304485	0.045777254	0.05919373	0.013110981	0.012277648	0.0025113423665364585	0.007343292236328125
-1	-1	-1	-1	525.0	0.0	0.0	2.409999999999968	0.0	1.1499999999999773	11.319999999999936	0.2300000000000182	0.009999999999990905	0.01999999999998181	2.1900000000000546	0.31999999999993634	1.1000000000001364	0.17000000000007276	0.13000000000010914	ICAM555_ROS488_VECad647_placa21__Plate_D_p00_0_C11f08d0.TIF	ICAM555_ROS488_VECad647_placa21__Plate_D_p00_0_C11f08d2.TIF	label.ICAM555_ROS488_VECad647_placa21__Plate_D_p00_0_C11f08d0.TIF	ICAM555_ROS488_VECad647_placa21__Plate_D_p00_0_C11f08d3.TIF	0	0	0	0	249	1500	1	1536	1536	1536	1536	249	b'eLuImp35G21TDtqynKxmpTOoxWIx2qwcTNUu/SJpZDQr6RpJo03YIRFNxlSKJlDFZQcAQacfTg=='	0.034332942217588425	0.028194118291139603	0.011444312	0.028194118	0.42852277	0.44816118	0.050641978780428566	0.0632823258638382	0.0413051	0.055554904	0.016749803	0.013110981	0.0014940897623697917	0.007661183675130208
-1	-1	-1	-1	480.0	0.0	0.0	2.230000000000132	0.0	1.1199999999998909	10.589999999999918	0.25	0.009999999999990905	0.01999999999998181	2.150000000000091	0.37000000000011823	1.1099999999999	0.20000000000004547	0.13999999999987267	ICAM555_ROS488_VECad647_placa21__Plate_D_p00_0_C11f09d0.TIF	ICAM555_ROS488_VECad647_placa21__Plate_D_p00_0_C11f09d2.TIF	label.ICAM555_ROS488_VECad647_placa21__Plate_D_p00_0_C11f09d0.TIF	ICAM555_ROS488_VECad647_placa21__Plate_D_p00_0_C11f09d3.TIF	0	0	0	0	250	1500	1	1536	1536	1536	1536	250	b'eLuImp35G21TDtqynKxmpTOoxUKLQm20WUm9ZiXNImlkNCvpGkmjTdghEU3GVIomUMVlBwBMxx9S'	0.034332942217588425	0.029027452692389488	0.0097776465	0.021221962	0.42852277	0.44816118	0.05040945112705231	0.061259716749191284	0.0413051	0.048582748	0.016749803	0.013110981	0.0011761983235677083	0.017102559407552082
-1	-1	-1	-1	475.0	0.0	0.0	2.310000000000173	0.0	1.1499999999998636	8.970000000000027	0.2400000000000091	0.009999999999990905	0.01999999999998181	2.0399999999999636	0.3400000000001455	1.1499999999998636	0.21000000000003638	0.14000000000010004	ICAM555_ROS488_VECad647_placa21__Plate_D_p00_0_C11f10d0.TIF	ICAM555_ROS488_VECad647_placa21__Plate_D_p00_0_C11f10d2.TIF	label.ICAM555_ROS488_VECad647_placa21__Plate_D_p00_0_C11f10d0.TIF	ICAM555_ROS488_VECad647_placa21__Plate_D_p00_0_C11f10d3.TIF	0	0	0	0	251	1500	1	1536	1536	1536	1536	251	b'eLuImp35G21TDtqynKxmpTOwxWI4Onw1qKpd+kXSyGhW0jWSRpuwQyKajKkUTaCKyw4A87wfMg=='	0.03349960595369339	0.028194118291139603	0.011444312	0.027360786	0.42852277	0.44816118	0.04969985286394755	0.061632126569747925	0.0413051	0.05472157	0.013110981	0.012277648	0.00057220458984375	0.022538503011067707
-1	-1	-1	-1	443.0	0.0	0.0	2.3700000000001182	0.0	1.1800000000000637	10.61999999999989	0.2300000000000182	0.009999999999990905	0.01999999999998181	2.0	0.3100000000001728	1.0799999999999272	0.1899999999998272	0.13000000000010914	ICAM555_ROS488_VECad647_placa21__Plate_D_p00_0_C11f11d0.TIF	ICAM555_ROS488_VECad647_placa21__Plate_D_p00_0_C11f11d2.TIF	label.ICAM555_ROS488_VECad647_placa21__Plate_D_p00_0_C11f11d0.TIF	ICAM555_ROS488_VECad647_placa21__Plate_D_p00_0_C11f11d3.TIF	0	0	0	0	252	1500	1	1536	1536	1536	1536	252	b'eLuImp35G21TDtqynKxmpTOwxWJoONqsHEzVLv0iaWQ0K+kaSaNN2CERTcZUiiZQxWUHAP7cHzY='	0.03516627475619316	0.028194118291139603	0.010610979	0.02205529	0.42852277	0.44816118	0.05097916225592295	0.06327427923679352	0.04494392	0.048582748	0.017583137	0.012277648	0.0015576680501302083	0.026162465413411457
-1	-1	-1	-1	1227.0	0.0	0.0	2.1399999999998727	0.0	1.1600000000000819	9.990000000000009	0.2899999999999636	0.009999999999990905	0.01999999999998181	2.880000000000109	0.36999999999989086	1.1000000000001364	0.1999999999998181	0.14999999999986358	ICAM555_ROS488_VECad647_placa21__Plate_D_p00_0_C12f00d0.TIF	ICAM555_ROS488_VECad647_placa21__Plate_D_p00_0_C12f00d2.TIF	label.ICAM555_ROS488_VECad647_placa21__Plate_D_p00_0_C12f00d0.TIF	ICAM555_ROS488_VECad647_placa21__Plate_D_p00_0_C12f00d3.TIF	0	0	0	0	253	1500	1	1536	1536	1536	1536	253	b'eLuImp35G21TDtqynKxmpbPh6PDVYKt26RdJI6NZSddIGm3CDoloMqZSNIEqLjsA88QfMg=='	0.029860787093639374	0.018416471779346466	0.0053054895	0.004472159	0.42852277	0.44816118	0.03607179721196493	0.02475801110267639	0.034332942	0.022888627	0.012277648	0.0069721574	0.0033696492513020835	0.00209808349609375
-1	-1	-1	-1	1384.0	0.0	0.0	2.1000000000001364	0.0	1.1700000000000728	9.649999999999864	0.2699999999999818	0.009999999999990905	0.01999999999998181	2.5300000000002	0.35999999999989996	1.099999999999909	0.20000000000004547	0.15000000000009095	ICAM555_ROS488_VECad647_placa21__Plate_D_p00_0_C12f01d0.TIF	ICAM555_ROS488_VECad647_placa21__Plate_D_p00_0_C12f01d2.TIF	label.ICAM555_ROS488_VECad647_placa21__Plate_D_p00_0_C12f01d0.TIF	ICAM555_ROS488_VECad647_placa21__Plate_D_p00_0_C12f01d3.TIF	0	0	0	0	254	1500	1	1536	1536	1536	1536	254	b'eLuImp35G21TDtqynKxmpbOhUZqB4WizcjBVu/SLpJHRrKRrJI02YYdENBlTKZpAFZcdAP7kHzY='	0.029860787093639374	0.018416471779346466	0.0053054877	0.0053054895	0.42852277	0.44816118	0.037630448738733925	0.026776755849520367	0.035166275	0.023721961	0.011444313	0.0069721574	0.010395050048828125	0.000286102294921875
-1	-1	-1	-1	871.0	0.0	0.0	2.2500000000002274	0.0	1.0899999999999181	10.829999999999927	0.25	0.009999999999990905	0.01999999999998181	2.3300000000001546	0.2999999999999545	1.099999999999909	0.17000000000007276	0.12999999999988177	ICAM555_ROS488_VECad647_placa21__Plate_D_p00_0_C12f02d0.TIF	ICAM555_ROS488_VECad647_placa21__Plate_D_p00_0_C12f02d2.TIF	label.ICAM555_ROS488_VECad647_placa21__Plate_D_p00_0_C12f02d0.TIF	ICAM555_ROS488_VECad647_placa21__Plate_D_p00_0_C12f02d3.TIF	0	0	0	0	255	1500	1	1536	1536	1536	1536	255	b'eLuImp35G21TDtqynKxmpbOhUZqB0WizcjBVu/SLpJHRrKRrJI02YYdENBlTKZpAFZcdAAoTHzo='	0.029860787093639374	0.018416471779346466	0.0053054877	0.004472157	0.42852277	0.44816118	0.03620763371388117	0.02305551866690318	0.034332942	0.022055294	0.012277648	0.0069721574	0.000667572021484375	6.357828776041667e-05
-1	-1	-1	-1	717.0	0.0	0.0	2.1700000000000728	0.0	1.1299999999998818	8.970000000000027	0.2699999999999818	0.01999999999998181	0.009999999999990905	2.3199999999999363	0.33999999999991815	1.1200000000001182	0.21000000000003638	0.1799999999998363	ICAM555_ROS488_VECad647_placa21__Plate_D_p00_0_C12f03d0.TIF	ICAM555_ROS488_VECad647_placa21__Plate_D_p00_0_C12f03d2.TIF	label.ICAM555_ROS488_VECad647_placa21__Plate_D_p00_0_C12f03d0.TIF	ICAM555_ROS488_VECad647_placa21__Plate_D_p00_0_C12f03d3.TIF	0	0	0	0	256	1500	1	1536	1536	1536	1536	256	b'eLuImp35G21TDtqynKxmpbOhEW16aKPNSuo1K2kWSSOjWUnXSBptwg6JaDKmUjSBKi47ABUzHz4='	0.029027452692389488	0.01758313737809658	0.0053054877	0.0036388226	0.42852277	0.44816118	0.0353496198852857	0.022419812778631847	0.034332942	0.022055294	0.012277648	0.0069721574	0.00012715657552083334	0.0006357828776041666
-1	-1	-1	-1	648.0	0.0	0.0	2.269999999999982	0.0	1.1399999999998727	7.830000000000155	0.2799999999999727	0.009999999999990905	0.009999999999990905	2.1299999999998818	0.46000000000026375	1.099999999999909	0.21000000000003638	0.17000000000007276	ICAM555_ROS488_VECad647_placa21__Plate_D_p00_0_C12f04d0.TIF	ICAM555_ROS488_VECad647_placa21__Plate_D_p00_0_C12f04d2.TIF	label.ICAM555_ROS488_VECad647_placa21__Plate_D_p00_0_C12f04d0.TIF	ICAM555_ROS488_VECad647_placa21__Plate_D_p00_0_C12f04d3.TIF	0	0	0	0	257	1500	1	1536	1536	1536	1536	257	b'eLuImp35G21TDtqynKxmpbOhUZqByWizcjBVu/SLpJHRrKRrJI02YYdENBlTKZpAFZcdACBTH0I='	0.03349960595369339	0.01758313737809658	0.004472155	0.004472157	0.42852277	0.44816118	0.03710600733757019	0.02234849085410436	0.035166275	0.022055294	0.016749803	0.0069721574	0.000476837158203125	0.0007311503092447916
-1	-1	-1	-1	1025.0	0.0	0.0	2.160000000000082	0.0	1.150000000000091	6.839999999999918	0.2699999999999818	0.009999999999763531	0.01999999999998181	2.2800000000002	0.30999999999994543	1.1299999999998818	0.18000000000006366	0.13000000000010914	ICAM555_ROS488_VECad647_placa21__Plate_D_p00_0_C12f05d0.TIF	ICAM555_ROS488_VECad647_placa21__Plate_D_p00_0_C12f05d2.TIF	label.ICAM555_ROS488_VECad647_placa21__Plate_D_p00_0_C12f05d0.TIF	ICAM555_ROS488_VECad647_placa21__Plate_D_p00_0_C12f05d3.TIF	0	0	0	0	258	1500	1	1536	1536	1536	1536	258	b'eLuImp35G21TDtqynKxmpbOhUZqB6WizcjBVu/SLpJHRrKRrJI02YYdENBlTKZpAFZcdACtzH0Y='	0.029860787093639374	0.018416471779346466	0.0053054877	0.004472159	0.42852277	0.44816118	0.038751634458700814	0.024432659149169922	0.035166275	0.022888627	0.013110981	0.0069721574	0.08900960286458333	0.002384185791015625
-1	-1	-1	-1	1012.0	0.0	0.0	2.0700000000001637	0.0	1.099999999999909	9.700000000000045	0.25	0.009999999999990905	0.009999999999990905	2.4600000000000364	0.30999999999994543	1.0399999999999636	0.17000000000007276	0.12000000000011823	ICAM555_ROS488_VECad647_placa21__Plate_D_p00_0_C12f06d0.TIF	ICAM555_ROS488_VECad647_placa21__Plate_D_p00_0_C12f06d2.TIF	label.ICAM555_ROS488_VECad647_placa21__Plate_D_p00_0_C12f06d0.TIF	ICAM555_ROS488_VECad647_placa21__Plate_D_p00_0_C12f06d3.TIF	0	0	0	0	259	1500	1	1536	1536	1536	1536	259	b'eLuImp35G21TDtqynKxmpbOh0WizcpBVu/SLpJHRrKRrJI02YYdENBlTKZpAFZcdADaTH0o='	0.034332942217588425	0.02205529436469078	0.0053054877	0.0036388244	0.42852277	0.44816118	0.04088124136130015	0.024889754752318066	0.03963843	0.023721961	0.016749803	0.007805491	0.0125885009765625	0.0012079874674479167
-1	-1	-1	-1	1122.0	0.0	0.0	2.2899999999999636	0.0	1.1800000000000637	9.3599999999999	0.3300000000001546	0.009999999999990905	0.009999999999990905	2.5499999999999545	0.2999999999999545	1.0299999999999727	0.17000000000007276	0.12999999999988177	ICAM555_ROS488_VECad647_placa21__Plate_D_p00_0_C12f07d0.TIF	ICAM555_ROS488_VECad647_placa21__Plate_D_p00_0_C12f07d2.TIF	label.ICAM555_ROS488_VECad647_placa21__Plate_D_p00_0_C12f07d0.TIF	ICAM555_ROS488_VECad647_placa21__Plate_D_p00_0_C12f07d3.TIF	0	0	0	0	260	1500	1	1536	1536	1536	1536	260	b'eLuImp35G21TDtqynKxmpbOhUZqB+WizcjBVu/SLpJHRrKRrJI02YYdENBlTKZpAFZcdAEGzH04='	0.03349960595369339	0.018416471779346466	0.0053054914	0.004472159	0.42852277	0.44816118	0.0382754976550738	0.02466504027446111	0.035999607	0.022888627	0.016749803	0.007805491	0.0020662943522135415	9.5367431640625e-05
-1	-1	-1	-1	1208.0	0.0	0.0	2.2999999999999545	0.0	1.1800000000000637	9.730000000000018	0.2899999999999636	0.01999999999998181	0.009999999999990905	2.9500000000000455	0.37000000000011823	1.1099999999999	0.20000000000004547	0.15000000000009095	ICAM555_ROS488_VECad647_placa21__Plate_D_p00_0_C12f08d0.TIF	ICAM555_ROS488_VECad647_placa21__Plate_D_p00_0_C12f08d2.TIF	label.ICAM555_ROS488_VECad647_placa21__Plate_D_p00_0_C12f08d0.TIF	ICAM555_ROS488_VECad647_placa21__Plate_D_p00_0_C12f08d3.TIF	0	0	0	0	261	1500	1	1536	1536	1536	1536	261	b'eLuImp35G21TDtqynKxmpbOhUZqBxWizcjBVu/SLpJHRrKRrJI02YYdENBlTKZpAFZcdAEzTH1I='	0.03349960595369339	0.02205529436469078	0.004472155	0.004472157	0.42852277	0.44816118	0.03847687691450119	0.02490990360577901	0.035999607	0.023721961	0.013110981	0.0069721574	0.001430511474609375	0.0024159749348958335
-1	-1	-1	-1	1114.0	0.0	0.0	2.400000000000091	0.0	1.2200000000000273	8.430000000000064	0.2699999999999818	0.009999999999990905	0.01999999999998181	2.6599999999998545	0.36999999999989086	1.1099999999999	0.21000000000003638	0.16000000000008185	ICAM555_ROS488_VECad647_placa21__Plate_D_p00_0_C12f09d0.TIF	ICAM555_ROS488_VECad647_placa21__Plate_D_p00_0_C12f09d2.TIF	label.ICAM555_ROS488_VECad647_placa21__Plate_D_p00_0_C12f09d0.TIF	ICAM555_ROS488_VECad647_placa21__Plate_D_p00_0_C12f09d3.TIF	0	0	0	0	262	1500	1	1536	1536	1536	1536	262	b'eLuImp35G21TDtqynKxmpbOhEW0KtdFmJfWalTSLpJHRrKRrJI02YYdENBlTKZpAFZcdAFfzH1Y='	0.034332942217588425	0.02205529436469078	0.0053054914	0.0036388244	0.42852277	0.44816118	0.04093149801095327	0.025251594682534535	0.03963843	0.023721961	0.013110981	0.007805491	0.009632110595703125	0.0030835469563802085
-1	-1	-1	-1	1219.0	0.0	0.0	2.2999999999999545	0.0	1.2100000000000364	9.61999999999989	0.2800000000002001	0.01999999999998181	0.009999999999990905	2.7799999999999727	0.35999999999989996	1.1100000000001273	0.1799999999998363	0.14000000000010004	ICAM555_ROS488_VECad647_placa21__Plate_D_p00_0_C12f10d0.TIF	ICAM555_ROS488_VECad647_placa21__Plate_D_p00_0_C12f10d2.TIF	label.ICAM555_ROS488_VECad647_placa21__Plate_D_p00_0_C12f10d0.TIF	ICAM555_ROS488_VECad647_placa21__Plate_D_p00_0_C12f10d3.TIF	0	0	0	0	263	1500	1	1536	1536	1536	1536	263	b'eLuImp35G21TDtqynKxmpbOhUZrh6PDVoKp26RdJI6NZSddIGm3CDoloMqZSNIEqLjsA/ugfNg=='	0.03349960595369339	0.02205529436469078	0.0053054914	0.004472155	0.42852277	0.44816118	0.03855792929728826	0.024634473025798798	0.035999607	0.022888627	0.016749803	0.007805491	0.005086263020833333	0.0006039937337239584
-1	-1	-1	-1	883.0	0.0	0.0	2.0399999999999636	0.0	1.150000000000091	11.539999999999964	0.2599999999999909	0.009999999999990905	0.01999999999998181	2.520000000000209	0.3100000000001728	1.0899999999999181	0.18000000000006366	0.14999999999986358	ICAM555_ROS488_VECad647_placa21__Plate_D_p00_0_C12f11d0.TIF	ICAM555_ROS488_VECad647_placa21__Plate_D_p00_0_C12f11d2.TIF	label.ICAM555_ROS488_VECad647_placa21__Plate_D_p00_0_C12f11d0.TIF	ICAM555_ROS488_VECad647_placa21__Plate_D_p00_0_C12f11d3.TIF	0	0	0	0	264	1500	1	1536	1536	1536	1536	264	b'eLuImp35G21TDtqynKxmpbOhUZqh4WizcjBVu/SLpJHRrKRrJI02YYdENBlTKZpAFZcdAAoXHzo='	0.03349960595369339	0.018416471779346466	0.004472155	0.0036388226	0.42852277	0.44816118	0.03849990665912628	0.022927813231945038	0.035999607	0.022055294	0.012277648	0.0069721574	0.0004132588704427083	3.1789143880208336e-05
-1	-1	-1	-1	870.0	0.0	0.0	2.3599999999999	0.0	1.1700000000000728	12.720000000000027	0.2699999999999818	0.009999999999990905	0.01999999999998181	2.7200000000000273	0.32999999999992724	1.040000000000191	0.1799999999998363	0.14000000000010004	ICAM555_ROS488_VECad647_placa21__Plate_D_p00_0_D02f00d0.TIF	ICAM555_ROS488_VECad647_placa21__Plate_D_p00_0_D02f00d2.TIF	label.ICAM555_ROS488_VECad647_placa21__Plate_D_p00_0_D02f00d0.TIF	ICAM555_ROS488_VECad647_placa21__Plate_D_p00_0_D02f00d3.TIF	0	0	0	0	265	1500	1	1536	1536	1536	1536	265	b'eLuImp35G21TDtqynKxmpcvo8NWgq3bpF0kjo1lJ10gabcIOiWgyplI0gSouOwDzyB8y'	0.03349960595369339	0.05555490404367447	0.010610975	0.019555293	0.42852277	0.44816118	0.048324987292289734	0.08025806148846944	0.040471762	0.0751102	0.011444313	0.013110981	0.023555755615234375	0.037892659505208336
-1	-1	-1	-1	752.0	0.0	0.0	2.160000000000082	0.0	1.2300000000000182	16.049999999999955	0.2599999999999909	0.009999999999990905	0.009999999999990905	3.0800000000001546	0.31999999999993634	1.0799999999999272	0.17000000000007276	0.12999999999988177	ICAM555_ROS488_VECad647_placa21__Plate_D_p00_0_D02f01d0.TIF	ICAM555_ROS488_VECad647_placa21__Plate_D_p00_0_D02f01d2.TIF	label.ICAM555_ROS488_VECad647_placa21__Plate_D_p00_0_D02f01d0.TIF	ICAM555_ROS488_VECad647_placa21__Plate_D_p00_0_D02f01d3.TIF	0	0	0	0	266	1500	1	1536	1536	1536	1536	266	b'eLuImp35G21TDtqynKxmpQtoZMRwtFk5mKpd+kXSyGhW0jWSRpuwQyKajKkUTaCKyw4A/ugfNg=='	0.029860787093639374	0.05024941265583038	0.006138822	0.01758314	0.42852277	0.44816118	0.04020606726408005	0.07164570192495982	0.035166275	0.07147138	0.013110981	0.012277648	0.013955434163411459	0.0028928120930989585
-1	-1	-1	-1	332.0	0.0	0.0	2.2999999999999545	0.0	1.2000000000000455	11.850000000000136	0.30999999999994543	0.009999999999763531	0.020000000000209184	2.0799999999999272	0.42000000000007276	1.150000000000091	0.2199999999997999	0.16000000000008185	ICAM555_ROS488_VECad647_placa21__Plate_D_p00_0_D02f02d0.TIF	ICAM555_ROS488_VECad647_placa21__Plate_D_p00_0_D02f02d2.TIF	label.ICAM555_ROS488_VECad647_placa21__Plate_D_p00_0_D02f02d0.TIF	ICAM555_ROS488_VECad647_placa21__Plate_D_p00_0_D02f02d3.TIF	0	0	0	0	267	1500	1	1536	1536	1536	1536	267	b'eLuImp35G21TDtqynKxmpQtoZMRotFk5mKpd+kXSyGhW0jWSRpuwQyKajKkUTaCKyw4AChcfOg=='	0.028194118291139603	0.027360785752534866	0.004472155	0.016749803	0.42852277	0.44816118	0.03274079908927282	0.053168416023254395	0.029860787	0.03963843	0.007805491	0.011444313	0.0011761983235677083	0.005213419596354167
-1	-1	-1	-1	451.0	0.0	0.0	2.1699999999998454	0.0	1.2200000000000273	12.3599999999999	0.2600000000002183	0.010000000000218279	0.01999999999998181	2.099999999999909	0.2799999999999727	1.0100000000002183	0.15000000000009095	0.11000000000012733	ICAM555_ROS488_VECad647_placa21__Plate_D_p00_0_D02f03d0.TIF	ICAM555_ROS488_VECad647_placa21__Plate_D_p00_0_D02f03d2.TIF	label.ICAM555_ROS488_VECad647_placa21__Plate_D_p00_0_D02f03d0.TIF	ICAM555_ROS488_VECad647_placa21__Plate_D_p00_0_D02f03d3.TIF	0	0	0	0	268	1500	1	1536	1536	1536	1536	268	b'eLuImp35G21TDtqynKxmpQtoZIQWPbTRZiUVe3W0iqSR0aykaySNNmGHRDQZUymaQBWXHQAVNx8+'	0.028194118291139603	0.028194118291139603	0.0053054877	0.026527451	0.42852277	0.44816118	0.03387067218621572	0.058828309178352356	0.029860787	0.055554904	0.011444313	0.012277648	0.00171661376953125	0.005658467610677083
-1	-1	-1	-1	474.0	0.0	0.0	2.089999999999918	0.0	1.150000000000091	11.480000000000018	0.2300000000000182	0.009999999999763531	0.010000000000218279	2.1100000000001273	0.30999999999994543	1.0900000000001455	0.16999999999984539	0.14000000000010004	ICAM555_ROS488_VECad647_placa21__Plate_D_p00_0_D02f04d0.TIF	ICAM555_ROS488_VECad647_placa21__Plate_D_p00_0_D02f04d2.TIF	label.ICAM555_ROS488_VECad647_placa21__Plate_D_p00_0_D02f04d0.TIF	ICAM555_ROS488_VECad647_placa21__Plate_D_p00_0_D02f04d3.TIF	0	0	0	0	269	1500	1	1536	1536	1536	1536	269	b'eLuImp35G21TDtqynKxmpQtoZMRktFk5mKpd+kXSyGhW0jWSRpuwQyKajKkUTaCKyw4AIFcfQg=='	0.029860787093639374	0.032666273415088654	0.0053054877	0.022055298	0.42852277	0.44816118	0.03536632905403773	0.06075966854890188	0.034332942	0.060027063	0.013110981	0.012277648	0.0038782755533854165	0.011857350667317709
-1	-1	-1	-1	521.0	0.0	0.0	2.2100000000000364	0.0	1.099999999999909	10.370000000000118	0.25	0.009999999999990905	0.009999999999990905	2.3500000000001364	0.36000000000012733	1.0699999999999363	0.18000000000006366	0.15000000000009095	ICAM555_ROS488_VECad647_placa21__Plate_D_p00_0_D02f05d0.TIF	ICAM555_ROS488_VECad647_placa21__Plate_D_p00_0_D02f05d2.TIF	label.ICAM555_ROS488_VECad647_placa21__Plate_D_p00_0_D02f05d0.TIF	ICAM555_ROS488_VECad647_placa21__Plate_D_p00_0_D02f05d3.TIF	0	0	0	0	270	1500	1	1536	1536	1536	1536	270	b'eLuImp35G21TDtqynKxmpQtoZMR0tFk5mKpd+kXSyGhW0jWSRpuwQyKajKkUTaCKyw4AK3cfRg=='	0.028194118291139603	0.027360785752534866	0.0053054877	0.025694119	0.42852277	0.44816118	0.03438269843657812	0.05398319661617279	0.033499606	0.05472157	0.011444313	0.011444313	0.0004132588704427083	0.000667572021484375
-1	-1	-1	-1	501.0	0.0	0.0	2.1700000000000728	0.0	1.1699999999998454	8.610000000000127	0.2400000000000091	0.009999999999990905	0.009999999999990905	2.3299999999999272	0.36000000000012733	1.099999999999909	0.1899999999998272	0.13000000000010914	ICAM555_ROS488_VECad647_placa21__Plate_D_p00_0_D02f06d0.TIF	ICAM555_ROS488_VECad647_placa21__Plate_D_p00_0_D02f06d2.TIF	label.ICAM555_ROS488_VECad647_placa21__Plate_D_p00_0_D02f06d0.TIF	ICAM555_ROS488_VECad647_placa21__Plate_D_p00_0_D02f06d3.TIF	0	0	0	0	271	1500	1	1536	1536	1536	1536	271	b'eLuImp35G21TDtqynKxmpQtoZGS0WTmoql36RdLIaFbSNZJGm7BDIpqMqRRNoIrLDgA2lx9K'	0.029860787093639374	0.027360785752534866	0.0053054877	0.022888627	0.42852277	0.44816118	0.03595013419787089	0.05516572296619415	0.034332942	0.050249413	0.016749803	0.012277648	0.0023523966471354165	0.010712941487630209
-1	-1	-1	-1	726.0	0.0	0.0	2.150000000000091	0.0	1.240000000000009	10.410000000000082	0.23999999999978172	0.0	0.010000000000218279	2.619999999999891	0.33999999999991815	1.0900000000001455	0.16999999999984539	0.14000000000010004	ICAM555_ROS488_VECad647_placa21__Plate_D_p00_0_D02f07d0.TIF	ICAM555_ROS488_VECad647_placa21__Plate_D_p00_0_D02f07d2.TIF	label.ICAM555_ROS488_VECad647_placa21__Plate_D_p00_0_D02f07d0.TIF	ICAM555_ROS488_VECad647_placa21__Plate_D_p00_0_D02f07d3.TIF	0	0	0	0	272	1500	1	1536	1536	1536	1536	272	b'eLuImp35G21TDtqynKxmpQtoZMR8tFk5mKpd+kXSyGhW0jWSRpuwQyKajKkUTaCKyw4AQbcfTg=='	0.029860787093639374	0.0449439212679863	0.006138824	0.021221958	0.42852277	0.44816118	0.04159154494603475	0.07177553077538808	0.035166275	0.07063804	0.012277648	0.012277648	0.006707509358723958	0.019518534342447918
-1	-1	-1	-1	684.0	0.0	0.0	2.1100000000001273	0.0	1.1399999999998727	10.840000000000146	0.2600000000002183	0.009999999999763531	0.009999999999990905	2.759999999999991	0.37000000000011823	1.1499999999998636	0.21000000000003638	0.15999999999985448	ICAM555_ROS488_VECad647_placa21__Plate_D_p00_0_D02f08d0.TIF	ICAM555_ROS488_VECad647_placa21__Plate_D_p00_0_D02f08d2.TIF	label.ICAM555_ROS488_VECad647_placa21__Plate_D_p00_0_D02f08d0.TIF	ICAM555_ROS488_VECad647_placa21__Plate_D_p00_0_D02f08d3.TIF	0	0	0	0	273	1500	1	1536	1536	1536	1536	273	b'eLuImp35G21TDtqynKxmpQtoZMRitFk5mKpd+kXSyGhW0jWSRpuwQyKajKkUTaCKyw4ATNcfUg=='	0.029860787093639374	0.0449439212679863	0.006138822	0.019555293	0.42852277	0.44816118	0.04035591582457224	0.06829045712947845	0.035166275	0.069804706	0.012277648	0.012277648	0.0024477640787760415	0.007184346516927083
-1	-1	-1	-1	502.0	0.0	0.0	2.0499999999999545	0.0	1.1799999999998363	12.050000000000182	0.2699999999999818	0.009999999999990905	0.009999999999990905	2.189999999999827	0.3000000000001819	1.0299999999999727	0.17000000000007276	0.11999999999989086	ICAM555_ROS488_VECad647_placa21__Plate_D_p00_0_D02f09d0.TIF	ICAM555_ROS488_VECad647_placa21__Plate_D_p00_0_D02f09d2.TIF	label.ICAM555_ROS488_VECad647_placa21__Plate_D_p00_0_D02f09d0.TIF	ICAM555_ROS488_VECad647_placa21__Plate_D_p00_0_D02f09d3.TIF	0	0	0	0	274	1500	1	1536	1536	1536	1536	274	b'eLuImp35G21TDtqynKxmpQtoZIQWhdpos5KKvTpaRdLIaFbSNZJGm7BDIpqMqRRNoIrLDgBX9x9W'	0.029860787093639374	0.028194118291139603	0.0053054895	0.02652745	0.42852277	0.44816118	0.037484737733999886	0.05954636136690775	0.034332942	0.060027063	0.012277648	0.012277648	0.0013033548990885417	0.004545847574869792
-1	-1	-1	-1	537.0	0.0	0.0	2.5299999999999727	0.0	1.1900000000000546	12.509999999999764	0.3100000000001728	0.009999999999990905	0.009999999999990905	2.4600000000000364	0.30999999999994543	1.009999999999991	0.18000000000006366	0.11999999999989086	ICAM555_ROS488_VECad647_placa21__Plate_D_p00_0_D02f10d0.TIF	ICAM555_ROS488_VECad647_placa21__Plate_D_p00_0_D02f10d2.TIF	label.ICAM555_ROS488_VECad647_placa21__Plate_D_p00_0_D02f10d0.TIF	ICAM555_ROS488_VECad647_placa21__Plate_D_p00_0_D02f10d3.TIF	0	0	0	0	275	1500	1	1536	1536	1536	1536	275	b'eLuImp35G21TDtqynKxmpYuBUZrh6PDVoKp26RdJI6NZSddIGm3CDoloMqZSNIEqLjsA/uwfNg=='	0.029860787093639374	0.032666273415088654	0.0053054895	0.025694117	0.42852277	0.44816118	0.03722698986530304	0.06283673644065857	0.034332942	0.064499214	0.012277648	0.012277648	0.0003814697265625	0.0003496805826822917
-1	-1	-1	-1	295.0	0.0	0.0	2.3899999999998727	0.0	1.240000000000009	9.450000000000045	0.2300000000000182	0.0	0.009999999999990905	1.5300000000002	0.35999999999989996	1.0499999999999545	0.16999999999984539	0.14000000000010004	ICAM555_ROS488_VECad647_placa21__Plate_D_p00_0_D02f11d0.TIF	ICAM555_ROS488_VECad647_placa21__Plate_D_p00_0_D02f11d2.TIF	label.ICAM555_ROS488_VECad647_placa21__Plate_D_p00_0_D02f11d0.TIF	ICAM555_ROS488_VECad647_placa21__Plate_D_p00_0_D02f11d3.TIF	0	0	0	0	276	1500	1	1536	1536	1536	1536	276	b'eLuImp35G21TDtqynKxmpYuBUZqh4WizcjBVu/SLpJHRrKRrJI02YYdENBlTKZpAFZcdAAobHzo='	0.029860787093639374	0.027360785752534866	0.004472155	0.010610979	0.42852277	0.44816118	0.03678317368030548	0.04998932282129923	0.034332942	0.033499606	0.012277648	0.012277648	0.0017801920572916667	0.011189778645833334
-1	-1	-1	-1	614.0	0.0	0.0	2.0700000000001637	0.0	1.1799999999998363	10.110000000000127	0.2300000000000182	0.009999999999990905	0.01999999999998181	2.599999999999909	0.36000000000012733	1.0799999999999272	0.18000000000006366	0.17000000000007276	ICAM555_ROS488_VECad647_placa21__Plate_D_p00_0_D03f00d0.TIF	ICAM555_ROS488_VECad647_placa21__Plate_D_p00_0_D03f00d2.TIF	label.ICAM555_ROS488_VECad647_placa21__Plate_D_p00_0_D03f00d0.TIF	ICAM555_ROS488_VECad647_placa21__Plate_D_p00_0_D03f00d3.TIF	0	0	0	0	277	1500	1	1536	1536	1536	1536	277	b'eLuImp35G21TDtqynKxmpYuB8ejw1SCrdukXSSOjWUnXSBptwg6JaDKmUjSBKi47AP70HzY='	0.045777253806591034	0.038805097341537476	0.021221958	0.020388626	0.42852277	0.44816118	0.06799137095610301	0.06394690275192261	0.06699921	0.064499214	0.013110981	0.012277648	0.006771087646484375	0.005467732747395833
-1	-1	-1	-1	634.0	0.0	0.0	2.2899999999999636	0.0	1.2300000000000182	10.980000000000018	0.2599999999999909	0.0	0.009999999999990905	2.75	0.2899999999999636	1.0599999999999454	0.17000000000007276	0.12999999999988177	ICAM555_ROS488_VECad647_placa21__Plate_D_p00_0_D03f01d0.TIF	ICAM555_ROS488_VECad647_placa21__Plate_D_p00_0_D03f01d2.TIF	label.ICAM555_ROS488_VECad647_placa21__Plate_D_p00_0_D03f01d0.TIF	ICAM555_ROS488_VECad647_placa21__Plate_D_p00_0_D03f01d3.TIF	0	0	0	0	278	1500	1	1536	1536	1536	1536	278	b'eLuImp35G21TDtqynKxmpYuBcZqB4WizcjBVu/SLpJHRrKRrJI02YYdENBlTKZpAFZcdAAojHzo='	0.04661059007048607	0.04411058872938156	0.01841648	0.0167498	0.42852277	0.44816118	0.06780523558457692	0.06444137791792552	0.06699921	0.06533255	0.018416472	0.013110981	0.009473164876302084	0.004418690999348958
-1	-1	-1	-1	443.0	0.0	0.0	2.2100000000002638	0.0	1.1499999999998636	14.8599999999999	0.2300000000000182	0.009999999999990905	0.009999999999990905	2.380000000000109	0.30999999999994543	1.1000000000001364	0.16999999999984539	0.15000000000009095	ICAM555_ROS488_VECad647_placa21__Plate_D_p00_0_D03f02d0.TIF	ICAM555_ROS488_VECad647_placa21__Plate_D_p00_0_D03f02d2.TIF	label.ICAM555_ROS488_VECad647_placa21__Plate_D_p00_0_D03f02d0.TIF	ICAM555_ROS488_VECad647_placa21__Plate_D_p00_0_D03f02d3.TIF	0	0	0	0	279	1500	1	1536	1536	1536	1536	279	b'eLuImp35G21TDtqynKxmpYuBcZqB0WizcjBVu/SLpJHRrKRrJI02YYdENBlTKZpAFZcdABVDHz4='	0.03963842988014221	0.029027452692389488	0.022055298	0.026527457	0.42852277	0.44816118	0.06615772346655528	0.06250056127707164	0.058054905	0.05919373	0.016749803	0.012277648	0.0019073486328125	0.009218851725260416
-1	-1	-1	-1	453.0	0.0	0.0	2.2999999999999545	0.0	1.1700000000000728	14.710000000000036	0.24000000000023647	0.010000000000218279	0.009999999999763531	2.6200000000001182	0.36000000000012733	1.1000000000001364	0.20000000000004547	0.15999999999985448	ICAM555_ROS488_VECad647_placa21__Plate_D_p00_0_D03f03d0.TIF	ICAM555_ROS488_VECad647_placa21__Plate_D_p00_0_D03f03d2.TIF	label.ICAM555_ROS488_VECad647_placa21__Plate_D_p00_0_D03f03d0.TIF	ICAM555_ROS488_VECad647_placa21__Plate_D_p00_0_D03f03d3.TIF	0	0	0	0	280	1500	1	1536	1536	1536	1536	280	b'eLuImp35G21TDtqynKxmpYuBMW16aKPNSir26mgVSSOjWUnXSBptwg6JaDKmUjSBKi47ACBjH0I='	0.03963842988014221	0.032666273415088654	0.022055298	0.02652745	0.42852277	0.44816118	0.06663169960180919	0.06297101080417633	0.058054905	0.060027063	0.013110981	0.012277648	0.004323323567708333	0.004863739013671875
-1	-1	-1	-1	433.0	0.0	0.0	2.2899999999999636	0.0	1.25	13.970000000000027	0.2599999999999909	0.009999999999990905	0.01999999999998181	2.130000000000109	0.2899999999999636	1.0599999999999454	0.17000000000007276	0.11000000000012733	ICAM555_ROS488_VECad647_placa21__Plate_D_p00_0_D03f04d0.TIF	ICAM555_ROS488_VECad647_placa21__Plate_D_p00_0_D03f04d2.TIF	label.ICAM555_ROS488_VECad647_placa21__Plate_D_p00_0_D03f04d0.TIF	ICAM555_ROS488_VECad647_placa21__Plate_D_p00_0_D03f04d3.TIF	0	0	0	0	281	1500	1	1536	1536	1536	1536	281	b'eLuImp35G21TDtqynKxmpYuBcZqByWizcjBVu/SLpJHRrKRrJI02YYdENBlTKZpAFZcdACuDH0Y='	0.03963842988014221	0.028194118291139603	0.016749807	0.02569411	0.42852277	0.44816118	0.06197550396124522	0.057632183035214744	0.052749414	0.05472157	0.016749803	0.012277648	0.01373291015625	0.024064381917317707
-1	-1	-1	-1	515.0	0.0	0.0	2.130000000000109	0.0	1.1199999999998909	15.120000000000118	0.2300000000000182	0.0	0.009999999999990905	2.5599999999999454	0.3100000000001728	1.099999999999909	0.18000000000006366	0.12999999999988177	ICAM555_ROS488_VECad647_placa21__Plate_D_p00_0_D03f05d0.TIF	ICAM555_ROS488_VECad647_placa21__Plate_D_p00_0_D03f05d2.TIF	label.ICAM555_ROS488_VECad647_placa21__Plate_D_p00_0_D03f05d0.TIF	ICAM555_ROS488_VECad647_placa21__Plate_D_p00_0_D03f05d3.TIF	0	0	0	0	282	1500	1	1536	1536	1536	1536	282	b'eLuImp35G21TDtqynKxmpYuBcZqB6WizcjBVu/SLpJHRrKRrJI02YYdENBlTKZpAFZcdADajH0o='	0.04047176241874695	0.03349960595369339	0.018416476	0.021221966	0.42852277	0.44816118	0.06315073370933533	0.06094311674435934	0.058054905	0.060860395	0.017583137	0.012277648	0.0009218851725260416	0.008328755696614584
-1	-1	-1	-1	515.0	0.0	0.0	2.1900000000000546	0.0	1.150000000000091	11.759999999999991	0.21000000000003638	0.01999999999998181	0.009999999999990905	2.4600000000000364	0.36999999999989086	1.0900000000001455	0.21000000000003638	0.15999999999985448	ICAM555_ROS488_VECad647_placa21__Plate_D_p00_0_D03f06d0.TIF	ICAM555_ROS488_VECad647_placa21__Plate_D_p00_0_D03f06d2.TIF	label.ICAM555_ROS488_VECad647_placa21__Plate_D_p00_0_D03f06d0.TIF	ICAM555_ROS488_VECad647_placa21__Plate_D_p00_0_D03f06d3.TIF	0	0	0	0	283	1500	1	1536	1536	1536	1536	283	b'eLuImp35G21TDtqynKxmpYuB8WizcpBVu/SLpJHRrKRrJI02YYdENBlTKZpAFZcdAEHDH04='	0.04130509868264198	0.032666273415088654	0.018416476	0.024860788	0.42852277	0.44816118	0.06739608943462372	0.06014707684516907	0.058054905	0.05919373	0.017583137	0.013110981	0.010522206624348959	0.008996327718098959
-1	-1	-1	-1	771.0	0.0	0.0	2.4500000000000455	0.0	1.2300000000000182	14.720000000000027	0.2699999999999818	0.009999999999990905	0.009999999999990905	2.769999999999982	0.2999999999999545	1.0199999999999818	0.16999999999984539	0.12000000000011823	ICAM555_ROS488_VECad647_placa21__Plate_D_p00_0_D03f07d0.TIF	ICAM555_ROS488_VECad647_placa21__Plate_D_p00_0_D03f07d2.TIF	label.ICAM555_ROS488_VECad647_placa21__Plate_D_p00_0_D03f07d0.TIF	ICAM555_ROS488_VECad647_placa21__Plate_D_p00_0_D03f07d3.TIF	0	0	0	0	284	1500	1	1536	1536	1536	1536	284	b'eLuImp35G21TDtqynKxmpYuBcZqB+WizcjBVu/SLpJHRrKRrJI02YYdENBlTKZpAFZcdAEzjH1I='	0.04661059007048607	0.04411058872938156	0.02205529	0.020388633	0.42852277	0.44816118	0.07187141478061676	0.06821335852146149	0.067832544	0.06616588	0.017583137	0.013110981	0.0030835469563802085	0.011157989501953125
-1	-1	-1	-1	904.0	0.0	0.0	2.0399999999999636	0.0	1.1299999999998818	15.049999999999955	0.2400000000000091	0.010000000000218279	0.009999999999990905	3.0399999999999636	0.36999999999989086	1.1800000000000637	0.20000000000004547	0.15999999999985448	ICAM555_ROS488_VECad647_placa21__Plate_D_p00_0_D03f08d0.TIF	ICAM555_ROS488_VECad647_placa21__Plate_D_p00_0_D03f08d2.TIF	label.ICAM555_ROS488_VECad647_placa21__Plate_D_p00_0_D03f08d0.TIF	ICAM555_ROS488_VECad647_placa21__Plate_D_p00_0_D03f08d3.TIF	0	0	0	0	285	1500	1	1536	1536	1536	1536	285	b'eLuImp35G21TDtqynKxmpYuBcZqBxWizcjBVu/SLpJHRrKRrJI02YYdENBlTKZpAFZcdAFgDH1Y='	0.05108274519443512	0.04941608011722565	0.022055298	0.022055298	0.42852277	0.44816118	0.07610745231310527	0.07637921472390492	0.07313804	0.0751102	0.018416472	0.013110981	0.0026702880859375	0.008678436279296875
-1	-1	-1	-1	561.0	0.0	0.0	2.3099999999999454	0.0	1.1600000000000819	16.269999999999982	0.2300000000000182	0.009999999999990905	0.009999999999990905	2.599999999999909	0.39000000000010004	1.0599999999999454	0.17000000000007276	0.11999999999989086	ICAM555_ROS488_VECad647_placa21__Plate_D_p00_0_D03f09d0.TIF	ICAM555_ROS488_VECad647_placa21__Plate_D_p00_0_D03f09d2.TIF	label.ICAM555_ROS488_VECad647_placa21__Plate_D_p00_0_D03f09d0.TIF	ICAM555_ROS488_VECad647_placa21__Plate_D_p00_0_D03f09d3.TIF	0	0	0	0	286	1500	1	1536	1536	1536	1536	286	b'eLuImp35G21TDtqynKxmpYuBMW0KtdFmJRV7dbSKpJHRrKRrJI02YYdENBlTKZpAFZcdAGMjH1o='	0.045777253806591034	0.034332942217588425	0.022055298	0.021221966	0.42852277	0.44816118	0.07094112038612366	0.06297504405180614	0.06699921	0.064499214	0.018416472	0.016749803	0.009473164876302084	0.004132588704427083
-1	-1	-1	-1	517.0	0.0	0.0	2.1900000000000546	0.0	1.1699999999998454	16.76000000000022	0.2300000000000182	0.010000000000218279	0.009999999999763531	2.6900000000000546	0.37000000000011823	1.1099999999999	0.21000000000003638	0.16000000000008185	ICAM555_ROS488_VECad647_placa21__Plate_D_p00_0_D03f10d0.TIF	ICAM555_ROS488_VECad647_placa21__Plate_D_p00_0_D03f10d2.TIF	label.ICAM555_ROS488_VECad647_placa21__Plate_D_p00_0_D03f10d0.TIF	ICAM555_ROS488_VECad647_placa21__Plate_D_p00_0_D03f10d3.TIF	0	0	0	0	287	1500	1	1536	1536	1536	1536	287	b'eLuImp35G21TDtqynKxmpYuBcZrh6PDVoKp26RdJI6NZSddIGm3CDoloMqZSNIEqLjsACicfOg=='	0.03963842988014221	0.032666273415088654	0.01758314	0.024860784	0.42852277	0.44816118	0.06104833881060282	0.06126186748345693	0.05722157	0.060860395	0.016749803	0.012277648	0.0012079874674479167	0.005118052164713542
-1	-1	-1	-1	362.0	0.0	0.0	2.0799999999999272	0.0	1.1100000000001273	15.509999999999991	0.2300000000000182	0.009999999999990905	0.009999999999990905	1.849999999999909	0.38000000000010914	1.1800000000000637	0.209999999999809	0.15000000000009095	ICAM555_ROS488_VECad647_placa21__Plate_D_p00_0_D03f11d0.TIF	ICAM555_ROS488_VECad647_placa21__Plate_D_p00_0_D03f11d2.TIF	label.ICAM555_ROS488_VECad647_placa21__Plate_D_p00_0_D03f11d0.TIF	ICAM555_ROS488_VECad647_placa21__Plate_D_p00_0_D03f11d3.TIF	0	0	0	0	288	1500	1	1536	1536	1536	1536	288	b'eLuImp35G21TDtqynKxmpYuBcZqh4WizcjBVu/SLpJHRrKRrJI02YYdENBlTKZpAFZcdABVHHz4='	0.0359996072947979	0.028194118291139603	0.015083138	0.021221958	0.42852277	0.44816118	0.06155134737491608	0.05836847424507141	0.050249413	0.04494392	0.016749803	0.011444313	0.022347768147786457	0.06456375122070312
-1	-1	-1	-1	346.0	0.0	0.0	2.310000000000173	0.0	1.1699999999998454	5.269999999999754	0.2300000000000182	0.009999999999763531	0.010000000000218279	1.3500000000001364	0.32999999999992724	1.040000000000191	0.1799999999998363	0.14000000000010004	ICAM555_ROS488_VECad647_placa21__Plate_D_p00_0_D04f00d0.TIF	ICAM555_ROS488_VECad647_placa21__Plate_D_p00_0_D04f00d2.TIF	label.ICAM555_ROS488_VECad647_placa21__Plate_D_p00_0_D04f00d0.TIF	ICAM555_ROS488_VECad647_placa21__Plate_D_p00_0_D04f00d3.TIF	0	0	0	0	289	1500	1	1536	1536	1536	1536	289	b'eLuImp35G21TDtqynKxmpYuByejw1SCrdukXSSOjWUnXSBptwg6JaDKmUjSBKi47AAovHzo='	0.029027452692389488	0.02205529436469078	0.006138824	0.0053054914	0.42852277	0.44816118	0.046021685004234314	0.03832314411799113	0.034332942	0.023721961	0.012277648	0.007805491	0.0031153361002604165	0.0038782755533854165
-1	-1	-1	-1	945.0	0.0	0.0	2.229999999999791	0.0	1.2200000000000273	9.170000000000073	0.2599999999999909	0.009999999999990905	0.009999999999990905	2.8700000000001182	0.34999999999990905	1.1299999999998818	0.209999999999809	0.16000000000008185	ICAM555_ROS488_VECad647_placa21__Plate_D_p00_0_D04f01d0.TIF	ICAM555_ROS488_VECad647_placa21__Plate_D_p00_0_D04f01d2.TIF	label.ICAM555_ROS488_VECad647_placa21__Plate_D_p00_0_D04f01d0.TIF	ICAM555_ROS488_VECad647_placa21__Plate_D_p00_0_D04f01d3.TIF	0	0	0	0	290	1500	1	1536	1536	1536	1536	290	b'eLuImp35G21TDtqynKxmpYuBSZqB4WizcjBVu/SLpJHRrKRrJI02YYdENBlTKZpAFZcdABVPHz4='	0.03963842988014221	0.03797176480293274	0.02205529	0.030999616	0.42852277	0.44816118	0.06397256751855214	0.07457585632801056	0.05722157	0.06616588	0.012277648	0.011444313	0.005181630452473958	0.062115987141927086
-1	-1	-1	-1	389.0	0.0	0.0	2.0300000000002	0.0	1.1799999999998363	7.0300000000002	0.23999999999978172	0.010000000000218279	0.010000000000218279	1.599999999999909	0.2899999999999636	1.0199999999999818	0.16999999999984539	0.14000000000010004	ICAM555_ROS488_VECad647_placa21__Plate_D_p00_0_D04f02d0.TIF	ICAM555_ROS488_VECad647_placa21__Plate_D_p00_0_D04f02d2.TIF	label.ICAM555_ROS488_VECad647_placa21__Plate_D_p00_0_D04f02d0.TIF	ICAM555_ROS488_VECad647_placa21__Plate_D_p00_0_D04f02d3.TIF	0	0	0	0	291	1500	1	1536	1536	1536	1536	291	b'eLuImp35G21TDtqynKxmpYuBSZqB0WizcjBVu/SLpJHRrKRrJI02YYdENBlTKZpAFZcdACBvH0I='	0.029860787093639374	0.02205529436469078	0.0069721565	0.008944314	0.42852277	0.44816118	0.04950073858102163	0.04375747839609782	0.035166275	0.027360786	0.012277648	0.007805491	0.005022684733072917	0.005054473876953125
-1	-1	-1	-1	190.0	0.0	0.0	2.1099999999999	0.0	1.1300000000001091	5.730000000000018	0.2699999999999818	0.009999999999990905	0.009999999999990905	1.0899999999999181	0.38000000000010914	1.099999999999909	0.1799999999998363	0.16000000000008185	ICAM555_ROS488_VECad647_placa21__Plate_D_p00_0_D04f03d0.TIF	ICAM555_ROS488_VECad647_placa21__Plate_D_p00_0_D04f03d2.TIF	label.ICAM555_ROS488_VECad647_placa21__Plate_D_p00_0_D04f03d0.TIF	ICAM555_ROS488_VECad647_placa21__Plate_D_p00_0_D04f03d3.TIF	0	0	0	0	292	1500	1	1536	1536	1536	1536	292	b'eLuImp35G21TDtqynKxmpYuBCW16aKPNSir26mgVSSOjWUnXSBptwg6JaDKmUjSBKi47ACuPH0Y='	0.028194118291139603	0.018416471779346466	0.004472155	0.004472157	0.42852277	0.44816118	0.04175838828086853	0.033772374192873635	0.029860787	0.022055294	0.012277648	0.0069721574	0.0009218851725260416	0.004132588704427083
-1	-1	-1	-1	94.0	0.0	0.0	2.130000000000109	0.0	1.1800000000000637	4.339999999999918	0.2400000000000091	0.009999999999990905	0.009999999999990905	0.6600000000000819	0.30999999999994543	1.0299999999999727	0.18000000000006366	0.12999999999988177	ICAM555_ROS488_VECad647_placa21__Plate_D_p00_0_D04f04d0.TIF	ICAM555_ROS488_VECad647_placa21__Plate_D_p00_0_D04f04d2.TIF	label.ICAM555_ROS488_VECad647_placa21__Plate_D_p00_0_D04f04d0.TIF	ICAM555_ROS488_VECad647_placa21__Plate_D_p00_0_D04f04d3.TIF	0	0	0	0	293	1500	1	1536	1536	1536	1536	293	b'eLuImp35G21TDtqynKxmpYuBSZqByWizcjBVu/SLpJHRrKRrJI02YYdENBlTKZpAFZcdADavH0o='	0.029860787093639374	0.018416471779346466	0.004472155	0.004472155	0.42852277	0.44816118	0.03905527045329412	0.028898013134797413	0.034332942	0.022888627	0.013110981	0.0069721574	0.008106231689453125	0.010744730631510416
-1	-1	-1	-1	193.0	0.0	0.0	2.300000000000182	0.0	1.1799999999998363	4.410000000000082	0.25	0.009999999999990905	0.01999999999998181	1.2000000000000455	0.36000000000012733	1.1699999999998454	0.20000000000004547	0.16000000000008185	ICAM555_ROS488_VECad647_placa21__Plate_D_p00_0_D04f05d0.TIF	ICAM555_ROS488_VECad647_placa21__Plate_D_p00_0_D04f05d2.TIF	label.ICAM555_ROS488_VECad647_placa21__Plate_D_p00_0_D04f05d0.TIF	ICAM555_ROS488_VECad647_placa21__Plate_D_p00_0_D04f05d3.TIF	0	0	0	0	294	1500	1	1536	1536	1536	1536	294	b'eLuImp35G21TDtqynKxmpYuBSZqB6WizcjBVu/SLpJHRrKRrJI02YYdENBlTKZpAFZcdAEHPH04='	0.029027452692389488	0.018416471779346466	0.0044721533	0.004472159	0.42852277	0.44816118	0.041464763383070626	0.03329902142286301	0.033499606	0.022888627	0.012277648	0.007805491	0.000858306884765625	0.0032742818196614585
-1	-1	-1	-1	266.0	0.0	0.0	2.259999999999991	0.0	1.25	5.749999999999773	0.25	0.009999999999990905	0.01999999999998181	1.400000000000091	0.3400000000001455	1.0499999999999545	0.16999999999984539	0.13000000000010914	ICAM555_ROS488_VECad647_placa21__Plate_D_p00_0_D04f06d0.TIF	ICAM555_ROS488_VECad647_placa21__Plate_D_p00_0_D04f06d2.TIF	label.ICAM555_ROS488_VECad647_placa21__Plate_D_p00_0_D04f06d0.TIF	ICAM555_ROS488_VECad647_placa21__Plate_D_p00_0_D04f06d3.TIF	0	0	0	0	295	1500	1	1536	1536	1536	1536	295	b'eLuImp35G21TDtqynKxmpYuByWizcpBVu/SLpJHRrKRrJI02YYdENBlTKZpAFZcdAEzvH1I='	0.03349960595369339	0.022888626903295517	0.00613882	0.0053054914	0.42852277	0.44816118	0.05066024760405222	0.04078958183526993	0.035999607	0.027360786	0.017583137	0.011444313	0.0025113423665364585	0.0034332275390625
-1	-1	-1	-1	259.0	0.0	0.0	2.2799999999999727	0.0	1.1099999999999	5.120000000000118	0.25	0.009999999999990905	0.009999999999990905	1.2899999999999636	0.3000000000001819	1.1199999999998909	0.18000000000006366	0.11999999999989086	ICAM555_ROS488_VECad647_placa21__Plate_D_p00_0_D04f07d0.TIF	ICAM555_ROS488_VECad647_placa21__Plate_D_p00_0_D04f07d2.TIF	label.ICAM555_ROS488_VECad647_placa21__Plate_D_p00_0_D04f07d0.TIF	ICAM555_ROS488_VECad647_placa21__Plate_D_p00_0_D04f07d3.TIF	0	0	0	0	296	1500	1	1536	1536	1536	1536	296	b'eLuImp35G21TDtqynKxmpYuBSZqB+WizcjBVu/SLpJHRrKRrJI02YYdENBlTKZpAFZcdAFgPH1Y='	0.029027452692389488	0.02205529436469078	0.0053054895	0.0053054895	0.42852277	0.44816118	0.04592981934547424	0.03624985118707021	0.034332942	0.023721961	0.016749803	0.011444313	0.0041961669921875	0.000286102294921875
-1	-1	-1	-1	289.0	0.0	0.0	2.259999999999991	0.0	1.2100000000000364	8.610000000000127	0.22000000000025466	0.009999999999763531	0.009999999999763531	1.3400000000001455	0.2999999999999545	1.099999999999909	0.17000000000007276	0.13999999999987267	ICAM555_ROS488_VECad647_placa21__Plate_D_p00_0_D04f08d0.TIF	ICAM555_ROS488_VECad647_placa21__Plate_D_p00_0_D04f08d2.TIF	label.ICAM555_ROS488_VECad647_placa21__Plate_D_p00_0_D04f08d0.TIF	ICAM555_ROS488_VECad647_placa21__Plate_D_p00_0_D04f08d3.TIF	0	0	0	0	297	1500	1	1536	1536	1536	1536	297	b'eLuImp35G21TDtqynKxmpYuBSZqBxWizcjBVu/SLpJHRrKRrJI02YYdENBlTKZpAFZcdAGMvH1o='	0.029027452692389488	0.02205529436469078	0.006138824	0.0053054895	0.42852277	0.44816118	0.047439580162366234	0.03778761873642603	0.034332942	0.023721961	0.013110981	0.007805491	0.005118052164713542	0.00019073486328125
-1	-1	-1	-1	206.0	0.0	0.0	2.1800000000000637	0.0	1.1600000000000819	7.619999999999891	0.2800000000002001	0.01999999999998181	0.01999999999998181	1.1499999999998636	0.38000000000010914	1.0899999999999181	0.19000000000005457	0.16999999999984539	ICAM555_ROS488_VECad647_placa21__Plate_D_p00_0_D04f09d0.TIF	ICAM555_ROS488_VECad647_placa21__Plate_D_p00_0_D04f09d2.TIF	label.ICAM555_ROS488_VECad647_placa21__Plate_D_p00_0_D04f09d0.TIF	ICAM555_ROS488_VECad647_placa21__Plate_D_p00_0_D04f09d3.TIF	0	0	0	0	298	1500	1	1536	1536	1536	1536	298	b'eLuImp35G21TDtqynKxmpYuBCW0KtdFmJRV7dbSKpJHRrKRrJI02YYdENBlTKZpAFZcdAG5PH14='	0.029860787093639374	0.02205529436469078	0.0053054877	0.0036388244	0.42852277	0.44816118	0.042987500627835594	0.034969006975491844	0.034332942	0.023721961	0.013110981	0.011444313	0.0013669331868489583	9.5367431640625e-05
-1	-1	-1	-1	434.0	0.0	0.0	2.3999999999998636	0.0	1.240000000000009	7.509999999999991	0.2400000000000091	0.009999999999990905	0.01999999999998181	1.7300000000000182	0.36000000000012733	1.1199999999998909	0.21000000000003638	0.17000000000007276	ICAM555_ROS488_VECad647_placa21__Plate_D_p00_0_D04f10d0.TIF	ICAM555_ROS488_VECad647_placa21__Plate_D_p00_0_D04f10d2.TIF	label.ICAM555_ROS488_VECad647_placa21__Plate_D_p00_0_D04f10d0.TIF	ICAM555_ROS488_VECad647_placa21__Plate_D_p00_0_D04f10d3.TIF	0	0	0	0	299	1500	1	1536	1536	1536	1536	299	b'eLuImp35G21TDtqynKxmpYuBSZrh6PDVoKp26RdJI6NZSddIGm3CDoloMqZSNIEqLjsAFVMfPg=='	0.029860787093639374	0.022888626903295517	0.0069721565	0.0097776465	0.42852277	0.44816118	0.050416151682535805	0.04480309784412384	0.035166275	0.028194118	0.012277648	0.011444313	0.0019709269205729165	0.0035603841145833335
-1	-1	-1	-1	279.0	0.0	0.0	2.270000000000209	0.0	1.1199999999998909	4.660000000000082	0.25	0.009999999999990905	0.009999999999990905	1.2200000000000273	0.3000000000001819	1.0899999999999181	0.16000000000008185	0.16000000000008185	ICAM555_ROS488_VECad647_placa21__Plate_D_p00_0_D04f11d0.TIF	ICAM555_ROS488_VECad647_placa21__Plate_D_p00_0_D04f11d2.TIF	label.ICAM555_ROS488_VECad647_placa21__Plate_D_p00_0_D04f11d0.TIF	ICAM555_ROS488_VECad647_placa21__Plate_D_p00_0_D04f11d3.TIF	0	0	0	0	300	1500	1	1536	1536	1536	1536	300	b'eLuImp35G21TDtqynKxmpYuBSZqh4WizcjBVu/SLpJHRrKRrJI02YYdENBlTKZpAFZcdACBzH0I='	0.029860787093639374	0.02205529436469078	0.0053054877	0.0053054895	0.42852277	0.44816118	0.046787261962890625	0.03685493767261505	0.034332942	0.023721961	0.013110981	0.011444313	0.0030835469563802085	0.006008148193359375
-1	-1	-1	-1	831.0	0.0	0.0	2.2200000000000273	0.0	1.1800000000000637	10.910000000000082	0.2599999999999909	0.009999999999990905	0.009999999999990905	2.7000000000000455	0.32999999999992724	1.0399999999999636	0.17000000000007276	0.13999999999987267	ICAM555_ROS488_VECad647_placa21__Plate_D_p00_0_D05f00d0.TIF	ICAM555_ROS488_VECad647_placa21__Plate_D_p00_0_D05f00d2.TIF	label.ICAM555_ROS488_VECad647_placa21__Plate_D_p00_0_D05f00d0.TIF	ICAM555_ROS488_VECad647_placa21__Plate_D_p00_0_D05f00d3.TIF	0	0	0	0	301	1500	1	1536	1536	1536	1536	301	b'eLuImp35G21TDtqynKxmpYuB6ejw1SCrdukXSSOjWUnXSBptwg6JaDKmUjSBKi47ABVbHz4='	0.04130509868264198	0.04411058872938156	0.016749807	0.020388626	0.42852277	0.44816118	0.061790212988853455	0.06866689026355743	0.05722157	0.069804706	0.013110981	0.012277648	0.0021298726399739585	0.003973642985026042
-1	-1	-1	-1	1083.0	0.0	0.0	2.3199999999999363	0.0	1.1499999999998636	12.170000000000073	0.21000000000003638	0.009999999999990905	0.009999999999990905	2.7799999999999727	0.2999999999999545	1.1100000000001273	0.21000000000003638	0.15000000000009095	ICAM555_ROS488_VECad647_placa21__Plate_D_p00_0_D05f01d0.TIF	ICAM555_ROS488_VECad647_placa21__Plate_D_p00_0_D05f01d2.TIF	label.ICAM555_ROS488_VECad647_placa21__Plate_D_p00_0_D05f01d0.TIF	ICAM555_ROS488_VECad647_placa21__Plate_D_p00_0_D05f01d3.TIF	0	0	0	0	302	1500	1	1536	1536	1536	1536	302	b'eLuImp35G21TDtqynKxmpYuBaZqB4WizcjBVu/SLpJHRrKRrJI02YYdENBlTKZpAFZcdACB7H0I='	0.045777253806591034	0.06002706289291382	0.0167498	0.02288863	0.42852277	0.44816118	0.06550373136997223	0.090801735719045	0.061693728	0.08041568	0.017583137	0.012277648	0.000762939453125	0.07848739624023438
-1	-1	-1	-1	547.0	0.0	0.0	2.0599999999999454	0.0	1.150000000000091	13.190000000000055	0.2599999999999909	0.009999999999990905	0.01999999999998181	2.3300000000001546	0.30999999999994543	1.1099999999999	0.19000000000005457	0.12999999999988177	ICAM555_ROS488_VECad647_placa21__Plate_D_p00_0_D05f02d0.TIF	ICAM555_ROS488_VECad647_placa21__Plate_D_p00_0_D05f02d2.TIF	label.ICAM555_ROS488_VECad647_placa21__Plate_D_p00_0_D05f02d0.TIF	ICAM555_ROS488_VECad647_placa21__Plate_D_p00_0_D05f02d3.TIF	0	0	0	0	303	1500	1	1536	1536	1536	1536	303	b'eLuImp35G21TDtqynKxmpYuBaZqB0WizcjBVu/SLpJHRrKRrJI02YYdENBlTKZpAFZcdACubH0Y='	0.03516627475619316	0.028194118291139603	0.01758314	0.027360786	0.42852277	0.44816118	0.05927182734012604	0.061949377258618675	0.051082745	0.055554904	0.013110981	0.012277648	0.001049041748046875	0.028483072916666668
-1	-1	-1	-1	493.0	0.0	0.0	2.3899999999998727	0.0	1.1700000000000728	13.009999999999991	0.2300000000000182	0.009999999999990905	0.009999999999990905	2.369999999999891	0.36000000000012733	1.099999999999909	0.20000000000004547	0.15000000000009095	ICAM555_ROS488_VECad647_placa21__Plate_D_p00_0_D05f03d0.TIF	ICAM555_ROS488_VECad647_placa21__Plate_D_p00_0_D05f03d2.TIF	label.ICAM555_ROS488_VECad647_placa21__Plate_D_p00_0_D05f03d0.TIF	ICAM555_ROS488_VECad647_placa21__Plate_D_p00_0_D05f03d3.TIF	0	0	0	0	304	1500	1	1536	1536	1536	1536	304	b'eLuImp35G21TDtqynKxmpYuBKW16aKPNSir26mgVSSOjWUnXSBptwg6JaDKmUjSBKi47ADa7H0o='	0.034332942217588425	0.027360785752534866	0.016749803	0.027360782	0.42852277	0.44816118	0.05605870485305786	0.06048848728338877	0.04661059	0.05388824	0.016749803	0.012277648	0.0007947285970052084	0.022856394449869793
-1	-1	-1	-1	537.0	0.0	0.0	2.290000000000191	0.0	1.150000000000091	12.110000000000127	0.25	0.009999999999990905	0.009999999999990905	2.0799999999999272	0.31999999999993634	1.1300000000001091	0.2199999999997999	0.16000000000008185	ICAM555_ROS488_VECad647_placa21__Plate_D_p00_0_D05f04d0.TIF	ICAM555_ROS488_VECad647_placa21__Plate_D_p00_0_D05f04d2.TIF	label.ICAM555_ROS488_VECad647_placa21__Plate_D_p00_0_D05f04d0.TIF	ICAM555_ROS488_VECad647_placa21__Plate_D_p00_0_D05f04d3.TIF	0	0	0	0	305	1500	1	1536	1536	1536	1536	305	b'eLuImp35G21TDtqynKxmpYuBaZqByWizcjBVu/SLpJHRrKRrJI02YYdENBlTKZpAFZcdAEHbH04='	0.03516627475619316	0.027360785752534866	0.012277648	0.026527451	0.42852277	0.44816118	0.05548992256323496	0.06255307296911876	0.045777254	0.050249413	0.013110981	0.012277648	0.00629425048828125	0.025177001953125
-1	-1	-1	-1	652.0	0.0	0.0	2.269999999999982	0.0	1.1100000000001273	9.920000000000073	0.2699999999999818	0.009999999999763531	0.010000000000218279	2.3999999999998636	0.30999999999994543	1.0899999999999181	0.18000000000006366	0.13000000000010914	ICAM555_ROS488_VECad647_placa21__Plate_D_p00_0_D05f05d0.TIF	ICAM555_ROS488_VECad647_placa21__Plate_D_p00_0_D05f05d2.TIF	label.ICAM555_ROS488_VECad647_placa21__Plate_D_p00_0_D05f05d0.TIF	ICAM555_ROS488_VECad647_placa21__Plate_D_p00_0_D05f05d3.TIF	0	0	0	0	306	1500	1	1536	1536	1536	1536	306	b'eLuImp35G21TDtqynKxmpYuBaZqB6WizcjBVu/SLpJHRrKRrJI02YYdENBlTKZpAFZcdAEz7H1I='	0.03963842988014221	0.03349960595369339	0.02038863	0.027360782	0.42852277	0.44816118	0.06093207001686096	0.06601500014464061	0.056388237	0.06533255	0.016749803	0.013110981	0.007597605387369792	0.005118052164713542
-1	-1	-1	-1	650.0	0.0	0.0	2.259999999999991	0.0	1.1700000000000728	13.590000000000146	0.25999999999976353	0.0	0.010000000000218279	2.7199999999998	0.36000000000012733	1.0699999999999363	0.1799999999998363	0.12000000000011823	ICAM555_ROS488_VECad647_placa21__Plate_D_p00_0_D05f06d0.TIF	ICAM555_ROS488_VECad647_placa21__Plate_D_p00_0_D05f06d2.TIF	label.ICAM555_ROS488_VECad647_placa21__Plate_D_p00_0_D05f06d0.TIF	ICAM555_ROS488_VECad647_placa21__Plate_D_p00_0_D05f06d3.TIF	0	0	0	0	307	1500	1	1536	1536	1536	1536	307	b'eLuImp35G21TDtqynKxmpYuB6WizcpBVu/SLpJHRrKRrJI02YYdENBlTKZpAFZcdAFgbH1Y='	0.0449439212679863	0.03797176480293274	0.021221962	0.025694124	0.42852277	0.44816118	0.06727915008862813	0.0674697756767273	0.06252706	0.06616588	0.018416472	0.016749803	0.001430511474609375	0.004609425862630208
-1	-1	-1	-1	716.0	0.0	0.0	2.2200000000000273	0.0	1.1700000000000728	14.079999999999927	0.22000000000002728	0.01999999999998181	0.009999999999990905	2.6900000000000546	0.38000000000010914	1.0799999999999272	0.20000000000004547	0.15999999999985448	ICAM555_ROS488_VECad647_placa21__Plate_D_p00_0_D05f07d0.TIF	ICAM555_ROS488_VECad647_placa21__Plate_D_p00_0_D05f07d2.TIF	label.ICAM555_ROS488_VECad647_placa21__Plate_D_p00_0_D05f07d0.TIF	ICAM555_ROS488_VECad647_placa21__Plate_D_p00_0_D05f07d3.TIF	0	0	0	0	308	1500	1	1536	1536	1536	1536	308	b'eLuImp35G21TDtqynKxmpYuBaZqB+WizcjBVu/SLpJHRrKRrJI02YYdENBlTKZpAFZcdAGM7H1o='	0.0449439212679863	0.038805097341537476	0.022055298	0.024860784	0.42852277	0.44816118	0.06933464606602986	0.06912740568319957	0.06336039	0.069804706	0.016749803	0.012277648	0.0041961669921875	0.013764699300130209
-1	-1	-1	-1	746.0	0.0	0.0	2.5100000000002183	0.0	1.2399999999997817	14.850000000000136	0.25	0.009999999999990905	0.009999999999990905	2.7200000000000273	0.35999999999989996	1.0499999999999545	0.19000000000005457	0.16000000000008185	ICAM555_ROS488_VECad647_placa21__Plate_D_p00_0_D05f08d0.TIF	ICAM555_ROS488_VECad647_placa21__Plate_D_p00_0_D05f08d2.TIF	label.ICAM555_ROS488_VECad647_placa21__Plate_D_p00_0_D05f08d0.TIF	ICAM555_ROS488_VECad647_placa21__Plate_D_p00_0_D05f08d3.TIF	0	0	0	0	309	1500	1	1536	1536	1536	1536	309	b'eLuImp35G21TDtqynKxmpYuBaZqBxWizcjBVu/SLpJHRrKRrJI02YYdENBlTKZpAFZcdAG5bH14='	0.04130509868264198	0.03797176480293274	0.02288863	0.025694124	0.42852277	0.44816118	0.06906791031360626	0.0672076940536499	0.06336039	0.06616588	0.016749803	0.012277648	0.0028928120930989585	0.0026702880859375
-1	-1	-1	-1	610.0	0.0	0.0	2.119999999999891	0.0	1.1099999999999	13.689999999999827	0.22999999999979082	0.009999999999990905	0.010000000000218279	2.410000000000082	0.2999999999999545	1.0899999999999181	0.18000000000006366	0.10999999999989996	ICAM555_ROS488_VECad647_placa21__Plate_D_p00_0_D05f09d0.TIF	ICAM555_ROS488_VECad647_placa21__Plate_D_p00_0_D05f09d2.TIF	label.ICAM555_ROS488_VECad647_placa21__Plate_D_p00_0_D05f09d0.TIF	ICAM555_ROS488_VECad647_placa21__Plate_D_p00_0_D05f09d3.TIF	0	0	0	0	310	1500	1	1536	1536	1536	1536	310	b'eLuImp35G21TDtqynKxmpYuBKW0KtdFmJRV7dbSKpJHRrKRrJI02YYdENBlTKZpAFZcdAHl7H2I='	0.04130509868264198	0.03797176480293274	0.021221966	0.025694124	0.42852277	0.44816118	0.06600282589594524	0.06692342460155487	0.061693728	0.06616588	0.018416472	0.016749803	0.0006993611653645834	0.00934600830078125
-1	-1	-1	-1	767.0	0.0	0.0	2.2100000000002638	0.0	1.1799999999998363	11.690000000000055	0.2300000000000182	0.009999999999990905	0.009999999999990905	2.7199999999998	0.3300000000001546	1.0899999999999181	0.18000000000006366	0.12000000000034561	ICAM555_ROS488_VECad647_placa21__Plate_D_p00_0_D05f10d0.TIF	ICAM555_ROS488_VECad647_placa21__Plate_D_p00_0_D05f10d2.TIF	label.ICAM555_ROS488_VECad647_placa21__Plate_D_p00_0_D05f10d0.TIF	ICAM555_ROS488_VECad647_placa21__Plate_D_p00_0_D05f10d3.TIF	0	0	0	0	311	1500	1	1536	1536	1536	1536	311	b'eLuImp35G21TDtqynKxmpYuBaZrh6PDVoKp26RdJI6NZSddIGm3CDoloMqZSNIEqLjsAIH8fQg=='	0.04047176241874695	0.043277256190776825	0.016749807	0.020388633	0.42852277	0.44816118	0.06066255768140157	0.06599099437395732	0.056388237	0.06533255	0.017583137	0.013110981	0.001430511474609375	0.001049041748046875
-1	-1	-1	-1	544.0	0.0	0.0	2.2399999999997817	0.0	1.1400000000001	12.409999999999854	0.2300000000000182	0.01999999999998181	0.009999999999990905	2.3900000000001	0.34999999999990905	1.0600000000001728	0.20000000000004547	0.14000000000010004	ICAM555_ROS488_VECad647_placa21__Plate_D_p00_0_D05f11d0.TIF	ICAM555_ROS488_VECad647_placa21__Plate_D_p00_0_D05f11d2.TIF	label.ICAM555_ROS488_VECad647_placa21__Plate_D_p00_0_D05f11d0.TIF	ICAM555_ROS488_VECad647_placa21__Plate_D_p00_0_D05f11d3.TIF	0	0	0	0	312	1500	1	1536	1536	1536	1536	312	b'eLuImp35G21TDtqynKxmpYuBaZqh4WizcjBVu/SLpJHRrKRrJI02YYdENBlTKZpAFZcdACufH0Y='	0.03963842988014221	0.028194118291139603	0.016749803	0.02652745	0.42852277	0.44816118	0.06105083723862966	0.061138495802879333	0.05191608	0.05472157	0.017583137	0.012277648	0.0002543131510416667	0.011666615804036459
-1	-1	-1	-1	692.0	0.0	0.0	2.3599999999999	0.0	1.1699999999998454	11.809999999999945	0.2300000000000182	0.009999999999990905	0.009999999999990905	2.599999999999909	0.3000000000001819	1.0900000000001455	0.1799999999998363	0.12000000000011823	ICAM555_ROS488_VECad647_placa21__Plate_D_p00_0_D06f00d0.TIF	ICAM555_ROS488_VECad647_placa21__Plate_D_p00_0_D06f00d2.TIF	label.ICAM555_ROS488_VECad647_placa21__Plate_D_p00_0_D06f00d0.TIF	ICAM555_ROS488_VECad647_placa21__Plate_D_p00_0_D06f00d3.TIF	0	0	0	0	313	1500	1	1536	1536	1536	1536	313	b'eLuImp35G21TDtqynKxmpYuB2ejw1SCrdukXSSOjWUnXSBptwg6JaDKmUjSBKi47ACCHH0I='	0.04047176241874695	0.034332942217588425	0.022055287	0.026527457	0.42852277	0.44816118	0.06587166090806325	0.06610216697057088	0.058054905	0.06533255	0.013110981	0.013110981	0.00438690185546875	0.005817413330078125
-1	-1	-1	-1	841.0	0.0	0.0	2.5799999999999272	0.0	1.2200000000000273	17.929999999999836	0.2300000000000182	0.009999999999763531	0.010000000000218279	2.6800000000000637	0.33999999999991815	1.099999999999909	0.17000000000007276	0.12999999999988177	ICAM555_ROS488_VECad647_placa21__Plate_D_p00_0_D06f01d0.TIF	ICAM555_ROS488_VECad647_placa21__Plate_D_p00_0_D06f01d2.TIF	label.ICAM555_ROS488_VECad647_placa21__Plate_D_p00_0_D06f01d0.TIF	ICAM555_ROS488_VECad647_placa21__Plate_D_p00_0_D06f01d3.TIF	0	0	0	0	314	1500	1	1536	1536	1536	1536	314	b'eLuImp35G21TDtqynKxmpYuBWZqB4WizcjBVu/SLpJHRrKRrJI02YYdENBlTKZpAFZcdACunH0Y='	0.045777253806591034	0.05024941265583038	0.016749807	0.025694117	0.42852277	0.44816118	0.06383201479911804	0.07891540726025899	0.061693728	0.07594353	0.017583137	0.013110981	0.006230672200520833	0.030008951822916668
-1	-1	-1	-1	569.0	0.0	0.0	2.1799999999998363	0.0	1.1300000000001091	14.299999999999955	0.25	0.009999999999990905	0.009999999999990905	2.3400000000001455	0.3000000000001819	1.0899999999996908	0.21000000000003638	0.14000000000010004	ICAM555_ROS488_VECad647_placa21__Plate_D_p00_0_D06f02d0.TIF	ICAM555_ROS488_VECad647_placa21__Plate_D_p00_0_D06f02d2.TIF	label.ICAM555_ROS488_VECad647_placa21__Plate_D_p00_0_D06f02d0.TIF	ICAM555_ROS488_VECad647_placa21__Plate_D_p00_0_D06f02d3.TIF	0	0	0	0	315	1500	1	1536	1536	1536	1536	315	b'eLuImp35G21TDtqynKxmpYuBWZqB0WizcjBVu/SLpJHRrKRrJI02YYdENBlTKZpAFZcdADbHH0o='	0.04047176241874695	0.034332942217588425	0.02288863	0.033499613	0.42852277	0.44816118	0.06875419119993846	0.07422999540964763	0.06252706	0.07147138	0.016749803	0.012277648	0.001811981201171875	0.01983642578125
-1	-1	-1	-1	612.0	0.0	0.0	2.230000000000018	0.0	1.1800000000000637	14.459999999999809	0.25	0.009999999999990905	0.010000000000218279	2.509999999999991	0.32999999999992724	1.0299999999999727	0.17000000000007276	0.12999999999988177	ICAM555_ROS488_VECad647_placa21__Plate_D_p00_0_D06f03d0.TIF	ICAM555_ROS488_VECad647_placa21__Plate_D_p00_0_D06f03d2.TIF	label.ICAM555_ROS488_VECad647_placa21__Plate_D_p00_0_D06f03d0.TIF	ICAM555_ROS488_VECad647_placa21__Plate_D_p00_0_D06f03d3.TIF	0	0	0	0	316	1500	1	1536	1536	1536	1536	316	b'eLuImp35G21TDtqynKxmpYuBGW16aKPNSir26mgVSSOjWUnXSBptwg6JaDKmUjSBKi47AEHnH04='	0.04130509868264198	0.034332942217588425	0.02288863	0.030999608	0.42852277	0.44816118	0.07311965028444926	0.07128841678301494	0.06336039	0.07063804	0.016749803	0.012277648	0.008265177408854166	0.005118052164713542
-1	-1	-1	-1	532.0	0.0	0.0	2.3899999999998727	0.0	1.1700000000000728	12.200000000000045	0.2300000000000182	0.009999999999990905	0.009999999999990905	2.509999999999991	0.37999999999988177	1.0700000000001637	0.1799999999998363	0.12000000000011823	ICAM555_ROS488_VECad647_placa21__Plate_D_p00_0_D06f04d0.TIF	ICAM555_ROS488_VECad647_placa21__Plate_D_p00_0_D06f04d2.TIF	label.ICAM555_ROS488_VECad647_placa21__Plate_D_p00_0_D06f04d0.TIF	ICAM555_ROS488_VECad647_placa21__Plate_D_p00_0_D06f04d3.TIF	0	0	0	0	317	1500	1	1536	1536	1536	1536	317	b'eLuImp35G21TDtqynKxmpYuBWZqByWizcjBVu/SLpJHRrKRrJI02YYdENBlTKZpAFZcdAE0HH1I='	0.045777253806591034	0.034332942217588425	0.02288863	0.03183294	0.42852277	0.44816118	0.09347390135129292	0.07340387503306071	0.067832544	0.069804706	0.016749803	0.012277648	3.2395362854003906	0.019073486328125
-1	-1	-1	-1	649.0	0.0	0.0	2.1599999999998545	0.0	1.1700000000000728	12.430000000000064	0.2300000000000182	0.009999999999990905	0.009999999999990905	2.349999999999909	0.3100000000001728	1.099999999999909	0.17000000000007276	0.11999999999989086	ICAM555_ROS488_VECad647_placa21__Plate_D_p00_0_D06f05d0.TIF	ICAM555_ROS488_VECad647_placa21__Plate_D_p00_0_D06f05d2.TIF	label.ICAM555_ROS488_VECad647_placa21__Plate_D_p00_0_D06f05d0.TIF	ICAM555_ROS488_VECad647_placa21__Plate_D_p00_0_D06f05d3.TIF	0	0	0	0	318	1500	1	1536	1536	1536	1536	318	b'eLuImp35G21TDtqynKxmpYuBWZqB6WizcjBVu/SLpJHRrKRrJI02YYdENBlTKZpAFZcdAFgnH1Y='	0.0449439212679863	0.038805097341537476	0.022055294	0.026527457	0.42852277	0.44816118	0.07955192029476166	0.07170949876308441	0.06336039	0.069804706	0.013110981	0.012277648	1.8412590026855469	0.008328755696614584
-1	-1	-1	-1	637.0	0.0	0.0	2.2199999999998	0.0	1.150000000000091	7.980000000000018	0.2300000000000182	0.009999999999990905	0.009999999999990905	2.7000000000000455	0.37999999999988177	1.099999999999909	0.19000000000005457	0.15000000000031832	ICAM555_ROS488_VECad647_placa21__Plate_D_p00_0_D06f06d0.TIF	ICAM555_ROS488_VECad647_placa21__Plate_D_p00_0_D06f06d2.TIF	label.ICAM555_ROS488_VECad647_placa21__Plate_D_p00_0_D06f06d0.TIF	ICAM555_ROS488_VECad647_placa21__Plate_D_p00_0_D06f06d3.TIF	0	0	0	0	319	1500	1	1536	1536	1536	1536	319	b'eLuImp35G21TDtqynKxmpYuB2WizcpBVu/SLpJHRrKRrJI02YYdENBlTKZpAFZcdAGNHH1o='	0.0449439212679863	0.034332942217588425	0.022055298	0.028194115	0.42852277	0.44816118	0.0695158839225769	0.0683558980623881	0.06336039	0.06616588	0.018416472	0.013110981	0.004831949869791667	0.0007311503092447916
-1	-1	-1	-1	710.0	0.0	0.0	2.540000000000191	0.0	1.25	9.049999999999955	0.22000000000002728	0.009999999999990905	0.009999999999990905	2.5900000000001455	0.31999999999993634	1.0900000000001455	0.1799999999998363	0.12000000000011823	ICAM555_ROS488_VECad647_placa21__Plate_D_p00_0_D06f07d0.TIF	ICAM555_ROS488_VECad647_placa21__Plate_D_p00_0_D06f07d2.TIF	label.ICAM555_ROS488_VECad647_placa21__Plate_D_p00_0_D06f07d0.TIF	ICAM555_ROS488_VECad647_placa21__Plate_D_p00_0_D06f07d3.TIF	0	0	0	0	320	1500	1	1536	1536	1536	1536	320	b'eLuImp35G21TDtqynKxmpYuBWZqB+WizcjBVu/SLpJHRrKRrJI02YYdENBlTKZpAFZcdAG5nH14='	0.045777253806591034	0.03963842988014221	0.02288863	0.026527457	0.42852277	0.44816118	0.07224198182423909	0.07377498845259349	0.067832544	0.07147138	0.018416472	0.016749803	0.005118052164713542	0.012683868408203125
-1	-1	-1	-1	752.0	0.0	0.0	2.240000000000009	0.0	1.150000000000091	9.990000000000009	0.22000000000002728	0.009999999999990905	0.009999999999990905	2.8199999999999363	0.37999999999988177	1.0399999999999636	0.21000000000026375	0.15999999999985448	ICAM555_ROS488_VECad647_placa21__Plate_D_p00_0_D06f08d0.TIF	ICAM555_ROS488_VECad647_placa21__Plate_D_p00_0_D06f08d2.TIF	label.ICAM555_ROS488_VECad647_placa21__Plate_D_p00_0_D06f08d0.TIF	ICAM555_ROS488_VECad647_placa21__Plate_D_p00_0_D06f08d3.TIF	0	0	0	0	321	1500	1	1536	1536	1536	1536	321	b'eLuImp35G21TDtqynKxmpYuBWZqBxWizcjBVu/SLpJHRrKRrJI02YYdENBlTKZpAFZcdAHmHH2I='	0.04661059007048607	0.04411058872938156	0.022888623	0.025694117	0.42852277	0.44816118	0.07209974527359009	0.07483520607153575	0.068665884	0.0751102	0.016749803	0.013110981	0.003910064697265625	0.012048085530598959
-1	-1	-1	-1	658.0	0.0	0.0	2.2000000000000455	0.0	1.1499999999998636	12.400000000000091	0.2400000000000091	0.009999999999990905	0.009999999999990905	2.839999999999918	0.35999999999989996	1.0899999999999181	0.1999999999998181	0.15000000000009095	ICAM555_ROS488_VECad647_placa21__Plate_D_p00_0_D06f09d0.TIF	ICAM555_ROS488_VECad647_placa21__Plate_D_p00_0_D06f09d2.TIF	label.ICAM555_ROS488_VECad647_placa21__Plate_D_p00_0_D06f09d0.TIF	ICAM555_ROS488_VECad647_placa21__Plate_D_p00_0_D06f09d3.TIF	0	0	0	0	322	1500	1	1536	1536	1536	1536	322	b'eLuImp35G21TDtqynKxmpYuBGW0KtdFmJRV7dbSKpJHRrKRrJI02YYdENBlTKZpAFZcdAISnH2Y='	0.045777253806591034	0.038805097341537476	0.02205529	0.024860784	0.42852277	0.44816118	0.07021279136339824	0.06889466941356659	0.06699921	0.069804706	0.017583137	0.013110981	0.0007947285970052084	0.0007311503092447916
-1	-1	-1	-1	747.0	0.0	0.0	2.1099999999999	0.0	1.1600000000000819	14.319999999999936	0.2400000000000091	0.009999999999990905	0.0	2.5499999999999545	0.290000000000191	1.1000000000001364	0.16999999999984539	0.13000000000010914	ICAM555_ROS488_VECad647_placa21__Plate_D_p00_0_D06f10d0.TIF	ICAM555_ROS488_VECad647_placa21__Plate_D_p00_0_D06f10d2.TIF	label.ICAM555_ROS488_VECad647_placa21__Plate_D_p00_0_D06f10d0.TIF	ICAM555_ROS488_VECad647_placa21__Plate_D_p00_0_D06f10d3.TIF	0	0	0	0	323	1500	1	1536	1536	1536	1536	323	b'eLuImp35G21TDtqynKxmpYuBWZrh6PDVoKp26RdJI6NZSddIGm3CDoloMqZSNIEqLjsAK6sfRg=='	0.0449439212679863	0.0449439212679863	0.016749807	0.02288863	0.42852277	0.44816118	0.06299846867720287	0.07397242387135823	0.058054905	0.0751102	0.016749803	0.016749803	0.0012715657552083333	0.0026067097981770835
-1	-1	-1	-1	544.0	0.0	0.0	2.1699999999998454	0.0	1.1400000000001	13.36999999999989	0.2400000000000091	0.009999999999990905	0.009999999999990905	2.660000000000082	0.36000000000012733	1.0799999999999272	0.18000000000029104	0.14999999999986358	ICAM555_ROS488_VECad647_placa21__Plate_D_p00_0_D06f11d0.TIF	ICAM555_ROS488_VECad647_placa21__Plate_D_p00_0_D06f11d2.TIF	label.ICAM555_ROS488_VECad647_placa21__Plate_D_p00_0_D06f11d0.TIF	ICAM555_ROS488_VECad647_placa21__Plate_D_p00_0_D06f11d3.TIF	0	0	0	0	324	1500	1	1536	1536	1536	1536	324	b'eLuImp35G21TDtqynKxmpYuBWZqh4WizcjBVu/SLpJHRrKRrJI02YYdENBlTKZpAFZcdADbLH0o='	0.0449439212679863	0.03797176480293274	0.021221962	0.03183294	0.42852277	0.44816118	0.06946042676766713	0.07288290063540141	0.06252706	0.07063804	0.017583137	0.017583137	0.0024159749348958335	0.020154317220052082
-1	-1	-1	-1	724.0	0.0	0.0	2.3199999999999363	0.0	1.1599999999998545	10.829999999999927	0.22000000000002728	0.009999999999990905	0.009999999999990905	2.509999999999991	0.30999999999994543	1.0599999999999454	0.18000000000029104	0.12999999999988177	ICAM555_ROS488_VECad647_placa21__Plate_D_p00_0_D07f00d0.TIF	ICAM555_ROS488_VECad647_placa21__Plate_D_p00_0_D07f00d2.TIF	label.ICAM555_ROS488_VECad647_placa21__Plate_D_p00_0_D07f00d0.TIF	ICAM555_ROS488_VECad647_placa21__Plate_D_p00_0_D07f00d3.TIF	0	0	0	0	325	1500	1	1536	1536	1536	1536	325	b'eLuImp35G21TDtqynKxmpYuB+ejw1SCrdukXSSOjWUnXSBptwg6JaDKmUjSBKi47ACuzH0Y='	0.04047176241874695	0.03797176480293274	0.020388622	0.025694117	0.42852277	0.44816118	0.06322621305783589	0.06887142856915791	0.058054905	0.069804706	0.013110981	0.011444313	0.012683868408203125	0.013128916422526041
-1	-1	-1	-1	676.0	0.0	0.0	2.25	0.0	1.1299999999998818	14.690000000000055	0.2300000000000182	0.009999999999990905	0.01999999999998181	2.8200000000001637	0.3000000000001819	1.0799999999999272	0.18000000000006366	0.11999999999989086	ICAM555_ROS488_VECad647_placa21__Plate_D_p00_0_D07f01d0.TIF	ICAM555_ROS488_VECad647_placa21__Plate_D_p00_0_D07f01d2.TIF	label.ICAM555_ROS488_VECad647_placa21__Plate_D_p00_0_D07f01d0.TIF	ICAM555_ROS488_VECad647_placa21__Plate_D_p00_0_D07f01d3.TIF	0	0	0	0	326	1500	1	1536	1536	1536	1536	326	b'eLuImp35G21TDtqynKxmpYuBeZqB4WizcjBVu/SLpJHRrKRrJI02YYdENBlTKZpAFZcdADbTH0o='	0.0359996072947979	0.03349960595369339	0.01758314	0.026527457	0.42852277	0.44816118	0.06019895772139231	0.06596271693706512	0.052749414	0.064499214	0.013110981	0.012277648	0.004069010416666667	0.008519490559895834
-1	-1	-1	-1	505.0	0.0	0.0	2.1800000000000637	0.0	1.1900000000000546	9.819999999999936	0.2400000000000091	0.009999999999990905	0.009999999999990905	2.3299999999999272	0.35999999999989996	1.1100000000001273	0.1899999999998272	0.15999999999985448	ICAM555_ROS488_VECad647_placa21__Plate_D_p00_0_D07f02d0.TIF	ICAM555_ROS488_VECad647_placa21__Plate_D_p00_0_D07f02d2.TIF	label.ICAM555_ROS488_VECad647_placa21__Plate_D_p00_0_D07f02d0.TIF	ICAM555_ROS488_VECad647_placa21__Plate_D_p00_0_D07f02d3.TIF	0	0	0	0	327	1500	1	1536	1536	1536	1536	327	b'eLuImp35G21TDtqynKxmpYuBeZqB0WizcjBVu/SLpJHRrKRrJI02YYdENBlTKZpAFZcdAEHzH04='	0.03516627475619316	0.028194118291139603	0.013110984	0.022055298	0.42852277	0.44816118	0.05860290924708048	0.05958635608355204	0.04661059	0.04941608	0.016749803	0.012277648	0.0024477640787760415	0.014177958170572916
-1	-1	-1	-1	552.0	0.0	0.0	2.1499999999998636	0.0	1.1300000000001091	11.2199999999998	0.23999999999978172	0.009999999999990905	0.009999999999990905	2.2899999999997362	0.3300000000001546	1.080000000000382	0.17000000000007276	0.18000000000006366	ICAM555_ROS488_VECad647_placa21__Plate_D_p00_0_D07f03d0.TIF	ICAM555_ROS488_VECad647_placa21__Plate_D_p00_0_D07f03d2.TIF	label.ICAM555_ROS488_VECad647_placa21__Plate_D_p00_0_D07f03d0.TIF	ICAM555_ROS488_VECad647_placa21__Plate_D_p00_0_D07f03d3.TIF	0	0	0	0	328	1500	1	1536	1536	1536	1536	328	b'eLuImp35G21TDtqynKxmpYuBOW16aKPNSir26mgVSSOjWUnXSBptwg6JaDKmUjSBKi47AE0TH1I='	0.03516627475619316	0.028194118291139603	0.01758314	0.03099961	0.42852277	0.44816118	0.061622376243273415	0.06253978113333385	0.05191608	0.060027063	0.016749803	0.012277648	0.0024159749348958335	0.005563100179036458
-1	-1	-1	-1	522.0	0.0	0.0	2.2200000000000273	0.0	1.2000000000000455	10.240000000000009	0.2300000000000182	0.009999999999990905	0.009999999999990905	2.6399999999998727	0.36999999999989086	1.1799999999998363	0.22000000000025466	0.15999999999985448	ICAM555_ROS488_VECad647_placa21__Plate_D_p00_0_D07f04d0.TIF	ICAM555_ROS488_VECad647_placa21__Plate_D_p00_0_D07f04d2.TIF	label.ICAM555_ROS488_VECad647_placa21__Plate_D_p00_0_D07f04d0.TIF	ICAM555_ROS488_VECad647_placa21__Plate_D_p00_0_D07f04d3.TIF	0	0	0	0	329	1500	1	1536	1536	1536	1536	329	b'eLuImp35G21TDtqynKxmpYuBeZqByWizcjBVu/SLpJHRrKRrJI02YYdENBlTKZpAFZcdAFgzH1Y='	0.03963842988014221	0.029027452692389488	0.02038863	0.02736079	0.42852277	0.44816118	0.06228416661421458	0.062320128083229065	0.056388237	0.060860395	0.017583137	0.011444313	0.0019391377766927083	0.0033060709635416665
-1	-1	-1	-1	635.0	0.0	0.0	2.3299999999999272	0.0	1.1499999999998636	10.939999999999827	0.25	0.009999999999990905	0.009999999999990905	2.940000000000282	0.3999999999998636	1.0899999999999181	0.22000000000025466	0.14999999999986358	ICAM555_ROS488_VECad647_placa21__Plate_D_p00_0_D07f05d0.TIF	ICAM555_ROS488_VECad647_placa21__Plate_D_p00_0_D07f05d2.TIF	label.ICAM555_ROS488_VECad647_placa21__Plate_D_p00_0_D07f05d0.TIF	ICAM555_ROS488_VECad647_placa21__Plate_D_p00_0_D07f05d3.TIF	0	0	0	0	330	1500	1	1536	1536	1536	1536	330	b'eLuImp35G21TDtqynKxmpYuBeZqB6WizcjBVu/SLpJHRrKRrJI02YYdENBlTKZpAFZcdAGNTH1o='	0.03963842988014221	0.03797176480293274	0.01758314	0.025694124	0.42852277	0.44816118	0.060463989774386086	0.06754198173681895	0.056388237	0.06616588	0.016749803	0.013110981	0.008742014567057291	0.0016530354817708333
-1	-1	-1	-1	582.0	0.0	0.0	2.119999999999891	0.0	1.1000000000001364	9.790000000000418	0.24000000000023647	0.009999999999763531	0.010000000000218279	2.550000000000182	0.3999999999998636	1.2000000000000455	0.22999999999979082	0.16000000000030923	ICAM555_ROS488_VECad647_placa21__Plate_D_p00_0_D07f06d0.TIF	ICAM555_ROS488_VECad647_placa21__Plate_D_p00_0_D07f06d2.TIF	label.ICAM555_ROS488_VECad647_placa21__Plate_D_p00_0_D07f06d0.TIF	ICAM555_ROS488_VECad647_placa21__Plate_D_p00_0_D07f06d3.TIF	0	0	0	0	331	1500	1	1536	1536	1536	1536	331	b'eLuImp35G21TDtqynKxmpYuB+WizcpBVu/SLpJHRrKRrJI02YYdENBlTKZpAFZcdAG5zH14='	0.0359996072947979	0.032666273415088654	0.01758314	0.028194122	0.42852277	0.44816118	0.05977136890093485	0.06459665795167287	0.052749414	0.060860395	0.016749803	0.012277648	0.0018437703450520833	0.0028928120930989585
-1	-1	-1	-1	724.0	0.0	0.0	2.209999999999809	0.0	1.2300000000000182	10.180000000000064	0.25999999999976353	0.0	0.010000000000218279	2.9600000000000364	0.35999999999989996	1.0799999999999272	0.20000000000004547	0.15000000000009095	ICAM555_ROS488_VECad647_placa21__Plate_D_p00_0_D07f07d0.TIF	ICAM555_ROS488_VECad647_placa21__Plate_D_p00_0_D07f07d2.TIF	label.ICAM555_ROS488_VECad647_placa21__Plate_D_p00_0_D07f07d0.TIF	ICAM555_ROS488_VECad647_placa21__Plate_D_p00_0_D07f07d3.TIF	0	0	0	0	332	1500	1	1536	1536	1536	1536	332	b'eLuImp35G21TDtqynKxmpYuBeZqB+WizcjBVu/SLpJHRrKRrJI02YYdENBlTKZpAFZcdAHmTH2I='	0.04047176241874695	0.03797176480293274	0.02205529	0.025694124	0.42852277	0.44816118	0.06538392106691997	0.06775928537050883	0.061693728	0.06616588	0.016749803	0.013110981	0.0006357828776041666	0.014559427897135416
-1	-1	-1	-1	758.0	0.0	0.0	2.1700000000000728	0.0	1.1499999999998636	11.470000000000027	0.2300000000000182	0.009999999999990905	0.009999999999990905	2.540000000000191	0.29999999999972715	1.0699999999999363	0.17000000000007276	0.13000000000010914	ICAM555_ROS488_VECad647_placa21__Plate_D_p00_0_D07f08d0.TIF	ICAM555_ROS488_VECad647_placa21__Plate_D_p00_0_D07f08d2.TIF	label.ICAM555_ROS488_VECad647_placa21__Plate_D_p00_0_D07f08d0.TIF	ICAM555_ROS488_VECad647_placa21__Plate_D_p00_0_D07f08d3.TIF	0	0	0	0	333	1500	1	1536	1536	1536	1536	333	b'eLuImp35G21TDtqynKxmpYuBeZqBxWizcjBVu/SLpJHRrKRrJI02YYdENBlTKZpAFZcdAISzH2Y='	0.04047176241874695	0.038805097341537476	0.021221966	0.02288863	0.42852277	0.44816118	0.06532289584477742	0.06842125952243805	0.061693728	0.069804706	0.016749803	0.013110981	0.0015894571940104167	0.004895528157552083
-1	-1	-1	-1	628.0	0.0	0.0	2.1200000000001182	0.0	1.1599999999998545	10.170000000000073	0.21000000000003638	0.009999999999990905	0.009999999999990905	2.3199999999999363	0.2899999999999636	1.050000000000182	0.17000000000007276	0.13000000000010914	ICAM555_ROS488_VECad647_placa21__Plate_D_p00_0_D07f09d0.TIF	ICAM555_ROS488_VECad647_placa21__Plate_D_p00_0_D07f09d2.TIF	label.ICAM555_ROS488_VECad647_placa21__Plate_D_p00_0_D07f09d0.TIF	ICAM555_ROS488_VECad647_placa21__Plate_D_p00_0_D07f09d3.TIF	0	0	0	0	334	1500	1	1536	1536	1536	1536	334	b'eLuImp35G21TDtqynKxmpYuBOW0KtdFmJRV7dbSKpJHRrKRrJI02YYdENBlTKZpAFZcdAI/TH2o='	0.04047176241874695	0.03797176480293274	0.020388622	0.02736079	0.42852277	0.44816118	0.06424559156099956	0.07180955012639363	0.058054905	0.07063804	0.016749803	0.013110981	0.0019391377766927083	0.017611185709635418
-1	-1	-1	-1	600.0	0.0	0.0	2.459999999999809	0.0	1.2000000000000455	10.180000000000064	0.2599999999999909	0.009999999999990905	0.01999999999998181	2.7800000000002	0.35999999999989996	1.0799999999999272	0.20000000000004547	0.15000000000009095	ICAM555_ROS488_VECad647_placa21__Plate_D_p00_0_D07f10d0.TIF	ICAM555_ROS488_VECad647_placa21__Plate_D_p00_0_D07f10d2.TIF	label.ICAM555_ROS488_VECad647_placa21__Plate_D_p00_0_D07f10d0.TIF	ICAM555_ROS488_VECad647_placa21__Plate_D_p00_0_D07f10d3.TIF	0	0	0	0	335	1500	1	1536	1536	1536	1536	335	b'eLuImp35G21TDtqynKxmpYuBeZrh6PDVoKp26RdJI6NZSddIGm3CDoloMqZSNIEqLjsANtcfSg=='	0.0359996072947979	0.032666273415088654	0.01758314	0.030999616	0.42852277	0.44816118	0.05950265129407247	0.0683803806702296	0.052749414	0.06616588	0.016749803	0.013110981	0.0031153361002604165	0.0057220458984375
-1	-1	-1	-1	478.0	0.0	0.0	2.269999999999982	0.0	1.2199999999998	11.339999999999918	0.2300000000000182	0.009999999999990905	0.01999999999998181	2.4000000000003183	0.37999999999988177	1.1499999999998636	0.1799999999998363	0.14000000000010004	ICAM555_ROS488_VECad647_placa21__Plate_D_p00_0_D07f11d0.TIF	ICAM555_ROS488_VECad647_placa21__Plate_D_p00_0_D07f11d2.TIF	label.ICAM555_ROS488_VECad647_placa21__Plate_D_p00_0_D07f11d0.TIF	ICAM555_ROS488_VECad647_placa21__Plate_D_p00_0_D07f11d3.TIF	0	0	0	0	336	1500	1	1536	1536	1536	1536	336	b'eLuImp35G21TDtqynKxmpYuBeZqh4WizcjBVu/SLpJHRrKRrJI02YYdENBlTKZpAFZcdAEH3H04='	0.03963842988014221	0.03349960595369339	0.016749807	0.030166272	0.42852277	0.44816118	0.06287284692128499	0.06955057382583618	0.052749414	0.064499214	0.016749803	0.012277648	0.0011444091796875	0.029786427815755207
-1	-1	-1	-1	615.0	0.0	0.0	2.270000000000209	0.0	1.2300000000000182	9.840000000000146	0.22999999999979082	0.010000000000218279	0.009999999999990905	2.5299999999997453	0.37000000000011823	1.0899999999999181	0.20000000000027285	0.1499999999996362	ICAM555_ROS488_VECad647_placa21__Plate_D_p00_0_D08f00d0.TIF	ICAM555_ROS488_VECad647_placa21__Plate_D_p00_0_D08f00d2.TIF	label.ICAM555_ROS488_VECad647_placa21__Plate_D_p00_0_D08f00d0.TIF	ICAM555_ROS488_VECad647_placa21__Plate_D_p00_0_D08f00d3.TIF	0	0	0	0	337	1500	1	1536	1536	1536	1536	337	b'eLuImp35G21TDtqynKxmpYuBxejw1SCrdukXSSOjWUnXSBptwg6JaDKmUjSBKi47ADbfH0o='	0.034332942217588425	0.027360785752534866	0.01591647	0.026527453	0.42852277	0.44816118	0.05465331176916758	0.05626906454563141	0.04661059	0.05472157	0.013110981	0.011444313	0.0013669331868489583	0.009981791178385416
-1	-1	-1	-1	1163.0	0.0	0.0	2.2899999999999636	0.0	1.1699999999998454	12.019999999999754	0.21000000000003638	0.010000000000218279	0.009999999999763531	2.3400000000001455	0.3000000000001819	1.1099999999999	0.16999999999984539	0.13000000000010914	ICAM555_ROS488_VECad647_placa21__Plate_D_p00_0_D08f01d0.TIF	ICAM555_ROS488_VECad647_placa21__Plate_D_p00_0_D08f01d2.TIF	label.ICAM555_ROS488_VECad647_placa21__Plate_D_p00_0_D08f01d0.TIF	ICAM555_ROS488_VECad647_placa21__Plate_D_p00_0_D08f01d3.TIF	0	0	0	0	338	1500	1	1536	1536	1536	1536	338	b'eLuImp35G21TDtqynKxmpYuBRZqB4WizcjBVu/SLpJHRrKRrJI02YYdENBlTKZpAFZcdAEH/H04='	0.05108274519443512	0.06616587936878204	0.016749807	0.03183294	0.42852277	0.44816118	0.0714850624402364	0.113420436779658	0.067832544	0.091860004	0.016749803	0.012277648	0.004736582438151042	0.4917144775390625
-1	-1	-1	-1	492.0	0.0	0.0	2.1799999999998363	0.0	1.1600000000000819	8.970000000000027	0.21000000000003638	0.01999999999998181	0.010000000000218279	2.1400000000003274	0.2899999999999636	1.0399999999999636	0.15999999999985448	0.10999999999989996	ICAM555_ROS488_VECad647_placa21__Plate_D_p00_0_D08f02d0.TIF	ICAM555_ROS488_VECad647_placa21__Plate_D_p00_0_D08f02d2.TIF	label.ICAM555_ROS488_VECad647_placa21__Plate_D_p00_0_D08f02d0.TIF	ICAM555_ROS488_VECad647_placa21__Plate_D_p00_0_D08f02d3.TIF	0	0	0	0	339	1500	1	1536	1536	1536	1536	339	b'eLuImp35G21TDtqynKxmpYuBRZqB0WizcjBVu/SLpJHRrKRrJI02YYdENBlTKZpAFZcdAE0fH1I='	0.034332942217588425	0.028194118291139603	0.01591647	0.022055294	0.42852277	0.44816118	0.05836716294288635	0.058238079150517784	0.04661059	0.050249413	0.013110981	0.012277648	0.004673004150390625	0.019073486328125
-1	-1	-1	-1	401.0	0.0	0.0	2.5000000000002274	0.0	1.1699999999998454	11.340000000000146	0.2300000000000182	0.010000000000218279	0.01999999999998181	2.009999999999991	0.36999999999989086	1.0900000000001455	0.1999999999998181	0.16000000000008185	ICAM555_ROS488_VECad647_placa21__Plate_D_p00_0_D08f03d0.TIF	ICAM555_ROS488_VECad647_placa21__Plate_D_p00_0_D08f03d2.TIF	label.ICAM555_ROS488_VECad647_placa21__Plate_D_p00_0_D08f03d0.TIF	ICAM555_ROS488_VECad647_placa21__Plate_D_p00_0_D08f03d3.TIF	0	0	0	0	340	1500	1	1536	1536	1536	1536	340	b'eLuImp35G21TDtqynKxmpYuBBW16aKPNSir26mgVSSOjWUnXSBptwg6JaDKmUjSBKi47AFg/H1Y='	0.03349960595369339	0.023721961304545403	0.012277646	0.017583136	0.42852277	0.44816118	0.05613997081915537	0.0556306391954422	0.0413051	0.03963843	0.012277648	0.007805491	0.00591278076171875	0.018342336018880207
-1	-1	-1	-1	433.0	0.0	0.0	2.2400000000002365	0.0	1.2199999999998	11.25	0.2400000000000091	0.009999999999990905	0.01999999999998181	2.190000000000282	0.4399999999998272	1.1299999999998818	0.21000000000003638	0.16000000000008185	ICAM555_ROS488_VECad647_placa21__Plate_D_p00_0_D08f04d0.TIF	ICAM555_ROS488_VECad647_placa21__Plate_D_p00_0_D08f04d2.TIF	label.ICAM555_ROS488_VECad647_placa21__Plate_D_p00_0_D08f04d0.TIF	ICAM555_ROS488_VECad647_placa21__Plate_D_p00_0_D08f04d3.TIF	0	0	0	0	341	1500	1	1536	1536	1536	1536	341	b'eLuImp35G21TDtqynKxmpYuBRZqByWizcjBVu/SLpJHRrKRrJI02YYdENBlTKZpAFZcdAGNfH1o='	0.0359996072947979	0.023721961304545403	0.013110984	0.017583136	0.42852277	0.44816118	0.05998606483141581	0.05715442697207133	0.04661059	0.03963843	0.016749803	0.011444313	0.003941853841145833	0.02288818359375
-1	-1	-1	-1	500.0	0.0	0.0	2.2100000000000364	0.0	1.1699999999998454	10.829999999999927	0.2300000000000182	0.009999999999990905	0.009999999999990905	2.1200000000003456	0.30999999999994543	1.0799999999999272	0.15999999999985448	0.12000000000011823	ICAM555_ROS488_VECad647_placa21__Plate_D_p00_0_D08f05d0.TIF	ICAM555_ROS488_VECad647_placa21__Plate_D_p00_0_D08f05d2.TIF	label.ICAM555_ROS488_VECad647_placa21__Plate_D_p00_0_D08f05d0.TIF	ICAM555_ROS488_VECad647_placa21__Plate_D_p00_0_D08f05d3.TIF	0	0	0	0	342	1500	1	1536	1536	1536	1536	342	b'eLuImp35G21TDtqynKxmpYuBRZqB6WizcjBVu/SLpJHRrKRrJI02YYdENBlTKZpAFZcdAG5/H14='	0.034332942217588425	0.023721961304545403	0.015083134	0.017583136	0.42852277	0.44816118	0.0546175092458725	0.05249551932017008	0.04494392	0.03963843	0.016749803	0.011444313	0.002574920654296875	0.006071726481119792
-1	-1	-1	-1	588.0	0.0	0.0	2.3600000000001273	0.0	1.1800000000000637	14.059999999999945	0.2300000000000182	0.009999999999990905	0.009999999999990905	2.599999999999909	0.36000000000012733	1.1399999999998727	0.21000000000003638	0.14999999999986358	ICAM555_ROS488_VECad647_placa21__Plate_D_p00_0_D08f06d0.TIF	ICAM555_ROS488_VECad647_placa21__Plate_D_p00_0_D08f06d2.TIF	label.ICAM555_ROS488_VECad647_placa21__Plate_D_p00_0_D08f06d0.TIF	ICAM555_ROS488_VECad647_placa21__Plate_D_p00_0_D08f06d3.TIF	0	0	0	0	343	1500	1	1536	1536	1536	1536	343	b'eLuImp35G21TDtqynKxmpYuBxWizcpBVu/SLpJHRrKRrJI02YYdENBlTKZpAFZcdAHmfH2I='	0.04047176241874695	0.029027452692389488	0.02205529	0.022055298	0.42852277	0.44816118	0.06579425930976868	0.0569310188293457	0.061693728	0.055554904	0.018416472	0.013110981	0.0008900960286458334	0.0017801920572916667
-1	-1	-1	-1	604.0	0.0	0.0	2.1399999999998727	0.0	1.150000000000091	14.059999999999945	0.2300000000000182	0.009999999999990905	0.009999999999990905	2.410000000000082	0.2999999999999545	1.0100000000002183	0.1799999999998363	0.13000000000010914	ICAM555_ROS488_VECad647_placa21__Plate_D_p00_0_D08f07d0.TIF	ICAM555_ROS488_VECad647_placa21__Plate_D_p00_0_D08f07d2.TIF	label.ICAM555_ROS488_VECad647_placa21__Plate_D_p00_0_D08f07d0.TIF	ICAM555_ROS488_VECad647_placa21__Plate_D_p00_0_D08f07d3.TIF	0	0	0	0	344	1500	1	1536	1536	1536	1536	344	b'eLuImp35G21TDtqynKxmpYuBRZqB+WizcjBVu/SLpJHRrKRrJI02YYdENBlTKZpAFZcdAIS/H2Y='	0.03963842988014221	0.029027452692389488	0.02205529	0.025694117	0.42852277	0.44816118	0.06458403666814168	0.05785597860813141	0.05722157	0.055554904	0.017583137	0.011444313	0.0006993611653645834	0.002765655517578125
-1	-1	-1	-1	745.0	0.0	0.0	2.369999999999891	0.0	1.1700000000000728	12.940000000000282	0.2699999999999818	0.010000000000218279	0.009999999999763531	2.4600000000000364	0.30999999999994543	1.0900000000001455	0.1799999999998363	0.13000000000010914	ICAM555_ROS488_VECad647_placa21__Plate_D_p00_0_D08f08d0.TIF	ICAM555_ROS488_VECad647_placa21__Plate_D_p00_0_D08f08d2.TIF	label.ICAM555_ROS488_VECad647_placa21__Plate_D_p00_0_D08f08d0.TIF	ICAM555_ROS488_VECad647_placa21__Plate_D_p00_0_D08f08d3.TIF	0	0	0	0	345	1500	1	1536	1536	1536	1536	345	b'eLuImp35G21TDtqynKxmpYuBRZqBxWizcjBVu/SLpJHRrKRrJI02YYdENBlTKZpAFZcdAI/fH2o='	0.04047176241874695	0.03349960595369339	0.022055298	0.025694117	0.42852277	0.44816118	0.06672683854897817	0.06394079824288686	0.061693728	0.060860395	0.013110981	0.012277648	0.002002716064453125	0.008519490559895834
-1	-1	-1	-1	538.0	0.0	0.0	2.160000000000082	0.0	1.1599999999998545	11.6700000000003	0.22000000000002728	0.009999999999990905	0.009999999999990905	2.0799999999999272	0.2899999999999636	1.0399999999999636	0.17000000000007276	0.12999999999988177	ICAM555_ROS488_VECad647_placa21__Plate_D_p00_0_D08f09d0.TIF	ICAM555_ROS488_VECad647_placa21__Plate_D_p00_0_D08f09d2.TIF	label.ICAM555_ROS488_VECad647_placa21__Plate_D_p00_0_D08f09d0.TIF	ICAM555_ROS488_VECad647_placa21__Plate_D_p00_0_D08f09d3.TIF	0	0	0	0	346	1500	1	1536	1536	1536	1536	346	b'eLuImp35G21TDtqynKxmpYuBBW0KtdFmJRV7dbSKpJHRrKRrJI02YYdENBlTKZpAFZcdAJr/H24='	0.0359996072947979	0.028194118291139603	0.016749807	0.022055294	0.42852277	0.44816118	0.06245350341002146	0.05471913516521454	0.05191608	0.04941608	0.017583137	0.012277648	0.0004132588704427083	0.0008900960286458334
-1	-1	-1	-1	927.0	0.0	0.0	2.4200000000000728	0.0	1.2499999999997726	13.149999999999864	0.2599999999999909	0.009999999999990905	0.009999999999990905	2.9500000000000455	0.3000000000001819	1.099999999999909	0.17000000000007276	0.12999999999988177	ICAM555_ROS488_VECad647_placa21__Plate_D_p00_0_D08f10d0.TIF	ICAM555_ROS488_VECad647_placa21__Plate_D_p00_0_D08f10d2.TIF	label.ICAM555_ROS488_VECad647_placa21__Plate_D_p00_0_D08f10d0.TIF	ICAM555_ROS488_VECad647_placa21__Plate_D_p00_0_D08f10d3.TIF	0	0	0	0	347	1500	1	1536	1536	1536	1536	347	b'eLuImp35G21TDtqynKxmpYuBRZrh6PDVoKp26RdJI6NZSddIGm3CDoloMqZSNIEqLjsAQgMfTg=='	0.045777253806591034	0.053888238966464996	0.016749807	0.021221958	0.42852277	0.44816118	0.06554348766803741	0.07767558594544728	0.061693728	0.07147138	0.017583137	0.013110981	0.004037221272786458	0.0293731689453125
-1	-1	-1	-1	579.0	0.0	0.0	2.5099999999997635	0.0	1.2399999999997817	10.150000000000091	0.21000000000003638	0.009999999999763531	0.010000000000218279	2.410000000000082	0.2899999999999636	1.0900000000001455	0.16999999999984539	0.13000000000010914	ICAM555_ROS488_VECad647_placa21__Plate_D_p00_0_D08f11d0.TIF	ICAM555_ROS488_VECad647_placa21__Plate_D_p00_0_D08f11d2.TIF	label.ICAM555_ROS488_VECad647_placa21__Plate_D_p00_0_D08f11d0.TIF	ICAM555_ROS488_VECad647_placa21__Plate_D_p00_0_D08f11d3.TIF	0	0	0	0	348	1500	1	1536	1536	1536	1536	348	b'eLuImp35G21TDtqynKxmpYuBRZqh4WizcjBVu/SLpJHRrKRrJI02YYdENBlTKZpAFZcdAE0jH1I='	0.0449439212679863	0.034332942217588425	0.02038863	0.022888623	0.42852277	0.44816118	0.06851709882418315	0.06255607803662618	0.061693728	0.05919373	0.017583137	0.013110981	0.0009854634602864583	0.0006993611653645834
-1	-1	-1	-1	467.0	0.0	0.0	2.2100000000000364	0.0	1.1300000000001091	6.6099999999999	0.2400000000000091	0.01999999999998181	0.009999999999990905	1.4400000000000546	0.2899999999999636	1.0700000000001637	0.18000000000006366	0.13999999999987267	ICAM555_ROS488_VECad647_placa21__Plate_D_p00_0_D09f00d0.TIF	ICAM555_ROS488_VECad647_placa21__Plate_D_p00_0_D09f00d2.TIF	label.ICAM555_ROS488_VECad647_placa21__Plate_D_p00_0_D09f00d0.TIF	ICAM555_ROS488_VECad647_placa21__Plate_D_p00_0_D09f00d3.TIF	0	0	0	0	349	1500	1	1536	1536	1536	1536	349	b'eLuImp35G21TDtqynKxmpYuB5ejw1SCrdukXSSOjWUnXSBptwg6JaDKmUjSBKi47AEILH04='	0.028194118291139603	0.01758313737809658	0.00894431	0.006138824	0.42852277	0.44816118	0.04734619458516439	0.0422299454609553	0.033499606	0.022055294	0.011444313	0.0069721574	0.001811981201171875	0.015481313069661459
-1	-1	-1	-1	693.0	0.0	0.0	2.400000000000091	0.0	1.1600000000000819	5.910000000000082	0.25	0.009999999999990905	0.009999999999990905	2.0499999999999545	0.3500000000001364	1.1599999999998545	0.2300000000000182	0.16999999999984539	ICAM555_ROS488_VECad647_placa21__Plate_D_p00_0_D09f01d0.TIF	ICAM555_ROS488_VECad647_placa21__Plate_D_p00_0_D09f01d2.TIF	label.ICAM555_ROS488_VECad647_placa21__Plate_D_p00_0_D09f01d0.TIF	ICAM555_ROS488_VECad647_placa21__Plate_D_p00_0_D09f01d3.TIF	0	0	0	0	350	1500	1	1536	1536	1536	1536	350	b'eLuImp35G21TDtqynKxmpYuBZZqB4WizcjBVu/SLpJHRrKRrJI02YYdENBlTKZpAFZcdAE0rH1I='	0.029027452692389488	0.018416471779346466	0.015916467	0.02122196	0.42852277	0.44816118	0.0540328174829483	0.05612883965174357	0.040471762	0.038805097	0.013110981	0.007805491	0.006135304768880208	0.02346038818359375
-1	-1	-1	-1	76.0	0.0	0.0	2.1600000000003092	0.0	1.190000000000282	3.959999999999809	0.2899999999999636	0.010000000000218279	0.01999999999998181	0.5799999999999272	0.34999999999990905	1.150000000000091	0.1899999999998272	0.17000000000007276	ICAM555_ROS488_VECad647_placa21__Plate_D_p00_0_D09f02d0.TIF	ICAM555_ROS488_VECad647_placa21__Plate_D_p00_0_D09f02d2.TIF	label.ICAM555_ROS488_VECad647_placa21__Plate_D_p00_0_D09f02d0.TIF	ICAM555_ROS488_VECad647_placa21__Plate_D_p00_0_D09f02d3.TIF	0	0	0	0	351	1500	1	1536	1536	1536	1536	351	b'eLuImp35G21TDtqynKxmpYuBZZqB0WizcjBVu/SLpJHRrKRrJI02YYdENBlTKZpAFZcdAFhLH1Y='	0.024555295705795288	0.016749802976846695	0.0044721533	0.0036388226	0.42852277	0.44816118	0.03235038369894028	0.02302297701438268	0.029027453	0.018416472	0.007805491	0.0069721574	0.0029246012369791665	0.05229314168294271
-1	-1	-1	-1	119.0	0.0	0.0	2.0800000000001546	0.0	1.099999999999909	3.300000000000182	0.2599999999999909	0.009999999999990905	0.009999999999990905	0.6499999999998636	0.3500000000001364	1.0399999999999636	0.13999999999987267	0.13000000000010914	ICAM555_ROS488_VECad647_placa21__Plate_D_p00_0_D09f03d0.TIF	ICAM555_ROS488_VECad647_placa21__Plate_D_p00_0_D09f03d2.TIF	label.ICAM555_ROS488_VECad647_placa21__Plate_D_p00_0_D09f03d0.TIF	ICAM555_ROS488_VECad647_placa21__Plate_D_p00_0_D09f03d3.TIF	0	0	0	0	352	1500	1	1536	1536	1536	1536	352	b'eLuImp35G21TDtqynKxmpYuBJW16aKPNSir26mgVSSOjWUnXSBptwg6JaDKmUjSBKi47AGNrH1o='	0.024555295705795288	0.016749802976846695	0.0044721533	0.0016666688	0.42852277	0.44816118	0.03466340899467468	0.024081110954284668	0.029027453	0.018416472	0.011444313	0.0069721574	0.008996327718098959	0.007979075113932291
-1	-1	-1	-1	131.0	0.0	0.0	2.160000000000082	0.0	1.1799999999998363	3.380000000000109	0.2500000000002274	0.010000000000218279	0.009999999999763531	0.7899999999999636	0.34999999999990905	1.0799999999999272	0.18000000000006366	0.11999999999989086	ICAM555_ROS488_VECad647_placa21__Plate_D_p00_0_D09f04d0.TIF	ICAM555_ROS488_VECad647_placa21__Plate_D_p00_0_D09f04d2.TIF	label.ICAM555_ROS488_VECad647_placa21__Plate_D_p00_0_D09f04d0.TIF	ICAM555_ROS488_VECad647_placa21__Plate_D_p00_0_D09f04d3.TIF	0	0	0	0	353	1500	1	1536	1536	1536	1536	353	b'eLuImp35G21TDtqynKxmpYuBZZqByWizcjBVu/SLpJHRrKRrJI02YYdENBlTKZpAFZcdAG6LH14='	0.029860787093639374	0.01758313737809658	0.004472155	0.0036388226	0.42852277	0.44816118	0.041885907451311745	0.027071515719095867	0.034332942	0.018416472	0.012277648	0.0069721574	0.001621246337890625	0.0013033548990885417
-1	-1	-1	-1	166.0	0.0	0.0	2.2800000000002	0.0	1.1199999999998909	3.3300000000001546	0.2599999999999909	0.009999999999990905	0.01999999999998181	0.849999999999909	0.33999999999991815	1.099999999999909	0.18000000000006366	0.14999999999986358	ICAM555_ROS488_VECad647_placa21__Plate_D_p00_0_D09f05d0.TIF	ICAM555_ROS488_VECad647_placa21__Plate_D_p00_0_D09f05d2.TIF	label.ICAM555_ROS488_VECad647_placa21__Plate_D_p00_0_D09f05d0.TIF	ICAM555_ROS488_VECad647_placa21__Plate_D_p00_0_D09f05d3.TIF	0	0	0	0	354	1500	1	1536	1536	1536	1536	354	b'eLuImp35G21TDtqynKxmpYuBZZqB6WizcjBVu/SLpJHRrKRrJI02YYdENBlTKZpAFZcdAHmrH2I='	0.024555295705795288	0.016749802976846695	0.004472157	0.0008333344	0.42852277	0.44816118	0.03823002427816391	0.024926356971263885	0.029027453	0.017583137	0.011444313	0.0069721574	0.0057220458984375	0.0033696492513020835
-1	-1	-1	-1	209.0	0.0	0.0	2.3700000000001182	0.0	1.2000000000000455	5.2000000000000455	0.2699999999999818	0.009999999999990905	0.01999999999998181	1.1099999999999	0.34999999999990905	1.1200000000001182	0.20000000000004547	0.16000000000008185	ICAM555_ROS488_VECad647_placa21__Plate_D_p00_0_D09f06d0.TIF	ICAM555_ROS488_VECad647_placa21__Plate_D_p00_0_D09f06d2.TIF	label.ICAM555_ROS488_VECad647_placa21__Plate_D_p00_0_D09f06d0.TIF	ICAM555_ROS488_VECad647_placa21__Plate_D_p00_0_D09f06d3.TIF	0	0	0	0	355	1500	1	1536	1536	1536	1536	355	b'eLuImp35G21TDtqynKxmpYuB5WizcpBVu/SLpJHRrKRrJI02YYdENBlTKZpAFZcdAITLH2Y='	0.029027452692389488	0.01758313737809658	0.0044721533	0.0016666688	0.42852277	0.44816118	0.04293614625930786	0.029860307772954304	0.033499606	0.018416472	0.016749803	0.007805491	0.0024477640787760415	0.0012079874674479167
-1	-1	-1	-1	272.0	0.0	0.0	2.130000000000109	0.0	1.1800000000000637	6.069999999999709	0.2599999999999909	0.009999999999990905	0.009999999999990905	1.1000000000003638	0.3500000000001364	1.1099999999999	0.20000000000004547	0.13999999999987267	ICAM555_ROS488_VECad647_placa21__Plate_D_p00_0_D09f07d0.TIF	ICAM555_ROS488_VECad647_placa21__Plate_D_p00_0_D09f07d2.TIF	label.ICAM555_ROS488_VECad647_placa21__Plate_D_p00_0_D09f07d0.TIF	ICAM555_ROS488_VECad647_placa21__Plate_D_p00_0_D09f07d3.TIF	0	0	0	0	356	1500	1	1536	1536	1536	1536	356	b'eLuImp35G21TDtqynKxmpYuBZZqB+WizcjBVu/SLpJHRrKRrJI02YYdENBlTKZpAFZcdAI/rH2o='	0.024555295705795288	0.016749802976846695	0.004472157	0.0036388226	0.42852277	0.44816118	0.04302637775739034	0.03222294648488363	0.029027453	0.018416472	0.012277648	0.0069721574	0.009218851725260416	0.010331471761067709
-1	-1	-1	-1	331.0	0.0	0.0	2.190000000000282	0.0	1.1599999999998545	6.529999999999973	0.2699999999999818	0.009999999999990905	0.01999999999998181	1.2799999999999727	0.36000000000012733	1.0600000000001728	0.1799999999998363	0.15000000000009095	ICAM555_ROS488_VECad647_placa21__Plate_D_p00_0_D09f08d0.TIF	ICAM555_ROS488_VECad647_placa21__Plate_D_p00_0_D09f08d2.TIF	label.ICAM555_ROS488_VECad647_placa21__Plate_D_p00_0_D09f08d0.TIF	ICAM555_ROS488_VECad647_placa21__Plate_D_p00_0_D09f08d3.TIF	0	0	0	0	357	1500	1	1536	1536	1536	1536	357	b'eLuImp35G21TDtqynKxmpYuBZZqBxWizcjBVu/SLpJHRrKRrJI02YYdENBlTKZpAFZcdAJsLH24='	0.028194118291139603	0.01758313737809658	0.0053054914	0.0036388226	0.42852277	0.44816118	0.04466225206851959	0.036578379571437836	0.029860787	0.018416472	0.011444313	0.0069721574	0.009441375732421875	0.0023523966471354165
-1	-1	-1	-1	208.0	0.0	0.0	2.1299999999998818	0.0	1.2000000000000455	4.5799999999997	0.2300000000000182	0.009999999999990905	0.009999999999990905	0.9500000000000455	0.3000000000001819	1.0199999999999818	0.20000000000004547	0.15999999999985448	ICAM555_ROS488_VECad647_placa21__Plate_D_p00_0_D09f09d0.TIF	ICAM555_ROS488_VECad647_placa21__Plate_D_p00_0_D09f09d2.TIF	label.ICAM555_ROS488_VECad647_placa21__Plate_D_p00_0_D09f09d0.TIF	ICAM555_ROS488_VECad647_placa21__Plate_D_p00_0_D09f09d3.TIF	0	0	0	0	358	1500	1	1536	1536	1536	1536	358	b'eLuImp35G21TDtqynKxmpYuBJW0KtdFmJRV7dbSKpJHRrKRrJI02YYdENBlTKZpAFZcdAKYrH3I='	0.029027452692389488	0.01758313737809658	0.0044721533	0.0036388226	0.42852277	0.44816118	0.043809205293655396	0.029137499630451202	0.033499606	0.018416472	0.012277648	0.007805491	0.006707509358723958	0.0009218851725260416
-1	-1	-1	-1	388.0	0.0	0.0	2.4300000000000637	0.0	1.1300000000001091	5.040000000000191	0.2300000000000182	0.009999999999990905	0.009999999999990905	1.259999999999991	0.2899999999999636	1.0299999999997453	0.15999999999985448	0.13000000000010914	ICAM555_ROS488_VECad647_placa21__Plate_D_p00_0_D09f10d0.TIF	ICAM555_ROS488_VECad647_placa21__Plate_D_p00_0_D09f10d2.TIF	label.ICAM555_ROS488_VECad647_placa21__Plate_D_p00_0_D09f10d0.TIF	ICAM555_ROS488_VECad647_placa21__Plate_D_p00_0_D09f10d3.TIF	0	0	0	0	359	1500	1	1536	1536	1536	1536	359	b'eLuImp35G21TDtqynKxmpYuBZZrh6PDVoKp26RdJI6NZSddIGm3CDoloMqZSNIEqLjsATS8fUg=='	0.028194118291139603	0.01758313737809658	0.0053054877	0.0053054914	0.42852277	0.44816118	0.04498031735420227	0.03676419208447138	0.033499606	0.022055294	0.012277648	0.0069721574	0.011952718098958334	0.019232432047526043
-1	-1	-1	-1	57.0	0.0	0.0	2.240000000000009	0.0	1.099999999999909	2.7200000000000273	0.25	0.009999999999990905	0.009999999999990905	0.4800000000000182	0.2899999999999636	1.0399999999999636	0.15999999999985448	0.13000000000010914	ICAM555_ROS488_VECad647_placa21__Plate_D_p00_0_D09f11d0.TIF	ICAM555_ROS488_VECad647_placa21__Plate_D_p00_0_D09f11d2.TIF	label.ICAM555_ROS488_VECad647_placa21__Plate_D_p00_0_D09f11d0.TIF	ICAM555_ROS488_VECad647_placa21__Plate_D_p00_0_D09f11d3.TIF	0	0	0	0	360	1500	1	1536	1536	1536	1536	360	b'eLuImp35G21TDtqynKxmpYuBZZqh4WizcjBVu/SLpJHRrKRrJI02YYdENBlTKZpAFZcdAFhPH1Y='	0.029860787093639374	0.018416471779346466	0.004472155	0.004472159	0.42852277	0.44816118	0.03657784312963486	0.026108520726362865	0.034332942	0.022888627	0.013110981	0.0069721574	0.00012715657552083334	0.015195210774739584
-1	-1	-1	-1	578.0	0.0	0.0	2.2600000000002183	0.0	1.180000000000291	8.109999999999673	0.22000000000025466	0.010000000000218279	0.01999999999998181	2.259999999999991	0.35999999999989996	1.0899999999999181	0.21000000000003638	0.14000000000010004	ICAM555_ROS488_VECad647_placa21__Plate_D_p00_0_D10f00d0.TIF	ICAM555_ROS488_VECad647_placa21__Plate_D_p00_0_D10f00d2.TIF	label.ICAM555_ROS488_VECad647_placa21__Plate_D_p00_0_D10f00d0.TIF	ICAM555_ROS488_VECad647_placa21__Plate_D_p00_0_D10f00d3.TIF	0	0	0	0	361	1500	1	1536	1536	1536	1536	361	b'eLuImp35G21TDtqynKxmJTjLjA5fDapql36RNDKalXSNpNEm7JCIJmMqRROo4rIDAOigHy4='	0.029860787093639374	0.027360785752534866	0.012277646	0.031832945	0.42852277	0.44816118	0.051402583718299866	0.06849539279937744	0.0413051	0.05919373	0.013110981	0.011444313	0.005690256754557292	0.054931640625
-1	-1	-1	-1	955.0	0.0	0.0	2.3500000000001364	0.0	1.2799999999999727	10.389999999999873	0.22000000000002728	0.009999999999990905	0.009999999999990905	2.290000000000191	0.37999999999988177	1.0499999999999545	0.18000000000006366	0.12999999999988177	ICAM555_ROS488_VECad647_placa21__Plate_D_p00_0_D10f01d0.TIF	ICAM555_ROS488_VECad647_placa21__Plate_D_p00_0_D10f01d2.TIF	label.ICAM555_ROS488_VECad647_placa21__Plate_D_p00_0_D10f01d0.TIF	ICAM555_ROS488_VECad647_placa21__Plate_D_p00_0_D10f01d3.TIF	0	0	0	0	362	1500	1	1536	1536	1536	1536	362	b'eLuImp35G21TDtqynKxmJTjLGI42KwdTtUu/SBoZzUq6RtJoE3ZIRJMxlaIJVHHZAQDzwB8y'	0.0449439212679863	0.053888238966464996	0.022055298	0.03183294	0.42852277	0.44816118	0.07099413871765137	0.09337235490481059	0.06699921	0.08208235	0.016749803	0.013110981	0.016244252522786457	0.09365081787109375
-1	-1	-1	-1	391.0	0.0	0.0	2.3199999999999363	0.0	1.209999999999809	10.08999999999969	0.25	0.01999999999998181	0.01999999999998181	1.7000000000000455	0.3500000000001364	1.1199999999998909	0.21000000000003638	0.18000000000006366	ICAM555_ROS488_VECad647_placa21__Plate_D_p00_0_D10f02d0.TIF	ICAM555_ROS488_VECad647_placa21__Plate_D_p00_0_D10f02d2.TIF	label.ICAM555_ROS488_VECad647_placa21__Plate_D_p00_0_D10f02d0.TIF	ICAM555_ROS488_VECad647_placa21__Plate_D_p00_0_D10f02d3.TIF	0	0	0	0	363	1500	1	1536	1536	1536	1536	363	b'eLuImp35G21TDtqynKxmJTjLGI02KwdTtUu/SBoZzUq6RtJoE3ZIRJMxlaIJVHHZAQD+4B82'	0.029027452692389488	0.022888626903295517	0.0069721565	0.014249802	0.42852277	0.44816118	0.04770474135875702	0.06085497637589773	0.035166275	0.032666273	0.012277648	0.011444313	0.011889139811197916	0.14190673828125
-1	-1	-1	-1	447.0	0.0	0.0	2.2999999999999545	0.0	1.1900000000000546	11.070000000000164	0.1999999999998181	0.01999999999998181	0.01999999999998181	1.800000000000182	0.35999999999989996	1.1400000000001	0.15999999999985448	0.14000000000010004	ICAM555_ROS488_VECad647_placa21__Plate_D_p00_0_D10f03d0.TIF	ICAM555_ROS488_VECad647_placa21__Plate_D_p00_0_D10f03d2.TIF	label.ICAM555_ROS488_VECad647_placa21__Plate_D_p00_0_D10f03d0.TIF	ICAM555_ROS488_VECad647_placa21__Plate_D_p00_0_D10f03d3.TIF	0	0	0	0	364	1500	1	1536	1536	1536	1536	364	b'eLuImp35G21TDtqynKxmJTjL0KKHNtqspGavjkaRNDKalXSNpNEm7JCIJmMqRROo4rIDAAoPHzo='	0.029027452692389488	0.022888626903295517	0.0069721565	0.015083134	0.42852277	0.44816118	0.04651679595311483	0.059609184662501015	0.035166275	0.033499606	0.011444313	0.011444313	0.0018437703450520833	0.08017222086588542
-1	-1	-1	-1	296.0	0.0	0.0	2.3799999999998818	0.0	1.180000000000291	7.319999999999936	0.209999999999809	0.009999999999990905	0.020000000000209184	1.3799999999998818	0.3100000000001728	1.0699999999999363	0.16000000000008185	0.12999999999988177	ICAM555_ROS488_VECad647_placa21__Plate_D_p00_0_D10f04d0.TIF	ICAM555_ROS488_VECad647_placa21__Plate_D_p00_0_D10f04d2.TIF	label.ICAM555_ROS488_VECad647_placa21__Plate_D_p00_0_D10f04d0.TIF	ICAM555_ROS488_VECad647_placa21__Plate_D_p00_0_D10f04d3.TIF	0	0	0	0	365	1500	1	1536	1536	1536	1536	365	b'eLuImp35G21TDtqynKxmJTjLmIw2KwdTtUu/SBoZzUq6RtJoE3ZIRJMxlaIJVHHZAQAVLx8+'	0.029027452692389488	0.02205529436469078	0.0053054895	0.006138824	0.42852277	0.44816118	0.0432359923919042	0.04827842116355896	0.034332942	0.023721961	0.012277648	0.007805491	0.001239776611328125	0.039164225260416664
-1	-1	-1	-1	461.0	0.0	0.0	2.1700000000003	0.0	1.4199999999998454	7.069999999999936	0.22000000000002728	0.009999999999990905	0.01999999999998181	1.9700000000002547	0.3500000000001364	1.099999999999909	0.19000000000005457	0.15000000000009095	ICAM555_ROS488_VECad647_placa21__Plate_D_p00_0_D10f05d0.TIF	ICAM555_ROS488_VECad647_placa21__Plate_D_p00_0_D10f05d2.TIF	label.ICAM555_ROS488_VECad647_placa21__Plate_D_p00_0_D10f05d0.TIF	ICAM555_ROS488_VECad647_placa21__Plate_D_p00_0_D10f05d3.TIF	0	0	0	0	366	1500	1	1536	1536	1536	1536	366	b'eLuImp35G21TDtqynKxmJTjLmI42KwdTtUu/SBoZzUq6RtJoE3ZIRJMxlaIJVHHZAQAgTx9C'	0.029860787093639374	0.023721961304545403	0.010610983	0.022055294	0.42852277	0.44816118	0.04895202318827311	0.06456734736760457	0.03963843	0.04411059	0.013110981	0.011444313	0.003719329833984375	0.05509058634440104
-1	-1	-1	-1	399.0	0.0	0.0	2.209999999999809	0.0	1.2000000000000455	9.11999999999989	0.22000000000025466	0.01999999999998181	0.009999999999763531	1.819999999999709	0.36999999999989086	1.0899999999999181	0.1899999999998272	0.14000000000010004	ICAM555_ROS488_VECad647_placa21__Plate_D_p00_0_D10f06d0.TIF	ICAM555_ROS488_VECad647_placa21__Plate_D_p00_0_D10f06d2.TIF	label.ICAM555_ROS488_VECad647_placa21__Plate_D_p00_0_D10f06d0.TIF	ICAM555_ROS488_VECad647_placa21__Plate_D_p00_0_D10f06d3.TIF	0	0	0	0	367	1500	1	1536	1536	1536	1536	367	b'eLuImp35G21TDtqynKxmJTjLjDYrB1W1S79IGhnNSrpG0mgTdkhEkzGVoglUcdkBACtvH0Y='	0.034332942217588425	0.027360785752534866	0.009777643	0.010610983	0.42852277	0.44816118	0.05086199939250946	0.055923918883005776	0.03963843	0.033499606	0.017583137	0.012277648	0.0036557515462239585	0.02269744873046875
-1	-1	-1	-1	577.0	0.0	0.0	2.2800000000002	0.0	1.1100000000003547	10.299999999999727	0.2600000000002183	0.010000000000218279	0.01999999999998181	2.2100000000002638	0.30999999999994543	1.0799999999999272	0.16000000000008185	0.12999999999988177	ICAM555_ROS488_VECad647_placa21__Plate_D_p00_0_D10f07d0.TIF	ICAM555_ROS488_VECad647_placa21__Plate_D_p00_0_D10f07d2.TIF	label.ICAM555_ROS488_VECad647_placa21__Plate_D_p00_0_D10f07d0.TIF	ICAM555_ROS488_VECad647_placa21__Plate_D_p00_0_D10f07d3.TIF	0	0	0	0	368	1500	1	1536	1536	1536	1536	368	b'eLuImp35G21TDtqynKxmJTjLmI82KwdTtUu/SBoZzUq6RtJoE3ZIRJMxlaIJVHHZAQA2jx9K'	0.034332942217588425	0.029027452692389488	0.016749807	0.03183294	0.42852277	0.44816118	0.05729447305202484	0.06731727719306946	0.050249413	0.060860395	0.013110981	0.012277648	0.0022252400716145835	0.021966298421223957
-1	-1	-1	-1	714.0	0.0	0.0	2.3600000000001273	0.0	1.1900000000000546	13.629999999999882	0.20000000000004547	0.009999999999990905	0.009999999999990905	2.1900000000000546	0.3000000000001819	1.0700000000001637	0.16999999999984539	0.14000000000010004	ICAM555_ROS488_VECad647_placa21__Plate_D_p00_0_D10f08d0.TIF	ICAM555_ROS488_VECad647_placa21__Plate_D_p00_0_D10f08d2.TIF	label.ICAM555_ROS488_VECad647_placa21__Plate_D_p00_0_D10f08d0.TIF	ICAM555_ROS488_VECad647_placa21__Plate_D_p00_0_D10f08d3.TIF	0	0	0	0	369	1500	1	1536	1536	1536	1536	369	b'eLuImp35G21TDtqynKxmJTjLWIw2KwdTtUu/SBoZzUq6RtJoE3ZIRJMxlaIJVHHZAQBBrx9O'	0.03963842988014221	0.034332942217588425	0.02569412	0.03547176	0.42852277	0.44816118	0.06903958817323048	0.08351367712020874	0.061693728	0.07147138	0.013110981	0.011444313	0.005594889322916667	0.1064300537109375
-1	-1	-1	-1	515.0	0.0	0.0	2.4300000000000637	0.0	1.1799999999998363	12.710000000000036	0.2300000000000182	0.009999999999763531	0.010000000000218279	2.229999999999791	0.2999999999999545	1.1000000000001364	0.16999999999984539	0.13000000000010914	ICAM555_ROS488_VECad647_placa21__Plate_D_p00_0_D10f09d0.TIF	ICAM555_ROS488_VECad647_placa21__Plate_D_p00_0_D10f09d2.TIF	label.ICAM555_ROS488_VECad647_placa21__Plate_D_p00_0_D10f09d0.TIF	ICAM555_ROS488_VECad647_placa21__Plate_D_p00_0_D10f09d3.TIF	0	0	0	0	370	1500	1	1536	1536	1536	1536	370	b'eLuImp35G21TDtqynKxmJc0KtdFmJTV7dbSqeUZEs5KukTTahB0S0WRMpWgCVVx2AEzPH1I='	0.03516627475619316	0.029027452692389488	0.016749803	0.030166278	0.42852277	0.44816118	0.05961586534976959	0.06462199489275615	0.051082745	0.05919373	0.016749803	0.012277648	0.0008265177408854166	0.010840098063151041
-1	-1	-1	-1	626.0	0.0	0.0	2.1700000000000728	0.0	1.1199999999998909	12.200000000000045	0.2400000000000091	0.009999999999990905	0.009999999999990905	2.4700000000000273	0.3500000000001364	1.0599999999999454	0.20000000000027285	0.15000000000009095	ICAM555_ROS488_VECad647_placa21__Plate_D_p00_0_D10f10d0.TIF	ICAM555_ROS488_VECad647_placa21__Plate_D_p00_0_D10f10d2.TIF	label.ICAM555_ROS488_VECad647_placa21__Plate_D_p00_0_D10f10d0.TIF	ICAM555_ROS488_VECad647_placa21__Plate_D_p00_0_D10f10d3.TIF	0	0	0	0	371	1500	1	1536	1536	1536	1536	371	b'eLuImp35G21TDtqynKxmJSjLGI4OXw2qapd+kTQympV0jaTRJuyQiCZjKkUTqOKyAwDzxB8y'	0.0359996072947979	0.034332942217588425	0.016749807	0.030166283	0.42852277	0.44816118	0.06002132594585419	0.0712226430575053	0.05191608	0.06616588	0.017583137	0.013110981	0.004609425862630208	0.01621246337890625
-1	-1	-1	-1	323.0	0.0	0.0	2.200000000000273	0.0	1.1700000000000728	8.8599999999999	0.2400000000000091	0.01999999999998181	0.009999999999990905	1.509999999999991	0.3400000000001455	1.0799999999999272	0.18000000000029104	0.13999999999987267	ICAM555_ROS488_VECad647_placa21__Plate_D_p00_0_D10f11d0.TIF	ICAM555_ROS488_VECad647_placa21__Plate_D_p00_0_D10f11d2.TIF	label.ICAM555_ROS488_VECad647_placa21__Plate_D_p00_0_D10f11d0.TIF	ICAM555_ROS488_VECad647_placa21__Plate_D_p00_0_D10f11d3.TIF	0	0	0	0	372	1500	1	1536	1536	1536	1536	372	b'eLuImp35G21TDtqynKxmJSjLGBqONisHU7VLv0gaGc1KukbSaBN2SESTMZWiCVRx2QEA/uQfNg=='	0.0359996072947979	0.027360785752534866	0.0097776465	0.010610979	0.42852277	0.44816118	0.054236769676208496	0.056086147824923195	0.04494392	0.033499606	0.016749803	0.012277648	0.0025431315104166665	0.022061665852864582
-1	-1	-1	-1	1425.0	0.0	0.0	2.1799999999998363	0.0	1.150000000000091	10.169999999999845	0.2599999999999909	0.009999999999990905	0.009999999999990905	2.7000000000000455	0.2999999999999545	1.0799999999999272	0.16999999999984539	0.16000000000008185	ICAM555_ROS488_VECad647_placa21__Plate_D_p00_0_D11f00d0.TIF	ICAM555_ROS488_VECad647_placa21__Plate_D_p00_0_D11f00d2.TIF	label.ICAM555_ROS488_VECad647_placa21__Plate_D_p00_0_D11f00d0.TIF	ICAM555_ROS488_VECad647_placa21__Plate_D_p00_0_D11f00d3.TIF	0	0	0	0	373	1500	1	1536	1536	1536	1536	373	b'eLuImp35G21TDtqynKxmJbijMDp8NaiqXfpF0shoVtI1kkabsEMimoypFE2gissOAPPMHzI='	0.029860787093639374	0.07594352960586548	0.0053054877	0.021221958	0.42852277	0.44816118	0.03810215493043264	0.10414721568425496	0.035166275	0.09269334	0.011444313	0.017583137	0.08707046508789062	0.07416407267252605
-1	-1	-1	-1	1382.0	0.0	0.0	2.509999999999991	0.0	1.2300000000000182	11.110000000000127	0.2899999999999636	0.009999999999990905	0.009999999999990905	3.230000000000018	0.40000000000009095	1.1299999999998818	0.22000000000002728	0.16000000000008185	ICAM555_ROS488_VECad647_placa21__Plate_D_p00_0_D11f01d0.TIF	ICAM555_ROS488_VECad647_placa21__Plate_D_p00_0_D11f01d2.TIF	label.ICAM555_ROS488_VECad647_placa21__Plate_D_p00_0_D11f01d0.TIF	ICAM555_ROS488_VECad647_placa21__Plate_D_p00_0_D11f01d3.TIF	0	0	0	0	374	1500	1	1536	1536	1536	1536	374	b'eLuImp35G21TDtqynKxmJbijYDjarBxM1S79ImlkNCvpGkmjTdghEU3GVIomUMVlBwD+7B82'	0.029860787093639374	0.07594352960586548	0.0053054877	0.021221966	0.42852277	0.44816118	0.03739710648854574	0.10358218351999919	0.035166275	0.09633216	0.012277648	0.017583137	0.003337860107421875	0.04485448201497396
-1	-1	-1	-1	841.0	0.0	0.0	2.259999999999991	0.0	1.180000000000291	13.33999999999969	0.2999999999999545	0.009999999999990905	0.009999999999990905	3.269999999999982	0.3999999999998636	1.1000000000003638	0.20000000000004547	0.15000000000009095	ICAM555_ROS488_VECad647_placa21__Plate_D_p00_0_D11f02d0.TIF	ICAM555_ROS488_VECad647_placa21__Plate_D_p00_0_D11f02d2.TIF	label.ICAM555_ROS488_VECad647_placa21__Plate_D_p00_0_D11f02d0.TIF	ICAM555_ROS488_VECad647_placa21__Plate_D_p00_0_D11f02d3.TIF	0	0	0	0	375	1500	1	1536	1536	1536	1536	375	b'eLuImp35G21TDtqynKxmJbijYDTarBxM1S79ImlkNCvpGkmjTdghEU3GVIomUMVlBwAKGx86'	0.029027452692389488	0.07063803821802139	0.0053054877	0.021221966	0.42852277	0.44816118	0.03468072911103567	0.10061519344647725	0.034332942	0.09102667	0.013110981	0.017583137	0.00022252400716145834	0.11758804321289062
-1	-1	-1	-1	951.0	0.0	0.0	2.2999999999999545	0.0	1.1300000000001091	15.7199999999998	0.25	0.009999999999990905	0.01999999999998181	2.810000000000173	0.3000000000001819	1.0699999999999363	0.1799999999998363	0.14000000000010004	ICAM555_ROS488_VECad647_placa21__Plate_D_p00_0_D11f03d0.TIF	ICAM555_ROS488_VECad647_placa21__Plate_D_p00_0_D11f03d2.TIF	label.ICAM555_ROS488_VECad647_placa21__Plate_D_p00_0_D11f03d0.TIF	ICAM555_ROS488_VECad647_placa21__Plate_D_p00_0_D11f03d3.TIF	0	0	0	0	376	1500	1	1536	1536	1536	1536	376	b'eLuImp35G21TDtqynKxmJc16aKPNSqr36kablUMgkkabsEMimoypFE2gissOABU7Hz4='	0.029860787093639374	0.07147137820720673	0.0053054877	0.021221966	0.42852277	0.44816118	0.03521816929181417	0.10075613856315613	0.034332942	0.09102667	0.012277648	0.017583137	0.00015894571940104166	0.05515416463216146
-1	-1	-1	-1	829.0	0.0	0.0	2.199999999999818	0.0	1.1300000000001091	14.549999999999955	0.24000000000023647	0.010000000000218279	0.009999999999763531	2.869999999999891	0.33999999999991815	1.0899999999999181	0.19000000000005457	0.14000000000010004	ICAM555_ROS488_VECad647_placa21__Plate_D_p00_0_D11f04d0.TIF	ICAM555_ROS488_VECad647_placa21__Plate_D_p00_0_D11f04d2.TIF	label.ICAM555_ROS488_VECad647_placa21__Plate_D_p00_0_D11f04d0.TIF	ICAM555_ROS488_VECad647_placa21__Plate_D_p00_0_D11f04d3.TIF	0	0	0	0	377	1500	1	1536	1536	1536	1536	377	b'eLuImp35G21TDtqynKxmJbijYDLarBxM1S79ImlkNCvpGkmjTdghEU3GVIomUMVlBwAgWx9C'	0.03349960595369339	0.05555490404367447	0.004472155	0.022888623	0.42852277	0.44816118	0.03890331586201986	0.08569031953811646	0.035999607	0.07677686	0.016749803	0.016749803	0.00362396240234375	0.06545384724934895
-1	-1	-1	-1	967.0	0.0	0.0	2.1400000000003274	0.0	1.099999999999909	13.899999999999864	0.2300000000000182	0.009999999999990905	0.009999999999990905	3.0399999999999636	0.37999999999988177	1.0800000000001546	0.209999999999809	0.16000000000008185	ICAM555_ROS488_VECad647_placa21__Plate_D_p00_0_D11f05d0.TIF	ICAM555_ROS488_VECad647_placa21__Plate_D_p00_0_D11f05d2.TIF	label.ICAM555_ROS488_VECad647_placa21__Plate_D_p00_0_D11f05d0.TIF	ICAM555_ROS488_VECad647_placa21__Plate_D_p00_0_D11f05d3.TIF	0	0	0	0	378	1500	1	1536	1536	1536	1536	378	b'eLuImp35G21TDtqynKxmJbijYDrarBxM1S79ImlkNCvpGkmjTdghEU3GVIomUMVlBwArex9G'	0.029860787093639374	0.07147137820720673	0.004472155	0.0167498	0.42852277	0.44816118	0.035847730934619904	0.0937292476495107	0.034332942	0.08655451	0.013110981	0.022055294	0.0022252400716145835	0.008678436279296875
-1	-1	-1	-1	852.0	0.0	0.0	2.430000000000291	0.0	1.1899999999998272	11.720000000000027	0.2600000000002183	0.009999999999990905	0.009999999999990905	3.3099999999999454	0.30999999999994543	1.1699999999998454	0.22000000000002728	0.18000000000029104	ICAM555_ROS488_VECad647_placa21__Plate_D_p00_0_D11f06d0.TIF	ICAM555_ROS488_VECad647_placa21__Plate_D_p00_0_D11f06d2.TIF	label.ICAM555_ROS488_VECad647_placa21__Plate_D_p00_0_D11f06d0.TIF	ICAM555_ROS488_VECad647_placa21__Plate_D_p00_0_D11f06d3.TIF	0	0	0	0	379	1500	1	1536	1536	1536	1536	379	b'eLuImp35G21TDtqynKxmpctos3LQVbv0i6SR0aykaySNNmGHRDQZUymaQBWXHQA2mx9K'	0.034332942217588425	0.07511019706726074	0.004472155	0.020388626	0.42852277	0.44816118	0.039452830950419106	0.09761863946914673	0.035999607	0.091860004	0.016749803	0.022055294	0.0015894571940104167	0.01735687255859375
-1	-1	-1	-1	1144.0	0.0	0.0	2.2100000000000364	0.0	1.1399999999998727	10.660000000000082	0.30999999999994543	0.01999999999998181	0.01999999999998181	3.4900000000002365	0.35999999999989996	1.1099999999999	0.21000000000003638	0.15000000000009095	ICAM555_ROS488_VECad647_placa21__Plate_D_p00_0_D11f07d0.TIF	ICAM555_ROS488_VECad647_placa21__Plate_D_p00_0_D11f07d2.TIF	label.ICAM555_ROS488_VECad647_placa21__Plate_D_p00_0_D11f07d0.TIF	ICAM555_ROS488_VECad647_placa21__Plate_D_p00_0_D11f07d3.TIF	0	0	0	0	380	1500	1	1536	1536	1536	1536	380	b'eLuImp35G21TDtqynKxmJbijYD7arBxM1S79ImlkNCvpGkmjTdghEU3GVIomUMVlBwBBux9O'	0.029860787093639374	0.08041568100452423	0.0053054877	0.020388633	0.42852277	0.44816118	0.03620596726735433	0.10395166277885437	0.035166275	0.097165495	0.013110981	0.023721961	0.0019391377766927083	0.030485788981119793
-1	-1	-1	-1	1279.0	0.0	0.0	2.459999999999809	0.0	1.1200000000001182	11.139999999999873	0.25	0.010000000000218279	0.009999999999763531	3.369999999999891	0.46000000000026375	1.150000000000091	0.21000000000003638	0.15999999999985448	ICAM555_ROS488_VECad647_placa21__Plate_D_p00_0_D11f08d0.TIF	ICAM555_ROS488_VECad647_placa21__Plate_D_p00_0_D11f08d2.TIF	label.ICAM555_ROS488_VECad647_placa21__Plate_D_p00_0_D11f08d0.TIF	ICAM555_ROS488_VECad647_placa21__Plate_D_p00_0_D11f08d3.TIF	0	0	0	0	381	1500	1	1536	1536	1536	1536	381	b'eLuImp35G21TDtqynKxmJbijYDHarBxM1S79ImlkNCvpGkmjTdghEU3GVIomUMVlBwBM2x9S'	0.029860787093639374	0.07677686214447021	0.0053054877	0.020388633	0.42852277	0.44816118	0.03652551770210266	0.10361154874165852	0.035166275	0.09633216	0.012277648	0.022888627	0.0003178914388020833	0.025463104248046875
-1	-1	-1	-1	1021.0	0.0	0.0	2.089999999999918	0.0	1.150000000000091	11.329999999999927	0.2400000000000091	0.009999999999990905	0.01999999999998181	3.0000000000002274	0.2899999999999636	1.0299999999999727	0.17000000000007276	0.12999999999988177	ICAM555_ROS488_VECad647_placa21__Plate_D_p00_0_D11f09d0.TIF	ICAM555_ROS488_VECad647_placa21__Plate_D_p00_0_D11f09d2.TIF	label.ICAM555_ROS488_VECad647_placa21__Plate_D_p00_0_D11f09d0.TIF	ICAM555_ROS488_VECad647_placa21__Plate_D_p00_0_D11f09d3.TIF	0	0	0	0	382	1500	1	1536	1536	1536	1536	382	b'eLuImp35G21TDtqynKxmJbijQItCbbRZSeVeHU1qnhHRrKRrJI02YYdENBlTKZpAFZcdAFf7H1Y='	0.034332942217588425	0.07511019706726074	0.004472155	0.016749807	0.42852277	0.44816118	0.03868640959262848	0.09524526198705037	0.035999607	0.087387845	0.016749803	0.022888627	0.0013033548990885417	0.011316935221354166
-1	-1	-1	-1	1056.0	0.0	0.0	2.300000000000182	0.0	1.150000000000091	11.930000000000064	0.2600000000002183	0.009999999999763531	0.01999999999998181	3.310000000000173	0.2899999999999636	1.1199999999998909	0.18000000000006366	0.14000000000010004	ICAM555_ROS488_VECad647_placa21__Plate_D_p00_0_D11f10d0.TIF	ICAM555_ROS488_VECad647_placa21__Plate_D_p00_0_D11f10d2.TIF	label.ICAM555_ROS488_VECad647_placa21__Plate_D_p00_0_D11f10d0.TIF	ICAM555_ROS488_VECad647_placa21__Plate_D_p00_0_D11f10d3.TIF	0	0	0	0	383	1500	1	1536	1536	1536	1536	383	b'eLuImp35G21TDtqynKxmJaijYDg6fDWoql36RdLIaFbSNZJGm7BDIpqMqRRNoIrLDgD+8B82'	0.029860787093639374	0.07511019706726074	0.0053054877	0.020388626	0.42852277	0.44816118	0.03690612316131592	0.09942535559336345	0.035166275	0.091860004	0.013110981	0.022888627	0.007184346516927083	0.04084904988606771
-1	-1	-1	-1	821.0	0.0	0.0	2.25	0.0	1.199999999999818	10.169999999999845	0.2799999999999727	0.009999999999990905	0.01999999999998181	2.950000000000273	0.36000000000012733	1.1000000000001364	0.1899999999998272	0.14000000000010004	ICAM555_ROS488_VECad647_placa21__Plate_D_p00_0_D11f11d0.TIF	ICAM555_ROS488_VECad647_placa21__Plate_D_p00_0_D11f11d2.TIF	label.ICAM555_ROS488_VECad647_placa21__Plate_D_p00_0_D11f11d0.TIF	ICAM555_ROS488_VECad647_placa21__Plate_D_p00_0_D11f11d3.TIF	0	0	0	0	384	1500	1	1536	1536	1536	1536	384	b'eLuImp35G21TDtqynKxmJaijYGg42qwcTNUu/SJpZDQr6RpJo03YIRFNxlSKJlDFZQcACh8fOg=='	0.034332942217588425	0.06616587936878204	0.004472155	0.021221966	0.42852277	0.44816118	0.038783371448516846	0.0939030647277832	0.035999607	0.08655451	0.013110981	0.018416472	3.1789143880208336e-05	0.04024505615234375
-1	-1	-1	-1	1157.0	0.0	0.0	2.270000000000209	0.0	1.2000000000000455	9.179999999999836	0.2400000000000091	0.009999999999990905	0.010000000000218279	2.4899999999997817	0.2999999999999545	1.050000000000182	0.16999999999984539	0.13000000000010914	ICAM555_ROS488_VECad647_placa21__Plate_D_p00_0_D12f00d0.TIF	ICAM555_ROS488_VECad647_placa21__Plate_D_p00_0_D12f00d2.TIF	label.ICAM555_ROS488_VECad647_placa21__Plate_D_p00_0_D12f00d0.TIF	ICAM555_ROS488_VECad647_placa21__Plate_D_p00_0_D12f00d3.TIF	0	0	0	0	385	1500	1	1536	1536	1536	1536	385	b'eLuImp35G21TDtqynKxmpYvh6PDVYKt26RdJI6NZSddIGm3CDoloMqZSNIEqLjsA/vgfNg=='	0.029860787093639374	0.018416471779346466	0.006138822	0.004472155	0.42852277	0.44816118	0.03861170510450999	0.023524736364682514	0.035166275	0.022888627	0.012277648	0.007805491	0.003337860107421875	0.0002543131510416667
-1	-1	-1	-1	1390.0	0.0	0.0	2.2899999999999636	0.0	1.1599999999998545	10.599999999999909	0.25	0.009999999999990905	0.01999999999998181	2.4200000000000728	0.3000000000001819	1.009999999999991	0.1799999999998363	0.12000000000011823	ICAM555_ROS488_VECad647_placa21__Plate_D_p00_0_D12f01d0.TIF	ICAM555_ROS488_VECad647_placa21__Plate_D_p00_0_D12f01d2.TIF	label.ICAM555_ROS488_VECad647_placa21__Plate_D_p00_0_D12f01d0.TIF	ICAM555_ROS488_VECad647_placa21__Plate_D_p00_0_D12f01d3.TIF	0	0	0	0	386	1500	1	1536	1536	1536	1536	386	b'eLuImp35G21TDtqynKxmpYuhUZqB4WizcjBVu/SLpJHRrKRrJI02YYdENBlTKZpAFZcdAAonHzo='	0.03349960595369339	0.018416471779346466	0.00613882	0.0053054895	0.42852277	0.44816118	0.040459923446178436	0.027207324902216595	0.035999607	0.023721961	0.013110981	0.0069721574	0.005086263020833333	0.0027974446614583335
-1	-1	-1	-1	974.0	0.0	0.0	2.4300000000000637	0.0	1.1600000000000819	10.760000000000218	0.2599999999999909	0.009999999999990905	0.01999999999998181	2.4400000000000546	0.2899999999999636	1.009999999999991	0.1799999999998363	0.1300000000003365	ICAM555_ROS488_VECad647_placa21__Plate_D_p00_0_D12f02d0.TIF	ICAM555_ROS488_VECad647_placa21__Plate_D_p00_0_D12f02d2.TIF	label.ICAM555_ROS488_VECad647_placa21__Plate_D_p00_0_D12f02d0.TIF	ICAM555_ROS488_VECad647_placa21__Plate_D_p00_0_D12f02d3.TIF	0	0	0	0	387	1500	1	1536	1536	1536	1536	387	b'eLuImp35G21TDtqynKxmpYuhUZqB0WizcjBVu/SLpJHRrKRrJI02YYdENBlTKZpAFZcdABVHHz4='	0.029860787093639374	0.018416471779346466	0.0053054877	0.004472159	0.42852277	0.44816118	0.038245268166065216	0.02401736130317052	0.035166275	0.022888627	0.012277648	0.007805491	0.000762939453125	0.0019073486328125
-1	-1	-1	-1	858.0	0.0	0.0	2.230000000000018	0.0	1.1199999999998909	15.039999999999964	0.2999999999999545	0.01999999999998181	0.01999999999998181	2.5700000000001637	0.3000000000001819	1.099999999999909	0.21000000000026375	0.15999999999985448	ICAM555_ROS488_VECad647_placa21__Plate_D_p00_0_D12f03d0.TIF	ICAM555_ROS488_VECad647_placa21__Plate_D_p00_0_D12f03d2.TIF	label.ICAM555_ROS488_VECad647_placa21__Plate_D_p00_0_D12f03d0.TIF	ICAM555_ROS488_VECad647_placa21__Plate_D_p00_0_D12f03d3.TIF	0	0	0	0	388	1500	1	1536	1536	1536	1536	388	b'eLuImp35G21TDtqynKxmpYuhEW16aKPNSmr26mgUSSOjWUnXSBptwg6JaDKmUjSBKi47ACBnH0I='	0.029860787093639374	0.018416471779346466	0.0053054895	0.004472155	0.42852277	0.44816118	0.03678181270758311	0.02337043732404709	0.034332942	0.022888627	0.012277648	0.0069721574	0.00015894571940104166	9.5367431640625e-05
-1	-1	-1	-1	641.0	0.0	0.0	2.3900000000001	0.0	1.2200000000000273	11.860000000000127	0.2699999999999818	0.009999999999990905	0.009999999999990905	2.3999999999998636	0.41000000000008185	1.1000000000001364	0.1999999999998181	0.16000000000008185	ICAM555_ROS488_VECad647_placa21__Plate_D_p00_0_D12f04d0.TIF	ICAM555_ROS488_VECad647_placa21__Plate_D_p00_0_D12f04d2.TIF	label.ICAM555_ROS488_VECad647_placa21__Plate_D_p00_0_D12f04d0.TIF	ICAM555_ROS488_VECad647_placa21__Plate_D_p00_0_D12f04d3.TIF	0	0	0	0	389	1500	1	1536	1536	1536	1536	389	b'eLuImp35G21TDtqynKxmpYuhUZqByWizcjBVu/SLpJHRrKRrJI02YYdENBlTKZpAFZcdACuHH0Y='	0.03349960595369339	0.018416471779346466	0.0053054877	0.0036388226	0.42852277	0.44816118	0.03847828755776087	0.023061998188495636	0.035166275	0.022055294	0.016749803	0.007805491	3.1789143880208336e-05	6.357828776041667e-05
-1	-1	-1	-1	1050.0	0.0	0.0	2.310000000000173	0.0	1.1800000000000637	11.419999999999845	0.2599999999999909	0.009999999999990905	0.01999999999998181	2.5299999999999727	0.31999999999993634	1.099999999999909	0.19000000000005457	0.13999999999987267	ICAM555_ROS488_VECad647_placa21__Plate_D_p00_0_D12f05d0.TIF	ICAM555_ROS488_VECad647_placa21__Plate_D_p00_0_D12f05d2.TIF	label.ICAM555_ROS488_VECad647_placa21__Plate_D_p00_0_D12f05d0.TIF	ICAM555_ROS488_VECad647_placa21__Plate_D_p00_0_D12f05d3.TIF	0	0	0	0	390	1500	1	1536	1536	1536	1536	390	b'eLuImp35G21TDtqynKxmpYuhUZqB6WizcjBVu/SLpJHRrKRrJI02YYdENBlTKZpAFZcdADanH0o='	0.034332942217588425	0.018416471779346466	0.006138824	0.004472155	0.42852277	0.44816118	0.04141650100549062	0.02420434107383092	0.03963843	0.022888627	0.013110981	0.007805491	0.0009218851725260416	3.1789143880208336e-05
-1	-1	-1	-1	1025.0	0.0	0.0	2.3900000000001	0.0	1.240000000000009	10.1099999999999	0.25	0.009999999999990905	0.009999999999990905	2.4700000000000273	0.3300000000001546	1.1700000000000728	0.2300000000000182	0.15000000000009095	ICAM555_ROS488_VECad647_placa21__Plate_D_p00_0_D12f06d0.TIF	ICAM555_ROS488_VECad647_placa21__Plate_D_p00_0_D12f06d2.TIF	label.ICAM555_ROS488_VECad647_placa21__Plate_D_p00_0_D12f06d0.TIF	ICAM555_ROS488_VECad647_placa21__Plate_D_p00_0_D12f06d3.TIF	0	0	0	0	391	1500	1	1536	1536	1536	1536	391	b'eLuImp35G21TDtqynKxmpYuh0WizcpBVu/SLpJHRrKRrJI02YYdENBlTKZpAFZcdAEHHH04='	0.03516627475619316	0.02205529436469078	0.006138824	0.004472159	0.42852277	0.44816118	0.044016823172569275	0.024881308277448017	0.0413051	0.022888627	0.017583137	0.007805491	0.0008900960286458334	0.00022252400716145834
-1	-1	-1	-1	1145.0	0.0	0.0	2.2899999999999636	0.0	1.2300000000000182	10.75	0.2899999999999636	0.01999999999998181	0.009999999999990905	3.089999999999918	0.43000000000006366	1.300000000000182	0.21000000000003638	0.16000000000008185	ICAM555_ROS488_VECad647_placa21__Plate_D_p00_0_D12f07d0.TIF	ICAM555_ROS488_VECad647_placa21__Plate_D_p00_0_D12f07d2.TIF	label.ICAM555_ROS488_VECad647_placa21__Plate_D_p00_0_D12f07d0.TIF	ICAM555_ROS488_VECad647_placa21__Plate_D_p00_0_D12f07d3.TIF	0	0	0	0	392	1500	1	1536	1536	1536	1536	392	b'eLuImp35G21TDtqynKxmpYuhUZqB+WizcjBVu/SLpJHRrKRrJI02YYdENBlTKZpAFZcdAEznH1I='	0.03516627475619316	0.02205529436469078	0.00613882	0.004472155	0.42852277	0.44816118	0.04280007382233938	0.024446251491705578	0.040471762	0.022888627	0.016749803	0.007805491	0.004418690999348958	0.004673004150390625
-1	-1	-1	-1	1228.0	0.0	0.0	2.380000000000109	0.0	1.150000000000091	12.039999999999964	0.30999999999994543	0.010000000000218279	0.01999999999998181	2.9200000000003	0.31999999999993634	1.1700000000000728	0.2199999999997999	0.14000000000010004	ICAM555_ROS488_VECad647_placa21__Plate_D_p00_0_D12f08d0.TIF	ICAM555_ROS488_VECad647_placa21__Plate_D_p00_0_D12f08d2.TIF	label.ICAM555_ROS488_VECad647_placa21__Plate_D_p00_0_D12f08d0.TIF	ICAM555_ROS488_VECad647_placa21__Plate_D_p00_0_D12f08d3.TIF	0	0	0	0	393	1500	1	1536	1536	1536	1536	393	b'eLuImp35G21TDtqynKxmpYuhUZqBxWizcjBVu/SLpJHRrKRrJI02YYdENBlTKZpAFZcdAFgHH1Y='	0.03516627475619316	0.018416471779346466	0.00613882	0.004472155	0.42852277	0.44816118	0.04294692476590475	0.02428007374207179	0.040471762	0.022888627	0.016749803	0.0069721574	0.006198883056640625	0.0003814697265625
-1	-1	-1	-1	1082.0	0.0	0.0	2.459999999999809	0.0	1.240000000000009	11.600000000000136	0.30999999999994543	0.01999999999998181	0.010000000000218279	2.9400000000000546	0.36999999999989086	1.1399999999998727	0.18000000000006366	0.13999999999987267	ICAM555_ROS488_VECad647_placa21__Plate_D_p00_0_D12f09d0.TIF	ICAM555_ROS488_VECad647_placa21__Plate_D_p00_0_D12f09d2.TIF	label.ICAM555_ROS488_VECad647_placa21__Plate_D_p00_0_D12f09d0.TIF	ICAM555_ROS488_VECad647_placa21__Plate_D_p00_0_D12f09d3.TIF	0	0	0	0	394	1500	1	1536	1536	1536	1536	394	b'eLuImp35G21TDtqynKxmpYuhEW0KtdFmJTV7dTSKpJHRrKRrJI02YYdENBlTKZpAFZcdAGMnH1o='	0.0359996072947979	0.02205529436469078	0.006138824	0.004472155	0.42852277	0.44816118	0.0452473908662796	0.02441584567228953	0.0413051	0.022888627	0.017583137	0.0069721574	0.0016530354817708333	3.1789143880208336e-05
-1	-1	-1	-1	1214.0	0.0	0.0	2.089999999999918	0.0	1.1199999999998909	10.819999999999936	0.2800000000002001	0.009999999999990905	0.01999999999998181	2.7199999999998	0.36000000000012733	1.1800000000000637	0.20000000000004547	0.14999999999986358	ICAM555_ROS488_VECad647_placa21__Plate_D_p00_0_D12f10d0.TIF	ICAM555_ROS488_VECad647_placa21__Plate_D_p00_0_D12f10d2.TIF	label.ICAM555_ROS488_VECad647_placa21__Plate_D_p00_0_D12f10d0.TIF	ICAM555_ROS488_VECad647_placa21__Plate_D_p00_0_D12f10d3.TIF	0	0	0	0	395	1500	1	1536	1536	1536	1536	395	b'eLuImp35G21TDtqynKxmpYuhUZrh6PDVoKp26RdJI6NZSddIGm3CDoloMqZSNIEqLjsACisfOg=='	0.034332942217588425	0.02205529436469078	0.006138824	0.004472159	0.42852277	0.44816118	0.041654045383135475	0.02517065902551015	0.03963843	0.022888627	0.016749803	0.007805491	0.008265177408854166	0.006389617919921875
-1	-1	-1	-1	942.0	0.0	0.0	2.269999999999982	0.0	1.2299999999997908	7.910000000000082	0.3000000000001819	0.009999999999990905	0.009999999999990905	2.849999999999909	0.36999999999989086	1.1800000000000637	0.2199999999997999	0.16000000000030923	ICAM555_ROS488_VECad647_placa21__Plate_D_p00_0_D12f11d0.TIF	ICAM555_ROS488_VECad647_placa21__Plate_D_p00_0_D12f11d2.TIF	label.ICAM555_ROS488_VECad647_placa21__Plate_D_p00_0_D12f11d0.TIF	ICAM555_ROS488_VECad647_placa21__Plate_D_p00_0_D12f11d3.TIF	0	0	0	0	396	1500	1	1536	1536	1536	1536	396	b'eLuImp35G21TDtqynKxmpYuhUZqh4WizcjBVu/SLpJHRrKRrJI02YYdENBlTKZpAFZcdABVLHz4='	0.034332942217588425	0.018416471779346466	0.0053054914	0.004472155	0.42852277	0.44816118	0.041266366839408875	0.02361861616373062	0.03963843	0.022888627	0.016749803	0.007805491	0.0006993611653645834	0.00057220458984375
-1	-1	-1	-1	784.0	0.0	0.0	2.8300000000001546	0.0	1.5100000000002183	9.08999999999969	0.290000000000191	0.009999999999990905	0.01999999999998181	3.0	0.37999999999988177	1.2399999999997817	0.21000000000003638	0.14000000000010004	ICAM555_ROS488_VECad647_placa21__Plate_D_p00_0_E02f00d0.TIF	ICAM555_ROS488_VECad647_placa21__Plate_D_p00_0_E02f00d2.TIF	label.ICAM555_ROS488_VECad647_placa21__Plate_D_p00_0_E02f00d0.TIF	ICAM555_ROS488_VECad647_placa21__Plate_D_p00_0_E02f00d3.TIF	0	0	0	0	397	1500	1	1536	1536	1536	1536	397	b'eLuImp35G21TDtqynKxmpevo8NWgq3bpF0kjo1lJ10gabcIOiWgyplI0gSouOwD+/B82'	0.029027452692389488	0.03963842988014221	0.0069721565	0.021221958	0.42852277	0.44816118	0.04357682168483734	0.06837540368239085	0.035166275	0.06616588	0.011444313	0.012277648	0.00553131103515625	0.015417734781901041
-1	-1	-1	-1	701.0	0.0	0.0	2.4100000000003092	0.0	1.199999999999818	13.559999999999945	0.25	0.009999999999763531	0.009999999999763531	2.700000000000273	0.38999999999987267	1.1800000000000637	0.2199999999997999	0.16000000000008185	ICAM555_ROS488_VECad647_placa21__Plate_D_p00_0_E02f01d0.TIF	ICAM555_ROS488_VECad647_placa21__Plate_D_p00_0_E02f01d2.TIF	label.ICAM555_ROS488_VECad647_placa21__Plate_D_p00_0_E02f01d0.TIF	ICAM555_ROS488_VECad647_placa21__Plate_D_p00_0_E02f01d3.TIF	0	0	0	0	398	1500	1	1536	1536	1536	1536	398	b'eLuImp35G21TDtqynKxmpStoZMRwtFk5mKpd+kXSyGhW0jWSRpuwQyKajKkUTaCKyw4ACisfOg=='	0.029027452692389488	0.043277256190776825	0.006138824	0.020388633	0.42852277	0.44816118	0.03930637240409851	0.0654464562733968	0.034332942	0.06533255	0.012277648	0.012277648	0.0019709269205729165	0.0019709269205729165
-1	-1	-1	-1	412.0	0.0	0.0	2.4099999999998545	0.0	1.2300000000000182	13.190000000000055	0.2799999999999727	0.009999999999990905	0.01999999999998181	1.9600000000000364	0.30999999999994543	1.1099999999999	0.18000000000029104	0.11999999999989086	ICAM555_ROS488_VECad647_placa21__Plate_D_p00_0_E02f02d0.TIF	ICAM555_ROS488_VECad647_placa21__Plate_D_p00_0_E02f02d2.TIF	label.ICAM555_ROS488_VECad647_placa21__Plate_D_p00_0_E02f02d0.TIF	ICAM555_ROS488_VECad647_placa21__Plate_D_p00_0_E02f02d3.TIF	0	0	0	0	399	1500	1	1536	1536	1536	1536	399	b'eLuImp35G21TDtqynKxmpStoZMRotFk5mKpd+kXSyGhW0jWSRpuwQyKajKkUTaCKyw4AFUsfPg=='	0.024555295705795288	0.023721961304545403	0.004472157	0.016749803	0.42852277	0.44816118	0.031796038150787354	0.04982157051563263	0.029027453	0.038805097	0.011444313	0.011444313	0.001430511474609375	0.0017801920572916667
-1	-1	-1	-1	483.0	0.0	0.0	2.3700000000001182	0.0	1.2600000000002183	13.739999999999782	0.2699999999999818	0.010000000000218279	0.01999999999998181	2.6599999999998545	0.38999999999987267	1.2100000000000364	0.20000000000004547	0.15000000000009095	ICAM555_ROS488_VECad647_placa21__Plate_D_p00_0_E02f03d0.TIF	ICAM555_ROS488_VECad647_placa21__Plate_D_p00_0_E02f03d2.TIF	label.ICAM555_ROS488_VECad647_placa21__Plate_D_p00_0_E02f03d0.TIF	ICAM555_ROS488_VECad647_placa21__Plate_D_p00_0_E02f03d3.TIF	0	0	0	0	400	1500	1	1536	1536	1536	1536	400	b'eLuImp35G21TDtqynKxmpStoZIQWPbTRZiX1mpU0i6SR0aykaySNNmGHRDQZUymaQBWXHQAgax9C'	0.028194118291139603	0.029027452692389488	0.0053054877	0.022055298	0.42852277	0.44816118	0.032293337086836495	0.05850484470526377	0.029860787	0.060027063	0.012277648	0.012277648	0.00022252400716145834	0.001621246337890625
-1	-1	-1	-1	427.0	0.0	0.0	2.25	0.0	1.2300000000000182	11.210000000000036	0.23999999999978172	0.010000000000218279	0.010000000000218279	2.1599999999998545	0.31999999999993634	1.1400000000001	0.17000000000007276	0.13999999999987267	ICAM555_ROS488_VECad647_placa21__Plate_D_p00_0_E02f04d0.TIF	ICAM555_ROS488_VECad647_placa21__Plate_D_p00_0_E02f04d2.TIF	label.ICAM555_ROS488_VECad647_placa21__Plate_D_p00_0_E02f04d0.TIF	ICAM555_ROS488_VECad647_placa21__Plate_D_p00_0_E02f04d3.TIF	0	0	0	0	401	1500	1	1536	1536	1536	1536	401	b'eLuImp35G21TDtqynKxmpStoZMRktFk5mKpd+kXSyGhW0jWSRpuwQyKajKkUTaCKyw4AK4sfRg=='	0.029027452692389488	0.029027452692389488	0.0044721533	0.02736079	0.42852277	0.44816118	0.03377851595481237	0.06050888200600942	0.033499606	0.060027063	0.013110981	0.012277648	0.00095367431640625	0.0003496805826822917
-1	-1	-1	-1	348.0	0.0	0.0	2.459999999999809	0.0	1.2799999999999727	7.209999999999809	0.2799999999999727	0.01999999999998181	0.020000000000209184	1.6499999999998636	0.4700000000000273	1.1900000000000546	0.21000000000003638	0.14000000000032742	ICAM555_ROS488_VECad647_placa21__Plate_D_p00_0_E02f05d0.TIF	ICAM555_ROS488_VECad647_placa21__Plate_D_p00_0_E02f05d2.TIF	label.ICAM555_ROS488_VECad647_placa21__Plate_D_p00_0_E02f05d0.TIF	ICAM555_ROS488_VECad647_placa21__Plate_D_p00_0_E02f05d3.TIF	0	0	0	0	402	1500	1	1536	1536	1536	1536	402	b'eLuImp35G21TDtqynKxmpStoZMR0tFk5mKpd+kXSyGhW0jWSRpuwQyKajKkUTaCKyw4ANqsfSg=='	0.024555295705795288	0.027360785752534866	0.0036388226	0.006138826	0.42852277	0.44816118	0.03035154938697815	0.04510384798049927	0.028194118	0.029027453	0.012277648	0.013110981	0.0022570292154947915	0.00171661376953125
-1	-1	-1	-1	421.0	0.0	0.0	2.2899999999999636	0.0	1.2199999999998	10.529999999999973	0.3400000000001455	0.009999999999990905	0.01999999999998181	2.1599999999998545	0.38000000000010914	1.1699999999998454	0.22000000000002728	0.13999999999987267	ICAM555_ROS488_VECad647_placa21__Plate_D_p00_0_E02f06d0.TIF	ICAM555_ROS488_VECad647_placa21__Plate_D_p00_0_E02f06d2.TIF	label.ICAM555_ROS488_VECad647_placa21__Plate_D_p00_0_E02f06d0.TIF	ICAM555_ROS488_VECad647_placa21__Plate_D_p00_0_E02f06d3.TIF	0	0	0	0	403	1500	1	1536	1536	1536	1536	403	b'eLuImp35G21TDtqynKxmpStoZGS0WTmoql36RdLIaFbSNZJGm7BDIpqMqRRNoIrLDgBByx9O'	0.028194118291139603	0.029027452692389488	0.004472155	0.019555295	0.42852277	0.44816118	0.03308432797590891	0.05426382521788279	0.029860787	0.043277256	0.013110981	0.012277648	0.0019709269205729165	0.0004450480143229167
-1	-1	-1	-1	598.0	0.0	0.0	2.4900000000002365	0.0	1.2200000000002547	10.97999999999979	0.3000000000001819	0.01999999999998181	0.01999999999998181	2.6399999999998727	0.3200000000001637	1.150000000000091	0.16999999999984539	0.13000000000010914	ICAM555_ROS488_VECad647_placa21__Plate_D_p00_0_E02f07d0.TIF	ICAM555_ROS488_VECad647_placa21__Plate_D_p00_0_E02f07d2.TIF	label.ICAM555_ROS488_VECad647_placa21__Plate_D_p00_0_E02f07d0.TIF	ICAM555_ROS488_VECad647_placa21__Plate_D_p00_0_E02f07d3.TIF	0	0	0	0	404	1500	1	1536	1536	1536	1536	404	b'eLuImp35G21TDtqynKxmpStoZMR8tFk5mKpd+kXSyGhW0jWSRpuwQyKajKkUTaCKyw4ATOsfUg=='	0.028194118291139603	0.027360785752534866	0.0053054877	0.02652745	0.42852277	0.44816118	0.036516728500525154	0.057897975047429405	0.033499606	0.055554904	0.011444313	0.012277648	0.000858306884765625	0.0014623006184895833
-1	-1	-1	-1	549.0	0.0	0.0	2.7199999999998	0.0	1.2200000000000273	10.870000000000118	0.25	0.010000000000218279	0.01999999999998181	2.3999999999998636	0.31999999999993634	1.1600000000000819	0.16999999999984539	0.13000000000010914	ICAM555_ROS488_VECad647_placa21__Plate_D_p00_0_E02f08d0.TIF	ICAM555_ROS488_VECad647_placa21__Plate_D_p00_0_E02f08d2.TIF	label.ICAM555_ROS488_VECad647_placa21__Plate_D_p00_0_E02f08d0.TIF	ICAM555_ROS488_VECad647_placa21__Plate_D_p00_0_E02f08d3.TIF	0	0	0	0	405	1500	1	1536	1536	1536	1536	405	b'eLuImp35G21TDtqynKxmpStoZMRitFk5mKpd+kXSyGhW0jWSRpuwQyKajKkUTaCKyw4AWAsfVg=='	0.028194118291139603	0.032666273415088654	0.0053054877	0.02288863	0.42852277	0.44816118	0.03511194636424383	0.06041815380255381	0.033499606	0.060860395	0.012277648	0.011444313	0.00209808349609375	0.0013033548990885417
-1	-1	-1	-1	427.0	0.0	0.0	2.300000000000182	0.0	1.2100000000000364	11.990000000000009	0.2799999999999727	0.020000000000209184	0.01999999999998181	2.199999999999818	0.37999999999988177	1.1900000000000546	0.21000000000003638	0.15999999999985448	ICAM555_ROS488_VECad647_placa21__Plate_D_p00_0_E02f09d0.TIF	ICAM555_ROS488_VECad647_placa21__Plate_D_p00_0_E02f09d2.TIF	label.ICAM555_ROS488_VECad647_placa21__Plate_D_p00_0_E02f09d0.TIF	ICAM555_ROS488_VECad647_placa21__Plate_D_p00_0_E02f09d3.TIF	0	0	0	0	406	1500	1	1536	1536	1536	1536	406	b'eLuImp35G21TDtqynKxmpStoZIQWhdpos5J6zUqaRdLIaFbSNZJGm7BDIpqMqRRNoIrLDgBjKx9a'	0.028194118291139603	0.027360785752534866	0.0044721533	0.02288863	0.42852277	0.44816118	0.03404133518536886	0.05367288986841837	0.033499606	0.048582748	0.012277648	0.012277648	0.000667572021484375	0.000476837158203125
-1	-1	-1	-1	470.0	0.0	0.0	2.2600000000002183	0.0	1.2200000000000273	12.2199999999998	0.25	0.010000000000218279	0.009999999999990905	2.2799999999999727	0.39000000000010004	1.25	0.209999999999809	0.17000000000007276	ICAM555_ROS488_VECad647_placa21__Plate_D_p00_0_E02f10d0.TIF	ICAM555_ROS488_VECad647_placa21__Plate_D_p00_0_E02f10d2.TIF	label.ICAM555_ROS488_VECad647_placa21__Plate_D_p00_0_E02f10d0.TIF	ICAM555_ROS488_VECad647_placa21__Plate_D_p00_0_E02f10d3.TIF	0	0	0	0	407	1500	1	1536	1536	1536	1536	407	b'eLuImp35G21TDtqynKxmpauBUZrh6PDVoKp26RdJI6NZSddIGm3CDoloMqZSNIEqLjsACi8fOg=='	0.028194118291139603	0.027360785752534866	0.0053054877	0.026527453	0.42852277	0.44816118	0.03373349457979202	0.0566311776638031	0.029860787	0.05472157	0.011444313	0.011444313	0.0025431315104166665	0.006516774495442708
-1	-1	-1	-1	370.0	0.0	0.0	2.380000000000109	0.0	1.199999999999818	9.410000000000082	0.25	0.009999999999990905	0.01999999999998181	1.8599999999999	0.3600000000003547	1.1499999999998636	0.18000000000006366	0.14999999999986358	ICAM555_ROS488_VECad647_placa21__Plate_D_p00_0_E02f11d0.TIF	ICAM555_ROS488_VECad647_placa21__Plate_D_p00_0_E02f11d2.TIF	label.ICAM555_ROS488_VECad647_placa21__Plate_D_p00_0_E02f11d0.TIF	ICAM555_ROS488_VECad647_placa21__Plate_D_p00_0_E02f11d3.TIF	0	0	0	0	408	1500	1	1536	1536	1536	1536	408	b'eLuImp35G21TDtqynKxmpauBUZqh4WizcjBVu/SLpJHRrKRrJI02YYdENBlTKZpAFZcdABVPHz4='	0.029027452692389488	0.027360785752534866	0.0053054877	0.015083138	0.42852277	0.44816118	0.03554724405209223	0.05289130409558614	0.034332942	0.037971765	0.012277648	0.011444313	0.0013669331868489583	0.015322367350260416
-1	-1	-1	-1	574.0	0.0	0.0	2.369999999999891	0.0	1.2100000000000364	10.989999999999782	0.25	0.01999999999998181	0.01999999999998181	2.6000000000001364	0.37999999999988177	1.1700000000000728	0.209999999999809	0.16000000000030923	ICAM555_ROS488_VECad647_placa21__Plate_D_p00_0_E03f00d0.TIF	ICAM555_ROS488_VECad647_placa21__Plate_D_p00_0_E03f00d2.TIF	label.ICAM555_ROS488_VECad647_placa21__Plate_D_p00_0_E03f00d0.TIF	ICAM555_ROS488_VECad647_placa21__Plate_D_p00_0_E03f00d3.TIF	0	0	0	0	409	1500	1	1536	1536	1536	1536	409	b'eLuImp35G21TDtqynKxmpauB8ejw1SCrdukXSSOjWUnXSBptwg6JaDKmUjSBKi47AAo3Hzo='	0.034332942217588425	0.027360785752534866	0.01758314	0.026527453	0.42852277	0.44816118	0.05884908139705658	0.05756600697835287	0.051082745	0.05388824	0.013110981	0.007805491	0.006008148193359375	0.006771087646484375
-1	-1	-1	-1	544.0	0.0	0.0	2.4900000000002365	0.0	1.240000000000009	10.259999999999764	0.24000000000023647	0.009999999999763531	0.01999999999998181	2.2500000000002274	0.34999999999990905	1.1399999999998727	0.19000000000005457	0.16000000000008185	ICAM555_ROS488_VECad647_placa21__Plate_D_p00_0_E03f01d0.TIF	ICAM555_ROS488_VECad647_placa21__Plate_D_p00_0_E03f01d2.TIF	label.ICAM555_ROS488_VECad647_placa21__Plate_D_p00_0_E03f01d0.TIF	ICAM555_ROS488_VECad647_placa21__Plate_D_p00_0_E03f01d3.TIF	0	0	0	0	410	1500	1	1536	1536	1536	1536	410	b'eLuImp35G21TDtqynKxmpauBcZqB4WizcjBVu/SLpJHRrKRrJI02YYdENBlTKZpAFZcdABVXHz4='	0.034332942217588425	0.028194118291139603	0.01591647	0.024860786	0.42852277	0.44816118	0.057667165994644165	0.0589099774758021	0.04661059	0.048582748	0.012277648	0.012277648	0.0012715657552083333	0.010140736897786459
-1	-1	-1	-1	472.0	0.0	0.0	2.269999999999982	0.0	1.2699999999999818	12.009999999999991	0.23999999999978172	0.009999999999990905	0.01999999999998181	2.150000000000091	0.38000000000010914	1.150000000000091	0.209999999999809	0.16000000000008185	ICAM555_ROS488_VECad647_placa21__Plate_D_p00_0_E03f02d0.TIF	ICAM555_ROS488_VECad647_placa21__Plate_D_p00_0_E03f02d2.TIF	label.ICAM555_ROS488_VECad647_placa21__Plate_D_p00_0_E03f02d0.TIF	ICAM555_ROS488_VECad647_placa21__Plate_D_p00_0_E03f02d3.TIF	0	0	0	0	411	1500	1	1536	1536	1536	1536	411	b'eLuImp35G21TDtqynKxmpauBcZqB0WizcjBVu/SLpJHRrKRrJI02YYdENBlTKZpAFZcdACB3H0I='	0.03516627475619316	0.027360785752534866	0.012277648	0.016749803	0.42852277	0.44816118	0.059171934922536217	0.05611332754294077	0.045777254	0.03963843	0.016749803	0.012277648	0.0032107035319010415	0.002384185791015625
-1	-1	-1	-1	438.0	0.0	0.0	2.300000000000182	0.0	1.2100000000000364	10.769999999999982	0.22000000000002728	0.009999999999990905	0.009999999999990905	2.0699999999999363	0.36000000000012733	1.1499999999998636	0.18000000000006366	0.14000000000010004	ICAM555_ROS488_VECad647_placa21__Plate_D_p00_0_E03f03d0.TIF	ICAM555_ROS488_VECad647_placa21__Plate_D_p00_0_E03f03d2.TIF	label.ICAM555_ROS488_VECad647_placa21__Plate_D_p00_0_E03f03d0.TIF	ICAM555_ROS488_VECad647_placa21__Plate_D_p00_0_E03f03d3.TIF	0	0	0	0	412	1500	1	1536	1536	1536	1536	412	b'eLuImp35G21TDtqynKxmpauBMW16aKPNSuo1K2kWSSOjWUnXSBptwg6JaDKmUjSBKi47ACuXH0Y='	0.03516627475619316	0.023721961304545403	0.012277648	0.01591647	0.42852277	0.44816118	0.059253950913747154	0.05252531170845032	0.045777254	0.037971765	0.013110981	0.007805491	0.0015894571940104167	0.0005086263020833334
-1	-1	-1	-1	493.0	0.0	0.0	2.2899999999999636	0.0	1.2199999999998	6.869999999999891	0.2400000000000091	0.009999999999990905	0.01999999999998181	2.1900000000000546	0.31999999999993634	1.1400000000001	0.1799999999998363	0.13000000000010914	ICAM555_ROS488_VECad647_placa21__Plate_D_p00_0_E03f04d0.TIF	ICAM555_ROS488_VECad647_placa21__Plate_D_p00_0_E03f04d2.TIF	label.ICAM555_ROS488_VECad647_placa21__Plate_D_p00_0_E03f04d0.TIF	ICAM555_ROS488_VECad647_placa21__Plate_D_p00_0_E03f04d3.TIF	0	0	0	0	413	1500	1	1536	1536	1536	1536	413	b'eLuImp35G21TDtqynKxmpauBcZqByWizcjBVu/SLpJHRrKRrJI02YYdENBlTKZpAFZcdADa3H0o='	0.04130509868264198	0.028194118291139603	0.016749807	0.021221958	0.42852277	0.44816118	0.06518618265787761	0.05536383390426636	0.05722157	0.04494392	0.017583137	0.011444313	0.0026702880859375	0.00152587890625
-1	-1	-1	-1	533.0	0.0	0.0	2.349999999999909	0.0	1.240000000000009	11.989999999999782	0.2799999999999727	0.009999999999990905	0.010000000000218279	2.560000000000173	0.36999999999989086	1.1599999999998545	0.21000000000003638	0.14999999999986358	ICAM555_ROS488_VECad647_placa21__Plate_D_p00_0_E03f05d0.TIF	ICAM555_ROS488_VECad647_placa21__Plate_D_p00_0_E03f05d2.TIF	label.ICAM555_ROS488_VECad647_placa21__Plate_D_p00_0_E03f05d0.TIF	ICAM555_ROS488_VECad647_placa21__Plate_D_p00_0_E03f05d3.TIF	0	0	0	0	414	1500	1	1536	1536	1536	1536	414	b'eLuImp35G21TDtqynKxmpauBcZqB6WizcjBVu/SLpJHRrKRrJI02YYdENBlTKZpAFZcdAEHXH04='	0.034332942217588425	0.027360785752534866	0.016749803	0.025694117	0.42852277	0.44816118	0.05636065204938253	0.055547237396240234	0.04661059	0.050249413	0.016749803	0.011444313	0.006135304768880208	0.029627482096354168
-1	-1	-1	-1	494.0	0.0	0.0	2.4699999999998	0.0	1.2300000000000182	11.120000000000118	0.2400000000000091	0.009999999999990905	0.01999999999998181	2.160000000000082	0.31999999999993634	1.1499999999998636	0.17000000000007276	0.13999999999987267	ICAM555_ROS488_VECad647_placa21__Plate_D_p00_0_E03f06d0.TIF	ICAM555_ROS488_VECad647_placa21__Plate_D_p00_0_E03f06d2.TIF	label.ICAM555_ROS488_VECad647_placa21__Plate_D_p00_0_E03f06d0.TIF	ICAM555_ROS488_VECad647_placa21__Plate_D_p00_0_E03f06d3.TIF	0	0	0	0	415	1500	1	1536	1536	1536	1536	415	b'eLuImp35G21TDtqynKxmpauB8WizcpBVu/SLpJHRrKRrJI02YYdENBlTKZpAFZcdAEz3H1I='	0.03516627475619316	0.023721961304545403	0.013110984	0.022055294	0.42852277	0.44816118	0.057378520568211876	0.052704821030298867	0.04661059	0.04494392	0.016749803	0.011444313	0.0019391377766927083	0.006453196207682292
-1	-1	-1	-1	525.0	0.0	0.0	2.3799999999998818	0.0	1.2000000000000455	12.350000000000136	0.2300000000000182	0.010000000000218279	0.010000000000218279	2.2199999999998	0.3500000000001364	1.1299999999998818	0.20000000000004547	0.13999999999987267	ICAM555_ROS488_VECad647_placa21__Plate_D_p00_0_E03f07d0.TIF	ICAM555_ROS488_VECad647_placa21__Plate_D_p00_0_E03f07d2.TIF	label.ICAM555_ROS488_VECad647_placa21__Plate_D_p00_0_E03f07d0.TIF	ICAM555_ROS488_VECad647_placa21__Plate_D_p00_0_E03f07d3.TIF	0	0	0	0	416	1500	1	1536	1536	1536	1536	416	b'eLuImp35G21TDtqynKxmpauBcZqB+WizcjBVu/SLpJHRrKRrJI02YYdENBlTKZpAFZcdAFgXH1Y='	0.034332942217588425	0.027360785752534866	0.017583132	0.025694119	0.42852277	0.44816118	0.05938720703125	0.05689665178457896	0.050249413	0.04941608	0.016749803	0.011444313	0.0035921732584635415	0.0027338663736979165
-1	-1	-1	-1	474.0	0.0	0.0	2.3099999999999454	0.0	1.2400000000002365	11.980000000000018	0.25999999999976353	0.010000000000218279	0.01999999999998181	2.1800000000000637	0.36999999999989086	1.1599999999998545	0.20000000000004547	0.15999999999985448	ICAM555_ROS488_VECad647_placa21__Plate_D_p00_0_E03f08d0.TIF	ICAM555_ROS488_VECad647_placa21__Plate_D_p00_0_E03f08d2.TIF	label.ICAM555_ROS488_VECad647_placa21__Plate_D_p00_0_E03f08d0.TIF	ICAM555_ROS488_VECad647_placa21__Plate_D_p00_0_E03f08d3.TIF	0	0	0	0	417	1500	1	1536	1536	1536	1536	417	b'eLuImp35G21TDtqynKxmpauBcZqBxWizcjBVu/SLpJHRrKRrJI02YYdENBlTKZpAFZcdAGM3H1o='	0.034332942217588425	0.028194118291139603	0.015916467	0.02038863	0.42852277	0.44816118	0.05784535904725393	0.05552792549133301	0.045777254	0.043277256	0.016749803	0.011444313	0.0011761983235677083	0.00209808349609375
-1	-1	-1	-1	502.0	0.0	0.0	2.3799999999998818	0.0	1.240000000000009	9.560000000000173	0.25	0.01999999999998181	0.01999999999998181	2.3599999999999	0.37000000000011823	1.199999999999818	0.21000000000003638	0.15999999999985448	ICAM555_ROS488_VECad647_placa21__Plate_D_p00_0_E03f09d0.TIF	ICAM555_ROS488_VECad647_placa21__Plate_D_p00_0_E03f09d2.TIF	label.ICAM555_ROS488_VECad647_placa21__Plate_D_p00_0_E03f09d0.TIF	ICAM555_ROS488_VECad647_placa21__Plate_D_p00_0_E03f09d3.TIF	0	0	0	0	418	1500	1	1536	1536	1536	1536	418	b'eLuImp35G21TDtqynKxmpauBMW0KtdFmJfWalTSLpJHRrKRrJI02YYdENBlTKZpAFZcdAG5XH14='	0.0359996072947979	0.028194118291139603	0.01591647	0.021221958	0.42852277	0.44816118	0.06130435069402059	0.059742738803227745	0.050249413	0.04494392	0.016749803	0.011444313	0.0019391377766927083	0.004227956136067708
-1	-1	-1	-1	470.0	0.0	0.0	2.5599999999999454	0.0	1.1899999999998272	9.470000000000255	0.22000000000002728	0.009999999999990905	0.009999999999990905	2.009999999999991	0.30999999999994543	1.1399999999998727	0.17000000000030013	0.13999999999987267	ICAM555_ROS488_VECad647_placa21__Plate_D_p00_0_E03f10d0.TIF	ICAM555_ROS488_VECad647_placa21__Plate_D_p00_0_E03f10d2.TIF	label.ICAM555_ROS488_VECad647_placa21__Plate_D_p00_0_E03f10d0.TIF	ICAM555_ROS488_VECad647_placa21__Plate_D_p00_0_E03f10d3.TIF	0	0	0	0	419	1500	1	1536	1536	1536	1536	419	b'eLuImp35G21TDtqynKxmpauBcZrh6PDVoKp26RdJI6NZSddIGm3CDoloMqZSNIEqLjsAFVsfPg=='	0.034332942217588425	0.023721961304545403	0.011444315	0.016749803	0.42852277	0.44816118	0.05504604677359263	0.05526383717854818	0.0413051	0.038805097	0.013110981	0.012277648	0.001430511474609375	0.0027338663736979165
-1	-1	-1	-1	430.0	0.0	0.0	2.3500000000001364	0.0	1.25	9.279999999999973	0.25	0.009999999999990905	0.009999999999990905	2.0699999999999363	0.43000000000006366	1.1900000000000546	0.2300000000000182	0.1899999999998272	ICAM555_ROS488_VECad647_placa21__Plate_D_p00_0_E03f11d0.TIF	ICAM555_ROS488_VECad647_placa21__Plate_D_p00_0_E03f11d2.TIF	label.ICAM555_ROS488_VECad647_placa21__Plate_D_p00_0_E03f11d0.TIF	ICAM555_ROS488_VECad647_placa21__Plate_D_p00_0_E03f11d3.TIF	0	0	0	0	420	1500	1	1536	1536	1536	1536	420	b'eLuImp35G21TDtqynKxmpauBcZqh4WizcjBVu/SLpJHRrKRrJI02YYdENBlTKZpAFZcdACB7H0I='	0.0359996072947979	0.027360785752534866	0.011444315	0.012277648	0.42852277	0.44816118	0.05874034762382507	0.05419019858042399	0.04661059	0.034332942	0.013110981	0.011444313	0.001049041748046875	0.0010808308919270833
-1	-1	-1	-1	506.0	0.0	0.0	2.290000000000191	0.0	1.1899999999998272	14.470000000000027	0.2800000000002001	0.009999999999990905	0.01999999999998181	2.849999999999909	0.4199999999998454	1.25	0.21000000000003638	0.15999999999985448	ICAM555_ROS488_VECad647_placa21__Plate_D_p00_0_E04f00d0.TIF	ICAM555_ROS488_VECad647_placa21__Plate_D_p00_0_E04f00d2.TIF	label.ICAM555_ROS488_VECad647_placa21__Plate_D_p00_0_E04f00d0.TIF	ICAM555_ROS488_VECad647_placa21__Plate_D_p00_0_E04f00d3.TIF	0	0	0	0	421	1500	1	1536	1536	1536	1536	421	b'eLuImp35G21TDtqynKxmpauByejw1SCrdukXSSOjWUnXSBptwg6JaDKmUjSBKi47ABVjHz4='	0.03963842988014221	0.03797176480293274	0.016749803	0.022055298	0.42852277	0.44816118	0.059228415290514626	0.0642625739177068	0.052749414	0.064499214	0.016749803	0.016749803	0.011761983235677084	0.006326039632161458
-1	-1	-1	-1	676.0	0.0	0.0	2.230000000000018	0.0	1.2300000000000182	14.990000000000009	0.2599999999999909	0.009999999999990905	0.01999999999998181	2.7100000000000364	0.31999999999993634	1.1299999999998818	0.18000000000029104	0.13000000000010914	ICAM555_ROS488_VECad647_placa21__Plate_D_p00_0_E04f01d0.TIF	ICAM555_ROS488_VECad647_placa21__Plate_D_p00_0_E04f01d2.TIF	label.ICAM555_ROS488_VECad647_placa21__Plate_D_p00_0_E04f01d0.TIF	ICAM555_ROS488_VECad647_placa21__Plate_D_p00_0_E04f01d3.TIF	0	0	0	0	422	1500	1	1536	1536	1536	1536	422	b'eLuImp35G21TDtqynKxmpauBSZqB4WizcjBVu/SLpJHRrKRrJI02YYdENBlTKZpAFZcdACCDH0I='	0.0449439212679863	0.04858274757862091	0.016749803	0.020388633	0.42852277	0.44816118	0.06317782402038574	0.06914791961510976	0.058054905	0.06616588	0.017583137	0.013110981	0.0030835469563802085	0.023015340169270832
-1	-1	-1	-1	437.0	0.0	0.0	2.4200000000000728	0.0	1.259999999999991	15.25	0.2699999999999818	0.009999999999990905	0.009999999999990905	2.4099999999998545	0.3800000000003365	1.240000000000009	0.21000000000003638	0.16000000000008185	ICAM555_ROS488_VECad647_placa21__Plate_D_p00_0_E04f02d0.TIF	ICAM555_ROS488_VECad647_placa21__Plate_D_p00_0_E04f02d2.TIF	label.ICAM555_ROS488_VECad647_placa21__Plate_D_p00_0_E04f02d0.TIF	ICAM555_ROS488_VECad647_placa21__Plate_D_p00_0_E04f02d3.TIF	0	0	0	0	423	1500	1	1536	1536	1536	1536	423	b'eLuImp35G21TDtqynKxmpauBSZqB0WizcjBVu/SLpJHRrKRrJI02YYdENBlTKZpAFZcdACujH0Y='	0.0359996072947979	0.029027452692389488	0.015083138	0.021221966	0.42852277	0.44816118	0.05635047455628713	0.0546775758266449	0.050249413	0.050249413	0.016749803	0.012277648	0.0018755594889322917	0.0010172526041666667
-1	-1	-1	-1	470.0	0.0	0.0	2.4700000000000273	0.0	1.25	14.180000000000064	0.2899999999999636	0.009999999999990905	0.01999999999998181	2.4600000000000364	0.31999999999993634	1.1099999999996726	0.18000000000006366	0.13999999999987267	ICAM555_ROS488_VECad647_placa21__Plate_D_p00_0_E04f03d0.TIF	ICAM555_ROS488_VECad647_placa21__Plate_D_p00_0_E04f03d2.TIF	label.ICAM555_ROS488_VECad647_placa21__Plate_D_p00_0_E04f03d0.TIF	ICAM555_ROS488_VECad647_placa21__Plate_D_p00_0_E04f03d3.TIF	0	0	0	0	424	1500	1	1536	1536	1536	1536	424	b'eLuImp35G21TDtqynKxmpauBCW16aKPNSuo1K2kWSSOjWUnXSBptwg6JaDKmUjSBKi47ADbDH0o='	0.0359996072947979	0.032666273415088654	0.015916474	0.024860788	0.42852277	0.44816118	0.05821731686592102	0.06065241992473602	0.05191608	0.05919373	0.016749803	0.013110981	0.0003178914388020833	0.009123484293619791
-1	-1	-1	-1	458.0	0.0	0.0	2.1900000000000546	0.0	1.3200000000001637	14.689999999999827	0.2699999999999818	0.009999999999990905	0.009999999999990905	2.3300000000001546	0.3100000000004002	1.1199999999998909	0.19000000000005457	0.12999999999988177	ICAM555_ROS488_VECad647_placa21__Plate_D_p00_0_E04f04d0.TIF	ICAM555_ROS488_VECad647_placa21__Plate_D_p00_0_E04f04d2.TIF	label.ICAM555_ROS488_VECad647_placa21__Plate_D_p00_0_E04f04d0.TIF	ICAM555_ROS488_VECad647_placa21__Plate_D_p00_0_E04f04d3.TIF	0	0	0	0	425	1500	1	1536	1536	1536	1536	425	b'eLuImp35G21TDtqynKxmpauBSZqByWizcjBVu/SLpJHRrKRrJI02YYdENBlTKZpAFZcdAEHjH04='	0.0449439212679863	0.038805097341537476	0.015083138	0.024860784	0.42852277	0.44816118	0.0624282161394755	0.0667450080315272	0.056388237	0.064499214	0.019249804	0.017583137	0.016880035400390625	0.005785624186197917
-1	-1	-1	-1	561.0	0.0	0.0	2.509999999999991	0.0	1.2999999999999545	15.159999999999854	0.2800000000002001	0.010000000000218279	0.010000000000218279	2.8200000000001637	0.37999999999988177	1.1800000000000637	0.1999999999998181	0.16000000000008185	ICAM555_ROS488_VECad647_placa21__Plate_D_p00_0_E04f05d0.TIF	ICAM555_ROS488_VECad647_placa21__Plate_D_p00_0_E04f05d2.TIF	label.ICAM555_ROS488_VECad647_placa21__Plate_D_p00_0_E04f05d0.TIF	ICAM555_ROS488_VECad647_placa21__Plate_D_p00_0_E04f05d3.TIF	0	0	0	0	426	1500	1	1536	1536	1536	1536	426	b'eLuImp35G21TDtqynKxmpauBSZqB6WizcjBVu/SLpJHRrKRrJI02YYdENBlTKZpAFZcdAE0DH1I='	0.0449439212679863	0.043277256190776825	0.015916474	0.021221958	0.42852277	0.44816118	0.06223128239313761	0.06742190321286519	0.05722157	0.06616588	0.018416472	0.016749803	0.00095367431640625	0.00152587890625
-1	-1	-1	-1	517.0	0.0	0.0	2.3199999999999363	0.0	1.2200000000000273	14.079999999999927	0.25	0.009999999999990905	0.009999999999990905	2.5299999999999727	0.37000000000011823	1.1700000000000728	0.19000000000028194	0.12999999999988177	ICAM555_ROS488_VECad647_placa21__Plate_D_p00_0_E04f06d0.TIF	ICAM555_ROS488_VECad647_placa21__Plate_D_p00_0_E04f06d2.TIF	label.ICAM555_ROS488_VECad647_placa21__Plate_D_p00_0_E04f06d0.TIF	ICAM555_ROS488_VECad647_placa21__Plate_D_p00_0_E04f06d3.TIF	0	0	0	0	427	1500	1	1536	1536	1536	1536	427	b'eLuImp35G21TDtqynKxmpauByWizcpBVu/SLpJHRrKRrJI02YYdENBlTKZpAFZcdAFgjH1Y='	0.0449439212679863	0.038805097341537476	0.016749807	0.022055298	0.42852277	0.44816118	0.06455583373705547	0.06567330161730449	0.058054905	0.064499214	0.019249804	0.016749803	0.0026067097981770835	0.0020345052083333335
-1	-1	-1	-1	632.0	0.0	0.0	2.349999999999909	0.0	1.2700000000002092	15.329999999999927	0.2700000000002092	0.009999999999990905	0.009999999999990905	2.6299999999998818	0.36000000000012733	1.1399999999998727	0.18000000000006366	0.12999999999988177	ICAM555_ROS488_VECad647_placa21__Plate_D_p00_0_E04f07d0.TIF	ICAM555_ROS488_VECad647_placa21__Plate_D_p00_0_E04f07d2.TIF	label.ICAM555_ROS488_VECad647_placa21__Plate_D_p00_0_E04f07d0.TIF	ICAM555_ROS488_VECad647_placa21__Plate_D_p00_0_E04f07d3.TIF	0	0	0	0	428	1500	1	1536	1536	1536	1536	428	b'eLuImp35G21TDtqynKxmpauBSZqB+WizcjBVu/SLpJHRrKRrJI02YYdENBlTKZpAFZcdAGNDH1o='	0.045777253806591034	0.043277256190776825	0.017583132	0.020388633	0.42852277	0.44816118	0.06693582236766815	0.06701964139938354	0.06252706	0.06616588	0.016749803	0.012277648	0.0006357828776041666	0.0003496805826822917
-1	-1	-1	-1	728.0	0.0	0.0	2.5499999999999545	0.0	1.4400000000000546	15.540000000000191	0.2899999999999636	0.01999999999998181	0.009999999999990905	3.0499999999999545	0.4000000000003183	1.2099999999995816	0.21000000000026375	0.17000000000007276	ICAM555_ROS488_VECad647_placa21__Plate_D_p00_0_E04f08d0.TIF	ICAM555_ROS488_VECad647_placa21__Plate_D_p00_0_E04f08d2.TIF	label.ICAM555_ROS488_VECad647_placa21__Plate_D_p00_0_E04f08d0.TIF	ICAM555_ROS488_VECad647_placa21__Plate_D_p00_0_E04f08d3.TIF	0	0	0	0	429	1500	1	1536	1536	1536	1536	429	b'eLuImp35G21TDtqynKxmpauBSZqBxWizcjBVu/SLpJHRrKRrJI02YYdENBlTKZpAFZcdAG5jH14='	0.05108274519443512	0.04941608011722565	0.01758314	0.01758314	0.42852277	0.44816118	0.07011179625988007	0.07032077014446259	0.06699921	0.069804706	0.017583137	0.012277648	0.0009854634602864583	0.0006039937337239584
-1	-1	-1	-1	517.0	0.0	0.0	2.3299999999999272	0.0	1.209999999999809	15.110000000000127	0.2599999999999909	0.009999999999990905	0.009999999999990905	2.519999999999982	0.31999999999993634	1.1300000000001091	0.18000000000006366	0.14000000000010004	ICAM555_ROS488_VECad647_placa21__Plate_D_p00_0_E04f09d0.TIF	ICAM555_ROS488_VECad647_placa21__Plate_D_p00_0_E04f09d2.TIF	label.ICAM555_ROS488_VECad647_placa21__Plate_D_p00_0_E04f09d0.TIF	ICAM555_ROS488_VECad647_placa21__Plate_D_p00_0_E04f09d3.TIF	0	0	0	0	430	1500	1	1536	1536	1536	1536	430	b'eLuImp35G21TDtqynKxmpauBCW0KtdFmJfWalTSLpJHRrKRrJI02YYdENBlTKZpAFZcdAHmDH2I='	0.045777253806591034	0.03963842988014221	0.0167498	0.019555286	0.42852277	0.44816118	0.06544461349646251	0.06360593438148499	0.061693728	0.060860395	0.019249804	0.016749803	0.002956390380859375	0.0024159749348958335
-1	-1	-1	-1	642.0	0.0	0.0	2.230000000000018	0.0	1.2100000000000364	15.980000000000018	0.25	0.010000000000218279	0.009999999999763531	2.8500000000001364	0.32999999999992724	1.1399999999998727	0.18000000000006366	0.14000000000010004	ICAM555_ROS488_VECad647_placa21__Plate_D_p00_0_E04f10d0.TIF	ICAM555_ROS488_VECad647_placa21__Plate_D_p00_0_E04f10d2.TIF	label.ICAM555_ROS488_VECad647_placa21__Plate_D_p00_0_E04f10d0.TIF	ICAM555_ROS488_VECad647_placa21__Plate_D_p00_0_E04f10d3.TIF	0	0	0	0	431	1500	1	1536	1536	1536	1536	431	b'eLuImp35G21TDtqynKxmpauBSZrh6PDVoKp26RdJI6NZSddIGm3CDoloMqZSNIEqLjsAIIcfQg=='	0.04661059007048607	0.05024941265583038	0.013110984	0.015916467	0.42852277	0.44816118	0.06351274251937866	0.06804037590821584	0.058054905	0.06616588	0.017583137	0.016749803	0.0029246012369791665	0.003147125244140625
-1	-1	-1	-1	487.0	0.0	0.0	2.410000000000082	0.0	1.240000000000009	15.699999999999818	0.24000000000023647	0.009999999999763531	0.009999999999763531	2.599999999999909	0.41000000000008185	1.1699999999998454	0.21000000000003638	0.17000000000007276	ICAM555_ROS488_VECad647_placa21__Plate_D_p00_0_E04f11d0.TIF	ICAM555_ROS488_VECad647_placa21__Plate_D_p00_0_E04f11d2.TIF	label.ICAM555_ROS488_VECad647_placa21__Plate_D_p00_0_E04f11d0.TIF	ICAM555_ROS488_VECad647_placa21__Plate_D_p00_0_E04f11d3.TIF	0	0	0	0	432	1500	1	1536	1536	1536	1536	432	b'eLuImp35G21TDtqynKxmpauBSZqh4WizcjBVu/SLpJHRrKRrJI02YYdENBlTKZpAFZcdACunH0Y='	0.04047176241874695	0.03349960595369339	0.016749807	0.020388626	0.42852277	0.44816118	0.061465248465538025	0.05802693466345469	0.056388237	0.055554904	0.017583137	0.013110981	0.0037511189778645835	0.0026384989420572915
-1	-1	-1	-1	492.0	0.0	0.0	2.259999999999991	0.0	1.2300000000000182	10.450000000000045	0.25	0.01999999999998181	0.009999999999990905	2.1099999999999	0.35999999999989996	1.2100000000000364	0.21000000000003638	0.15999999999985448	ICAM555_ROS488_VECad647_placa21__Plate_D_p00_0_E05f00d0.TIF	ICAM555_ROS488_VECad647_placa21__Plate_D_p00_0_E05f00d2.TIF	label.ICAM555_ROS488_VECad647_placa21__Plate_D_p00_0_E05f00d0.TIF	ICAM555_ROS488_VECad647_placa21__Plate_D_p00_0_E05f00d3.TIF	0	0	0	0	433	1500	1	1536	1536	1536	1536	433	b'eLuImp35G21TDtqynKxmpauB6ejw1SCrdukXSSOjWUnXSBptwg6JaDKmUjSBKi47ACCPH0I='	0.03349960595369339	0.02205529436469078	0.015916469	0.019555293	0.42852277	0.44816118	0.05345820883909861	0.04561299582322439	0.04494392	0.037971765	0.013110981	0.007805491	0.006866455078125	0.007152557373046875
-1	-1	-1	-1	1038.0	0.0	0.0	2.230000000000018	0.0	1.25	11.799999999999955	0.2599999999999909	0.009999999999990905	0.009999999999990905	3.0399999999999636	0.3800000000003365	1.2099999999995816	0.21000000000026375	0.16000000000008185	ICAM555_ROS488_VECad647_placa21__Plate_D_p00_0_E05f01d0.TIF	ICAM555_ROS488_VECad647_placa21__Plate_D_p00_0_E05f01d2.TIF	label.ICAM555_ROS488_VECad647_placa21__Plate_D_p00_0_E05f01d0.TIF	ICAM555_ROS488_VECad647_placa21__Plate_D_p00_0_E05f01d3.TIF	0	0	0	0	434	1500	1	1536	1536	1536	1536	434	b'eLuImp35G21TDtqynKxmpauBaZqB4WizcjBVu/SLpJHRrKRrJI02YYdENBlTKZpAFZcdACuvH0Y='	0.04661059007048607	0.053888238966464996	0.016749803	0.021221966	0.42852277	0.44816118	0.06669281423091888	0.08027689655621846	0.06336039	0.07063804	0.012277648	0.011444313	0.0032742818196614585	0.034077962239583336
-1	-1	-1	-1	284.0	0.0	0.0	2.3799999999998818	0.0	1.2899999999999636	8.940000000000055	0.23999999999978172	0.009999999999763531	0.01999999999998181	1.6100000000001273	0.34999999999990905	1.150000000000091	0.18000000000029104	0.13999999999987267	ICAM555_ROS488_VECad647_placa21__Plate_D_p00_0_E05f02d0.TIF	ICAM555_ROS488_VECad647_placa21__Plate_D_p00_0_E05f02d2.TIF	label.ICAM555_ROS488_VECad647_placa21__Plate_D_p00_0_E05f02d0.TIF	ICAM555_ROS488_VECad647_placa21__Plate_D_p00_0_E05f02d3.TIF	0	0	0	0	435	1500	1	1536	1536	1536	1536	435	b'eLuImp35G21TDtqynKxmpauBaZqB0WizcjBVu/SLpJHRrKRrJI02YYdENBlTKZpAFZcdADbPH0o='	0.03349960595369339	0.02205529436469078	0.0069721546	0.0053054914	0.42852277	0.44816118	0.05308803915977478	0.03845963627099991	0.035999607	0.023721961	0.013110981	0.007805491	0.006707509358723958	0.021107991536458332
-1	-1	-1	-1	210.0	0.0	0.0	2.2799999999999727	0.0	1.2000000000000455	5.349999999999909	0.2800000000002001	0.009999999999990905	0.01999999999998181	1.3699999999998909	0.37000000000011823	1.2100000000000364	0.19000000000005457	0.14999999999986358	ICAM555_ROS488_VECad647_placa21__Plate_D_p00_0_E05f03d0.TIF	ICAM555_ROS488_VECad647_placa21__Plate_D_p00_0_E05f03d2.TIF	label.ICAM555_ROS488_VECad647_placa21__Plate_D_p00_0_E05f03d0.TIF	ICAM555_ROS488_VECad647_placa21__Plate_D_p00_0_E05f03d3.TIF	0	0	0	0	436	1500	1	1536	1536	1536	1536	436	b'eLuImp35G21TDtqynKxmpauBKW16aKPNSuo1K2kWSSOjWUnXSBptwg6JaDKmUjSBKi47AEHvH04='	0.029027452692389488	0.01758313737809658	0.00613882	0.004472157	0.42852277	0.44816118	0.04659908016522726	0.03205950806538264	0.034332942	0.022055294	0.012277648	0.0069721574	0.0028928120930989585	0.001430511474609375
-1	-1	-1	-1	238.0	0.0	0.0	2.6400000000001	0.0	1.5199999999999818	5.750000000000227	0.2799999999999727	0.009999999999990905	0.009999999999990905	1.4600000000000364	0.35999999999989996	1.1699999999998454	0.20000000000004547	0.18000000000006366	ICAM555_ROS488_VECad647_placa21__Plate_D_p00_0_E05f04d0.TIF	ICAM555_ROS488_VECad647_placa21__Plate_D_p00_0_E05f04d2.TIF	label.ICAM555_ROS488_VECad647_placa21__Plate_D_p00_0_E05f04d0.TIF	ICAM555_ROS488_VECad647_placa21__Plate_D_p00_0_E05f04d3.TIF	0	0	0	0	437	1500	1	1536	1536	1536	1536	437	b'eLuImp35G21TDtqynKxmpauBaZqByWizcjBVu/SLpJHRrKRrJI02YYdENBlTKZpAFZcdAE0PH1I='	0.03349960595369339	0.018416471779346466	0.006138822	0.0053054895	0.42852277	0.44816118	0.049805993835131325	0.034336199363072716	0.035166275	0.022888627	0.013110981	0.007805491	0.007279713948567708	0.00133514404296875
-1	-1	-1	-1	292.0	0.0	0.0	2.2199999999998	0.0	1.2000000000000455	5.470000000000027	0.2599999999999909	0.009999999999990905	0.009999999999990905	1.5399999999999636	0.30999999999994543	1.150000000000091	0.17000000000007276	0.13999999999987267	ICAM555_ROS488_VECad647_placa21__Plate_D_p00_0_E05f05d0.TIF	ICAM555_ROS488_VECad647_placa21__Plate_D_p00_0_E05f05d2.TIF	label.ICAM555_ROS488_VECad647_placa21__Plate_D_p00_0_E05f05d0.TIF	ICAM555_ROS488_VECad647_placa21__Plate_D_p00_0_E05f05d3.TIF	0	0	0	0	438	1500	1	1536	1536	1536	1536	438	b'eLuImp35G21TDtqynKxmpauBaZqB6WizcjBVu/SLpJHRrKRrJI02YYdENBlTKZpAFZcdAFgvH1Y='	0.03349960595369339	0.02205529436469078	0.01144431	0.008944314	0.42852277	0.44816118	0.05359012881914774	0.03879750519990921	0.040471762	0.027360786	0.016749803	0.011444313	0.0034332275390625	0.00896453857421875
-1	-1	-1	-1	350.0	0.0	0.0	2.4400000000000546	0.0	1.2299999999997908	6.900000000000091	0.2599999999999909	0.020000000000209184	0.01999999999998181	1.7899999999999636	0.39000000000010004	1.1900000000000546	0.1899999999998272	0.14000000000010004	ICAM555_ROS488_VECad647_placa21__Plate_D_p00_0_E05f06d0.TIF	ICAM555_ROS488_VECad647_placa21__Plate_D_p00_0_E05f06d2.TIF	label.ICAM555_ROS488_VECad647_placa21__Plate_D_p00_0_E05f06d0.TIF	ICAM555_ROS488_VECad647_placa21__Plate_D_p00_0_E05f06d3.TIF	0	0	0	0	439	1500	1	1536	1536	1536	1536	439	b'eLuImp35G21TDtqynKxmpauB6WizcpBVu/SLpJHRrKRrJI02YYdENBlTKZpAFZcdAGNPH1o='	0.034332942217588425	0.022888626903295517	0.011444312	0.0097776465	0.42852277	0.44816118	0.05740612248579661	0.04252433776855469	0.0413051	0.028194118	0.017583137	0.012277648	0.00019073486328125	0.0007311503092447916
-1	-1	-1	-1	467.0	0.0	0.0	2.25	0.0	1.2500000000002274	9.159999999999854	0.25	0.009999999999763531	0.010000000000218279	2.349999999999909	0.4099999999998545	1.259999999999991	0.2199999999997999	0.17000000000030013	ICAM555_ROS488_VECad647_placa21__Plate_D_p00_0_E05f07d0.TIF	ICAM555_ROS488_VECad647_placa21__Plate_D_p00_0_E05f07d2.TIF	label.ICAM555_ROS488_VECad647_placa21__Plate_D_p00_0_E05f07d0.TIF	ICAM555_ROS488_VECad647_placa21__Plate_D_p00_0_E05f07d3.TIF	0	0	0	0	440	1500	1	1536	1536	1536	1536	440	b'eLuImp35G21TDtqynKxmpauBaZqB+WizcjBVu/SLpJHRrKRrJI02YYdENBlTKZpAFZcdAG5vH14='	0.03516627475619316	0.023721961304545403	0.016749807	0.017583136	0.42852277	0.44816118	0.061454370617866516	0.048749759793281555	0.050249413	0.03963843	0.016749803	0.012277648	0.0038464864095052085	0.00133514404296875
-1	-1	-1	-1	467.0	0.0	0.0	2.310000000000173	0.0	1.2199999999998	8.210000000000264	0.2300000000000182	0.010000000000218279	0.009999999999763531	2.1299999999998818	0.31999999999993634	1.150000000000091	0.21000000000003638	0.16999999999984539	ICAM555_ROS488_VECad647_placa21__Plate_D_p00_0_E05f08d0.TIF	ICAM555_ROS488_VECad647_placa21__Plate_D_p00_0_E05f08d2.TIF	label.ICAM555_ROS488_VECad647_placa21__Plate_D_p00_0_E05f08d0.TIF	ICAM555_ROS488_VECad647_placa21__Plate_D_p00_0_E05f08d3.TIF	0	0	0	0	441	1500	1	1536	1536	1536	1536	441	b'eLuImp35G21TDtqynKxmpauBaZqBxWizcjBVu/SLpJHRrKRrJI02YYdENBlTKZpAFZcdAHmPH2I='	0.03516627475619316	0.023721961304545403	0.013110984	0.01591647	0.42852277	0.44816118	0.05936951438585917	0.046984235445658364	0.04661059	0.038805097	0.017583137	0.011444313	0.003973642985026042	3.1789143880208336e-05
-1	-1	-1	-1	347.0	0.0	0.0	2.4199999999998454	0.0	1.259999999999991	10.279999999999973	0.25	0.009999999999990905	0.01999999999998181	1.8999999999998636	0.45000000000027285	1.209999999999809	0.21000000000003638	0.17000000000007276	ICAM555_ROS488_VECad647_placa21__Plate_D_p00_0_E05f09d0.TIF	ICAM555_ROS488_VECad647_placa21__Plate_D_p00_0_E05f09d2.TIF	label.ICAM555_ROS488_VECad647_placa21__Plate_D_p00_0_E05f09d0.TIF	ICAM555_ROS488_VECad647_placa21__Plate_D_p00_0_E05f09d3.TIF	0	0	0	0	442	1500	1	1536	1536	1536	1536	442	b'eLuImp35G21TDtqynKxmpauBKW0KtdFmJfWalTSLpJHRrKRrJI02YYdENBlTKZpAFZcdAISvH2Y='	0.0359996072947979	0.027360785752534866	0.013110984	0.011444315	0.42852277	0.44816118	0.061665321389834084	0.04806813597679138	0.04661059	0.034332942	0.017583137	0.012277648	0.004227956136067708	0.0014940897623697917
-1	-1	-1	-1	612.0	0.0	0.0	2.3099999999999454	0.0	1.2199999999998	9.149999999999864	0.2600000000002183	0.0	0.009999999999763531	2.5100000000002183	0.31999999999993634	1.1300000000001091	0.17000000000007276	0.13999999999987267	ICAM555_ROS488_VECad647_placa21__Plate_D_p00_0_E05f10d0.TIF	ICAM555_ROS488_VECad647_placa21__Plate_D_p00_0_E05f10d2.TIF	label.ICAM555_ROS488_VECad647_placa21__Plate_D_p00_0_E05f10d0.TIF	ICAM555_ROS488_VECad647_placa21__Plate_D_p00_0_E05f10d3.TIF	0	0	0	0	443	1500	1	1536	1536	1536	1536	443	b'eLuImp35G21TDtqynKxmpauBaZrh6PDVoKp26RdJI6NZSddIGm3CDoloMqZSNIEqLjsAK7MfRg=='	0.03963842988014221	0.032666273415088654	0.01758314	0.021221966	0.42852277	0.44816118	0.062393441796302795	0.05910681188106537	0.05722157	0.05919373	0.017583137	0.012277648	0.004037221272786458	0.00591278076171875
-1	-1	-1	-1	361.0	0.0	0.0	2.3799999999998818	0.0	1.190000000000282	8.839999999999918	0.2699999999999818	0.009999999999990905	0.009999999999990905	1.8799999999998818	0.31999999999993634	1.150000000000091	0.18000000000006366	0.13999999999987267	ICAM555_ROS488_VECad647_placa21__Plate_D_p00_0_E05f11d0.TIF	ICAM555_ROS488_VECad647_placa21__Plate_D_p00_0_E05f11d2.TIF	label.ICAM555_ROS488_VECad647_placa21__Plate_D_p00_0_E05f11d0.TIF	ICAM555_ROS488_VECad647_placa21__Plate_D_p00_0_E05f11d3.TIF	0	0	0	0	444	1500	1	1536	1536	1536	1536	444	b'eLuImp35G21TDtqynKxmpauBaZqh4WizcjBVu/SLpJHRrKRrJI02YYdENBlTKZpAFZcdADbTH0o='	0.03963842988014221	0.027360785752534866	0.01758314	0.015916474	0.42852277	0.44816118	0.06403799851735432	0.04747682809829712	0.052749414	0.03963843	0.013110981	0.011444313	0.012906392415364584	0.0019709269205729165
-1	-1	-1	-1	412.0	0.0	0.0	2.269999999999982	0.0	1.2999999999999545	6.730000000000018	0.2599999999999909	0.009999999999990905	0.01999999999998181	1.6399999999998727	0.32999999999992724	1.150000000000091	0.1799999999998363	0.13000000000010914	ICAM555_ROS488_VECad647_placa21__Plate_D_p00_0_E06f00d0.TIF	ICAM555_ROS488_VECad647_placa21__Plate_D_p00_0_E06f00d2.TIF	label.ICAM555_ROS488_VECad647_placa21__Plate_D_p00_0_E06f00d0.TIF	ICAM555_ROS488_VECad647_placa21__Plate_D_p00_0_E06f00d3.TIF	0	0	0	0	445	1500	1	1536	1536	1536	1536	445	b'eLuImp35G21TDtqynKxmpauB2ejw1SCrdukXSSOjWUnXSBptwg6JaDKmUjSBKi47ACu7H0Y='	0.029027452692389488	0.02205529436469078	0.006138824	0.008944314	0.42852277	0.44816118	0.04463184376557668	0.03915020823478699	0.034332942	0.027360786	0.012277648	0.007805491	0.0015576680501302083	0.0012079874674479167
-1	-1	-1	-1	621.0	0.0	0.0	2.449999999999818	0.0	1.2400000000002365	7.7999999999999545	0.2599999999999909	0.01999999999998181	0.01999999999998181	2.2200000000000273	0.37999999999988177	1.1700000000003001	0.21000000000003638	0.16999999999984539	ICAM555_ROS488_VECad647_placa21__Plate_D_p00_0_E06f01d0.TIF	ICAM555_ROS488_VECad647_placa21__Plate_D_p00_0_E06f01d2.TIF	label.ICAM555_ROS488_VECad647_placa21__Plate_D_p00_0_E06f01d0.TIF	ICAM555_ROS488_VECad647_placa21__Plate_D_p00_0_E06f01d3.TIF	0	0	0	0	446	1500	1	1536	1536	1536	1536	446	b'eLuImp35G21TDtqynKxmpauBWZqB4WizcjBVu/SLpJHRrKRrJI02YYdENBlTKZpAFZcdADbbH0o='	0.03349960595369339	0.022888626903295517	0.01144431	0.017583136	0.42852277	0.44816118	0.05149978895982107	0.04834134876728058	0.040471762	0.03963843	0.013110981	0.011444313	0.0011444091796875	0.0021298726399739585
-1	-1	-1	-1	383.0	0.0	0.0	2.4200000000000728	0.0	1.1899999999998272	6.350000000000136	0.2599999999999909	0.01999999999998181	0.009999999999990905	1.490000000000009	0.4099999999998545	1.1700000000003001	0.1999999999998181	0.16999999999984539	ICAM555_ROS488_VECad647_placa21__Plate_D_p00_0_E06f02d0.TIF	ICAM555_ROS488_VECad647_placa21__Plate_D_p00_0_E06f02d2.TIF	label.ICAM555_ROS488_VECad647_placa21__Plate_D_p00_0_E06f02d0.TIF	ICAM555_ROS488_VECad647_placa21__Plate_D_p00_0_E06f02d3.TIF	0	0	0	0	447	1500	1	1536	1536	1536	1536	447	b'eLuImp35G21TDtqynKxmpauBWZqB0WizcjBVu/SLpJHRrKRrJI02YYdENBlTKZpAFZcdAEH7H04='	0.029860787093639374	0.018416471779346466	0.0053054895	0.0053054895	0.42852277	0.44816118	0.044215843081474304	0.03703939914703369	0.034332942	0.022888627	0.012277648	0.007805491	0.000476837158203125	0.0033696492513020835
-1	-1	-1	-1	345.0	0.0	0.0	2.380000000000109	0.0	1.25	5.289999999999964	0.2799999999999727	0.009999999999990905	0.009999999999990905	1.349999999999909	0.34999999999990905	1.1800000000000637	0.18000000000029104	0.13999999999987267	ICAM555_ROS488_VECad647_placa21__Plate_D_p00_0_E06f03d0.TIF	ICAM555_ROS488_VECad647_placa21__Plate_D_p00_0_E06f03d2.TIF	label.ICAM555_ROS488_VECad647_placa21__Plate_D_p00_0_E06f03d0.TIF	ICAM555_ROS488_VECad647_placa21__Plate_D_p00_0_E06f03d3.TIF	0	0	0	0	448	1500	1	1536	1536	1536	1536	448	b'eLuImp35G21TDtqynKxmpauBGW16aKPNSuo1K2kWSSOjWUnXSBptwg6JaDKmUjSBKi47AE0bH1I='	0.029027452692389488	0.018416471779346466	0.0053054877	0.004472159	0.42852277	0.44816118	0.04176527261734009	0.03585682064294815	0.033499606	0.022888627	0.012277648	0.007805491	0.000286102294921875	0.0035921732584635415
-1	-1	-1	-1	260.0	0.0	0.0	2.4899999999997817	0.0	1.2400000000002365	4.539999999999964	0.27999999999974534	0.009999999999763531	0.01999999999998181	1.0800000000001546	0.33999999999991815	1.1400000000001	0.1799999999998363	0.13000000000010914	ICAM555_ROS488_VECad647_placa21__Plate_D_p00_0_E06f04d0.TIF	ICAM555_ROS488_VECad647_placa21__Plate_D_p00_0_E06f04d2.TIF	label.ICAM555_ROS488_VECad647_placa21__Plate_D_p00_0_E06f04d0.TIF	ICAM555_ROS488_VECad647_placa21__Plate_D_p00_0_E06f04d3.TIF	0	0	0	0	449	1500	1	1536	1536	1536	1536	449	b'eLuImp35G21TDtqynKxmpauBWZqByWizcjBVu/SLpJHRrKRrJI02YYdENBlTKZpAFZcdAFg7H1Y='	0.029860787093639374	0.02205529436469078	0.004472155	0.004472157	0.42852277	0.44816118	0.03982115536928177	0.03292328119277954	0.034332942	0.023721961	0.013110981	0.007805491	0.006357828776041667	0.004831949869791667
-1	-1	-1	-1	350.0	0.0	0.0	2.339999999999918	0.0	1.2299999999997908	4.900000000000091	0.25	0.01999999999998181	0.009999999999990905	1.3900000000001	0.3100000000001728	1.1399999999998727	0.18000000000006366	0.13999999999987267	ICAM555_ROS488_VECad647_placa21__Plate_D_p00_0_E06f05d0.TIF	ICAM555_ROS488_VECad647_placa21__Plate_D_p00_0_E06f05d2.TIF	label.ICAM555_ROS488_VECad647_placa21__Plate_D_p00_0_E06f05d0.TIF	ICAM555_ROS488_VECad647_placa21__Plate_D_p00_0_E06f05d3.TIF	0	0	0	0	450	1500	1	1536	1536	1536	1536	450	b'eLuImp35G21TDtqynKxmpauBWZqB6WizcjBVu/SLpJHRrKRrJI02YYdENBlTKZpAFZcdAGNbH1o='	0.029027452692389488	0.02205529436469078	0.0053054895	0.0053054895	0.42852277	0.44816118	0.04314636687437693	0.037677377462387085	0.034332942	0.023721961	0.013110981	0.007805491	0.0014623006184895833	0.002956390380859375
-1	-1	-1	-1	442.0	0.0	0.0	2.3599999999999	0.0	1.2699999999999818	6.029999999999973	0.2599999999999909	0.009999999999990905	0.01999999999998181	1.9100000000000819	0.35999999999989996	1.150000000000091	0.209999999999809	0.16000000000008185	ICAM555_ROS488_VECad647_placa21__Plate_D_p00_0_E06f06d0.TIF	ICAM555_ROS488_VECad647_placa21__Plate_D_p00_0_E06f06d2.TIF	label.ICAM555_ROS488_VECad647_placa21__Plate_D_p00_0_E06f06d0.TIF	ICAM555_ROS488_VECad647_placa21__Plate_D_p00_0_E06f06d3.TIF	0	0	0	0	451	1500	1	1536	1536	1536	1536	451	b'eLuImp35G21TDtqynKxmpauB2WizcpBVu/SLpJHRrKRrJI02YYdENBlTKZpAFZcdAG57H14='	0.03516627475619316	0.023721961304545403	0.0078054927	0.010610979	0.42852277	0.44816118	0.05401135484377543	0.04547868172327677	0.0413051	0.032666273	0.017583137	0.013110981	0.004800160725911458	0.006643931070963542
-1	-1	-1	-1	492.0	0.0	0.0	2.5499999999999545	0.0	1.259999999999991	7.779999999999973	0.2300000000000182	0.009999999999990905	0.01999999999998181	1.8399999999999181	0.37000000000011823	1.1800000000000637	0.20000000000004547	0.14999999999986358	ICAM555_ROS488_VECad647_placa21__Plate_D_p00_0_E06f07d0.TIF	ICAM555_ROS488_VECad647_placa21__Plate_D_p00_0_E06f07d2.TIF	label.ICAM555_ROS488_VECad647_placa21__Plate_D_p00_0_E06f07d0.TIF	ICAM555_ROS488_VECad647_placa21__Plate_D_p00_0_E06f07d3.TIF	0	0	0	0	452	1500	1	1536	1536	1536	1536	452	b'eLuImp35G21TDtqynKxmpauBWZqB+WizcjBVu/SLpJHRrKRrJI02YYdENBlTKZpAFZcdAHmbH2I='	0.03349960595369339	0.022888626903295517	0.010610977	0.010610981	0.42852277	0.44816118	0.05212815602620443	0.04386051992575327	0.03963843	0.029027453	0.016749803	0.011444313	0.0031789143880208335	0.005658467610677083
-1	-1	-1	-1	446.0	0.0	0.0	2.259999999999991	0.0	1.2100000000000364	7.779999999999973	0.2300000000000182	0.009999999999990905	0.01999999999998181	1.6100000000001273	0.3000000000001819	1.1499999999996362	0.17000000000030013	0.13999999999987267	ICAM555_ROS488_VECad647_placa21__Plate_D_p00_0_E06f08d0.TIF	ICAM555_ROS488_VECad647_placa21__Plate_D_p00_0_E06f08d2.TIF	label.ICAM555_ROS488_VECad647_placa21__Plate_D_p00_0_E06f08d0.TIF	ICAM555_ROS488_VECad647_placa21__Plate_D_p00_0_E06f08d3.TIF	0	0	0	0	453	1500	1	1536	1536	1536	1536	453	b'eLuImp35G21TDtqynKxmpauBWZqBxWizcjBVu/SLpJHRrKRrJI02YYdENBlTKZpAFZcdAIS7H2Y='	0.029860787093639374	0.022888626903295517	0.0069721546	0.0097776465	0.42852277	0.44816118	0.04902778069178263	0.041789233684539795	0.035999607	0.028194118	0.013110981	0.011444313	0.00015894571940104166	0.0006993611653645834
-1	-1	-1	-1	481.0	0.0	0.0	2.4400000000000546	0.0	1.150000000000091	7.619999999999891	0.2400000000000091	0.009999999999990905	0.009999999999990905	1.690000000000282	0.3100000000001728	1.1299999999998818	0.18000000000006366	0.13999999999987267	ICAM555_ROS488_VECad647_placa21__Plate_D_p00_0_E06f09d0.TIF	ICAM555_ROS488_VECad647_placa21__Plate_D_p00_0_E06f09d2.TIF	label.ICAM555_ROS488_VECad647_placa21__Plate_D_p00_0_E06f09d0.TIF	ICAM555_ROS488_VECad647_placa21__Plate_D_p00_0_E06f09d3.TIF	0	0	0	0	454	1500	1	1536	1536	1536	1536	454	b'eLuImp35G21TDtqynKxmpauBGW0KtdFmJfWalTSLpJHRrKRrJI02YYdENBlTKZpAFZcdAI/bH2o='	0.03349960595369339	0.023721961304545403	0.00613882	0.0069721583	0.42852277	0.44816118	0.04780445992946625	0.04560526708761851	0.035999607	0.029027453	0.013110981	0.011444313	0.0012079874674479167	0.005118052164713542
-1	-1	-1	-1	851.0	0.0	0.0	2.3700000000001182	0.009999999999990905	1.1699999999998454	7.860000000000127	0.2400000000000091	0.009999999999990905	0.01999999999998181	2.880000000000109	0.33999999999991815	1.2300000000002456	0.1799999999998363	0.14000000000032742	ICAM555_ROS488_VECad647_placa21__Plate_D_p00_0_E06f10d0.TIF	ICAM555_ROS488_VECad647_placa21__Plate_D_p00_0_E06f10d2.TIF	label.ICAM555_ROS488_VECad647_placa21__Plate_D_p00_0_E06f10d0.TIF	ICAM555_ROS488_VECad647_placa21__Plate_D_p00_0_E06f10d3.TIF	0	0	0	0	455	1500	1	1536	1536	1536	1536	455	b'eLuImp35G21TDtqynKxmpauBWZrh6PDVoKp26RdJI6NZSddIGm3CDoloMqZSNIEqLjsANt8fSg=='	0.0359996072947979	0.03349960595369339	0.016749807	0.022055298	0.42852277	0.44816118	0.058400879303614296	0.061332921187082924	0.05191608	0.060027063	0.016749803	0.012277648	0.000858306884765625	0.001430511474609375
-1	-1	-1	-1	546.0	0.0	0.0	2.3299999999999272	0.0	1.2100000000000364	6.019999999999754	0.25	0.009999999999990905	0.010000000000218279	2.0399999999999636	0.31999999999993634	1.1899999999998272	0.17000000000007276	0.13999999999987267	ICAM555_ROS488_VECad647_placa21__Plate_D_p00_0_E06f11d0.TIF	ICAM555_ROS488_VECad647_placa21__Plate_D_p00_0_E06f11d2.TIF	label.ICAM555_ROS488_VECad647_placa21__Plate_D_p00_0_E06f11d0.TIF	ICAM555_ROS488_VECad647_placa21__Plate_D_p00_0_E06f11d3.TIF	0	0	0	0	456	1500	1	1536	1536	1536	1536	456	b'eLuImp35G21TDtqynKxmpauBWZqh4WizcjBVu/SLpJHRrKRrJI02YYdENBlTKZpAFZcdAEH/H04='	0.03516627475619316	0.023721961304545403	0.010610979	0.012277648	0.42852277	0.44816118	0.05544884999593099	0.04901451369126638	0.04494392	0.034332942	0.013110981	0.011444313	0.0003496805826822917	0.0005086263020833334
-1	-1	-1	-1	995.0	0.0	0.0	2.4400000000000546	0.0	1.2899999999999636	15.629999999999882	0.2699999999999818	0.0	0.010000000000218279	2.900000000000091	0.38999999999987267	1.1600000000000819	0.1899999999998272	0.13000000000010914	ICAM555_ROS488_VECad647_placa21__Plate_D_p00_0_E07f00d0.TIF	ICAM555_ROS488_VECad647_placa21__Plate_D_p00_0_E07f00d2.TIF	label.ICAM555_ROS488_VECad647_placa21__Plate_D_p00_0_E07f00d0.TIF	ICAM555_ROS488_VECad647_placa21__Plate_D_p00_0_E07f00d3.TIF	0	0	0	0	457	1500	1	1536	1536	1536	1536	457	b'eLuImp35G21TDtqynKxmpauB+ejw1SCrdukXSSOjWUnXSBptwg6JaDKmUjSBKi47ADbnH0o='	0.04661059007048607	0.05555490404367447	0.0167498	0.019555293	0.42852277	0.44816118	0.06601861615975697	0.07976505160331726	0.06252706	0.0751102	0.013110981	0.012277648	0.006643931070963542	0.040721893310546875
-1	-1	-1	-1	916.0	0.0	0.0	2.349999999999909	0.0	1.240000000000009	19.399999999999864	0.2700000000002092	0.01999999999998181	0.009999999999990905	2.9899999999997817	0.3700000000003456	1.199999999999818	0.21000000000026375	0.15000000000009095	ICAM555_ROS488_VECad647_placa21__Plate_D_p00_0_E07f01d0.TIF	ICAM555_ROS488_VECad647_placa21__Plate_D_p00_0_E07f01d2.TIF	label.ICAM555_ROS488_VECad647_placa21__Plate_D_p00_0_E07f01d0.TIF	ICAM555_ROS488_VECad647_placa21__Plate_D_p00_0_E07f01d3.TIF	0	0	0	0	458	1500	1	1536	1536	1536	1536	458	b'eLuImp35G21TDtqynKxmpauBeZqB4WizcjBVu/SLpJHRrKRrJI02YYdENBlTKZpAFZcdAEIHH04='	0.04661059007048607	0.05919373035430908	0.016749807	0.0195553	0.42852277	0.44816118	0.06604716678460439	0.08091412484645844	0.06252706	0.07677686	0.017583137	0.016749803	0.0034014383951822915	0.013955434163411459
-1	-1	-1	-1	575.0	0.0	0.0	2.4300000000000637	0.0	1.240000000000009	15.11999999999989	0.2699999999999818	0.009999999999990905	0.009999999999990905	2.3500000000001364	0.3300000000001546	1.1299999999996544	0.17000000000007276	0.12999999999988177	ICAM555_ROS488_VECad647_placa21__Plate_D_p00_0_E07f02d0.TIF	ICAM555_ROS488_VECad647_placa21__Plate_D_p00_0_E07f02d2.TIF	label.ICAM555_ROS488_VECad647_placa21__Plate_D_p00_0_E07f02d0.TIF	ICAM555_ROS488_VECad647_placa21__Plate_D_p00_0_E07f02d3.TIF	0	0	0	0	459	1500	1	1536	1536	1536	1536	459	b'eLuImp35G21TDtqynKxmpauBeZqB0WizcjBVu/SLpJHRrKRrJI02YYdENBlTKZpAFZcdAE0nH1I='	0.03516627475619316	0.032666273415088654	0.018416472	0.033499606	0.42852277	0.44816118	0.060746257503827415	0.07219046354293823	0.052749414	0.06616588	0.013110981	0.012277648	0.018183390299479168	0.059795379638671875
-1	-1	-1	-1	598.0	0.0	0.0	2.3599999999999	0.0	1.2699999999997544	14.940000000000282	0.23999999999978172	0.010000000000218279	0.010000000000218279	2.400000000000091	0.32999999999992724	1.1599999999998545	0.18000000000006366	0.13999999999987267	ICAM555_ROS488_VECad647_placa21__Plate_D_p00_0_E07f03d0.TIF	ICAM555_ROS488_VECad647_placa21__Plate_D_p00_0_E07f03d2.TIF	label.ICAM555_ROS488_VECad647_placa21__Plate_D_p00_0_E07f03d0.TIF	ICAM555_ROS488_VECad647_placa21__Plate_D_p00_0_E07f03d3.TIF	0	0	0	0	460	1500	1	1536	1536	1536	1536	460	b'eLuImp35G21TDtqynKxmpauBOW16aKPNSuo1K2kWSSOjWUnXSBptwg6JaDKmUjSBKi47AFhHH1Y='	0.03516627475619316	0.028194118291139603	0.018416476	0.027360786	0.42852277	0.44816118	0.06252141296863556	0.06263422469298045	0.05191608	0.055554904	0.016749803	0.012277648	0.0008900960286458334	0.02384185791015625
-1	-1	-1	-1	625.0	0.0	0.0	2.25	0.0	1.1099999999999	12.430000000000064	0.25	0.010000000000218279	0.009999999999763531	2.6700000000000728	0.37999999999988177	1.1600000000000819	0.1999999999998181	0.16000000000008185	ICAM555_ROS488_VECad647_placa21__Plate_D_p00_0_E07f04d0.TIF	ICAM555_ROS488_VECad647_placa21__Plate_D_p00_0_E07f04d2.TIF	label.ICAM555_ROS488_VECad647_placa21__Plate_D_p00_0_E07f04d0.TIF	ICAM555_ROS488_VECad647_placa21__Plate_D_p00_0_E07f04d3.TIF	0	0	0	0	461	1500	1	1536	1536	1536	1536	461	b'eLuImp35G21TDtqynKxmpauBeZqByWizcjBVu/SLpJHRrKRrJI02YYdENBlTKZpAFZcdAGNnH1o='	0.0359996072947979	0.029027452692389488	0.021221962	0.02736079	0.42852277	0.44816118	0.06326571603616078	0.06371790170669556	0.056388237	0.060027063	0.016749803	0.012277648	0.002574920654296875	0.027879079182942707
-1	-1	-1	-1	693.0	0.0	0.0	2.4299999999998363	0.0	1.2100000000000364	9.040000000000191	0.2599999999999909	0.009999999999990905	0.009999999999990905	2.8199999999999363	0.31999999999993634	1.1400000000003274	0.1999999999998181	0.14000000000010004	ICAM555_ROS488_VECad647_placa21__Plate_D_p00_0_E07f05d0.TIF	ICAM555_ROS488_VECad647_placa21__Plate_D_p00_0_E07f05d2.TIF	label.ICAM555_ROS488_VECad647_placa21__Plate_D_p00_0_E07f05d0.TIF	ICAM555_ROS488_VECad647_placa21__Plate_D_p00_0_E07f05d3.TIF	0	0	0	0	462	1500	1	1536	1536	1536	1536	462	b'eLuImp35G21TDtqynKxmpauBeZqB6WizcjBVu/SLpJHRrKRrJI02YYdENBlTKZpAFZcdAG6HH14='	0.04047176241874695	0.03797176480293274	0.018416476	0.021221958	0.42852277	0.44816118	0.06340651214122772	0.06312172611554463	0.058054905	0.064499214	0.016749803	0.012277648	0.0014623006184895833	0.005817413330078125
-1	-1	-1	-1	630.0	0.0	0.0	2.3999999999998636	0.0	1.2100000000002638	9.959999999999809	0.22999999999979082	0.009999999999990905	0.010000000000218279	2.5700000000001637	0.3200000000001637	1.099999999999909	0.18000000000006366	0.12999999999988177	ICAM555_ROS488_VECad647_placa21__Plate_D_p00_0_E07f06d0.TIF	ICAM555_ROS488_VECad647_placa21__Plate_D_p00_0_E07f06d2.TIF	label.ICAM555_ROS488_VECad647_placa21__Plate_D_p00_0_E07f06d0.TIF	ICAM555_ROS488_VECad647_placa21__Plate_D_p00_0_E07f06d3.TIF	0	0	0	0	463	1500	1	1536	1536	1536	1536	463	b'eLuImp35G21TDtqynKxmpauB+WizcpBVu/SLpJHRrKRrJI02YYdENBlTKZpAFZcdAHmnH2I='	0.04130509868264198	0.034332942217588425	0.02205529	0.026527457	0.42852277	0.44816118	0.06717513998349507	0.06641676028569539	0.061693728	0.06533255	0.017583137	0.013110981	0.00171661376953125	0.003147125244140625
-1	-1	-1	-1	755.0	0.0	0.0	2.380000000000109	0.0	1.2899999999999636	13.13000000000011	0.2899999999999636	0.009999999999990905	0.009999999999990905	3.0599999999999454	0.37999999999988177	1.2000000000000455	0.21000000000026375	0.15000000000009095	ICAM555_ROS488_VECad647_placa21__Plate_D_p00_0_E07f07d0.TIF	ICAM555_ROS488_VECad647_placa21__Plate_D_p00_0_E07f07d2.TIF	label.ICAM555_ROS488_VECad647_placa21__Plate_D_p00_0_E07f07d0.TIF	ICAM555_ROS488_VECad647_placa21__Plate_D_p00_0_E07f07d3.TIF	0	0	0	0	464	1500	1	1536	1536	1536	1536	464	b'eLuImp35G21TDtqynKxmpauBeZqB+WizcjBVu/SLpJHRrKRrJI02YYdENBlTKZpAFZcdAITHH2Y='	0.0449439212679863	0.0449439212679863	0.02038863	0.020388626	0.42852277	0.44816118	0.06566214561462402	0.07077173888683319	0.061693728	0.07147138	0.013110981	0.013110981	0.0013987223307291667	0.004037221272786458
-1	-1	-1	-1	727.0	0.0	0.0	2.269999999999982	0.0	1.2199999999998	12.720000000000027	0.2699999999999818	0.0	0.009999999999990905	2.9200000000000728	0.3300000000001546	1.1399999999998727	0.2500000000002274	0.15000000000009095	ICAM555_ROS488_VECad647_placa21__Plate_D_p00_0_E07f08d0.TIF	ICAM555_ROS488_VECad647_placa21__Plate_D_p00_0_E07f08d2.TIF	label.ICAM555_ROS488_VECad647_placa21__Plate_D_p00_0_E07f08d0.TIF	ICAM555_ROS488_VECad647_placa21__Plate_D_p00_0_E07f08d3.TIF	0	0	0	0	465	1500	1	1536	1536	1536	1536	465	b'eLuImp35G21TDtqynKxmpauBeZqBxWizcjBVu/SLpJHRrKRrJI02YYdENBlTKZpAFZcdAI/nH2o='	0.04130509868264198	0.043277256190776825	0.021221966	0.02205529	0.42852277	0.44816118	0.06578436493873596	0.07104668021202087	0.061693728	0.07063804	0.016749803	0.013110981	0.0011126200358072917	0.0049591064453125
-1	-1	-1	-1	579.0	0.0	0.0	2.349999999999909	0.0	1.2100000000000364	11.700000000000045	0.25	0.009999999999990905	0.009999999999990905	2.4200000000000728	0.30999999999994543	1.1199999999998909	0.1799999999998363	0.15000000000009095	ICAM555_ROS488_VECad647_placa21__Plate_D_p00_0_E07f09d0.TIF	ICAM555_ROS488_VECad647_placa21__Plate_D_p00_0_E07f09d2.TIF	label.ICAM555_ROS488_VECad647_placa21__Plate_D_p00_0_E07f09d0.TIF	ICAM555_ROS488_VECad647_placa21__Plate_D_p00_0_E07f09d3.TIF	0	0	0	0	466	1500	1	1536	1536	1536	1536	466	b'eLuImp35G21TDtqynKxmpauBOW0KtdFmJfWalTSLpJHRrKRrJI02YYdENBlTKZpAFZcdAJsHH24='	0.03963842988014221	0.03349960595369339	0.02038863	0.02736079	0.42852277	0.44816118	0.06465548773606618	0.0653524398803711	0.056388237	0.060860395	0.016749803	0.013110981	0.00324249267578125	0.003910064697265625
-1	-1	-1	-1	653.0	0.0	0.0	2.230000000000018	0.0	1.2200000000000273	8.420000000000073	0.20000000000004547	0.0	0.009999999999990905	2.480000000000018	0.35999999999989996	1.1599999999998545	0.19000000000028194	0.13999999999987267	ICAM555_ROS488_VECad647_placa21__Plate_D_p00_0_E07f10d0.TIF	ICAM555_ROS488_VECad647_placa21__Plate_D_p00_0_E07f10d2.TIF	label.ICAM555_ROS488_VECad647_placa21__Plate_D_p00_0_E07f10d0.TIF	ICAM555_ROS488_VECad647_placa21__Plate_D_p00_0_E07f10d3.TIF	0	0	0	0	467	1500	1	1536	1536	1536	1536	467	b'eLuImp35G21TDtqynKxmpauBeZrh6PDVoKp26RdJI6NZSddIGm3CDoloMqZSNIEqLjsAQgsfTg=='	0.0359996072947979	0.034332942217588425	0.01758314	0.02736079	0.42852277	0.44816118	0.06183150907357534	0.06777242322762807	0.052749414	0.064499214	0.016749803	0.013110981	0.0011126200358072917	0.024286905924479168
-1	-1	-1	-1	553.0	0.0	0.0	2.5399999999999636	0.0	1.259999999999991	9.490000000000009	0.25999999999976353	0.010000000000218279	0.009999999999763531	2.339999999999918	0.32999999999992724	1.1400000000001	0.1899999999998272	0.16000000000008185	ICAM555_ROS488_VECad647_placa21__Plate_D_p00_0_E07f11d0.TIF	ICAM555_ROS488_VECad647_placa21__Plate_D_p00_0_E07f11d2.TIF	label.ICAM555_ROS488_VECad647_placa21__Plate_D_p00_0_E07f11d0.TIF	ICAM555_ROS488_VECad647_placa21__Plate_D_p00_0_E07f11d3.TIF	0	0	0	0	468	1500	1	1536	1536	1536	1536	468	b'eLuImp35G21TDtqynKxmpauBeZqh4WizcjBVu/SLpJHRrKRrJI02YYdENBlTKZpAFZcdAE0rH1I='	0.03963842988014221	0.034332942217588425	0.016749807	0.031832937	0.42852277	0.44816118	0.06218083699544271	0.07443203032016754	0.052749414	0.06616588	0.017583137	0.013110981	0.0016848246256510417	0.05057652791341146
-1	-1	-1	-1	782.0	0.0	0.0	2.349999999999909	0.0	1.2700000000002092	12.670000000000073	0.2400000000000091	0.009999999999990905	0.009999999999990905	3.050000000000182	0.4299999999998363	1.1899999999998272	0.23000000000024556	0.17000000000007276	ICAM555_ROS488_VECad647_placa21__Plate_D_p00_0_E08f00d0.TIF	ICAM555_ROS488_VECad647_placa21__Plate_D_p00_0_E08f00d2.TIF	label.ICAM555_ROS488_VECad647_placa21__Plate_D_p00_0_E08f00d0.TIF	ICAM555_ROS488_VECad647_placa21__Plate_D_p00_0_E08f00d3.TIF	0	0	0	0	469	1500	1	1536	1536	1536	1536	469	b'eLuImp35G21TDtqynKxmpauBxejw1SCrdukXSSOjWUnXSBptwg6JaDKmUjSBKi47AEITH04='	0.0359996072947979	0.034332942217588425	0.021221962	0.03183294	0.42852277	0.44816118	0.062160998582839966	0.0742364227771759	0.056388237	0.069804706	0.017583137	0.012277648	0.004514058430989583	0.04498163859049479
-1	-1	-1	-1	621.0	0.0	0.0	2.2799999999999727	0.0	1.240000000000009	11.319999999999936	0.2799999999999727	0.009999999999990905	0.01999999999998181	2.740000000000009	0.38999999999987267	1.1800000000000637	0.20000000000027285	0.15999999999985448	ICAM555_ROS488_VECad647_placa21__Plate_D_p00_0_E08f01d0.TIF	ICAM555_ROS488_VECad647_placa21__Plate_D_p00_0_E08f01d2.TIF	label.ICAM555_ROS488_VECad647_placa21__Plate_D_p00_0_E08f01d0.TIF	ICAM555_ROS488_VECad647_placa21__Plate_D_p00_0_E08f01d3.TIF	0	0	0	0	470	1500	1	1536	1536	1536	1536	470	b'eLuImp35G21TDtqynKxmpauBRZqB4WizcjBVu/SLpJHRrKRrJI02YYdENBlTKZpAFZcdAE0zH1I='	0.034332942217588425	0.029027452692389488	0.01758314	0.03266628	0.42852277	0.44816118	0.057489623626073204	0.06853049993515015	0.051082745	0.064499214	0.013110981	0.013110981	0.0021298726399739585	0.017960866292317707
-1	-1	-1	-1	517.0	0.0	0.0	2.3899999999998727	0.0	1.25	11.3900000000001	0.2400000000000091	0.009999999999990905	0.009999999999990905	2.339999999999918	0.31999999999993634	1.1400000000001	0.16999999999984539	0.13000000000010914	ICAM555_ROS488_VECad647_placa21__Plate_D_p00_0_E08f02d0.TIF	ICAM555_ROS488_VECad647_placa21__Plate_D_p00_0_E08f02d2.TIF	label.ICAM555_ROS488_VECad647_placa21__Plate_D_p00_0_E08f02d0.TIF	ICAM555_ROS488_VECad647_placa21__Plate_D_p00_0_E08f02d3.TIF	0	0	0	0	471	1500	1	1536	1536	1536	1536	471	b'eLuImp35G21TDtqynKxmpauBRZqB0WizcjBVu/SLpJHRrKRrJI02YYdENBlTKZpAFZcdAFhTH1Y='	0.034332942217588425	0.028194118291139603	0.016749807	0.03713843	0.42852277	0.44816118	0.05852531393369039	0.07503121594587962	0.050249413	0.064499214	0.012277648	0.011444313	0.004450480143229167	0.08036295572916667
-1	-1	-1	-1	543.0	0.0	0.0	2.2200000000000273	0.0	1.25	9.36999999999989	0.2400000000000091	0.009999999999990905	0.009999999999990905	2.2000000000000455	0.31999999999993634	1.1700000000000728	0.1799999999998363	0.13000000000010914	ICAM555_ROS488_VECad647_placa21__Plate_D_p00_0_E08f03d0.TIF	ICAM555_ROS488_VECad647_placa21__Plate_D_p00_0_E08f03d2.TIF	label.ICAM555_ROS488_VECad647_placa21__Plate_D_p00_0_E08f03d0.TIF	ICAM555_ROS488_VECad647_placa21__Plate_D_p00_0_E08f03d3.TIF	0	0	0	0	472	1500	1	1536	1536	1536	1536	472	b'eLuImp35G21TDtqynKxmpauBBW16aKPNSuo1K2kWSSOjWUnXSBptwg6JaDKmUjSBKi47AGNzH1o='	0.03349960595369339	0.023721961304545403	0.015916467	0.027360786	0.42852277	0.44816118	0.05662519236405691	0.06452138225237529	0.045777254	0.050249413	0.013110981	0.011444313	0.0022570292154947915	0.046666463216145836
-1	-1	-1	-1	539.0	0.0	0.0	2.4600000000000364	0.0	1.2799999999999727	8.240000000000009	0.2300000000000182	0.009999999999763531	0.009999999999763531	2.3500000000001364	0.34999999999990905	1.1300000000001091	0.18000000000006366	0.13000000000010914	ICAM555_ROS488_VECad647_placa21__Plate_D_p00_0_E08f04d0.TIF	ICAM555_ROS488_VECad647_placa21__Plate_D_p00_0_E08f04d2.TIF	label.ICAM555_ROS488_VECad647_placa21__Plate_D_p00_0_E08f04d0.TIF	ICAM555_ROS488_VECad647_placa21__Plate_D_p00_0_E08f04d3.TIF	0	0	0	0	473	1500	1	1536	1536	1536	1536	473	b'eLuImp35G21TDtqynKxmpauBRZqByWizcjBVu/SLpJHRrKRrJI02YYdENBlTKZpAFZcdAG6TH14='	0.0359996072947979	0.029027452692389488	0.016749807	0.03099961	0.42852277	0.44816118	0.06135529776414236	0.06729103128115337	0.05191608	0.060027063	0.013110981	0.012277648	0.004895528157552083	0.042629241943359375
-1	-1	-1	-1	671.0	0.0	0.0	2.4200000000000728	0.0	1.240000000000009	7.9500000000000455	0.2400000000000091	0.009999999999990905	0.009999999999990905	2.6099999999999	0.30999999999994543	1.1400000000001	0.1799999999998363	0.15000000000031832	ICAM555_ROS488_VECad647_placa21__Plate_D_p00_0_E08f05d0.TIF	ICAM555_ROS488_VECad647_placa21__Plate_D_p00_0_E08f05d2.TIF	label.ICAM555_ROS488_VECad647_placa21__Plate_D_p00_0_E08f05d0.TIF	ICAM555_ROS488_VECad647_placa21__Plate_D_p00_0_E08f05d3.TIF	0	0	0	0	474	1500	1	1536	1536	1536	1536	474	b'eLuImp35G21TDtqynKxmpauBRZqB6WizcjBVu/SLpJHRrKRrJI02YYdENBlTKZpAFZcdAHmzH2I='	0.03963842988014221	0.03349960595369339	0.02038863	0.02736079	0.42852277	0.44816118	0.060806075731913246	0.06726052860418956	0.056388237	0.06533255	0.016749803	0.011444313	0.0016848246256510417	0.016339619954427082
-1	-1	-1	-1	590.0	0.0	0.0	2.259999999999991	0.0	1.2200000000000273	9.069999999999936	0.2300000000000182	0.009999999999763531	0.010000000000218279	2.550000000000182	0.37999999999988177	1.1700000000000728	0.1999999999998181	0.17000000000030013	ICAM555_ROS488_VECad647_placa21__Plate_D_p00_0_E08f06d0.TIF	ICAM555_ROS488_VECad647_placa21__Plate_D_p00_0_E08f06d2.TIF	label.ICAM555_ROS488_VECad647_placa21__Plate_D_p00_0_E08f06d0.TIF	ICAM555_ROS488_VECad647_placa21__Plate_D_p00_0_E08f06d3.TIF	0	0	0	0	475	1500	1	1536	1536	1536	1536	475	b'eLuImp35G21TDtqynKxmpauBxWizcpBVu/SLpJHRrKRrJI02YYdENBlTKZpAFZcdAITTH2Y='	0.0359996072947979	0.028194118291139603	0.01758314	0.026527453	0.42852277	0.44816118	0.06231282651424408	0.06348348657290141	0.052749414	0.05472157	0.017583137	0.012277648	0.005626678466796875	0.025685628255208332
-1	-1	-1	-1	630.0	0.0	0.0	2.3600000000001273	0.0	1.1899999999998272	10.860000000000127	0.25999999999976353	0.010000000000218279	0.010000000000218279	2.4299999999998363	0.36999999999989086	1.1800000000000637	0.24999999999977263	0.14000000000010004	ICAM555_ROS488_VECad647_placa21__Plate_D_p00_0_E08f07d0.TIF	ICAM555_ROS488_VECad647_placa21__Plate_D_p00_0_E08f07d2.TIF	label.ICAM555_ROS488_VECad647_placa21__Plate_D_p00_0_E08f07d0.TIF	ICAM555_ROS488_VECad647_placa21__Plate_D_p00_0_E08f07d3.TIF	0	0	0	0	476	1500	1	1536	1536	1536	1536	476	b'eLuImp35G21TDtqynKxmpauBRZqB+WizcjBVu/SLpJHRrKRrJI02YYdENBlTKZpAFZcdAI/zH2o='	0.03516627475619316	0.029027452692389488	0.01758314	0.03183294	0.42852277	0.44816118	0.0596729169289271	0.0695814738670985	0.05191608	0.060860395	0.013110981	0.012277648	0.013192494710286459	0.03566741943359375
-1	-1	-1	-1	611.0	0.0	0.0	2.3700000000001182	0.0	1.2399999999997817	10.650000000000091	0.25	0.009999999999990905	0.009999999999990905	2.5599999999999454	0.46000000000026375	1.2199999999998	0.22000000000002728	0.15999999999985448	ICAM555_ROS488_VECad647_placa21__Plate_D_p00_0_E08f08d0.TIF	ICAM555_ROS488_VECad647_placa21__Plate_D_p00_0_E08f08d2.TIF	label.ICAM555_ROS488_VECad647_placa21__Plate_D_p00_0_E08f08d0.TIF	ICAM555_ROS488_VECad647_placa21__Plate_D_p00_0_E08f08d3.TIF	0	0	0	0	477	1500	1	1536	1536	1536	1536	477	b'eLuImp35G21TDtqynKxmpauBRZqBxWizcjBVu/SLpJHRrKRrJI02YYdENBlTKZpAFZcdAJsTH24='	0.03516627475619316	0.029027452692389488	0.01758314	0.03183294	0.42852277	0.44816118	0.059318373600641884	0.0699314425388972	0.051082745	0.060860395	0.016749803	0.012277648	0.014813741048177084	0.03147125244140625
-1	-1	-1	-1	501.0	0.0	0.0	2.5399999999999636	0.0	1.2300000000000182	9.200000000000045	0.2699999999999818	0.009999999999990905	0.01999999999998181	2.1700000000000728	0.3100000000001728	1.1400000000001	0.16999999999984539	0.13000000000010914	ICAM555_ROS488_VECad647_placa21__Plate_D_p00_0_E08f09d0.TIF	ICAM555_ROS488_VECad647_placa21__Plate_D_p00_0_E08f09d2.TIF	label.ICAM555_ROS488_VECad647_placa21__Plate_D_p00_0_E08f09d0.TIF	ICAM555_ROS488_VECad647_placa21__Plate_D_p00_0_E08f09d3.TIF	0	0	0	0	478	1500	1	1536	1536	1536	1536	478	b'eLuImp35G21TDtqynKxmpauBBW0KtdFmJfWalTSLpJHRrKRrJI02YYdENBlTKZpAFZcdAKYzH3I='	0.03516627475619316	0.029027452692389488	0.012277648	0.02569412	0.42852277	0.44816118	0.055374011397361755	0.0639247198899587	0.045777254	0.05388824	0.013110981	0.012277648	0.008614857991536459	0.012334187825520834
-1	-1	-1	-1	499.0	0.0	0.0	2.2200000000000273	0.0	1.2300000000000182	7.069999999999936	0.2400000000000091	0.009999999999990905	0.009999999999990905	2.269999999999982	0.31999999999993634	1.150000000000091	0.19000000000005457	0.14000000000010004	ICAM555_ROS488_VECad647_placa21__Plate_D_p00_0_E08f10d0.TIF	ICAM555_ROS488_VECad647_placa21__Plate_D_p00_0_E08f10d2.TIF	label.ICAM555_ROS488_VECad647_placa21__Plate_D_p00_0_E08f10d0.TIF	ICAM555_ROS488_VECad647_placa21__Plate_D_p00_0_E08f10d3.TIF	0	0	0	0	479	1500	1	1536	1536	1536	1536	479	b'eLuImp35G21TDtqynKxmpauBRZrh6PDVoKp26RdJI6NZSddIGm3CDoloMqZSNIEqLjsATTcfUg=='	0.034332942217588425	0.028194118291139603	0.015916467	0.030999612	0.42852277	0.44816118	0.05483388900756836	0.06760931511720021	0.045777254	0.05919373	0.016749803	0.013110981	0.0015894571940104167	0.026289621988932293
-1	-1	-1	-1	488.0	0.0	0.0	2.5000000000002274	0.0	1.2799999999999727	9.650000000000091	0.2400000000000091	0.009999999999990905	0.01999999999998181	2.449999999999818	0.34999999999990905	1.1599999999998545	0.21000000000003638	0.16999999999984539	ICAM555_ROS488_VECad647_placa21__Plate_D_p00_0_E08f11d0.TIF	ICAM555_ROS488_VECad647_placa21__Plate_D_p00_0_E08f11d2.TIF	label.ICAM555_ROS488_VECad647_placa21__Plate_D_p00_0_E08f11d0.TIF	ICAM555_ROS488_VECad647_placa21__Plate_D_p00_0_E08f11d3.TIF	0	0	0	0	480	1500	1	1536	1536	1536	1536	480	b'eLuImp35G21TDtqynKxmpauBRZqh4WizcjBVu/SLpJHRrKRrJI02YYdENBlTKZpAFZcdAFhXH1Y='	0.04047176241874695	0.034332942217588425	0.015916474	0.026527457	0.42852277	0.44816118	0.061679805318514504	0.0723711649576823	0.05191608	0.060027063	0.016749803	0.013110981	0.0022570292154947915	0.051625569661458336
[truncated: 1,020 more rows]
[truncated: 139 more columns]
