# Supplementary material for: Integrated systems biology approach identifies gene targets for endothelial dysfunction
Source: Mol Syst Biol. 2023 Nov 30;19(12):e11462. doi: 10.15252/msb.202211462 (PMC10698507; doi:10.15252/msb.202211462)
Supplement: Supplementary file 5 — Dataset EV2 [file MSB-19-e11462-s016.zip › Dataset_EV1/2023-06-12_HAEC_siRNA_plates_7_8_9_10_nuclei_countImage.csv]

Channel_dapi	Channel_icam	Channel_ros	Channel_vecad	Count_nuclei	ExecutionTime_01Images	ExecutionTime_02Metadata	ExecutionTime_03NamesAndTypes	ExecutionTime_04Groups	ExecutionTime_05RunStarDist	FileName_dapi	FileName_icam	FileName_ros	FileName_vecad	Frame_dapi	Frame_icam	Frame_ros	Frame_vecad	Group_Index	Group_Length	Group_Number	Height_dapi	Height_icam	Height_ros	Height_vecad	ImageNumber	ImageSet_ImageSet	MD5Digest_dapi	MD5Digest_icam	MD5Digest_ros	MD5Digest_vecad	Mean_nuclei_Location_Center_X	Mean_nuclei_Location_Center_Y	Mean_nuclei_Location_Center_Z	Median_nuclei_Location_Center_X	Median_nuclei_Location_Center_Y	Median_nuclei_Location_Center_Z	Metadata_Frame	Metadata_Series	ModuleError_01Images	ModuleError_02Metadata	ModuleError_03NamesAndTypes	ModuleError_04Groups	ModuleError_05RunStarDist	PathName_dapi	PathName_icam	PathName_ros	PathName_vecad	ProcessingStatus	Scaling_dapi
-1	-1	-1	-1	4.0	0.0	0.0	5.460000000000001	0.0	5.950000000000003	ICAM555_ROS488_VECad647_placa19__Plate_D_p00_0_B02f00d0.TIF	ICAM555_ROS488_VECad647_placa19__Plate_D_p00_0_B02f00d2.TIF	ICAM555_ROS488_VECad647_placa19__Plate_D_p00_0_B02f00d1.TIF	ICAM555_ROS488_VECad647_placa19__Plate_D_p00_0_B02f00d3.TIF	0	0	0	0	1	2964	1	1536	1536	1536	1536	1	b'eLtkZxrlG21KDJmu3OhY4SCNkdFmy+CLk9Em0mCMFWMqxQqoerEDABHABHM='	8919fb1c87ef84ac6c200e7ab9a47213	806b634e72c09babfa94cb466fe3a353	5531f2e3bbf864cd30e1a5c9adb4e631	31adabc62480f6e96dc833020ce0cba8	419.30303558532444	556.4142391357477	0.0	327.0398032280651	535.6724880382775	0.0	0	0	0	0	0	0	0	/scratch/iuricv/12-06-23_HAEC_siRNA_placa19/ICAM555_ROS488_VECad647_placa19_.2023-06-12-13-28-34	/scratch/iuricv/12-06-23_HAEC_siRNA_placa19/ICAM555_ROS488_VECad647_placa19_.2023-06-12-13-28-34	/scratch/iuricv/12-06-23_HAEC_siRNA_placa19/ICAM555_ROS488_VECad647_placa19_.2023-06-12-13-28-34	/scratch/iuricv/12-06-23_HAEC_siRNA_placa19/ICAM555_ROS488_VECad647_placa19_.2023-06-12-13-28-34	Done	255
-1	-1	-1	-1	2512.0	0.0	0.0	3.7799999999999976	0.0	5.43	ICAM555_ROS488_VECad647_placa19__Plate_D_p00_0_B02f01d0.TIF	ICAM555_ROS488_VECad647_placa19__Plate_D_p00_0_B02f01d2.TIF	ICAM555_ROS488_VECad647_placa19__Plate_D_p00_0_B02f01d1.TIF	ICAM555_ROS488_VECad647_placa19__Plate_D_p00_0_B02f01d3.TIF	0	0	0	0	2	2964	1	1536	1536	1536	1536	2	b'eLtkZxrlG21KDJmuHDgfGI42JQZdjIw2WwZfnIw2kQZjrBhTKVZA1YsdABx4BHc='	b8c079b15f9ec762cdaffb8f84958e84	31ea462626aee18c8653315229744432	55505a416510710a7f5ac992d6ff34c3	0afb05a6a6036c7122295a7b983b3818	1171.516710523696	764.7897615119252	0.0	1236.8864809081529	762.1771324863884	0.0	0	0	0	0	0	0	0	/scratch/iuricv/12-06-23_HAEC_siRNA_placa19/ICAM555_ROS488_VECad647_placa19_.2023-06-12-13-28-34	/scratch/iuricv/12-06-23_HAEC_siRNA_placa19/ICAM555_ROS488_VECad647_placa19_.2023-06-12-13-28-34	/scratch/iuricv/12-06-23_HAEC_siRNA_placa19/ICAM555_ROS488_VECad647_placa19_.2023-06-12-13-28-34	/scratch/iuricv/12-06-23_HAEC_siRNA_placa19/ICAM555_ROS488_VECad647_placa19_.2023-06-12-13-28-34	Done	255
-1	-1	-1	-1	1016.0	0.0	0.0	2.260000000000005	0.0	3.1600000000000037	ICAM555_ROS488_VECad647_placa19__Plate_D_p00_0_B02f02d0.TIF	ICAM555_ROS488_VECad647_placa19__Plate_D_p00_0_B02f02d2.TIF	ICAM555_ROS488_VECad647_placa19__Plate_D_p00_0_B02f02d1.TIF	ICAM555_ROS488_VECad647_placa19__Plate_D_p00_0_B02f02d3.TIF	0	0	0	0	3	2964	1	1536	1536	1536	1536	3	b'eLtkZxrlG21KDJmuHDgfGI02JQZdjIw2WwZfnIw2kQZjrBhTKVZA1YsdACcwBHs='	6308856ff85bcb477b99fc30edd60df4	74d250fe74bbf1f6b405c25946910918	2680692a4adc07c7a0f31efc4ac0635c	dc7db36d018b81c54dca5a8228e03f82	1105.1369779287515	749.5605284946129	0.0	1119.4412930253623	747.386691752419	0.0	0	0	0	0	0	0	0	/scratch/iuricv/12-06-23_HAEC_siRNA_placa19/ICAM555_ROS488_VECad647_placa19_.2023-06-12-13-28-34	/scratch/iuricv/12-06-23_HAEC_siRNA_placa19/ICAM555_ROS488_VECad647_placa19_.2023-06-12-13-28-34	/scratch/iuricv/12-06-23_HAEC_siRNA_placa19/ICAM555_ROS488_VECad647_placa19_.2023-06-12-13-28-34	/scratch/iuricv/12-06-23_HAEC_siRNA_placa19/ICAM555_ROS488_VECad647_placa19_.2023-06-12-13-28-34	Done	255
-1	-1	-1	-1	866.0	0.0	0.0	2.270000000000003	0.0	5.1299999999999955	ICAM555_ROS488_VECad647_placa19__Plate_D_p00_0_B02f03d0.TIF	ICAM555_ROS488_VECad647_placa19__Plate_D_p00_0_B02f03d2.TIF	ICAM555_ROS488_VECad647_placa19__Plate_D_p00_0_B02f03d1.TIF	ICAM555_ROS488_VECad647_placa19__Plate_D_p00_0_B02f03d3.TIF	0	0	0	0	4	2964	1	1536	1536	1536	1536	4	b'eLtkZxrlG21KDJmuHDQfjDYlBluMjDZbBl+cjDaRBmOsGFMpVkDVix0AMegEfw=='	b58f3a1bbf3a8e907a32941e0f4f3e60	777781449eac4a242baa5834e84cd529	555280759c4c71830280b89dccc59ee9	9ed4b91c04cc726070364dc1800f1404	1129.2602529522276	745.0863113298998	0.0	1199.8882036475031	736.6040166729822	0.0	0	0	0	0	0	0	0	/scratch/iuricv/12-06-23_HAEC_siRNA_placa19/ICAM555_ROS488_VECad647_placa19_.2023-06-12-13-28-34	/scratch/iuricv/12-06-23_HAEC_siRNA_placa19/ICAM555_ROS488_VECad647_placa19_.2023-06-12-13-28-34	/scratch/iuricv/12-06-23_HAEC_siRNA_placa19/ICAM555_ROS488_VECad647_placa19_.2023-06-12-13-28-34	/scratch/iuricv/12-06-23_HAEC_siRNA_placa19/ICAM555_ROS488_VECad647_placa19_.2023-06-12-13-28-34	Done	255
-1	-1	-1	-1	787.0	0.0	0.0	2.3599999999999994	0.0	8.32	ICAM555_ROS488_VECad647_placa19__Plate_D_p00_0_B02f04d0.TIF	ICAM555_ROS488_VECad647_placa19__Plate_D_p00_0_B02f04d2.TIF	ICAM555_ROS488_VECad647_placa19__Plate_D_p00_0_B02f04d1.TIF	ICAM555_ROS488_VECad647_placa19__Plate_D_p00_0_B02f04d3.TIF	0	0	0	0	5	2964	1	1536	1536	1536	1536	5	b'eLtkZxrlG21KDJmuHDgfmIw2JQZdjIw2WwZfnIw2kQZjrBhTKVZA1YsdADygBIM='	39c0751c5915618fce351ea5b57c9655	1bbe299f9cb81828555133fbcfbdef8a	9a8b5eba6c491bc4403336b6028a64c8	dc75bda2865879b84ed326910cd02178	1046.5486376448405	689.5140668358645	0.0	1031.2425249169435	652.9527027027027	0.0	0	0	0	0	0	0	0	/scratch/iuricv/12-06-23_HAEC_siRNA_placa19/ICAM555_ROS488_VECad647_placa19_.2023-06-12-13-28-34	/scratch/iuricv/12-06-23_HAEC_siRNA_placa19/ICAM555_ROS488_VECad647_placa19_.2023-06-12-13-28-34	/scratch/iuricv/12-06-23_HAEC_siRNA_placa19/ICAM555_ROS488_VECad647_placa19_.2023-06-12-13-28-34	/scratch/iuricv/12-06-23_HAEC_siRNA_placa19/ICAM555_ROS488_VECad647_placa19_.2023-06-12-13-28-34	Done	255
-1	-1	-1	-1	944.0	0.0	0.0	2.280000000000001	0.0	2.9200000000000017	ICAM555_ROS488_VECad647_placa19__Plate_D_p00_0_B02f05d0.TIF	ICAM555_ROS488_VECad647_placa19__Plate_D_p00_0_B02f05d2.TIF	ICAM555_ROS488_VECad647_placa19__Plate_D_p00_0_B02f05d1.TIF	ICAM555_ROS488_VECad647_placa19__Plate_D_p00_0_B02f05d3.TIF	0	0	0	0	6	2964	1	1536	1536	1536	1536	6	b'eLtkZxrlG21KDJmuHDgfmI42JQZdjIw2WwZfnIw2kQZjrBhTKVZA1YsdAEdYBIc='	3aa7651d06a63c87f606b32b01d615a8	217b2fa7c6301bfcccc1289bc9f53a50	faf1e4bc65e7320078dc787755d51a45	9619d678cf2a1a2c678eeb5bbcbb88db	1025.0306814396033	707.202465316182	0.0	1024.4454673323698	676.4292709232097	0.0	0	0	0	0	0	0	0	/scratch/iuricv/12-06-23_HAEC_siRNA_placa19/ICAM555_ROS488_VECad647_placa19_.2023-06-12-13-28-34	/scratch/iuricv/12-06-23_HAEC_siRNA_placa19/ICAM555_ROS488_VECad647_placa19_.2023-06-12-13-28-34	/scratch/iuricv/12-06-23_HAEC_siRNA_placa19/ICAM555_ROS488_VECad647_placa19_.2023-06-12-13-28-34	/scratch/iuricv/12-06-23_HAEC_siRNA_placa19/ICAM555_ROS488_VECad647_placa19_.2023-06-12-13-28-34	Done	255
-1	-1	-1	-1	955.0	0.0	0.0	2.309999999999988	0.0	3.1499999999999915	ICAM555_ROS488_VECad647_placa19__Plate_D_p00_0_B02f06d0.TIF	ICAM555_ROS488_VECad647_placa19__Plate_D_p00_0_B02f06d2.TIF	ICAM555_ROS488_VECad647_placa19__Plate_D_p00_0_B02f06d1.TIF	ICAM555_ROS488_VECad647_placa19__Plate_D_p00_0_B02f06d3.TIF	0	0	0	0	7	2964	1	1536	1536	1536	1536	7	b'eLtkZxrlG21KDJmu3GhTYpDGyGizZfDFyWgTaTDGijGVYgVUvdgBAFIQBIs='	bdc8b17134b44bf12338519eda6b2da4	7b48cbdc356668ccaf9820960ec463f8	4a5118cabcf6af7f403a563791c07bea	7994337efadcbcf36d402491bb241ab5	978.5057438313393	714.7308840583835	0.0	942.517316017316	694.4765100671141	0.0	0	0	0	0	0	0	0	/scratch/iuricv/12-06-23_HAEC_siRNA_placa19/ICAM555_ROS488_VECad647_placa19_.2023-06-12-13-28-34	/scratch/iuricv/12-06-23_HAEC_siRNA_placa19/ICAM555_ROS488_VECad647_placa19_.2023-06-12-13-28-34	/scratch/iuricv/12-06-23_HAEC_siRNA_placa19/ICAM555_ROS488_VECad647_placa19_.2023-06-12-13-28-34	/scratch/iuricv/12-06-23_HAEC_siRNA_placa19/ICAM555_ROS488_VECad647_placa19_.2023-06-12-13-28-34	Done	255
-1	-1	-1	-1	1238.0	0.0	0.0	2.1300000000000097	0.0	4.1499999999999915	ICAM555_ROS488_VECad647_placa19__Plate_D_p00_0_B02f07d0.TIF	ICAM555_ROS488_VECad647_placa19__Plate_D_p00_0_B02f07d2.TIF	ICAM555_ROS488_VECad647_placa19__Plate_D_p00_0_B02f07d1.TIF	ICAM555_ROS488_VECad647_placa19__Plate_D_p00_0_B02f07d3.TIF	0	0	0	0	8	2964	1	1536	1536	1536	1536	8	b'eLtkZxrlG21KDJmuHDgfmI82JQZdjIw2WwZfnIw2kQZjrBhTKVZA1YsdAFzIBI8='	5d67085cb8993746a99451af24ef40d5	2bb901d0685b9516c1ca1e7aa84ace72	82278b5a305f4a9b2c796731e0f355ed	3189e30d1e60524c53e3ae5bed8460b3	926.349524333234	745.2313992035067	0.0	879.1526147308464	735.725865880619	0.0	0	0	0	0	0	0	0	/scratch/iuricv/12-06-23_HAEC_siRNA_placa19/ICAM555_ROS488_VECad647_placa19_.2023-06-12-13-28-34	/scratch/iuricv/12-06-23_HAEC_siRNA_placa19/ICAM555_ROS488_VECad647_placa19_.2023-06-12-13-28-34	/scratch/iuricv/12-06-23_HAEC_siRNA_placa19/ICAM555_ROS488_VECad647_placa19_.2023-06-12-13-28-34	/scratch/iuricv/12-06-23_HAEC_siRNA_placa19/ICAM555_ROS488_VECad647_placa19_.2023-06-12-13-28-34	Done	255
-1	-1	-1	-1	1374.0	0.0	0.0	2.230000000000004	0.0	4.300000000000011	ICAM555_ROS488_VECad647_placa19__Plate_D_p00_0_B02f08d0.TIF	ICAM555_ROS488_VECad647_placa19__Plate_D_p00_0_B02f08d2.TIF	ICAM555_ROS488_VECad647_placa19__Plate_D_p00_0_B02f08d1.TIF	ICAM555_ROS488_VECad647_placa19__Plate_D_p00_0_B02f08d3.TIF	0	0	0	0	9	2964	1	1536	1536	1536	1536	9	b'eLtkZxrlG21KDJmuHDgfWIw2JQZdjIw2WwZfnIw2kQZjrBhTKVZA1YsdAGeABJM='	62111a8828d72ed3e4a8f360fcf55bfa	0b950f14fb7510c5a9dcbaf7924dd7ef	86eb74e0d62cb941cb5c095ffe818c29	fcd03b387635cfe9d0a7cac59be8305c	888.3602964672154	765.5791899549447	0.0	817.7043892777533	772.743795420266	0.0	0	0	0	0	0	0	0	/scratch/iuricv/12-06-23_HAEC_siRNA_placa19/ICAM555_ROS488_VECad647_placa19_.2023-06-12-13-28-34	/scratch/iuricv/12-06-23_HAEC_siRNA_placa19/ICAM555_ROS488_VECad647_placa19_.2023-06-12-13-28-34	/scratch/iuricv/12-06-23_HAEC_siRNA_placa19/ICAM555_ROS488_VECad647_placa19_.2023-06-12-13-28-34	/scratch/iuricv/12-06-23_HAEC_siRNA_placa19/ICAM555_ROS488_VECad647_placa19_.2023-06-12-13-28-34	Done	255
-1	-1	-1	-1	1129.0	0.0	0.0	2.219999999999999	0.0	6.430000000000007	ICAM555_ROS488_VECad647_placa19__Plate_D_p00_0_B02f09d0.TIF	ICAM555_ROS488_VECad647_placa19__Plate_D_p00_0_B02f09d2.TIF	ICAM555_ROS488_VECad647_placa19__Plate_D_p00_0_B02f09d1.TIF	ICAM555_ROS488_VECad647_placa19__Plate_D_p00_0_B02f09d3.TIF	0	0	0	0	10	2964	1	1536	1536	1536	1536	10	b'eLtkZxrlG21KDJmuHDgfjHblBl+MjDZbBl+cjDaRBmOsGFMpVkDVix0AcjgElw=='	25525049675d62a90927df4deefc4045	ebda4082e87f514343b0ae433047b2a4	139d1063ceb7b30cb64409b6fce879a1	09a1aa38a70584062252e643bc56d0d6	969.432549181378	775.2423501761743	0.0	951.9612590799031	780.0753246753246	0.0	0	0	0	0	0	0	0	/scratch/iuricv/12-06-23_HAEC_siRNA_placa19/ICAM555_ROS488_VECad647_placa19_.2023-06-12-13-28-34	/scratch/iuricv/12-06-23_HAEC_siRNA_placa19/ICAM555_ROS488_VECad647_placa19_.2023-06-12-13-28-34	/scratch/iuricv/12-06-23_HAEC_siRNA_placa19/ICAM555_ROS488_VECad647_placa19_.2023-06-12-13-28-34	/scratch/iuricv/12-06-23_HAEC_siRNA_placa19/ICAM555_ROS488_VECad647_placa19_.2023-06-12-13-28-34	Done	255
-1	-1	-1	-1	1470.0	0.0	0.0	2.0799999999999983	0.0	5.470000000000013	ICAM555_ROS488_VECad647_placa19__Plate_D_p00_0_B02f10d0.TIF	ICAM555_ROS488_VECad647_placa19__Plate_D_p00_0_B02f10d2.TIF	ICAM555_ROS488_VECad647_placa19__Plate_D_p00_0_B02f10d1.TIF	ICAM555_ROS488_VECad647_placa19__Plate_D_p00_0_B02f10d3.TIF	0	0	0	0	11	2964	1	1536	1536	1536	1536	11	b'eLtkZxrlG21KDJmuHCgfGI6OFQ6+GBlttgy+OBltIg3GWDGmUqyAqhc7ABx8BHc='	992e1e72be52e840de602d553fb22c9f	884beea596693568ec3a066974404643	ec5df0c8f72cf185aa6190fec4af478a	6fb100779dde44edb26c808c9b9de87d	1101.7843980835173	840.386262057812	0.0	1133.9416430166118	873.1188982020325	0.0	0	0	0	0	0	0	0	/scratch/iuricv/12-06-23_HAEC_siRNA_placa19/ICAM555_ROS488_VECad647_placa19_.2023-06-12-13-28-34	/scratch/iuricv/12-06-23_HAEC_siRNA_placa19/ICAM555_ROS488_VECad647_placa19_.2023-06-12-13-28-34	/scratch/iuricv/12-06-23_HAEC_siRNA_placa19/ICAM555_ROS488_VECad647_placa19_.2023-06-12-13-28-34	/scratch/iuricv/12-06-23_HAEC_siRNA_placa19/ICAM555_ROS488_VECad647_placa19_.2023-06-12-13-28-34	Done	255
-1	-1	-1	-1	1027.0	0.0	0.0	2.390000000000015	0.0	3.210000000000008	ICAM555_ROS488_VECad647_placa19__Plate_D_p00_0_B02f11d0.TIF	ICAM555_ROS488_VECad647_placa19__Plate_D_p00_0_B02f11d2.TIF	ICAM555_ROS488_VECad647_placa19__Plate_D_p00_0_B02f11d1.TIF	ICAM555_ROS488_VECad647_placa19__Plate_D_p00_0_B02f11d3.TIF	0	0	0	0	12	2964	1	1536	1536	1536	1536	12	b'eLtkZxrlG21KDJmuHCgfGBqONiUGXYyMNlsGX5yMNpEGY6wYUylWQNWLHQAnNAR7'	f9ac8b6ac3e51bc978a45bfd44745fe6	62404345bc805580f1c6ea9a80f8872f	2480015eb549bf8102d241324283384c	c35ecb329d81e16b3e91a5fe9c11d84b	1029.1220204977726	762.3506211729806	0.0	1034.1316455696203	770.4046997389034	0.0	0	0	0	0	0	0	0	/scratch/iuricv/12-06-23_HAEC_siRNA_placa19/ICAM555_ROS488_VECad647_placa19_.2023-06-12-13-28-34	/scratch/iuricv/12-06-23_HAEC_siRNA_placa19/ICAM555_ROS488_VECad647_placa19_.2023-06-12-13-28-34	/scratch/iuricv/12-06-23_HAEC_siRNA_placa19/ICAM555_ROS488_VECad647_placa19_.2023-06-12-13-28-34	/scratch/iuricv/12-06-23_HAEC_siRNA_placa19/ICAM555_ROS488_VECad647_placa19_.2023-06-12-13-28-34	Done	255
-1	-1	-1	-1	1283.0	0.0	0.0	2.069999999999993	0.0	8.939999999999998	ICAM555_ROS488_VECad647_placa19__Plate_D_p00_0_B03f00d0.TIF	ICAM555_ROS488_VECad647_placa19__Plate_D_p00_0_B03f00d2.TIF	ICAM555_ROS488_VECad647_placa19__Plate_D_p00_0_B03f00d1.TIF	ICAM555_ROS488_VECad647_placa19__Plate_D_p00_0_B03f00d3.TIF	0	0	0	0	13	2964	1	1536	1536	1536	1536	13	b'eLtkZxrlG21KDJmunBOoKzc6Vjj4YmS02TL44mS0iTQYY8WYSrECql7sAByEBHc='	6fecbaf5c489d5272ad4b5b7e01038b9	8384fc929587dd63df6eeef4eea26f20	a30328b3410c1c1e82da072a4b377433	bb90124dcb1c01f8a0c2f6900f64073a	1029.3764187372624	689.3829245095936	0.0	1035.98623853211	663.4591611479028	0.0	0	0	0	0	0	0	0	/scratch/iuricv/12-06-23_HAEC_siRNA_placa19/ICAM555_ROS488_VECad647_placa19_.2023-06-12-13-28-34	/scratch/iuricv/12-06-23_HAEC_siRNA_placa19/ICAM555_ROS488_VECad647_placa19_.2023-06-12-13-28-34	/scratch/iuricv/12-06-23_HAEC_siRNA_placa19/ICAM555_ROS488_VECad647_placa19_.2023-06-12-13-28-34	/scratch/iuricv/12-06-23_HAEC_siRNA_placa19/ICAM555_ROS488_VECad647_placa19_.2023-06-12-13-28-34	Done	255
-1	-1	-1	-1	1685.0	0.0	0.0	2.180000000000007	0.0	5.589999999999989	ICAM555_ROS488_VECad647_placa19__Plate_D_p00_0_B03f01d0.TIF	ICAM555_ROS488_VECad647_placa19__Plate_D_p00_0_B03f01d2.TIF	ICAM555_ROS488_VECad647_placa19__Plate_D_p00_0_B03f01d1.TIF	ICAM555_ROS488_VECad647_placa19__Plate_D_p00_0_B03f01d3.TIF	0	0	0	0	14	2964	1	1536	1536	1536	1536	14	b'eLtkZxrlG21KDJmunBOoK2c42pQYdDEy2mwZfHEy2kQajLFiTKVYAVUvdgAnPAR7'	924780609c4afe9dd7cf790d8ca71afa	e68791565c3b06dec22c10174249f31b	0121f5914a3a8b292ed6e0fc0ff28eec	d754b8bb0b0a56bee30271b5b9f7ea74	1217.0179045616699	788.9332428546012	0.0	1271.3181818181818	810.0477326968974	0.0	0	0	0	0	0	0	0	/scratch/iuricv/12-06-23_HAEC_siRNA_placa19/ICAM555_ROS488_VECad647_placa19_.2023-06-12-13-28-34	/scratch/iuricv/12-06-23_HAEC_siRNA_placa19/ICAM555_ROS488_VECad647_placa19_.2023-06-12-13-28-34	/scratch/iuricv/12-06-23_HAEC_siRNA_placa19/ICAM555_ROS488_VECad647_placa19_.2023-06-12-13-28-34	/scratch/iuricv/12-06-23_HAEC_siRNA_placa19/ICAM555_ROS488_VECad647_placa19_.2023-06-12-13-28-34	Done	255
-1	-1	-1	-1	644.0	0.0	0.0	2.1899999999999693	0.0	2.490000000000009	ICAM555_ROS488_VECad647_placa19__Plate_D_p00_0_B03f02d0.TIF	ICAM555_ROS488_VECad647_placa19__Plate_D_p00_0_B03f02d2.TIF	ICAM555_ROS488_VECad647_placa19__Plate_D_p00_0_B03f02d1.TIF	ICAM555_ROS488_VECad647_placa19__Plate_D_p00_0_B03f02d3.TIF	0	0	0	0	15	2964	1	1536	1536	1536	1536	15	b'eLtkZxrlG21KDJmunBOoK2c02pQYdDEy2mwZfHEy2kQajLFiTKVYAVUvdgAx9AR/'	a5b61047c2d22281a47306b179106160	8b1d82492d0f3e9c083119cd913d67c2	c8ee7757d9010adefb3a07981a26358e	278b5c1e0fac10529b15c7f3d73f3736	1021.027518066403	769.1499109410365	0.0	975.46086432071	777.6450422978555	0.0	0	0	0	0	0	0	0	/scratch/iuricv/12-06-23_HAEC_siRNA_placa19/ICAM555_ROS488_VECad647_placa19_.2023-06-12-13-28-34	/scratch/iuricv/12-06-23_HAEC_siRNA_placa19/ICAM555_ROS488_VECad647_placa19_.2023-06-12-13-28-34	/scratch/iuricv/12-06-23_HAEC_siRNA_placa19/ICAM555_ROS488_VECad647_placa19_.2023-06-12-13-28-34	/scratch/iuricv/12-06-23_HAEC_siRNA_placa19/ICAM555_ROS488_VECad647_placa19_.2023-06-12-13-28-34	Done	255
-1	-1	-1	-1	699.0	0.0	0.0	2.1100000000000136	0.0	4.960000000000008	ICAM555_ROS488_VECad647_placa19__Plate_D_p00_0_B03f03d0.TIF	ICAM555_ROS488_VECad647_placa19__Plate_D_p00_0_B03f03d2.TIF	ICAM555_ROS488_VECad647_placa19__Plate_D_p00_0_B03f03d1.TIF	ICAM555_ROS488_VECad647_placa19__Plate_D_p00_0_B03f03d3.TIF	0	0	0	0	16	2964	1	1536	1536	1536	1536	16	b'eLtkZxrlG21KDJmunBOoK2c82pQYdDEy2mwZfHEy2kQajLFiTKVYAVUvdgA8rASD'	8780b077ca81ff7123c867682ee606bb	be522c8cd4002581680fd064da5589ff	17c1298b5faa3788b586f8545e993c48	a0d0cb8c29d94b1803593420e484ee57	1127.424719019523	777.410710704025	0.0	1209.9514066496163	764.8028169014085	0.0	0	0	0	0	0	0	0	/scratch/iuricv/12-06-23_HAEC_siRNA_placa19/ICAM555_ROS488_VECad647_placa19_.2023-06-12-13-28-34	/scratch/iuricv/12-06-23_HAEC_siRNA_placa19/ICAM555_ROS488_VECad647_placa19_.2023-06-12-13-28-34	/scratch/iuricv/12-06-23_HAEC_siRNA_placa19/ICAM555_ROS488_VECad647_placa19_.2023-06-12-13-28-34	/scratch/iuricv/12-06-23_HAEC_siRNA_placa19/ICAM555_ROS488_VECad647_placa19_.2023-06-12-13-28-34	Done	255
-1	-1	-1	-1	611.0	0.0	0.0	2.079999999999984	0.0	4.910000000000025	ICAM555_ROS488_VECad647_placa19__Plate_D_p00_0_B03f04d0.TIF	ICAM555_ROS488_VECad647_placa19__Plate_D_p00_0_B03f04d2.TIF	ICAM555_ROS488_VECad647_placa19__Plate_D_p00_0_B03f04d1.TIF	ICAM555_ROS488_VECad647_placa19__Plate_D_p00_0_B03f04d3.TIF	0	0	0	0	17	2964	1	1536	1536	1536	1536	17	b'eLtkZxrlG21KDJmunBOoK2cy2pQYdDEy2mwZfHEy2kQajLFiTKVYAVUvdgBHZASH'	562f77ca97125f87807822441f777921	5fe17d3a5e70c6884ea069fa0245040f	2e9ca4cbd864e13e3f3c3679f4f7178c	6a09a6dd65d53510f0dac22678f50be8	1135.608768374204	743.6703655812021	0.0	1179.9076923076923	725.5775075987842	0.0	0	0	0	0	0	0	0	/scratch/iuricv/12-06-23_HAEC_siRNA_placa19/ICAM555_ROS488_VECad647_placa19_.2023-06-12-13-28-34	/scratch/iuricv/12-06-23_HAEC_siRNA_placa19/ICAM555_ROS488_VECad647_placa19_.2023-06-12-13-28-34	/scratch/iuricv/12-06-23_HAEC_siRNA_placa19/ICAM555_ROS488_VECad647_placa19_.2023-06-12-13-28-34	/scratch/iuricv/12-06-23_HAEC_siRNA_placa19/ICAM555_ROS488_VECad647_placa19_.2023-06-12-13-28-34	Done	255
-1	-1	-1	-1	870.0	0.0	0.0	2.0600000000000023	0.0	2.710000000000008	ICAM555_ROS488_VECad647_placa19__Plate_D_p00_0_B03f05d0.TIF	ICAM555_ROS488_VECad647_placa19__Plate_D_p00_0_B03f05d2.TIF	ICAM555_ROS488_VECad647_placa19__Plate_D_p00_0_B03f05d1.TIF	ICAM555_ROS488_VECad647_placa19__Plate_D_p00_0_B03f05d3.TIF	0	0	0	0	18	2964	1	1536	1536	1536	1536	18	b'eLtkZxrlG21KDJmunBOoK2c62pQYdDEy2mwZfHEy2kQajLFiTKVYAVUvdgBSHASL'	18634e2031ff2c657d67208bcbe111f7	ecc10c458737f2dabdda4aa92057624b	2515ad163a1e23b156020385dffbb65c	22f06c239cdb442a7e6725853c212851	1017.2040522676702	709.3812512657738	0.0	1018.0466956865848	684.6529181712544	0.0	0	0	0	0	0	0	0	/scratch/iuricv/12-06-23_HAEC_siRNA_placa19/ICAM555_ROS488_VECad647_placa19_.2023-06-12-13-28-34	/scratch/iuricv/12-06-23_HAEC_siRNA_placa19/ICAM555_ROS488_VECad647_placa19_.2023-06-12-13-28-34	/scratch/iuricv/12-06-23_HAEC_siRNA_placa19/ICAM555_ROS488_VECad647_placa19_.2023-06-12-13-28-34	/scratch/iuricv/12-06-23_HAEC_siRNA_placa19/ICAM555_ROS488_VECad647_placa19_.2023-06-12-13-28-34	Done	255
-1	-1	-1	-1	740.0	0.0	0.0	2.019999999999982	0.0	2.6299999999999955	ICAM555_ROS488_VECad647_placa19__Plate_D_p00_0_B03f06d0.TIF	ICAM555_ROS488_VECad647_placa19__Plate_D_p00_0_B03f06d2.TIF	ICAM555_ROS488_VECad647_placa19__Plate_D_p00_0_B03f06d1.TIF	ICAM555_ROS488_VECad647_placa19__Plate_D_p00_0_B03f06d3.TIF	0	0	0	0	19	2964	1	1536	1536	1536	1536	19	b'eLtkZxrlG21KDJmunBOoKzfalBh8MTLabBl8cTLaRBqMsWJMpVgBVS92AFzUBI8='	aa9e2decc259efbac39323c10dc539ef	df4a3e51d82425d28eb25487a825fd95	7161fd575c28c10bd2610b725130317f	7fc8c32f9a13f45a6475ce199baab24b	977.1658329401857	706.2102845609057	0.0	950.391719209752	670.6755600302039	0.0	0	0	0	0	0	0	0	/scratch/iuricv/12-06-23_HAEC_siRNA_placa19/ICAM555_ROS488_VECad647_placa19_.2023-06-12-13-28-34	/scratch/iuricv/12-06-23_HAEC_siRNA_placa19/ICAM555_ROS488_VECad647_placa19_.2023-06-12-13-28-34	/scratch/iuricv/12-06-23_HAEC_siRNA_placa19/ICAM555_ROS488_VECad647_placa19_.2023-06-12-13-28-34	/scratch/iuricv/12-06-23_HAEC_siRNA_placa19/ICAM555_ROS488_VECad647_placa19_.2023-06-12-13-28-34	Done	255
-1	-1	-1	-1	917.0	0.0	0.0	2.030000000000001	0.0	4.969999999999999	ICAM555_ROS488_VECad647_placa19__Plate_D_p00_0_B03f07d0.TIF	ICAM555_ROS488_VECad647_placa19__Plate_D_p00_0_B03f07d2.TIF	ICAM555_ROS488_VECad647_placa19__Plate_D_p00_0_B03f07d1.TIF	ICAM555_ROS488_VECad647_placa19__Plate_D_p00_0_B03f07d3.TIF	0	0	0	0	20	2964	1	1536	1536	1536	1536	20	b'eLtkZxrlG21KDJmunBOoK2c+2pQYdDEy2mwZfHEy2kQajLFiTKVYAVUvdgBnjAST'	340d39b23ac676feadf4fd9f6c8cfd06	b4f5cde66fcace84e2a9dd41cc3099d5	237f8a2c486f3e732c9735220095673e	7e023c28a8a9c440a3dd5587f085df42	992.0298805097248	778.5329663330169	0.0	975.1979166666666	786.7051671732523	0.0	0	0	0	0	0	0	0	/scratch/iuricv/12-06-23_HAEC_siRNA_placa19/ICAM555_ROS488_VECad647_placa19_.2023-06-12-13-28-34	/scratch/iuricv/12-06-23_HAEC_siRNA_placa19/ICAM555_ROS488_VECad647_placa19_.2023-06-12-13-28-34	/scratch/iuricv/12-06-23_HAEC_siRNA_placa19/ICAM555_ROS488_VECad647_placa19_.2023-06-12-13-28-34	/scratch/iuricv/12-06-23_HAEC_siRNA_placa19/ICAM555_ROS488_VECad647_placa19_.2023-06-12-13-28-34	Done	255
-1	-1	-1	-1	1037.0	0.0	0.0	2.0600000000000023	0.0	3.030000000000001	ICAM555_ROS488_VECad647_placa19__Plate_D_p00_0_B03f08d0.TIF	ICAM555_ROS488_VECad647_placa19__Plate_D_p00_0_B03f08d2.TIF	ICAM555_ROS488_VECad647_placa19__Plate_D_p00_0_B03f08d1.TIF	ICAM555_ROS488_VECad647_placa19__Plate_D_p00_0_B03f08d3.TIF	0	0	0	0	21	2964	1	1536	1536	1536	1536	21	b'eLtkZxrlG21KDJmunBOoK2cx2pQYdDEy2mwZfHEy2kQajLFiTKVYAVUvdgByRASX'	fad997a24d14a3e51a99f40c8e65df35	e6ee27a51f59ab873415b098082406ed	b936980fbbc1001ee20c635102170953	d996a37bf76bb7cfd60f4b4113354772	874.4639035435299	710.1414970638269	0.0	799.7538461538461	682.4095563139932	0.0	0	0	0	0	0	0	0	/scratch/iuricv/12-06-23_HAEC_siRNA_placa19/ICAM555_ROS488_VECad647_placa19_.2023-06-12-13-28-34	/scratch/iuricv/12-06-23_HAEC_siRNA_placa19/ICAM555_ROS488_VECad647_placa19_.2023-06-12-13-28-34	/scratch/iuricv/12-06-23_HAEC_siRNA_placa19/ICAM555_ROS488_VECad647_placa19_.2023-06-12-13-28-34	/scratch/iuricv/12-06-23_HAEC_siRNA_placa19/ICAM555_ROS488_VECad647_placa19_.2023-06-12-13-28-34	Done	255
-1	-1	-1	-1	1059.0	0.0	0.0	2.1200000000000045	0.0	2.990000000000009	ICAM555_ROS488_VECad647_placa19__Plate_D_p00_0_B03f09d0.TIF	ICAM555_ROS488_VECad647_placa19__Plate_D_p00_0_B03f09d2.TIF	ICAM555_ROS488_VECad647_placa19__Plate_D_p00_0_B03f09d1.TIF	ICAM555_ROS488_VECad647_placa19__Plate_D_p00_0_B03f09d3.TIF	0	0	0	0	22	2964	1	1536	1536	1536	1536	22	b'eLtkZxrlG21KDJmunNNoV25wxshos2XwxcloE2kwxooxlWIFVL3YAQB8/ASb'	a4e811014551c662a71aeaa809038db6	e9b363741a05e77906874582b85b69d6	defbbe6b96704d8da2997c7fb12b4615	ff8c4706fc95b19a751a0c3231bdf75b	883.6183632853304	825.1766498065865	0.0	831.391061452514	860.543918918919	0.0	0	0	0	0	0	0	0	/scratch/iuricv/12-06-23_HAEC_siRNA_placa19/ICAM555_ROS488_VECad647_placa19_.2023-06-12-13-28-34	/scratch/iuricv/12-06-23_HAEC_siRNA_placa19/ICAM555_ROS488_VECad647_placa19_.2023-06-12-13-28-34	/scratch/iuricv/12-06-23_HAEC_siRNA_placa19/ICAM555_ROS488_VECad647_placa19_.2023-06-12-13-28-34	/scratch/iuricv/12-06-23_HAEC_siRNA_placa19/ICAM555_ROS488_VECad647_placa19_.2023-06-12-13-28-34	Done	255
-1	-1	-1	-1	1321.0	0.0	0.0	2.0600000000000023	0.0	3.339999999999975	ICAM555_ROS488_VECad647_placa19__Plate_D_p00_0_B03f10d0.TIF	ICAM555_ROS488_VECad647_placa19__Plate_D_p00_0_B03f10d2.TIF	ICAM555_ROS488_VECad647_placa19__Plate_D_p00_0_B03f10d1.TIF	ICAM555_ROS488_VECad647_placa19__Plate_D_p00_0_B03f10d3.TIF	0	0	0	0	23	2964	1	1536	1536	1536	1536	23	b'eLtkZxrlG21KDJmunBOwK2c4OlY4+GJktNky+OJktIk0GGPFmEqxAqpe7AAnQAR7'	0cad1faffefd99ffa4933113566759cf	c116627f9ab77cc6dd031417883d4978	2825b5d5771d9cad25ad208915feaa4c	c49e4ce400b926b0c8503207b184e48e	1187.3868944478515	782.0725658069146	0.0	1272.984662576687	797.7041036717062	0.0	0	0	0	0	0	0	0	/scratch/iuricv/12-06-23_HAEC_siRNA_placa19/ICAM555_ROS488_VECad647_placa19_.2023-06-12-13-28-34	/scratch/iuricv/12-06-23_HAEC_siRNA_placa19/ICAM555_ROS488_VECad647_placa19_.2023-06-12-13-28-34	/scratch/iuricv/12-06-23_HAEC_siRNA_placa19/ICAM555_ROS488_VECad647_placa19_.2023-06-12-13-28-34	/scratch/iuricv/12-06-23_HAEC_siRNA_placa19/ICAM555_ROS488_VECad647_placa19_.2023-06-12-13-28-34	Done	255
-1	-1	-1	-1	659.0	0.0	0.0	2.0900000000000034	0.0	2.5600000000000023	ICAM555_ROS488_VECad647_placa19__Plate_D_p00_0_B03f11d0.TIF	ICAM555_ROS488_VECad647_placa19__Plate_D_p00_0_B03f11d2.TIF	ICAM555_ROS488_VECad647_placa19__Plate_D_p00_0_B03f11d1.TIF	ICAM555_ROS488_VECad647_placa19__Plate_D_p00_0_B03f11d3.TIF	0	0	0	0	24	2964	1	1536	1536	1536	1536	24	b'eLtkZxrlG21KDJmunBOwK2doONqUGHQxMtpsGXxxMtpEGoyxYkylWAFVL3YAMfgEfw=='	5d0dd7e9977162148ec267257ed7688d	1346bb050ac8a12f727fda7338918fb7	f315b68d57c45fd34c596b538bb05675	115c3f4300e42fc394da1d5b6a872843	1128.6630120382958	764.509590367236	0.0	1168.6949924127466	771.3984168865435	0.0	0	0	0	0	0	0	0	/scratch/iuricv/12-06-23_HAEC_siRNA_placa19/ICAM555_ROS488_VECad647_placa19_.2023-06-12-13-28-34	/scratch/iuricv/12-06-23_HAEC_siRNA_placa19/ICAM555_ROS488_VECad647_placa19_.2023-06-12-13-28-34	/scratch/iuricv/12-06-23_HAEC_siRNA_placa19/ICAM555_ROS488_VECad647_placa19_.2023-06-12-13-28-34	/scratch/iuricv/12-06-23_HAEC_siRNA_placa19/ICAM555_ROS488_VECad647_placa19_.2023-06-12-13-28-34	Done	255
-1	-1	-1	-1	1580.0	0.0	0.0	2.0999999999999943	0.0	3.819999999999993	ICAM555_ROS488_VECad647_placa19__Plate_D_p00_0_B04f00d0.TIF	ICAM555_ROS488_VECad647_placa19__Plate_D_p00_0_B04f00d2.TIF	ICAM555_ROS488_VECad647_placa19__Plate_D_p00_0_B04f00d1.TIF	ICAM555_ROS488_VECad647_placa19__Plate_D_p00_0_B04f00d3.TIF	0	0	0	0	25	2964	1	1536	1536	1536	1536	25	b'eLtkZxrlG21KDJmunJOByehY4WCMkdFmy+CLk9Em0mCMFWMqxQqoerEDACdIBHs='	2345e25c3e2d6298dfd6be5e1a1a9500	f5bb3a79be800cdbfd22ef429a707b0c	974a65258262de19aa6b01609beb769e	ec3597091b2ad0935de566f1b0ec2e74	1192.1964596450246	638.0006968013871	0.0	1262.9323766013467	567.4670464644432	0.0	0	0	0	0	0	0	0	/scratch/iuricv/12-06-23_HAEC_siRNA_placa19/ICAM555_ROS488_VECad647_placa19_.2023-06-12-13-28-34	/scratch/iuricv/12-06-23_HAEC_siRNA_placa19/ICAM555_ROS488_VECad647_placa19_.2023-06-12-13-28-34	/scratch/iuricv/12-06-23_HAEC_siRNA_placa19/ICAM555_ROS488_VECad647_placa19_.2023-06-12-13-28-34	/scratch/iuricv/12-06-23_HAEC_siRNA_placa19/ICAM555_ROS488_VECad647_placa19_.2023-06-12-13-28-34	Done	255
-1	-1	-1	-1	2613.0	0.0	0.0	2.170000000000016	0.0	5.809999999999974	ICAM555_ROS488_VECad647_placa19__Plate_D_p00_0_B04f01d0.TIF	ICAM555_ROS488_VECad647_placa19__Plate_D_p00_0_B04f01d2.TIF	ICAM555_ROS488_VECad647_placa19__Plate_D_p00_0_B04f01d1.TIF	ICAM555_ROS488_VECad647_placa19__Plate_D_p00_0_B04f01d3.TIF	0	0	0	0	26	2964	1	1536	1536	1536	1536	26	b'eLtkZxrlG21KDJmunJOBSZqB4WhTYtDFyGizZfDFyWgTaTDGijGVYgVUvdgBADIABH8='	9564714f400be7c4db306337d6d56513	dac650e2da95ffcd2ec3437dcf228bff	10d28e7086aef3c776a71c53007a0fe1	8ea0d321168c36444662b109498b0e2f	1277.2089757842948	813.8978694858811	0.0	1350.6438848920864	832.008152173913	0.0	0	0	0	0	0	0	0	/scratch/iuricv/12-06-23_HAEC_siRNA_placa19/ICAM555_ROS488_VECad647_placa19_.2023-06-12-13-28-34	/scratch/iuricv/12-06-23_HAEC_siRNA_placa19/ICAM555_ROS488_VECad647_placa19_.2023-06-12-13-28-34	/scratch/iuricv/12-06-23_HAEC_siRNA_placa19/ICAM555_ROS488_VECad647_placa19_.2023-06-12-13-28-34	/scratch/iuricv/12-06-23_HAEC_siRNA_placa19/ICAM555_ROS488_VECad647_placa19_.2023-06-12-13-28-34	Done	255
-1	-1	-1	-1	706.0	0.0	0.0	2.0999999999999943	0.0	3.4499999999999886	ICAM555_ROS488_VECad647_placa19__Plate_D_p00_0_B04f02d0.TIF	ICAM555_ROS488_VECad647_placa19__Plate_D_p00_0_B04f02d2.TIF	ICAM555_ROS488_VECad647_placa19__Plate_D_p00_0_B04f02d1.TIF	ICAM555_ROS488_VECad647_placa19__Plate_D_p00_0_B04f02d3.TIF	0	0	0	0	27	2964	1	1536	1536	1536	1536	27	b'eLtkZxrlG21KDJmunJOBSZqB0WhTYtDFyGizZfDFyWgTaTDGijGVYgVUvdgBADy4BIM='	f35a10086a5bce1eb2a09b4ca78cf501	6946286e5740f249beca432db185a227	8fbba6cf04b380e5038b3bd880f6cbf3	0fd7dc106a9d06fbdb7e72767f767b91	1099.7374129177176	768.938558302017	0.0	1140.92097794898	782.205888183981	0.0	0	0	0	0	0	0	0	/scratch/iuricv/12-06-23_HAEC_siRNA_placa19/ICAM555_ROS488_VECad647_placa19_.2023-06-12-13-28-34	/scratch/iuricv/12-06-23_HAEC_siRNA_placa19/ICAM555_ROS488_VECad647_placa19_.2023-06-12-13-28-34	/scratch/iuricv/12-06-23_HAEC_siRNA_placa19/ICAM555_ROS488_VECad647_placa19_.2023-06-12-13-28-34	/scratch/iuricv/12-06-23_HAEC_siRNA_placa19/ICAM555_ROS488_VECad647_placa19_.2023-06-12-13-28-34	Done	255
-1	-1	-1	-1	608.0	0.0	0.0	2.4199999999999875	0.0	2.450000000000017	ICAM555_ROS488_VECad647_placa19__Plate_D_p00_0_B04f03d0.TIF	ICAM555_ROS488_VECad647_placa19__Plate_D_p00_0_B04f03d2.TIF	ICAM555_ROS488_VECad647_placa19__Plate_D_p00_0_B04f03d1.TIF	ICAM555_ROS488_VECad647_placa19__Plate_D_p00_0_B04f03d3.TIF	0	0	0	0	28	2964	1	1536	1536	1536	1536	28	b'eLtkZxrlG21KDJmunJOBCSgfjDYlBluMjDZbBl+cjDaRBmOsGFMpVkDVix0AR3AEhw=='	6aafd1c5f209624631ab558f8c90b5a8	51488fe3641387cd78a2e849dc9f053a	0813691428cc2890d0216dfb2845cb3c	8bb2b0764b6aaabee9d8c07ba5c966e7	1109.5333982657983	760.9021226853572	0.0	1173.4451844330738	757.604567196062	0.0	0	0	0	0	0	0	0	/scratch/iuricv/12-06-23_HAEC_siRNA_placa19/ICAM555_ROS488_VECad647_placa19_.2023-06-12-13-28-34	/scratch/iuricv/12-06-23_HAEC_siRNA_placa19/ICAM555_ROS488_VECad647_placa19_.2023-06-12-13-28-34	/scratch/iuricv/12-06-23_HAEC_siRNA_placa19/ICAM555_ROS488_VECad647_placa19_.2023-06-12-13-28-34	/scratch/iuricv/12-06-23_HAEC_siRNA_placa19/ICAM555_ROS488_VECad647_placa19_.2023-06-12-13-28-34	Done	255
-1	-1	-1	-1	539.0	0.0	0.0	2.1100000000000136	0.0	2.319999999999993	ICAM555_ROS488_VECad647_placa19__Plate_D_p00_0_B04f04d0.TIF	ICAM555_ROS488_VECad647_placa19__Plate_D_p00_0_B04f04d2.TIF	ICAM555_ROS488_VECad647_placa19__Plate_D_p00_0_B04f04d1.TIF	ICAM555_ROS488_VECad647_placa19__Plate_D_p00_0_B04f04d3.TIF	0	0	0	0	29	2964	1	1536	1536	1536	1536	29	b'eLtkZxrlG21KDJmunJOBSZqByWhTYtDFyGizZfDFyWgTaTDGijGVYgVUvdgBAFIoBIs='	2b5112ba7026035f1876ce63b6077522	c1ac25296137a0f525d1214d0befea9f	9acfecf9a71e9c784ef5bbb0cda9692e	7e969d721511c9d62c45abc49ca6041e	1088.4900716102431	756.4074940807741	0.0	1115.208695652174	728.0935251798561	0.0	0	0	0	0	0	0	0	/scratch/iuricv/12-06-23_HAEC_siRNA_placa19/ICAM555_ROS488_VECad647_placa19_.2023-06-12-13-28-34	/scratch/iuricv/12-06-23_HAEC_siRNA_placa19/ICAM555_ROS488_VECad647_placa19_.2023-06-12-13-28-34	/scratch/iuricv/12-06-23_HAEC_siRNA_placa19/ICAM555_ROS488_VECad647_placa19_.2023-06-12-13-28-34	/scratch/iuricv/12-06-23_HAEC_siRNA_placa19/ICAM555_ROS488_VECad647_placa19_.2023-06-12-13-28-34	Done	255
-1	-1	-1	-1	788.0	0.0	0.0	2.1999999999999886	0.0	2.630000000000024	ICAM555_ROS488_VECad647_placa19__Plate_D_p00_0_B04f05d0.TIF	ICAM555_ROS488_VECad647_placa19__Plate_D_p00_0_B04f05d2.TIF	ICAM555_ROS488_VECad647_placa19__Plate_D_p00_0_B04f05d1.TIF	ICAM555_ROS488_VECad647_placa19__Plate_D_p00_0_B04f05d3.TIF	0	0	0	0	30	2964	1	1536	1536	1536	1536	30	b'eLtkZxrlG21KDJmunJOBSZqB6WhTYtDFyGizZfDFyWgTaTDGijGVYgVUvdgBAFzgBI8='	663ea198174699000549e4c60ac824d2	89cda4eba6a74727d481db5a0c9b993f	f405d58169b59468bd654132f0f34114	58da8e74b0d88c07d3a085c42780d649	1064.5655918347225	733.2891209755884	0.0	1099.7341911764706	706.9125603988897	0.0	0	0	0	0	0	0	0	/scratch/iuricv/12-06-23_HAEC_siRNA_placa19/ICAM555_ROS488_VECad647_placa19_.2023-06-12-13-28-34	/scratch/iuricv/12-06-23_HAEC_siRNA_placa19/ICAM555_ROS488_VECad647_placa19_.2023-06-12-13-28-34	/scratch/iuricv/12-06-23_HAEC_siRNA_placa19/ICAM555_ROS488_VECad647_placa19_.2023-06-12-13-28-34	/scratch/iuricv/12-06-23_HAEC_siRNA_placa19/ICAM555_ROS488_VECad647_placa19_.2023-06-12-13-28-34	Done	255
-1	-1	-1	-1	681.0	0.0	0.0	2.1299999999999955	0.0	2.539999999999992	ICAM555_ROS488_VECad647_placa19__Plate_D_p00_0_B04f06d0.TIF	ICAM555_ROS488_VECad647_placa19__Plate_D_p00_0_B04f06d2.TIF	ICAM555_ROS488_VECad647_placa19__Plate_D_p00_0_B04f06d1.TIF	ICAM555_ROS488_VECad647_placa19__Plate_D_p00_0_B04f06d3.TIF	0	0	0	0	31	2964	1	1536	1536	1536	1536	31	b'eLtkZxrlG21KDJmunJOByWhTYjDGyGizZfDFyWgTaTDGijGVYgVUvdgBAGeYBJM='	a952b101f6f3adecdfac8247c326a030	8bcb432bea8b08fbb8eb6d9dde7a0485	e21acbfa5e3522b2d99b4ab283c8048a	e56bfbde9a534b7dace7b60bad41daef	988.6270880385308	672.9765885427757	0.0	966.8504155124654	623.3564727954972	0.0	0	0	0	0	0	0	0	/scratch/iuricv/12-06-23_HAEC_siRNA_placa19/ICAM555_ROS488_VECad647_placa19_.2023-06-12-13-28-34	/scratch/iuricv/12-06-23_HAEC_siRNA_placa19/ICAM555_ROS488_VECad647_placa19_.2023-06-12-13-28-34	/scratch/iuricv/12-06-23_HAEC_siRNA_placa19/ICAM555_ROS488_VECad647_placa19_.2023-06-12-13-28-34	/scratch/iuricv/12-06-23_HAEC_siRNA_placa19/ICAM555_ROS488_VECad647_placa19_.2023-06-12-13-28-34	Done	255
-1	-1	-1	-1	1152.0	0.0	0.0	2.289999999999992	0.0	3.609999999999985	ICAM555_ROS488_VECad647_placa19__Plate_D_p00_0_B04f07d0.TIF	ICAM555_ROS488_VECad647_placa19__Plate_D_p00_0_B04f07d2.TIF	ICAM555_ROS488_VECad647_placa19__Plate_D_p00_0_B04f07d1.TIF	ICAM555_ROS488_VECad647_placa19__Plate_D_p00_0_B04f07d3.TIF	0	0	0	0	32	2964	1	1536	1536	1536	1536	32	b'eLtkZxrlG21KDJmunJOBSZqB+WhTYtDFyGizZfDFyWgTaTDGijGVYgVUvdgBAHJQBJc='	ca85c0b34f6ff6739a306607c7f23cc9	0d417d4d0ab575cd07600d5502482344	5f0218efef230bcecbf8ea9ed24b2b25	e181c3c1960ad04709c11505718888cd	890.5179796023548	694.9834931440871	0.0	831.8756127450981	650.4309971509972	0.0	0	0	0	0	0	0	0	/scratch/iuricv/12-06-23_HAEC_siRNA_placa19/ICAM555_ROS488_VECad647_placa19_.2023-06-12-13-28-34	/scratch/iuricv/12-06-23_HAEC_siRNA_placa19/ICAM555_ROS488_VECad647_placa19_.2023-06-12-13-28-34	/scratch/iuricv/12-06-23_HAEC_siRNA_placa19/ICAM555_ROS488_VECad647_placa19_.2023-06-12-13-28-34	/scratch/iuricv/12-06-23_HAEC_siRNA_placa19/ICAM555_ROS488_VECad647_placa19_.2023-06-12-13-28-34	Done	255
-1	-1	-1	-1	1520.0	0.0	0.0	2.0600000000000023	0.0	3.6899999999999977	ICAM555_ROS488_VECad647_placa19__Plate_D_p00_0_B04f08d0.TIF	ICAM555_ROS488_VECad647_placa19__Plate_D_p00_0_B04f08d2.TIF	ICAM555_ROS488_VECad647_placa19__Plate_D_p00_0_B04f08d1.TIF	ICAM555_ROS488_VECad647_placa19__Plate_D_p00_0_B04f08d3.TIF	0	0	0	0	33	2964	1	1536	1536	1536	1536	33	b'eLtkZxrlG21KDJmunJOBSZqBxWhTYtDFyGizZfDFyWgTaTDGijGVYgVUvdgBAH0IBJs='	1fa486a82500110f1d1d3d9c5828d0bd	5db69b143a6294188ce37264e95a353d	2e6c7878837a93a34aaa8ffee1b291bf	ef57aece152b2cdff568be0ab38311f4	747.3808301510185	811.9763952754673	0.0	589.0982678214524	834.4351554126474	0.0	0	0	0	0	0	0	0	/scratch/iuricv/12-06-23_HAEC_siRNA_placa19/ICAM555_ROS488_VECad647_placa19_.2023-06-12-13-28-34	/scratch/iuricv/12-06-23_HAEC_siRNA_placa19/ICAM555_ROS488_VECad647_placa19_.2023-06-12-13-28-34	/scratch/iuricv/12-06-23_HAEC_siRNA_placa19/ICAM555_ROS488_VECad647_placa19_.2023-06-12-13-28-34	/scratch/iuricv/12-06-23_HAEC_siRNA_placa19/ICAM555_ROS488_VECad647_placa19_.2023-06-12-13-28-34	Done	255
-1	-1	-1	-1	900.0	0.0	0.0	2.1200000000000045	0.0	5.009999999999991	ICAM555_ROS488_VECad647_placa19__Plate_D_p00_0_B04f09d0.TIF	ICAM555_ROS488_VECad647_placa19__Plate_D_p00_0_B04f09d2.TIF	ICAM555_ROS488_VECad647_placa19__Plate_D_p00_0_B04f09d1.TIF	ICAM555_ROS488_VECad647_placa19__Plate_D_p00_0_B04f09d3.TIF	0	0	0	0	34	2964	1	1536	1536	1536	1536	34	b'eLtkZxrlG21KDJmunJOByWhXbjDGyGizZfDFyWgTaTDGijGVYgVUvdgBAIfABJ8='	ee45e1592b8c1db34f3f4feb7df9428d	626759e34c150e98713c02d7171f5086	084247ad1855b2ac97b3414c339ecf6b	c5c02a9c070626c94c346490a07d703f	933.4183728148947	814.8510505834893	0.0	908.353006993007	825.3313359676966	0.0	0	0	0	0	0	0	0	/scratch/iuricv/12-06-23_HAEC_siRNA_placa19/ICAM555_ROS488_VECad647_placa19_.2023-06-12-13-28-34	/scratch/iuricv/12-06-23_HAEC_siRNA_placa19/ICAM555_ROS488_VECad647_placa19_.2023-06-12-13-28-34	/scratch/iuricv/12-06-23_HAEC_siRNA_placa19/ICAM555_ROS488_VECad647_placa19_.2023-06-12-13-28-34	/scratch/iuricv/12-06-23_HAEC_siRNA_placa19/ICAM555_ROS488_VECad647_placa19_.2023-06-12-13-28-34	Done	255
-1	-1	-1	-1	1125.0	0.0	0.0	2.1499999999999773	0.0	3.170000000000016	ICAM555_ROS488_VECad647_placa19__Plate_D_p00_0_B04f10d0.TIF	ICAM555_ROS488_VECad647_placa19__Plate_D_p00_0_B04f10d2.TIF	ICAM555_ROS488_VECad647_placa19__Plate_D_p00_0_B04f10d1.TIF	ICAM555_ROS488_VECad647_placa19__Plate_D_p00_0_B04f10d3.TIF	0	0	0	0	35	2964	1	1536	1536	1536	1536	35	b'eLtkZxrlG21KDJmunJOBSZrh6Fjh4IuR0WbL4IuT0SbSYIwVYyrFCqh6sQMAMgQEfw=='	efa3f1ef669bc69049d7601f82b2d940	14e4d5b6f6af5ca8eb4641f100e891f6	9ddf7de0b15efe68c722d8574fa1fdae	a47c244153806c5247211abc8de31894	1124.8908735352663	849.9084016872505	0.0	1181.0299401197606	892.2816091954023	0.0	0	0	0	0	0	0	0	/scratch/iuricv/12-06-23_HAEC_siRNA_placa19/ICAM555_ROS488_VECad647_placa19_.2023-06-12-13-28-34	/scratch/iuricv/12-06-23_HAEC_siRNA_placa19/ICAM555_ROS488_VECad647_placa19_.2023-06-12-13-28-34	/scratch/iuricv/12-06-23_HAEC_siRNA_placa19/ICAM555_ROS488_VECad647_placa19_.2023-06-12-13-28-34	/scratch/iuricv/12-06-23_HAEC_siRNA_placa19/ICAM555_ROS488_VECad647_placa19_.2023-06-12-13-28-34	Done	255
-1	-1	-1	-1	606.0	0.0	0.0	2.109999999999957	0.0	3.7800000000000296	ICAM555_ROS488_VECad647_placa19__Plate_D_p00_0_B04f11d0.TIF	ICAM555_ROS488_VECad647_placa19__Plate_D_p00_0_B04f11d2.TIF	ICAM555_ROS488_VECad647_placa19__Plate_D_p00_0_B04f11d1.TIF	ICAM555_ROS488_VECad647_placa19__Plate_D_p00_0_B04f11d3.TIF	0	0	0	0	36	2964	1	1536	1536	1536	1536	36	b'eLtkZxrlG21KDJmunJOBSZqh4WhTYtDFyGizZfDFyWgTaTDGijGVYgVUvdgBADy8BIM='	3d2d808a46414193d08ccdf9699d7b7b	2a98c13a0ccb4ba6076d733b8919d340	2419966a4d8c6ebf04777fac80035d6b	bb29b871638071852e7b0907df0b6716	1201.8246891564118	761.119842356089	0.0	1249.697268432943	774.0366111551679	0.0	0	0	0	0	0	0	0	/scratch/iuricv/12-06-23_HAEC_siRNA_placa19/ICAM555_ROS488_VECad647_placa19_.2023-06-12-13-28-34	/scratch/iuricv/12-06-23_HAEC_siRNA_placa19/ICAM555_ROS488_VECad647_placa19_.2023-06-12-13-28-34	/scratch/iuricv/12-06-23_HAEC_siRNA_placa19/ICAM555_ROS488_VECad647_placa19_.2023-06-12-13-28-34	/scratch/iuricv/12-06-23_HAEC_siRNA_placa19/ICAM555_ROS488_VECad647_placa19_.2023-06-12-13-28-34	Done	255
-1	-1	-1	-1	928.0	0.0	0.0	2.0499999999999545	0.0	2.8799999999999955	ICAM555_ROS488_VECad647_placa19__Plate_D_p00_0_B05f00d0.TIF	ICAM555_ROS488_VECad647_placa19__Plate_D_p00_0_B05f00d2.TIF	ICAM555_ROS488_VECad647_placa19__Plate_D_p00_0_B05f00d1.TIF	ICAM555_ROS488_VECad647_placa19__Plate_D_p00_0_B05f00d3.TIF	0	0	0	0	37	2964	1	1536	1536	1536	1536	37	b'eLtkZxrlG21KDJmunJOB6ehY4WCMkdFmy+CLk9Em0mCMFWMqxQqoerEDADIMBH8='	c9b54df058f0493befaf045b5848f1e5	3df5b43cc14e6cd2786c7dc53aaa01cf	14bd276ab818e9876a912ed056a367b6	a1216e13c64ab002c45d2226f3e674c6	1155.956195001517	675.5123479119649	0.0	1218.995391705069	641.5428571428572	0.0	0	0	0	0	0	0	0	/scratch/iuricv/12-06-23_HAEC_siRNA_placa19/ICAM555_ROS488_VECad647_placa19_.2023-06-12-13-28-34	/scratch/iuricv/12-06-23_HAEC_siRNA_placa19/ICAM555_ROS488_VECad647_placa19_.2023-06-12-13-28-34	/scratch/iuricv/12-06-23_HAEC_siRNA_placa19/ICAM555_ROS488_VECad647_placa19_.2023-06-12-13-28-34	/scratch/iuricv/12-06-23_HAEC_siRNA_placa19/ICAM555_ROS488_VECad647_placa19_.2023-06-12-13-28-34	Done	255
-1	-1	-1	-1	2499.0	0.0	0.0	2.160000000000025	0.0	5.569999999999993	ICAM555_ROS488_VECad647_placa19__Plate_D_p00_0_B05f01d0.TIF	ICAM555_ROS488_VECad647_placa19__Plate_D_p00_0_B05f01d2.TIF	ICAM555_ROS488_VECad647_placa19__Plate_D_p00_0_B05f01d1.TIF	ICAM555_ROS488_VECad647_placa19__Plate_D_p00_0_B05f01d3.TIF	0	0	0	0	38	2964	1	1536	1536	1536	1536	38	b'eLtkZxrlG21KDJmunJOBaZqB4WhTYtDFyGizZfDFyWgTaTDGijGVYgVUvdgBADzEBIM='	df14d1d65e82987fe047289849873da0	b6b82f2091b2707deafa0a1d4aa388e3	991d18b63bbf32af9b21d456d554bced	9adf398caa8dd0b7180a0c34056db762	1257.2236907048562	783.1778850538343	0.0	1304.2152777777778	791.7101449275362	0.0	0	0	0	0	0	0	0	/scratch/iuricv/12-06-23_HAEC_siRNA_placa19/ICAM555_ROS488_VECad647_placa19_.2023-06-12-13-28-34	/scratch/iuricv/12-06-23_HAEC_siRNA_placa19/ICAM555_ROS488_VECad647_placa19_.2023-06-12-13-28-34	/scratch/iuricv/12-06-23_HAEC_siRNA_placa19/ICAM555_ROS488_VECad647_placa19_.2023-06-12-13-28-34	/scratch/iuricv/12-06-23_HAEC_siRNA_placa19/ICAM555_ROS488_VECad647_placa19_.2023-06-12-13-28-34	Done	255
-1	-1	-1	-1	598.0	0.0	0.0	2.2199999999999704	0.0	4.660000000000082	ICAM555_ROS488_VECad647_placa19__Plate_D_p00_0_B05f02d0.TIF	ICAM555_ROS488_VECad647_placa19__Plate_D_p00_0_B05f02d2.TIF	ICAM555_ROS488_VECad647_placa19__Plate_D_p00_0_B05f02d1.TIF	ICAM555_ROS488_VECad647_placa19__Plate_D_p00_0_B05f02d3.TIF	0	0	0	0	39	2964	1	1536	1536	1536	1536	39	b'eLtkZxrlG21KDJmunJOBaZqB0WhTYtDFyGizZfDFyWgTaTDGijGVYgVUvdgBAEd8BIc='	8451bdbf51700235a45316a9214a302b	68d41c9d32284022d342548ec695af48	f221e6486731bc736ae437b1dfbb545d	0f17555e60256a950daa4a8fb8437d24	1091.0443142280487	761.0837917796395	0.0	1123.4840090657265	773.0171145685997	0.0	0	0	0	0	0	0	0	/scratch/iuricv/12-06-23_HAEC_siRNA_placa19/ICAM555_ROS488_VECad647_placa19_.2023-06-12-13-28-34	/scratch/iuricv/12-06-23_HAEC_siRNA_placa19/ICAM555_ROS488_VECad647_placa19_.2023-06-12-13-28-34	/scratch/iuricv/12-06-23_HAEC_siRNA_placa19/ICAM555_ROS488_VECad647_placa19_.2023-06-12-13-28-34	/scratch/iuricv/12-06-23_HAEC_siRNA_placa19/ICAM555_ROS488_VECad647_placa19_.2023-06-12-13-28-34	Done	255
-1	-1	-1	-1	529.0	0.0	0.0	2.269999999999982	0.0	4.409999999999968	ICAM555_ROS488_VECad647_placa19__Plate_D_p00_0_B05f03d0.TIF	ICAM555_ROS488_VECad647_placa19__Plate_D_p00_0_B05f03d2.TIF	ICAM555_ROS488_VECad647_placa19__Plate_D_p00_0_B05f03d1.TIF	ICAM555_ROS488_VECad647_placa19__Plate_D_p00_0_B05f03d3.TIF	0	0	0	0	40	2964	1	1536	1536	1536	1536	40	b'eLtkZxrlG21KDJmunJOBKSgfjDYlBluMjDZbBl+cjDaRBmOsGFMpVkDVix0AUjQEiw=='	d2721aa52c9d33870ae668f2f37109a4	9cb1914583dc9ef04eabd0699e9a8d2e	891594fa9160a7f03d8df96ece334c20	97301b967adcb9ae5694f53545320b72	1036.6833750296605	744.9642161707076	0.0	1045.5498281786943	736.788785046729	0.0	0	0	0	0	0	0	0	/scratch/iuricv/12-06-23_HAEC_siRNA_placa19/ICAM555_ROS488_VECad647_placa19_.2023-06-12-13-28-34	/scratch/iuricv/12-06-23_HAEC_siRNA_placa19/ICAM555_ROS488_VECad647_placa19_.2023-06-12-13-28-34	/scratch/iuricv/12-06-23_HAEC_siRNA_placa19/ICAM555_ROS488_VECad647_placa19_.2023-06-12-13-28-34	/scratch/iuricv/12-06-23_HAEC_siRNA_placa19/ICAM555_ROS488_VECad647_placa19_.2023-06-12-13-28-34	Done	255
-1	-1	-1	-1	422.0	0.0	0.0	2.160000000000025	0.0	3.25	ICAM555_ROS488_VECad647_placa19__Plate_D_p00_0_B05f04d0.TIF	ICAM555_ROS488_VECad647_placa19__Plate_D_p00_0_B05f04d2.TIF	ICAM555_ROS488_VECad647_placa19__Plate_D_p00_0_B05f04d1.TIF	ICAM555_ROS488_VECad647_placa19__Plate_D_p00_0_B05f04d3.TIF	0	0	0	0	41	2964	1	1536	1536	1536	1536	41	b'eLtkZxrlG21KDJmunJOBaZqByWhTYtDFyGizZfDFyWgTaTDGijGVYgVUvdgBAFzsBI8='	5395c8fe84fd81cc0b87c2597258ab14	7d22f6ac67184c9ef5e3a627dabe75ba	aa54dc3281797a10df628eb1ee7841bd	3fef4ed571898a018070f3bff3041da3	1086.826079603591	712.8968650014834	0.0	1096.5598912113223	666.1456280918355	0.0	0	0	0	0	0	0	0	/scratch/iuricv/12-06-23_HAEC_siRNA_placa19/ICAM555_ROS488_VECad647_placa19_.2023-06-12-13-28-34	/scratch/iuricv/12-06-23_HAEC_siRNA_placa19/ICAM555_ROS488_VECad647_placa19_.2023-06-12-13-28-34	/scratch/iuricv/12-06-23_HAEC_siRNA_placa19/ICAM555_ROS488_VECad647_placa19_.2023-06-12-13-28-34	/scratch/iuricv/12-06-23_HAEC_siRNA_placa19/ICAM555_ROS488_VECad647_placa19_.2023-06-12-13-28-34	Done	255
-1	-1	-1	-1	587.0	0.0	0.0	2.1399999999999864	0.0	2.4499999999999886	ICAM555_ROS488_VECad647_placa19__Plate_D_p00_0_B05f05d0.TIF	ICAM555_ROS488_VECad647_placa19__Plate_D_p00_0_B05f05d2.TIF	ICAM555_ROS488_VECad647_placa19__Plate_D_p00_0_B05f05d1.TIF	ICAM555_ROS488_VECad647_placa19__Plate_D_p00_0_B05f05d3.TIF	0	0	0	0	42	2964	1	1536	1536	1536	1536	42	b'eLtkZxrlG21KDJmunJOBaZqB6WhTYtDFyGizZfDFyWgTaTDGijGVYgVUvdgBAGekBJM='	8d6a482f697a385ca54086a161be99dd	b94d498b49530f04ad064536bbac52b3	9e76b5225ff2767f63adfa768f011e5f	f737bf2868f48565eef87b73bd7ec9d8	1091.1322010723045	728.2461466541059	0.0	1113.0234741784038	712.0965732087227	0.0	0	0	0	0	0	0	0	/scratch/iuricv/12-06-23_HAEC_siRNA_placa19/ICAM555_ROS488_VECad647_placa19_.2023-06-12-13-28-34	/scratch/iuricv/12-06-23_HAEC_siRNA_placa19/ICAM555_ROS488_VECad647_placa19_.2023-06-12-13-28-34	/scratch/iuricv/12-06-23_HAEC_siRNA_placa19/ICAM555_ROS488_VECad647_placa19_.2023-06-12-13-28-34	/scratch/iuricv/12-06-23_HAEC_siRNA_placa19/ICAM555_ROS488_VECad647_placa19_.2023-06-12-13-28-34	Done	255
-1	-1	-1	-1	695.0	0.0	0.0	2.079999999999984	0.0	2.4700000000000273	ICAM555_ROS488_VECad647_placa19__Plate_D_p00_0_B05f06d0.TIF	ICAM555_ROS488_VECad647_placa19__Plate_D_p00_0_B05f06d2.TIF	ICAM555_ROS488_VECad647_placa19__Plate_D_p00_0_B05f06d1.TIF	ICAM555_ROS488_VECad647_placa19__Plate_D_p00_0_B05f06d3.TIF	0	0	0	0	43	2964	1	1536	1536	1536	1536	43	b'eLtkZxrlG21KDJmunJOB6WhTYjDGyGizZfDFyWgTaTDGijGVYgVUvdgBAHJcBJc='	9437855f7576b982b426a6c5bac49c3d	357332b7a79b8426d8b085b0a492d852	26eacb65943f5e8b0e3921983088a6ea	a312659add7882c4b7c475d808edc493	982.255662131957	709.2750977999218	0.0	966.2378048780488	674.2673796791444	0.0	0	0	0	0	0	0	0	/scratch/iuricv/12-06-23_HAEC_siRNA_placa19/ICAM555_ROS488_VECad647_placa19_.2023-06-12-13-28-34	/scratch/iuricv/12-06-23_HAEC_siRNA_placa19/ICAM555_ROS488_VECad647_placa19_.2023-06-12-13-28-34	/scratch/iuricv/12-06-23_HAEC_siRNA_placa19/ICAM555_ROS488_VECad647_placa19_.2023-06-12-13-28-34	/scratch/iuricv/12-06-23_HAEC_siRNA_placa19/ICAM555_ROS488_VECad647_placa19_.2023-06-12-13-28-34	Done	255
-1	-1	-1	-1	814.0	0.0	0.0	2.150000000000034	0.0	5.0400000000000205	ICAM555_ROS488_VECad647_placa19__Plate_D_p00_0_B05f07d0.TIF	ICAM555_ROS488_VECad647_placa19__Plate_D_p00_0_B05f07d2.TIF	ICAM555_ROS488_VECad647_placa19__Plate_D_p00_0_B05f07d1.TIF	ICAM555_ROS488_VECad647_placa19__Plate_D_p00_0_B05f07d3.TIF	0	0	0	0	44	2964	1	1536	1536	1536	1536	44	b'eLtkZxrlG21KDJmunJOBaZqB+WhTYtDFyGizZfDFyWgTaTDGijGVYgVUvdgBAH0UBJs='	39a3e198a2aefd5e45d83e24e079804b	5abd3c3c46215b9c8df80baf51da7681	90e6b9d4ef17801251e9e8abfc633146	5c9a3c75a63f53639387ff30c2a2c45a	952.7023783386239	738.9097194667344	0.0	928.8043169652099	700.1184394810556	0.0	0	0	0	0	0	0	0	/scratch/iuricv/12-06-23_HAEC_siRNA_placa19/ICAM555_ROS488_VECad647_placa19_.2023-06-12-13-28-34	/scratch/iuricv/12-06-23_HAEC_siRNA_placa19/ICAM555_ROS488_VECad647_placa19_.2023-06-12-13-28-34	/scratch/iuricv/12-06-23_HAEC_siRNA_placa19/ICAM555_ROS488_VECad647_placa19_.2023-06-12-13-28-34	/scratch/iuricv/12-06-23_HAEC_siRNA_placa19/ICAM555_ROS488_VECad647_placa19_.2023-06-12-13-28-34	Done	255
-1	-1	-1	-1	896.0	0.0	0.0	2.1100000000000136	0.0	2.839999999999975	ICAM555_ROS488_VECad647_placa19__Plate_D_p00_0_B05f08d0.TIF	ICAM555_ROS488_VECad647_placa19__Plate_D_p00_0_B05f08d2.TIF	ICAM555_ROS488_VECad647_placa19__Plate_D_p00_0_B05f08d1.TIF	ICAM555_ROS488_VECad647_placa19__Plate_D_p00_0_B05f08d3.TIF	0	0	0	0	45	2964	1	1536	1536	1536	1536	45	b'eLtkZxrlG21KDJmunJOBaZqBxWhTYtDFyGizZfDFyWgTaTDGijGVYgVUvdgBAIfMBJ8='	c4ea00c4aa41bd83a83ecff72f2bb939	0eccb366e3f1e37c4800ebe983565185	14fb9f8b51c31660bffb32fb7103e257	bac3a32ec6ea9a8c8d47a39492d51447	872.1862666314553	794.3410618112205	0.0	780.2324171526099	806.1125259343678	0.0	0	0	0	0	0	0	0	/scratch/iuricv/12-06-23_HAEC_siRNA_placa19/ICAM555_ROS488_VECad647_placa19_.2023-06-12-13-28-34	/scratch/iuricv/12-06-23_HAEC_siRNA_placa19/ICAM555_ROS488_VECad647_placa19_.2023-06-12-13-28-34	/scratch/iuricv/12-06-23_HAEC_siRNA_placa19/ICAM555_ROS488_VECad647_placa19_.2023-06-12-13-28-34	/scratch/iuricv/12-06-23_HAEC_siRNA_placa19/ICAM555_ROS488_VECad647_placa19_.2023-06-12-13-28-34	Done	255
-1	-1	-1	-1	729.0	0.0	0.0	2.080000000000041	0.0	3.349999999999966	ICAM555_ROS488_VECad647_placa19__Plate_D_p00_0_B05f09d0.TIF	ICAM555_ROS488_VECad647_placa19__Plate_D_p00_0_B05f09d2.TIF	ICAM555_ROS488_VECad647_placa19__Plate_D_p00_0_B05f09d1.TIF	ICAM555_ROS488_VECad647_placa19__Plate_D_p00_0_B05f09d3.TIF	0	0	0	0	46	2964	1	1536	1536	1536	1536	46	b'eLtkZxrlG21KDJmunJOB6WhXbjDGyGizZfDFyWgTaTDGijGVYgVUvdgBAJKEBKM='	fdbc5351d525c485eb1948de1033ea02	ae26dc950a95ec230974da82563c0591	a25f65f1448a8dcb31a24c96b84b723e	b119f813f0d86f040d91d2d10471893a	990.815498343167	773.9455913945776	0.0	972.8645833333334	778.1858190709047	0.0	0	0	0	0	0	0	0	/scratch/iuricv/12-06-23_HAEC_siRNA_placa19/ICAM555_ROS488_VECad647_placa19_.2023-06-12-13-28-34	/scratch/iuricv/12-06-23_HAEC_siRNA_placa19/ICAM555_ROS488_VECad647_placa19_.2023-06-12-13-28-34	/scratch/iuricv/12-06-23_HAEC_siRNA_placa19/ICAM555_ROS488_VECad647_placa19_.2023-06-12-13-28-34	/scratch/iuricv/12-06-23_HAEC_siRNA_placa19/ICAM555_ROS488_VECad647_placa19_.2023-06-12-13-28-34	Done	255
-1	-1	-1	-1	1190.0	0.0	0.0	2.3999999999999773	0.0	3.180000000000007	ICAM555_ROS488_VECad647_placa19__Plate_D_p00_0_B05f10d0.TIF	ICAM555_ROS488_VECad647_placa19__Plate_D_p00_0_B05f10d2.TIF	ICAM555_ROS488_VECad647_placa19__Plate_D_p00_0_B05f10d1.TIF	ICAM555_ROS488_VECad647_placa19__Plate_D_p00_0_B05f10d3.TIF	0	0	0	0	47	2964	1	1536	1536	1536	1536	47	b'eLtkZxrlG21KDJmunJOBaZrh6Fjh4IuR0WbL4IuT0SbSYIwVYyrFCqh6sQMAPMgEgw=='	280a345a2bccaba188031b9b7a4a949d	6e4f105d617a98376084631b70aac44b	0f60327c6c4f2aeb6f9632735a767693	1bc9133110cb0ea0dc844f8dfe89ca73	1034.1611466779116	897.2365830068637	0.0	1052.5283103698332	950.1633333333333	0.0	0	0	0	0	0	0	0	/scratch/iuricv/12-06-23_HAEC_siRNA_placa19/ICAM555_ROS488_VECad647_placa19_.2023-06-12-13-28-34	/scratch/iuricv/12-06-23_HAEC_siRNA_placa19/ICAM555_ROS488_VECad647_placa19_.2023-06-12-13-28-34	/scratch/iuricv/12-06-23_HAEC_siRNA_placa19/ICAM555_ROS488_VECad647_placa19_.2023-06-12-13-28-34	/scratch/iuricv/12-06-23_HAEC_siRNA_placa19/ICAM555_ROS488_VECad647_placa19_.2023-06-12-13-28-34	Done	255
-1	-1	-1	-1	619.0	0.0	0.0	2.1299999999999955	0.0	2.3899999999999864	ICAM555_ROS488_VECad647_placa19__Plate_D_p00_0_B05f11d0.TIF	ICAM555_ROS488_VECad647_placa19__Plate_D_p00_0_B05f11d2.TIF	ICAM555_ROS488_VECad647_placa19__Plate_D_p00_0_B05f11d1.TIF	ICAM555_ROS488_VECad647_placa19__Plate_D_p00_0_B05f11d3.TIF	0	0	0	0	48	2964	1	1536	1536	1536	1536	48	b'eLtkZxrlG21KDJmunJOBaZqh4WhTYtDFyGizZfDFyWgTaTDGijGVYgVUvdgBAEeABIc='	ccde8ce0b01c17cfd6c23834d7d45a0b	6b8bc74f105b242b7a903c7e60689c05	572f450f9e693b678701e8150b887365	6193ac158a946e89be1857e1b3d7937a	1127.7822582837016	780.4363006439662	0.0	1177.3058103975536	786.5228310502283	0.0	0	0	0	0	0	0	0	/scratch/iuricv/12-06-23_HAEC_siRNA_placa19/ICAM555_ROS488_VECad647_placa19_.2023-06-12-13-28-34	/scratch/iuricv/12-06-23_HAEC_siRNA_placa19/ICAM555_ROS488_VECad647_placa19_.2023-06-12-13-28-34	/scratch/iuricv/12-06-23_HAEC_siRNA_placa19/ICAM555_ROS488_VECad647_placa19_.2023-06-12-13-28-34	/scratch/iuricv/12-06-23_HAEC_siRNA_placa19/ICAM555_ROS488_VECad647_placa19_.2023-06-12-13-28-34	Done	255
-1	-1	-1	-1	1234.0	0.0	0.0	2.1200000000000045	0.0	7.069999999999993	ICAM555_ROS488_VECad647_placa19__Plate_D_p00_0_B06f00d0.TIF	ICAM555_ROS488_VECad647_placa19__Plate_D_p00_0_B06f00d2.TIF	ICAM555_ROS488_VECad647_placa19__Plate_D_p00_0_B06f00d1.TIF	ICAM555_ROS488_VECad647_placa19__Plate_D_p00_0_B06f00d3.TIF	0	0	0	0	49	2964	1	1536	1536	1536	1536	49	b'eLtkZxrlG21KDJmunJOB2ehY4WCMkdFmy+CLk9Em0mCMFWMqxQqoerEDADzQBIM='	d4571ff97191e8c8c57be17ab35befff	839fcd658f877cdfe9fe9e49e563c5b3	55354e55ea02e31be252e43f9f5faa18	f2e4c49df368d91f27134b99ccf708cf	976.0459378265596	637.1655346569156	0.0	943.9720936957779	569.3213534503681	0.0	0	0	0	0	0	0	0	/scratch/iuricv/12-06-23_HAEC_siRNA_placa19/ICAM555_ROS488_VECad647_placa19_.2023-06-12-13-28-34	/scratch/iuricv/12-06-23_HAEC_siRNA_placa19/ICAM555_ROS488_VECad647_placa19_.2023-06-12-13-28-34	/scratch/iuricv/12-06-23_HAEC_siRNA_placa19/ICAM555_ROS488_VECad647_placa19_.2023-06-12-13-28-34	/scratch/iuricv/12-06-23_HAEC_siRNA_placa19/ICAM555_ROS488_VECad647_placa19_.2023-06-12-13-28-34	Done	255
-1	-1	-1	-1	2903.0	0.0	0.0	2.1199999999999477	0.0	6.410000000000025	ICAM555_ROS488_VECad647_placa19__Plate_D_p00_0_B06f01d0.TIF	ICAM555_ROS488_VECad647_placa19__Plate_D_p00_0_B06f01d2.TIF	ICAM555_ROS488_VECad647_placa19__Plate_D_p00_0_B06f01d1.TIF	ICAM555_ROS488_VECad647_placa19__Plate_D_p00_0_B06f01d3.TIF	0	0	0	0	50	2964	1	1536	1536	1536	1536	50	b'eLtkZxrlG21KDJmunJOBWZqB4WhTYtDFyGizZfDFyWgTaTDGijGVYgVUvdgBAEeIBIc='	f121bb1cb85a95ce1a23f46b962e704f	bb7b492bf9f442217e315c23789b9844	ddb5da5cd9133a3cf3cbe43461f07c62	0004bb589db5230dc5c7d8378228162e	1200.168016114816	749.7059341217554	0.0	1238.1350210970463	739.6418604651162	0.0	0	0	0	0	0	0	0	/scratch/iuricv/12-06-23_HAEC_siRNA_placa19/ICAM555_ROS488_VECad647_placa19_.2023-06-12-13-28-34	/scratch/iuricv/12-06-23_HAEC_siRNA_placa19/ICAM555_ROS488_VECad647_placa19_.2023-06-12-13-28-34	/scratch/iuricv/12-06-23_HAEC_siRNA_placa19/ICAM555_ROS488_VECad647_placa19_.2023-06-12-13-28-34	/scratch/iuricv/12-06-23_HAEC_siRNA_placa19/ICAM555_ROS488_VECad647_placa19_.2023-06-12-13-28-34	Done	255
-1	-1	-1	-1	744.0	0.0	0.0	2.0600000000000023	0.0	2.5600000000000023	ICAM555_ROS488_VECad647_placa19__Plate_D_p00_0_B06f02d0.TIF	ICAM555_ROS488_VECad647_placa19__Plate_D_p00_0_B06f02d2.TIF	ICAM555_ROS488_VECad647_placa19__Plate_D_p00_0_B06f02d1.TIF	ICAM555_ROS488_VECad647_placa19__Plate_D_p00_0_B06f02d3.TIF	0	0	0	0	51	2964	1	1536	1536	1536	1536	51	b'eLtkZxrlG21KDJmunJOBWZqB0WhTYtDFyGizZfDFyWgTaTDGijGVYgVUvdgBAFJABIs='	4fba7245436e4f4fa78ac51e324e379d	25cc5fc0039f0dd1826516144ddb9125	b39c85b849ef10af61ea21abfacfdefa	426616d35212865aa85886bd85a5695d	958.6174474298417	701.3827807119944	0.0	872.5426202321725	667.0547823705891	0.0	0	0	0	0	0	0	0	/scratch/iuricv/12-06-23_HAEC_siRNA_placa19/ICAM555_ROS488_VECad647_placa19_.2023-06-12-13-28-34	/scratch/iuricv/12-06-23_HAEC_siRNA_placa19/ICAM555_ROS488_VECad647_placa19_.2023-06-12-13-28-34	/scratch/iuricv/12-06-23_HAEC_siRNA_placa19/ICAM555_ROS488_VECad647_placa19_.2023-06-12-13-28-34	/scratch/iuricv/12-06-23_HAEC_siRNA_placa19/ICAM555_ROS488_VECad647_placa19_.2023-06-12-13-28-34	Done	255
-1	-1	-1	-1	613.0	0.0	0.0	2.140000000000043	0.0	2.419999999999959	ICAM555_ROS488_VECad647_placa19__Plate_D_p00_0_B06f03d0.TIF	ICAM555_ROS488_VECad647_placa19__Plate_D_p00_0_B06f03d2.TIF	ICAM555_ROS488_VECad647_placa19__Plate_D_p00_0_B06f03d1.TIF	ICAM555_ROS488_VECad647_placa19__Plate_D_p00_0_B06f03d3.TIF	0	0	0	0	52	2964	1	1536	1536	1536	1536	52	b'eLtkZxrlG21KDJmunJOBGSgfjDYlBluMjDZbBl+cjDaRBmOsGFMpVkDVix0AXPgEjw=='	fefa7ae2fa29959736b103c983793711	46fd3ed845f3143516276a87feb3aafb	996f486ee59f0b13b9eaa09802078a2e	1db0dd90f0a38e8f5770ca34c48b4779	1040.5337223774588	794.7337726874738	0.0	1027.075	833.81875	0.0	0	0	0	0	0	0	0	/scratch/iuricv/12-06-23_HAEC_siRNA_placa19/ICAM555_ROS488_VECad647_placa19_.2023-06-12-13-28-34	/scratch/iuricv/12-06-23_HAEC_siRNA_placa19/ICAM555_ROS488_VECad647_placa19_.2023-06-12-13-28-34	/scratch/iuricv/12-06-23_HAEC_siRNA_placa19/ICAM555_ROS488_VECad647_placa19_.2023-06-12-13-28-34	/scratch/iuricv/12-06-23_HAEC_siRNA_placa19/ICAM555_ROS488_VECad647_placa19_.2023-06-12-13-28-34	Done	255
-1	-1	-1	-1	549.0	0.0	0.0	2.140000000000043	0.0	2.329999999999984	ICAM555_ROS488_VECad647_placa19__Plate_D_p00_0_B06f04d0.TIF	ICAM555_ROS488_VECad647_placa19__Plate_D_p00_0_B06f04d2.TIF	ICAM555_ROS488_VECad647_placa19__Plate_D_p00_0_B06f04d1.TIF	ICAM555_ROS488_VECad647_placa19__Plate_D_p00_0_B06f04d3.TIF	0	0	0	0	53	2964	1	1536	1536	1536	1536	53	b'eLtkZxrlG21KDJmunJOBWZqByWhTYtDFyGizZfDFyWgTaTDGijGVYgVUvdgBAGewBJM='	90e38fc576a80eba68c8533775fbf272	3e5bc3ec76c7b4ba6f6d40a8a03c4b10	47350142c6f9b964bba2a0bb89074346	009c2c260b968af802eaced634ac7c48	1046.3158049274996	741.5753559600627	0.0	1132.1622418879056	718.1408450704225	0.0	0	0	0	0	0	0	0	/scratch/iuricv/12-06-23_HAEC_siRNA_placa19/ICAM555_ROS488_VECad647_placa19_.2023-06-12-13-28-34	/scratch/iuricv/12-06-23_HAEC_siRNA_placa19/ICAM555_ROS488_VECad647_placa19_.2023-06-12-13-28-34	/scratch/iuricv/12-06-23_HAEC_siRNA_placa19/ICAM555_ROS488_VECad647_placa19_.2023-06-12-13-28-34	/scratch/iuricv/12-06-23_HAEC_siRNA_placa19/ICAM555_ROS488_VECad647_placa19_.2023-06-12-13-28-34	Done	255
-1	-1	-1	-1	685.0	0.0	0.0	2.1100000000000136	0.0	4.5400000000000205	ICAM555_ROS488_VECad647_placa19__Plate_D_p00_0_B06f05d0.TIF	ICAM555_ROS488_VECad647_placa19__Plate_D_p00_0_B06f05d2.TIF	ICAM555_ROS488_VECad647_placa19__Plate_D_p00_0_B06f05d1.TIF	ICAM555_ROS488_VECad647_placa19__Plate_D_p00_0_B06f05d3.TIF	0	0	0	0	54	2964	1	1536	1536	1536	1536	54	b'eLtkZxrlG21KDJmunJOBWZqB6WhTYtDFyGizZfDFyWgTaTDGijGVYgVUvdgBAHJoBJc='	5d13506195cff963d78c6fc77b02ad05	0ca57fe5b8c92608753675b8f4aff0f9	98da59287185c24425a1bed425667155	da4be1c4b9d738a25d438763e419a35c	1063.0242894107516	730.1752064206988	0.0	1072.5731707317073	697.4313253012048	0.0	0	0	0	0	0	0	0	/scratch/iuricv/12-06-23_HAEC_siRNA_placa19/ICAM555_ROS488_VECad647_placa19_.2023-06-12-13-28-34	/scratch/iuricv/12-06-23_HAEC_siRNA_placa19/ICAM555_ROS488_VECad647_placa19_.2023-06-12-13-28-34	/scratch/iuricv/12-06-23_HAEC_siRNA_placa19/ICAM555_ROS488_VECad647_placa19_.2023-06-12-13-28-34	/scratch/iuricv/12-06-23_HAEC_siRNA_placa19/ICAM555_ROS488_VECad647_placa19_.2023-06-12-13-28-34	Done	255
-1	-1	-1	-1	590.0	0.0	0.0	2.109999999999957	0.0	3.2099999999999795	ICAM555_ROS488_VECad647_placa19__Plate_D_p00_0_B06f06d0.TIF	ICAM555_ROS488_VECad647_placa19__Plate_D_p00_0_B06f06d2.TIF	ICAM555_ROS488_VECad647_placa19__Plate_D_p00_0_B06f06d1.TIF	ICAM555_ROS488_VECad647_placa19__Plate_D_p00_0_B06f06d3.TIF	0	0	0	0	55	2964	1	1536	1536	1536	1536	55	b'eLtkZxrlG21KDJmunJOB2WhTYjDGyGizZfDFyWgTaTDGijGVYgVUvdgBAH0gBJs='	4d4824660263ffb3e4f7571c542e1af9	bbbfdb6c0e15b2970ced81285b810411	e1608308e4702776468a08d8466f7614	118c8b6689328eec6c429da8a12c91e8	969.4603444227827	742.4844741707151	0.0	941.9289544811018	746.6867521367521	0.0	0	0	0	0	0	0	0	/scratch/iuricv/12-06-23_HAEC_siRNA_placa19/ICAM555_ROS488_VECad647_placa19_.2023-06-12-13-28-34	/scratch/iuricv/12-06-23_HAEC_siRNA_placa19/ICAM555_ROS488_VECad647_placa19_.2023-06-12-13-28-34	/scratch/iuricv/12-06-23_HAEC_siRNA_placa19/ICAM555_ROS488_VECad647_placa19_.2023-06-12-13-28-34	/scratch/iuricv/12-06-23_HAEC_siRNA_placa19/ICAM555_ROS488_VECad647_placa19_.2023-06-12-13-28-34	Done	255
-1	-1	-1	-1	773.0	0.0	0.0	2.180000000000007	0.0	3.5399999999999636	ICAM555_ROS488_VECad647_placa19__Plate_D_p00_0_B06f07d0.TIF	ICAM555_ROS488_VECad647_placa19__Plate_D_p00_0_B06f07d2.TIF	ICAM555_ROS488_VECad647_placa19__Plate_D_p00_0_B06f07d1.TIF	ICAM555_ROS488_VECad647_placa19__Plate_D_p00_0_B06f07d3.TIF	0	0	0	0	56	2964	1	1536	1536	1536	1536	56	b'eLtkZxrlG21KDJmunJOBWZqB+WhTYtDFyGizZfDFyWgTaTDGijGVYgVUvdgBAIfYBJ8='	94f46c0a2a54497e593f4fc2483e9ec4	501621089d60d3ce3f459bb37fc27dfb	3488a49c024c0b9c8c8ec20387f1b403	44181bfc987b88c9c98ee6b30e61aa81	981.3349762666968	747.2314564307492	0.0	942.3340961098398	738.19921875	0.0	0	0	0	0	0	0	0	/scratch/iuricv/12-06-23_HAEC_siRNA_placa19/ICAM555_ROS488_VECad647_placa19_.2023-06-12-13-28-34	/scratch/iuricv/12-06-23_HAEC_siRNA_placa19/ICAM555_ROS488_VECad647_placa19_.2023-06-12-13-28-34	/scratch/iuricv/12-06-23_HAEC_siRNA_placa19/ICAM555_ROS488_VECad647_placa19_.2023-06-12-13-28-34	/scratch/iuricv/12-06-23_HAEC_siRNA_placa19/ICAM555_ROS488_VECad647_placa19_.2023-06-12-13-28-34	Done	255
-1	-1	-1	-1	940.0	0.0	0.0	2.079999999999984	0.0	4.100000000000023	ICAM555_ROS488_VECad647_placa19__Plate_D_p00_0_B06f08d0.TIF	ICAM555_ROS488_VECad647_placa19__Plate_D_p00_0_B06f08d2.TIF	ICAM555_ROS488_VECad647_placa19__Plate_D_p00_0_B06f08d1.TIF	ICAM555_ROS488_VECad647_placa19__Plate_D_p00_0_B06f08d3.TIF	0	0	0	0	57	2964	1	1536	1536	1536	1536	57	b'eLtkZxrlG21KDJmunJOBWZqBxWhTYtDFyGizZfDFyWgTaTDGijGVYgVUvdgBAJKQBKM='	9eab971605400e30031ae6e0244e6c14	2c8882a98abacb56e5675bda788315d1	f2ac606a7edd7f6b9d8cea319f89f7aa	e56e95156e0f5ce253b42bf1fab8d30e	897.4051990554083	710.6706703721084	0.0	838.6950171821306	701.6213541383252	0.0	0	0	0	0	0	0	0	/scratch/iuricv/12-06-23_HAEC_siRNA_placa19/ICAM555_ROS488_VECad647_placa19_.2023-06-12-13-28-34	/scratch/iuricv/12-06-23_HAEC_siRNA_placa19/ICAM555_ROS488_VECad647_placa19_.2023-06-12-13-28-34	/scratch/iuricv/12-06-23_HAEC_siRNA_placa19/ICAM555_ROS488_VECad647_placa19_.2023-06-12-13-28-34	/scratch/iuricv/12-06-23_HAEC_siRNA_placa19/ICAM555_ROS488_VECad647_placa19_.2023-06-12-13-28-34	Done	255
-1	-1	-1	-1	1253.0	0.0	0.0	2.160000000000025	0.0	3.6200000000000045	ICAM555_ROS488_VECad647_placa19__Plate_D_p00_0_B06f09d0.TIF	ICAM555_ROS488_VECad647_placa19__Plate_D_p00_0_B06f09d2.TIF	ICAM555_ROS488_VECad647_placa19__Plate_D_p00_0_B06f09d1.TIF	ICAM555_ROS488_VECad647_placa19__Plate_D_p00_0_B06f09d3.TIF	0	0	0	0	58	2964	1	1536	1536	1536	1536	58	b'eLtkZxrlG21KDJmunJOB2WhXbjDGyGizZfDFyWgTaTDGijGVYgVUvdgBAJ1IBKc='	dd75cf660b60ba3a4a891b31158091ff	7233a308496ac2a02c9bbc9f76986707	98b9741088023b9d466ba9326ea736c2	8f19a999c4280cc18cba44afe196d990	748.5704043612858	823.9725204878017	0.0	594.8290598290598	845.4969512195122	0.0	0	0	0	0	0	0	0	/scratch/iuricv/12-06-23_HAEC_siRNA_placa19/ICAM555_ROS488_VECad647_placa19_.2023-06-12-13-28-34	/scratch/iuricv/12-06-23_HAEC_siRNA_placa19/ICAM555_ROS488_VECad647_placa19_.2023-06-12-13-28-34	/scratch/iuricv/12-06-23_HAEC_siRNA_placa19/ICAM555_ROS488_VECad647_placa19_.2023-06-12-13-28-34	/scratch/iuricv/12-06-23_HAEC_siRNA_placa19/ICAM555_ROS488_VECad647_placa19_.2023-06-12-13-28-34	Done	255
-1	-1	-1	-1	1550.0	0.0	0.0	2.1999999999999886	0.0	9.329999999999984	ICAM555_ROS488_VECad647_placa19__Plate_D_p00_0_B06f10d0.TIF	ICAM555_ROS488_VECad647_placa19__Plate_D_p00_0_B06f10d2.TIF	ICAM555_ROS488_VECad647_placa19__Plate_D_p00_0_B06f10d1.TIF	ICAM555_ROS488_VECad647_placa19__Plate_D_p00_0_B06f10d3.TIF	0	0	0	0	59	2964	1	1536	1536	1536	1536	59	b'eLtkZxrlG21KDJmunJOBWZrh6Fjh4IuR0WbL4IuT0SbSYIwVYyrFCqh6sQMAR4wEhw=='	28ea8a9ac2d80adb7fd39a0a88db86d8	3d3f6a8b161d4ec463e940d9d4fdc125	4104ecfff31506dfb635c5717c017f7b	6320a75f75d24882459342b766a67971	1243.539979329656	895.5050226679982	0.0	1364.6915697732393	965.5512173174025	0.0	0	0	0	0	0	0	0	/scratch/iuricv/12-06-23_HAEC_siRNA_placa19/ICAM555_ROS488_VECad647_placa19_.2023-06-12-13-28-34	/scratch/iuricv/12-06-23_HAEC_siRNA_placa19/ICAM555_ROS488_VECad647_placa19_.2023-06-12-13-28-34	/scratch/iuricv/12-06-23_HAEC_siRNA_placa19/ICAM555_ROS488_VECad647_placa19_.2023-06-12-13-28-34	/scratch/iuricv/12-06-23_HAEC_siRNA_placa19/ICAM555_ROS488_VECad647_placa19_.2023-06-12-13-28-34	Done	255
-1	-1	-1	-1	699.0	0.0	0.0	2.159999999999968	0.0	3.480000000000018	ICAM555_ROS488_VECad647_placa19__Plate_D_p00_0_B06f11d0.TIF	ICAM555_ROS488_VECad647_placa19__Plate_D_p00_0_B06f11d2.TIF	ICAM555_ROS488_VECad647_placa19__Plate_D_p00_0_B06f11d1.TIF	ICAM555_ROS488_VECad647_placa19__Plate_D_p00_0_B06f11d3.TIF	0	0	0	0	60	2964	1	1536	1536	1536	1536	60	b'eLtkZxrlG21KDJmunJOBWZqh4WhTYtDFyGizZfDFyWgTaTDGijGVYgVUvdgBAFJEBIs='	6e3c2ed453b9247588f3cc271168ad1d	e1770bd8d18db555e5a021cb648a9e35	f900ed01a42f08b5fbb758a2b3a2f7e7	b3247450ebf2c371eb81f8ba745f622b	1129.8560911739637	779.611982548307	0.0	1170.126582278481	777.2521739130435	0.0	0	0	0	0	0	0	0	/scratch/iuricv/12-06-23_HAEC_siRNA_placa19/ICAM555_ROS488_VECad647_placa19_.2023-06-12-13-28-34	/scratch/iuricv/12-06-23_HAEC_siRNA_placa19/ICAM555_ROS488_VECad647_placa19_.2023-06-12-13-28-34	/scratch/iuricv/12-06-23_HAEC_siRNA_placa19/ICAM555_ROS488_VECad647_placa19_.2023-06-12-13-28-34	/scratch/iuricv/12-06-23_HAEC_siRNA_placa19/ICAM555_ROS488_VECad647_placa19_.2023-06-12-13-28-34	Done	255
-1	-1	-1	-1	1417.0	0.0	0.0	2.150000000000034	0.0	3.7299999999999613	ICAM555_ROS488_VECad647_placa19__Plate_D_p00_0_B07f00d0.TIF	ICAM555_ROS488_VECad647_placa19__Plate_D_p00_0_B07f00d2.TIF	ICAM555_ROS488_VECad647_placa19__Plate_D_p00_0_B07f00d1.TIF	ICAM555_ROS488_VECad647_placa19__Plate_D_p00_0_B07f00d3.TIF	0	0	0	0	61	2964	1	1536	1536	1536	1536	61	b'eLtkZxrlG21KDJmunJOB+ehY4WCMkdFmy+CLk9Em0mCMFWMqxQqoerEDAEeUBIc='	6253696b2498a638e6ddaca7f8d013c4	e31c81c033f59180b63026714be4c6f4	fbc06ae17c76a5fabd3efe716b8b5003	af37764576e569bf3f7b14fa1ffedb93	1239.225321444574	701.5855797092889	0.0	1355.8372093023256	676.5932203389831	0.0	0	0	0	0	0	0	0	/scratch/iuricv/12-06-23_HAEC_siRNA_placa19/ICAM555_ROS488_VECad647_placa19_.2023-06-12-13-28-34	/scratch/iuricv/12-06-23_HAEC_siRNA_placa19/ICAM555_ROS488_VECad647_placa19_.2023-06-12-13-28-34	/scratch/iuricv/12-06-23_HAEC_siRNA_placa19/ICAM555_ROS488_VECad647_placa19_.2023-06-12-13-28-34	/scratch/iuricv/12-06-23_HAEC_siRNA_placa19/ICAM555_ROS488_VECad647_placa19_.2023-06-12-13-28-34	Done	255
-1	-1	-1	-1	1959.0	0.0	0.0	2.269999999999982	0.0	4.53000000000003	ICAM555_ROS488_VECad647_placa19__Plate_D_p00_0_B07f01d0.TIF	ICAM555_ROS488_VECad647_placa19__Plate_D_p00_0_B07f01d2.TIF	ICAM555_ROS488_VECad647_placa19__Plate_D_p00_0_B07f01d1.TIF	ICAM555_ROS488_VECad647_placa19__Plate_D_p00_0_B07f01d3.TIF	0	0	0	0	62	2964	1	1536	1536	1536	1536	62	b'eLtkZxrlG21KDJmunJOBeZqB4WhTYtDFyGizZfDFyWgTaTDGijGVYgVUvdgBAFJMBIs='	32ea60a633e8aa59abb620ac5db0ab4b	de3840574f8eb1ee6d1badc3d175a159	1ef4957eaca030377fbff1b4b0d9352c	09600a5661f397e52cae32733abc9b5e	1304.2085994871798	799.4625196725901	0.0	1394.4570135746606	803.4727272727273	0.0	0	0	0	0	0	0	0	/scratch/iuricv/12-06-23_HAEC_siRNA_placa19/ICAM555_ROS488_VECad647_placa19_.2023-06-12-13-28-34	/scratch/iuricv/12-06-23_HAEC_siRNA_placa19/ICAM555_ROS488_VECad647_placa19_.2023-06-12-13-28-34	/scratch/iuricv/12-06-23_HAEC_siRNA_placa19/ICAM555_ROS488_VECad647_placa19_.2023-06-12-13-28-34	/scratch/iuricv/12-06-23_HAEC_siRNA_placa19/ICAM555_ROS488_VECad647_placa19_.2023-06-12-13-28-34	Done	255
-1	-1	-1	-1	456.0	0.0	0.0	2.1300000000000523	0.0	7.759999999999991	ICAM555_ROS488_VECad647_placa19__Plate_D_p00_0_B07f02d0.TIF	ICAM555_ROS488_VECad647_placa19__Plate_D_p00_0_B07f02d2.TIF	ICAM555_ROS488_VECad647_placa19__Plate_D_p00_0_B07f02d1.TIF	ICAM555_ROS488_VECad647_placa19__Plate_D_p00_0_B07f02d3.TIF	0	0	0	0	63	2964	1	1536	1536	1536	1536	63	b'eLtkZxrlG21KDJmunJOBeZqB0WhTYtDFyGizZfDFyWgTaTDGijGVYgVUvdgBAF0EBI8='	90a3d7e03f056619a0a5c85b09d640bb	2fb7ccd978db697ee157b1d5076f9a80	2c6f01a25e30aac0a7adab2fc06f180b	b1670876447539938fbb54d14704db96	1131.8995631337655	751.8641824477853	0.0	1130.9540989399293	764.4271979564339	0.0	0	0	0	0	0	0	0	/scratch/iuricv/12-06-23_HAEC_siRNA_placa19/ICAM555_ROS488_VECad647_placa19_.2023-06-12-13-28-34	/scratch/iuricv/12-06-23_HAEC_siRNA_placa19/ICAM555_ROS488_VECad647_placa19_.2023-06-12-13-28-34	/scratch/iuricv/12-06-23_HAEC_siRNA_placa19/ICAM555_ROS488_VECad647_placa19_.2023-06-12-13-28-34	/scratch/iuricv/12-06-23_HAEC_siRNA_placa19/ICAM555_ROS488_VECad647_placa19_.2023-06-12-13-28-34	Done	255
-1	-1	-1	-1	403.0	0.0	0.0	2.259999999999991	0.0	2.3999999999999773	ICAM555_ROS488_VECad647_placa19__Plate_D_p00_0_B07f03d0.TIF	ICAM555_ROS488_VECad647_placa19__Plate_D_p00_0_B07f03d2.TIF	ICAM555_ROS488_VECad647_placa19__Plate_D_p00_0_B07f03d1.TIF	ICAM555_ROS488_VECad647_placa19__Plate_D_p00_0_B07f03d3.TIF	0	0	0	0	64	2964	1	1536	1536	1536	1536	64	b'eLtkZxrlG21KDJmunJOBOSgfjDYlBluMjDZbBl+cjDaRBmOsGFMpVkDVix0AZ7wEkw=='	fca3472307973bb02f667c11b3bfe6e2	cc14f15db9a16ac40f68743ab0924236	6fb4a53467a58e74d5480799bcdde1ed	2f538916736e056aa1c2d301e807101f	1164.659973388529	712.850759175045	0.0	1222.6535326086957	663.8251748251748	0.0	0	0	0	0	0	0	0	/scratch/iuricv/12-06-23_HAEC_siRNA_placa19/ICAM555_ROS488_VECad647_placa19_.2023-06-12-13-28-34	/scratch/iuricv/12-06-23_HAEC_siRNA_placa19/ICAM555_ROS488_VECad647_placa19_.2023-06-12-13-28-34	/scratch/iuricv/12-06-23_HAEC_siRNA_placa19/ICAM555_ROS488_VECad647_placa19_.2023-06-12-13-28-34	/scratch/iuricv/12-06-23_HAEC_siRNA_placa19/ICAM555_ROS488_VECad647_placa19_.2023-06-12-13-28-34	Done	255
-1	-1	-1	-1	273.0	0.0	0.0	2.1499999999999773	0.0	1.9800000000000182	ICAM555_ROS488_VECad647_placa19__Plate_D_p00_0_B07f04d0.TIF	ICAM555_ROS488_VECad647_placa19__Plate_D_p00_0_B07f04d2.TIF	ICAM555_ROS488_VECad647_placa19__Plate_D_p00_0_B07f04d1.TIF	ICAM555_ROS488_VECad647_placa19__Plate_D_p00_0_B07f04d3.TIF	0	0	0	0	65	2964	1	1536	1536	1536	1536	65	b'eLtkZxrlG21KDJmunJOBeZqByWhTYtDFyGizZfDFyWgTaTDGijGVYgVUvdgBAHJ0BJc='	60dff0c5a04fe96050debdb1c174e9bb	263426d5ae5a661669684abacb4e4342	c27e00a3719dce418c1237294d22c2ed	0326a67e0fb583a39b157b7f8cf01202	1252.3108933087842	590.5194209214209	0.0	1419.896174863388	533.3137254901961	0.0	0	0	0	0	0	0	0	/scratch/iuricv/12-06-23_HAEC_siRNA_placa19/ICAM555_ROS488_VECad647_placa19_.2023-06-12-13-28-34	/scratch/iuricv/12-06-23_HAEC_siRNA_placa19/ICAM555_ROS488_VECad647_placa19_.2023-06-12-13-28-34	/scratch/iuricv/12-06-23_HAEC_siRNA_placa19/ICAM555_ROS488_VECad647_placa19_.2023-06-12-13-28-34	/scratch/iuricv/12-06-23_HAEC_siRNA_placa19/ICAM555_ROS488_VECad647_placa19_.2023-06-12-13-28-34	Done	255
-1	-1	-1	-1	755.0	0.0	0.0	2.169999999999959	0.0	2.849999999999966	ICAM555_ROS488_VECad647_placa19__Plate_D_p00_0_B07f05d0.TIF	ICAM555_ROS488_VECad647_placa19__Plate_D_p00_0_B07f05d2.TIF	ICAM555_ROS488_VECad647_placa19__Plate_D_p00_0_B07f05d1.TIF	ICAM555_ROS488_VECad647_placa19__Plate_D_p00_0_B07f05d3.TIF	0	0	0	0	66	2964	1	1536	1536	1536	1536	66	b'eLtkZxrlG21KDJmunJOBeZqB6WhTYtDFyGizZfDFyWgTaTDGijGVYgVUvdgBAH0sBJs='	35b0e54b42f128f41db926b10363c145	367a09e645b6095cb87bbefbcd07274d	34e2e9cafd127a470aa9b8a34f64578b	cb7ff8e935805bbd57b75ff507fed565	1043.0154895569606	685.0630395428498	0.0	1045.1319796954315	642.5	0.0	0	0	0	0	0	0	0	/scratch/iuricv/12-06-23_HAEC_siRNA_placa19/ICAM555_ROS488_VECad647_placa19_.2023-06-12-13-28-34	/scratch/iuricv/12-06-23_HAEC_siRNA_placa19/ICAM555_ROS488_VECad647_placa19_.2023-06-12-13-28-34	/scratch/iuricv/12-06-23_HAEC_siRNA_placa19/ICAM555_ROS488_VECad647_placa19_.2023-06-12-13-28-34	/scratch/iuricv/12-06-23_HAEC_siRNA_placa19/ICAM555_ROS488_VECad647_placa19_.2023-06-12-13-28-34	Done	255
-1	-1	-1	-1	471.0	0.0	0.0	2.099999999999966	0.0	2.240000000000009	ICAM555_ROS488_VECad647_placa19__Plate_D_p00_0_B07f06d0.TIF	ICAM555_ROS488_VECad647_placa19__Plate_D_p00_0_B07f06d2.TIF	ICAM555_ROS488_VECad647_placa19__Plate_D_p00_0_B07f06d1.TIF	ICAM555_ROS488_VECad647_placa19__Plate_D_p00_0_B07f06d3.TIF	0	0	0	0	67	2964	1	1536	1536	1536	1536	67	b'eLtkZxrlG21KDJmunJOB+WhTYjDGyGizZfDFyWgTaTDGijGVYgVUvdgBAIfkBJ8='	221744ac020ab67246c7182bf1c9660e	aaa34bed325e4ce113275e3b10eedca7	a9bb865b5d1138af008cd89659a7770b	a0f47afbf7510367c2585cfa22b03428	864.001175177072	666.7792502073478	0.0	835.7720364741641	616.6509695290858	0.0	0	0	0	0	0	0	0	/scratch/iuricv/12-06-23_HAEC_siRNA_placa19/ICAM555_ROS488_VECad647_placa19_.2023-06-12-13-28-34	/scratch/iuricv/12-06-23_HAEC_siRNA_placa19/ICAM555_ROS488_VECad647_placa19_.2023-06-12-13-28-34	/scratch/iuricv/12-06-23_HAEC_siRNA_placa19/ICAM555_ROS488_VECad647_placa19_.2023-06-12-13-28-34	/scratch/iuricv/12-06-23_HAEC_siRNA_placa19/ICAM555_ROS488_VECad647_placa19_.2023-06-12-13-28-34	Done	255
-1	-1	-1	-1	1177.0	0.009999999999990905	0.0	2.170000000000016	0.0	3.9399999999999977	ICAM555_ROS488_VECad647_placa19__Plate_D_p00_0_B07f07d0.TIF	ICAM555_ROS488_VECad647_placa19__Plate_D_p00_0_B07f07d2.TIF	ICAM555_ROS488_VECad647_placa19__Plate_D_p00_0_B07f07d1.TIF	ICAM555_ROS488_VECad647_placa19__Plate_D_p00_0_B07f07d3.TIF	0	0	0	0	68	2964	1	1536	1536	1536	1536	68	b'eLtkZxrlG21KDJmunJOBeZqB+WhTYtDFyGizZfDFyWgTaTDGijGVYgVUvdgBAJKcBKM='	781d14700864740dd5becc534adcca85	db9734be1516b59036d480cbb3fb5afa	b056ae14b7028539f3d3ac07fd8cbd02	d10577bb0291c70045163149ed7e9b13	808.4436875549778	668.6183263876701	0.0	702.1315789473684	630.2105263157895	0.0	0	0	0	0	0	0	0	/scratch/iuricv/12-06-23_HAEC_siRNA_placa19/ICAM555_ROS488_VECad647_placa19_.2023-06-12-13-28-34	/scratch/iuricv/12-06-23_HAEC_siRNA_placa19/ICAM555_ROS488_VECad647_placa19_.2023-06-12-13-28-34	/scratch/iuricv/12-06-23_HAEC_siRNA_placa19/ICAM555_ROS488_VECad647_placa19_.2023-06-12-13-28-34	/scratch/iuricv/12-06-23_HAEC_siRNA_placa19/ICAM555_ROS488_VECad647_placa19_.2023-06-12-13-28-34	Done	255
-1	-1	-1	-1	1163.0	0.0	0.0	2.169999999999959	0.0	3.180000000000007	ICAM555_ROS488_VECad647_placa19__Plate_D_p00_0_B07f08d0.TIF	ICAM555_ROS488_VECad647_placa19__Plate_D_p00_0_B07f08d2.TIF	ICAM555_ROS488_VECad647_placa19__Plate_D_p00_0_B07f08d1.TIF	ICAM555_ROS488_VECad647_placa19__Plate_D_p00_0_B07f08d3.TIF	0	0	0	0	69	2964	1	1536	1536	1536	1536	69	b'eLtkZxrlG21KDJmunJOBeZqBxWhTYtDFyGizZfDFyWgTaTDGijGVYgVUvdgBAJ1UBKc='	245001657b5230946715f7e95c7c164c	c6f144251540b07532518cd75239af4c	15d4d13a9123fa28c32f2a17297eb9da	11f03b87a814610cce8f49789bbf1580	862.4591130894293	825.1300549290455	0.0	774.0448179271709	833.124203821656	0.0	0	0	0	0	0	0	0	/scratch/iuricv/12-06-23_HAEC_siRNA_placa19/ICAM555_ROS488_VECad647_placa19_.2023-06-12-13-28-34	/scratch/iuricv/12-06-23_HAEC_siRNA_placa19/ICAM555_ROS488_VECad647_placa19_.2023-06-12-13-28-34	/scratch/iuricv/12-06-23_HAEC_siRNA_placa19/ICAM555_ROS488_VECad647_placa19_.2023-06-12-13-28-34	/scratch/iuricv/12-06-23_HAEC_siRNA_placa19/ICAM555_ROS488_VECad647_placa19_.2023-06-12-13-28-34	Done	255
-1	-1	-1	-1	699.0	0.0	0.0	2.159999999999968	0.0	2.6499999999999773	ICAM555_ROS488_VECad647_placa19__Plate_D_p00_0_B07f09d0.TIF	ICAM555_ROS488_VECad647_placa19__Plate_D_p00_0_B07f09d2.TIF	ICAM555_ROS488_VECad647_placa19__Plate_D_p00_0_B07f09d1.TIF	ICAM555_ROS488_VECad647_placa19__Plate_D_p00_0_B07f09d3.TIF	0	0	0	0	70	2964	1	1536	1536	1536	1536	70	b'eLtkZxrlG21KDJmunJOB+WhXbjDGyGizZfDFyWgTaTDGijGVYgVUvdgBAKgMBKs='	d610dfe999e66759049b6ab93b8b16d1	acce8e45ddccd37e546af308e9be119c	ef032d2f4507932386b518fb5b926ec8	5972ab723cc8893ef61348794341ce2a	923.9279567227304	826.378749039224	0.0	916.6590909090909	836.5946428571428	0.0	0	0	0	0	0	0	0	/scratch/iuricv/12-06-23_HAEC_siRNA_placa19/ICAM555_ROS488_VECad647_placa19_.2023-06-12-13-28-34	/scratch/iuricv/12-06-23_HAEC_siRNA_placa19/ICAM555_ROS488_VECad647_placa19_.2023-06-12-13-28-34	/scratch/iuricv/12-06-23_HAEC_siRNA_placa19/ICAM555_ROS488_VECad647_placa19_.2023-06-12-13-28-34	/scratch/iuricv/12-06-23_HAEC_siRNA_placa19/ICAM555_ROS488_VECad647_placa19_.2023-06-12-13-28-34	Done	255
-1	-1	-1	-1	788.0	0.0	0.0	2.189999999999941	0.0	3.500000000000057	ICAM555_ROS488_VECad647_placa19__Plate_D_p00_0_B07f10d0.TIF	ICAM555_ROS488_VECad647_placa19__Plate_D_p00_0_B07f10d2.TIF	ICAM555_ROS488_VECad647_placa19__Plate_D_p00_0_B07f10d1.TIF	ICAM555_ROS488_VECad647_placa19__Plate_D_p00_0_B07f10d3.TIF	0	0	0	0	71	2964	1	1536	1536	1536	1536	71	b'eLtkZxrlG21KDJmunJOBeZrh6Fjh4IuR0WbL4IuT0SbSYIwVYyrFCqh6sQMAUlAEiw=='	842a62df4495b902c9a61b69aca7b1fb	4590e9fc4e8e22ff0263132b636bc113	f37ec6cf65fdc78e059d6343d0cd2d9c	a15d106180a1cd9d508137597241b5a0	1075.4249693083552	820.8147187305321	0.0	1121.9378968253968	855.0950695970696	0.0	0	0	0	0	0	0	0	/scratch/iuricv/12-06-23_HAEC_siRNA_placa19/ICAM555_ROS488_VECad647_placa19_.2023-06-12-13-28-34	/scratch/iuricv/12-06-23_HAEC_siRNA_placa19/ICAM555_ROS488_VECad647_placa19_.2023-06-12-13-28-34	/scratch/iuricv/12-06-23_HAEC_siRNA_placa19/ICAM555_ROS488_VECad647_placa19_.2023-06-12-13-28-34	/scratch/iuricv/12-06-23_HAEC_siRNA_placa19/ICAM555_ROS488_VECad647_placa19_.2023-06-12-13-28-34	Done	255
-1	-1	-1	-1	441.0	0.0	0.0	2.2200000000000273	0.0	2.160000000000025	ICAM555_ROS488_VECad647_placa19__Plate_D_p00_0_B07f11d0.TIF	ICAM555_ROS488_VECad647_placa19__Plate_D_p00_0_B07f11d2.TIF	ICAM555_ROS488_VECad647_placa19__Plate_D_p00_0_B07f11d1.TIF	ICAM555_ROS488_VECad647_placa19__Plate_D_p00_0_B07f11d3.TIF	0	0	0	0	72	2964	1	1536	1536	1536	1536	72	b'eLtkZxrlG21KDJmunJOBeZqh4WhTYtDFyGizZfDFyWgTaTDGijGVYgVUvdgBAF0IBI8='	e3310bbc1b0fc9520a3422e1cf45244b	2529d62f1c9b99207c06fe061e6f2872	8fa08c765c92bc881858da990f878d4c	3b563370f8d2175128c37cf880cd828e	1072.0109298667378	836.0982872321407	0.0	1162.4395604395604	861.010101010101	0.0	0	0	0	0	0	0	0	/scratch/iuricv/12-06-23_HAEC_siRNA_placa19/ICAM555_ROS488_VECad647_placa19_.2023-06-12-13-28-34	/scratch/iuricv/12-06-23_HAEC_siRNA_placa19/ICAM555_ROS488_VECad647_placa19_.2023-06-12-13-28-34	/scratch/iuricv/12-06-23_HAEC_siRNA_placa19/ICAM555_ROS488_VECad647_placa19_.2023-06-12-13-28-34	/scratch/iuricv/12-06-23_HAEC_siRNA_placa19/ICAM555_ROS488_VECad647_placa19_.2023-06-12-13-28-34	Done	255
-1	-1	-1	-1	0.0	0.0	0.0	2.1100000000000136	0.0	1.509999999999991	ICAM555_ROS488_VECad647_placa19__Plate_D_p00_0_B08f00d0.TIF	ICAM555_ROS488_VECad647_placa19__Plate_D_p00_0_B08f00d2.TIF	ICAM555_ROS488_VECad647_placa19__Plate_D_p00_0_B08f00d1.TIF	ICAM555_ROS488_VECad647_placa19__Plate_D_p00_0_B08f00d3.TIF	0	0	0	0	73	2964	1	1536	1536	1536	1536	73	b'eLtkZxrlG21KDJmunJOBxehY4WCMkdFmy+CLk9Em0mCMFWMqxQqoerEDAFJYBIs='	85196eb07e3622419ba61f931d2be261	0eb542e8802cb4f316b8b2a304576516	5b72da1cd6f36161a863c40637cca21e	11e112962fc742d6ede085390cc5ffbe	nan	nan	nan	nan	nan	nan	0	0	0	0	0	0	0	/scratch/iuricv/12-06-23_HAEC_siRNA_placa19/ICAM555_ROS488_VECad647_placa19_.2023-06-12-13-28-34	/scratch/iuricv/12-06-23_HAEC_siRNA_placa19/ICAM555_ROS488_VECad647_placa19_.2023-06-12-13-28-34	/scratch/iuricv/12-06-23_HAEC_siRNA_placa19/ICAM555_ROS488_VECad647_placa19_.2023-06-12-13-28-34	/scratch/iuricv/12-06-23_HAEC_siRNA_placa19/ICAM555_ROS488_VECad647_placa19_.2023-06-12-13-28-34	Done	255
-1	-1	-1	-1	2268.0	0.0	0.0	2.1700000000000728	0.0	5.730000000000018	ICAM555_ROS488_VECad647_placa19__Plate_D_p00_0_B08f01d0.TIF	ICAM555_ROS488_VECad647_placa19__Plate_D_p00_0_B08f01d2.TIF	ICAM555_ROS488_VECad647_placa19__Plate_D_p00_0_B08f01d1.TIF	ICAM555_ROS488_VECad647_placa19__Plate_D_p00_0_B08f01d3.TIF	0	0	0	0	74	2964	1	1536	1536	1536	1536	74	b'eLtkZxrlG21KDJmunJOBRZqB4WhTYtDFyGizZfDFyWgTaTDGijGVYgVUvdgBAF0QBI8='	4f7090d74ffef13c4c69f2ad8de5f04d	03ab8247c562e60389a3d3e3771dc225	f808a44a05917044add70c669dc723d3	aa26cf346d8d3228b0507c393bd5c6f3	1161.0066942543092	833.2782238884837	0.0	1195.2797436459246	864.9297952160065	0.0	0	0	0	0	0	0	0	/scratch/iuricv/12-06-23_HAEC_siRNA_placa19/ICAM555_ROS488_VECad647_placa19_.2023-06-12-13-28-34	/scratch/iuricv/12-06-23_HAEC_siRNA_placa19/ICAM555_ROS488_VECad647_placa19_.2023-06-12-13-28-34	/scratch/iuricv/12-06-23_HAEC_siRNA_placa19/ICAM555_ROS488_VECad647_placa19_.2023-06-12-13-28-34	/scratch/iuricv/12-06-23_HAEC_siRNA_placa19/ICAM555_ROS488_VECad647_placa19_.2023-06-12-13-28-34	Done	255
-1	-1	-1	-1	206.0	0.0	0.0	2.090000000000032	0.0	3.1399999999999864	ICAM555_ROS488_VECad647_placa19__Plate_D_p00_0_B08f02d0.TIF	ICAM555_ROS488_VECad647_placa19__Plate_D_p00_0_B08f02d2.TIF	ICAM555_ROS488_VECad647_placa19__Plate_D_p00_0_B08f02d1.TIF	ICAM555_ROS488_VECad647_placa19__Plate_D_p00_0_B08f02d3.TIF	0	0	0	0	75	2964	1	1536	1536	1536	1536	75	b'eLtkZxrlG21KDJmunJOBRZqB0WhTYtDFyGizZfDFyWgTaTDGijGVYgVUvdgBAGfIBJM='	6533749c423638f4b06a1ff04ab6d67e	d8157218aaad32559e3d2b20d48020d1	ceb014d87522b4525f0485f81f415597	86ba55998f4b0611a28f77e4732b45f5	1422.2698379486174	736.578580376639	0.0	1568.364697058088	686.7051857511221	0.0	0	0	0	0	0	0	0	/scratch/iuricv/12-06-23_HAEC_siRNA_placa19/ICAM555_ROS488_VECad647_placa19_.2023-06-12-13-28-34	/scratch/iuricv/12-06-23_HAEC_siRNA_placa19/ICAM555_ROS488_VECad647_placa19_.2023-06-12-13-28-34	/scratch/iuricv/12-06-23_HAEC_siRNA_placa19/ICAM555_ROS488_VECad647_placa19_.2023-06-12-13-28-34	/scratch/iuricv/12-06-23_HAEC_siRNA_placa19/ICAM555_ROS488_VECad647_placa19_.2023-06-12-13-28-34	Done	255
-1	-1	-1	-1	117.0	0.0	0.0	2.1800000000000637	0.0	5.719999999999914	ICAM555_ROS488_VECad647_placa19__Plate_D_p00_0_B08f03d0.TIF	ICAM555_ROS488_VECad647_placa19__Plate_D_p00_0_B08f03d2.TIF	ICAM555_ROS488_VECad647_placa19__Plate_D_p00_0_B08f03d1.TIF	ICAM555_ROS488_VECad647_placa19__Plate_D_p00_0_B08f03d3.TIF	0	0	0	0	76	2964	1	1536	1536	1536	1536	76	b'eLtkZxrlG21KDJmunJOBBSgfjDYlBluMjDZbBl+cjDaRBmOsGFMpVkDVix0AcoAElw=='	69bde0cd32f30379d673ead2264517e5	6fbba3f4b849dd9ecf61b57054ae65c2	45d103582d6941e06d054784a9a50578	0943f15614c1e0aba69124509c321f38	1108.394291257923	621.647858288734	0.0	1098.114006514658	567.5664335664336	0.0	0	0	0	0	0	0	0	/scratch/iuricv/12-06-23_HAEC_siRNA_placa19/ICAM555_ROS488_VECad647_placa19_.2023-06-12-13-28-34	/scratch/iuricv/12-06-23_HAEC_siRNA_placa19/ICAM555_ROS488_VECad647_placa19_.2023-06-12-13-28-34	/scratch/iuricv/12-06-23_HAEC_siRNA_placa19/ICAM555_ROS488_VECad647_placa19_.2023-06-12-13-28-34	/scratch/iuricv/12-06-23_HAEC_siRNA_placa19/ICAM555_ROS488_VECad647_placa19_.2023-06-12-13-28-34	Done	255
-1	-1	-1	-1	81.0	0.0	0.0	2.1100000000000136	0.0	4.469999999999914	ICAM555_ROS488_VECad647_placa19__Plate_D_p00_0_B08f04d0.TIF	ICAM555_ROS488_VECad647_placa19__Plate_D_p00_0_B08f04d2.TIF	ICAM555_ROS488_VECad647_placa19__Plate_D_p00_0_B08f04d1.TIF	ICAM555_ROS488_VECad647_placa19__Plate_D_p00_0_B08f04d3.TIF	0	0	0	0	77	2964	1	1536	1536	1536	1536	77	b'eLtkZxrlG21KDJmunJOBRZqByWhTYtDFyGizZfDFyWgTaTDGijGVYgVUvdgBAH04BJs='	ff526edfe43531d99a547bbc3a7717ce	351f7e41ca5b3ab9c6e392ecb13505b3	6dc6e985e80f31c845c02dee999944e6	9bebde9965a3b005b5d065dc6ea42272	1143.0674787378814	699.6178182009434	0.0	1222.9411764705883	684.1752265861027	0.0	0	0	0	0	0	0	0	/scratch/iuricv/12-06-23_HAEC_siRNA_placa19/ICAM555_ROS488_VECad647_placa19_.2023-06-12-13-28-34	/scratch/iuricv/12-06-23_HAEC_siRNA_placa19/ICAM555_ROS488_VECad647_placa19_.2023-06-12-13-28-34	/scratch/iuricv/12-06-23_HAEC_siRNA_placa19/ICAM555_ROS488_VECad647_placa19_.2023-06-12-13-28-34	/scratch/iuricv/12-06-23_HAEC_siRNA_placa19/ICAM555_ROS488_VECad647_placa19_.2023-06-12-13-28-34	Done	255
-1	-1	-1	-1	152.0	0.0	0.0	2.2199999999999136	0.0	1.7699999999999818	ICAM555_ROS488_VECad647_placa19__Plate_D_p00_0_B08f05d0.TIF	ICAM555_ROS488_VECad647_placa19__Plate_D_p00_0_B08f05d2.TIF	ICAM555_ROS488_VECad647_placa19__Plate_D_p00_0_B08f05d1.TIF	ICAM555_ROS488_VECad647_placa19__Plate_D_p00_0_B08f05d3.TIF	0	0	0	0	78	2964	1	1536	1536	1536	1536	78	b'eLtkZxrlG21KDJmunJOBRZqB6WhTYtDFyGizZfDFyWgTaTDGijGVYgVUvdgBAIfwBJ8='	0bb1013e57f7f7670f429d148c259859	2a4ebde38c750772f45c71577215501b	a83aa164179923c354e0f43d861120ff	50322e81dcc5712596a9f07acf1f506b	1150.3780502956276	710.339747367898	0.0	1195.9314078422685	640.8842989354305	0.0	0	0	0	0	0	0	0	/scratch/iuricv/12-06-23_HAEC_siRNA_placa19/ICAM555_ROS488_VECad647_placa19_.2023-06-12-13-28-34	/scratch/iuricv/12-06-23_HAEC_siRNA_placa19/ICAM555_ROS488_VECad647_placa19_.2023-06-12-13-28-34	/scratch/iuricv/12-06-23_HAEC_siRNA_placa19/ICAM555_ROS488_VECad647_placa19_.2023-06-12-13-28-34	/scratch/iuricv/12-06-23_HAEC_siRNA_placa19/ICAM555_ROS488_VECad647_placa19_.2023-06-12-13-28-34	Done	255
-1	-1	-1	-1	218.0	0.0	0.0	2.230000000000132	0.0	7.399999999999864	ICAM555_ROS488_VECad647_placa19__Plate_D_p00_0_B08f06d0.TIF	ICAM555_ROS488_VECad647_placa19__Plate_D_p00_0_B08f06d2.TIF	ICAM555_ROS488_VECad647_placa19__Plate_D_p00_0_B08f06d1.TIF	ICAM555_ROS488_VECad647_placa19__Plate_D_p00_0_B08f06d3.TIF	0	0	0	0	79	2964	1	1536	1536	1536	1536	79	b'eLtkZxrlG21KDJmunJOBxWhTYjDGyGizZfDFyWgTaTDGijGVYgVUvdgBAJKoBKM='	f8163a2314f120316ff0d8f53743acf0	5572193b62a2d4a1ca04797bcd5f9ff1	3113d0fe3c155bbb3f6c0e13c121a53c	004acd809b5d113fd543a59f1aea9a9b	1043.617035812065	782.5450664456499	0.0	1014.3283596708893	830.1436603608697	0.0	0	0	0	0	0	0	0	/scratch/iuricv/12-06-23_HAEC_siRNA_placa19/ICAM555_ROS488_VECad647_placa19_.2023-06-12-13-28-34	/scratch/iuricv/12-06-23_HAEC_siRNA_placa19/ICAM555_ROS488_VECad647_placa19_.2023-06-12-13-28-34	/scratch/iuricv/12-06-23_HAEC_siRNA_placa19/ICAM555_ROS488_VECad647_placa19_.2023-06-12-13-28-34	/scratch/iuricv/12-06-23_HAEC_siRNA_placa19/ICAM555_ROS488_VECad647_placa19_.2023-06-12-13-28-34	Done	255
-1	-1	-1	-1	284.0	0.0	0.0	2.1399999999998727	0.0	1.9500000000000455	ICAM555_ROS488_VECad647_placa19__Plate_D_p00_0_B08f07d0.TIF	ICAM555_ROS488_VECad647_placa19__Plate_D_p00_0_B08f07d2.TIF	ICAM555_ROS488_VECad647_placa19__Plate_D_p00_0_B08f07d1.TIF	ICAM555_ROS488_VECad647_placa19__Plate_D_p00_0_B08f07d3.TIF	0	0	0	0	80	2964	1	1536	1536	1536	1536	80	b'eLtkZxrlG21KDJmunJOBRZqB+WhTYtDFyGizZfDFyWgTaTDGijGVYgVUvdgBAJ1gBKc='	f73f9b1f1a6576642ec909106e84cd58	e91c8ac43eeb1e58e661197e52a1f77f	dbe176b7690063c7d4610ef4b178759b	36a6b78d35d49efb170bba2c7b866fe3	878.3818392858931	676.5604924647275	0.0	836.5354763491007	596.995851842174	0.0	0	0	0	0	0	0	0	/scratch/iuricv/12-06-23_HAEC_siRNA_placa19/ICAM555_ROS488_VECad647_placa19_.2023-06-12-13-28-34	/scratch/iuricv/12-06-23_HAEC_siRNA_placa19/ICAM555_ROS488_VECad647_placa19_.2023-06-12-13-28-34	/scratch/iuricv/12-06-23_HAEC_siRNA_placa19/ICAM555_ROS488_VECad647_placa19_.2023-06-12-13-28-34	/scratch/iuricv/12-06-23_HAEC_siRNA_placa19/ICAM555_ROS488_VECad647_placa19_.2023-06-12-13-28-34	Done	255
-1	-1	-1	-1	527.0	0.0	0.0	2.1699999999998454	0.0	3.1400000000001	ICAM555_ROS488_VECad647_placa19__Plate_D_p00_0_B08f08d0.TIF	ICAM555_ROS488_VECad647_placa19__Plate_D_p00_0_B08f08d2.TIF	ICAM555_ROS488_VECad647_placa19__Plate_D_p00_0_B08f08d1.TIF	ICAM555_ROS488_VECad647_placa19__Plate_D_p00_0_B08f08d3.TIF	0	0	0	0	81	2964	1	1536	1536	1536	1536	81	b'eLtkZxrlG21KDJmunJOBRZqBxWhTYtDFyGizZfDFyWgTaTDGijGVYgVUvdgBAKgYBKs='	ac3a8307f18772ea2ae9f53de1d2c6df	ad60ee5f6831cd6fcd1d4696a4c01c67	d001e24e8467211b79348ee40c302128	304b740ef6feea302df2f7238977ddb5	575.7842691202732	819.7709812746865	0.0	421.4222972972973	850.6216216216217	0.0	0	0	0	0	0	0	0	/scratch/iuricv/12-06-23_HAEC_siRNA_placa19/ICAM555_ROS488_VECad647_placa19_.2023-06-12-13-28-34	/scratch/iuricv/12-06-23_HAEC_siRNA_placa19/ICAM555_ROS488_VECad647_placa19_.2023-06-12-13-28-34	/scratch/iuricv/12-06-23_HAEC_siRNA_placa19/ICAM555_ROS488_VECad647_placa19_.2023-06-12-13-28-34	/scratch/iuricv/12-06-23_HAEC_siRNA_placa19/ICAM555_ROS488_VECad647_placa19_.2023-06-12-13-28-34	Done	255
-1	-1	-1	-1	320.0	0.0	0.0	2.160000000000082	0.0	2.060000000000059	ICAM555_ROS488_VECad647_placa19__Plate_D_p00_0_B08f09d0.TIF	ICAM555_ROS488_VECad647_placa19__Plate_D_p00_0_B08f09d2.TIF	ICAM555_ROS488_VECad647_placa19__Plate_D_p00_0_B08f09d1.TIF	ICAM555_ROS488_VECad647_placa19__Plate_D_p00_0_B08f09d3.TIF	0	0	0	0	82	2964	1	1536	1536	1536	1536	82	b'eLtkZxrlG21KDJmunJOBxWhXbjDGyGizZfDFyWgTaTDGijGVYgVUvdgBALLQBK8='	74d4c7c5870360ff37286d1a38d17c7d	6b4bf400427084652b6e3aa214080b1e	e3da588fac6dc1c8c774301fcf9ea1bb	651c77771d8c3d0beb37d7f861dd11f2	799.6756623152628	892.5537215546399	0.0	683.7047284063538	955.1682584431276	0.0	0	0	0	0	0	0	0	/scratch/iuricv/12-06-23_HAEC_siRNA_placa19/ICAM555_ROS488_VECad647_placa19_.2023-06-12-13-28-34	/scratch/iuricv/12-06-23_HAEC_siRNA_placa19/ICAM555_ROS488_VECad647_placa19_.2023-06-12-13-28-34	/scratch/iuricv/12-06-23_HAEC_siRNA_placa19/ICAM555_ROS488_VECad647_placa19_.2023-06-12-13-28-34	/scratch/iuricv/12-06-23_HAEC_siRNA_placa19/ICAM555_ROS488_VECad647_placa19_.2023-06-12-13-28-34	Done	255
-1	-1	-1	-1	492.0	0.0	0.0	2.2100000000000364	0.0	2.269999999999868	ICAM555_ROS488_VECad647_placa19__Plate_D_p00_0_B08f10d0.TIF	ICAM555_ROS488_VECad647_placa19__Plate_D_p00_0_B08f10d2.TIF	ICAM555_ROS488_VECad647_placa19__Plate_D_p00_0_B08f10d1.TIF	ICAM555_ROS488_VECad647_placa19__Plate_D_p00_0_B08f10d3.TIF	0	0	0	0	83	2964	1	1536	1536	1536	1536	83	b'eLtkZxrlG21KDJmunJOBRZrh6Fjh4IuR0WbL4IuT0SbSYIwVYyrFCqh6sQMAXRQEjw=='	5aee8776bf462a7228889699673dc8f1	e1d0d80f17ec58589134bbb13107745b	b7e060b5a800c827fae0f073e2577d7e	af806cd626a25cc68944d623780124cf	1181.1842176831224	1006.011624010872	0.0	1248.7270202020202	1123.8807835820894	0.0	0	0	0	0	0	0	0	/scratch/iuricv/12-06-23_HAEC_siRNA_placa19/ICAM555_ROS488_VECad647_placa19_.2023-06-12-13-28-34	/scratch/iuricv/12-06-23_HAEC_siRNA_placa19/ICAM555_ROS488_VECad647_placa19_.2023-06-12-13-28-34	/scratch/iuricv/12-06-23_HAEC_siRNA_placa19/ICAM555_ROS488_VECad647_placa19_.2023-06-12-13-28-34	/scratch/iuricv/12-06-23_HAEC_siRNA_placa19/ICAM555_ROS488_VECad647_placa19_.2023-06-12-13-28-34	Done	255
-1	-1	-1	-1	117.0	0.0	0.0	2.159999999999968	0.0	2.3500000000000227	ICAM555_ROS488_VECad647_placa19__Plate_D_p00_0_B08f11d0.TIF	ICAM555_ROS488_VECad647_placa19__Plate_D_p00_0_B08f11d2.TIF	ICAM555_ROS488_VECad647_placa19__Plate_D_p00_0_B08f11d1.TIF	ICAM555_ROS488_VECad647_placa19__Plate_D_p00_0_B08f11d3.TIF	0	0	0	0	84	2964	1	1536	1536	1536	1536	84	b'eLtkZxrlG21KDJmunJOBRZqh4WhTYtDFyGizZfDFyWgTaTDGijGVYgVUvdgBAGfMBJM='	0a400264485cfa9bcab7babdc83d7e81	716166b0aad2d7973af4f57c983652f4	46d4010f3f88fb5c5d3731a237cbb038	ed95a6bc99ca16b781f48b0727b275df	1248.5422385831225	937.859514677735	0.0	1493.406876790831	1017.8653846153846	0.0	0	0	0	0	0	0	0	/scratch/iuricv/12-06-23_HAEC_siRNA_placa19/ICAM555_ROS488_VECad647_placa19_.2023-06-12-13-28-34	/scratch/iuricv/12-06-23_HAEC_siRNA_placa19/ICAM555_ROS488_VECad647_placa19_.2023-06-12-13-28-34	/scratch/iuricv/12-06-23_HAEC_siRNA_placa19/ICAM555_ROS488_VECad647_placa19_.2023-06-12-13-28-34	/scratch/iuricv/12-06-23_HAEC_siRNA_placa19/ICAM555_ROS488_VECad647_placa19_.2023-06-12-13-28-34	Done	255
-1	-1	-1	-1	524.0	0.0	0.0	2.2999999999999545	0.0	2.3700000000000045	ICAM555_ROS488_VECad647_placa19__Plate_D_p00_0_B09f00d0.TIF	ICAM555_ROS488_VECad647_placa19__Plate_D_p00_0_B09f00d2.TIF	ICAM555_ROS488_VECad647_placa19__Plate_D_p00_0_B09f00d1.TIF	ICAM555_ROS488_VECad647_placa19__Plate_D_p00_0_B09f00d3.TIF	0	0	0	0	85	2964	1	1536	1536	1536	1536	85	b'eLtkZxrlG21KDJmunJOB5ehY4WCMkdFmy+CLk9Em0mCMFWMqxQqoerEDAF0cBI8='	52358e7c61d8102c39fb0edd7cd4699e	5145f01db02b455e572c5d13f586871b	a54792ed05f441c110b7610874e9138b	692df766f95b9ec172dc7e8386412974	1115.0968345956846	708.707535858095	0.0	1168.3338031986987	678.7407298228193	0.0	0	0	0	0	0	0	0	/scratch/iuricv/12-06-23_HAEC_siRNA_placa19/ICAM555_ROS488_VECad647_placa19_.2023-06-12-13-28-34	/scratch/iuricv/12-06-23_HAEC_siRNA_placa19/ICAM555_ROS488_VECad647_placa19_.2023-06-12-13-28-34	/scratch/iuricv/12-06-23_HAEC_siRNA_placa19/ICAM555_ROS488_VECad647_placa19_.2023-06-12-13-28-34	/scratch/iuricv/12-06-23_HAEC_siRNA_placa19/ICAM555_ROS488_VECad647_placa19_.2023-06-12-13-28-34	Done	255
-1	-1	-1	-1	950.0	0.0	0.0	2.1200000000000045	0.0	2.800000000000068	ICAM555_ROS488_VECad647_placa19__Plate_D_p00_0_B09f01d0.TIF	ICAM555_ROS488_VECad647_placa19__Plate_D_p00_0_B09f01d2.TIF	ICAM555_ROS488_VECad647_placa19__Plate_D_p00_0_B09f01d1.TIF	ICAM555_ROS488_VECad647_placa19__Plate_D_p00_0_B09f01d3.TIF	0	0	0	0	86	2964	1	1536	1536	1536	1536	86	b'eLtkZxrlG21KDJmunJOBZZqB4WhTYtDFyGizZfDFyWgTaTDGijGVYgVUvdgBAGfUBJM='	a29a54351bd8755266cb4f6e5193d663	26acf591c19ba97edfd156a6a3600862	5d40739d3a3a7a504b43bf67035c92b5	e4888d88fb0990e53e2c201d447dd16d	1059.6217568947702	752.4522970019759	0.0	1067.3590270070292	752.2132659361012	0.0	0	0	0	0	0	0	0	/scratch/iuricv/12-06-23_HAEC_siRNA_placa19/ICAM555_ROS488_VECad647_placa19_.2023-06-12-13-28-34	/scratch/iuricv/12-06-23_HAEC_siRNA_placa19/ICAM555_ROS488_VECad647_placa19_.2023-06-12-13-28-34	/scratch/iuricv/12-06-23_HAEC_siRNA_placa19/ICAM555_ROS488_VECad647_placa19_.2023-06-12-13-28-34	/scratch/iuricv/12-06-23_HAEC_siRNA_placa19/ICAM555_ROS488_VECad647_placa19_.2023-06-12-13-28-34	Done	255
-1	-1	-1	-1	559.0	0.0	0.0	2.090000000000032	0.0	2.3199999999999363	ICAM555_ROS488_VECad647_placa19__Plate_D_p00_0_B09f02d0.TIF	ICAM555_ROS488_VECad647_placa19__Plate_D_p00_0_B09f02d2.TIF	ICAM555_ROS488_VECad647_placa19__Plate_D_p00_0_B09f02d1.TIF	ICAM555_ROS488_VECad647_placa19__Plate_D_p00_0_B09f02d3.TIF	0	0	0	0	87	2964	1	1536	1536	1536	1536	87	b'eLtkZxrlG21KDJmunJOBZZqB0WhTYtDFyGizZfDFyWgTaTDGijGVYgVUvdgBAHKMBJc='	1d616e657aefcb625c4b358bdaa44e9e	58cc0dae27a4e44f4ce771f3a860fe65	000824641c153fd1f6afcad33fa53789	05f543b9be1013fb8b7fffadc11215f0	1219.0020409382848	748.2961774985249	0.0	1305.8773234200744	710.9506903353057	0.0	0	0	0	0	0	0	0	/scratch/iuricv/12-06-23_HAEC_siRNA_placa19/ICAM555_ROS488_VECad647_placa19_.2023-06-12-13-28-34	/scratch/iuricv/12-06-23_HAEC_siRNA_placa19/ICAM555_ROS488_VECad647_placa19_.2023-06-12-13-28-34	/scratch/iuricv/12-06-23_HAEC_siRNA_placa19/ICAM555_ROS488_VECad647_placa19_.2023-06-12-13-28-34	/scratch/iuricv/12-06-23_HAEC_siRNA_placa19/ICAM555_ROS488_VECad647_placa19_.2023-06-12-13-28-34	Done	255
-1	-1	-1	-1	438.0	0.0	0.0	2.159999999999968	0.0	2.1200000000001182	ICAM555_ROS488_VECad647_placa19__Plate_D_p00_0_B09f03d0.TIF	ICAM555_ROS488_VECad647_placa19__Plate_D_p00_0_B09f03d2.TIF	ICAM555_ROS488_VECad647_placa19__Plate_D_p00_0_B09f03d1.TIF	ICAM555_ROS488_VECad647_placa19__Plate_D_p00_0_B09f03d3.TIF	0	0	0	0	88	2964	1	1536	1536	1536	1536	88	b'eLtkZxrlG21KDJmunJOBJSgfjDYlBluMjDZbBl+cjDaRBmOsGFMpVkDVix0AfUQEmw=='	2ede4a903bee25627a30ff91aa9d9b1e	2fabe45c16626634a5aaf42a65032027	9423a95e0d0e83c5dbb9701773ea4d34	fe59ce5bef97b5e7590a615135deec6b	1128.1824869475854	730.2105060313012	0.0	1192.417469627147	695.9577788596775	0.0	0	0	0	0	0	0	0	/scratch/iuricv/12-06-23_HAEC_siRNA_placa19/ICAM555_ROS488_VECad647_placa19_.2023-06-12-13-28-34	/scratch/iuricv/12-06-23_HAEC_siRNA_placa19/ICAM555_ROS488_VECad647_placa19_.2023-06-12-13-28-34	/scratch/iuricv/12-06-23_HAEC_siRNA_placa19/ICAM555_ROS488_VECad647_placa19_.2023-06-12-13-28-34	/scratch/iuricv/12-06-23_HAEC_siRNA_placa19/ICAM555_ROS488_VECad647_placa19_.2023-06-12-13-28-34	Done	255
-1	-1	-1	-1	342.0	0.0	0.0	2.160000000000082	0.0	2.0299999999999727	ICAM555_ROS488_VECad647_placa19__Plate_D_p00_0_B09f04d0.TIF	ICAM555_ROS488_VECad647_placa19__Plate_D_p00_0_B09f04d2.TIF	ICAM555_ROS488_VECad647_placa19__Plate_D_p00_0_B09f04d1.TIF	ICAM555_ROS488_VECad647_placa19__Plate_D_p00_0_B09f04d3.TIF	0	0	0	0	89	2964	1	1536	1536	1536	1536	89	b'eLtkZxrlG21KDJmunJOBZZqByWhTYtDFyGizZfDFyWgTaTDGijGVYgVUvdgBAIf8BJ8='	f8a79f4767c97667dcaae4f0b1e63320	4b8dcd7149ff161aa0289d15f7e69641	014fce8a7bf74fb1061a3ce65569aed9	b47b23f78e5c7b5e940d11d16cbb6d68	1046.0908364076915	757.5723911638523	0.0	1083.7147370786518	752.5847527596816	0.0	0	0	0	0	0	0	0	/scratch/iuricv/12-06-23_HAEC_siRNA_placa19/ICAM555_ROS488_VECad647_placa19_.2023-06-12-13-28-34	/scratch/iuricv/12-06-23_HAEC_siRNA_placa19/ICAM555_ROS488_VECad647_placa19_.2023-06-12-13-28-34	/scratch/iuricv/12-06-23_HAEC_siRNA_placa19/ICAM555_ROS488_VECad647_placa19_.2023-06-12-13-28-34	/scratch/iuricv/12-06-23_HAEC_siRNA_placa19/ICAM555_ROS488_VECad647_placa19_.2023-06-12-13-28-34	Done	255
-1	-1	-1	-1	427.0	0.0	0.0	2.269999999999982	0.0	2.1299999999998818	ICAM555_ROS488_VECad647_placa19__Plate_D_p00_0_B09f05d0.TIF	ICAM555_ROS488_VECad647_placa19__Plate_D_p00_0_B09f05d2.TIF	ICAM555_ROS488_VECad647_placa19__Plate_D_p00_0_B09f05d1.TIF	ICAM555_ROS488_VECad647_placa19__Plate_D_p00_0_B09f05d3.TIF	0	0	0	0	90	2964	1	1536	1536	1536	1536	90	b'eLtkZxrlG21KDJmunJOBZZqB6WhTYtDFyGizZfDFyWgTaTDGijGVYgVUvdgBAJK0BKM='	b07399f8d843d201275d964cb5fbe3b4	b5d1113872719ff715404a6aacb1fa31	5e717a767091e2e0ae31c7cf26c3467b	ff9ed7772d6c35b8f96a6c3ddcdcaf99	1068.3301881339485	683.4736504138317	0.0	1098.2	674.75	0.0	0	0	0	0	0	0	0	/scratch/iuricv/12-06-23_HAEC_siRNA_placa19/ICAM555_ROS488_VECad647_placa19_.2023-06-12-13-28-34	/scratch/iuricv/12-06-23_HAEC_siRNA_placa19/ICAM555_ROS488_VECad647_placa19_.2023-06-12-13-28-34	/scratch/iuricv/12-06-23_HAEC_siRNA_placa19/ICAM555_ROS488_VECad647_placa19_.2023-06-12-13-28-34	/scratch/iuricv/12-06-23_HAEC_siRNA_placa19/ICAM555_ROS488_VECad647_placa19_.2023-06-12-13-28-34	Done	255
-1	-1	-1	-1	489.0	0.0	0.0	2.1700000000000728	0.0	2.1900000000000546	ICAM555_ROS488_VECad647_placa19__Plate_D_p00_0_B09f06d0.TIF	ICAM555_ROS488_VECad647_placa19__Plate_D_p00_0_B09f06d2.TIF	ICAM555_ROS488_VECad647_placa19__Plate_D_p00_0_B09f06d1.TIF	ICAM555_ROS488_VECad647_placa19__Plate_D_p00_0_B09f06d3.TIF	0	0	0	0	91	2964	1	1536	1536	1536	1536	91	b'eLtkZxrlG21KDJmunJOB5WhTYjDGyGizZfDFyWgTaTDGijGVYgVUvdgBAJ1sBKc='	f27607555739c217c0a8a40b84b556cb	a2866b958de00aea633c21dd26015f39	2d079e4e80622a34a629422eef0cd600	761b7ea04697058e32b0d6e60ed95a08	953.7072843243965	735.4295718025236	0.0	913.7003058103976	715.4912280701755	0.0	0	0	0	0	0	0	0	/scratch/iuricv/12-06-23_HAEC_siRNA_placa19/ICAM555_ROS488_VECad647_placa19_.2023-06-12-13-28-34	/scratch/iuricv/12-06-23_HAEC_siRNA_placa19/ICAM555_ROS488_VECad647_placa19_.2023-06-12-13-28-34	/scratch/iuricv/12-06-23_HAEC_siRNA_placa19/ICAM555_ROS488_VECad647_placa19_.2023-06-12-13-28-34	/scratch/iuricv/12-06-23_HAEC_siRNA_placa19/ICAM555_ROS488_VECad647_placa19_.2023-06-12-13-28-34	Done	255
-1	-1	-1	-1	612.0	0.0	0.0	2.1200000000001182	0.0	2.419999999999959	ICAM555_ROS488_VECad647_placa19__Plate_D_p00_0_B09f07d0.TIF	ICAM555_ROS488_VECad647_placa19__Plate_D_p00_0_B09f07d2.TIF	ICAM555_ROS488_VECad647_placa19__Plate_D_p00_0_B09f07d1.TIF	ICAM555_ROS488_VECad647_placa19__Plate_D_p00_0_B09f07d3.TIF	0	0	0	0	92	2964	1	1536	1536	1536	1536	92	b'eLtkZxrlG21KDJmunJOBZZqB+WhTYtDFyGizZfDFyWgTaTDGijGVYgVUvdgBAKgkBKs='	57b1526d31d507696ccff526a9536df8	a924f192491e58979f1db0e6f5070d57	fe90dbe03c7ce1d39338375546630c01	95e9025493e437e27f93bbdea366bd8f	968.0663907856715	755.5907056292051	0.0	965.984263410458	750.6398651901782	0.0	0	0	0	0	0	0	0	/scratch/iuricv/12-06-23_HAEC_siRNA_placa19/ICAM555_ROS488_VECad647_placa19_.2023-06-12-13-28-34	/scratch/iuricv/12-06-23_HAEC_siRNA_placa19/ICAM555_ROS488_VECad647_placa19_.2023-06-12-13-28-34	/scratch/iuricv/12-06-23_HAEC_siRNA_placa19/ICAM555_ROS488_VECad647_placa19_.2023-06-12-13-28-34	/scratch/iuricv/12-06-23_HAEC_siRNA_placa19/ICAM555_ROS488_VECad647_placa19_.2023-06-12-13-28-34	Done	255
-1	-1	-1	-1	820.0	0.0	0.0	2.1100000000001273	0.0	3.3599999999999	ICAM555_ROS488_VECad647_placa19__Plate_D_p00_0_B09f08d0.TIF	ICAM555_ROS488_VECad647_placa19__Plate_D_p00_0_B09f08d2.TIF	ICAM555_ROS488_VECad647_placa19__Plate_D_p00_0_B09f08d1.TIF	ICAM555_ROS488_VECad647_placa19__Plate_D_p00_0_B09f08d3.TIF	0	0	0	0	93	2964	1	1536	1536	1536	1536	93	b'eLtkZxrlG21KDJmunJOBZZqBxWhTYtDFyGizZfDFyWgTaTDGijGVYgVUvdgBALLcBK8='	2784880ea5bbe4bb73f381edbee93b4b	0a5889d07c3b83750eb3cb3c667c36f6	3e33058c73bfdd6ddb5920cda313f400	d796227b76ce69d23753eec86c297db9	884.8907774111775	719.860408957198	0.0	801.1559219063347	691.0411782962719	0.0	0	0	0	0	0	0	0	/scratch/iuricv/12-06-23_HAEC_siRNA_placa19/ICAM555_ROS488_VECad647_placa19_.2023-06-12-13-28-34	/scratch/iuricv/12-06-23_HAEC_siRNA_placa19/ICAM555_ROS488_VECad647_placa19_.2023-06-12-13-28-34	/scratch/iuricv/12-06-23_HAEC_siRNA_placa19/ICAM555_ROS488_VECad647_placa19_.2023-06-12-13-28-34	/scratch/iuricv/12-06-23_HAEC_siRNA_placa19/ICAM555_ROS488_VECad647_placa19_.2023-06-12-13-28-34	Done	255
-1	-1	-1	-1	629.0	0.0	0.0	2.2800000000000864	0.0	2.4699999999999136	ICAM555_ROS488_VECad647_placa19__Plate_D_p00_0_B09f09d0.TIF	ICAM555_ROS488_VECad647_placa19__Plate_D_p00_0_B09f09d2.TIF	ICAM555_ROS488_VECad647_placa19__Plate_D_p00_0_B09f09d1.TIF	ICAM555_ROS488_VECad647_placa19__Plate_D_p00_0_B09f09d3.TIF	0	0	0	0	94	2964	1	1536	1536	1536	1536	94	b'eLtkZxrlG21KDJmunJOB5WhXbjDGyGizZfDFyWgTaTDGijGVYgVUvdgBAL2UBLM='	a9014c873edffe7e5cfdd3f8e9c35cff	646a22b850842f60f90629e0264996de	dab60acaa81be068ac6e07f5cbef76da	91ca3f723a559d155acc98d0a6970db3	990.6452517264831	809.0159030884371	0.0	965.4027027027028	835.516447368421	0.0	0	0	0	0	0	0	0	/scratch/iuricv/12-06-23_HAEC_siRNA_placa19/ICAM555_ROS488_VECad647_placa19_.2023-06-12-13-28-34	/scratch/iuricv/12-06-23_HAEC_siRNA_placa19/ICAM555_ROS488_VECad647_placa19_.2023-06-12-13-28-34	/scratch/iuricv/12-06-23_HAEC_siRNA_placa19/ICAM555_ROS488_VECad647_placa19_.2023-06-12-13-28-34	/scratch/iuricv/12-06-23_HAEC_siRNA_placa19/ICAM555_ROS488_VECad647_placa19_.2023-06-12-13-28-34	Done	255
-1	-1	-1	-1	703.0	0.0	0.0	2.1299999999999955	0.0	2.580000000000041	ICAM555_ROS488_VECad647_placa19__Plate_D_p00_0_B09f10d0.TIF	ICAM555_ROS488_VECad647_placa19__Plate_D_p00_0_B09f10d2.TIF	ICAM555_ROS488_VECad647_placa19__Plate_D_p00_0_B09f10d1.TIF	ICAM555_ROS488_VECad647_placa19__Plate_D_p00_0_B09f10d3.TIF	0	0	0	0	95	2964	1	1536	1536	1536	1536	95	b'eLtkZxrlG21KDJmunJOBZZrh6Fjh4IuR0WbL4IuT0SbSYIwVYyrFCqh6sQMAZ9gEkw=='	8eda590b5898945f315c9f56aca3dd5b	5a3a814a153ec015245c392584b2ff4c	faaca354c164d9a9bb1f4f7f20407937	9f58faff11f2428982904bb50bb3cf62	985.7597810599704	802.1045421329505	0.0	977.9819277108434	833.6977491961414	0.0	0	0	0	0	0	0	0	/scratch/iuricv/12-06-23_HAEC_siRNA_placa19/ICAM555_ROS488_VECad647_placa19_.2023-06-12-13-28-34	/scratch/iuricv/12-06-23_HAEC_siRNA_placa19/ICAM555_ROS488_VECad647_placa19_.2023-06-12-13-28-34	/scratch/iuricv/12-06-23_HAEC_siRNA_placa19/ICAM555_ROS488_VECad647_placa19_.2023-06-12-13-28-34	/scratch/iuricv/12-06-23_HAEC_siRNA_placa19/ICAM555_ROS488_VECad647_placa19_.2023-06-12-13-28-34	Done	255
-1	-1	-1	-1	498.0	0.0	0.0	2.2200000000000273	0.0	4.779999999999973	ICAM555_ROS488_VECad647_placa19__Plate_D_p00_0_B09f11d0.TIF	ICAM555_ROS488_VECad647_placa19__Plate_D_p00_0_B09f11d2.TIF	ICAM555_ROS488_VECad647_placa19__Plate_D_p00_0_B09f11d1.TIF	ICAM555_ROS488_VECad647_placa19__Plate_D_p00_0_B09f11d3.TIF	0	0	0	0	96	2964	1	1536	1536	1536	1536	96	b'eLtkZxrlG21KDJmunJOBZZqh4WhTYtDFyGizZfDFyWgTaTDGijGVYgVUvdgBAHKQBJc='	f1552c552a32558a617ea74d21d5d559	e8e4d0786f9cf0b0fcb9b5ece4c27bd8	55251edf7d9d7d2ff1b887523896ba8d	b4e64d4b92505cf3382e20be3059d638	1191.5387734636176	799.0160811253655	0.0	1296.3810059292578	815.4790493554952	0.0	0	0	0	0	0	0	0	/scratch/iuricv/12-06-23_HAEC_siRNA_placa19/ICAM555_ROS488_VECad647_placa19_.2023-06-12-13-28-34	/scratch/iuricv/12-06-23_HAEC_siRNA_placa19/ICAM555_ROS488_VECad647_placa19_.2023-06-12-13-28-34	/scratch/iuricv/12-06-23_HAEC_siRNA_placa19/ICAM555_ROS488_VECad647_placa19_.2023-06-12-13-28-34	/scratch/iuricv/12-06-23_HAEC_siRNA_placa19/ICAM555_ROS488_VECad647_placa19_.2023-06-12-13-28-34	Done	255
-1	-1	-1	-1	766.0	0.0	0.0	2.199999999999932	0.0	3.67999999999995	ICAM555_ROS488_VECad647_placa19__Plate_D_p00_0_B10f00d0.TIF	ICAM555_ROS488_VECad647_placa19__Plate_D_p00_0_B10f00d2.TIF	ICAM555_ROS488_VECad647_placa19__Plate_D_p00_0_B10f00d1.TIF	ICAM555_ROS488_VECad647_placa19__Plate_D_p00_0_B10f00d3.TIF	0	0	0	0	97	2964	1	1536	1536	1536	1536	97	b'eLtkZxrlG21KDJmunJOhwehY4WCMkdFmy+CLk9Em0mCMFWMqxQqoerEDAAcABG8='	82731fd87bb87fac70ecdf6602c582f4	3d8fb62e8da9a11888f0ef77fc9e5b7f	78fec9d7331d9c43e1f252bf435cd83f	62fc70f839c8ec7b190c81ad39d0f8c7	1187.160494397144	745.6620449212096	0.0	1277.0076376712532	731.2976025178191	0.0	0	0	0	0	0	0	0	/scratch/iuricv/12-06-23_HAEC_siRNA_placa19/ICAM555_ROS488_VECad647_placa19_.2023-06-12-13-28-34	/scratch/iuricv/12-06-23_HAEC_siRNA_placa19/ICAM555_ROS488_VECad647_placa19_.2023-06-12-13-28-34	/scratch/iuricv/12-06-23_HAEC_siRNA_placa19/ICAM555_ROS488_VECad647_placa19_.2023-06-12-13-28-34	/scratch/iuricv/12-06-23_HAEC_siRNA_placa19/ICAM555_ROS488_VECad647_placa19_.2023-06-12-13-28-34	Done	255
-1	-1	-1	-1	622.0	0.0	0.0	2.1299999999998818	0.0	2.7900000000000773	ICAM555_ROS488_VECad647_placa19__Plate_D_p00_0_B10f01d0.TIF	ICAM555_ROS488_VECad647_placa19__Plate_D_p00_0_B10f01d2.TIF	ICAM555_ROS488_VECad647_placa19__Plate_D_p00_0_B10f01d1.TIF	ICAM555_ROS488_VECad647_placa19__Plate_D_p00_0_B10f01d3.TIF	0	0	0	0	98	2964	1	1536	1536	1536	1536	98	b'eLtkZxrlG21KDJmunJOhQZqB4WhTYtDFyGizZfDFyWgTaTDGijGVYgVUvdgBABG4BHM='	668847744d58367eabc0b09881257e91	be6d1755f778908e11bd341c42cffed7	d5b861ef173051c659b9fd2d337aeeae	2c58dc906d950c769cdc1309b2c0d4a4	1198.0325417257684	831.0182149357165	0.0	1265.4792582303673	868.9955433905324	0.0	0	0	0	0	0	0	0	/scratch/iuricv/12-06-23_HAEC_siRNA_placa19/ICAM555_ROS488_VECad647_placa19_.2023-06-12-13-28-34	/scratch/iuricv/12-06-23_HAEC_siRNA_placa19/ICAM555_ROS488_VECad647_placa19_.2023-06-12-13-28-34	/scratch/iuricv/12-06-23_HAEC_siRNA_placa19/ICAM555_ROS488_VECad647_placa19_.2023-06-12-13-28-34	/scratch/iuricv/12-06-23_HAEC_siRNA_placa19/ICAM555_ROS488_VECad647_placa19_.2023-06-12-13-28-34	Done	255
-1	-1	-1	-1	347.0	0.0	0.0	2.1100000000000136	0.0	2.0499999999999545	ICAM555_ROS488_VECad647_placa19__Plate_D_p00_0_B10f02d0.TIF	ICAM555_ROS488_VECad647_placa19__Plate_D_p00_0_B10f02d2.TIF	ICAM555_ROS488_VECad647_placa19__Plate_D_p00_0_B10f02d1.TIF	ICAM555_ROS488_VECad647_placa19__Plate_D_p00_0_B10f02d3.TIF	0	0	0	0	99	2964	1	1536	1536	1536	1536	99	b'eLtkZxrlG21KDJmunJOhQZqB0WhTYtDFyGizZfDFyWgTaTDGijGVYgVUvdgBABxwBHc='	409d425bf05fba0e3e875324a433aead	1eab3c52b3752637c176f427e6049d44	bef929d0233a05399edcbdef0aebe265	b22a4f390630285af142138751938147	1153.5727074704873	766.8478785117069	0.0	1196.987951807229	770.2677824267782	0.0	0	0	0	0	0	0	0	/scratch/iuricv/12-06-23_HAEC_siRNA_placa19/ICAM555_ROS488_VECad647_placa19_.2023-06-12-13-28-34	/scratch/iuricv/12-06-23_HAEC_siRNA_placa19/ICAM555_ROS488_VECad647_placa19_.2023-06-12-13-28-34	/scratch/iuricv/12-06-23_HAEC_siRNA_placa19/ICAM555_ROS488_VECad647_placa19_.2023-06-12-13-28-34	/scratch/iuricv/12-06-23_HAEC_siRNA_placa19/ICAM555_ROS488_VECad647_placa19_.2023-06-12-13-28-34	Done	255
-1	-1	-1	-1	359.0	0.0	0.0	2.1599999999998545	0.0	2.0900000000001455	ICAM555_ROS488_VECad647_placa19__Plate_D_p00_0_B10f03d0.TIF	ICAM555_ROS488_VECad647_placa19__Plate_D_p00_0_B10f03d2.TIF	ICAM555_ROS488_VECad647_placa19__Plate_D_p00_0_B10f03d1.TIF	ICAM555_ROS488_VECad647_placa19__Plate_D_p00_0_B10f03d3.TIF	0	0	0	0	100	2964	1	1536	1536	1536	1536	100	b'eLtkZxrlG21KDJmunJOhASgfjDYlBluMjDZbBl+cjDaRBmOsGFMpVkDVix0AJygEew=='	0409a0398ba88a303120aeec26106982	9a237ea2181140522e40aa9df769bafd	c060412bf8cf52412fba71b92289969d	b69c76d1002e5731c0c45bf064934edf	1167.587432175421	743.3856893429162	0.0	1255.8565815324166	722.5968169761273	0.0	0	0	0	0	0	0	0	/scratch/iuricv/12-06-23_HAEC_siRNA_placa19/ICAM555_ROS488_VECad647_placa19_.2023-06-12-13-28-34	/scratch/iuricv/12-06-23_HAEC_siRNA_placa19/ICAM555_ROS488_VECad647_placa19_.2023-06-12-13-28-34	/scratch/iuricv/12-06-23_HAEC_siRNA_placa19/ICAM555_ROS488_VECad647_placa19_.2023-06-12-13-28-34	/scratch/iuricv/12-06-23_HAEC_siRNA_placa19/ICAM555_ROS488_VECad647_placa19_.2023-06-12-13-28-34	Done	255
-1	-1	-1	-1	278.0	0.0	0.0	2.1399999999998727	0.0	4.6400000000001	ICAM555_ROS488_VECad647_placa19__Plate_D_p00_0_B10f04d0.TIF	ICAM555_ROS488_VECad647_placa19__Plate_D_p00_0_B10f04d2.TIF	ICAM555_ROS488_VECad647_placa19__Plate_D_p00_0_B10f04d1.TIF	ICAM555_ROS488_VECad647_placa19__Plate_D_p00_0_B10f04d3.TIF	0	0	0	0	101	2964	1	1536	1536	1536	1536	101	b'eLtkZxrlG21KDJmunJOhQZqByWhTYtDFyGizZfDFyWgTaTDGijGVYgVUvdgBADHgBH8='	ee1222eb61f071b95f8ee4d225c8907f	be51979c7e00060efff2b9128e8043a6	19041622ec1ea30139cd3ff872b3b431	74972ddaf293d254a65d564b48daa2a8	1140.2873871389531	756.4796284125649	0.0	1217.7942251461989	755.4694757033249	0.0	0	0	0	0	0	0	0	/scratch/iuricv/12-06-23_HAEC_siRNA_placa19/ICAM555_ROS488_VECad647_placa19_.2023-06-12-13-28-34	/scratch/iuricv/12-06-23_HAEC_siRNA_placa19/ICAM555_ROS488_VECad647_placa19_.2023-06-12-13-28-34	/scratch/iuricv/12-06-23_HAEC_siRNA_placa19/ICAM555_ROS488_VECad647_placa19_.2023-06-12-13-28-34	/scratch/iuricv/12-06-23_HAEC_siRNA_placa19/ICAM555_ROS488_VECad647_placa19_.2023-06-12-13-28-34	Done	255
-1	-1	-1	-1	520.0	0.0	0.0	2.1200000000000045	0.0	4.849999999999909	ICAM555_ROS488_VECad647_placa19__Plate_D_p00_0_B10f05d0.TIF	ICAM555_ROS488_VECad647_placa19__Plate_D_p00_0_B10f05d2.TIF	ICAM555_ROS488_VECad647_placa19__Plate_D_p00_0_B10f05d1.TIF	ICAM555_ROS488_VECad647_placa19__Plate_D_p00_0_B10f05d3.TIF	0	0	0	0	102	2964	1	1536	1536	1536	1536	102	b'eLtkZxrlG21KDJmunJOhQZqB6WhTYtDFyGizZfDFyWgTaTDGijGVYgVUvdgBADyYBIM='	25d8d01bb097cd096674decf0226ae24	c9b0b6c601f9ff7496f3df046a6eeabc	26f67470cbf3486e7cb369d89afb3575	a228c2f55f10a203badf5e3f94a3cdc8	1076.9044133999098	712.7295266031861	0.0	1108.2975599936735	681.2234304576906	0.0	0	0	0	0	0	0	0	/scratch/iuricv/12-06-23_HAEC_siRNA_placa19/ICAM555_ROS488_VECad647_placa19_.2023-06-12-13-28-34	/scratch/iuricv/12-06-23_HAEC_siRNA_placa19/ICAM555_ROS488_VECad647_placa19_.2023-06-12-13-28-34	/scratch/iuricv/12-06-23_HAEC_siRNA_placa19/ICAM555_ROS488_VECad647_placa19_.2023-06-12-13-28-34	/scratch/iuricv/12-06-23_HAEC_siRNA_placa19/ICAM555_ROS488_VECad647_placa19_.2023-06-12-13-28-34	Done	255
-1	-1	-1	-1	464.0	0.0	0.0	2.28999999999985	0.0	2.2900000000000773	ICAM555_ROS488_VECad647_placa19__Plate_D_p00_0_B10f06d0.TIF	ICAM555_ROS488_VECad647_placa19__Plate_D_p00_0_B10f06d2.TIF	ICAM555_ROS488_VECad647_placa19__Plate_D_p00_0_B10f06d1.TIF	ICAM555_ROS488_VECad647_placa19__Plate_D_p00_0_B10f06d3.TIF	0	0	0	0	103	2964	1	1536	1536	1536	1536	103	b'eLtkZxrlG21KDJmunJOhwWhTYjDGyGizZfDFyWgTaTDGijGVYgVUvdgBAEdQBIc='	63186cd69a1f9a4189431336cab43252	36d8c54c5a2bb6cf0e6f3ebacc666e39	870743cf6f7331b2542c677905472c26	1e18d34c6fa3f2812e1850613296d723	918.6708978850596	668.4724813004098	0.0	840.8491940572478	647.494782378971	0.0	0	0	0	0	0	0	0	/scratch/iuricv/12-06-23_HAEC_siRNA_placa19/ICAM555_ROS488_VECad647_placa19_.2023-06-12-13-28-34	/scratch/iuricv/12-06-23_HAEC_siRNA_placa19/ICAM555_ROS488_VECad647_placa19_.2023-06-12-13-28-34	/scratch/iuricv/12-06-23_HAEC_siRNA_placa19/ICAM555_ROS488_VECad647_placa19_.2023-06-12-13-28-34	/scratch/iuricv/12-06-23_HAEC_siRNA_placa19/ICAM555_ROS488_VECad647_placa19_.2023-06-12-13-28-34	Done	255
-1	-1	-1	-1	918.0	0.0	0.0	2.1700000000000728	0.0	2.839999999999918	ICAM555_ROS488_VECad647_placa19__Plate_D_p00_0_B10f07d0.TIF	ICAM555_ROS488_VECad647_placa19__Plate_D_p00_0_B10f07d2.TIF	ICAM555_ROS488_VECad647_placa19__Plate_D_p00_0_B10f07d1.TIF	ICAM555_ROS488_VECad647_placa19__Plate_D_p00_0_B10f07d3.TIF	0	0	0	0	104	2964	1	1536	1536	1536	1536	104	b'eLtkZxrlG21KDJmunJOhQZqB+WhTYtDFyGizZfDFyWgTaTDGijGVYgVUvdgBAFIIBIs='	53d15a0a4975c71a829a85bbea7fcd5e	0b42d60c78cf026aa21d8d3fe2185107	432be92797ec63da1f0cfc874cc0d3f2	b6c54a373b8624d741bf39d4d72a9dad	888.9235323161207	735.6387757998922	0.0	801.9578905380333	714.7506001939088	0.0	0	0	0	0	0	0	0	/scratch/iuricv/12-06-23_HAEC_siRNA_placa19/ICAM555_ROS488_VECad647_placa19_.2023-06-12-13-28-34	/scratch/iuricv/12-06-23_HAEC_siRNA_placa19/ICAM555_ROS488_VECad647_placa19_.2023-06-12-13-28-34	/scratch/iuricv/12-06-23_HAEC_siRNA_placa19/ICAM555_ROS488_VECad647_placa19_.2023-06-12-13-28-34	/scratch/iuricv/12-06-23_HAEC_siRNA_placa19/ICAM555_ROS488_VECad647_placa19_.2023-06-12-13-28-34	Done	255
-1	-1	-1	-1	955.0	0.0	0.0	2.17999999999995	0.0	2.8899999999999864	ICAM555_ROS488_VECad647_placa19__Plate_D_p00_0_B10f08d0.TIF	ICAM555_ROS488_VECad647_placa19__Plate_D_p00_0_B10f08d2.TIF	ICAM555_ROS488_VECad647_placa19__Plate_D_p00_0_B10f08d1.TIF	ICAM555_ROS488_VECad647_placa19__Plate_D_p00_0_B10f08d3.TIF	0	0	0	0	105	2964	1	1536	1536	1536	1536	105	b'eLtkZxrlG21KDJmunJOhQZqBxWhTYtDFyGizZfDFyWgTaTDGijGVYgVUvdgBAFzABI8='	66a9537e8338aa15c95276df81aa6305	26aa26dea3a6911a6a11c12fbc6308a4	ed0e857bcb1567e7bb9efa104ee55e32	460389cafdd6d81c372fa154caec9dff	896.3888627390153	799.3659623779176	0.0	837.386524822695	796.7558139534884	0.0	0	0	0	0	0	0	0	/scratch/iuricv/12-06-23_HAEC_siRNA_placa19/ICAM555_ROS488_VECad647_placa19_.2023-06-12-13-28-34	/scratch/iuricv/12-06-23_HAEC_siRNA_placa19/ICAM555_ROS488_VECad647_placa19_.2023-06-12-13-28-34	/scratch/iuricv/12-06-23_HAEC_siRNA_placa19/ICAM555_ROS488_VECad647_placa19_.2023-06-12-13-28-34	/scratch/iuricv/12-06-23_HAEC_siRNA_placa19/ICAM555_ROS488_VECad647_placa19_.2023-06-12-13-28-34	Done	255
-1	-1	-1	-1	478.0	0.0	0.0	2.25	0.0	2.2100000000000364	ICAM555_ROS488_VECad647_placa19__Plate_D_p00_0_B10f09d0.TIF	ICAM555_ROS488_VECad647_placa19__Plate_D_p00_0_B10f09d2.TIF	ICAM555_ROS488_VECad647_placa19__Plate_D_p00_0_B10f09d1.TIF	ICAM555_ROS488_VECad647_placa19__Plate_D_p00_0_B10f09d3.TIF	0	0	0	0	106	2964	1	1536	1536	1536	1536	106	b'eLtkZxrlG21KDJmunJOhwWhXbjDGyGizZfDFyWgTaTDGijGVYgVUvdgBAGd4BJM='	c3c4d16e0b913d761d27fca87756387b	44a3b1198096014d1deedf168204b490	675b1c4baf42689cd3d11825aae75e3d	6df5e6bf326a9bc45ec8cfd5777ac61e	1013.0973251210138	814.6000329533457	0.0	1010.8528854531123	838.006258182251	0.0	0	0	0	0	0	0	0	/scratch/iuricv/12-06-23_HAEC_siRNA_placa19/ICAM555_ROS488_VECad647_placa19_.2023-06-12-13-28-34	/scratch/iuricv/12-06-23_HAEC_siRNA_placa19/ICAM555_ROS488_VECad647_placa19_.2023-06-12-13-28-34	/scratch/iuricv/12-06-23_HAEC_siRNA_placa19/ICAM555_ROS488_VECad647_placa19_.2023-06-12-13-28-34	/scratch/iuricv/12-06-23_HAEC_siRNA_placa19/ICAM555_ROS488_VECad647_placa19_.2023-06-12-13-28-34	Done	255
-1	-1	-1	-1	453.0	0.0	0.0	2.1700000000000728	0.0	4.689999999999941	ICAM555_ROS488_VECad647_placa19__Plate_D_p00_0_B10f10d0.TIF	ICAM555_ROS488_VECad647_placa19__Plate_D_p00_0_B10f10d2.TIF	ICAM555_ROS488_VECad647_placa19__Plate_D_p00_0_B10f10d1.TIF	ICAM555_ROS488_VECad647_placa19__Plate_D_p00_0_B10f10d3.TIF	0	0	0	0	107	2964	1	1536	1536	1536	1536	107	b'eLtkZxrlG21KDJmunJOhQZrh6Fjh4IuR0WbL4IuT0SbSYIwVYyrFCqh6sQMAEbwEcw=='	b1e9ffbdea320e3d0740553c3ff77faa	0dfc9e5a6ea864129d8db54aa4b2e8b1	0f585d30be01a867c29ff01bef837722	ee77b73c4f25a2fc12ad6280a2c1b814	1050.660961399743	775.246163799603	0.0	1065.8580508474577	793.4888888888889	0.0	0	0	0	0	0	0	0	/scratch/iuricv/12-06-23_HAEC_siRNA_placa19/ICAM555_ROS488_VECad647_placa19_.2023-06-12-13-28-34	/scratch/iuricv/12-06-23_HAEC_siRNA_placa19/ICAM555_ROS488_VECad647_placa19_.2023-06-12-13-28-34	/scratch/iuricv/12-06-23_HAEC_siRNA_placa19/ICAM555_ROS488_VECad647_placa19_.2023-06-12-13-28-34	/scratch/iuricv/12-06-23_HAEC_siRNA_placa19/ICAM555_ROS488_VECad647_placa19_.2023-06-12-13-28-34	Done	255
-1	-1	-1	-1	271.0	0.0	0.0	2.169999999999959	0.0	1.990000000000009	ICAM555_ROS488_VECad647_placa19__Plate_D_p00_0_B10f11d0.TIF	ICAM555_ROS488_VECad647_placa19__Plate_D_p00_0_B10f11d2.TIF	ICAM555_ROS488_VECad647_placa19__Plate_D_p00_0_B10f11d1.TIF	ICAM555_ROS488_VECad647_placa19__Plate_D_p00_0_B10f11d3.TIF	0	0	0	0	108	2964	1	1536	1536	1536	1536	108	b'eLtkZxrlG21KDJmunJOhQZqh4WhTYtDFyGizZfDFyWgTaTDGijGVYgVUvdgBABx0BHc='	7cdfed47d3e86626b03e5d8cd39c5b39	2cee38d438b82d3aa20c1b453ce60e31	d8c87f51f0d83ea64d230b57a0377770	8041ac3cbc3e34d644a82540a19502f1	1136.6693565584164	816.2080153475957	0.0	1159.972839506173	824.9041095890411	0.0	0	0	0	0	0	0	0	/scratch/iuricv/12-06-23_HAEC_siRNA_placa19/ICAM555_ROS488_VECad647_placa19_.2023-06-12-13-28-34	/scratch/iuricv/12-06-23_HAEC_siRNA_placa19/ICAM555_ROS488_VECad647_placa19_.2023-06-12-13-28-34	/scratch/iuricv/12-06-23_HAEC_siRNA_placa19/ICAM555_ROS488_VECad647_placa19_.2023-06-12-13-28-34	/scratch/iuricv/12-06-23_HAEC_siRNA_placa19/ICAM555_ROS488_VECad647_placa19_.2023-06-12-13-28-34	Done	255
-1	-1	-1	-1	914.0	0.0	0.0	2.1900000000000546	0.0	3.6299999999999955	ICAM555_ROS488_VECad647_placa19__Plate_D_p00_0_B11f00d0.TIF	ICAM555_ROS488_VECad647_placa19__Plate_D_p00_0_B11f00d2.TIF	ICAM555_ROS488_VECad647_placa19__Plate_D_p00_0_B11f00d1.TIF	ICAM555_ROS488_VECad647_placa19__Plate_D_p00_0_B11f00d3.TIF	0	0	0	0	109	2964	1	1536	1536	1536	1536	109	b'eLtkZxrlG21KDJmunJOh4ehY4WCMkdFmy+CLk9Em0mCMFWMqxQqoerEDABHEBHM='	6e20b2f72014e17c9bda914a5cc1e44b	fd30369de25fd0f122615933ed9f4a14	d142876a119935339e9c9c3a6c926d45	69d4ddd9561c04905be7ce4312ddb67a	1137.175401050025	720.5642799685578	0.0	1206.2407983193277	702.4346986250156	0.0	0	0	0	0	0	0	0	/scratch/iuricv/12-06-23_HAEC_siRNA_placa19/ICAM555_ROS488_VECad647_placa19_.2023-06-12-13-28-34	/scratch/iuricv/12-06-23_HAEC_siRNA_placa19/ICAM555_ROS488_VECad647_placa19_.2023-06-12-13-28-34	/scratch/iuricv/12-06-23_HAEC_siRNA_placa19/ICAM555_ROS488_VECad647_placa19_.2023-06-12-13-28-34	/scratch/iuricv/12-06-23_HAEC_siRNA_placa19/ICAM555_ROS488_VECad647_placa19_.2023-06-12-13-28-34	Done	255
-1	-1	-1	-1	1292.0	0.0	0.0	2.199999999999932	0.0	3.300000000000068	ICAM555_ROS488_VECad647_placa19__Plate_D_p00_0_B11f01d0.TIF	ICAM555_ROS488_VECad647_placa19__Plate_D_p00_0_B11f01d2.TIF	ICAM555_ROS488_VECad647_placa19__Plate_D_p00_0_B11f01d1.TIF	ICAM555_ROS488_VECad647_placa19__Plate_D_p00_0_B11f01d3.TIF	0	0	0	0	110	2964	1	1536	1536	1536	1536	110	b'eLtkZxrlG21KDJmunJOhYZqB4WhTYtDFyGizZfDFyWgTaTDGijGVYgVUvdgBABx8BHc='	a6c3b687a8b490adcbefd147bffa6065	f1691c86a88ad85db554ed0bda4f4ce8	b3e405966e524d139bfa3de9ce42d6b3	176c7c5ecc12352ffa645fd8372b6247	1221.8855445835575	849.5447503661684	0.0	1300.846718146718	884.9871351766512	0.0	0	0	0	0	0	0	0	/scratch/iuricv/12-06-23_HAEC_siRNA_placa19/ICAM555_ROS488_VECad647_placa19_.2023-06-12-13-28-34	/scratch/iuricv/12-06-23_HAEC_siRNA_placa19/ICAM555_ROS488_VECad647_placa19_.2023-06-12-13-28-34	/scratch/iuricv/12-06-23_HAEC_siRNA_placa19/ICAM555_ROS488_VECad647_placa19_.2023-06-12-13-28-34	/scratch/iuricv/12-06-23_HAEC_siRNA_placa19/ICAM555_ROS488_VECad647_placa19_.2023-06-12-13-28-34	Done	255
-1	-1	-1	-1	322.0	0.0	0.0	2.2099999999999227	0.0	2.090000000000032	ICAM555_ROS488_VECad647_placa19__Plate_D_p00_0_B11f02d0.TIF	ICAM555_ROS488_VECad647_placa19__Plate_D_p00_0_B11f02d2.TIF	ICAM555_ROS488_VECad647_placa19__Plate_D_p00_0_B11f02d1.TIF	ICAM555_ROS488_VECad647_placa19__Plate_D_p00_0_B11f02d3.TIF	0	0	0	0	111	2964	1	1536	1536	1536	1536	111	b'eLtkZxrlG21KDJmunJOhYZqB0WhTYtDFyGizZfDFyWgTaTDGijGVYgVUvdgBACc0BHs='	95b49dc5c9f5d8602870cf6e8d810c29	e2f0c1c475ff8351aa19624b4ed310f1	c23e3b8d027b27aa4031d13d1dc1da39	f01eaf674d40ab072192ecd66a89ec1b	1060.1094320259615	775.2707946933239	0.0	1059.4175185814668	771.5426130908293	0.0	0	0	0	0	0	0	0	/scratch/iuricv/12-06-23_HAEC_siRNA_placa19/ICAM555_ROS488_VECad647_placa19_.2023-06-12-13-28-34	/scratch/iuricv/12-06-23_HAEC_siRNA_placa19/ICAM555_ROS488_VECad647_placa19_.2023-06-12-13-28-34	/scratch/iuricv/12-06-23_HAEC_siRNA_placa19/ICAM555_ROS488_VECad647_placa19_.2023-06-12-13-28-34	/scratch/iuricv/12-06-23_HAEC_siRNA_placa19/ICAM555_ROS488_VECad647_placa19_.2023-06-12-13-28-34	Done	255
-1	-1	-1	-1	347.0	0.0	0.0	2.2100000000000364	0.0	2.2499999999998863	ICAM555_ROS488_VECad647_placa19__Plate_D_p00_0_B11f03d0.TIF	ICAM555_ROS488_VECad647_placa19__Plate_D_p00_0_B11f03d2.TIF	ICAM555_ROS488_VECad647_placa19__Plate_D_p00_0_B11f03d1.TIF	ICAM555_ROS488_VECad647_placa19__Plate_D_p00_0_B11f03d3.TIF	0	0	0	0	112	2964	1	1536	1536	1536	1536	112	b'eLtkZxrlG21KDJmunJOhISgfjDYlBluMjDZbBl+cjDaRBmOsGFMpVkDVix0AMewEfw=='	1ab54abc5cca2d79115c381714499d61	f2f4fd72507d77e466c5bbba06475051	90e0bc8780d1e2cb95ef96e959bd9055	b7fdd66e80c669abba3c4f578ab6c482	1097.1437253035215	707.1767584051536	0.0	1159.4225806451614	675.829268292683	0.0	0	0	0	0	0	0	0	/scratch/iuricv/12-06-23_HAEC_siRNA_placa19/ICAM555_ROS488_VECad647_placa19_.2023-06-12-13-28-34	/scratch/iuricv/12-06-23_HAEC_siRNA_placa19/ICAM555_ROS488_VECad647_placa19_.2023-06-12-13-28-34	/scratch/iuricv/12-06-23_HAEC_siRNA_placa19/ICAM555_ROS488_VECad647_placa19_.2023-06-12-13-28-34	/scratch/iuricv/12-06-23_HAEC_siRNA_placa19/ICAM555_ROS488_VECad647_placa19_.2023-06-12-13-28-34	Done	255
-1	-1	-1	-1	339.0	0.0	0.0	2.269999999999982	0.0	3.25	ICAM555_ROS488_VECad647_placa19__Plate_D_p00_0_B11f04d0.TIF	ICAM555_ROS488_VECad647_placa19__Plate_D_p00_0_B11f04d2.TIF	ICAM555_ROS488_VECad647_placa19__Plate_D_p00_0_B11f04d1.TIF	ICAM555_ROS488_VECad647_placa19__Plate_D_p00_0_B11f04d3.TIF	0	0	0	0	113	2964	1	1536	1536	1536	1536	113	b'eLtkZxrlG21KDJmunJOhYZqByWhTYtDFyGizZfDFyWgTaTDGijGVYgVUvdgBADykBIM='	78c080364c9535558d20cd5a099a67f2	2319d9019c7c6fdba30cec10477ebc5e	a7f2c6183ec5122515946731f8a514a5	8f5374205019fb2635da495a23dbb4ff	1127.6073673377496	762.6985374127677	0.0	1209.0642857142857	776.0	0.0	0	0	0	0	0	0	0	/scratch/iuricv/12-06-23_HAEC_siRNA_placa19/ICAM555_ROS488_VECad647_placa19_.2023-06-12-13-28-34	/scratch/iuricv/12-06-23_HAEC_siRNA_placa19/ICAM555_ROS488_VECad647_placa19_.2023-06-12-13-28-34	/scratch/iuricv/12-06-23_HAEC_siRNA_placa19/ICAM555_ROS488_VECad647_placa19_.2023-06-12-13-28-34	/scratch/iuricv/12-06-23_HAEC_siRNA_placa19/ICAM555_ROS488_VECad647_placa19_.2023-06-12-13-28-34	Done	255
-1	-1	-1	-1	647.0	0.0	0.0	2.159999999999968	0.0	2.449999999999932	ICAM555_ROS488_VECad647_placa19__Plate_D_p00_0_B11f05d0.TIF	ICAM555_ROS488_VECad647_placa19__Plate_D_p00_0_B11f05d2.TIF	ICAM555_ROS488_VECad647_placa19__Plate_D_p00_0_B11f05d1.TIF	ICAM555_ROS488_VECad647_placa19__Plate_D_p00_0_B11f05d3.TIF	0	0	0	0	114	2964	1	1536	1536	1536	1536	114	b'eLtkZxrlG21KDJmunJOhYZqB6WhTYtDFyGizZfDFyWgTaTDGijGVYgVUvdgBAEdcBIc='	06b412cbb137c4d9227ffa45b9667835	bfd52d92e22beb17d10e2617c89b38b7	12e932c5b55b62436b920f7aebc6f4dd	d8316988af25f081f427db40b6efe779	1098.4723062773867	711.1461373765675	0.0	1131.0814814814814	676.696335078534	0.0	0	0	0	0	0	0	0	/scratch/iuricv/12-06-23_HAEC_siRNA_placa19/ICAM555_ROS488_VECad647_placa19_.2023-06-12-13-28-34	/scratch/iuricv/12-06-23_HAEC_siRNA_placa19/ICAM555_ROS488_VECad647_placa19_.2023-06-12-13-28-34	/scratch/iuricv/12-06-23_HAEC_siRNA_placa19/ICAM555_ROS488_VECad647_placa19_.2023-06-12-13-28-34	/scratch/iuricv/12-06-23_HAEC_siRNA_placa19/ICAM555_ROS488_VECad647_placa19_.2023-06-12-13-28-34	Done	255
-1	-1	-1	-1	647.0	0.0	0.0	2.17999999999995	0.0	2.4600000000000364	ICAM555_ROS488_VECad647_placa19__Plate_D_p00_0_B11f06d0.TIF	ICAM555_ROS488_VECad647_placa19__Plate_D_p00_0_B11f06d2.TIF	ICAM555_ROS488_VECad647_placa19__Plate_D_p00_0_B11f06d1.TIF	ICAM555_ROS488_VECad647_placa19__Plate_D_p00_0_B11f06d3.TIF	0	0	0	0	115	2964	1	1536	1536	1536	1536	115	b'eLtkZxrlG21KDJmunJOh4WhTYjDGyGizZfDFyWgTaTDGijGVYgVUvdgBAFIUBIs='	28e63cf4e1d36f0a812e30504af7e979	415af44e1d88528fb8a3dff6c0403eba	558b357f8eb3a2bf6fafb4c3ce196c7a	ea85207c511a0faaa05a0fff8f114588	978.6896480537735	719.7015596583509	0.0	935.0438356164384	664.4931034482759	0.0	0	0	0	0	0	0	0	/scratch/iuricv/12-06-23_HAEC_siRNA_placa19/ICAM555_ROS488_VECad647_placa19_.2023-06-12-13-28-34	/scratch/iuricv/12-06-23_HAEC_siRNA_placa19/ICAM555_ROS488_VECad647_placa19_.2023-06-12-13-28-34	/scratch/iuricv/12-06-23_HAEC_siRNA_placa19/ICAM555_ROS488_VECad647_placa19_.2023-06-12-13-28-34	/scratch/iuricv/12-06-23_HAEC_siRNA_placa19/ICAM555_ROS488_VECad647_placa19_.2023-06-12-13-28-34	Done	255
-1	-1	-1	-1	772.0	0.0	0.0	2.2100000000000364	0.0	2.6799999999998363	ICAM555_ROS488_VECad647_placa19__Plate_D_p00_0_B11f07d0.TIF	ICAM555_ROS488_VECad647_placa19__Plate_D_p00_0_B11f07d2.TIF	ICAM555_ROS488_VECad647_placa19__Plate_D_p00_0_B11f07d1.TIF	ICAM555_ROS488_VECad647_placa19__Plate_D_p00_0_B11f07d3.TIF	0	0	0	0	116	2964	1	1536	1536	1536	1536	116	b'eLtkZxrlG21KDJmunJOhYZqB+WhTYtDFyGizZfDFyWgTaTDGijGVYgVUvdgBAFzMBI8='	62b17f843d2c1196eec345009f2d31f4	debd26f8281e63c63b2cc3fe4c112b04	b08dd97a2947e1159c42b7968bf85c2a	200882b9738b9232ff8cf39f6e0bf9cc	950.6260693430996	739.2189655315905	0.0	929.8966619318182	718.5873496107572	0.0	0	0	0	0	0	0	0	/scratch/iuricv/12-06-23_HAEC_siRNA_placa19/ICAM555_ROS488_VECad647_placa19_.2023-06-12-13-28-34	/scratch/iuricv/12-06-23_HAEC_siRNA_placa19/ICAM555_ROS488_VECad647_placa19_.2023-06-12-13-28-34	/scratch/iuricv/12-06-23_HAEC_siRNA_placa19/ICAM555_ROS488_VECad647_placa19_.2023-06-12-13-28-34	/scratch/iuricv/12-06-23_HAEC_siRNA_placa19/ICAM555_ROS488_VECad647_placa19_.2023-06-12-13-28-34	Done	255
-1	-1	-1	-1	773.0	0.0	0.0	2.199999999999932	0.0	2.6900000000000546	ICAM555_ROS488_VECad647_placa19__Plate_D_p00_0_B11f08d0.TIF	ICAM555_ROS488_VECad647_placa19__Plate_D_p00_0_B11f08d2.TIF	ICAM555_ROS488_VECad647_placa19__Plate_D_p00_0_B11f08d1.TIF	ICAM555_ROS488_VECad647_placa19__Plate_D_p00_0_B11f08d3.TIF	0	0	0	0	117	2964	1	1536	1536	1536	1536	117	b'eLtkZxrlG21KDJmunJOhYZqBxWhTYtDFyGizZfDFyWgTaTDGijGVYgVUvdgBAGeEBJM='	ea792a0a77bd7b279963e239b0897c72	f1150f90a83f86e57fc888a66b5b2e49	e1d521f34da5f066932bbd45ef56ea41	7cbc0846b0daad426454353db58ea666	910.0413540732342	793.7574130420688	0.0	869.2874617737003	815.8852459016393	0.0	0	0	0	0	0	0	0	/scratch/iuricv/12-06-23_HAEC_siRNA_placa19/ICAM555_ROS488_VECad647_placa19_.2023-06-12-13-28-34	/scratch/iuricv/12-06-23_HAEC_siRNA_placa19/ICAM555_ROS488_VECad647_placa19_.2023-06-12-13-28-34	/scratch/iuricv/12-06-23_HAEC_siRNA_placa19/ICAM555_ROS488_VECad647_placa19_.2023-06-12-13-28-34	/scratch/iuricv/12-06-23_HAEC_siRNA_placa19/ICAM555_ROS488_VECad647_placa19_.2023-06-12-13-28-34	Done	255
-1	-1	-1	-1	601.0	0.0	0.0	2.1200000000000045	0.0	3.2999999999999545	ICAM555_ROS488_VECad647_placa19__Plate_D_p00_0_B11f09d0.TIF	ICAM555_ROS488_VECad647_placa19__Plate_D_p00_0_B11f09d2.TIF	ICAM555_ROS488_VECad647_placa19__Plate_D_p00_0_B11f09d1.TIF	ICAM555_ROS488_VECad647_placa19__Plate_D_p00_0_B11f09d3.TIF	0	0	0	0	118	2964	1	1536	1536	1536	1536	118	b'eLtkZxrlG21KDJmunJOh4WhXbjDGyGizZfDFyWgTaTDGijGVYgVUvdgBAHI8BJc='	dff6c66ab6187a778adeebc5480d3bfc	b4364fdb6ccc3a8c3a93987b16c62f56	b3e41cba913853a73d100a9a55d1971a	0b5ff8d984b5d77c667e00699288eefd	932.969001918813	778.1521543959333	0.0	910.7777777777778	766.9060913705583	0.0	0	0	0	0	0	0	0	/scratch/iuricv/12-06-23_HAEC_siRNA_placa19/ICAM555_ROS488_VECad647_placa19_.2023-06-12-13-28-34	/scratch/iuricv/12-06-23_HAEC_siRNA_placa19/ICAM555_ROS488_VECad647_placa19_.2023-06-12-13-28-34	/scratch/iuricv/12-06-23_HAEC_siRNA_placa19/ICAM555_ROS488_VECad647_placa19_.2023-06-12-13-28-34	/scratch/iuricv/12-06-23_HAEC_siRNA_placa19/ICAM555_ROS488_VECad647_placa19_.2023-06-12-13-28-34	Done	255
-1	-1	-1	-1	594.0	0.0	0.0	2.2000000000000455	0.0	3.480000000000018	ICAM555_ROS488_VECad647_placa19__Plate_D_p00_0_B11f10d0.TIF	ICAM555_ROS488_VECad647_placa19__Plate_D_p00_0_B11f10d2.TIF	ICAM555_ROS488_VECad647_placa19__Plate_D_p00_0_B11f10d1.TIF	ICAM555_ROS488_VECad647_placa19__Plate_D_p00_0_B11f10d3.TIF	0	0	0	0	119	2964	1	1536	1536	1536	1536	119	b'eLtkZxrlG21KDJmunJOhYZrh6Fjh4IuR0WbL4IuT0SbSYIwVYyrFCqh6sQMAHIAEdw=='	0c0a5a0183ed3e472afc97e777e88eba	2d510f1db6baf14e1de268d7d7f9eca5	92fdc7942c5d44960f87d18db325863e	cec74fda455240a2ff96b93ae49df74a	1110.5558635042378	814.9530036839426	0.0	1138.4943849864335	820.8547334943836	0.0	0	0	0	0	0	0	0	/scratch/iuricv/12-06-23_HAEC_siRNA_placa19/ICAM555_ROS488_VECad647_placa19_.2023-06-12-13-28-34	/scratch/iuricv/12-06-23_HAEC_siRNA_placa19/ICAM555_ROS488_VECad647_placa19_.2023-06-12-13-28-34	/scratch/iuricv/12-06-23_HAEC_siRNA_placa19/ICAM555_ROS488_VECad647_placa19_.2023-06-12-13-28-34	/scratch/iuricv/12-06-23_HAEC_siRNA_placa19/ICAM555_ROS488_VECad647_placa19_.2023-06-12-13-28-34	Done	255
-1	-1	-1	-1	338.0	0.0	0.0	2.3799999999999955	0.0	2.07000000000005	ICAM555_ROS488_VECad647_placa19__Plate_D_p00_0_B11f11d0.TIF	ICAM555_ROS488_VECad647_placa19__Plate_D_p00_0_B11f11d2.TIF	ICAM555_ROS488_VECad647_placa19__Plate_D_p00_0_B11f11d1.TIF	ICAM555_ROS488_VECad647_placa19__Plate_D_p00_0_B11f11d3.TIF	0	0	0	0	120	2964	1	1536	1536	1536	1536	120	b'eLtkZxrlG21KDJmunJOhYZqh4WhTYtDFyGizZfDFyWgTaTDGijGVYgVUvdgBACc4BHs='	1c351d26b8cadb7c42c6e258e1676031	2ddb4bcf9ccbccd93fea428075a38b3e	de6d4966cf0d2fae13ccefaff04023f5	e642feaa101902aba70557b2b70fe371	1056.54787369694	772.3530776467068	0.0	1092.7643121254623	790.1472551835336	0.0	0	0	0	0	0	0	0	/scratch/iuricv/12-06-23_HAEC_siRNA_placa19/ICAM555_ROS488_VECad647_placa19_.2023-06-12-13-28-34	/scratch/iuricv/12-06-23_HAEC_siRNA_placa19/ICAM555_ROS488_VECad647_placa19_.2023-06-12-13-28-34	/scratch/iuricv/12-06-23_HAEC_siRNA_placa19/ICAM555_ROS488_VECad647_placa19_.2023-06-12-13-28-34	/scratch/iuricv/12-06-23_HAEC_siRNA_placa19/ICAM555_ROS488_VECad647_placa19_.2023-06-12-13-28-34	Done	255
-1	-1	-1	-1	1115.0	0.0	0.0	2.2000000000000455	0.0	3.5399999999999636	ICAM555_ROS488_VECad647_placa19__Plate_D_p00_0_B12f00d0.TIF	ICAM555_ROS488_VECad647_placa19__Plate_D_p00_0_B12f00d2.TIF	ICAM555_ROS488_VECad647_placa19__Plate_D_p00_0_B12f00d1.TIF	ICAM555_ROS488_VECad647_placa19__Plate_D_p00_0_B12f00d3.TIF	0	0	0	0	121	2964	1	1536	1536	1536	1536	121	b'eLtkZxrlG21KDJmunJPh6FjhoIyR0WbL4IuT0SbSYIwVYyrFCqh6sQMAHIgEdw=='	88bf701be502a6f423967931c5b8fa8d	e27963ae3ed69eca76a0ee3efcdde3f5	bb03819975abf3751e28b6640708df84	8ab96b25835e1050827d3f674a63497b	991.0502716689732	764.3796409686561	0.0	988.4238683127572	747.6781326781327	0.0	0	0	0	0	0	0	0	/scratch/iuricv/12-06-23_HAEC_siRNA_placa19/ICAM555_ROS488_VECad647_placa19_.2023-06-12-13-28-34	/scratch/iuricv/12-06-23_HAEC_siRNA_placa19/ICAM555_ROS488_VECad647_placa19_.2023-06-12-13-28-34	/scratch/iuricv/12-06-23_HAEC_siRNA_placa19/ICAM555_ROS488_VECad647_placa19_.2023-06-12-13-28-34	/scratch/iuricv/12-06-23_HAEC_siRNA_placa19/ICAM555_ROS488_VECad647_placa19_.2023-06-12-13-28-34	Done	255
-1	-1	-1	-1	1040.0	0.0	0.0	2.2099999999999227	0.0	3.009999999999991	ICAM555_ROS488_VECad647_placa19__Plate_D_p00_0_B12f01d0.TIF	ICAM555_ROS488_VECad647_placa19__Plate_D_p00_0_B12f01d2.TIF	ICAM555_ROS488_VECad647_placa19__Plate_D_p00_0_B12f01d1.TIF	ICAM555_ROS488_VECad647_placa19__Plate_D_p00_0_B12f01d3.TIF	0	0	0	0	122	2964	1	1536	1536	1536	1536	122	b'eLtkZxrlG21KDJmunJMhMB8YjjYlBl2MjDZbBl+cjDaRBmOsGFMpVkDVix0AJ0AEew=='	7882a18f4517afd5547fd73da611f25f	7fb2eea1b661e57425402fcfcf8b730c	aba7b92434de168f42b445d5f6ca4e6d	607245d849da446e3386a3d444a54a68	1011.8712257596829	833.302603509473	0.0	1016.0912698412699	859.6602466310704	0.0	0	0	0	0	0	0	0	/scratch/iuricv/12-06-23_HAEC_siRNA_placa19/ICAM555_ROS488_VECad647_placa19_.2023-06-12-13-28-34	/scratch/iuricv/12-06-23_HAEC_siRNA_placa19/ICAM555_ROS488_VECad647_placa19_.2023-06-12-13-28-34	/scratch/iuricv/12-06-23_HAEC_siRNA_placa19/ICAM555_ROS488_VECad647_placa19_.2023-06-12-13-28-34	/scratch/iuricv/12-06-23_HAEC_siRNA_placa19/ICAM555_ROS488_VECad647_placa19_.2023-06-12-13-28-34	Done	255
-1	-1	-1	-1	891.0	0.0	0.0	2.2000000000000455	0.0	3.1800000000000637	ICAM555_ROS488_VECad647_placa19__Plate_D_p00_0_B12f02d0.TIF	ICAM555_ROS488_VECad647_placa19__Plate_D_p00_0_B12f02d2.TIF	ICAM555_ROS488_VECad647_placa19__Plate_D_p00_0_B12f02d1.TIF	ICAM555_ROS488_VECad647_placa19__Plate_D_p00_0_B12f02d3.TIF	0	0	0	0	123	2964	1	1536	1536	1536	1536	123	b'eLtkZxrlG21KDJmunJMhMB8YjTYlBl2MjDZbBl+cjDaRBmOsGFMpVkDVix0AMfgEfw=='	b63eaae7dbf0f2f3f416e3891d95c43e	7c563e190f812588b947a394941ef911	363ef2c64cfa86b95b9bf32229b620a1	ce9af4b67c35f585a034b86339902a25	1116.2420697600755	819.5697562518752	0.0	1172.6751592356688	861.607476635514	0.0	0	0	0	0	0	0	0	/scratch/iuricv/12-06-23_HAEC_siRNA_placa19/ICAM555_ROS488_VECad647_placa19_.2023-06-12-13-28-34	/scratch/iuricv/12-06-23_HAEC_siRNA_placa19/ICAM555_ROS488_VECad647_placa19_.2023-06-12-13-28-34	/scratch/iuricv/12-06-23_HAEC_siRNA_placa19/ICAM555_ROS488_VECad647_placa19_.2023-06-12-13-28-34	/scratch/iuricv/12-06-23_HAEC_siRNA_placa19/ICAM555_ROS488_VECad647_placa19_.2023-06-12-13-28-34	Done	255
-1	-1	-1	-1	1056.0	0.0	0.0	2.159999999999968	0.0	3.0399999999999636	ICAM555_ROS488_VECad647_placa19__Plate_D_p00_0_B12f03d0.TIF	ICAM555_ROS488_VECad647_placa19__Plate_D_p00_0_B12f03d2.TIF	ICAM555_ROS488_VECad647_placa19__Plate_D_p00_0_B12f03d1.TIF	ICAM555_ROS488_VECad647_placa19__Plate_D_p00_0_B12f03d3.TIF	0	0	0	0	124	2964	1	1536	1536	1536	1536	124	b'eLtkZxrlG21KDJmunJMhOB+MNiUGW4yMNlsGX5yMNpEGY6wYUylWQNWLHQA8sASD'	d7515e855c293d102b4e14915da187a8	dcefb70ca3a928ca6ddb49f9488df8eb	57e64d394e53c021c0ec9879a2682f7b	5ec31ae7cd9ac4ac2e9925d48c3f781a	1141.9898583182803	752.5019629616046	0.0	1217.169730392157	733.5798125	0.0	0	0	0	0	0	0	0	/scratch/iuricv/12-06-23_HAEC_siRNA_placa19/ICAM555_ROS488_VECad647_placa19_.2023-06-12-13-28-34	/scratch/iuricv/12-06-23_HAEC_siRNA_placa19/ICAM555_ROS488_VECad647_placa19_.2023-06-12-13-28-34	/scratch/iuricv/12-06-23_HAEC_siRNA_placa19/ICAM555_ROS488_VECad647_placa19_.2023-06-12-13-28-34	/scratch/iuricv/12-06-23_HAEC_siRNA_placa19/ICAM555_ROS488_VECad647_placa19_.2023-06-12-13-28-34	Done	255
-1	-1	-1	-1	632.0	0.0	0.0	2.2000000000000455	0.0	9.720000000000027	ICAM555_ROS488_VECad647_placa19__Plate_D_p00_0_B12f04d0.TIF	ICAM555_ROS488_VECad647_placa19__Plate_D_p00_0_B12f04d2.TIF	ICAM555_ROS488_VECad647_placa19__Plate_D_p00_0_B12f04d1.TIF	ICAM555_ROS488_VECad647_placa19__Plate_D_p00_0_B12f04d3.TIF	0	0	0	0	125	2964	1	1536	1536	1536	1536	125	b'eLtkZxrlG21KDJmunJMhMB+YjDYlBl2MjDZbBl+cjDaRBmOsGFMpVkDVix0AR2gEhw=='	e3879d79877efc9c96d5079eb70b8c60	776fc9f4e251c8b88764e45a68b12b5e	257518343ac9f7620cb70f5acf3bf85a	582752580f1cb235f66e59bd807ba0d3	1137.3800066964118	694.0481468610045	0.0	1196.767845473282	656.7636751835122	0.0	0	0	0	0	0	0	0	/scratch/iuricv/12-06-23_HAEC_siRNA_placa19/ICAM555_ROS488_VECad647_placa19_.2023-06-12-13-28-34	/scratch/iuricv/12-06-23_HAEC_siRNA_placa19/ICAM555_ROS488_VECad647_placa19_.2023-06-12-13-28-34	/scratch/iuricv/12-06-23_HAEC_siRNA_placa19/ICAM555_ROS488_VECad647_placa19_.2023-06-12-13-28-34	/scratch/iuricv/12-06-23_HAEC_siRNA_placa19/ICAM555_ROS488_VECad647_placa19_.2023-06-12-13-28-34	Done	255
-1	-1	-1	-1	845.0	0.0	0.0	2.25	0.0	6.539999999999964	ICAM555_ROS488_VECad647_placa19__Plate_D_p00_0_B12f05d0.TIF	ICAM555_ROS488_VECad647_placa19__Plate_D_p00_0_B12f05d2.TIF	ICAM555_ROS488_VECad647_placa19__Plate_D_p00_0_B12f05d1.TIF	ICAM555_ROS488_VECad647_placa19__Plate_D_p00_0_B12f05d3.TIF	0	0	0	0	126	2964	1	1536	1536	1536	1536	126	b'eLtkZxrlG21KDJmunJMhMB+YjjYlBl2MjDZbBl+cjDaRBmOsGFMpVkDVix0AUiAEiw=='	b884049c45fcb5610764a3bac742800c	20811346546363ed234f1f04e45d1815	c6c6cd684fbfb9e464b7a7619cda231d	3274c8dd3b3d40ddf6ad6fa46bea555d	957.670587837234	688.7053900328212	0.0	927.7720207253886	650.5147783251232	0.0	0	0	0	0	0	0	0	/scratch/iuricv/12-06-23_HAEC_siRNA_placa19/ICAM555_ROS488_VECad647_placa19_.2023-06-12-13-28-34	/scratch/iuricv/12-06-23_HAEC_siRNA_placa19/ICAM555_ROS488_VECad647_placa19_.2023-06-12-13-28-34	/scratch/iuricv/12-06-23_HAEC_siRNA_placa19/ICAM555_ROS488_VECad647_placa19_.2023-06-12-13-28-34	/scratch/iuricv/12-06-23_HAEC_siRNA_placa19/ICAM555_ROS488_VECad647_placa19_.2023-06-12-13-28-34	Done	255
-1	-1	-1	-1	643.0	0.0	0.0	2.1399999999999864	0.0	3.5	ICAM555_ROS488_VECad647_placa19__Plate_D_p00_0_B12f06d0.TIF	ICAM555_ROS488_VECad647_placa19__Plate_D_p00_0_B12f06d2.TIF	ICAM555_ROS488_VECad647_placa19__Plate_D_p00_0_B12f06d1.TIF	ICAM555_ROS488_VECad647_placa19__Plate_D_p00_0_B12f06d3.TIF	0	0	0	0	127	2964	1	1536	1536	1536	1536	127	b'eLtkZxrlG21KDJmunJPhaFNiUMbIaLNl8MXJaBNpMMaKMZViBVS92AEAXNgEjw=='	c688f68054371df166577aade708d725	bdeeeccd6d68e19adf7fe97cf5ce39ca	6e9059dfa99c1dcfef6f4bc0f20043b0	5bb9520e93cc9cc8276b7bfc9499e28e	1008.9641886325477	712.2414469635528	0.0	1013.8665338645418	682.85546875	0.0	0	0	0	0	0	0	0	/scratch/iuricv/12-06-23_HAEC_siRNA_placa19/ICAM555_ROS488_VECad647_placa19_.2023-06-12-13-28-34	/scratch/iuricv/12-06-23_HAEC_siRNA_placa19/ICAM555_ROS488_VECad647_placa19_.2023-06-12-13-28-34	/scratch/iuricv/12-06-23_HAEC_siRNA_placa19/ICAM555_ROS488_VECad647_placa19_.2023-06-12-13-28-34	/scratch/iuricv/12-06-23_HAEC_siRNA_placa19/ICAM555_ROS488_VECad647_placa19_.2023-06-12-13-28-34	Done	255
-1	-1	-1	-1	812.0	0.0	0.0	2.189999999999941	0.0	5.110000000000127	ICAM555_ROS488_VECad647_placa19__Plate_D_p00_0_B12f07d0.TIF	ICAM555_ROS488_VECad647_placa19__Plate_D_p00_0_B12f07d2.TIF	ICAM555_ROS488_VECad647_placa19__Plate_D_p00_0_B12f07d1.TIF	ICAM555_ROS488_VECad647_placa19__Plate_D_p00_0_B12f07d3.TIF	0	0	0	0	128	2964	1	1536	1536	1536	1536	128	b'eLtkZxrlG21KDJmunJMhMB+YjzYlBl2MjDZbBl+cjDaRBmOsGFMpVkDVix0AZ5AEkw=='	1b01e1ebf765d769778fdb70198a729e	9320d4b510d7bb2e394c7d4c277bf2a9	8fa4958e1c790f91c609f8a05773506e	95d1a16eb4e61fb83ed78d223ff3dc7c	959.124462338686	730.4546732203545	0.0	936.1878998019833	705.2529109763555	0.0	0	0	0	0	0	0	0	/scratch/iuricv/12-06-23_HAEC_siRNA_placa19/ICAM555_ROS488_VECad647_placa19_.2023-06-12-13-28-34	/scratch/iuricv/12-06-23_HAEC_siRNA_placa19/ICAM555_ROS488_VECad647_placa19_.2023-06-12-13-28-34	/scratch/iuricv/12-06-23_HAEC_siRNA_placa19/ICAM555_ROS488_VECad647_placa19_.2023-06-12-13-28-34	/scratch/iuricv/12-06-23_HAEC_siRNA_placa19/ICAM555_ROS488_VECad647_placa19_.2023-06-12-13-28-34	Done	255
-1	-1	-1	-1	968.0	0.0	0.0	2.160000000000082	0.0	2.8799999999998818	ICAM555_ROS488_VECad647_placa19__Plate_D_p00_0_B12f08d0.TIF	ICAM555_ROS488_VECad647_placa19__Plate_D_p00_0_B12f08d2.TIF	ICAM555_ROS488_VECad647_placa19__Plate_D_p00_0_B12f08d1.TIF	ICAM555_ROS488_VECad647_placa19__Plate_D_p00_0_B12f08d3.TIF	0	0	0	0	129	2964	1	1536	1536	1536	1536	129	b'eLtkZxrlG21KDJmunJMhMB9YjDYlBl2MjDZbBl+cjDaRBmOsGFMpVkDVix0AckgElw=='	2b52203a13b257c8d50b6c76fbede452	28d2010ac34f7b324cc131d64565949f	d6ca33dcfc4f3461563ee69dc5c844ab	46877d460e23cf5b7c8413d7a0925cc5	973.4086138501823	801.5809765331777	0.0	985.8898729214234	827.8975572502063	0.0	0	0	0	0	0	0	0	/scratch/iuricv/12-06-23_HAEC_siRNA_placa19/ICAM555_ROS488_VECad647_placa19_.2023-06-12-13-28-34	/scratch/iuricv/12-06-23_HAEC_siRNA_placa19/ICAM555_ROS488_VECad647_placa19_.2023-06-12-13-28-34	/scratch/iuricv/12-06-23_HAEC_siRNA_placa19/ICAM555_ROS488_VECad647_placa19_.2023-06-12-13-28-34	/scratch/iuricv/12-06-23_HAEC_siRNA_placa19/ICAM555_ROS488_VECad647_placa19_.2023-06-12-13-28-34	Done	255
-1	-1	-1	-1	684.0	0.0	0.0	2.160000000000082	0.0	3.160000000000082	ICAM555_ROS488_VECad647_placa19__Plate_D_p00_0_B12f09d0.TIF	ICAM555_ROS488_VECad647_placa19__Plate_D_p00_0_B12f09d2.TIF	ICAM555_ROS488_VECad647_placa19__Plate_D_p00_0_B12f09d1.TIF	ICAM555_ROS488_VECad647_placa19__Plate_D_p00_0_B12f09d3.TIF	0	0	0	0	130	2964	1	1536	1536	1536	1536	130	b'eLtkZxrlG21KDJmunJOh0WhXbjDGyGizZfDFyWgTaTDGijGVYgVUvdgBAH0ABJs='	05fc017f8602f50ceabbc9bbec929666	7f6b79483bd975d4910d094a53884d81	43930d868208e2e3a6db6f70558c21f4	d8cae4ae79bf102d7c409f4692c29db3	972.872841242054	818.6098674317901	0.0	919.9649561654278	854.1615537315745	0.0	0	0	0	0	0	0	0	/scratch/iuricv/12-06-23_HAEC_siRNA_placa19/ICAM555_ROS488_VECad647_placa19_.2023-06-12-13-28-34	/scratch/iuricv/12-06-23_HAEC_siRNA_placa19/ICAM555_ROS488_VECad647_placa19_.2023-06-12-13-28-34	/scratch/iuricv/12-06-23_HAEC_siRNA_placa19/ICAM555_ROS488_VECad647_placa19_.2023-06-12-13-28-34	/scratch/iuricv/12-06-23_HAEC_siRNA_placa19/ICAM555_ROS488_VECad647_placa19_.2023-06-12-13-28-34	Done	255
-1	-1	-1	-1	747.0	0.0	0.0	2.199999999999932	0.0	3.4299999999998363	ICAM555_ROS488_VECad647_placa19__Plate_D_p00_0_B12f10d0.TIF	ICAM555_ROS488_VECad647_placa19__Plate_D_p00_0_B12f10d2.TIF	ICAM555_ROS488_VECad647_placa19__Plate_D_p00_0_B12f10d1.TIF	ICAM555_ROS488_VECad647_placa19__Plate_D_p00_0_B12f10d3.TIF	0	0	0	0	131	2964	1	1536	1536	1536	1536	131	b'eLtkZxrlG21KDJmunJOhUZrh6Fjh4IuR0WbL4IuT0SbSYIwVYyrFCqh6sQMAJ0QEew=='	53dc9b5037db20c6f5741b84b77a8a67	49e40badda7e2a10908a013475ba5760	a2980b203057af16e200e3941f2899ad	fcf1eab76567a88c61bb458a4e22813e	1019.0262421716617	807.6362286185437	0.0	1008.591304347826	828.6145454545455	0.0	0	0	0	0	0	0	0	/scratch/iuricv/12-06-23_HAEC_siRNA_placa19/ICAM555_ROS488_VECad647_placa19_.2023-06-12-13-28-34	/scratch/iuricv/12-06-23_HAEC_siRNA_placa19/ICAM555_ROS488_VECad647_placa19_.2023-06-12-13-28-34	/scratch/iuricv/12-06-23_HAEC_siRNA_placa19/ICAM555_ROS488_VECad647_placa19_.2023-06-12-13-28-34	/scratch/iuricv/12-06-23_HAEC_siRNA_placa19/ICAM555_ROS488_VECad647_placa19_.2023-06-12-13-28-34	Done	255
-1	-1	-1	-1	687.0	0.0	0.0	2.130000000000109	0.0	2.5400000000000773	ICAM555_ROS488_VECad647_placa19__Plate_D_p00_0_B12f11d0.TIF	ICAM555_ROS488_VECad647_placa19__Plate_D_p00_0_B12f11d2.TIF	ICAM555_ROS488_VECad647_placa19__Plate_D_p00_0_B12f11d1.TIF	ICAM555_ROS488_VECad647_placa19__Plate_D_p00_0_B12f11d3.TIF	0	0	0	0	132	2964	1	1536	1536	1536	1536	132	b'eLtkZxrlG21KDJmunJOhUZqh4WhTYtDFyGizZfDFyWgTaTDGijGVYgVUvdgBADH8BH8='	c5ed30b04b60814a4c4f227e52961992	50b26635ba9e33fdfe5835b1c8aaf7bb	2756a0e55ce4bf7b275942636469f09c	0eb42cbebfadaf470cde484df85556b2	1077.7610142613958	784.3265218936687	0.0	1092.0794223826715	798.9158110882956	0.0	0	0	0	0	0	0	0	/scratch/iuricv/12-06-23_HAEC_siRNA_placa19/ICAM555_ROS488_VECad647_placa19_.2023-06-12-13-28-34	/scratch/iuricv/12-06-23_HAEC_siRNA_placa19/ICAM555_ROS488_VECad647_placa19_.2023-06-12-13-28-34	/scratch/iuricv/12-06-23_HAEC_siRNA_placa19/ICAM555_ROS488_VECad647_placa19_.2023-06-12-13-28-34	/scratch/iuricv/12-06-23_HAEC_siRNA_placa19/ICAM555_ROS488_VECad647_placa19_.2023-06-12-13-28-34	Done	255
-1	-1	-1	-1	1094.0	0.0	0.0	2.2099999999999227	0.0	3.2100000000000364	ICAM555_ROS488_VECad647_placa19__Plate_D_p00_0_C02f00d0.TIF	ICAM555_ROS488_VECad647_placa19__Plate_D_p00_0_C02f00d2.TIF	ICAM555_ROS488_VECad647_placa19__Plate_D_p00_0_C02f00d1.TIF	ICAM555_ROS488_VECad647_placa19__Plate_D_p00_0_C02f00d3.TIF	0	0	0	0	133	2964	1	1536	1536	1536	1536	133	b'eLtkZxrlG21KDJmunPPoWOHgjJHRZsvgi5PRJtJgjBVjKsUKqHqxAwAcjAR3'	05450518846d50b78e4a026c0fd23ead	daca01577d66e24d3ba5911ea4858737	7bb67857993bfeaccf57e4362997c754	7b4dc88837e9274ccb90d88a4e144c7c	1157.610941530428	693.2178211896121	0.0	1227.1974099386389	668.4102136995206	0.0	0	0	0	0	0	0	0	/scratch/iuricv/12-06-23_HAEC_siRNA_placa19/ICAM555_ROS488_VECad647_placa19_.2023-06-12-13-28-34	/scratch/iuricv/12-06-23_HAEC_siRNA_placa19/ICAM555_ROS488_VECad647_placa19_.2023-06-12-13-28-34	/scratch/iuricv/12-06-23_HAEC_siRNA_placa19/ICAM555_ROS488_VECad647_placa19_.2023-06-12-13-28-34	/scratch/iuricv/12-06-23_HAEC_siRNA_placa19/ICAM555_ROS488_VECad647_placa19_.2023-06-12-13-28-34	Done	255
-1	-1	-1	-1	1325.0	0.0	0.0	2.2500000000001137	0.0	5.189999999999941	ICAM555_ROS488_VECad647_placa19__Plate_D_p00_0_C02f01d0.TIF	ICAM555_ROS488_VECad647_placa19__Plate_D_p00_0_C02f01d2.TIF	ICAM555_ROS488_VECad647_placa19__Plate_D_p00_0_C02f01d1.TIF	ICAM555_ROS488_VECad647_placa19__Plate_D_p00_0_C02f01d3.TIF	0	0	0	0	134	2964	1	1536	1536	1536	1536	134	b'eLtkZxrlG21KDJmunDMoHxiONiUGXYyMNlsGX5yMNpEGY6wYUylWQNWLHQAnRAR7'	7c99f53f8e7f940d36dbcab5c7ffdef9	ceb685972e0d7103da8a9966537ca21e	252d82663567768e8fe9befeab11e5c7	e88996522674280b1cc9bf876c73c1a3	1117.0086781873104	760.6500796840925	0.0	1168.857142857143	744.700296735905	0.0	0	0	0	0	0	0	0	/scratch/iuricv/12-06-23_HAEC_siRNA_placa19/ICAM555_ROS488_VECad647_placa19_.2023-06-12-13-28-34	/scratch/iuricv/12-06-23_HAEC_siRNA_placa19/ICAM555_ROS488_VECad647_placa19_.2023-06-12-13-28-34	/scratch/iuricv/12-06-23_HAEC_siRNA_placa19/ICAM555_ROS488_VECad647_placa19_.2023-06-12-13-28-34	/scratch/iuricv/12-06-23_HAEC_siRNA_placa19/ICAM555_ROS488_VECad647_placa19_.2023-06-12-13-28-34	Done	255
-1	-1	-1	-1	617.0	0.0	0.0	2.3199999999999363	0.0	2.490000000000123	ICAM555_ROS488_VECad647_placa19__Plate_D_p00_0_C02f02d0.TIF	ICAM555_ROS488_VECad647_placa19__Plate_D_p00_0_C02f02d2.TIF	ICAM555_ROS488_VECad647_placa19__Plate_D_p00_0_C02f02d1.TIF	ICAM555_ROS488_VECad647_placa19__Plate_D_p00_0_C02f02d3.TIF	0	0	0	0	135	2964	1	1536	1536	1536	1536	135	b'eLtkZxrlG21KDJmunDMoHxiNNiUGXYyMNlsGX5yMNpEGY6wYUylWQNWLHQAx/AR/'	b3296783c91d361eee27df96560e6d27	e6100566942101be2c67306eac1fec90	b866ce8e85e2f53284ec8e26e85742a2	50864f89762404c566cf9c298062c4ba	1052.0059745888157	745.1062895109709	0.0	1057.3475609756097	709.874213836478	0.0	0	0	0	0	0	0	0	/scratch/iuricv/12-06-23_HAEC_siRNA_placa19/ICAM555_ROS488_VECad647_placa19_.2023-06-12-13-28-34	/scratch/iuricv/12-06-23_HAEC_siRNA_placa19/ICAM555_ROS488_VECad647_placa19_.2023-06-12-13-28-34	/scratch/iuricv/12-06-23_HAEC_siRNA_placa19/ICAM555_ROS488_VECad647_placa19_.2023-06-12-13-28-34	/scratch/iuricv/12-06-23_HAEC_siRNA_placa19/ICAM555_ROS488_VECad647_placa19_.2023-06-12-13-28-34	Done	255
-1	-1	-1	-1	591.0	0.0	0.0	2.1900000000000546	0.0	2.3599999999999	ICAM555_ROS488_VECad647_placa19__Plate_D_p00_0_C02f03d0.TIF	ICAM555_ROS488_VECad647_placa19__Plate_D_p00_0_C02f03d2.TIF	ICAM555_ROS488_VECad647_placa19__Plate_D_p00_0_C02f03d1.TIF	ICAM555_ROS488_VECad647_placa19__Plate_D_p00_0_C02f03d3.TIF	0	0	0	0	136	2964	1	1536	1536	1536	1536	136	b'eLtkZxrlG21KDJmunDMkH4w2JQZbjIw2WwZfnIw2kQZjrBhTKVZA1YsdADy0BIM='	54000f73a77a3d375d4dc128e28156c9	2509bbb668b46482435ebc627e513e96	e47a43d27dedd54d8e3c3ee51e1c458d	45aba1b5c10a0e937a8365a7e6f3184d	1058.8458027950999	796.7773805854895	0.0	1083.980343980344	797.0501474926253	0.0	0	0	0	0	0	0	0	/scratch/iuricv/12-06-23_HAEC_siRNA_placa19/ICAM555_ROS488_VECad647_placa19_.2023-06-12-13-28-34	/scratch/iuricv/12-06-23_HAEC_siRNA_placa19/ICAM555_ROS488_VECad647_placa19_.2023-06-12-13-28-34	/scratch/iuricv/12-06-23_HAEC_siRNA_placa19/ICAM555_ROS488_VECad647_placa19_.2023-06-12-13-28-34	/scratch/iuricv/12-06-23_HAEC_siRNA_placa19/ICAM555_ROS488_VECad647_placa19_.2023-06-12-13-28-34	Done	255
-1	-1	-1	-1	581.0	0.0	0.0	2.130000000000109	0.0	3.409999999999968	ICAM555_ROS488_VECad647_placa19__Plate_D_p00_0_C02f04d0.TIF	ICAM555_ROS488_VECad647_placa19__Plate_D_p00_0_C02f04d2.TIF	ICAM555_ROS488_VECad647_placa19__Plate_D_p00_0_C02f04d1.TIF	ICAM555_ROS488_VECad647_placa19__Plate_D_p00_0_C02f04d3.TIF	0	0	0	0	137	2964	1	1536	1536	1536	1536	137	b'eLtkZxrlG21KDJmunDMoH5iMNiUGXYyMNlsGX5yMNpEGY6wYUylWQNWLHQBHbASH'	9a8bab47bf0dbafd2f55244f3130fa33	2fffb3afa5b95ebd361b0a49a0c772d2	70aa480d36ccc909f80bb88b4de0d54c	6d7ce589d5f1c2ae67eaeb85c91d9129	1062.7335432366667	728.2887804279151	0.0	1077.851318944844	703.4200477326968	0.0	0	0	0	0	0	0	0	/scratch/iuricv/12-06-23_HAEC_siRNA_placa19/ICAM555_ROS488_VECad647_placa19_.2023-06-12-13-28-34	/scratch/iuricv/12-06-23_HAEC_siRNA_placa19/ICAM555_ROS488_VECad647_placa19_.2023-06-12-13-28-34	/scratch/iuricv/12-06-23_HAEC_siRNA_placa19/ICAM555_ROS488_VECad647_placa19_.2023-06-12-13-28-34	/scratch/iuricv/12-06-23_HAEC_siRNA_placa19/ICAM555_ROS488_VECad647_placa19_.2023-06-12-13-28-34	Done	255
-1	-1	-1	-1	686.0	0.0	0.0	2.169999999999959	0.0	2.5499999999999545	ICAM555_ROS488_VECad647_placa19__Plate_D_p00_0_C02f05d0.TIF	ICAM555_ROS488_VECad647_placa19__Plate_D_p00_0_C02f05d2.TIF	ICAM555_ROS488_VECad647_placa19__Plate_D_p00_0_C02f05d1.TIF	ICAM555_ROS488_VECad647_placa19__Plate_D_p00_0_C02f05d3.TIF	0	0	0	0	138	2964	1	1536	1536	1536	1536	138	b'eLtkZxrlG21KDJmunDMoH5iONiUGXYyMNlsGX5yMNpEGY6wYUylWQNWLHQBSJASL'	acfe9b5c4f3a3106ac8a7927e549d9f5	ea0bcc78b49808ecd1d4c63e2987b0ec	62232876f26cf289c342bf6fd19edde5	7bf7046713cd75728016e62ad1f2407a	1032.5490158009134	739.8606325438393	0.0	1080.782167799095	725.5	0.0	0	0	0	0	0	0	0	/scratch/iuricv/12-06-23_HAEC_siRNA_placa19/ICAM555_ROS488_VECad647_placa19_.2023-06-12-13-28-34	/scratch/iuricv/12-06-23_HAEC_siRNA_placa19/ICAM555_ROS488_VECad647_placa19_.2023-06-12-13-28-34	/scratch/iuricv/12-06-23_HAEC_siRNA_placa19/ICAM555_ROS488_VECad647_placa19_.2023-06-12-13-28-34	/scratch/iuricv/12-06-23_HAEC_siRNA_placa19/ICAM555_ROS488_VECad647_placa19_.2023-06-12-13-28-34	Done	255
-1	-1	-1	-1	697.0	0.0	0.0	2.1299999999999955	0.0	2.6399999999999864	ICAM555_ROS488_VECad647_placa19__Plate_D_p00_0_C02f06d0.TIF	ICAM555_ROS488_VECad647_placa19__Plate_D_p00_0_C02f06d2.TIF	ICAM555_ROS488_VECad647_placa19__Plate_D_p00_0_C02f06d1.TIF	ICAM555_ROS488_VECad647_placa19__Plate_D_p00_0_C02f06d3.TIF	0	0	0	0	139	2964	1	1536	1536	1536	1536	139	b'eLtkZxrlG21KDJmunPNoU2Jwxshos2XwxcloE2kwxooxlWIFVL3YAQBc3ASP'	f65d903c34a61c8020b581fcb578df2f	f476040ce1fad26ec241ac70fc6c771f	ea829b7deda8e2e2c4d9e0285ecd5e84	7c694ef64951da6453c60171317dccbf	982.6035853122376	730.0512047023725	0.0	957.9390862944163	707.6509240246406	0.0	0	0	0	0	0	0	0	/scratch/iuricv/12-06-23_HAEC_siRNA_placa19/ICAM555_ROS488_VECad647_placa19_.2023-06-12-13-28-34	/scratch/iuricv/12-06-23_HAEC_siRNA_placa19/ICAM555_ROS488_VECad647_placa19_.2023-06-12-13-28-34	/scratch/iuricv/12-06-23_HAEC_siRNA_placa19/ICAM555_ROS488_VECad647_placa19_.2023-06-12-13-28-34	/scratch/iuricv/12-06-23_HAEC_siRNA_placa19/ICAM555_ROS488_VECad647_placa19_.2023-06-12-13-28-34	Done	255
-1	-1	-1	-1	1200.0	0.0	0.0	2.150000000000091	0.0	3.9699999999999136	ICAM555_ROS488_VECad647_placa19__Plate_D_p00_0_C02f07d0.TIF	ICAM555_ROS488_VECad647_placa19__Plate_D_p00_0_C02f07d2.TIF	ICAM555_ROS488_VECad647_placa19__Plate_D_p00_0_C02f07d1.TIF	ICAM555_ROS488_VECad647_placa19__Plate_D_p00_0_C02f07d3.TIF	0	0	0	0	140	2964	1	1536	1536	1536	1536	140	b'eLtkZxrlG21KDJmunDMoH5iPNiUGXYyMNlsGX5yMNpEGY6wYUylWQNWLHQBnlAST'	540f736d3a07b6d7e33bbb0e1b77d307	7258b564a558b7f6d9753fb80cb3f6a2	6cd39b36f9137dc7a095e52e260b2115	407e7dadda7e9f103c25e87b9d9254ba	863.3586859853284	678.152336375812	0.0	773.2938683832724	620.2472445850105	0.0	0	0	0	0	0	0	0	/scratch/iuricv/12-06-23_HAEC_siRNA_placa19/ICAM555_ROS488_VECad647_placa19_.2023-06-12-13-28-34	/scratch/iuricv/12-06-23_HAEC_siRNA_placa19/ICAM555_ROS488_VECad647_placa19_.2023-06-12-13-28-34	/scratch/iuricv/12-06-23_HAEC_siRNA_placa19/ICAM555_ROS488_VECad647_placa19_.2023-06-12-13-28-34	/scratch/iuricv/12-06-23_HAEC_siRNA_placa19/ICAM555_ROS488_VECad647_placa19_.2023-06-12-13-28-34	Done	255
-1	-1	-1	-1	1068.0	0.0	0.0	2.1800000000000637	0.0	5.17999999999995	ICAM555_ROS488_VECad647_placa19__Plate_D_p00_0_C02f08d0.TIF	ICAM555_ROS488_VECad647_placa19__Plate_D_p00_0_C02f08d2.TIF	ICAM555_ROS488_VECad647_placa19__Plate_D_p00_0_C02f08d1.TIF	ICAM555_ROS488_VECad647_placa19__Plate_D_p00_0_C02f08d3.TIF	0	0	0	0	141	2964	1	1536	1536	1536	1536	141	b'eLtkZxrlG21KDJmunDMoH1iMNiUGXYyMNlsGX5yMNpEGY6wYUylWQNWLHQByTASX'	312d8188ba7b9210f6b893aeefe06c58	84e8c27d7008288b74cd64e4b851046d	62bacf0ca38f1dbf99739d409d6a7302	7197d21a848cffeab1b3599da5f693e4	946.9972267644216	835.7610880195343	0.0	896.2487295189696	876.4876121635095	0.0	0	0	0	0	0	0	0	/scratch/iuricv/12-06-23_HAEC_siRNA_placa19/ICAM555_ROS488_VECad647_placa19_.2023-06-12-13-28-34	/scratch/iuricv/12-06-23_HAEC_siRNA_placa19/ICAM555_ROS488_VECad647_placa19_.2023-06-12-13-28-34	/scratch/iuricv/12-06-23_HAEC_siRNA_placa19/ICAM555_ROS488_VECad647_placa19_.2023-06-12-13-28-34	/scratch/iuricv/12-06-23_HAEC_siRNA_placa19/ICAM555_ROS488_VECad647_placa19_.2023-06-12-13-28-34	Done	255
-1	-1	-1	-1	727.0	0.0	0.0	2.1399999999999864	0.0	5.670000000000073	ICAM555_ROS488_VECad647_placa19__Plate_D_p00_0_C02f09d0.TIF	ICAM555_ROS488_VECad647_placa19__Plate_D_p00_0_C02f09d2.TIF	ICAM555_ROS488_VECad647_placa19__Plate_D_p00_0_C02f09d1.TIF	ICAM555_ROS488_VECad647_placa19__Plate_D_p00_0_C02f09d3.TIF	0	0	0	0	142	2964	1	1536	1536	1536	1536	142	b'eLtkZxrlG21KDJmunDMoH4x25QZfjIw2WwZfnIw2kQZjrBhTKVZA1YsdAH0EBJs='	3aac1b004585846f464459190f401993	3a24f65608425840c244fc7a486bc857	ba92cc1fdde38106fd43b4de08169e96	cbd6bf238154a031950bfcafa408c250	932.9021332109921	820.7136878380669	0.0	885.5451127819549	862.0826210826211	0.0	0	0	0	0	0	0	0	/scratch/iuricv/12-06-23_HAEC_siRNA_placa19/ICAM555_ROS488_VECad647_placa19_.2023-06-12-13-28-34	/scratch/iuricv/12-06-23_HAEC_siRNA_placa19/ICAM555_ROS488_VECad647_placa19_.2023-06-12-13-28-34	/scratch/iuricv/12-06-23_HAEC_siRNA_placa19/ICAM555_ROS488_VECad647_placa19_.2023-06-12-13-28-34	/scratch/iuricv/12-06-23_HAEC_siRNA_placa19/ICAM555_ROS488_VECad647_placa19_.2023-06-12-13-28-34	Done	255
-1	-1	-1	-1	1011.0	0.0	0.0	2.0799999999999272	0.0	5.169999999999959	ICAM555_ROS488_VECad647_placa19__Plate_D_p00_0_C02f10d0.TIF	ICAM555_ROS488_VECad647_placa19__Plate_D_p00_0_C02f10d2.TIF	ICAM555_ROS488_VECad647_placa19__Plate_D_p00_0_C02f10d1.TIF	ICAM555_ROS488_VECad647_placa19__Plate_D_p00_0_C02f10d3.TIF	0	0	0	0	143	2964	1	1536	1536	1536	1536	143	b'eLtkZxrlG21KDJmunDMwHxiOjhUOvhgZbbYMvjgZbSINxlgxplKsgKoXOwAnSAR7'	55a3dfd96c84545b81612f41503f803e	02786f801e426c503cecbe8e71d30692	0bf9ea8360a85b3f4cf6244778b82183	2525756376144f95cf7bd7c373eca94b	1020.4625504225888	823.0225764043133	0.0	1046.574412532637	846.8767772511849	0.0	0	0	0	0	0	0	0	/scratch/iuricv/12-06-23_HAEC_siRNA_placa19/ICAM555_ROS488_VECad647_placa19_.2023-06-12-13-28-34	/scratch/iuricv/12-06-23_HAEC_siRNA_placa19/ICAM555_ROS488_VECad647_placa19_.2023-06-12-13-28-34	/scratch/iuricv/12-06-23_HAEC_siRNA_placa19/ICAM555_ROS488_VECad647_placa19_.2023-06-12-13-28-34	/scratch/iuricv/12-06-23_HAEC_siRNA_placa19/ICAM555_ROS488_VECad647_placa19_.2023-06-12-13-28-34	Done	255
-1	-1	-1	-1	666.0	0.0	0.0	2.1399999999999864	0.0	2.519999999999982	ICAM555_ROS488_VECad647_placa19__Plate_D_p00_0_C02f11d0.TIF	ICAM555_ROS488_VECad647_placa19__Plate_D_p00_0_C02f11d2.TIF	ICAM555_ROS488_VECad647_placa19__Plate_D_p00_0_C02f11d1.TIF	ICAM555_ROS488_VECad647_placa19__Plate_D_p00_0_C02f11d3.TIF	0	0	0	0	144	2964	1	1536	1536	1536	1536	144	b'eLtkZxrlG21KDJmunDMwHxgajjYlBl2MjDZbBl+cjDaRBmOsGFMpVkDVix0AMgAEfw=='	32c4ae9d092bdd1af6dce06d795390a6	b816583e69022243559a359498521283	232e84f856c2ba96e2b62730ff9af8b1	9193bcb2ebac0fc1ddfda1b8acef272c	1091.1809091114408	781.1247857448611	0.0	1128.2342400325192	793.9092992812755	0.0	0	0	0	0	0	0	0	/scratch/iuricv/12-06-23_HAEC_siRNA_placa19/ICAM555_ROS488_VECad647_placa19_.2023-06-12-13-28-34	/scratch/iuricv/12-06-23_HAEC_siRNA_placa19/ICAM555_ROS488_VECad647_placa19_.2023-06-12-13-28-34	/scratch/iuricv/12-06-23_HAEC_siRNA_placa19/ICAM555_ROS488_VECad647_placa19_.2023-06-12-13-28-34	/scratch/iuricv/12-06-23_HAEC_siRNA_placa19/ICAM555_ROS488_VECad647_placa19_.2023-06-12-13-28-34	Done	255
-1	-1	-1	-1	1217.0	0.0	0.0	2.2100000000000364	0.0	3.269999999999982	ICAM555_ROS488_VECad647_placa19__Plate_D_p00_0_C03f00d0.TIF	ICAM555_ROS488_VECad647_placa19__Plate_D_p00_0_C03f00d2.TIF	ICAM555_ROS488_VECad647_placa19__Plate_D_p00_0_C03f00d1.TIF	ICAM555_ROS488_VECad647_placa19__Plate_D_p00_0_C03f00d3.TIF	0	0	0	0	145	2964	1	1536	1536	1536	1536	145	b'eLtkZxrlG21KDJmunDOoKzc6Vjj4YmS02TL44mS0iTQYY8WYSrECql7sACdQBHs='	51c6f27e04a8c617e0ad25facbf6f926	637157e0ade79e0a5aba36e0861cbdc0	e6babe29d5bb8d5e9d775e359296b2dc	c6366fb2df90c099ef65313ede09dd69	1070.4948896785586	731.6706492745802	0.0	1100.171270718232	723.2175732217573	0.0	0	0	0	0	0	0	0	/scratch/iuricv/12-06-23_HAEC_siRNA_placa19/ICAM555_ROS488_VECad647_placa19_.2023-06-12-13-28-34	/scratch/iuricv/12-06-23_HAEC_siRNA_placa19/ICAM555_ROS488_VECad647_placa19_.2023-06-12-13-28-34	/scratch/iuricv/12-06-23_HAEC_siRNA_placa19/ICAM555_ROS488_VECad647_placa19_.2023-06-12-13-28-34	/scratch/iuricv/12-06-23_HAEC_siRNA_placa19/ICAM555_ROS488_VECad647_placa19_.2023-06-12-13-28-34	Done	255
-1	-1	-1	-1	1409.0	0.0	0.0	2.169999999999959	0.0	3.6200000000000045	ICAM555_ROS488_VECad647_placa19__Plate_D_p00_0_C03f01d0.TIF	ICAM555_ROS488_VECad647_placa19__Plate_D_p00_0_C03f01d2.TIF	ICAM555_ROS488_VECad647_placa19__Plate_D_p00_0_C03f01d1.TIF	ICAM555_ROS488_VECad647_placa19__Plate_D_p00_0_C03f01d3.TIF	0	0	0	0	146	2964	1	1536	1536	1536	1536	146	b'eLtkZxrlG21KDJmunDOoK2c42pQYdDEy2mwZfHEy2kQajLFiTKVYAVUvdgAyCAR/'	9c20130d1de6eaf1620583d9ac0e3382	7d88ea08f012f70ae15adad9d1981f12	2127668176a33d7c4befc49125951bb5	e259ea68fff55930eda745d72b3e9bda	1265.0260847784746	827.8495830111252	0.0	1381.4959349593496	838.9594594594595	0.0	0	0	0	0	0	0	0	/scratch/iuricv/12-06-23_HAEC_siRNA_placa19/ICAM555_ROS488_VECad647_placa19_.2023-06-12-13-28-34	/scratch/iuricv/12-06-23_HAEC_siRNA_placa19/ICAM555_ROS488_VECad647_placa19_.2023-06-12-13-28-34	/scratch/iuricv/12-06-23_HAEC_siRNA_placa19/ICAM555_ROS488_VECad647_placa19_.2023-06-12-13-28-34	/scratch/iuricv/12-06-23_HAEC_siRNA_placa19/ICAM555_ROS488_VECad647_placa19_.2023-06-12-13-28-34	Done	255
-1	-1	-1	-1	622.0	0.0	0.0	2.0799999999999272	0.0	3.2100000000000364	ICAM555_ROS488_VECad647_placa19__Plate_D_p00_0_C03f02d0.TIF	ICAM555_ROS488_VECad647_placa19__Plate_D_p00_0_C03f02d2.TIF	ICAM555_ROS488_VECad647_placa19__Plate_D_p00_0_C03f02d1.TIF	ICAM555_ROS488_VECad647_placa19__Plate_D_p00_0_C03f02d3.TIF	0	0	0	0	147	2964	1	1536	1536	1536	1536	147	b'eLtkZxrlG21KDJmunDOoK2c02pQYdDEy2mwZfHEy2kQajLFiTKVYAVUvdgA8wASD'	575173e3a309593f3cdd8d812abf1df1	0614243bf59df95b18a7dbac561e0ec9	330018df1d8fc67fc5f41e224e02e904	1faf50cd6034900c3864fa633bb5e702	1070.616348630894	765.0966312911396	0.0	1104.6298537052228	772.7433469515136	0.0	0	0	0	0	0	0	0	/scratch/iuricv/12-06-23_HAEC_siRNA_placa19/ICAM555_ROS488_VECad647_placa19_.2023-06-12-13-28-34	/scratch/iuricv/12-06-23_HAEC_siRNA_placa19/ICAM555_ROS488_VECad647_placa19_.2023-06-12-13-28-34	/scratch/iuricv/12-06-23_HAEC_siRNA_placa19/ICAM555_ROS488_VECad647_placa19_.2023-06-12-13-28-34	/scratch/iuricv/12-06-23_HAEC_siRNA_placa19/ICAM555_ROS488_VECad647_placa19_.2023-06-12-13-28-34	Done	255
-1	-1	-1	-1	619.0	0.0	0.0	2.17999999999995	0.0	5.090000000000032	ICAM555_ROS488_VECad647_placa19__Plate_D_p00_0_C03f03d0.TIF	ICAM555_ROS488_VECad647_placa19__Plate_D_p00_0_C03f03d2.TIF	ICAM555_ROS488_VECad647_placa19__Plate_D_p00_0_C03f03d1.TIF	ICAM555_ROS488_VECad647_placa19__Plate_D_p00_0_C03f03d3.TIF	0	0	0	0	148	2964	1	1536	1536	1536	1536	148	b'eLtkZxrlG21KDJmunDOoK2c82pQYdDEy2mwZfHEy2kQajLFiTKVYAVUvdgBHeASH'	c8bf05b63d98f6122ed420977404cde7	99c6ddeec53bfb6aba6ffe126f780d04	36af5b7066e6d56ca660d53eb1bac7cb	c0566e6023efb1a019cd9efb6cc67f4f	1114.3472067159369	785.8249583572727	0.0	1164.755905511811	775.7223796033994	0.0	0	0	0	0	0	0	0	/scratch/iuricv/12-06-23_HAEC_siRNA_placa19/ICAM555_ROS488_VECad647_placa19_.2023-06-12-13-28-34	/scratch/iuricv/12-06-23_HAEC_siRNA_placa19/ICAM555_ROS488_VECad647_placa19_.2023-06-12-13-28-34	/scratch/iuricv/12-06-23_HAEC_siRNA_placa19/ICAM555_ROS488_VECad647_placa19_.2023-06-12-13-28-34	/scratch/iuricv/12-06-23_HAEC_siRNA_placa19/ICAM555_ROS488_VECad647_placa19_.2023-06-12-13-28-34	Done	255
-1	-1	-1	-1	583.0	0.0	0.0	2.150000000000091	0.0	3.3099999999999454	ICAM555_ROS488_VECad647_placa19__Plate_D_p00_0_C03f04d0.TIF	ICAM555_ROS488_VECad647_placa19__Plate_D_p00_0_C03f04d2.TIF	ICAM555_ROS488_VECad647_placa19__Plate_D_p00_0_C03f04d1.TIF	ICAM555_ROS488_VECad647_placa19__Plate_D_p00_0_C03f04d3.TIF	0	0	0	0	149	2964	1	1536	1536	1536	1536	149	b'eLtkZxrlG21KDJmunDOoK2cy2pQYdDEy2mwZfHEy2kQajLFiTKVYAVUvdgBSMASL'	70e8e368fc8dbe71b280f60b2688b591	6b69c947211fbd7356beed27c71e2a24	be766c2c77ec629f379b76b0dc154481	b172df45a9c2b5441b0708e908c95b31	1132.2861166897749	737.6995944879087	0.0	1207.3	740.4429530201343	0.0	0	0	0	0	0	0	0	/scratch/iuricv/12-06-23_HAEC_siRNA_placa19/ICAM555_ROS488_VECad647_placa19_.2023-06-12-13-28-34	/scratch/iuricv/12-06-23_HAEC_siRNA_placa19/ICAM555_ROS488_VECad647_placa19_.2023-06-12-13-28-34	/scratch/iuricv/12-06-23_HAEC_siRNA_placa19/ICAM555_ROS488_VECad647_placa19_.2023-06-12-13-28-34	/scratch/iuricv/12-06-23_HAEC_siRNA_placa19/ICAM555_ROS488_VECad647_placa19_.2023-06-12-13-28-34	Done	255
-1	-1	-1	-1	835.0	0.0	0.0	2.3899999999999864	0.0	2.740000000000009	ICAM555_ROS488_VECad647_placa19__Plate_D_p00_0_C03f05d0.TIF	ICAM555_ROS488_VECad647_placa19__Plate_D_p00_0_C03f05d2.TIF	ICAM555_ROS488_VECad647_placa19__Plate_D_p00_0_C03f05d1.TIF	ICAM555_ROS488_VECad647_placa19__Plate_D_p00_0_C03f05d3.TIF	0	0	0	0	150	2964	1	1536	1536	1536	1536	150	b'eLtkZxrlG21KDJmunDOoK2c62pQYdDEy2mwZfHEy2kQajLFiTKVYAVUvdgBc6ASP'	ed94f275b232fd93c239f8979c756c69	4d56a3792bc441ada296ef1c8947bbf8	e7b9d9134ffa82a4c7109281760cb458	6902184ba093dc7c72dd7ac675ae34e6	1025.6011698516322	742.9337842702821	0.0	1020.1654135338346	736.1784615384615	0.0	0	0	0	0	0	0	0	/scratch/iuricv/12-06-23_HAEC_siRNA_placa19/ICAM555_ROS488_VECad647_placa19_.2023-06-12-13-28-34	/scratch/iuricv/12-06-23_HAEC_siRNA_placa19/ICAM555_ROS488_VECad647_placa19_.2023-06-12-13-28-34	/scratch/iuricv/12-06-23_HAEC_siRNA_placa19/ICAM555_ROS488_VECad647_placa19_.2023-06-12-13-28-34	/scratch/iuricv/12-06-23_HAEC_siRNA_placa19/ICAM555_ROS488_VECad647_placa19_.2023-06-12-13-28-34	Done	255
-1	-1	-1	-1	830.0	0.0	0.0	2.519999999999982	0.0	2.67999999999995	ICAM555_ROS488_VECad647_placa19__Plate_D_p00_0_C03f06d0.TIF	ICAM555_ROS488_VECad647_placa19__Plate_D_p00_0_C03f06d2.TIF	ICAM555_ROS488_VECad647_placa19__Plate_D_p00_0_C03f06d1.TIF	ICAM555_ROS488_VECad647_placa19__Plate_D_p00_0_C03f06d3.TIF	0	0	0	0	151	2964	1	1536	1536	1536	1536	151	b'eLtkZxrlG21KDJmunDOoKzfalBh8MTLabBl8cTLaRBqMsWJMpVgBVS92AGegBJM='	e18bc6713483a9ff0b1d3a8ad8dabc9e	402e79b921c52f749825b1aef3311c2c	300c56ebd4bfd36d18207049b5af9b70	5b9fc96ded4619a08095cc842e9f55f9	981.6885490530593	679.9459874516122	0.0	967.3965526645939	653.9793307188999	0.0	0	0	0	0	0	0	0	/scratch/iuricv/12-06-23_HAEC_siRNA_placa19/ICAM555_ROS488_VECad647_placa19_.2023-06-12-13-28-34	/scratch/iuricv/12-06-23_HAEC_siRNA_placa19/ICAM555_ROS488_VECad647_placa19_.2023-06-12-13-28-34	/scratch/iuricv/12-06-23_HAEC_siRNA_placa19/ICAM555_ROS488_VECad647_placa19_.2023-06-12-13-28-34	/scratch/iuricv/12-06-23_HAEC_siRNA_placa19/ICAM555_ROS488_VECad647_placa19_.2023-06-12-13-28-34	Done	255
-1	-1	-1	-1	1228.0	0.0	0.0	2.6299999999999955	0.0	3.2899999999999636	ICAM555_ROS488_VECad647_placa19__Plate_D_p00_0_C03f07d0.TIF	ICAM555_ROS488_VECad647_placa19__Plate_D_p00_0_C03f07d2.TIF	ICAM555_ROS488_VECad647_placa19__Plate_D_p00_0_C03f07d1.TIF	ICAM555_ROS488_VECad647_placa19__Plate_D_p00_0_C03f07d3.TIF	0	0	0	0	152	2964	1	1536	1536	1536	1536	152	b'eLtkZxrlG21KDJmunDOoK2c+2pQYdDEy2mwZfHEy2kQajLFiTKVYAVUvdgByWASX'	1796e3cdd06bffb3bdc1e427850bf69d	06cae2241fb2c73eefdcff0326d352c9	3031f0001e80f523d6ec912bd4f02fab	428c2003663ca09eb704466743b0fa36	999.5964747265919	758.1299519835395	0.0	989.53511025233	749.6546749326885	0.0	0	0	0	0	0	0	0	/scratch/iuricv/12-06-23_HAEC_siRNA_placa19/ICAM555_ROS488_VECad647_placa19_.2023-06-12-13-28-34	/scratch/iuricv/12-06-23_HAEC_siRNA_placa19/ICAM555_ROS488_VECad647_placa19_.2023-06-12-13-28-34	/scratch/iuricv/12-06-23_HAEC_siRNA_placa19/ICAM555_ROS488_VECad647_placa19_.2023-06-12-13-28-34	/scratch/iuricv/12-06-23_HAEC_siRNA_placa19/ICAM555_ROS488_VECad647_placa19_.2023-06-12-13-28-34	Done	255
-1	-1	-1	-1	1298.0	0.0	0.0	2.4500000000000455	0.0	3.580000000000041	ICAM555_ROS488_VECad647_placa19__Plate_D_p00_0_C03f08d0.TIF	ICAM555_ROS488_VECad647_placa19__Plate_D_p00_0_C03f08d2.TIF	ICAM555_ROS488_VECad647_placa19__Plate_D_p00_0_C03f08d1.TIF	ICAM555_ROS488_VECad647_placa19__Plate_D_p00_0_C03f08d3.TIF	0	0	0	0	153	2964	1	1536	1536	1536	1536	153	b'eLtkZxrlG21KDJmunDOoK2cx2pQYdDEy2mwZfHEy2kQajLFiTKVYAVUvdgB9EASb'	825826658b919e591ba569a01344d6ec	1a10612f4ac1259865c5b17b7cd80928	c9a27d0f8c1824a472e736f8589928a7	b02baa53e2f40555b37506a620aca501	860.1153087345039	793.5161232719001	0.0	790.3515633826216	805.0220231859766	0.0	0	0	0	0	0	0	0	/scratch/iuricv/12-06-23_HAEC_siRNA_placa19/ICAM555_ROS488_VECad647_placa19_.2023-06-12-13-28-34	/scratch/iuricv/12-06-23_HAEC_siRNA_placa19/ICAM555_ROS488_VECad647_placa19_.2023-06-12-13-28-34	/scratch/iuricv/12-06-23_HAEC_siRNA_placa19/ICAM555_ROS488_VECad647_placa19_.2023-06-12-13-28-34	/scratch/iuricv/12-06-23_HAEC_siRNA_placa19/ICAM555_ROS488_VECad647_placa19_.2023-06-12-13-28-34	Done	255
-1	-1	-1	-1	928.0	0.0	0.0	2.4400000000000546	0.0	3.699999999999932	ICAM555_ROS488_VECad647_placa19__Plate_D_p00_0_C03f09d0.TIF	ICAM555_ROS488_VECad647_placa19__Plate_D_p00_0_C03f09d2.TIF	ICAM555_ROS488_VECad647_placa19__Plate_D_p00_0_C03f09d1.TIF	ICAM555_ROS488_VECad647_placa19__Plate_D_p00_0_C03f09d3.TIF	0	0	0	0	154	2964	1	1536	1536	1536	1536	154	b'eLtkZxrlG21KDJmunPNoV25wxshos2XwxcloE2kwxooxlWIFVL3YAQCHyASf'	477548ef1d9efc9a2fa8849b453d265e	534dcbd44969e69dc134fb75c36761ff	898d096f10fccb6937989da8900d6a20	7920528da6bcdc2c2ebe43da9c5113f0	951.5602012970094	801.7871399468075	0.0	916.5470626072042	827.9418639053254	0.0	0	0	0	0	0	0	0	/scratch/iuricv/12-06-23_HAEC_siRNA_placa19/ICAM555_ROS488_VECad647_placa19_.2023-06-12-13-28-34	/scratch/iuricv/12-06-23_HAEC_siRNA_placa19/ICAM555_ROS488_VECad647_placa19_.2023-06-12-13-28-34	/scratch/iuricv/12-06-23_HAEC_siRNA_placa19/ICAM555_ROS488_VECad647_placa19_.2023-06-12-13-28-34	/scratch/iuricv/12-06-23_HAEC_siRNA_placa19/ICAM555_ROS488_VECad647_placa19_.2023-06-12-13-28-34	Done	255
-1	-1	-1	-1	902.0	0.0	0.0	2.2899999999999636	0.0	7.769999999999982	ICAM555_ROS488_VECad647_placa19__Plate_D_p00_0_C03f10d0.TIF	ICAM555_ROS488_VECad647_placa19__Plate_D_p00_0_C03f10d2.TIF	ICAM555_ROS488_VECad647_placa19__Plate_D_p00_0_C03f10d1.TIF	ICAM555_ROS488_VECad647_placa19__Plate_D_p00_0_C03f10d3.TIF	0	0	0	0	155	2964	1	1536	1536	1536	1536	155	b'eLtkZxrlG21KDJmunDOwK2c4OlY4+GJktNky+OJktIk0GGPFmEqxAqpe7AAyDAR/'	6d18fdc432fad454bbd2d58c467faa79	d917958d1c35521e2e3278be32207c9a	e2e681c363d9348c43ec6b196972b658	d128ce7e52a9902d93256ad2b9143c3f	1109.1324492717067	768.5223364307628	0.0	1168.0282805429865	766.6653796653796	0.0	0	0	0	0	0	0	0	/scratch/iuricv/12-06-23_HAEC_siRNA_placa19/ICAM555_ROS488_VECad647_placa19_.2023-06-12-13-28-34	/scratch/iuricv/12-06-23_HAEC_siRNA_placa19/ICAM555_ROS488_VECad647_placa19_.2023-06-12-13-28-34	/scratch/iuricv/12-06-23_HAEC_siRNA_placa19/ICAM555_ROS488_VECad647_placa19_.2023-06-12-13-28-34	/scratch/iuricv/12-06-23_HAEC_siRNA_placa19/ICAM555_ROS488_VECad647_placa19_.2023-06-12-13-28-34	Done	255
-1	-1	-1	-1	590.0	0.0	0.0	2.5200000000000955	0.0	2.3899999999998727	ICAM555_ROS488_VECad647_placa19__Plate_D_p00_0_C03f11d0.TIF	ICAM555_ROS488_VECad647_placa19__Plate_D_p00_0_C03f11d2.TIF	ICAM555_ROS488_VECad647_placa19__Plate_D_p00_0_C03f11d1.TIF	ICAM555_ROS488_VECad647_placa19__Plate_D_p00_0_C03f11d3.TIF	0	0	0	0	156	2964	1	1536	1536	1536	1536	156	b'eLtkZxrlG21KDJmunDOwK2doONqUGHQxMtpsGXxxMtpEGoyxYkylWAFVL3YAPMQEgw=='	d74056319b15c2524e72e02f05d0eec3	a22dc968a8096f18e9f4858e9567554b	8770c84200363cf087403dfc6dcf97e8	18bace203851bbbffdd46b28598950f6	1090.5121798194766	737.6439593831714	0.0	1127.7408854166667	745.6730119934065	0.0	0	0	0	0	0	0	0	/scratch/iuricv/12-06-23_HAEC_siRNA_placa19/ICAM555_ROS488_VECad647_placa19_.2023-06-12-13-28-34	/scratch/iuricv/12-06-23_HAEC_siRNA_placa19/ICAM555_ROS488_VECad647_placa19_.2023-06-12-13-28-34	/scratch/iuricv/12-06-23_HAEC_siRNA_placa19/ICAM555_ROS488_VECad647_placa19_.2023-06-12-13-28-34	/scratch/iuricv/12-06-23_HAEC_siRNA_placa19/ICAM555_ROS488_VECad647_placa19_.2023-06-12-13-28-34	Done	255
-1	-1	-1	-1	884.0	0.0	0.0	2.3500000000001364	0.0	2.740000000000009	ICAM555_ROS488_VECad647_placa19__Plate_D_p00_0_C04f00d0.TIF	ICAM555_ROS488_VECad647_placa19__Plate_D_p00_0_C04f00d2.TIF	ICAM555_ROS488_VECad647_placa19__Plate_D_p00_0_C04f00d1.TIF	ICAM555_ROS488_VECad647_placa19__Plate_D_p00_0_C04f00d3.TIF	0	0	0	0	157	2964	1	1536	1536	1536	1536	157	b'eLtkZxrlG21KDJmunLOByehY4WCMkdFmy+CLk9Em0mCMFWMqxQqoerEDADIUBH8='	d9a511536c02b93d394766d69cfa3399	264674413b3cc1736b63c40ab0d00a3c	860336992bb576e031b36a59ea71e90b	288eb904e7be6096fa8c07c2a92c9060	1156.836129512871	743.1264137904602	0.0	1260.3847631715066	732.2300944491346	0.0	0	0	0	0	0	0	0	/scratch/iuricv/12-06-23_HAEC_siRNA_placa19/ICAM555_ROS488_VECad647_placa19_.2023-06-12-13-28-34	/scratch/iuricv/12-06-23_HAEC_siRNA_placa19/ICAM555_ROS488_VECad647_placa19_.2023-06-12-13-28-34	/scratch/iuricv/12-06-23_HAEC_siRNA_placa19/ICAM555_ROS488_VECad647_placa19_.2023-06-12-13-28-34	/scratch/iuricv/12-06-23_HAEC_siRNA_placa19/ICAM555_ROS488_VECad647_placa19_.2023-06-12-13-28-34	Done	255
-1	-1	-1	-1	1782.0	0.0	0.0	2.4400000000000546	0.0	4.369999999999891	ICAM555_ROS488_VECad647_placa19__Plate_D_p00_0_C04f01d0.TIF	ICAM555_ROS488_VECad647_placa19__Plate_D_p00_0_C04f01d2.TIF	ICAM555_ROS488_VECad647_placa19__Plate_D_p00_0_C04f01d1.TIF	ICAM555_ROS488_VECad647_placa19__Plate_D_p00_0_C04f01d3.TIF	0	0	0	0	158	2964	1	1536	1536	1536	1536	158	b'eLtkZxrlG21KDJmunLOBSZqB4WhTYtDFyGizZfDFyWgTaTDGijGVYgVUvdgBADzMBIM='	a0ff00d83df334d7fac03368a77fd5db	f8e586e15f05c65d5e113b670c17f68f	c404ac7066a2b720bd663e2bbf336793	26e07a86ba30cfee3c99f8f2d607bf38	1206.425885609835	679.3005897814753	0.0	1271.5428670620909	646.2218667255074	0.0	0	0	0	0	0	0	0	/scratch/iuricv/12-06-23_HAEC_siRNA_placa19/ICAM555_ROS488_VECad647_placa19_.2023-06-12-13-28-34	/scratch/iuricv/12-06-23_HAEC_siRNA_placa19/ICAM555_ROS488_VECad647_placa19_.2023-06-12-13-28-34	/scratch/iuricv/12-06-23_HAEC_siRNA_placa19/ICAM555_ROS488_VECad647_placa19_.2023-06-12-13-28-34	/scratch/iuricv/12-06-23_HAEC_siRNA_placa19/ICAM555_ROS488_VECad647_placa19_.2023-06-12-13-28-34	Done	255
-1	-1	-1	-1	595.0	0.0	0.0	2.509999999999991	0.0	3.5800000000001546	ICAM555_ROS488_VECad647_placa19__Plate_D_p00_0_C04f02d0.TIF	ICAM555_ROS488_VECad647_placa19__Plate_D_p00_0_C04f02d2.TIF	ICAM555_ROS488_VECad647_placa19__Plate_D_p00_0_C04f02d1.TIF	ICAM555_ROS488_VECad647_placa19__Plate_D_p00_0_C04f02d3.TIF	0	0	0	0	159	2964	1	1536	1536	1536	1536	159	b'eLtkZxrlG21KDJmunLOBSZqB0WhTYtDFyGizZfDFyWgTaTDGijGVYgVUvdgBAEeEBIc='	919e7dcdc7dd954851dc6f94c1e0f22f	b464837339f687cad60769f0f8815b76	7edc61c10127301afbdffdd49237bfbe	5cab8fa1c76a6d3e893d3f5d14a914e1	1069.068384506599	767.2256399923896	0.0	1068.5985663082438	777.2084592145015	0.0	0	0	0	0	0	0	0	/scratch/iuricv/12-06-23_HAEC_siRNA_placa19/ICAM555_ROS488_VECad647_placa19_.2023-06-12-13-28-34	/scratch/iuricv/12-06-23_HAEC_siRNA_placa19/ICAM555_ROS488_VECad647_placa19_.2023-06-12-13-28-34	/scratch/iuricv/12-06-23_HAEC_siRNA_placa19/ICAM555_ROS488_VECad647_placa19_.2023-06-12-13-28-34	/scratch/iuricv/12-06-23_HAEC_siRNA_placa19/ICAM555_ROS488_VECad647_placa19_.2023-06-12-13-28-34	Done	255
-1	-1	-1	-1	575.0	0.0	0.0	2.400000000000091	0.0	2.3799999999998818	ICAM555_ROS488_VECad647_placa19__Plate_D_p00_0_C04f03d0.TIF	ICAM555_ROS488_VECad647_placa19__Plate_D_p00_0_C04f03d2.TIF	ICAM555_ROS488_VECad647_placa19__Plate_D_p00_0_C04f03d1.TIF	ICAM555_ROS488_VECad647_placa19__Plate_D_p00_0_C04f03d3.TIF	0	0	0	0	160	2964	1	1536	1536	1536	1536	160	b'eLtkZxrlG21KDJmunLOBCSgfjDYlBluMjDZbBl+cjDaRBmOsGFMpVkDVix0AUjwEiw=='	94ca86199794f62cb18cad15178c925b	4c006daeac40c88f61579f961d130d0f	b7bf12ac37b28e46d9f615e5f0eaef02	cd35b0236d20dd056dddcab40ba9b00b	1042.8356377090786	784.7669782776562	0.0	1051.1822916666667	790.5588235294117	0.0	0	0	0	0	0	0	0	/scratch/iuricv/12-06-23_HAEC_siRNA_placa19/ICAM555_ROS488_VECad647_placa19_.2023-06-12-13-28-34	/scratch/iuricv/12-06-23_HAEC_siRNA_placa19/ICAM555_ROS488_VECad647_placa19_.2023-06-12-13-28-34	/scratch/iuricv/12-06-23_HAEC_siRNA_placa19/ICAM555_ROS488_VECad647_placa19_.2023-06-12-13-28-34	/scratch/iuricv/12-06-23_HAEC_siRNA_placa19/ICAM555_ROS488_VECad647_placa19_.2023-06-12-13-28-34	Done	255
-1	-1	-1	-1	520.0	0.0	0.0	2.589999999999918	0.0	2.25	ICAM555_ROS488_VECad647_placa19__Plate_D_p00_0_C04f04d0.TIF	ICAM555_ROS488_VECad647_placa19__Plate_D_p00_0_C04f04d2.TIF	ICAM555_ROS488_VECad647_placa19__Plate_D_p00_0_C04f04d1.TIF	ICAM555_ROS488_VECad647_placa19__Plate_D_p00_0_C04f04d3.TIF	0	0	0	0	161	2964	1	1536	1536	1536	1536	161	b'eLtkZxrlG21KDJmunLOBSZqByWhTYtDFyGizZfDFyWgTaTDGijGVYgVUvdgBAFz0BI8='	8e0c272a2c8de4f2f3777c70492283c7	34ede41bfae2196e744133ce0f7e6144	288fbc0bf47fe2a7c0f8b24c44e23ffd	5e1071866813d3af37434c13eb9f058f	1089.4487759464994	733.630852253067	0.0	1110.5572345636174	696.2966829858628	0.0	0	0	0	0	0	0	0	/scratch/iuricv/12-06-23_HAEC_siRNA_placa19/ICAM555_ROS488_VECad647_placa19_.2023-06-12-13-28-34	/scratch/iuricv/12-06-23_HAEC_siRNA_placa19/ICAM555_ROS488_VECad647_placa19_.2023-06-12-13-28-34	/scratch/iuricv/12-06-23_HAEC_siRNA_placa19/ICAM555_ROS488_VECad647_placa19_.2023-06-12-13-28-34	/scratch/iuricv/12-06-23_HAEC_siRNA_placa19/ICAM555_ROS488_VECad647_placa19_.2023-06-12-13-28-34	Done	255
-1	-1	-1	-1	785.0	0.0	0.0	2.4600000000000364	0.0	2.7200000000000273	ICAM555_ROS488_VECad647_placa19__Plate_D_p00_0_C04f05d0.TIF	ICAM555_ROS488_VECad647_placa19__Plate_D_p00_0_C04f05d2.TIF	ICAM555_ROS488_VECad647_placa19__Plate_D_p00_0_C04f05d1.TIF	ICAM555_ROS488_VECad647_placa19__Plate_D_p00_0_C04f05d3.TIF	0	0	0	0	162	2964	1	1536	1536	1536	1536	162	b'eLtkZxrlG21KDJmunLOBSZqB6WhTYtDFyGizZfDFyWgTaTDGijGVYgVUvdgBAGesBJM='	4399c1c59a8641c9c8bffe698faa7dd1	8d227afdc8d5a63a3040f3265dcc2ff7	13f752569560915cb96f814cf6db961c	874c7b016b2db3e2aa8aa85130d4337c	1073.6364431520358	726.3120360724329	0.0	1103.2335329341317	704.9919137466308	0.0	0	0	0	0	0	0	0	/scratch/iuricv/12-06-23_HAEC_siRNA_placa19/ICAM555_ROS488_VECad647_placa19_.2023-06-12-13-28-34	/scratch/iuricv/12-06-23_HAEC_siRNA_placa19/ICAM555_ROS488_VECad647_placa19_.2023-06-12-13-28-34	/scratch/iuricv/12-06-23_HAEC_siRNA_placa19/ICAM555_ROS488_VECad647_placa19_.2023-06-12-13-28-34	/scratch/iuricv/12-06-23_HAEC_siRNA_placa19/ICAM555_ROS488_VECad647_placa19_.2023-06-12-13-28-34	Done	255
-1	-1	-1	-1	740.0	0.0	0.0	2.4700000000000273	0.0	2.5299999999999727	ICAM555_ROS488_VECad647_placa19__Plate_D_p00_0_C04f06d0.TIF	ICAM555_ROS488_VECad647_placa19__Plate_D_p00_0_C04f06d2.TIF	ICAM555_ROS488_VECad647_placa19__Plate_D_p00_0_C04f06d1.TIF	ICAM555_ROS488_VECad647_placa19__Plate_D_p00_0_C04f06d3.TIF	0	0	0	0	163	2964	1	1536	1536	1536	1536	163	b'eLtkZxrlG21KDJmunLOByWhTYjDGyGizZfDFyWgTaTDGijGVYgVUvdgBAHJkBJc='	de6689399a23d45bf76db9f9ad2a2457	b6bf26d8aaa85373f9b097b394f8fc95	1f4e7d3c922db65e0b7939e134d78d7e	7df833ca15db06d1bd96a6abb71a7143	939.3640696548481	685.4012350568706	0.0	899.1673539695598	652.9535057227639	0.0	0	0	0	0	0	0	0	/scratch/iuricv/12-06-23_HAEC_siRNA_placa19/ICAM555_ROS488_VECad647_placa19_.2023-06-12-13-28-34	/scratch/iuricv/12-06-23_HAEC_siRNA_placa19/ICAM555_ROS488_VECad647_placa19_.2023-06-12-13-28-34	/scratch/iuricv/12-06-23_HAEC_siRNA_placa19/ICAM555_ROS488_VECad647_placa19_.2023-06-12-13-28-34	/scratch/iuricv/12-06-23_HAEC_siRNA_placa19/ICAM555_ROS488_VECad647_placa19_.2023-06-12-13-28-34	Done	255
-1	-1	-1	-1	951.0	0.0	0.0	2.3600000000001273	0.0	3.900000000000091	ICAM555_ROS488_VECad647_placa19__Plate_D_p00_0_C04f07d0.TIF	ICAM555_ROS488_VECad647_placa19__Plate_D_p00_0_C04f07d2.TIF	ICAM555_ROS488_VECad647_placa19__Plate_D_p00_0_C04f07d1.TIF	ICAM555_ROS488_VECad647_placa19__Plate_D_p00_0_C04f07d3.TIF	0	0	0	0	164	2964	1	1536	1536	1536	1536	164	b'eLtkZxrlG21KDJmunLOBSZqB+WhTYtDFyGizZfDFyWgTaTDGijGVYgVUvdgBAH0cBJs='	48d50d7c4d6ba1bae69cb59ba753bc50	7db563be5bb56ba074425df89d8ba4a5	4d6af2d8232cdec4cbea90a0ffb41905	54d0fa019fe01366374f016185437725	935.0445332143854	754.2911984095743	0.0	882.8076923076923	768.5331412103747	0.0	0	0	0	0	0	0	0	/scratch/iuricv/12-06-23_HAEC_siRNA_placa19/ICAM555_ROS488_VECad647_placa19_.2023-06-12-13-28-34	/scratch/iuricv/12-06-23_HAEC_siRNA_placa19/ICAM555_ROS488_VECad647_placa19_.2023-06-12-13-28-34	/scratch/iuricv/12-06-23_HAEC_siRNA_placa19/ICAM555_ROS488_VECad647_placa19_.2023-06-12-13-28-34	/scratch/iuricv/12-06-23_HAEC_siRNA_placa19/ICAM555_ROS488_VECad647_placa19_.2023-06-12-13-28-34	Done	255
-1	-1	-1	-1	1074.0	0.0	0.0	2.4600000000000364	0.0	3.009999999999991	ICAM555_ROS488_VECad647_placa19__Plate_D_p00_0_C04f08d0.TIF	ICAM555_ROS488_VECad647_placa19__Plate_D_p00_0_C04f08d2.TIF	ICAM555_ROS488_VECad647_placa19__Plate_D_p00_0_C04f08d1.TIF	ICAM555_ROS488_VECad647_placa19__Plate_D_p00_0_C04f08d3.TIF	0	0	0	0	165	2964	1	1536	1536	1536	1536	165	b'eLtkZxrlG21KDJmunLOBSZqBxWhTYtDFyGizZfDFyWgTaTDGijGVYgVUvdgBAIfUBJ8='	9b030c8b4c252a4f6adfe8ebdcdb66cc	38124824adb04f8e1f05636a78bde11a	fa16fae3672bd7b75067a937c141a2c4	a09d652ad268dcf76d9ec9ee822f3b53	867.2748639369257	791.8978718269977	0.0	780.6427492799876	811.6205765969473	0.0	0	0	0	0	0	0	0	/scratch/iuricv/12-06-23_HAEC_siRNA_placa19/ICAM555_ROS488_VECad647_placa19_.2023-06-12-13-28-34	/scratch/iuricv/12-06-23_HAEC_siRNA_placa19/ICAM555_ROS488_VECad647_placa19_.2023-06-12-13-28-34	/scratch/iuricv/12-06-23_HAEC_siRNA_placa19/ICAM555_ROS488_VECad647_placa19_.2023-06-12-13-28-34	/scratch/iuricv/12-06-23_HAEC_siRNA_placa19/ICAM555_ROS488_VECad647_placa19_.2023-06-12-13-28-34	Done	255
-1	-1	-1	-1	748.0	0.0	0.0	2.449999999999818	0.0	2.619999999999891	ICAM555_ROS488_VECad647_placa19__Plate_D_p00_0_C04f09d0.TIF	ICAM555_ROS488_VECad647_placa19__Plate_D_p00_0_C04f09d2.TIF	ICAM555_ROS488_VECad647_placa19__Plate_D_p00_0_C04f09d1.TIF	ICAM555_ROS488_VECad647_placa19__Plate_D_p00_0_C04f09d3.TIF	0	0	0	0	166	2964	1	1536	1536	1536	1536	166	b'eLtkZxrlG21KDJmunLOByWhXbjDGyGizZfDFyWgTaTDGijGVYgVUvdgBAJKMBKM='	bbef5a51ea1d2c39825ac0028fbba48f	248de366d34bdf639ca388c44e74ccc7	f4c87c58daa4ec8dbb43d24255e9bb4f	313431bf4d2db23fb9631b31167716fe	902.5930391698665	785.6913259045799	0.0	823.7944729991323	802.2847568977659	0.0	0	0	0	0	0	0	0	/scratch/iuricv/12-06-23_HAEC_siRNA_placa19/ICAM555_ROS488_VECad647_placa19_.2023-06-12-13-28-34	/scratch/iuricv/12-06-23_HAEC_siRNA_placa19/ICAM555_ROS488_VECad647_placa19_.2023-06-12-13-28-34	/scratch/iuricv/12-06-23_HAEC_siRNA_placa19/ICAM555_ROS488_VECad647_placa19_.2023-06-12-13-28-34	/scratch/iuricv/12-06-23_HAEC_siRNA_placa19/ICAM555_ROS488_VECad647_placa19_.2023-06-12-13-28-34	Done	255
-1	-1	-1	-1	1455.0	0.0	0.0	2.4200000000000728	0.0	4.289999999999964	ICAM555_ROS488_VECad647_placa19__Plate_D_p00_0_C04f10d0.TIF	ICAM555_ROS488_VECad647_placa19__Plate_D_p00_0_C04f10d2.TIF	ICAM555_ROS488_VECad647_placa19__Plate_D_p00_0_C04f10d1.TIF	ICAM555_ROS488_VECad647_placa19__Plate_D_p00_0_C04f10d3.TIF	0	0	0	0	167	2964	1	1536	1536	1536	1536	167	b'eLtkZxrlG21KDJmunLOBSZrh6Fjh4IuR0WbL4IuT0SbSYIwVYyrFCqh6sQMAPNAEgw=='	c8937b01df01a1841fb888af089dfa67	cf3e33c0ccb7175cd34637ed67ef8e5f	e694e1d248547e39d9c9069c1f5f17aa	6d024287e417dec5bfa3223996f1a961	1064.3483028482544	902.7916351462239	0.0	1097.4433497536945	957.8457583547557	0.0	0	0	0	0	0	0	0	/scratch/iuricv/12-06-23_HAEC_siRNA_placa19/ICAM555_ROS488_VECad647_placa19_.2023-06-12-13-28-34	/scratch/iuricv/12-06-23_HAEC_siRNA_placa19/ICAM555_ROS488_VECad647_placa19_.2023-06-12-13-28-34	/scratch/iuricv/12-06-23_HAEC_siRNA_placa19/ICAM555_ROS488_VECad647_placa19_.2023-06-12-13-28-34	/scratch/iuricv/12-06-23_HAEC_siRNA_placa19/ICAM555_ROS488_VECad647_placa19_.2023-06-12-13-28-34	Done	255
-1	-1	-1	-1	613.0	0.0	0.0	2.4700000000002547	0.0	2.4299999999998363	ICAM555_ROS488_VECad647_placa19__Plate_D_p00_0_C04f11d0.TIF	ICAM555_ROS488_VECad647_placa19__Plate_D_p00_0_C04f11d2.TIF	ICAM555_ROS488_VECad647_placa19__Plate_D_p00_0_C04f11d1.TIF	ICAM555_ROS488_VECad647_placa19__Plate_D_p00_0_C04f11d3.TIF	0	0	0	0	168	2964	1	1536	1536	1536	1536	168	b'eLtkZxrlG21KDJmunLOBSZqh4WhTYtDFyGizZfDFyWgTaTDGijGVYgVUvdgBAEeIBIc='	d4c0bd53b5e39f008bd1d0e9ff2dc5eb	6c2d63c98323897a31af60cfe16a8e93	f0da56c661fdd2f05418b9a74ab98dca	25a4fd352aacf38373ce5b1b40e4a264	1194.590830229762	767.8742933111224	0.0	1294.9853658536585	765.317617866005	0.0	0	0	0	0	0	0	0	/scratch/iuricv/12-06-23_HAEC_siRNA_placa19/ICAM555_ROS488_VECad647_placa19_.2023-06-12-13-28-34	/scratch/iuricv/12-06-23_HAEC_siRNA_placa19/ICAM555_ROS488_VECad647_placa19_.2023-06-12-13-28-34	/scratch/iuricv/12-06-23_HAEC_siRNA_placa19/ICAM555_ROS488_VECad647_placa19_.2023-06-12-13-28-34	/scratch/iuricv/12-06-23_HAEC_siRNA_placa19/ICAM555_ROS488_VECad647_placa19_.2023-06-12-13-28-34	Done	255
-1	-1	-1	-1	1377.0	0.0	0.0	2.660000000000082	0.0	3.9899999999997817	ICAM555_ROS488_VECad647_placa19__Plate_D_p00_0_C05f00d0.TIF	ICAM555_ROS488_VECad647_placa19__Plate_D_p00_0_C05f00d2.TIF	ICAM555_ROS488_VECad647_placa19__Plate_D_p00_0_C05f00d1.TIF	ICAM555_ROS488_VECad647_placa19__Plate_D_p00_0_C05f00d3.TIF	0	0	0	0	169	2964	1	1536	1536	1536	1536	169	b'eLtkZxrlG21KDJmunLOB6ehY4WCMkdFmy+CLk9Em0mCMFWMqxQqoerEDADzYBIM='	201a6ee99819e5afdb00dba433050776	a14360e4570ce3c7d9a8506142d995e8	957d5f606569fdb2e38b67a468c08c7e	961bcfd822c678b8aea083c598198db9	1151.8746109257186	645.5275112090002	0.0	1218.8373702422145	591.2953020134228	0.0	0	0	0	0	0	0	0	/scratch/iuricv/12-06-23_HAEC_siRNA_placa19/ICAM555_ROS488_VECad647_placa19_.2023-06-12-13-28-34	/scratch/iuricv/12-06-23_HAEC_siRNA_placa19/ICAM555_ROS488_VECad647_placa19_.2023-06-12-13-28-34	/scratch/iuricv/12-06-23_HAEC_siRNA_placa19/ICAM555_ROS488_VECad647_placa19_.2023-06-12-13-28-34	/scratch/iuricv/12-06-23_HAEC_siRNA_placa19/ICAM555_ROS488_VECad647_placa19_.2023-06-12-13-28-34	Done	255
-1	-1	-1	-1	2384.0	0.0	0.0	2.3600000000001273	0.0	6.830000000000155	ICAM555_ROS488_VECad647_placa19__Plate_D_p00_0_C05f01d0.TIF	ICAM555_ROS488_VECad647_placa19__Plate_D_p00_0_C05f01d2.TIF	ICAM555_ROS488_VECad647_placa19__Plate_D_p00_0_C05f01d1.TIF	ICAM555_ROS488_VECad647_placa19__Plate_D_p00_0_C05f01d3.TIF	0	0	0	0	170	2964	1	1536	1536	1536	1536	170	b'eLtkZxrlG21KDJmunLOBaZqB4WhTYtDFyGizZfDFyWgTaTDGijGVYgVUvdgBAEeQBIc='	a382c3b6810f8e0e42bb6f908a07883c	158f03ce49d39a300a08f37fce9115a5	a389772f855a0c8cab6fe4a21e4d84e3	2670675253dac292a34954da6a4212bc	1238.8496247536295	794.7751253431318	0.0	1315.775713974275	798.1888646002408	0.0	0	0	0	0	0	0	0	/scratch/iuricv/12-06-23_HAEC_siRNA_placa19/ICAM555_ROS488_VECad647_placa19_.2023-06-12-13-28-34	/scratch/iuricv/12-06-23_HAEC_siRNA_placa19/ICAM555_ROS488_VECad647_placa19_.2023-06-12-13-28-34	/scratch/iuricv/12-06-23_HAEC_siRNA_placa19/ICAM555_ROS488_VECad647_placa19_.2023-06-12-13-28-34	/scratch/iuricv/12-06-23_HAEC_siRNA_placa19/ICAM555_ROS488_VECad647_placa19_.2023-06-12-13-28-34	Done	255
-1	-1	-1	-1	611.0	0.0	0.0	2.459999999999809	0.0	6.360000000000127	ICAM555_ROS488_VECad647_placa19__Plate_D_p00_0_C05f02d0.TIF	ICAM555_ROS488_VECad647_placa19__Plate_D_p00_0_C05f02d2.TIF	ICAM555_ROS488_VECad647_placa19__Plate_D_p00_0_C05f02d1.TIF	ICAM555_ROS488_VECad647_placa19__Plate_D_p00_0_C05f02d3.TIF	0	0	0	0	171	2964	1	1536	1536	1536	1536	171	b'eLtkZxrlG21KDJmunLOBaZqB0WhTYtDFyGizZfDFyWgTaTDGijGVYgVUvdgBAFJIBIs='	3563be237823a5d44cc5b67f6786ce39	9782412ac45d92e052d663bb31f17661	6aac578af6e9836c2be38ad75a3412b4	a5a81c87f703193bdd6566df03b3223c	1052.6057956041202	777.0765024961955	0.0	1053.6976744186047	797.8	0.0	0	0	0	0	0	0	0	/scratch/iuricv/12-06-23_HAEC_siRNA_placa19/ICAM555_ROS488_VECad647_placa19_.2023-06-12-13-28-34	/scratch/iuricv/12-06-23_HAEC_siRNA_placa19/ICAM555_ROS488_VECad647_placa19_.2023-06-12-13-28-34	/scratch/iuricv/12-06-23_HAEC_siRNA_placa19/ICAM555_ROS488_VECad647_placa19_.2023-06-12-13-28-34	/scratch/iuricv/12-06-23_HAEC_siRNA_placa19/ICAM555_ROS488_VECad647_placa19_.2023-06-12-13-28-34	Done	255
-1	-1	-1	-1	587.0	0.0	0.0	2.4300000000000637	0.0	2.3600000000001273	ICAM555_ROS488_VECad647_placa19__Plate_D_p00_0_C05f03d0.TIF	ICAM555_ROS488_VECad647_placa19__Plate_D_p00_0_C05f03d2.TIF	ICAM555_ROS488_VECad647_placa19__Plate_D_p00_0_C05f03d1.TIF	ICAM555_ROS488_VECad647_placa19__Plate_D_p00_0_C05f03d3.TIF	0	0	0	0	172	2964	1	1536	1536	1536	1536	172	b'eLtkZxrlG21KDJmunLOBKSgfjDYlBluMjDZbBl+cjDaRBmOsGFMpVkDVix0AXQAEjw=='	3a9a08f5e3a378020c24dfe07cd2adac	5a4a3d112e53ca127f4990c8e506fe53	cc022be439b0a231022ff70f77a46d46	7f303d8dec4c311c972a7ebdab60e3f3	1073.1498124003017	753.0905793118949	0.0	1074.3395225464192	752.0630434782609	0.0	0	0	0	0	0	0	0	/scratch/iuricv/12-06-23_HAEC_siRNA_placa19/ICAM555_ROS488_VECad647_placa19_.2023-06-12-13-28-34	/scratch/iuricv/12-06-23_HAEC_siRNA_placa19/ICAM555_ROS488_VECad647_placa19_.2023-06-12-13-28-34	/scratch/iuricv/12-06-23_HAEC_siRNA_placa19/ICAM555_ROS488_VECad647_placa19_.2023-06-12-13-28-34	/scratch/iuricv/12-06-23_HAEC_siRNA_placa19/ICAM555_ROS488_VECad647_placa19_.2023-06-12-13-28-34	Done	255
-1	-1	-1	-1	523.0	0.0	0.0	2.339999999999918	0.0	2.269999999999982	ICAM555_ROS488_VECad647_placa19__Plate_D_p00_0_C05f04d0.TIF	ICAM555_ROS488_VECad647_placa19__Plate_D_p00_0_C05f04d2.TIF	ICAM555_ROS488_VECad647_placa19__Plate_D_p00_0_C05f04d1.TIF	ICAM555_ROS488_VECad647_placa19__Plate_D_p00_0_C05f04d3.TIF	0	0	0	0	173	2964	1	1536	1536	1536	1536	173	b'eLtkZxrlG21KDJmunLOBaZqByWhTYtDFyGizZfDFyWgTaTDGijGVYgVUvdgBAGe4BJM='	6a2c0cf2e7092ee8187a3216d0021d4d	0a903427803e5c66759ce77d6fcf8d81	db93b1b80f02beae144154cbe0e67067	7c86dfd79f43433ac2b1d44d52e9b40b	1139.9788882883288	728.2054669141207	0.0	1198.9617021276595	736.9619047619047	0.0	0	0	0	0	0	0	0	/scratch/iuricv/12-06-23_HAEC_siRNA_placa19/ICAM555_ROS488_VECad647_placa19_.2023-06-12-13-28-34	/scratch/iuricv/12-06-23_HAEC_siRNA_placa19/ICAM555_ROS488_VECad647_placa19_.2023-06-12-13-28-34	/scratch/iuricv/12-06-23_HAEC_siRNA_placa19/ICAM555_ROS488_VECad647_placa19_.2023-06-12-13-28-34	/scratch/iuricv/12-06-23_HAEC_siRNA_placa19/ICAM555_ROS488_VECad647_placa19_.2023-06-12-13-28-34	Done	255
-1	-1	-1	-1	816.0	0.0	0.0	2.4500000000000455	0.0	2.6900000000000546	ICAM555_ROS488_VECad647_placa19__Plate_D_p00_0_C05f05d0.TIF	ICAM555_ROS488_VECad647_placa19__Plate_D_p00_0_C05f05d2.TIF	ICAM555_ROS488_VECad647_placa19__Plate_D_p00_0_C05f05d1.TIF	ICAM555_ROS488_VECad647_placa19__Plate_D_p00_0_C05f05d3.TIF	0	0	0	0	174	2964	1	1536	1536	1536	1536	174	b'eLtkZxrlG21KDJmunLOBaZqB6WhTYtDFyGizZfDFyWgTaTDGijGVYgVUvdgBAHJwBJc='	888b27afabcb41c7235e0ff709573281	08b5faea9e8eb602ea5fc80e216f788e	73d8a15dda520ae909f7a2c45c47e2b0	3804b408dfbdee0473be4ef0a6cb854c	1085.5138665030997	751.3465752336609	0.0	1130.164069121885	718.7902669074854	0.0	0	0	0	0	0	0	0	/scratch/iuricv/12-06-23_HAEC_siRNA_placa19/ICAM555_ROS488_VECad647_placa19_.2023-06-12-13-28-34	/scratch/iuricv/12-06-23_HAEC_siRNA_placa19/ICAM555_ROS488_VECad647_placa19_.2023-06-12-13-28-34	/scratch/iuricv/12-06-23_HAEC_siRNA_placa19/ICAM555_ROS488_VECad647_placa19_.2023-06-12-13-28-34	/scratch/iuricv/12-06-23_HAEC_siRNA_placa19/ICAM555_ROS488_VECad647_placa19_.2023-06-12-13-28-34	Done	255
-1	-1	-1	-1	766.0	0.0	0.0	2.4500000000000455	0.0	2.6299999999998818	ICAM555_ROS488_VECad647_placa19__Plate_D_p00_0_C05f06d0.TIF	ICAM555_ROS488_VECad647_placa19__Plate_D_p00_0_C05f06d2.TIF	ICAM555_ROS488_VECad647_placa19__Plate_D_p00_0_C05f06d1.TIF	ICAM555_ROS488_VECad647_placa19__Plate_D_p00_0_C05f06d3.TIF	0	0	0	0	175	2964	1	1536	1536	1536	1536	175	b'eLtkZxrlG21KDJmunLOB6WhTYjDGyGizZfDFyWgTaTDGijGVYgVUvdgBAH0oBJs='	d83cc78ec11ec7f33beb5d956d1c24c2	b681d172df466427db0e50441d6d1162	612ebeefbf1cc60127d368befb2f2615	c8b99d493badcc126779d394648a8e8a	987.491123110255	707.3274767444633	0.0	955.6353894603028	669.76558094184	0.0	0	0	0	0	0	0	0	/scratch/iuricv/12-06-23_HAEC_siRNA_placa19/ICAM555_ROS488_VECad647_placa19_.2023-06-12-13-28-34	/scratch/iuricv/12-06-23_HAEC_siRNA_placa19/ICAM555_ROS488_VECad647_placa19_.2023-06-12-13-28-34	/scratch/iuricv/12-06-23_HAEC_siRNA_placa19/ICAM555_ROS488_VECad647_placa19_.2023-06-12-13-28-34	/scratch/iuricv/12-06-23_HAEC_siRNA_placa19/ICAM555_ROS488_VECad647_placa19_.2023-06-12-13-28-34	Done	255
-1	-1	-1	-1	939.0	0.0	0.0	2.479999999999791	0.0	2.730000000000018	ICAM555_ROS488_VECad647_placa19__Plate_D_p00_0_C05f07d0.TIF	ICAM555_ROS488_VECad647_placa19__Plate_D_p00_0_C05f07d2.TIF	ICAM555_ROS488_VECad647_placa19__Plate_D_p00_0_C05f07d1.TIF	ICAM555_ROS488_VECad647_placa19__Plate_D_p00_0_C05f07d3.TIF	0	0	0	0	176	2964	1	1536	1536	1536	1536	176	b'eLtkZxrlG21KDJmunLOBaZqB+WhTYtDFyGizZfDFyWgTaTDGijGVYgVUvdgBAIfgBJ8='	e65612164f13820b2f66cf2aa7f07946	951cc624a254e4fa3b9d51e9207a20e2	c42ec3e8a02d68ecae654cfea024d91b	1ec602680847440abc1892d7f3ed6659	946.7271012202184	774.1163064894446	0.0	905.1484375	768.4391025641025	0.0	0	0	0	0	0	0	0	/scratch/iuricv/12-06-23_HAEC_siRNA_placa19/ICAM555_ROS488_VECad647_placa19_.2023-06-12-13-28-34	/scratch/iuricv/12-06-23_HAEC_siRNA_placa19/ICAM555_ROS488_VECad647_placa19_.2023-06-12-13-28-34	/scratch/iuricv/12-06-23_HAEC_siRNA_placa19/ICAM555_ROS488_VECad647_placa19_.2023-06-12-13-28-34	/scratch/iuricv/12-06-23_HAEC_siRNA_placa19/ICAM555_ROS488_VECad647_placa19_.2023-06-12-13-28-34	Done	255
-1	-1	-1	-1	955.0	0.0	0.0	2.6400000000001	0.0	2.8200000000001637	ICAM555_ROS488_VECad647_placa19__Plate_D_p00_0_C05f08d0.TIF	ICAM555_ROS488_VECad647_placa19__Plate_D_p00_0_C05f08d2.TIF	ICAM555_ROS488_VECad647_placa19__Plate_D_p00_0_C05f08d1.TIF	ICAM555_ROS488_VECad647_placa19__Plate_D_p00_0_C05f08d3.TIF	0	0	0	0	177	2964	1	1536	1536	1536	1536	177	b'eLtkZxrlG21KDJmunLOBaZqBxWhTYtDFyGizZfDFyWgTaTDGijGVYgVUvdgBAJKYBKM='	a617ab06ede253a60a1740f641f2ba9b	4d574b5c7caa6a74655073e0c8fe637e	cafde3b121ab13a406981cf41fd55a99	654445dd9ddb6670785f39baee55d969	907.0376764933177	748.3046087533025	0.0	847.2434554973822	732.989010989011	0.0	0	0	0	0	0	0	0	/scratch/iuricv/12-06-23_HAEC_siRNA_placa19/ICAM555_ROS488_VECad647_placa19_.2023-06-12-13-28-34	/scratch/iuricv/12-06-23_HAEC_siRNA_placa19/ICAM555_ROS488_VECad647_placa19_.2023-06-12-13-28-34	/scratch/iuricv/12-06-23_HAEC_siRNA_placa19/ICAM555_ROS488_VECad647_placa19_.2023-06-12-13-28-34	/scratch/iuricv/12-06-23_HAEC_siRNA_placa19/ICAM555_ROS488_VECad647_placa19_.2023-06-12-13-28-34	Done	255
-1	-1	-1	-1	809.0	0.0	0.0	2.459999999999809	0.0	2.759999999999991	ICAM555_ROS488_VECad647_placa19__Plate_D_p00_0_C05f09d0.TIF	ICAM555_ROS488_VECad647_placa19__Plate_D_p00_0_C05f09d2.TIF	ICAM555_ROS488_VECad647_placa19__Plate_D_p00_0_C05f09d1.TIF	ICAM555_ROS488_VECad647_placa19__Plate_D_p00_0_C05f09d3.TIF	0	0	0	0	178	2964	1	1536	1536	1536	1536	178	b'eLtkZxrlG21KDJmunLOB6WhXbjDGyGizZfDFyWgTaTDGijGVYgVUvdgBAJ1QBKc='	7b8edc728c7e12a19b20539c1df070ee	5ea3ef30ffc5060bce3d812c8b9ca359	e25df5a94ad6829dae3063700cae6c4b	6f7d4d29e524e198bb23317316c6d4b8	828.644671564793	832.9463744802816	0.0	720.1124031007752	887.2708333333334	0.0	0	0	0	0	0	0	0	/scratch/iuricv/12-06-23_HAEC_siRNA_placa19/ICAM555_ROS488_VECad647_placa19_.2023-06-12-13-28-34	/scratch/iuricv/12-06-23_HAEC_siRNA_placa19/ICAM555_ROS488_VECad647_placa19_.2023-06-12-13-28-34	/scratch/iuricv/12-06-23_HAEC_siRNA_placa19/ICAM555_ROS488_VECad647_placa19_.2023-06-12-13-28-34	/scratch/iuricv/12-06-23_HAEC_siRNA_placa19/ICAM555_ROS488_VECad647_placa19_.2023-06-12-13-28-34	Done	255
-1	-1	-1	-1	1398.0	0.0	0.0	2.3700000000001182	0.0	5.049999999999727	ICAM555_ROS488_VECad647_placa19__Plate_D_p00_0_C05f10d0.TIF	ICAM555_ROS488_VECad647_placa19__Plate_D_p00_0_C05f10d2.TIF	ICAM555_ROS488_VECad647_placa19__Plate_D_p00_0_C05f10d1.TIF	ICAM555_ROS488_VECad647_placa19__Plate_D_p00_0_C05f10d3.TIF	0	0	0	0	179	2964	1	1536	1536	1536	1536	179	b'eLtkZxrlG21KDJmunLOBaZrh6Fjh4IuR0WbL4IuT0SbSYIwVYyrFCqh6sQMAR5QEhw=='	3590722d828d76a227a538329d9a4ea1	710155ff4fdb50b585ebbf75f73b5b5e	a07dfe25ddf1470e4189bbac0e6b1cba	5e98f2c2ff71b9ca3934da61020174d5	1183.0078520219076	899.9076293246655	0.0	1252.5179403676364	970.640241052761	0.0	0	0	0	0	0	0	0	/scratch/iuricv/12-06-23_HAEC_siRNA_placa19/ICAM555_ROS488_VECad647_placa19_.2023-06-12-13-28-34	/scratch/iuricv/12-06-23_HAEC_siRNA_placa19/ICAM555_ROS488_VECad647_placa19_.2023-06-12-13-28-34	/scratch/iuricv/12-06-23_HAEC_siRNA_placa19/ICAM555_ROS488_VECad647_placa19_.2023-06-12-13-28-34	/scratch/iuricv/12-06-23_HAEC_siRNA_placa19/ICAM555_ROS488_VECad647_placa19_.2023-06-12-13-28-34	Done	255
-1	-1	-1	-1	639.0	0.0	0.0	2.6100000000001273	0.0	3.25	ICAM555_ROS488_VECad647_placa19__Plate_D_p00_0_C05f11d0.TIF	ICAM555_ROS488_VECad647_placa19__Plate_D_p00_0_C05f11d2.TIF	ICAM555_ROS488_VECad647_placa19__Plate_D_p00_0_C05f11d1.TIF	ICAM555_ROS488_VECad647_placa19__Plate_D_p00_0_C05f11d3.TIF	0	0	0	0	180	2964	1	1536	1536	1536	1536	180	b'eLtkZxrlG21KDJmunLOBaZqh4WhTYtDFyGizZfDFyWgTaTDGijGVYgVUvdgBAFJMBIs='	5e67f112eaa8729bdd8d960f8f298204	6a070f6eb9daa1f217005d16b3e6d2c2	db174a3dba0be8cc2e48055c3a1b347f	0c18b2d61f60f19ce2a58cc6d870e106	1144.2615417033317	772.477882333453	0.0	1197.3031358885016	790.2410071942446	0.0	0	0	0	0	0	0	0	/scratch/iuricv/12-06-23_HAEC_siRNA_placa19/ICAM555_ROS488_VECad647_placa19_.2023-06-12-13-28-34	/scratch/iuricv/12-06-23_HAEC_siRNA_placa19/ICAM555_ROS488_VECad647_placa19_.2023-06-12-13-28-34	/scratch/iuricv/12-06-23_HAEC_siRNA_placa19/ICAM555_ROS488_VECad647_placa19_.2023-06-12-13-28-34	/scratch/iuricv/12-06-23_HAEC_siRNA_placa19/ICAM555_ROS488_VECad647_placa19_.2023-06-12-13-28-34	Done	255
-1	-1	-1	-1	1271.0	0.0	0.0	2.6000000000001364	0.0	3.3099999999999454	ICAM555_ROS488_VECad647_placa19__Plate_D_p00_0_C06f00d0.TIF	ICAM555_ROS488_VECad647_placa19__Plate_D_p00_0_C06f00d2.TIF	ICAM555_ROS488_VECad647_placa19__Plate_D_p00_0_C06f00d1.TIF	ICAM555_ROS488_VECad647_placa19__Plate_D_p00_0_C06f00d3.TIF	0	0	0	0	181	2964	1	1536	1536	1536	1536	181	b'eLtkZxrlG21KDJmunLOB2ehY4WCMkdFmy+CLk9Em0mCMFWMqxQqoerEDAEecBIc='	ded143d25ce4819ba6b8f82438afb565	c7a9c2e0ca17b52790b576fa40136847	20ff2b44f8138760836d4699fc9027d0	3a2417c39f7e951d3a1e86ce825351e5	1110.0357592184841	688.8719391284371	0.0	1142.233644859813	657.5	0.0	0	0	0	0	0	0	0	/scratch/iuricv/12-06-23_HAEC_siRNA_placa19/ICAM555_ROS488_VECad647_placa19_.2023-06-12-13-28-34	/scratch/iuricv/12-06-23_HAEC_siRNA_placa19/ICAM555_ROS488_VECad647_placa19_.2023-06-12-13-28-34	/scratch/iuricv/12-06-23_HAEC_siRNA_placa19/ICAM555_ROS488_VECad647_placa19_.2023-06-12-13-28-34	/scratch/iuricv/12-06-23_HAEC_siRNA_placa19/ICAM555_ROS488_VECad647_placa19_.2023-06-12-13-28-34	Done	255
-1	-1	-1	-1	2450.0	0.0	0.0	2.369999999999891	0.0	5.580000000000155	ICAM555_ROS488_VECad647_placa19__Plate_D_p00_0_C06f01d0.TIF	ICAM555_ROS488_VECad647_placa19__Plate_D_p00_0_C06f01d2.TIF	ICAM555_ROS488_VECad647_placa19__Plate_D_p00_0_C06f01d1.TIF	ICAM555_ROS488_VECad647_placa19__Plate_D_p00_0_C06f01d3.TIF	0	0	0	0	182	2964	1	1536	1536	1536	1536	182	b'eLtkZxrlG21KDJmunLOBWZqB4WhTYtDFyGizZfDFyWgTaTDGijGVYgVUvdgBAFJUBIs='	8b7e71d8e7e5b1cdf9a19b517b39c45b	61f97565ed248de54bbba18a3852ad1d	b55d28666dfc8f7f58bd726e94aa491f	c94150b0176750cc31bd994ced65b9e6	1245.2786576488488	793.7320554667931	0.0	1302.2753812636165	815.2904578372134	0.0	0	0	0	0	0	0	0	/scratch/iuricv/12-06-23_HAEC_siRNA_placa19/ICAM555_ROS488_VECad647_placa19_.2023-06-12-13-28-34	/scratch/iuricv/12-06-23_HAEC_siRNA_placa19/ICAM555_ROS488_VECad647_placa19_.2023-06-12-13-28-34	/scratch/iuricv/12-06-23_HAEC_siRNA_placa19/ICAM555_ROS488_VECad647_placa19_.2023-06-12-13-28-34	/scratch/iuricv/12-06-23_HAEC_siRNA_placa19/ICAM555_ROS488_VECad647_placa19_.2023-06-12-13-28-34	Done	255
-1	-1	-1	-1	619.0	0.0	0.0	2.540000000000191	0.0	2.4600000000000364	ICAM555_ROS488_VECad647_placa19__Plate_D_p00_0_C06f02d0.TIF	ICAM555_ROS488_VECad647_placa19__Plate_D_p00_0_C06f02d2.TIF	ICAM555_ROS488_VECad647_placa19__Plate_D_p00_0_C06f02d1.TIF	ICAM555_ROS488_VECad647_placa19__Plate_D_p00_0_C06f02d3.TIF	0	0	0	0	183	2964	1	1536	1536	1536	1536	183	b'eLtkZxrlG21KDJmunLOBWZqB0WhTYtDFyGizZfDFyWgTaTDGijGVYgVUvdgBAF0MBI8='	cc7f9647046b557c77388234033760d4	1bb7a18321350febf70dbbc585a6835a	5ce1ac6787c526889a361c900e4d941c	fb42e86da8c03fb2e1cc9e08cb147330	1104.1839282825538	746.3753887532106	0.0	1116.1366279069769	740.7790973871734	0.0	0	0	0	0	0	0	0	/scratch/iuricv/12-06-23_HAEC_siRNA_placa19/ICAM555_ROS488_VECad647_placa19_.2023-06-12-13-28-34	/scratch/iuricv/12-06-23_HAEC_siRNA_placa19/ICAM555_ROS488_VECad647_placa19_.2023-06-12-13-28-34	/scratch/iuricv/12-06-23_HAEC_siRNA_placa19/ICAM555_ROS488_VECad647_placa19_.2023-06-12-13-28-34	/scratch/iuricv/12-06-23_HAEC_siRNA_placa19/ICAM555_ROS488_VECad647_placa19_.2023-06-12-13-28-34	Done	255
-1	-1	-1	-1	634.0	0.0	0.0	2.4299999999998363	0.0	2.4200000000000728	ICAM555_ROS488_VECad647_placa19__Plate_D_p00_0_C06f03d0.TIF	ICAM555_ROS488_VECad647_placa19__Plate_D_p00_0_C06f03d2.TIF	ICAM555_ROS488_VECad647_placa19__Plate_D_p00_0_C06f03d1.TIF	ICAM555_ROS488_VECad647_placa19__Plate_D_p00_0_C06f03d3.TIF	0	0	0	0	184	2964	1	1536	1536	1536	1536	184	b'eLtkZxrlG21KDJmunLOBGSgfjDYlBluMjDZbBl+cjDaRBmOsGFMpVkDVix0AZ8QEkw=='	8acc3994fa7073f6f274170b3e2e21c1	48e2d0ef4aa413ebae3931672ab4270d	576842962a0f99be5c1bd35f160161d5	143c231507c83264e33a11831e5b01f9	1077.9728070302488	744.7341140279526	0.0	1110.7511642156862	750.2757629252915	0.0	0	0	0	0	0	0	0	/scratch/iuricv/12-06-23_HAEC_siRNA_placa19/ICAM555_ROS488_VECad647_placa19_.2023-06-12-13-28-34	/scratch/iuricv/12-06-23_HAEC_siRNA_placa19/ICAM555_ROS488_VECad647_placa19_.2023-06-12-13-28-34	/scratch/iuricv/12-06-23_HAEC_siRNA_placa19/ICAM555_ROS488_VECad647_placa19_.2023-06-12-13-28-34	/scratch/iuricv/12-06-23_HAEC_siRNA_placa19/ICAM555_ROS488_VECad647_placa19_.2023-06-12-13-28-34	Done	255
-1	-1	-1	-1	519.0	0.0	0.0	2.490000000000009	0.0	2.269999999999982	ICAM555_ROS488_VECad647_placa19__Plate_D_p00_0_C06f04d0.TIF	ICAM555_ROS488_VECad647_placa19__Plate_D_p00_0_C06f04d2.TIF	ICAM555_ROS488_VECad647_placa19__Plate_D_p00_0_C06f04d1.TIF	ICAM555_ROS488_VECad647_placa19__Plate_D_p00_0_C06f04d3.TIF	0	0	0	0	185	2964	1	1536	1536	1536	1536	185	b'eLtkZxrlG21KDJmunLOBWZqByWhTYtDFyGizZfDFyWgTaTDGijGVYgVUvdgBAHJ8BJc='	abd677b4fe90e1935fa2b7f122f439e6	a59f7e379b3045e4f1cd6d6ba5226578	b56e5642694712e09fba7bc010c9db71	922c8fbbb66a93ac53198cbdd53437b8	1173.9401163040206	710.4417084604335	0.0	1228.5075757575758	697.3476923076923	0.0	0	0	0	0	0	0	0	/scratch/iuricv/12-06-23_HAEC_siRNA_placa19/ICAM555_ROS488_VECad647_placa19_.2023-06-12-13-28-34	/scratch/iuricv/12-06-23_HAEC_siRNA_placa19/ICAM555_ROS488_VECad647_placa19_.2023-06-12-13-28-34	/scratch/iuricv/12-06-23_HAEC_siRNA_placa19/ICAM555_ROS488_VECad647_placa19_.2023-06-12-13-28-34	/scratch/iuricv/12-06-23_HAEC_siRNA_placa19/ICAM555_ROS488_VECad647_placa19_.2023-06-12-13-28-34	Done	255
-1	-1	-1	-1	876.0	0.0	0.0	2.3400000000001455	0.0	2.759999999999991	ICAM555_ROS488_VECad647_placa19__Plate_D_p00_0_C06f05d0.TIF	ICAM555_ROS488_VECad647_placa19__Plate_D_p00_0_C06f05d2.TIF	ICAM555_ROS488_VECad647_placa19__Plate_D_p00_0_C06f05d1.TIF	ICAM555_ROS488_VECad647_placa19__Plate_D_p00_0_C06f05d3.TIF	0	0	0	0	186	2964	1	1536	1536	1536	1536	186	b'eLtkZxrlG21KDJmunLOBWZqB6WhTYtDFyGizZfDFyWgTaTDGijGVYgVUvdgBAH00BJs='	74f479760a8aa388fc26629f5a99b38b	276a51e558bff128f532521784887b88	ef7c98032008dedfb8090da550073970	1fc5dfe4890c6bb137aca23d8dee641c	1090.5061678287448	719.890613606155	0.0	1116.3211141768493	684.2297623367199	0.0	0	0	0	0	0	0	0	/scratch/iuricv/12-06-23_HAEC_siRNA_placa19/ICAM555_ROS488_VECad647_placa19_.2023-06-12-13-28-34	/scratch/iuricv/12-06-23_HAEC_siRNA_placa19/ICAM555_ROS488_VECad647_placa19_.2023-06-12-13-28-34	/scratch/iuricv/12-06-23_HAEC_siRNA_placa19/ICAM555_ROS488_VECad647_placa19_.2023-06-12-13-28-34	/scratch/iuricv/12-06-23_HAEC_siRNA_placa19/ICAM555_ROS488_VECad647_placa19_.2023-06-12-13-28-34	Done	255
-1	-1	-1	-1	878.0	0.0	0.0	2.459999999999809	0.0	2.7899999999999636	ICAM555_ROS488_VECad647_placa19__Plate_D_p00_0_C06f06d0.TIF	ICAM555_ROS488_VECad647_placa19__Plate_D_p00_0_C06f06d2.TIF	ICAM555_ROS488_VECad647_placa19__Plate_D_p00_0_C06f06d1.TIF	ICAM555_ROS488_VECad647_placa19__Plate_D_p00_0_C06f06d3.TIF	0	0	0	0	187	2964	1	1536	1536	1536	1536	187	b'eLtkZxrlG21KDJmunLOB2WhTYjDGyGizZfDFyWgTaTDGijGVYgVUvdgBAIfsBJ8='	af3221bd46afe2e2702cc9dcb76a6054	f76d1c00fccd3f91da858cbd79b91f1d	5193caf921063736191408feb43324db	718a39fc072d02054530c4f2a325617f	969.4942574787227	715.3399922756088	0.0	946.5398701974318	691.2852768636428	0.0	0	0	0	0	0	0	0	/scratch/iuricv/12-06-23_HAEC_siRNA_placa19/ICAM555_ROS488_VECad647_placa19_.2023-06-12-13-28-34	/scratch/iuricv/12-06-23_HAEC_siRNA_placa19/ICAM555_ROS488_VECad647_placa19_.2023-06-12-13-28-34	/scratch/iuricv/12-06-23_HAEC_siRNA_placa19/ICAM555_ROS488_VECad647_placa19_.2023-06-12-13-28-34	/scratch/iuricv/12-06-23_HAEC_siRNA_placa19/ICAM555_ROS488_VECad647_placa19_.2023-06-12-13-28-34	Done	255
-1	-1	-1	-1	1122.0	0.0	0.0	2.490000000000009	0.0	3.910000000000082	ICAM555_ROS488_VECad647_placa19__Plate_D_p00_0_C06f07d0.TIF	ICAM555_ROS488_VECad647_placa19__Plate_D_p00_0_C06f07d2.TIF	ICAM555_ROS488_VECad647_placa19__Plate_D_p00_0_C06f07d1.TIF	ICAM555_ROS488_VECad647_placa19__Plate_D_p00_0_C06f07d3.TIF	0	0	0	0	188	2964	1	1536	1536	1536	1536	188	b'eLtkZxrlG21KDJmunLOBWZqB+WhTYtDFyGizZfDFyWgTaTDGijGVYgVUvdgBAJKkBKM='	346febd2f36ec7f90542aba6ab53eb74	e4d2b5ad34be95005e10a819db778dd4	bf0a44c25168a211e0fe5b2a8b7f4f03	0661859ef53972ceb0fa325121a7145b	946.0240401288747	748.056493914556	0.0	917.0639375	735.580795004569	0.0	0	0	0	0	0	0	0	/scratch/iuricv/12-06-23_HAEC_siRNA_placa19/ICAM555_ROS488_VECad647_placa19_.2023-06-12-13-28-34	/scratch/iuricv/12-06-23_HAEC_siRNA_placa19/ICAM555_ROS488_VECad647_placa19_.2023-06-12-13-28-34	/scratch/iuricv/12-06-23_HAEC_siRNA_placa19/ICAM555_ROS488_VECad647_placa19_.2023-06-12-13-28-34	/scratch/iuricv/12-06-23_HAEC_siRNA_placa19/ICAM555_ROS488_VECad647_placa19_.2023-06-12-13-28-34	Done	255
-1	-1	-1	-1	1243.0	0.0	0.0	2.6100000000001273	0.0	8.289999999999964	ICAM555_ROS488_VECad647_placa19__Plate_D_p00_0_C06f08d0.TIF	ICAM555_ROS488_VECad647_placa19__Plate_D_p00_0_C06f08d2.TIF	ICAM555_ROS488_VECad647_placa19__Plate_D_p00_0_C06f08d1.TIF	ICAM555_ROS488_VECad647_placa19__Plate_D_p00_0_C06f08d3.TIF	0	0	0	0	189	2964	1	1536	1536	1536	1536	189	b'eLtkZxrlG21KDJmunLOBWZqBxWhTYtDFyGizZfDFyWgTaTDGijGVYgVUvdgBAJ1cBKc='	c687911d398ff7cff074264c6295a29b	a9896d48cd3dc625278f4a875fe50ce5	51607f560c27512b73496f720d96b88d	4a341b85352b9307f12d52675790af46	901.7750807968391	787.2896639965679	0.0	839.7206349206349	794.0214592274679	0.0	0	0	0	0	0	0	0	/scratch/iuricv/12-06-23_HAEC_siRNA_placa19/ICAM555_ROS488_VECad647_placa19_.2023-06-12-13-28-34	/scratch/iuricv/12-06-23_HAEC_siRNA_placa19/ICAM555_ROS488_VECad647_placa19_.2023-06-12-13-28-34	/scratch/iuricv/12-06-23_HAEC_siRNA_placa19/ICAM555_ROS488_VECad647_placa19_.2023-06-12-13-28-34	/scratch/iuricv/12-06-23_HAEC_siRNA_placa19/ICAM555_ROS488_VECad647_placa19_.2023-06-12-13-28-34	Done	255
-1	-1	-1	-1	1059.0	0.0	0.0	2.319999999999709	0.0	9.580000000000155	ICAM555_ROS488_VECad647_placa19__Plate_D_p00_0_C06f09d0.TIF	ICAM555_ROS488_VECad647_placa19__Plate_D_p00_0_C06f09d2.TIF	ICAM555_ROS488_VECad647_placa19__Plate_D_p00_0_C06f09d1.TIF	ICAM555_ROS488_VECad647_placa19__Plate_D_p00_0_C06f09d3.TIF	0	0	0	0	190	2964	1	1536	1536	1536	1536	190	b'eLtkZxrlG21KDJmunLOB2WhXbjDGyGizZfDFyWgTaTDGijGVYgVUvdgBAKgUBKs='	d71783afae269f2dc9b2d434d72df15c	5867df441ea9d998fe0f4baa93d4439c	e8c4ad13bea8962f973e1064dbed5ee7	12200f02cd0057e4ff5c1fbd0d2a79b8	824.7511350526785	829.625574936053	0.0	721.8230452674898	863.9183673469388	0.0	0	0	0	0	0	0	0	/scratch/iuricv/12-06-23_HAEC_siRNA_placa19/ICAM555_ROS488_VECad647_placa19_.2023-06-12-13-28-34	/scratch/iuricv/12-06-23_HAEC_siRNA_placa19/ICAM555_ROS488_VECad647_placa19_.2023-06-12-13-28-34	/scratch/iuricv/12-06-23_HAEC_siRNA_placa19/ICAM555_ROS488_VECad647_placa19_.2023-06-12-13-28-34	/scratch/iuricv/12-06-23_HAEC_siRNA_placa19/ICAM555_ROS488_VECad647_placa19_.2023-06-12-13-28-34	Done	255
-1	-1	-1	-1	1229.0	0.0	0.0	2.540000000000191	0.0	6.339999999999691	ICAM555_ROS488_VECad647_placa19__Plate_D_p00_0_C06f10d0.TIF	ICAM555_ROS488_VECad647_placa19__Plate_D_p00_0_C06f10d2.TIF	ICAM555_ROS488_VECad647_placa19__Plate_D_p00_0_C06f10d1.TIF	ICAM555_ROS488_VECad647_placa19__Plate_D_p00_0_C06f10d3.TIF	0	0	0	0	191	2964	1	1536	1536	1536	1536	191	b'eLtkZxrlG21KDJmunLOBWZrh6Fjh4IuR0WbL4IuT0SbSYIwVYyrFCqh6sQMAUlgEiw=='	d0f43f251e7928080d2c087f2ac49f20	9d432755100d183deee9f0d740bff0e6	51ae81e7dd8899e89ccdab5b5fc9d58f	0f8cd4ce911b006398b62a030e4df829	1206.9274442203562	876.7788435905815	0.0	1317.0944881889764	942.1953781512605	0.0	0	0	0	0	0	0	0	/scratch/iuricv/12-06-23_HAEC_siRNA_placa19/ICAM555_ROS488_VECad647_placa19_.2023-06-12-13-28-34	/scratch/iuricv/12-06-23_HAEC_siRNA_placa19/ICAM555_ROS488_VECad647_placa19_.2023-06-12-13-28-34	/scratch/iuricv/12-06-23_HAEC_siRNA_placa19/ICAM555_ROS488_VECad647_placa19_.2023-06-12-13-28-34	/scratch/iuricv/12-06-23_HAEC_siRNA_placa19/ICAM555_ROS488_VECad647_placa19_.2023-06-12-13-28-34	Done	255
-1	-1	-1	-1	618.0	0.0	0.0	2.4700000000000273	0.0	3.6499999999998636	ICAM555_ROS488_VECad647_placa19__Plate_D_p00_0_C06f11d0.TIF	ICAM555_ROS488_VECad647_placa19__Plate_D_p00_0_C06f11d2.TIF	ICAM555_ROS488_VECad647_placa19__Plate_D_p00_0_C06f11d1.TIF	ICAM555_ROS488_VECad647_placa19__Plate_D_p00_0_C06f11d3.TIF	0	0	0	0	192	2964	1	1536	1536	1536	1536	192	b'eLtkZxrlG21KDJmunLOBWZqh4WhTYtDFyGizZfDFyWgTaTDGijGVYgVUvdgBAF0QBI8='	5d835834066918628a3eea4f5a3f55e8	a8f9c3c13b94986292cebe6fd0c32693	1e8705d998dac4b17c0bb0894e909b3f	fc147353ffafb5868fb7f74e77d6ec94	1166.6563274247699	797.7519361550115	0.0	1193.4109108159391	775.4292825488083	0.0	0	0	0	0	0	0	0	/scratch/iuricv/12-06-23_HAEC_siRNA_placa19/ICAM555_ROS488_VECad647_placa19_.2023-06-12-13-28-34	/scratch/iuricv/12-06-23_HAEC_siRNA_placa19/ICAM555_ROS488_VECad647_placa19_.2023-06-12-13-28-34	/scratch/iuricv/12-06-23_HAEC_siRNA_placa19/ICAM555_ROS488_VECad647_placa19_.2023-06-12-13-28-34	/scratch/iuricv/12-06-23_HAEC_siRNA_placa19/ICAM555_ROS488_VECad647_placa19_.2023-06-12-13-28-34	Done	255
-1	-1	-1	-1	1324.0	0.0	0.0	2.3400000000001455	0.0	3.9900000000002365	ICAM555_ROS488_VECad647_placa19__Plate_D_p00_0_C07f00d0.TIF	ICAM555_ROS488_VECad647_placa19__Plate_D_p00_0_C07f00d2.TIF	ICAM555_ROS488_VECad647_placa19__Plate_D_p00_0_C07f00d1.TIF	ICAM555_ROS488_VECad647_placa19__Plate_D_p00_0_C07f00d3.TIF	0	0	0	0	193	2964	1	1536	1536	1536	1536	193	b'eLtkZxrlG21KDJmunLOB+ehY4WCMkdFmy+CLk9Em0mCMFWMqxQqoerEDAFJgBIs='	53bf5df777f9cb86d9f08f4c528137c9	59dc3271f39630d008714f3c5a45a478	31e2322a2db24d8d91a3a7ba0ca1044b	1dbc27780b2daaf6e1095c082ba29264	1304.7962874548352	628.3682629908432	0.0	1437.829607550919	547.9134590822239	0.0	0	0	0	0	0	0	0	/scratch/iuricv/12-06-23_HAEC_siRNA_placa19/ICAM555_ROS488_VECad647_placa19_.2023-06-12-13-28-34	/scratch/iuricv/12-06-23_HAEC_siRNA_placa19/ICAM555_ROS488_VECad647_placa19_.2023-06-12-13-28-34	/scratch/iuricv/12-06-23_HAEC_siRNA_placa19/ICAM555_ROS488_VECad647_placa19_.2023-06-12-13-28-34	/scratch/iuricv/12-06-23_HAEC_siRNA_placa19/ICAM555_ROS488_VECad647_placa19_.2023-06-12-13-28-34	Done	255
-1	-1	-1	-1	1579.0	0.009999999999990905	0.0	2.3900000000001	0.0	4.269999999999754	ICAM555_ROS488_VECad647_placa19__Plate_D_p00_0_C07f01d0.TIF	ICAM555_ROS488_VECad647_placa19__Plate_D_p00_0_C07f01d2.TIF	ICAM555_ROS488_VECad647_placa19__Plate_D_p00_0_C07f01d1.TIF	ICAM555_ROS488_VECad647_placa19__Plate_D_p00_0_C07f01d3.TIF	0	0	0	0	194	2964	1	1536	1536	1536	1536	194	b'eLtkZxrlG21KDJmunLOBeZqB4WhTYtDFyGizZfDFyWgTaTDGijGVYgVUvdgBAF0YBI8='	1789d4b8f8dcdbc12fabf34c14fba9f3	9789b9db5ec911717a29afec3ef3d74f	31223734667eea11184291128f51dc7f	b5daec09ce45e35a6e3c5dd6ebc8dd4f	1207.8384220341493	847.5817697979595	0.0	1278.3123425692695	873.8650306748466	0.0	0	0	0	0	0	0	0	/scratch/iuricv/12-06-23_HAEC_siRNA_placa19/ICAM555_ROS488_VECad647_placa19_.2023-06-12-13-28-34	/scratch/iuricv/12-06-23_HAEC_siRNA_placa19/ICAM555_ROS488_VECad647_placa19_.2023-06-12-13-28-34	/scratch/iuricv/12-06-23_HAEC_siRNA_placa19/ICAM555_ROS488_VECad647_placa19_.2023-06-12-13-28-34	/scratch/iuricv/12-06-23_HAEC_siRNA_placa19/ICAM555_ROS488_VECad647_placa19_.2023-06-12-13-28-34	Done	255
-1	-1	-1	-1	493.0	0.0	0.0	2.2999999999999545	0.0	4.720000000000027	ICAM555_ROS488_VECad647_placa19__Plate_D_p00_0_C07f02d0.TIF	ICAM555_ROS488_VECad647_placa19__Plate_D_p00_0_C07f02d2.TIF	ICAM555_ROS488_VECad647_placa19__Plate_D_p00_0_C07f02d1.TIF	ICAM555_ROS488_VECad647_placa19__Plate_D_p00_0_C07f02d3.TIF	0	0	0	0	195	2964	1	1536	1536	1536	1536	195	b'eLtkZxrlG21KDJmunLOBeZqB0WhTYtDFyGizZfDFyWgTaTDGijGVYgVUvdgBAGfQBJM='	dd58c653d9fe2535c5d8d7ef2856a2b7	5fba16ded1bac9267efd198b37d3d7db	0f309a852b67da8ea542c5adbbc7b33f	fe442089761b1343267270f031980f73	1164.034464882045	728.5928516566298	0.0	1262.7456140350878	696.1764705882352	0.0	0	0	0	0	0	0	0	/scratch/iuricv/12-06-23_HAEC_siRNA_placa19/ICAM555_ROS488_VECad647_placa19_.2023-06-12-13-28-34	/scratch/iuricv/12-06-23_HAEC_siRNA_placa19/ICAM555_ROS488_VECad647_placa19_.2023-06-12-13-28-34	/scratch/iuricv/12-06-23_HAEC_siRNA_placa19/ICAM555_ROS488_VECad647_placa19_.2023-06-12-13-28-34	/scratch/iuricv/12-06-23_HAEC_siRNA_placa19/ICAM555_ROS488_VECad647_placa19_.2023-06-12-13-28-34	Done	255
-1	-1	-1	-1	500.0	0.0	0.0	2.550000000000182	0.0	2.2799999999999727	ICAM555_ROS488_VECad647_placa19__Plate_D_p00_0_C07f03d0.TIF	ICAM555_ROS488_VECad647_placa19__Plate_D_p00_0_C07f03d2.TIF	ICAM555_ROS488_VECad647_placa19__Plate_D_p00_0_C07f03d1.TIF	ICAM555_ROS488_VECad647_placa19__Plate_D_p00_0_C07f03d3.TIF	0	0	0	0	196	2964	1	1536	1536	1536	1536	196	b'eLtkZxrlG21KDJmunLOBOSgfjDYlBluMjDZbBl+cjDaRBmOsGFMpVkDVix0AcogElw=='	17eb234e760a05e47d5d529c3cda4f97	6ff00350cf5d753e1e606a833425dd63	597f62878a4388c74a38a0e5583cc609	aff01c79a8cd83ac9f5b8f576bff8ab7	1033.748947198417	780.2749867639598	0.0	1023.5806303197608	788.7933887670849	0.0	0	0	0	0	0	0	0	/scratch/iuricv/12-06-23_HAEC_siRNA_placa19/ICAM555_ROS488_VECad647_placa19_.2023-06-12-13-28-34	/scratch/iuricv/12-06-23_HAEC_siRNA_placa19/ICAM555_ROS488_VECad647_placa19_.2023-06-12-13-28-34	/scratch/iuricv/12-06-23_HAEC_siRNA_placa19/ICAM555_ROS488_VECad647_placa19_.2023-06-12-13-28-34	/scratch/iuricv/12-06-23_HAEC_siRNA_placa19/ICAM555_ROS488_VECad647_placa19_.2023-06-12-13-28-34	Done	255
-1	-1	-1	-1	405.0	0.0	0.0	2.290000000000191	0.0	2.1200000000001182	ICAM555_ROS488_VECad647_placa19__Plate_D_p00_0_C07f04d0.TIF	ICAM555_ROS488_VECad647_placa19__Plate_D_p00_0_C07f04d2.TIF	ICAM555_ROS488_VECad647_placa19__Plate_D_p00_0_C07f04d1.TIF	ICAM555_ROS488_VECad647_placa19__Plate_D_p00_0_C07f04d3.TIF	0	0	0	0	197	2964	1	1536	1536	1536	1536	197	b'eLtkZxrlG21KDJmunLOBeZqByWhTYtDFyGizZfDFyWgTaTDGijGVYgVUvdgBAH1ABJs='	3040a9d875a9500a41c343a15d8c4cb0	f747653b8f37f0a7e99bec97c2a83b5e	3c24093fe74dedc8e5efab4eb4c527e3	6aeb0cd992dbb6e0281bffd7c67add70	1076.1711062860736	722.7923129217958	0.0	1050.6363636363637	702.7923322683706	0.0	0	0	0	0	0	0	0	/scratch/iuricv/12-06-23_HAEC_siRNA_placa19/ICAM555_ROS488_VECad647_placa19_.2023-06-12-13-28-34	/scratch/iuricv/12-06-23_HAEC_siRNA_placa19/ICAM555_ROS488_VECad647_placa19_.2023-06-12-13-28-34	/scratch/iuricv/12-06-23_HAEC_siRNA_placa19/ICAM555_ROS488_VECad647_placa19_.2023-06-12-13-28-34	/scratch/iuricv/12-06-23_HAEC_siRNA_placa19/ICAM555_ROS488_VECad647_placa19_.2023-06-12-13-28-34	Done	255
-1	-1	-1	-1	601.0	0.0	0.0	2.589999999999918	0.0	3.4600000000000364	ICAM555_ROS488_VECad647_placa19__Plate_D_p00_0_C07f05d0.TIF	ICAM555_ROS488_VECad647_placa19__Plate_D_p00_0_C07f05d2.TIF	ICAM555_ROS488_VECad647_placa19__Plate_D_p00_0_C07f05d1.TIF	ICAM555_ROS488_VECad647_placa19__Plate_D_p00_0_C07f05d3.TIF	0	0	0	0	198	2964	1	1536	1536	1536	1536	198	b'eLtkZxrlG21KDJmunLOBeZqB6WhTYtDFyGizZfDFyWgTaTDGijGVYgVUvdgBAIf4BJ8='	a26020f2b88636fcfdac9e2bac2b995c	a514cd5fd0b598d798d5d42fc291545a	caa0e2b5d6aa5096d494630b7796c590	919c073504133347ac57584f1fcc7de4	1143.3794363046077	712.6290913991951	0.0	1206.3666666666666	673.5081967213115	0.0	0	0	0	0	0	0	0	/scratch/iuricv/12-06-23_HAEC_siRNA_placa19/ICAM555_ROS488_VECad647_placa19_.2023-06-12-13-28-34	/scratch/iuricv/12-06-23_HAEC_siRNA_placa19/ICAM555_ROS488_VECad647_placa19_.2023-06-12-13-28-34	/scratch/iuricv/12-06-23_HAEC_siRNA_placa19/ICAM555_ROS488_VECad647_placa19_.2023-06-12-13-28-34	/scratch/iuricv/12-06-23_HAEC_siRNA_placa19/ICAM555_ROS488_VECad647_placa19_.2023-06-12-13-28-34	Done	255
-1	-1	-1	-1	786.0	0.0	0.0	2.369999999999891	0.0	2.6400000000001	ICAM555_ROS488_VECad647_placa19__Plate_D_p00_0_C07f06d0.TIF	ICAM555_ROS488_VECad647_placa19__Plate_D_p00_0_C07f06d2.TIF	ICAM555_ROS488_VECad647_placa19__Plate_D_p00_0_C07f06d1.TIF	ICAM555_ROS488_VECad647_placa19__Plate_D_p00_0_C07f06d3.TIF	0	0	0	0	199	2964	1	1536	1536	1536	1536	199	b'eLtkZxrlG21KDJmunLOB+WhTYjDGyGizZfDFyWgTaTDGijGVYgVUvdgBAJKwBKM='	5f22e5a033ccf0fbe4fabe2db9b9f848	aaa3ca501777e9fa4cd07875aeecb3d9	79aa877c2a0b57e9a40007bbd479a550	a05cab2f274e0fefa041095d32b21fb9	983.9566646909698	688.0369130098486	0.0	971.4996078431373	670.2899179792789	0.0	0	0	0	0	0	0	0	/scratch/iuricv/12-06-23_HAEC_siRNA_placa19/ICAM555_ROS488_VECad647_placa19_.2023-06-12-13-28-34	/scratch/iuricv/12-06-23_HAEC_siRNA_placa19/ICAM555_ROS488_VECad647_placa19_.2023-06-12-13-28-34	/scratch/iuricv/12-06-23_HAEC_siRNA_placa19/ICAM555_ROS488_VECad647_placa19_.2023-06-12-13-28-34	/scratch/iuricv/12-06-23_HAEC_siRNA_placa19/ICAM555_ROS488_VECad647_placa19_.2023-06-12-13-28-34	Done	255
-1	-1	-1	-1	1144.0	0.0	0.0	2.4400000000000546	0.0	3.1099999999999	ICAM555_ROS488_VECad647_placa19__Plate_D_p00_0_C07f07d0.TIF	ICAM555_ROS488_VECad647_placa19__Plate_D_p00_0_C07f07d2.TIF	ICAM555_ROS488_VECad647_placa19__Plate_D_p00_0_C07f07d1.TIF	ICAM555_ROS488_VECad647_placa19__Plate_D_p00_0_C07f07d3.TIF	0	0	0	0	200	2964	1	1536	1536	1536	1536	200	b'eLtkZxrlG21KDJmunLOBeZqB+WhTYtDFyGizZfDFyWgTaTDGijGVYgVUvdgBAJ1oBKc='	2793aa69d6ce020d8e9066aee414af7f	6795eb925b4382f0f2a8060318fe4c49	f54806ac0b153f8ccba20ad4447f5736	b1e64acc2d966c0b9356214b36fa763e	849.6137701343519	711.9281627864874	0.0	759.9768928220255	674.1775836009824	0.0	0	0	0	0	0	0	0	/scratch/iuricv/12-06-23_HAEC_siRNA_placa19/ICAM555_ROS488_VECad647_placa19_.2023-06-12-13-28-34	/scratch/iuricv/12-06-23_HAEC_siRNA_placa19/ICAM555_ROS488_VECad647_placa19_.2023-06-12-13-28-34	/scratch/iuricv/12-06-23_HAEC_siRNA_placa19/ICAM555_ROS488_VECad647_placa19_.2023-06-12-13-28-34	/scratch/iuricv/12-06-23_HAEC_siRNA_placa19/ICAM555_ROS488_VECad647_placa19_.2023-06-12-13-28-34	Done	255
-1	-1	-1	-1	1243.0	0.0	0.0	2.4299999999998363	0.0	3.3200000000001637	ICAM555_ROS488_VECad647_placa19__Plate_D_p00_0_C07f08d0.TIF	ICAM555_ROS488_VECad647_placa19__Plate_D_p00_0_C07f08d2.TIF	ICAM555_ROS488_VECad647_placa19__Plate_D_p00_0_C07f08d1.TIF	ICAM555_ROS488_VECad647_placa19__Plate_D_p00_0_C07f08d3.TIF	0	0	0	0	201	2964	1	1536	1536	1536	1536	201	b'eLtkZxrlG21KDJmunLOBeZqBxWhTYtDFyGizZfDFyWgTaTDGijGVYgVUvdgBAKggBKs='	129c2d67754299261ef020a8a3a17dde	c5388168debdaf4d270aa9b658687d3d	b4e37c63d13d4c30718a9470c5f9d7e4	304d8cf03c72766a0c242015a8d549d3	867.2565525770801	826.3852624952032	0.0	788.5842696629213	871.6782334384858	0.0	0	0	0	0	0	0	0	/scratch/iuricv/12-06-23_HAEC_siRNA_placa19/ICAM555_ROS488_VECad647_placa19_.2023-06-12-13-28-34	/scratch/iuricv/12-06-23_HAEC_siRNA_placa19/ICAM555_ROS488_VECad647_placa19_.2023-06-12-13-28-34	/scratch/iuricv/12-06-23_HAEC_siRNA_placa19/ICAM555_ROS488_VECad647_placa19_.2023-06-12-13-28-34	/scratch/iuricv/12-06-23_HAEC_siRNA_placa19/ICAM555_ROS488_VECad647_placa19_.2023-06-12-13-28-34	Done	255
-1	-1	-1	-1	774.0	0.0	0.0	2.3199999999999363	0.0	8.88000000000011	ICAM555_ROS488_VECad647_placa19__Plate_D_p00_0_C07f09d0.TIF	ICAM555_ROS488_VECad647_placa19__Plate_D_p00_0_C07f09d2.TIF	ICAM555_ROS488_VECad647_placa19__Plate_D_p00_0_C07f09d1.TIF	ICAM555_ROS488_VECad647_placa19__Plate_D_p00_0_C07f09d3.TIF	0	0	0	0	202	2964	1	1536	1536	1536	1536	202	b'eLtkZxrlG21KDJmunLOB+WhXbjDGyGizZfDFyWgTaTDGijGVYgVUvdgBALLYBK8='	4aecadc32ef7b276250a1e17fdf05e17	577d4a59c7c66661523dcf2e0a6091a7	272e7c11af9a641bd80a3079e8d93ff4	fbb668db3a42febb0c0c1036bf5f0afa	963.6556887096805	833.175179470992	0.0	937.3312742812743	869.980347023859	0.0	0	0	0	0	0	0	0	/scratch/iuricv/12-06-23_HAEC_siRNA_placa19/ICAM555_ROS488_VECad647_placa19_.2023-06-12-13-28-34	/scratch/iuricv/12-06-23_HAEC_siRNA_placa19/ICAM555_ROS488_VECad647_placa19_.2023-06-12-13-28-34	/scratch/iuricv/12-06-23_HAEC_siRNA_placa19/ICAM555_ROS488_VECad647_placa19_.2023-06-12-13-28-34	/scratch/iuricv/12-06-23_HAEC_siRNA_placa19/ICAM555_ROS488_VECad647_placa19_.2023-06-12-13-28-34	Done	255
-1	-1	-1	-1	765.0	0.0	0.0	2.4900000000002365	0.0	3.509999999999991	ICAM555_ROS488_VECad647_placa19__Plate_D_p00_0_C07f10d0.TIF	ICAM555_ROS488_VECad647_placa19__Plate_D_p00_0_C07f10d2.TIF	ICAM555_ROS488_VECad647_placa19__Plate_D_p00_0_C07f10d1.TIF	ICAM555_ROS488_VECad647_placa19__Plate_D_p00_0_C07f10d3.TIF	0	0	0	0	203	2964	1	1536	1536	1536	1536	203	b'eLtkZxrlG21KDJmunLOBeZrh6Fjh4IuR0WbL4IuT0SbSYIwVYyrFCqh6sQMAXRwEjw=='	bc0ada77d0d9f1f86fc16e97f9155833	068e43a68ea30c60d4f53b9b50fd897e	9736588b38d7fba112d3494b28d5c48b	573ed3dc530379a1ed5ddde51fbc05b4	1095.9873882563215	801.9806605358135	0.0	1128.0599455040872	811.1895043731779	0.0	0	0	0	0	0	0	0	/scratch/iuricv/12-06-23_HAEC_siRNA_placa19/ICAM555_ROS488_VECad647_placa19_.2023-06-12-13-28-34	/scratch/iuricv/12-06-23_HAEC_siRNA_placa19/ICAM555_ROS488_VECad647_placa19_.2023-06-12-13-28-34	/scratch/iuricv/12-06-23_HAEC_siRNA_placa19/ICAM555_ROS488_VECad647_placa19_.2023-06-12-13-28-34	/scratch/iuricv/12-06-23_HAEC_siRNA_placa19/ICAM555_ROS488_VECad647_placa19_.2023-06-12-13-28-34	Done	255
-1	-1	-1	-1	497.0	0.0	0.0	2.349999999999909	0.0	2.240000000000009	ICAM555_ROS488_VECad647_placa19__Plate_D_p00_0_C07f11d0.TIF	ICAM555_ROS488_VECad647_placa19__Plate_D_p00_0_C07f11d2.TIF	ICAM555_ROS488_VECad647_placa19__Plate_D_p00_0_C07f11d1.TIF	ICAM555_ROS488_VECad647_placa19__Plate_D_p00_0_C07f11d3.TIF	0	0	0	0	204	2964	1	1536	1536	1536	1536	204	b'eLtkZxrlG21KDJmunLOBeZqh4WhTYtDFyGizZfDFyWgTaTDGijGVYgVUvdgBAGfUBJM='	f72961df0e2b4208a3a7f879a88dbc68	a7f14074d131e7b11240dc69c139dcc8	6be9b165303bb4ec4206cbc56e40f09e	8cfdd0cb6047726cd286d8baefb3f47a	1104.444554229023	791.6881494060194	0.0	1138.821052631579	784.572463768116	0.0	0	0	0	0	0	0	0	/scratch/iuricv/12-06-23_HAEC_siRNA_placa19/ICAM555_ROS488_VECad647_placa19_.2023-06-12-13-28-34	/scratch/iuricv/12-06-23_HAEC_siRNA_placa19/ICAM555_ROS488_VECad647_placa19_.2023-06-12-13-28-34	/scratch/iuricv/12-06-23_HAEC_siRNA_placa19/ICAM555_ROS488_VECad647_placa19_.2023-06-12-13-28-34	/scratch/iuricv/12-06-23_HAEC_siRNA_placa19/ICAM555_ROS488_VECad647_placa19_.2023-06-12-13-28-34	Done	255
-1	-1	-1	-1	884.0	0.0	0.0	2.479999999999791	0.0	3.0700000000001637	ICAM555_ROS488_VECad647_placa19__Plate_D_p00_0_C08f00d0.TIF	ICAM555_ROS488_VECad647_placa19__Plate_D_p00_0_C08f00d2.TIF	ICAM555_ROS488_VECad647_placa19__Plate_D_p00_0_C08f00d1.TIF	ICAM555_ROS488_VECad647_placa19__Plate_D_p00_0_C08f00d3.TIF	0	0	0	0	205	2964	1	1536	1536	1536	1536	205	b'eLtkZxrlG21KDJmunLOBxehY4WCMkdFmy+CLk9Em0mCMFWMqxQqoerEDAF0kBI8='	2a50e32fc0f90cc33f373ede7dd03779	0f5256893ee8b00928af6e8d34f39eb1	0ee237d96e99698e4f12157ba2b158c9	23c466643ff8199b6ddb62ac5f232d61	1125.5385306864305	732.7130604351757	0.0	1183.2372450585422	707.5768382809589	0.0	0	0	0	0	0	0	0	/scratch/iuricv/12-06-23_HAEC_siRNA_placa19/ICAM555_ROS488_VECad647_placa19_.2023-06-12-13-28-34	/scratch/iuricv/12-06-23_HAEC_siRNA_placa19/ICAM555_ROS488_VECad647_placa19_.2023-06-12-13-28-34	/scratch/iuricv/12-06-23_HAEC_siRNA_placa19/ICAM555_ROS488_VECad647_placa19_.2023-06-12-13-28-34	/scratch/iuricv/12-06-23_HAEC_siRNA_placa19/ICAM555_ROS488_VECad647_placa19_.2023-06-12-13-28-34	Done	255
-1	-1	-1	-1	1579.0	0.0	0.0	2.269999999999982	0.0	6.529999999999973	ICAM555_ROS488_VECad647_placa19__Plate_D_p00_0_C08f01d0.TIF	ICAM555_ROS488_VECad647_placa19__Plate_D_p00_0_C08f01d2.TIF	ICAM555_ROS488_VECad647_placa19__Plate_D_p00_0_C08f01d1.TIF	ICAM555_ROS488_VECad647_placa19__Plate_D_p00_0_C08f01d3.TIF	0	0	0	0	206	2964	1	1536	1536	1536	1536	206	b'eLtkZxrlG21KDJmunLOBRZqB4WhTYtDFyGizZfDFyWgTaTDGijGVYgVUvdgBAGfcBJM='	0426224e9d60a7c05a539a3955b95546	058ff38c7e04f946a39c75e078d677f5	6aabfe5038ea568454d770de4adeccb4	c16f21e3d672794b8e4172c3edc383ba	1201.3641945926718	634.2658288854165	0.0	1294.8250950570343	573.399433427762	0.0	0	0	0	0	0	0	0	/scratch/iuricv/12-06-23_HAEC_siRNA_placa19/ICAM555_ROS488_VECad647_placa19_.2023-06-12-13-28-34	/scratch/iuricv/12-06-23_HAEC_siRNA_placa19/ICAM555_ROS488_VECad647_placa19_.2023-06-12-13-28-34	/scratch/iuricv/12-06-23_HAEC_siRNA_placa19/ICAM555_ROS488_VECad647_placa19_.2023-06-12-13-28-34	/scratch/iuricv/12-06-23_HAEC_siRNA_placa19/ICAM555_ROS488_VECad647_placa19_.2023-06-12-13-28-34	Done	255
-1	-1	-1	-1	642.0	0.0	0.0	2.660000000000082	0.0	2.4899999999997817	ICAM555_ROS488_VECad647_placa19__Plate_D_p00_0_C08f02d0.TIF	ICAM555_ROS488_VECad647_placa19__Plate_D_p00_0_C08f02d2.TIF	ICAM555_ROS488_VECad647_placa19__Plate_D_p00_0_C08f02d1.TIF	ICAM555_ROS488_VECad647_placa19__Plate_D_p00_0_C08f02d3.TIF	0	0	0	0	207	2964	1	1536	1536	1536	1536	207	b'eLtkZxrlG21KDJmunLOBRZqB0WhTYtDFyGizZfDFyWgTaTDGijGVYgVUvdgBAHKUBJc='	b9844138425568107e0c846d32a4f671	9ac8bcb4621be64e1c9a3b2b6af8c93b	63e7068633032b5c0fb7177a64ae19ca	df260975ae77f7d6f3696144b7686079	1151.6958444488475	762.5048025151516	0.0	1207.7243283355074	736.1973414392899	0.0	0	0	0	0	0	0	0	/scratch/iuricv/12-06-23_HAEC_siRNA_placa19/ICAM555_ROS488_VECad647_placa19_.2023-06-12-13-28-34	/scratch/iuricv/12-06-23_HAEC_siRNA_placa19/ICAM555_ROS488_VECad647_placa19_.2023-06-12-13-28-34	/scratch/iuricv/12-06-23_HAEC_siRNA_placa19/ICAM555_ROS488_VECad647_placa19_.2023-06-12-13-28-34	/scratch/iuricv/12-06-23_HAEC_siRNA_placa19/ICAM555_ROS488_VECad647_placa19_.2023-06-12-13-28-34	Done	255
-1	-1	-1	-1	616.0	0.0	0.0	2.5000000000002274	0.0	3.2799999999999727	ICAM555_ROS488_VECad647_placa19__Plate_D_p00_0_C08f03d0.TIF	ICAM555_ROS488_VECad647_placa19__Plate_D_p00_0_C08f03d2.TIF	ICAM555_ROS488_VECad647_placa19__Plate_D_p00_0_C08f03d1.TIF	ICAM555_ROS488_VECad647_placa19__Plate_D_p00_0_C08f03d3.TIF	0	0	0	0	208	2964	1	1536	1536	1536	1536	208	b'eLtkZxrlG21KDJmunLOBBSgfjDYlBluMjDZbBl+cjDaRBmOsGFMpVkDVix0AfUwEmw=='	57eaeebd6fe2c25e55810f66a85b33e1	882d9b35e1fed394331b3f671a3f6500	cdb27e8f1366cb37abd191e3864009ee	29893eec37836787e6cceabccf440454	1067.729202160392	765.8652579721133	0.0	1067.0343349419395	760.2580972928104	0.0	0	0	0	0	0	0	0	/scratch/iuricv/12-06-23_HAEC_siRNA_placa19/ICAM555_ROS488_VECad647_placa19_.2023-06-12-13-28-34	/scratch/iuricv/12-06-23_HAEC_siRNA_placa19/ICAM555_ROS488_VECad647_placa19_.2023-06-12-13-28-34	/scratch/iuricv/12-06-23_HAEC_siRNA_placa19/ICAM555_ROS488_VECad647_placa19_.2023-06-12-13-28-34	/scratch/iuricv/12-06-23_HAEC_siRNA_placa19/ICAM555_ROS488_VECad647_placa19_.2023-06-12-13-28-34	Done	255
-1	-1	-1	-1	494.0	0.0	0.0	2.369999999999891	0.0	2.2899999999999636	ICAM555_ROS488_VECad647_placa19__Plate_D_p00_0_C08f04d0.TIF	ICAM555_ROS488_VECad647_placa19__Plate_D_p00_0_C08f04d2.TIF	ICAM555_ROS488_VECad647_placa19__Plate_D_p00_0_C08f04d1.TIF	ICAM555_ROS488_VECad647_placa19__Plate_D_p00_0_C08f04d3.TIF	0	0	0	0	209	2964	1	1536	1536	1536	1536	209	b'eLtkZxrlG21KDJmunLOBRZqByWhTYtDFyGizZfDFyWgTaTDGijGVYgVUvdgBAIgEBJ8='	003f99d8f64a189410aa4e054b2f05b6	49ee0d0ad212658d512d95b3ec31411b	fe7a19540b84b23f9d1939f0b3f4ffe3	003036f5ec7e14e0539f90f5d3fd37e2	1110.7054334058334	731.2836620277109	0.0	1124.6478984388402	727.39038989679	0.0	0	0	0	0	0	0	0	/scratch/iuricv/12-06-23_HAEC_siRNA_placa19/ICAM555_ROS488_VECad647_placa19_.2023-06-12-13-28-34	/scratch/iuricv/12-06-23_HAEC_siRNA_placa19/ICAM555_ROS488_VECad647_placa19_.2023-06-12-13-28-34	/scratch/iuricv/12-06-23_HAEC_siRNA_placa19/ICAM555_ROS488_VECad647_placa19_.2023-06-12-13-28-34	/scratch/iuricv/12-06-23_HAEC_siRNA_placa19/ICAM555_ROS488_VECad647_placa19_.2023-06-12-13-28-34	Done	255
-1	-1	-1	-1	731.0	0.0	0.0	2.550000000000182	0.0	5.009999999999991	ICAM555_ROS488_VECad647_placa19__Plate_D_p00_0_C08f05d0.TIF	ICAM555_ROS488_VECad647_placa19__Plate_D_p00_0_C08f05d2.TIF	ICAM555_ROS488_VECad647_placa19__Plate_D_p00_0_C08f05d1.TIF	ICAM555_ROS488_VECad647_placa19__Plate_D_p00_0_C08f05d3.TIF	0	0	0	0	210	2964	1	1536	1536	1536	1536	210	b'eLtkZxrlG21KDJmunLOBRZqB6WhTYtDFyGizZfDFyWgTaTDGijGVYgVUvdgBAJK8BKM='	a3be3e26254906f693a3d06acd870008	11cd1fdfd64c6f1273e02c8d841a1d69	15d62a41b9d1f6f1bb869146154ee46a	019effef3d71fc48e1e0752685e13530	1064.6957306397449	718.8849020758767	0.0	1083.8048780487804	695.965625	0.0	0	0	0	0	0	0	0	/scratch/iuricv/12-06-23_HAEC_siRNA_placa19/ICAM555_ROS488_VECad647_placa19_.2023-06-12-13-28-34	/scratch/iuricv/12-06-23_HAEC_siRNA_placa19/ICAM555_ROS488_VECad647_placa19_.2023-06-12-13-28-34	/scratch/iuricv/12-06-23_HAEC_siRNA_placa19/ICAM555_ROS488_VECad647_placa19_.2023-06-12-13-28-34	/scratch/iuricv/12-06-23_HAEC_siRNA_placa19/ICAM555_ROS488_VECad647_placa19_.2023-06-12-13-28-34	Done	255
-1	-1	-1	-1	731.0	0.0	0.0	2.4200000000003	0.0	3.839999999999918	ICAM555_ROS488_VECad647_placa19__Plate_D_p00_0_C08f06d0.TIF	ICAM555_ROS488_VECad647_placa19__Plate_D_p00_0_C08f06d2.TIF	ICAM555_ROS488_VECad647_placa19__Plate_D_p00_0_C08f06d1.TIF	ICAM555_ROS488_VECad647_placa19__Plate_D_p00_0_C08f06d3.TIF	0	0	0	0	211	2964	1	1536	1536	1536	1536	211	b'eLtkZxrlG21KDJmunLOBxWhTYjDGyGizZfDFyWgTaTDGijGVYgVUvdgBAJ10BKc='	6af45bcee0e3b527cc3eb112a3dfdb7c	c9573ce5e1d386ab688aab8ec62ea97f	9b52715f7bed0fef91d72a312e310f1f	ab3aefc58547f5d650642cb53b2428c2	965.2398448584432	682.9266082516548	0.0	951.8873626373627	626.1714285714286	0.0	0	0	0	0	0	0	0	/scratch/iuricv/12-06-23_HAEC_siRNA_placa19/ICAM555_ROS488_VECad647_placa19_.2023-06-12-13-28-34	/scratch/iuricv/12-06-23_HAEC_siRNA_placa19/ICAM555_ROS488_VECad647_placa19_.2023-06-12-13-28-34	/scratch/iuricv/12-06-23_HAEC_siRNA_placa19/ICAM555_ROS488_VECad647_placa19_.2023-06-12-13-28-34	/scratch/iuricv/12-06-23_HAEC_siRNA_placa19/ICAM555_ROS488_VECad647_placa19_.2023-06-12-13-28-34	Done	255
-1	-1	-1	-1	1200.0	0.0	0.0	2.4600000000000364	0.0	3.2799999999999727	ICAM555_ROS488_VECad647_placa19__Plate_D_p00_0_C08f07d0.TIF	ICAM555_ROS488_VECad647_placa19__Plate_D_p00_0_C08f07d2.TIF	ICAM555_ROS488_VECad647_placa19__Plate_D_p00_0_C08f07d1.TIF	ICAM555_ROS488_VECad647_placa19__Plate_D_p00_0_C08f07d3.TIF	0	0	0	0	212	2964	1	1536	1536	1536	1536	212	b'eLtkZxrlG21KDJmunLOBRZqB+WhTYtDFyGizZfDFyWgTaTDGijGVYgVUvdgBAKgsBKs='	9c862e4af59e89ba0b27af882e28f867	c67e436de07759eded70f065739a9591	951e6de603f61e1f9b9d53f039451b3c	876faeef2f70f3c0531688b1eb69fcb4	963.9858445605718	731.8607870372224	0.0	929.7956550763337	708.6671004878629	0.0	0	0	0	0	0	0	0	/scratch/iuricv/12-06-23_HAEC_siRNA_placa19/ICAM555_ROS488_VECad647_placa19_.2023-06-12-13-28-34	/scratch/iuricv/12-06-23_HAEC_siRNA_placa19/ICAM555_ROS488_VECad647_placa19_.2023-06-12-13-28-34	/scratch/iuricv/12-06-23_HAEC_siRNA_placa19/ICAM555_ROS488_VECad647_placa19_.2023-06-12-13-28-34	/scratch/iuricv/12-06-23_HAEC_siRNA_placa19/ICAM555_ROS488_VECad647_placa19_.2023-06-12-13-28-34	Done	255
-1	-1	-1	-1	1605.0	0.0	0.0	2.4700000000000273	0.0	7.150000000000091	ICAM555_ROS488_VECad647_placa19__Plate_D_p00_0_C08f08d0.TIF	ICAM555_ROS488_VECad647_placa19__Plate_D_p00_0_C08f08d2.TIF	ICAM555_ROS488_VECad647_placa19__Plate_D_p00_0_C08f08d1.TIF	ICAM555_ROS488_VECad647_placa19__Plate_D_p00_0_C08f08d3.TIF	0	0	0	0	213	2964	1	1536	1536	1536	1536	213	b'eLtkZxrlG21KDJmunLOBRZqBxWhTYtDFyGizZfDFyWgTaTDGijGVYgVUvdgBALLkBK8='	888e0e1c011f92232790d1a7bb485b7d	6f67ebf78f7cc9202e11e4fce1349098	a58e28e0ce90b3ceae63eb00ec4a856a	d9e7b076e942d76289655a1b5423a608	828.2289329719541	701.5077326291317	0.0	722.1973684210526	662.8773006134969	0.0	0	0	0	0	0	0	0	/scratch/iuricv/12-06-23_HAEC_siRNA_placa19/ICAM555_ROS488_VECad647_placa19_.2023-06-12-13-28-34	/scratch/iuricv/12-06-23_HAEC_siRNA_placa19/ICAM555_ROS488_VECad647_placa19_.2023-06-12-13-28-34	/scratch/iuricv/12-06-23_HAEC_siRNA_placa19/ICAM555_ROS488_VECad647_placa19_.2023-06-12-13-28-34	/scratch/iuricv/12-06-23_HAEC_siRNA_placa19/ICAM555_ROS488_VECad647_placa19_.2023-06-12-13-28-34	Done	255
-1	-1	-1	-1	1413.0	0.0	0.0	2.5799999999999272	0.0	5.6099999999999	ICAM555_ROS488_VECad647_placa19__Plate_D_p00_0_C08f09d0.TIF	ICAM555_ROS488_VECad647_placa19__Plate_D_p00_0_C08f09d2.TIF	ICAM555_ROS488_VECad647_placa19__Plate_D_p00_0_C08f09d1.TIF	ICAM555_ROS488_VECad647_placa19__Plate_D_p00_0_C08f09d3.TIF	0	0	0	0	214	2964	1	1536	1536	1536	1536	214	b'eLtkZxrlG21KDJmunLOBxWhXbjDGyGizZfDFyWgTaTDGijGVYgVUvdgBAL2cBLM='	27e8a8a7ef772bc3654503b0f257f8da	4db63b6e52fc8ecff480bddefc717bd4	cfca3cabaec118396db62be34aba181f	790dde0b4b07cd8da7615e54aa66805c	758.8904119939871	883.1937572968013	0.0	607.9226666666667	939.39375	0.0	0	0	0	0	0	0	0	/scratch/iuricv/12-06-23_HAEC_siRNA_placa19/ICAM555_ROS488_VECad647_placa19_.2023-06-12-13-28-34	/scratch/iuricv/12-06-23_HAEC_siRNA_placa19/ICAM555_ROS488_VECad647_placa19_.2023-06-12-13-28-34	/scratch/iuricv/12-06-23_HAEC_siRNA_placa19/ICAM555_ROS488_VECad647_placa19_.2023-06-12-13-28-34	/scratch/iuricv/12-06-23_HAEC_siRNA_placa19/ICAM555_ROS488_VECad647_placa19_.2023-06-12-13-28-34	Done	255
-1	-1	-1	-1	1784.0	0.0	0.0	2.369999999999891	0.0	4.299999999999727	ICAM555_ROS488_VECad647_placa19__Plate_D_p00_0_C08f10d0.TIF	ICAM555_ROS488_VECad647_placa19__Plate_D_p00_0_C08f10d2.TIF	ICAM555_ROS488_VECad647_placa19__Plate_D_p00_0_C08f10d1.TIF	ICAM555_ROS488_VECad647_placa19__Plate_D_p00_0_C08f10d3.TIF	0	0	0	0	215	2964	1	1536	1536	1536	1536	215	b'eLtkZxrlG21KDJmunLOBRZrh6Fjh4IuR0WbL4IuT0SbSYIwVYyrFCqh6sQMAZ+AEkw=='	48eac96a1481a5db7dd33267eb9abd3a	791f51e40137a73016c5529b5cc22aa3	604ed5b9e184a2d2c7652528cadaa0ef	9924b8a0758c2ff7a7c55e42f4a6775e	1228.8646257298408	886.9313941734432	0.0	1331.598753068872	944.0067620481927	0.0	0	0	0	0	0	0	0	/scratch/iuricv/12-06-23_HAEC_siRNA_placa19/ICAM555_ROS488_VECad647_placa19_.2023-06-12-13-28-34	/scratch/iuricv/12-06-23_HAEC_siRNA_placa19/ICAM555_ROS488_VECad647_placa19_.2023-06-12-13-28-34	/scratch/iuricv/12-06-23_HAEC_siRNA_placa19/ICAM555_ROS488_VECad647_placa19_.2023-06-12-13-28-34	/scratch/iuricv/12-06-23_HAEC_siRNA_placa19/ICAM555_ROS488_VECad647_placa19_.2023-06-12-13-28-34	Done	255
-1	-1	-1	-1	647.0	0.0	0.0	2.5000000000002274	0.0	2.4700000000000273	ICAM555_ROS488_VECad647_placa19__Plate_D_p00_0_C08f11d0.TIF	ICAM555_ROS488_VECad647_placa19__Plate_D_p00_0_C08f11d2.TIF	ICAM555_ROS488_VECad647_placa19__Plate_D_p00_0_C08f11d1.TIF	ICAM555_ROS488_VECad647_placa19__Plate_D_p00_0_C08f11d3.TIF	0	0	0	0	216	2964	1	1536	1536	1536	1536	216	b'eLtkZxrlG21KDJmunLOBRZqh4WhTYtDFyGizZfDFyWgTaTDGijGVYgVUvdgBAHKYBJc='	d5cb52abf79b3b79cfffc9b932dd4aae	fc1bb62a52bedb7de76facd0afc10724	7815cce6518fe8711a9176b6ad0950ff	ef069f3823c94cdf04d6822e6b2bc898	1181.9830128046653	797.1723820037574	0.0	1238.2045454545455	825.801724137931	0.0	0	0	0	0	0	0	0	/scratch/iuricv/12-06-23_HAEC_siRNA_placa19/ICAM555_ROS488_VECad647_placa19_.2023-06-12-13-28-34	/scratch/iuricv/12-06-23_HAEC_siRNA_placa19/ICAM555_ROS488_VECad647_placa19_.2023-06-12-13-28-34	/scratch/iuricv/12-06-23_HAEC_siRNA_placa19/ICAM555_ROS488_VECad647_placa19_.2023-06-12-13-28-34	/scratch/iuricv/12-06-23_HAEC_siRNA_placa19/ICAM555_ROS488_VECad647_placa19_.2023-06-12-13-28-34	Done	255
-1	-1	-1	-1	1153.0	0.0	0.0	2.459999999999809	0.0	5.240000000000009	ICAM555_ROS488_VECad647_placa19__Plate_D_p00_0_C09f00d0.TIF	ICAM555_ROS488_VECad647_placa19__Plate_D_p00_0_C09f00d2.TIF	ICAM555_ROS488_VECad647_placa19__Plate_D_p00_0_C09f00d1.TIF	ICAM555_ROS488_VECad647_placa19__Plate_D_p00_0_C09f00d3.TIF	0	0	0	0	217	2964	1	1536	1536	1536	1536	217	b'eLtkZxrlG21KDJmunLOB5ehY4WCMkdFmy+CLk9Em0mCMFWMqxQqoerEDAGfoBJM='	fc2347bf411536716a627d446294fee4	c436c7a3a074156059216a53c80fa275	6a605230d7075709edf3c0a776aaeccf	7f65044a64b2939ec91f80ccbdddfc40	1077.6285129258006	706.3896659713381	0.0	1096.017667844523	687.5170068027211	0.0	0	0	0	0	0	0	0	/scratch/iuricv/12-06-23_HAEC_siRNA_placa19/ICAM555_ROS488_VECad647_placa19_.2023-06-12-13-28-34	/scratch/iuricv/12-06-23_HAEC_siRNA_placa19/ICAM555_ROS488_VECad647_placa19_.2023-06-12-13-28-34	/scratch/iuricv/12-06-23_HAEC_siRNA_placa19/ICAM555_ROS488_VECad647_placa19_.2023-06-12-13-28-34	/scratch/iuricv/12-06-23_HAEC_siRNA_placa19/ICAM555_ROS488_VECad647_placa19_.2023-06-12-13-28-34	Done	255
-1	-1	-1	-1	586.0	0.0	0.0	2.3700000000001182	0.0	2.3799999999998818	ICAM555_ROS488_VECad647_placa19__Plate_D_p00_0_C09f01d0.TIF	ICAM555_ROS488_VECad647_placa19__Plate_D_p00_0_C09f01d2.TIF	ICAM555_ROS488_VECad647_placa19__Plate_D_p00_0_C09f01d1.TIF	ICAM555_ROS488_VECad647_placa19__Plate_D_p00_0_C09f01d3.TIF	0	0	0	0	218	2964	1	1536	1536	1536	1536	218	b'eLtkZxrlG21KDJmunLOBZZqB4WhTYtDFyGizZfDFyWgTaTDGijGVYgVUvdgBAHKgBJc='	b4a9103c129554be092702414615e4ce	8b8040054ec39af18280fdd1e5d7cf68	fe4e5f81fde3c68ae9e7ee6d452f4c16	ade94a780382fc64d2c5d7a40974f623	1386.4603683588946	992.0090629077398	0.0	1548.0645569620253	1148.6745799490363	0.0	0	0	0	0	0	0	0	/scratch/iuricv/12-06-23_HAEC_siRNA_placa19/ICAM555_ROS488_VECad647_placa19_.2023-06-12-13-28-34	/scratch/iuricv/12-06-23_HAEC_siRNA_placa19/ICAM555_ROS488_VECad647_placa19_.2023-06-12-13-28-34	/scratch/iuricv/12-06-23_HAEC_siRNA_placa19/ICAM555_ROS488_VECad647_placa19_.2023-06-12-13-28-34	/scratch/iuricv/12-06-23_HAEC_siRNA_placa19/ICAM555_ROS488_VECad647_placa19_.2023-06-12-13-28-34	Done	255
-1	-1	-1	-1	641.0	0.0	0.0	2.410000000000082	0.0	3.5800000000001546	ICAM555_ROS488_VECad647_placa19__Plate_D_p00_0_C09f02d0.TIF	ICAM555_ROS488_VECad647_placa19__Plate_D_p00_0_C09f02d2.TIF	ICAM555_ROS488_VECad647_placa19__Plate_D_p00_0_C09f02d1.TIF	ICAM555_ROS488_VECad647_placa19__Plate_D_p00_0_C09f02d3.TIF	0	0	0	0	219	2964	1	1536	1536	1536	1536	219	b'eLtkZxrlG21KDJmunLOBZZqB0WhTYtDFyGizZfDFyWgTaTDGijGVYgVUvdgBAH1YBJs='	29c4d31416bf4f63b5fdb9be956b5618	bde79f46e266fbe1d625a158614e8888	07d96b1de794a28de8ef67ec325fff25	da46b30da99db5c224266aa0a3817eb7	1027.6898156913694	779.8178485983824	0.0	1043.8696629213482	799.4813664596273	0.0	0	0	0	0	0	0	0	/scratch/iuricv/12-06-23_HAEC_siRNA_placa19/ICAM555_ROS488_VECad647_placa19_.2023-06-12-13-28-34	/scratch/iuricv/12-06-23_HAEC_siRNA_placa19/ICAM555_ROS488_VECad647_placa19_.2023-06-12-13-28-34	/scratch/iuricv/12-06-23_HAEC_siRNA_placa19/ICAM555_ROS488_VECad647_placa19_.2023-06-12-13-28-34	/scratch/iuricv/12-06-23_HAEC_siRNA_placa19/ICAM555_ROS488_VECad647_placa19_.2023-06-12-13-28-34	Done	255
-1	-1	-1	-1	650.0	0.0	0.0	2.5299999999999727	0.0	2.480000000000018	ICAM555_ROS488_VECad647_placa19__Plate_D_p00_0_C09f03d0.TIF	ICAM555_ROS488_VECad647_placa19__Plate_D_p00_0_C09f03d2.TIF	ICAM555_ROS488_VECad647_placa19__Plate_D_p00_0_C09f03d1.TIF	ICAM555_ROS488_VECad647_placa19__Plate_D_p00_0_C09f03d3.TIF	0	0	0	0	220	2964	1	1536	1536	1536	1536	220	b'eLtkZxrlG21KDJmunLOBJSgfjDYlBluMjDZbBl+cjDaRBmOsGFMpVkDVix0AiBAEnw=='	330cc0922c7b6afc5619a39cb6c0bf5d	883d4ba0c15e1f71626bee939666610f	fdac0763c233281e18c7136191636694	e217abf743c6d5e950f862fba27d8d1c	1136.4803837289278	724.5340753732543	0.0	1209.088183919403	707.0580095122446	0.0	0	0	0	0	0	0	0	/scratch/iuricv/12-06-23_HAEC_siRNA_placa19/ICAM555_ROS488_VECad647_placa19_.2023-06-12-13-28-34	/scratch/iuricv/12-06-23_HAEC_siRNA_placa19/ICAM555_ROS488_VECad647_placa19_.2023-06-12-13-28-34	/scratch/iuricv/12-06-23_HAEC_siRNA_placa19/ICAM555_ROS488_VECad647_placa19_.2023-06-12-13-28-34	/scratch/iuricv/12-06-23_HAEC_siRNA_placa19/ICAM555_ROS488_VECad647_placa19_.2023-06-12-13-28-34	Done	255
-1	-1	-1	-1	541.0	0.0	0.0	2.290000000000191	0.0	2.6299999999996544	ICAM555_ROS488_VECad647_placa19__Plate_D_p00_0_C09f04d0.TIF	ICAM555_ROS488_VECad647_placa19__Plate_D_p00_0_C09f04d2.TIF	ICAM555_ROS488_VECad647_placa19__Plate_D_p00_0_C09f04d1.TIF	ICAM555_ROS488_VECad647_placa19__Plate_D_p00_0_C09f04d3.TIF	0	0	0	0	221	2964	1	1536	1536	1536	1536	221	b'eLtkZxrlG21KDJmunLOBZZqByWhTYtDFyGizZfDFyWgTaTDGijGVYgVUvdgBAJLIBKM='	4d9e26260698670c60626fc0e14d9f8e	0d057dd102ffaf5257496121fcc7d549	8bba84e1c2400179cb63e3f2a2a3daf9	e90980eb1672412a6219287b62242f7d	1071.5831888264056	737.0434092906443	0.0	1121.0970588235293	704.3438735177865	0.0	0	0	0	0	0	0	0	/scratch/iuricv/12-06-23_HAEC_siRNA_placa19/ICAM555_ROS488_VECad647_placa19_.2023-06-12-13-28-34	/scratch/iuricv/12-06-23_HAEC_siRNA_placa19/ICAM555_ROS488_VECad647_placa19_.2023-06-12-13-28-34	/scratch/iuricv/12-06-23_HAEC_siRNA_placa19/ICAM555_ROS488_VECad647_placa19_.2023-06-12-13-28-34	/scratch/iuricv/12-06-23_HAEC_siRNA_placa19/ICAM555_ROS488_VECad647_placa19_.2023-06-12-13-28-34	Done	255
-1	-1	-1	-1	629.0	0.0	0.0	2.549999999999727	0.0	2.540000000000191	ICAM555_ROS488_VECad647_placa19__Plate_D_p00_0_C09f05d0.TIF	ICAM555_ROS488_VECad647_placa19__Plate_D_p00_0_C09f05d2.TIF	ICAM555_ROS488_VECad647_placa19__Plate_D_p00_0_C09f05d1.TIF	ICAM555_ROS488_VECad647_placa19__Plate_D_p00_0_C09f05d3.TIF	0	0	0	0	222	2964	1	1536	1536	1536	1536	222	b'eLtkZxrlG21KDJmunLOBZZqB6WhTYtDFyGizZfDFyWgTaTDGijGVYgVUvdgBAJ2ABKc='	33a9bb71e3940969b871aac31357f563	4108531523563ef3cc53b1ede236669b	68f193a2fc3bc6b7b3655d34dea279bd	b1fbcdf826885b22b122ab8724541c14	1053.9505276764455	731.268947193957	0.0	1061.85960591133	711.1015873015873	0.0	0	0	0	0	0	0	0	/scratch/iuricv/12-06-23_HAEC_siRNA_placa19/ICAM555_ROS488_VECad647_placa19_.2023-06-12-13-28-34	/scratch/iuricv/12-06-23_HAEC_siRNA_placa19/ICAM555_ROS488_VECad647_placa19_.2023-06-12-13-28-34	/scratch/iuricv/12-06-23_HAEC_siRNA_placa19/ICAM555_ROS488_VECad647_placa19_.2023-06-12-13-28-34	/scratch/iuricv/12-06-23_HAEC_siRNA_placa19/ICAM555_ROS488_VECad647_placa19_.2023-06-12-13-28-34	Done	255
-1	-1	-1	-1	699.0	0.0	0.0	2.4200000000000728	0.0	2.709999999999809	ICAM555_ROS488_VECad647_placa19__Plate_D_p00_0_C09f06d0.TIF	ICAM555_ROS488_VECad647_placa19__Plate_D_p00_0_C09f06d2.TIF	ICAM555_ROS488_VECad647_placa19__Plate_D_p00_0_C09f06d1.TIF	ICAM555_ROS488_VECad647_placa19__Plate_D_p00_0_C09f06d3.TIF	0	0	0	0	223	2964	1	1536	1536	1536	1536	223	b'eLtkZxrlG21KDJmunLOB5WhTYjDGyGizZfDFyWgTaTDGijGVYgVUvdgBAKg4BKs='	ecdf22e70e5a363d6bcecf97a091749c	d2a2434d518a6b82ebcc2594c86fc1c2	11552050fb17f7b8f10d2055bfbb065d	cf231d88fd11bb9bd6a7948eab01f0b4	990.7497468939825	742.0324125051834	0.0	975.5365853658536	727.8145695364238	0.0	0	0	0	0	0	0	0	/scratch/iuricv/12-06-23_HAEC_siRNA_placa19/ICAM555_ROS488_VECad647_placa19_.2023-06-12-13-28-34	/scratch/iuricv/12-06-23_HAEC_siRNA_placa19/ICAM555_ROS488_VECad647_placa19_.2023-06-12-13-28-34	/scratch/iuricv/12-06-23_HAEC_siRNA_placa19/ICAM555_ROS488_VECad647_placa19_.2023-06-12-13-28-34	/scratch/iuricv/12-06-23_HAEC_siRNA_placa19/ICAM555_ROS488_VECad647_placa19_.2023-06-12-13-28-34	Done	255
-1	-1	-1	-1	872.0	0.0	0.0	2.5000000000002274	0.0	2.8299999999999272	ICAM555_ROS488_VECad647_placa19__Plate_D_p00_0_C09f07d0.TIF	ICAM555_ROS488_VECad647_placa19__Plate_D_p00_0_C09f07d2.TIF	ICAM555_ROS488_VECad647_placa19__Plate_D_p00_0_C09f07d1.TIF	ICAM555_ROS488_VECad647_placa19__Plate_D_p00_0_C09f07d3.TIF	0	0	0	0	224	2964	1	1536	1536	1536	1536	224	b'eLtkZxrlG21KDJmunLOBZZqB+WhTYtDFyGizZfDFyWgTaTDGijGVYgVUvdgBALLwBK8='	98107b11d534a1bca29b31d129c58df9	be32af06534c787ed5d729e07a8fb5ec	3acfea312baeb2f53bb252292c769b8c	92ff22ca075fb195325f1b72741df09b	978.8748856243261	744.3966363645756	0.0	949.6143987845818	731.3212946219276	0.0	0	0	0	0	0	0	0	/scratch/iuricv/12-06-23_HAEC_siRNA_placa19/ICAM555_ROS488_VECad647_placa19_.2023-06-12-13-28-34	/scratch/iuricv/12-06-23_HAEC_siRNA_placa19/ICAM555_ROS488_VECad647_placa19_.2023-06-12-13-28-34	/scratch/iuricv/12-06-23_HAEC_siRNA_placa19/ICAM555_ROS488_VECad647_placa19_.2023-06-12-13-28-34	/scratch/iuricv/12-06-23_HAEC_siRNA_placa19/ICAM555_ROS488_VECad647_placa19_.2023-06-12-13-28-34	Done	255
-1	-1	-1	-1	937.0	0.0	0.0	2.519999999999982	0.0	2.8899999999998727	ICAM555_ROS488_VECad647_placa19__Plate_D_p00_0_C09f08d0.TIF	ICAM555_ROS488_VECad647_placa19__Plate_D_p00_0_C09f08d2.TIF	ICAM555_ROS488_VECad647_placa19__Plate_D_p00_0_C09f08d1.TIF	ICAM555_ROS488_VECad647_placa19__Plate_D_p00_0_C09f08d3.TIF	0	0	0	0	225	2964	1	1536	1536	1536	1536	225	b'eLtkZxrlG21KDJmunLOBZZqBxWhTYtDFyGizZfDFyWgTaTDGijGVYgVUvdgBAL2oBLM='	8b3699043caefedc9cc8a3467256795e	427bfcac188650fcf8a56e4d94587a0c	84f81366960730798ef53b3e2caedf98	ab73fdc14131e3b05c79c1eca0ec0660	956.2000830968673	759.143116951967	0.0	925.6838235294117	745.8088235294117	0.0	0	0	0	0	0	0	0	/scratch/iuricv/12-06-23_HAEC_siRNA_placa19/ICAM555_ROS488_VECad647_placa19_.2023-06-12-13-28-34	/scratch/iuricv/12-06-23_HAEC_siRNA_placa19/ICAM555_ROS488_VECad647_placa19_.2023-06-12-13-28-34	/scratch/iuricv/12-06-23_HAEC_siRNA_placa19/ICAM555_ROS488_VECad647_placa19_.2023-06-12-13-28-34	/scratch/iuricv/12-06-23_HAEC_siRNA_placa19/ICAM555_ROS488_VECad647_placa19_.2023-06-12-13-28-34	Done	255
-1	-1	-1	-1	872.0	0.0	0.0	2.4300000000000637	0.0	3.509999999999991	ICAM555_ROS488_VECad647_placa19__Plate_D_p00_0_C09f09d0.TIF	ICAM555_ROS488_VECad647_placa19__Plate_D_p00_0_C09f09d2.TIF	ICAM555_ROS488_VECad647_placa19__Plate_D_p00_0_C09f09d1.TIF	ICAM555_ROS488_VECad647_placa19__Plate_D_p00_0_C09f09d3.TIF	0	0	0	0	226	2964	1	1536	1536	1536	1536	226	b'eLtkZxrlG21KDJmunLOB5WhXbjDGyGizZfDFyWgTaTDGijGVYgVUvdgBAMhgBLc='	4663184620ddd79853140a608d987613	0017d453bc2b0d983da6a9407949bcc8	8b0142c0c611c002ba93a397723cafe4	234c52a1b9fc1bcbae6a5f423e9f8b0e	966.2545749835896	806.4925294585342	0.0	935.6311134100608	826.7711822092488	0.0	0	0	0	0	0	0	0	/scratch/iuricv/12-06-23_HAEC_siRNA_placa19/ICAM555_ROS488_VECad647_placa19_.2023-06-12-13-28-34	/scratch/iuricv/12-06-23_HAEC_siRNA_placa19/ICAM555_ROS488_VECad647_placa19_.2023-06-12-13-28-34	/scratch/iuricv/12-06-23_HAEC_siRNA_placa19/ICAM555_ROS488_VECad647_placa19_.2023-06-12-13-28-34	/scratch/iuricv/12-06-23_HAEC_siRNA_placa19/ICAM555_ROS488_VECad647_placa19_.2023-06-12-13-28-34	Done	255
-1	-1	-1	-1	843.0	0.0	0.0	2.5599999999999454	0.0	3.5700000000001637	ICAM555_ROS488_VECad647_placa19__Plate_D_p00_0_C09f10d0.TIF	ICAM555_ROS488_VECad647_placa19__Plate_D_p00_0_C09f10d2.TIF	ICAM555_ROS488_VECad647_placa19__Plate_D_p00_0_C09f10d1.TIF	ICAM555_ROS488_VECad647_placa19__Plate_D_p00_0_C09f10d3.TIF	0	0	0	0	227	2964	1	1536	1536	1536	1536	227	b'eLtkZxrlG21KDJmunLOBZZrh6Fjh4IuR0WbL4IuT0SbSYIwVYyrFCqh6sQMAcqQElw=='	557495b7786b8dc67556267aec7f95dc	2acd2e831c10d32f9d4f7d25e12e4ab4	f32a3323d87e0fd636ea6e77f1766459	11d777fc219ea0774a06a1ee7a9fb30d	1067.6637756961472	739.2078532128421	0.0	1059.468023255814	749.1200980392157	0.0	0	0	0	0	0	0	0	/scratch/iuricv/12-06-23_HAEC_siRNA_placa19/ICAM555_ROS488_VECad647_placa19_.2023-06-12-13-28-34	/scratch/iuricv/12-06-23_HAEC_siRNA_placa19/ICAM555_ROS488_VECad647_placa19_.2023-06-12-13-28-34	/scratch/iuricv/12-06-23_HAEC_siRNA_placa19/ICAM555_ROS488_VECad647_placa19_.2023-06-12-13-28-34	/scratch/iuricv/12-06-23_HAEC_siRNA_placa19/ICAM555_ROS488_VECad647_placa19_.2023-06-12-13-28-34	Done	255
-1	-1	-1	-1	684.0	0.0	0.0	2.4700000000000273	0.0	5.039999999999964	ICAM555_ROS488_VECad647_placa19__Plate_D_p00_0_C09f11d0.TIF	ICAM555_ROS488_VECad647_placa19__Plate_D_p00_0_C09f11d2.TIF	ICAM555_ROS488_VECad647_placa19__Plate_D_p00_0_C09f11d1.TIF	ICAM555_ROS488_VECad647_placa19__Plate_D_p00_0_C09f11d3.TIF	0	0	0	0	228	2964	1	1536	1536	1536	1536	228	b'eLtkZxrlG21KDJmunLOBZZqh4WhTYtDFyGizZfDFyWgTaTDGijGVYgVUvdgBAH1cBJs='	9124a389be723043c0d1ebf757210737	74e2d40bdbaecbb26f79760f283226c0	94046f6f61db08514e2ee87306487b9a	64e3a1d3e5793ff1a863d94cd4a0ebf3	1105.794367836145	784.7555959340503	0.0	1153.6624852391737	799.088731194548	0.0	0	0	0	0	0	0	0	/scratch/iuricv/12-06-23_HAEC_siRNA_placa19/ICAM555_ROS488_VECad647_placa19_.2023-06-12-13-28-34	/scratch/iuricv/12-06-23_HAEC_siRNA_placa19/ICAM555_ROS488_VECad647_placa19_.2023-06-12-13-28-34	/scratch/iuricv/12-06-23_HAEC_siRNA_placa19/ICAM555_ROS488_VECad647_placa19_.2023-06-12-13-28-34	/scratch/iuricv/12-06-23_HAEC_siRNA_placa19/ICAM555_ROS488_VECad647_placa19_.2023-06-12-13-28-34	Done	255
-1	-1	-1	-1	916.0	0.0	0.0	2.459999999999809	0.0	3.4200000000000728	ICAM555_ROS488_VECad647_placa19__Plate_D_p00_0_C10f00d0.TIF	ICAM555_ROS488_VECad647_placa19__Plate_D_p00_0_C10f00d2.TIF	ICAM555_ROS488_VECad647_placa19__Plate_D_p00_0_C10f00d1.TIF	ICAM555_ROS488_VECad647_placa19__Plate_D_p00_0_C10f00d3.TIF	0	0	0	0	229	2964	1	1536	1536	1536	1536	229	b'eLtkZxrlG21KDJmunLOhwehY4WCMkdFmy+CLk9Em0mCMFWMqxQqoerEDABHMBHM='	110e7d87ca60239be4f28f6f3315512e	9ed57bf811d6b1ccfd47b38610c691b3	0adf536abba1197f00d7ce8f60e64a8e	568ad9dfbd3805b820a1bf7b7c60b07c	1047.4307317519965	721.4570081886765	0.0	1065.2508364386745	699.6604426628087	0.0	0	0	0	0	0	0	0	/scratch/iuricv/12-06-23_HAEC_siRNA_placa19/ICAM555_ROS488_VECad647_placa19_.2023-06-12-13-28-34	/scratch/iuricv/12-06-23_HAEC_siRNA_placa19/ICAM555_ROS488_VECad647_placa19_.2023-06-12-13-28-34	/scratch/iuricv/12-06-23_HAEC_siRNA_placa19/ICAM555_ROS488_VECad647_placa19_.2023-06-12-13-28-34	/scratch/iuricv/12-06-23_HAEC_siRNA_placa19/ICAM555_ROS488_VECad647_placa19_.2023-06-12-13-28-34	Done	255
-1	-1	-1	-1	999.0	0.0	0.0	2.369999999999891	0.0	4.720000000000027	ICAM555_ROS488_VECad647_placa19__Plate_D_p00_0_C10f01d0.TIF	ICAM555_ROS488_VECad647_placa19__Plate_D_p00_0_C10f01d2.TIF	ICAM555_ROS488_VECad647_placa19__Plate_D_p00_0_C10f01d1.TIF	ICAM555_ROS488_VECad647_placa19__Plate_D_p00_0_C10f01d3.TIF	0	0	0	0	230	2964	1	1536	1536	1536	1536	230	b'eLtkZxrlG21KDJmunLOhQZqB4WhTYtDFyGizZfDFyWgTaTDGijGVYgVUvdgBAByEBHc='	b622da0f177a8e2f820e86d16623d3e0	de384ad6721738e1688aadbc2530c4e0	e6bd21874ef840a72ae7348fa2fb8d9e	b1bda57d3c5f9bf377a5b45f9b6c5901	1143.649780271186	795.6271455355763	0.0	1184.6560283687943	822.1549815498155	0.0	0	0	0	0	0	0	0	/scratch/iuricv/12-06-23_HAEC_siRNA_placa19/ICAM555_ROS488_VECad647_placa19_.2023-06-12-13-28-34	/scratch/iuricv/12-06-23_HAEC_siRNA_placa19/ICAM555_ROS488_VECad647_placa19_.2023-06-12-13-28-34	/scratch/iuricv/12-06-23_HAEC_siRNA_placa19/ICAM555_ROS488_VECad647_placa19_.2023-06-12-13-28-34	/scratch/iuricv/12-06-23_HAEC_siRNA_placa19/ICAM555_ROS488_VECad647_placa19_.2023-06-12-13-28-34	Done	255
-1	-1	-1	-1	636.0	0.0	0.0	2.5300000000002	0.0	2.4699999999998	ICAM555_ROS488_VECad647_placa19__Plate_D_p00_0_C10f02d0.TIF	ICAM555_ROS488_VECad647_placa19__Plate_D_p00_0_C10f02d2.TIF	ICAM555_ROS488_VECad647_placa19__Plate_D_p00_0_C10f02d1.TIF	ICAM555_ROS488_VECad647_placa19__Plate_D_p00_0_C10f02d3.TIF	0	0	0	0	231	2964	1	1536	1536	1536	1536	231	b'eLtkZxrlG21KDJmunLOhQZqB0WhTYtDFyGizZfDFyWgTaTDGijGVYgVUvdgBACc8BHs='	a3d695ed580dca33a138beac829e6e0f	c8e84aaca25175b185b21803ac11fbe1	376e80f579a593e102b46a90fe34228c	58fb1e9f47db9f44cb1af4ef413dd5ca	1036.1191108127973	745.542421330586	0.0	1026.8828405158856	734.2159278300514	0.0	0	0	0	0	0	0	0	/scratch/iuricv/12-06-23_HAEC_siRNA_placa19/ICAM555_ROS488_VECad647_placa19_.2023-06-12-13-28-34	/scratch/iuricv/12-06-23_HAEC_siRNA_placa19/ICAM555_ROS488_VECad647_placa19_.2023-06-12-13-28-34	/scratch/iuricv/12-06-23_HAEC_siRNA_placa19/ICAM555_ROS488_VECad647_placa19_.2023-06-12-13-28-34	/scratch/iuricv/12-06-23_HAEC_siRNA_placa19/ICAM555_ROS488_VECad647_placa19_.2023-06-12-13-28-34	Done	255
-1	-1	-1	-1	678.0	0.0	0.0	2.369999999999891	0.0	2.4700000000000273	ICAM555_ROS488_VECad647_placa19__Plate_D_p00_0_C10f03d0.TIF	ICAM555_ROS488_VECad647_placa19__Plate_D_p00_0_C10f03d2.TIF	ICAM555_ROS488_VECad647_placa19__Plate_D_p00_0_C10f03d1.TIF	ICAM555_ROS488_VECad647_placa19__Plate_D_p00_0_C10f03d3.TIF	0	0	0	0	232	2964	1	1536	1536	1536	1536	232	b'eLtkZxrlG21KDJmunLOhASgfjDYlBluMjDZbBl+cjDaRBmOsGFMpVkDVix0AMfQEfw=='	b7efa83a333dee8d7f50d809b5dab0d0	5bf4071b6ba7e646d0598bf3d3306d45	cd0804db88120cf53d01be10a85f80bf	c3378618b42fedb9230a0d1d595b8e26	1076.7704676847266	775.5866661519831	0.0	1110.6793795474534	787.8168565589833	0.0	0	0	0	0	0	0	0	/scratch/iuricv/12-06-23_HAEC_siRNA_placa19/ICAM555_ROS488_VECad647_placa19_.2023-06-12-13-28-34	/scratch/iuricv/12-06-23_HAEC_siRNA_placa19/ICAM555_ROS488_VECad647_placa19_.2023-06-12-13-28-34	/scratch/iuricv/12-06-23_HAEC_siRNA_placa19/ICAM555_ROS488_VECad647_placa19_.2023-06-12-13-28-34	/scratch/iuricv/12-06-23_HAEC_siRNA_placa19/ICAM555_ROS488_VECad647_placa19_.2023-06-12-13-28-34	Done	255
-1	-1	-1	-1	491.0	0.0	0.0	2.5799999999999272	0.0	7.75	ICAM555_ROS488_VECad647_placa19__Plate_D_p00_0_C10f04d0.TIF	ICAM555_ROS488_VECad647_placa19__Plate_D_p00_0_C10f04d2.TIF	ICAM555_ROS488_VECad647_placa19__Plate_D_p00_0_C10f04d1.TIF	ICAM555_ROS488_VECad647_placa19__Plate_D_p00_0_C10f04d3.TIF	0	0	0	0	233	2964	1	1536	1536	1536	1536	233	b'eLtkZxrlG21KDJmunLOhQZqByWhTYtDFyGizZfDFyWgTaTDGijGVYgVUvdgBADysBIM='	7f1b919f6fb51f7615dd776ecfd2ab23	a9cd8ea74e843d25159fb75a2a2f1411	5c95b605187f867c6f9b13fab00d90b7	85243d6617f250afdde1361c5a84f2eb	1134.614661703855	731.337904856948	0.0	1148.9475982532751	700.3980891719746	0.0	0	0	0	0	0	0	0	/scratch/iuricv/12-06-23_HAEC_siRNA_placa19/ICAM555_ROS488_VECad647_placa19_.2023-06-12-13-28-34	/scratch/iuricv/12-06-23_HAEC_siRNA_placa19/ICAM555_ROS488_VECad647_placa19_.2023-06-12-13-28-34	/scratch/iuricv/12-06-23_HAEC_siRNA_placa19/ICAM555_ROS488_VECad647_placa19_.2023-06-12-13-28-34	/scratch/iuricv/12-06-23_HAEC_siRNA_placa19/ICAM555_ROS488_VECad647_placa19_.2023-06-12-13-28-34	Done	255
-1	-1	-1	-1	766.0	0.0	0.0	2.480000000000018	0.0	2.6000000000001364	ICAM555_ROS488_VECad647_placa19__Plate_D_p00_0_C10f05d0.TIF	ICAM555_ROS488_VECad647_placa19__Plate_D_p00_0_C10f05d2.TIF	ICAM555_ROS488_VECad647_placa19__Plate_D_p00_0_C10f05d1.TIF	ICAM555_ROS488_VECad647_placa19__Plate_D_p00_0_C10f05d3.TIF	0	0	0	0	234	2964	1	1536	1536	1536	1536	234	b'eLtkZxrlG21KDJmunLOhQZqB6WhTYtDFyGizZfDFyWgTaTDGijGVYgVUvdgBAEdkBIc='	2767a687df23106b8ca5ce4a17b1086c	76088b87828bfa59b1ffa976bd8da09a	ffdc78794afca27f261a2e0d57a30231	440b872cb4138769f7c4c8ba6617f5a3	1038.271551080711	757.1808934316891	0.0	1037.3430695184989	758.6164301234339	0.0	0	0	0	0	0	0	0	/scratch/iuricv/12-06-23_HAEC_siRNA_placa19/ICAM555_ROS488_VECad647_placa19_.2023-06-12-13-28-34	/scratch/iuricv/12-06-23_HAEC_siRNA_placa19/ICAM555_ROS488_VECad647_placa19_.2023-06-12-13-28-34	/scratch/iuricv/12-06-23_HAEC_siRNA_placa19/ICAM555_ROS488_VECad647_placa19_.2023-06-12-13-28-34	/scratch/iuricv/12-06-23_HAEC_siRNA_placa19/ICAM555_ROS488_VECad647_placa19_.2023-06-12-13-28-34	Done	255
-1	-1	-1	-1	855.0	0.0	0.0	2.349999999999909	0.0	2.7799999999999727	ICAM555_ROS488_VECad647_placa19__Plate_D_p00_0_C10f06d0.TIF	ICAM555_ROS488_VECad647_placa19__Plate_D_p00_0_C10f06d2.TIF	ICAM555_ROS488_VECad647_placa19__Plate_D_p00_0_C10f06d1.TIF	ICAM555_ROS488_VECad647_placa19__Plate_D_p00_0_C10f06d3.TIF	0	0	0	0	235	2964	1	1536	1536	1536	1536	235	b'eLtkZxrlG21KDJmunLOhwWhTYjDGyGizZfDFyWgTaTDGijGVYgVUvdgBAFIcBIs='	bd8349fa10e57a6628e0943f2217a606	30bdc35f5e04c3fb16016ab145818f1a	b4ec5a99c2b78b503785d3ad4a5a09a1	926e3141d240feda5359a80116370a50	1033.0769709636043	719.0118046953555	0.0	1028.925297113752	686.9377049180328	0.0	0	0	0	0	0	0	0	/scratch/iuricv/12-06-23_HAEC_siRNA_placa19/ICAM555_ROS488_VECad647_placa19_.2023-06-12-13-28-34	/scratch/iuricv/12-06-23_HAEC_siRNA_placa19/ICAM555_ROS488_VECad647_placa19_.2023-06-12-13-28-34	/scratch/iuricv/12-06-23_HAEC_siRNA_placa19/ICAM555_ROS488_VECad647_placa19_.2023-06-12-13-28-34	/scratch/iuricv/12-06-23_HAEC_siRNA_placa19/ICAM555_ROS488_VECad647_placa19_.2023-06-12-13-28-34	Done	255
-1	-1	-1	-1	1241.0	0.0	0.0	2.4400000000000546	0.0	3.3200000000001637	ICAM555_ROS488_VECad647_placa19__Plate_D_p00_0_C10f07d0.TIF	ICAM555_ROS488_VECad647_placa19__Plate_D_p00_0_C10f07d2.TIF	ICAM555_ROS488_VECad647_placa19__Plate_D_p00_0_C10f07d1.TIF	ICAM555_ROS488_VECad647_placa19__Plate_D_p00_0_C10f07d3.TIF	0	0	0	0	236	2964	1	1536	1536	1536	1536	236	b'eLtkZxrlG21KDJmunLOhQZqB+WhTYtDFyGizZfDFyWgTaTDGijGVYgVUvdgBAFzUBI8='	4893a7f7afb0375f2a9e0ca5e4858b73	4879738bafd884a8a8d169fda11481a9	d1909a7612c42cb3f68e085bee78ff72	345db02f8ae6cf3f73a4c421886e5ab8	1073.6216794033603	693.0276658742006	0.0	1099.9331683168316	647.0040983606557	0.0	0	0	0	0	0	0	0	/scratch/iuricv/12-06-23_HAEC_siRNA_placa19/ICAM555_ROS488_VECad647_placa19_.2023-06-12-13-28-34	/scratch/iuricv/12-06-23_HAEC_siRNA_placa19/ICAM555_ROS488_VECad647_placa19_.2023-06-12-13-28-34	/scratch/iuricv/12-06-23_HAEC_siRNA_placa19/ICAM555_ROS488_VECad647_placa19_.2023-06-12-13-28-34	/scratch/iuricv/12-06-23_HAEC_siRNA_placa19/ICAM555_ROS488_VECad647_placa19_.2023-06-12-13-28-34	Done	255
-1	-1	-1	-1	1485.0	0.0	0.0	2.439999999999827	0.0	4.230000000000018	ICAM555_ROS488_VECad647_placa19__Plate_D_p00_0_C10f08d0.TIF	ICAM555_ROS488_VECad647_placa19__Plate_D_p00_0_C10f08d2.TIF	ICAM555_ROS488_VECad647_placa19__Plate_D_p00_0_C10f08d1.TIF	ICAM555_ROS488_VECad647_placa19__Plate_D_p00_0_C10f08d3.TIF	0	0	0	0	237	2964	1	1536	1536	1536	1536	237	b'eLtkZxrlG21KDJmunLOhQZqBxWhTYtDFyGizZfDFyWgTaTDGijGVYgVUvdgBAGeMBJM='	2ceb04a30841ca92704e49b8f4b0e815	323d7cb3adc179b3424de10b8d13ad45	c6c6005a0f8b803b0541726309077f65	96d9a9e25c8f5ecc1370e9008f2ee41e	979.2929358291216	825.7978570721224	0.0	978.8345070422536	860.7842741935484	0.0	0	0	0	0	0	0	0	/scratch/iuricv/12-06-23_HAEC_siRNA_placa19/ICAM555_ROS488_VECad647_placa19_.2023-06-12-13-28-34	/scratch/iuricv/12-06-23_HAEC_siRNA_placa19/ICAM555_ROS488_VECad647_placa19_.2023-06-12-13-28-34	/scratch/iuricv/12-06-23_HAEC_siRNA_placa19/ICAM555_ROS488_VECad647_placa19_.2023-06-12-13-28-34	/scratch/iuricv/12-06-23_HAEC_siRNA_placa19/ICAM555_ROS488_VECad647_placa19_.2023-06-12-13-28-34	Done	255
-1	-1	-1	-1	896.0	0.0	0.0	2.380000000000109	0.0	2.7599999999997635	ICAM555_ROS488_VECad647_placa19__Plate_D_p00_0_C10f09d0.TIF	ICAM555_ROS488_VECad647_placa19__Plate_D_p00_0_C10f09d2.TIF	ICAM555_ROS488_VECad647_placa19__Plate_D_p00_0_C10f09d1.TIF	ICAM555_ROS488_VECad647_placa19__Plate_D_p00_0_C10f09d3.TIF	0	0	0	0	238	2964	1	1536	1536	1536	1536	238	b'eLtkZxrlG21KDJmunLOhwWhXbjDGyGizZfDFyWgTaTDGijGVYgVUvdgBAHJEBJc='	d26db1fd818ca9c3aff4775451b61583	3711021e3e25004bcefad2cc2f027145	ff43601bcd1fe1c69697dd2b84fe716e	4c22cc375254aa772a8df91ca5d7704c	953.9374042309591	805.9394867802548	0.0	939.6828714763496	828.0516129032258	0.0	0	0	0	0	0	0	0	/scratch/iuricv/12-06-23_HAEC_siRNA_placa19/ICAM555_ROS488_VECad647_placa19_.2023-06-12-13-28-34	/scratch/iuricv/12-06-23_HAEC_siRNA_placa19/ICAM555_ROS488_VECad647_placa19_.2023-06-12-13-28-34	/scratch/iuricv/12-06-23_HAEC_siRNA_placa19/ICAM555_ROS488_VECad647_placa19_.2023-06-12-13-28-34	/scratch/iuricv/12-06-23_HAEC_siRNA_placa19/ICAM555_ROS488_VECad647_placa19_.2023-06-12-13-28-34	Done	255
-1	-1	-1	-1	830.0	0.0	0.0	2.5399999999999636	0.0	2.6800000000000637	ICAM555_ROS488_VECad647_placa19__Plate_D_p00_0_C10f10d0.TIF	ICAM555_ROS488_VECad647_placa19__Plate_D_p00_0_C10f10d2.TIF	ICAM555_ROS488_VECad647_placa19__Plate_D_p00_0_C10f10d1.TIF	ICAM555_ROS488_VECad647_placa19__Plate_D_p00_0_C10f10d3.TIF	0	0	0	0	239	2964	1	1536	1536	1536	1536	239	b'eLtkZxrlG21KDJmunLOhQZrh6Fjh4IuR0WbL4IuT0SbSYIwVYyrFCqh6sQMAHIgEdw=='	77bfec0023360d2971068cf1a93beb42	2b70c892fa451e4de2439cb493dfb403	6871c89703e1f87c4fdc8c0cc18ddfd2	411df4217e8fc21bac036ead08314613	1064.8092903504034	757.6214216917263	0.0	1076.997808319255	755.399105839416	0.0	0	0	0	0	0	0	0	/scratch/iuricv/12-06-23_HAEC_siRNA_placa19/ICAM555_ROS488_VECad647_placa19_.2023-06-12-13-28-34	/scratch/iuricv/12-06-23_HAEC_siRNA_placa19/ICAM555_ROS488_VECad647_placa19_.2023-06-12-13-28-34	/scratch/iuricv/12-06-23_HAEC_siRNA_placa19/ICAM555_ROS488_VECad647_placa19_.2023-06-12-13-28-34	/scratch/iuricv/12-06-23_HAEC_siRNA_placa19/ICAM555_ROS488_VECad647_placa19_.2023-06-12-13-28-34	Done	255
-1	-1	-1	-1	603.0	0.0	0.0	2.4999999999997726	0.0	2.509999999999991	ICAM555_ROS488_VECad647_placa19__Plate_D_p00_0_C10f11d0.TIF	ICAM555_ROS488_VECad647_placa19__Plate_D_p00_0_C10f11d2.TIF	ICAM555_ROS488_VECad647_placa19__Plate_D_p00_0_C10f11d1.TIF	ICAM555_ROS488_VECad647_placa19__Plate_D_p00_0_C10f11d3.TIF	0	0	0	0	240	2964	1	1536	1536	1536	1536	240	b'eLtkZxrlG21KDJmunLOhQZqh4WhTYtDFyGizZfDFyWgTaTDGijGVYgVUvdgBACdABHs='	b51ab1d9ff97ae401e4312fb7b4dcd55	03b62e358cf6fec8a0040f70259c8f2f	9b67d8fe55854ff50d84564b66a7939d	0381fd3046aeb2a182e4138c97335f51	1131.7163969831272	777.424714069714	0.0	1167.0169696969697	785.9290780141844	0.0	0	0	0	0	0	0	0	/scratch/iuricv/12-06-23_HAEC_siRNA_placa19/ICAM555_ROS488_VECad647_placa19_.2023-06-12-13-28-34	/scratch/iuricv/12-06-23_HAEC_siRNA_placa19/ICAM555_ROS488_VECad647_placa19_.2023-06-12-13-28-34	/scratch/iuricv/12-06-23_HAEC_siRNA_placa19/ICAM555_ROS488_VECad647_placa19_.2023-06-12-13-28-34	/scratch/iuricv/12-06-23_HAEC_siRNA_placa19/ICAM555_ROS488_VECad647_placa19_.2023-06-12-13-28-34	Done	255
-1	-1	-1	-1	9.0	0.0	0.0	2.3200000000001637	0.0	1.599999999999909	ICAM555_ROS488_VECad647_placa19__Plate_D_p00_0_C11f00d0.TIF	ICAM555_ROS488_VECad647_placa19__Plate_D_p00_0_C11f00d2.TIF	ICAM555_ROS488_VECad647_placa19__Plate_D_p00_0_C11f00d1.TIF	ICAM555_ROS488_VECad647_placa19__Plate_D_p00_0_C11f00d3.TIF	0	0	0	0	241	2964	1	1536	1536	1536	1536	241	b'eLtkZxrlG21KDJmunLOh4ehY4WCMkdFmy+CLk9Em0mCMFWMqxQqoerEDAByQBHc='	32cbebcaaf17e8b692bd91f15ab22779	1254a1a540b430f15371fe9e61e36aa3	7ed6825d26e510e84c0b32859db01a0e	babb8b39ff604e0f60f4a9c631069ebb	139.93793835245916	659.9926213210508	0.0	49.56169052488071	366.80213903743316	0.0	0	0	0	0	0	0	0	/scratch/iuricv/12-06-23_HAEC_siRNA_placa19/ICAM555_ROS488_VECad647_placa19_.2023-06-12-13-28-34	/scratch/iuricv/12-06-23_HAEC_siRNA_placa19/ICAM555_ROS488_VECad647_placa19_.2023-06-12-13-28-34	/scratch/iuricv/12-06-23_HAEC_siRNA_placa19/ICAM555_ROS488_VECad647_placa19_.2023-06-12-13-28-34	/scratch/iuricv/12-06-23_HAEC_siRNA_placa19/ICAM555_ROS488_VECad647_placa19_.2023-06-12-13-28-34	Done	255
-1	-1	-1	-1	937.0	0.0	0.0	2.3999999999998636	0.0	2.810000000000173	ICAM555_ROS488_VECad647_placa19__Plate_D_p00_0_C11f01d0.TIF	ICAM555_ROS488_VECad647_placa19__Plate_D_p00_0_C11f01d2.TIF	ICAM555_ROS488_VECad647_placa19__Plate_D_p00_0_C11f01d1.TIF	ICAM555_ROS488_VECad647_placa19__Plate_D_p00_0_C11f01d3.TIF	0	0	0	0	242	2964	1	1536	1536	1536	1536	242	b'eLtkZxrlG21KDJmunLOhYZqB4WhTYtDFyGizZfDFyWgTaTDGijGVYgVUvdgBACdIBHs='	40068645d667a6c37e1021755b1df4bc	1eef4909448bbf0ea1634a3f69c1d908	f58d7af8a67042bb3ac7d3ae6d3e0c33	963a053fd60b4fb87aac70179f11d456	1053.6512917006082	806.1239489186469	0.0	1090.8775510204082	823.9545454545455	0.0	0	0	0	0	0	0	0	/scratch/iuricv/12-06-23_HAEC_siRNA_placa19/ICAM555_ROS488_VECad647_placa19_.2023-06-12-13-28-34	/scratch/iuricv/12-06-23_HAEC_siRNA_placa19/ICAM555_ROS488_VECad647_placa19_.2023-06-12-13-28-34	/scratch/iuricv/12-06-23_HAEC_siRNA_placa19/ICAM555_ROS488_VECad647_placa19_.2023-06-12-13-28-34	/scratch/iuricv/12-06-23_HAEC_siRNA_placa19/ICAM555_ROS488_VECad647_placa19_.2023-06-12-13-28-34	Done	255
-1	-1	-1	-1	634.0	0.0	0.0	2.490000000000009	0.0	2.4200000000000728	ICAM555_ROS488_VECad647_placa19__Plate_D_p00_0_C11f02d0.TIF	ICAM555_ROS488_VECad647_placa19__Plate_D_p00_0_C11f02d2.TIF	ICAM555_ROS488_VECad647_placa19__Plate_D_p00_0_C11f02d1.TIF	ICAM555_ROS488_VECad647_placa19__Plate_D_p00_0_C11f02d3.TIF	0	0	0	0	243	2964	1	1536	1536	1536	1536	243	b'eLtkZxrlG21KDJmunLOhYZqB0WhTYtDFyGizZfDFyWgTaTDGijGVYgVUvdgBADIABH8='	e41b57d1a78702d90dc8c75ce2329a33	169fa67ddd74393df83627ba72fd5eb8	eba05313d545698c69d2646d725748b2	964d1b6d784e08fd6ce2becc082e014d	1148.90210641666	772.1741405132836	0.0	1180.2103841986832	778.7188616071428	0.0	0	0	0	0	0	0	0	/scratch/iuricv/12-06-23_HAEC_siRNA_placa19/ICAM555_ROS488_VECad647_placa19_.2023-06-12-13-28-34	/scratch/iuricv/12-06-23_HAEC_siRNA_placa19/ICAM555_ROS488_VECad647_placa19_.2023-06-12-13-28-34	/scratch/iuricv/12-06-23_HAEC_siRNA_placa19/ICAM555_ROS488_VECad647_placa19_.2023-06-12-13-28-34	/scratch/iuricv/12-06-23_HAEC_siRNA_placa19/ICAM555_ROS488_VECad647_placa19_.2023-06-12-13-28-34	Done	255
-1	-1	-1	-1	504.0	0.0	0.0	2.5299999999999727	0.0	2.349999999999909	ICAM555_ROS488_VECad647_placa19__Plate_D_p00_0_C11f03d0.TIF	ICAM555_ROS488_VECad647_placa19__Plate_D_p00_0_C11f03d2.TIF	ICAM555_ROS488_VECad647_placa19__Plate_D_p00_0_C11f03d1.TIF	ICAM555_ROS488_VECad647_placa19__Plate_D_p00_0_C11f03d3.TIF	0	0	0	0	244	2964	1	1536	1536	1536	1536	244	b'eLtkZxrlG21KDJmunLOhISgfjDYlBluMjDZbBl+cjDaRBmOsGFMpVkDVix0APLgEgw=='	65637ede6e062822468a91ac1540a337	1b9e73a927ff9d6463e20e013d389e3b	44c727fd8111df15cfab41f3d64c5682	f3cdedba83089975fb56649342374ed0	1147.7254219021643	724.5183243904382	0.0	1204.9828506565223	694.8651672401672	0.0	0	0	0	0	0	0	0	/scratch/iuricv/12-06-23_HAEC_siRNA_placa19/ICAM555_ROS488_VECad647_placa19_.2023-06-12-13-28-34	/scratch/iuricv/12-06-23_HAEC_siRNA_placa19/ICAM555_ROS488_VECad647_placa19_.2023-06-12-13-28-34	/scratch/iuricv/12-06-23_HAEC_siRNA_placa19/ICAM555_ROS488_VECad647_placa19_.2023-06-12-13-28-34	/scratch/iuricv/12-06-23_HAEC_siRNA_placa19/ICAM555_ROS488_VECad647_placa19_.2023-06-12-13-28-34	Done	255
-1	-1	-1	-1	409.0	0.0	0.0	2.4900000000002365	0.0	2.4099999999998545	ICAM555_ROS488_VECad647_placa19__Plate_D_p00_0_C11f04d0.TIF	ICAM555_ROS488_VECad647_placa19__Plate_D_p00_0_C11f04d2.TIF	ICAM555_ROS488_VECad647_placa19__Plate_D_p00_0_C11f04d1.TIF	ICAM555_ROS488_VECad647_placa19__Plate_D_p00_0_C11f04d3.TIF	0	0	0	0	245	2964	1	1536	1536	1536	1536	245	b'eLtkZxrlG21KDJmunLOhYZqByWhTYtDFyGizZfDFyWgTaTDGijGVYgVUvdgBAEdwBIc='	4f93012af1fb38332602a67cd1102240	a97fdfa98e5c73187e9dce87750d9817	2a62f6adab32e517016844563ed9441b	1b2cc8ef2da4c307e367380b04a5d960	1032.400558481862	741.3195419875029	0.0	1043.537393162393	714.3067226890756	0.0	0	0	0	0	0	0	0	/scratch/iuricv/12-06-23_HAEC_siRNA_placa19/ICAM555_ROS488_VECad647_placa19_.2023-06-12-13-28-34	/scratch/iuricv/12-06-23_HAEC_siRNA_placa19/ICAM555_ROS488_VECad647_placa19_.2023-06-12-13-28-34	/scratch/iuricv/12-06-23_HAEC_siRNA_placa19/ICAM555_ROS488_VECad647_placa19_.2023-06-12-13-28-34	/scratch/iuricv/12-06-23_HAEC_siRNA_placa19/ICAM555_ROS488_VECad647_placa19_.2023-06-12-13-28-34	Done	255
-1	-1	-1	-1	689.0	0.0	0.0	2.3900000000001	0.0	2.5299999999999727	ICAM555_ROS488_VECad647_placa19__Plate_D_p00_0_C11f05d0.TIF	ICAM555_ROS488_VECad647_placa19__Plate_D_p00_0_C11f05d2.TIF	ICAM555_ROS488_VECad647_placa19__Plate_D_p00_0_C11f05d1.TIF	ICAM555_ROS488_VECad647_placa19__Plate_D_p00_0_C11f05d3.TIF	0	0	0	0	246	2964	1	1536	1536	1536	1536	246	b'eLtkZxrlG21KDJmunLOhYZqB6WhTYtDFyGizZfDFyWgTaTDGijGVYgVUvdgBAFIoBIs='	54b413bb8c291d8a9973169bc47fea95	f2ce1e331521a2612de5af59839bef93	98e3f7548920365480b4badc237c4ce2	0be8b185c8e6ab7deca2cf137231f983	1158.5700305040323	645.6586110207334	0.0	1225.6925925925925	595.589641434263	0.0	0	0	0	0	0	0	0	/scratch/iuricv/12-06-23_HAEC_siRNA_placa19/ICAM555_ROS488_VECad647_placa19_.2023-06-12-13-28-34	/scratch/iuricv/12-06-23_HAEC_siRNA_placa19/ICAM555_ROS488_VECad647_placa19_.2023-06-12-13-28-34	/scratch/iuricv/12-06-23_HAEC_siRNA_placa19/ICAM555_ROS488_VECad647_placa19_.2023-06-12-13-28-34	/scratch/iuricv/12-06-23_HAEC_siRNA_placa19/ICAM555_ROS488_VECad647_placa19_.2023-06-12-13-28-34	Done	255
-1	-1	-1	-1	697.0	0.0	0.0	2.5	0.0	2.519999999999982	ICAM555_ROS488_VECad647_placa19__Plate_D_p00_0_C11f06d0.TIF	ICAM555_ROS488_VECad647_placa19__Plate_D_p00_0_C11f06d2.TIF	ICAM555_ROS488_VECad647_placa19__Plate_D_p00_0_C11f06d1.TIF	ICAM555_ROS488_VECad647_placa19__Plate_D_p00_0_C11f06d3.TIF	0	0	0	0	247	2964	1	1536	1536	1536	1536	247	b'eLtkZxrlG21KDJmunLOh4WhTYjDGyGizZfDFyWgTaTDGijGVYgVUvdgBAFzgBI8='	b0a15dbbbc9b68eff84c0111581e5fee	fdf404623592cabf65d3037e9e2dd361	4cf5d792b9afa7894e4948965a8516b7	6aa6c29f46aeb1361a8e5af69d7b1e1e	929.6789632222682	693.0411032316898	0.0	882.2619926199262	648.4243323442137	0.0	0	0	0	0	0	0	0	/scratch/iuricv/12-06-23_HAEC_siRNA_placa19/ICAM555_ROS488_VECad647_placa19_.2023-06-12-13-28-34	/scratch/iuricv/12-06-23_HAEC_siRNA_placa19/ICAM555_ROS488_VECad647_placa19_.2023-06-12-13-28-34	/scratch/iuricv/12-06-23_HAEC_siRNA_placa19/ICAM555_ROS488_VECad647_placa19_.2023-06-12-13-28-34	/scratch/iuricv/12-06-23_HAEC_siRNA_placa19/ICAM555_ROS488_VECad647_placa19_.2023-06-12-13-28-34	Done	255
-1	-1	-1	-1	916.0	0.0	0.0	2.6900000000000546	0.0	3.259999999999991	ICAM555_ROS488_VECad647_placa19__Plate_D_p00_0_C11f07d0.TIF	ICAM555_ROS488_VECad647_placa19__Plate_D_p00_0_C11f07d2.TIF	ICAM555_ROS488_VECad647_placa19__Plate_D_p00_0_C11f07d1.TIF	ICAM555_ROS488_VECad647_placa19__Plate_D_p00_0_C11f07d3.TIF	0	0	0	0	248	2964	1	1536	1536	1536	1536	248	b'eLtkZxrlG21KDJmunLOhYZqB+WhTYtDFyGizZfDFyWgTaTDGijGVYgVUvdgBAGeYBJM='	c92ae01f65678fd351e03b849f3be121	a29d2f2a91315009621a370d8f29652a	73c1c45857173b9bed5f4e772755a108	e6ba135c257131871146312cc6f75ef2	883.4100682670736	757.9574345292609	0.0	796.5533149714736	732.9491634491635	0.0	0	0	0	0	0	0	0	/scratch/iuricv/12-06-23_HAEC_siRNA_placa19/ICAM555_ROS488_VECad647_placa19_.2023-06-12-13-28-34	/scratch/iuricv/12-06-23_HAEC_siRNA_placa19/ICAM555_ROS488_VECad647_placa19_.2023-06-12-13-28-34	/scratch/iuricv/12-06-23_HAEC_siRNA_placa19/ICAM555_ROS488_VECad647_placa19_.2023-06-12-13-28-34	/scratch/iuricv/12-06-23_HAEC_siRNA_placa19/ICAM555_ROS488_VECad647_placa19_.2023-06-12-13-28-34	Done	255
-1	-1	-1	-1	795.0	0.0	0.0	2.3299999999999272	0.0	2.660000000000082	ICAM555_ROS488_VECad647_placa19__Plate_D_p00_0_C11f08d0.TIF	ICAM555_ROS488_VECad647_placa19__Plate_D_p00_0_C11f08d2.TIF	ICAM555_ROS488_VECad647_placa19__Plate_D_p00_0_C11f08d1.TIF	ICAM555_ROS488_VECad647_placa19__Plate_D_p00_0_C11f08d3.TIF	0	0	0	0	249	2964	1	1536	1536	1536	1536	249	b'eLtkZxrlG21KDJmunLOhYZqBxWhTYtDFyGizZfDFyWgTaTDGijGVYgVUvdgBAHJQBJc='	ea68d4aab48a4727abbccc40a7c5e2fa	9b09fe62ea1ae0d326aee32c366d6200	10e3bc4ace4dd5d779461b20a14cde4d	14a4ce64e9702c3e689f9e3848fe56d4	908.3669131128223	792.3815964080138	0.0	851.9027149321267	806.8010335917313	0.0	0	0	0	0	0	0	0	/scratch/iuricv/12-06-23_HAEC_siRNA_placa19/ICAM555_ROS488_VECad647_placa19_.2023-06-12-13-28-34	/scratch/iuricv/12-06-23_HAEC_siRNA_placa19/ICAM555_ROS488_VECad647_placa19_.2023-06-12-13-28-34	/scratch/iuricv/12-06-23_HAEC_siRNA_placa19/ICAM555_ROS488_VECad647_placa19_.2023-06-12-13-28-34	/scratch/iuricv/12-06-23_HAEC_siRNA_placa19/ICAM555_ROS488_VECad647_placa19_.2023-06-12-13-28-34	Done	255
-1	-1	-1	-1	595.0	0.0	0.0	2.5800000000001546	0.0	2.4400000000000546	ICAM555_ROS488_VECad647_placa19__Plate_D_p00_0_C11f09d0.TIF	ICAM555_ROS488_VECad647_placa19__Plate_D_p00_0_C11f09d2.TIF	ICAM555_ROS488_VECad647_placa19__Plate_D_p00_0_C11f09d1.TIF	ICAM555_ROS488_VECad647_placa19__Plate_D_p00_0_C11f09d3.TIF	0	0	0	0	250	2964	1	1536	1536	1536	1536	250	b'eLtkZxrlG21KDJmunLOh4WhXbjDGyGizZfDFyWgTaTDGijGVYgVUvdgBAH0IBJs='	67e8bfecc29e8cd7617ed099f39f1e6a	2d7d720fa8db9dbc6bc86ab8ab9dd8d9	968135238c74e6c3dd87b5f92cb522f0	1f5f2c9f87ac62c13bfa3e50ed71b62c	955.3775616195243	817.2178607365083	0.0	891.9470404984423	862.4398148148148	0.0	0	0	0	0	0	0	0	/scratch/iuricv/12-06-23_HAEC_siRNA_placa19/ICAM555_ROS488_VECad647_placa19_.2023-06-12-13-28-34	/scratch/iuricv/12-06-23_HAEC_siRNA_placa19/ICAM555_ROS488_VECad647_placa19_.2023-06-12-13-28-34	/scratch/iuricv/12-06-23_HAEC_siRNA_placa19/ICAM555_ROS488_VECad647_placa19_.2023-06-12-13-28-34	/scratch/iuricv/12-06-23_HAEC_siRNA_placa19/ICAM555_ROS488_VECad647_placa19_.2023-06-12-13-28-34	Done	255
-1	-1	-1	-1	666.0	0.0	0.0	2.349999999999909	0.0	3.490000000000009	ICAM555_ROS488_VECad647_placa19__Plate_D_p00_0_C11f10d0.TIF	ICAM555_ROS488_VECad647_placa19__Plate_D_p00_0_C11f10d2.TIF	ICAM555_ROS488_VECad647_placa19__Plate_D_p00_0_C11f10d1.TIF	ICAM555_ROS488_VECad647_placa19__Plate_D_p00_0_C11f10d3.TIF	0	0	0	0	251	2964	1	1536	1536	1536	1536	251	b'eLtkZxrlG21KDJmunLOhYZrh6Fjh4IuR0WbL4IuT0SbSYIwVYyrFCqh6sQMAJ0wEew=='	0d8474aa45f259aac10f830d2c862f28	f58cbaf58f348a96bbb77084f626ac59	c27dce5755d593be315a0d1d3d070f35	9937d053cd9d54dbd4b6a259d6ec3484	1102.462808752826	773.8203280449818	0.0	1117.364777396535	767.8044066868468	0.0	0	0	0	0	0	0	0	/scratch/iuricv/12-06-23_HAEC_siRNA_placa19/ICAM555_ROS488_VECad647_placa19_.2023-06-12-13-28-34	/scratch/iuricv/12-06-23_HAEC_siRNA_placa19/ICAM555_ROS488_VECad647_placa19_.2023-06-12-13-28-34	/scratch/iuricv/12-06-23_HAEC_siRNA_placa19/ICAM555_ROS488_VECad647_placa19_.2023-06-12-13-28-34	/scratch/iuricv/12-06-23_HAEC_siRNA_placa19/ICAM555_ROS488_VECad647_placa19_.2023-06-12-13-28-34	Done	255
-1	-1	-1	-1	565.0	0.0	0.0	2.519999999999982	0.0	5.210000000000036	ICAM555_ROS488_VECad647_placa19__Plate_D_p00_0_C11f11d0.TIF	ICAM555_ROS488_VECad647_placa19__Plate_D_p00_0_C11f11d2.TIF	ICAM555_ROS488_VECad647_placa19__Plate_D_p00_0_C11f11d1.TIF	ICAM555_ROS488_VECad647_placa19__Plate_D_p00_0_C11f11d3.TIF	0	0	0	0	252	2964	1	1536	1536	1536	1536	252	b'eLtkZxrlG21KDJmunLOhYZqh4WhTYtDFyGizZfDFyWgTaTDGijGVYgVUvdgBADIEBH8='	696ba33520400a79e05e297483cdef54	db777af86b3a7bfa11cfc5c09bf78f3d	73cbe5e99667dc021dfc5aa0931c1590	56a0fddd04a57e28a8698627d99eca73	1084.4467009219366	765.0640325390507	0.0	1115.4338521400778	771.2129629629629	0.0	0	0	0	0	0	0	0	/scratch/iuricv/12-06-23_HAEC_siRNA_placa19/ICAM555_ROS488_VECad647_placa19_.2023-06-12-13-28-34	/scratch/iuricv/12-06-23_HAEC_siRNA_placa19/ICAM555_ROS488_VECad647_placa19_.2023-06-12-13-28-34	/scratch/iuricv/12-06-23_HAEC_siRNA_placa19/ICAM555_ROS488_VECad647_placa19_.2023-06-12-13-28-34	/scratch/iuricv/12-06-23_HAEC_siRNA_placa19/ICAM555_ROS488_VECad647_placa19_.2023-06-12-13-28-34	Done	255
-1	-1	-1	-1	783.0	0.0	0.0	2.400000000000091	0.0	4.899999999999864	ICAM555_ROS488_VECad647_placa19__Plate_D_p00_0_D02f00d0.TIF	ICAM555_ROS488_VECad647_placa19__Plate_D_p00_0_D02f00d2.TIF	ICAM555_ROS488_VECad647_placa19__Plate_D_p00_0_D02f00d1.TIF	ICAM555_ROS488_VECad647_placa19__Plate_D_p00_0_D02f00d3.TIF	0	0	0	0	253	2964	1	1536	1536	1536	1536	253	b'eLtkZxrlG21KDJmunMvoWOHgjJHRZsvgi5PRJtJgjBVjKsUKqHqxAwAnWAR7'	ea2904e484854cd3aa4e9c15bd87f19b	05ac8e402ffc6702cf296aa0bd93bdd2	07f5394efe0b3a30ea4c97e9b388eaa4	73f9d4eac46f7bcb7a559bb5f6065cb0	1164.2435290918343	733.228834301269	0.0	1210.6766304347825	723.1239436619718	0.0	0	0	0	0	0	0	0	/scratch/iuricv/12-06-23_HAEC_siRNA_placa19/ICAM555_ROS488_VECad647_placa19_.2023-06-12-13-28-34	/scratch/iuricv/12-06-23_HAEC_siRNA_placa19/ICAM555_ROS488_VECad647_placa19_.2023-06-12-13-28-34	/scratch/iuricv/12-06-23_HAEC_siRNA_placa19/ICAM555_ROS488_VECad647_placa19_.2023-06-12-13-28-34	/scratch/iuricv/12-06-23_HAEC_siRNA_placa19/ICAM555_ROS488_VECad647_placa19_.2023-06-12-13-28-34	Done	255
-1	-1	-1	-1	833.0	0.0	0.0	2.4200000000000728	0.0	2.6699999999998454	ICAM555_ROS488_VECad647_placa19__Plate_D_p00_0_D02f01d0.TIF	ICAM555_ROS488_VECad647_placa19__Plate_D_p00_0_D02f01d2.TIF	ICAM555_ROS488_VECad647_placa19__Plate_D_p00_0_D02f01d1.TIF	ICAM555_ROS488_VECad647_placa19__Plate_D_p00_0_D02f01d3.TIF	0	0	0	0	254	2964	1	1536	1536	1536	1536	254	b'eLtkZxrlG21KDJmunAsoHxiONiUGXYyMNlsGX5yMNpEGY6wYUylWQNWLHQAyEAR/'	94f30e37b11eff3cca2e2d305643bed9	3dbaf012a1836bb3d82f95da09424130	e6d1c5e7e3d5812caee353866e95661d	66a7acad707221110406872024cfab85	1101.6694615092879	737.6122743998076	0.0	1142.5404411764705	722.174647887324	0.0	0	0	0	0	0	0	0	/scratch/iuricv/12-06-23_HAEC_siRNA_placa19/ICAM555_ROS488_VECad647_placa19_.2023-06-12-13-28-34	/scratch/iuricv/12-06-23_HAEC_siRNA_placa19/ICAM555_ROS488_VECad647_placa19_.2023-06-12-13-28-34	/scratch/iuricv/12-06-23_HAEC_siRNA_placa19/ICAM555_ROS488_VECad647_placa19_.2023-06-12-13-28-34	/scratch/iuricv/12-06-23_HAEC_siRNA_placa19/ICAM555_ROS488_VECad647_placa19_.2023-06-12-13-28-34	Done	255
-1	-1	-1	-1	448.0	0.0	0.0	2.3799999999998818	0.0	2.2000000000000455	ICAM555_ROS488_VECad647_placa19__Plate_D_p00_0_D02f02d0.TIF	ICAM555_ROS488_VECad647_placa19__Plate_D_p00_0_D02f02d2.TIF	ICAM555_ROS488_VECad647_placa19__Plate_D_p00_0_D02f02d1.TIF	ICAM555_ROS488_VECad647_placa19__Plate_D_p00_0_D02f02d3.TIF	0	0	0	0	255	2964	1	1536	1536	1536	1536	255	b'eLtkZxrlG21KDJmunAsoHxiNNiUGXYyMNlsGX5yMNpEGY6wYUylWQNWLHQA8yASD'	30253fb4165dd05f1a563ab25768b225	00912cafa7eff51b5c1b727f083e83a3	d3eaec29b4618986550a04abb62e97a0	e88cfe67a6a18c762cd941aaf40b0ddb	1133.4160425155253	784.5245686610457	0.0	1183.0555023923444	811.2719049650577	0.0	0	0	0	0	0	0	0	/scratch/iuricv/12-06-23_HAEC_siRNA_placa19/ICAM555_ROS488_VECad647_placa19_.2023-06-12-13-28-34	/scratch/iuricv/12-06-23_HAEC_siRNA_placa19/ICAM555_ROS488_VECad647_placa19_.2023-06-12-13-28-34	/scratch/iuricv/12-06-23_HAEC_siRNA_placa19/ICAM555_ROS488_VECad647_placa19_.2023-06-12-13-28-34	/scratch/iuricv/12-06-23_HAEC_siRNA_placa19/ICAM555_ROS488_VECad647_placa19_.2023-06-12-13-28-34	Done	255
-1	-1	-1	-1	372.0	0.0	0.0	2.5299999999997453	0.0	2.1000000000001364	ICAM555_ROS488_VECad647_placa19__Plate_D_p00_0_D02f03d0.TIF	ICAM555_ROS488_VECad647_placa19__Plate_D_p00_0_D02f03d2.TIF	ICAM555_ROS488_VECad647_placa19__Plate_D_p00_0_D02f03d1.TIF	ICAM555_ROS488_VECad647_placa19__Plate_D_p00_0_D02f03d3.TIF	0	0	0	0	256	2964	1	1536	1536	1536	1536	256	b'eLtkZxrlG21KDJmunAskH4w2JQZbjIw2WwZfnIw2kQZjrBhTKVZA1YsdAEeABIc='	f25e397fd74c9d7f75e59078dd1c0c9f	bbd2e5be3c96a28a6970506618f46762	3a1c8db13e8b5b722abf946b4f09e766	43596ce4af7364e3f1b3b705eec14010	1104.9694077328934	775.1729546962619	0.0	1133.9112098230407	792.9744571147011	0.0	0	0	0	0	0	0	0	/scratch/iuricv/12-06-23_HAEC_siRNA_placa19/ICAM555_ROS488_VECad647_placa19_.2023-06-12-13-28-34	/scratch/iuricv/12-06-23_HAEC_siRNA_placa19/ICAM555_ROS488_VECad647_placa19_.2023-06-12-13-28-34	/scratch/iuricv/12-06-23_HAEC_siRNA_placa19/ICAM555_ROS488_VECad647_placa19_.2023-06-12-13-28-34	/scratch/iuricv/12-06-23_HAEC_siRNA_placa19/ICAM555_ROS488_VECad647_placa19_.2023-06-12-13-28-34	Done	255
-1	-1	-1	-1	293.0	0.0	0.0	2.6100000000001273	0.0	3.0799999999999272	ICAM555_ROS488_VECad647_placa19__Plate_D_p00_0_D02f04d0.TIF	ICAM555_ROS488_VECad647_placa19__Plate_D_p00_0_D02f04d2.TIF	ICAM555_ROS488_VECad647_placa19__Plate_D_p00_0_D02f04d1.TIF	ICAM555_ROS488_VECad647_placa19__Plate_D_p00_0_D02f04d3.TIF	0	0	0	0	257	2964	1	1536	1536	1536	1536	257	b'eLtkZxrlG21KDJmunAsoH5iMNiUGXYyMNlsGX5yMNpEGY6wYUylWQNWLHQBSOASL'	16177362c107aec7fcb0e009ddd998c3	52b49529bfbbe068c5c1da86aa6d553d	eab70ae18de36bc6345085e52b68a387	3ce368dec6d2f25e61e7968ad1709786	1025.642223181443	751.2997971973605	0.0	1059.668582375479	739.3292307692308	0.0	0	0	0	0	0	0	0	/scratch/iuricv/12-06-23_HAEC_siRNA_placa19/ICAM555_ROS488_VECad647_placa19_.2023-06-12-13-28-34	/scratch/iuricv/12-06-23_HAEC_siRNA_placa19/ICAM555_ROS488_VECad647_placa19_.2023-06-12-13-28-34	/scratch/iuricv/12-06-23_HAEC_siRNA_placa19/ICAM555_ROS488_VECad647_placa19_.2023-06-12-13-28-34	/scratch/iuricv/12-06-23_HAEC_siRNA_placa19/ICAM555_ROS488_VECad647_placa19_.2023-06-12-13-28-34	Done	255
-1	-1	-1	-1	565.0	0.0	0.0	2.339999999999918	0.0	2.4200000000000728	ICAM555_ROS488_VECad647_placa19__Plate_D_p00_0_D02f05d0.TIF	ICAM555_ROS488_VECad647_placa19__Plate_D_p00_0_D02f05d2.TIF	ICAM555_ROS488_VECad647_placa19__Plate_D_p00_0_D02f05d1.TIF	ICAM555_ROS488_VECad647_placa19__Plate_D_p00_0_D02f05d3.TIF	0	0	0	0	258	2964	1	1536	1536	1536	1536	258	b'eLtkZxrlG21KDJmunAsoH5iONiUGXYyMNlsGX5yMNpEGY6wYUylWQNWLHQBc8ASP'	a9f792cdf5a6a2c3b9f44dba3ab75a54	df528fe2dff657bf0387a8d313dde0c8	5e8c47cc2cee5baaef7f3e3374214cf3	3bef9e5a4e911467482f7977387c81d7	1064.5633648537066	750.9645881590784	0.0	1137.857594936709	742.0219178082192	0.0	0	0	0	0	0	0	0	/scratch/iuricv/12-06-23_HAEC_siRNA_placa19/ICAM555_ROS488_VECad647_placa19_.2023-06-12-13-28-34	/scratch/iuricv/12-06-23_HAEC_siRNA_placa19/ICAM555_ROS488_VECad647_placa19_.2023-06-12-13-28-34	/scratch/iuricv/12-06-23_HAEC_siRNA_placa19/ICAM555_ROS488_VECad647_placa19_.2023-06-12-13-28-34	/scratch/iuricv/12-06-23_HAEC_siRNA_placa19/ICAM555_ROS488_VECad647_placa19_.2023-06-12-13-28-34	Done	255
-1	-1	-1	-1	405.0	0.0	0.0	2.4600000000002638	0.0	2.1199999999996635	ICAM555_ROS488_VECad647_placa19__Plate_D_p00_0_D02f06d0.TIF	ICAM555_ROS488_VECad647_placa19__Plate_D_p00_0_D02f06d2.TIF	ICAM555_ROS488_VECad647_placa19__Plate_D_p00_0_D02f06d1.TIF	ICAM555_ROS488_VECad647_placa19__Plate_D_p00_0_D02f06d3.TIF	0	0	0	0	259	2964	1	1536	1536	1536	1536	259	b'eLtkZxrlG21KDJmunMtoU2Jwxshos2XwxcloE2kwxooxlWIFVL3YAQBnqAST'	834051ec6e0b2827402249fb1cbd12ef	2dfe14dfcaad50917a1caf18ef2683cf	4d15d2016eb23011135ada6ba2167731	fe3580da0b0cd74379e9e6b09d6fecc4	962.3290515753807	641.6642821812748	0.0	971.1208459214502	584.3148788927335	0.0	0	0	0	0	0	0	0	/scratch/iuricv/12-06-23_HAEC_siRNA_placa19/ICAM555_ROS488_VECad647_placa19_.2023-06-12-13-28-34	/scratch/iuricv/12-06-23_HAEC_siRNA_placa19/ICAM555_ROS488_VECad647_placa19_.2023-06-12-13-28-34	/scratch/iuricv/12-06-23_HAEC_siRNA_placa19/ICAM555_ROS488_VECad647_placa19_.2023-06-12-13-28-34	/scratch/iuricv/12-06-23_HAEC_siRNA_placa19/ICAM555_ROS488_VECad647_placa19_.2023-06-12-13-28-34	Done	255
-1	-1	-1	-1	686.0	0.0	0.0	2.5399999999999636	0.0	2.4600000000000364	ICAM555_ROS488_VECad647_placa19__Plate_D_p00_0_D02f07d0.TIF	ICAM555_ROS488_VECad647_placa19__Plate_D_p00_0_D02f07d2.TIF	ICAM555_ROS488_VECad647_placa19__Plate_D_p00_0_D02f07d1.TIF	ICAM555_ROS488_VECad647_placa19__Plate_D_p00_0_D02f07d3.TIF	0	0	0	0	260	2964	1	1536	1536	1536	1536	260	b'eLtkZxrlG21KDJmunAsoH5iPNiUGXYyMNlsGX5yMNpEGY6wYUylWQNWLHQByYASX'	36db66fd55c50a00343fa15fdcb1097c	64b8c81cbd7f80937a8bccc79867c3dc	6e940cadfc70ab5561a9a0a3c5946bee	d42a8cfcb016dfc4d8310f60c7c3a394	893.9762470614326	719.4567709134709	0.0	875.3637271273761	691.8920065699425	0.0	0	0	0	0	0	0	0	/scratch/iuricv/12-06-23_HAEC_siRNA_placa19/ICAM555_ROS488_VECad647_placa19_.2023-06-12-13-28-34	/scratch/iuricv/12-06-23_HAEC_siRNA_placa19/ICAM555_ROS488_VECad647_placa19_.2023-06-12-13-28-34	/scratch/iuricv/12-06-23_HAEC_siRNA_placa19/ICAM555_ROS488_VECad647_placa19_.2023-06-12-13-28-34	/scratch/iuricv/12-06-23_HAEC_siRNA_placa19/ICAM555_ROS488_VECad647_placa19_.2023-06-12-13-28-34	Done	255
-1	-1	-1	-1	709.0	0.0	0.0	2.269999999999982	0.0	2.5299999999997453	ICAM555_ROS488_VECad647_placa19__Plate_D_p00_0_D02f08d0.TIF	ICAM555_ROS488_VECad647_placa19__Plate_D_p00_0_D02f08d2.TIF	ICAM555_ROS488_VECad647_placa19__Plate_D_p00_0_D02f08d1.TIF	ICAM555_ROS488_VECad647_placa19__Plate_D_p00_0_D02f08d3.TIF	0	0	0	0	261	2964	1	1536	1536	1536	1536	261	b'eLtkZxrlG21KDJmunAsoH1iMNiUGXYyMNlsGX5yMNpEGY6wYUylWQNWLHQB9GASb'	d3ff4a7b02e30f5c7629aacd6e8e5121	79bd93a8aa306ebda0c485befb51f931	a8d6ec8c51e032b1162c04fd496daf29	ca4cfa73e609ae0897088754ec146c48	876.1257140512292	767.216679994749	0.0	826.6229508196722	762.5315487571702	0.0	0	0	0	0	0	0	0	/scratch/iuricv/12-06-23_HAEC_siRNA_placa19/ICAM555_ROS488_VECad647_placa19_.2023-06-12-13-28-34	/scratch/iuricv/12-06-23_HAEC_siRNA_placa19/ICAM555_ROS488_VECad647_placa19_.2023-06-12-13-28-34	/scratch/iuricv/12-06-23_HAEC_siRNA_placa19/ICAM555_ROS488_VECad647_placa19_.2023-06-12-13-28-34	/scratch/iuricv/12-06-23_HAEC_siRNA_placa19/ICAM555_ROS488_VECad647_placa19_.2023-06-12-13-28-34	Done	255
-1	-1	-1	-1	597.0	0.0	0.0	3.0000000000002274	0.0	2.3599999999999	ICAM555_ROS488_VECad647_placa19__Plate_D_p00_0_D02f09d0.TIF	ICAM555_ROS488_VECad647_placa19__Plate_D_p00_0_D02f09d2.TIF	ICAM555_ROS488_VECad647_placa19__Plate_D_p00_0_D02f09d1.TIF	ICAM555_ROS488_VECad647_placa19__Plate_D_p00_0_D02f09d3.TIF	0	0	0	0	262	2964	1	1536	1536	1536	1536	262	b'eLtkZxrlG21KDJmunAsoH4x25QZfjIw2WwZfnIw2kQZjrBhTKVZA1YsdAIfQBJ8='	ebae9951ec9bf658100b0bdebaf8ae72	f497d4e241d82d6f6c6088d9e02d3b3b	279d7cdd1dd68a9ef883005ba97cb2cf	9a8aae0ac46010a8c36367d0c94e69ea	865.4669913573991	812.5321703712949	0.0	794.9398907103825	849.2166246851385	0.0	0	0	0	0	0	0	0	/scratch/iuricv/12-06-23_HAEC_siRNA_placa19/ICAM555_ROS488_VECad647_placa19_.2023-06-12-13-28-34	/scratch/iuricv/12-06-23_HAEC_siRNA_placa19/ICAM555_ROS488_VECad647_placa19_.2023-06-12-13-28-34	/scratch/iuricv/12-06-23_HAEC_siRNA_placa19/ICAM555_ROS488_VECad647_placa19_.2023-06-12-13-28-34	/scratch/iuricv/12-06-23_HAEC_siRNA_placa19/ICAM555_ROS488_VECad647_placa19_.2023-06-12-13-28-34	Done	255
-1	-1	-1	-1	786.0	0.0	0.0	2.509999999999991	0.0	2.599999999999909	ICAM555_ROS488_VECad647_placa19__Plate_D_p00_0_D02f10d0.TIF	ICAM555_ROS488_VECad647_placa19__Plate_D_p00_0_D02f10d2.TIF	ICAM555_ROS488_VECad647_placa19__Plate_D_p00_0_D02f10d1.TIF	ICAM555_ROS488_VECad647_placa19__Plate_D_p00_0_D02f10d3.TIF	0	0	0	0	263	2964	1	1536	1536	1536	1536	263	b'eLtkZxrlG21KDJmunAswHxiOjhUOvhgZbbYMvjgZbSINxlgxplKsgKoXOwAyFAR/'	5c5d895caeeb1ecda5c81d0e55a6adb8	4ce7e797f7f336ecdb002a17113f3105	548efd8bb25e78920db97d60fdf134ce	b171eee080df331f8b4469e87757556c	1082.3824644036742	790.5998848888057	0.0	1120.5334164710785	798.8923674260553	0.0	0	0	0	0	0	0	0	/scratch/iuricv/12-06-23_HAEC_siRNA_placa19/ICAM555_ROS488_VECad647_placa19_.2023-06-12-13-28-34	/scratch/iuricv/12-06-23_HAEC_siRNA_placa19/ICAM555_ROS488_VECad647_placa19_.2023-06-12-13-28-34	/scratch/iuricv/12-06-23_HAEC_siRNA_placa19/ICAM555_ROS488_VECad647_placa19_.2023-06-12-13-28-34	/scratch/iuricv/12-06-23_HAEC_siRNA_placa19/ICAM555_ROS488_VECad647_placa19_.2023-06-12-13-28-34	Done	255
-1	-1	-1	-1	431.0	0.0	0.0	2.349999999999909	0.0	2.6200000000001182	ICAM555_ROS488_VECad647_placa19__Plate_D_p00_0_D02f11d0.TIF	ICAM555_ROS488_VECad647_placa19__Plate_D_p00_0_D02f11d2.TIF	ICAM555_ROS488_VECad647_placa19__Plate_D_p00_0_D02f11d1.TIF	ICAM555_ROS488_VECad647_placa19__Plate_D_p00_0_D02f11d3.TIF	0	0	0	0	264	2964	1	1536	1536	1536	1536	264	b'eLtkZxrlG21KDJmunAswHxgajjYlBl2MjDZbBl+cjDaRBmOsGFMpVkDVix0APMwEgw=='	112fded341c664064e057b7d01f248c9	cc8854540fbcc819c631d877baa68b75	c82138e6b47c3358d3a2d012ba47551b	7f7b1426369445fec980ed2c1233fa02	1175.539343319674	763.1329833430434	0.0	1285.4577922077922	761.5648535564853	0.0	0	0	0	0	0	0	0	/scratch/iuricv/12-06-23_HAEC_siRNA_placa19/ICAM555_ROS488_VECad647_placa19_.2023-06-12-13-28-34	/scratch/iuricv/12-06-23_HAEC_siRNA_placa19/ICAM555_ROS488_VECad647_placa19_.2023-06-12-13-28-34	/scratch/iuricv/12-06-23_HAEC_siRNA_placa19/ICAM555_ROS488_VECad647_placa19_.2023-06-12-13-28-34	/scratch/iuricv/12-06-23_HAEC_siRNA_placa19/ICAM555_ROS488_VECad647_placa19_.2023-06-12-13-28-34	Done	255
-1	-1	-1	-1	813.0	0.0	0.0	2.459999999999809	0.0	2.730000000000018	ICAM555_ROS488_VECad647_placa19__Plate_D_p00_0_D03f00d0.TIF	ICAM555_ROS488_VECad647_placa19__Plate_D_p00_0_D03f00d2.TIF	ICAM555_ROS488_VECad647_placa19__Plate_D_p00_0_D03f00d1.TIF	ICAM555_ROS488_VECad647_placa19__Plate_D_p00_0_D03f00d3.TIF	0	0	0	0	265	2964	1	1536	1536	1536	1536	265	b'eLtkZxrlG21KDJmunAuoKzc6Vjj4YmS02TL44mS0iTQYY8WYSrECql7sADIcBH8='	3c06536df9918613c60f52adbff5109f	6fc26b64a1c6b73a9f5a37e725ec9a49	d428957e4ba19954ae1e6e7fd4d32da7	8b4ac98880e6d3fbc689ae72e727d602	1128.265900919555	749.7730379012955	0.0	1186.362369337979	736.9035874439462	0.0	0	0	0	0	0	0	0	/scratch/iuricv/12-06-23_HAEC_siRNA_placa19/ICAM555_ROS488_VECad647_placa19_.2023-06-12-13-28-34	/scratch/iuricv/12-06-23_HAEC_siRNA_placa19/ICAM555_ROS488_VECad647_placa19_.2023-06-12-13-28-34	/scratch/iuricv/12-06-23_HAEC_siRNA_placa19/ICAM555_ROS488_VECad647_placa19_.2023-06-12-13-28-34	/scratch/iuricv/12-06-23_HAEC_siRNA_placa19/ICAM555_ROS488_VECad647_placa19_.2023-06-12-13-28-34	Done	255
-1	-1	-1	-1	751.0	0.0	0.0	2.290000000000191	0.0	4.729999999999791	ICAM555_ROS488_VECad647_placa19__Plate_D_p00_0_D03f01d0.TIF	ICAM555_ROS488_VECad647_placa19__Plate_D_p00_0_D03f01d2.TIF	ICAM555_ROS488_VECad647_placa19__Plate_D_p00_0_D03f01d1.TIF	ICAM555_ROS488_VECad647_placa19__Plate_D_p00_0_D03f01d3.TIF	0	0	0	0	266	2964	1	1536	1536	1536	1536	266	b'eLtkZxrlG21KDJmunAuoK2c42pQYdDEy2mwZfHEy2kQajLFiTKVYAVUvdgA81ASD'	380dbbb930ed63528991173e16f526ff	767798462b099e9af7594a2be0daee59	5f33cf29d123ea4ed6db3cbbacea3b32	a36c6f3a1a128d108da0e2ca0fed33e7	1132.0911619908654	791.2654375070634	0.0	1200.8567335243554	800.3803088803089	0.0	0	0	0	0	0	0	0	/scratch/iuricv/12-06-23_HAEC_siRNA_placa19/ICAM555_ROS488_VECad647_placa19_.2023-06-12-13-28-34	/scratch/iuricv/12-06-23_HAEC_siRNA_placa19/ICAM555_ROS488_VECad647_placa19_.2023-06-12-13-28-34	/scratch/iuricv/12-06-23_HAEC_siRNA_placa19/ICAM555_ROS488_VECad647_placa19_.2023-06-12-13-28-34	/scratch/iuricv/12-06-23_HAEC_siRNA_placa19/ICAM555_ROS488_VECad647_placa19_.2023-06-12-13-28-34	Done	255
-1	-1	-1	-1	491.0	0.0	0.0	2.5699999999999363	0.0	2.3300000000001546	ICAM555_ROS488_VECad647_placa19__Plate_D_p00_0_D03f02d0.TIF	ICAM555_ROS488_VECad647_placa19__Plate_D_p00_0_D03f02d2.TIF	ICAM555_ROS488_VECad647_placa19__Plate_D_p00_0_D03f02d1.TIF	ICAM555_ROS488_VECad647_placa19__Plate_D_p00_0_D03f02d3.TIF	0	0	0	0	267	2964	1	1536	1536	1536	1536	267	b'eLtkZxrlG21KDJmunAuoK2c02pQYdDEy2mwZfHEy2kQajLFiTKVYAVUvdgBHjASH'	289817cc581515d9fd19625d3ea62f8c	145a58f327c475706c7db9fdb63c40d0	b1c65d49cb55d4d8a12d01282654c438	3f1bf6fc8e207f7cd70686d568c70f72	1085.5283096436028	750.5361093334081	0.0	1142.3172588832488	745.6505791505791	0.0	0	0	0	0	0	0	0	/scratch/iuricv/12-06-23_HAEC_siRNA_placa19/ICAM555_ROS488_VECad647_placa19_.2023-06-12-13-28-34	/scratch/iuricv/12-06-23_HAEC_siRNA_placa19/ICAM555_ROS488_VECad647_placa19_.2023-06-12-13-28-34	/scratch/iuricv/12-06-23_HAEC_siRNA_placa19/ICAM555_ROS488_VECad647_placa19_.2023-06-12-13-28-34	/scratch/iuricv/12-06-23_HAEC_siRNA_placa19/ICAM555_ROS488_VECad647_placa19_.2023-06-12-13-28-34	Done	255
-1	-1	-1	-1	510.0	0.0	0.0	2.2899999999999636	0.0	2.3299999999999272	ICAM555_ROS488_VECad647_placa19__Plate_D_p00_0_D03f03d0.TIF	ICAM555_ROS488_VECad647_placa19__Plate_D_p00_0_D03f03d2.TIF	ICAM555_ROS488_VECad647_placa19__Plate_D_p00_0_D03f03d1.TIF	ICAM555_ROS488_VECad647_placa19__Plate_D_p00_0_D03f03d3.TIF	0	0	0	0	268	2964	1	1536	1536	1536	1536	268	b'eLtkZxrlG21KDJmunAuoK2c82pQYdDEy2mwZfHEy2kQajLFiTKVYAVUvdgBSRASL'	d0dc561b88173095903b181acb21d0a2	2f0069f9e95b8b97792a7df8090d2a4f	c422ffa47b6ccec3ab025b8b19bdfe96	a9f484e2ef62b3c82a3e8d59ce9c6472	1081.7699890305544	767.2342066216928	0.0	1124.0974995383194	772.3478844501718	0.0	0	0	0	0	0	0	0	/scratch/iuricv/12-06-23_HAEC_siRNA_placa19/ICAM555_ROS488_VECad647_placa19_.2023-06-12-13-28-34	/scratch/iuricv/12-06-23_HAEC_siRNA_placa19/ICAM555_ROS488_VECad647_placa19_.2023-06-12-13-28-34	/scratch/iuricv/12-06-23_HAEC_siRNA_placa19/ICAM555_ROS488_VECad647_placa19_.2023-06-12-13-28-34	/scratch/iuricv/12-06-23_HAEC_siRNA_placa19/ICAM555_ROS488_VECad647_placa19_.2023-06-12-13-28-34	Done	255
-1	-1	-1	-1	451.0	0.0	0.0	2.4800000000002456	0.0	2.2399999999997817	ICAM555_ROS488_VECad647_placa19__Plate_D_p00_0_D03f04d0.TIF	ICAM555_ROS488_VECad647_placa19__Plate_D_p00_0_D03f04d2.TIF	ICAM555_ROS488_VECad647_placa19__Plate_D_p00_0_D03f04d1.TIF	ICAM555_ROS488_VECad647_placa19__Plate_D_p00_0_D03f04d3.TIF	0	0	0	0	269	2964	1	1536	1536	1536	1536	269	b'eLtkZxrlG21KDJmunAuoK2cy2pQYdDEy2mwZfHEy2kQajLFiTKVYAVUvdgBc/ASP'	35f95e90816fdacfc269cf52d5a5424e	5404a21bdc9fedd60bdfdbce11c5f975	45ef47ab6efec1474043d396739aef4c	fcca835e1abd4a36e3c2d39864ad4465	1075.5786613172666	748.0062505973419	0.0	1084.4806451612903	733.5903614457832	0.0	0	0	0	0	0	0	0	/scratch/iuricv/12-06-23_HAEC_siRNA_placa19/ICAM555_ROS488_VECad647_placa19_.2023-06-12-13-28-34	/scratch/iuricv/12-06-23_HAEC_siRNA_placa19/ICAM555_ROS488_VECad647_placa19_.2023-06-12-13-28-34	/scratch/iuricv/12-06-23_HAEC_siRNA_placa19/ICAM555_ROS488_VECad647_placa19_.2023-06-12-13-28-34	/scratch/iuricv/12-06-23_HAEC_siRNA_placa19/ICAM555_ROS488_VECad647_placa19_.2023-06-12-13-28-34	Done	255
-1	-1	-1	-1	699.0	0.0	0.0	2.339999999999918	0.0	2.6200000000001182	ICAM555_ROS488_VECad647_placa19__Plate_D_p00_0_D03f05d0.TIF	ICAM555_ROS488_VECad647_placa19__Plate_D_p00_0_D03f05d2.TIF	ICAM555_ROS488_VECad647_placa19__Plate_D_p00_0_D03f05d1.TIF	ICAM555_ROS488_VECad647_placa19__Plate_D_p00_0_D03f05d3.TIF	0	0	0	0	270	2964	1	1536	1536	1536	1536	270	b'eLtkZxrlG21KDJmunAuoK2c62pQYdDEy2mwZfHEy2kQajLFiTKVYAVUvdgBntAST'	4f2b27e34ccec4a8c01be0b9d4e70acd	5d5d93888123d3d7d18d66bd5117bd38	8e564f71d3cbaf4065e2ffcb1898df7f	a76d8bd2347681edfac3383d95f9dca7	1023.5955854212231	756.4684681542229	0.0	1029.383363471971	754.4805970149254	0.0	0	0	0	0	0	0	0	/scratch/iuricv/12-06-23_HAEC_siRNA_placa19/ICAM555_ROS488_VECad647_placa19_.2023-06-12-13-28-34	/scratch/iuricv/12-06-23_HAEC_siRNA_placa19/ICAM555_ROS488_VECad647_placa19_.2023-06-12-13-28-34	/scratch/iuricv/12-06-23_HAEC_siRNA_placa19/ICAM555_ROS488_VECad647_placa19_.2023-06-12-13-28-34	/scratch/iuricv/12-06-23_HAEC_siRNA_placa19/ICAM555_ROS488_VECad647_placa19_.2023-06-12-13-28-34	Done	255
-1	-1	-1	-1	572.0	0.0	0.0	2.5099999999997635	0.0	2.339999999999918	ICAM555_ROS488_VECad647_placa19__Plate_D_p00_0_D03f06d0.TIF	ICAM555_ROS488_VECad647_placa19__Plate_D_p00_0_D03f06d2.TIF	ICAM555_ROS488_VECad647_placa19__Plate_D_p00_0_D03f06d1.TIF	ICAM555_ROS488_VECad647_placa19__Plate_D_p00_0_D03f06d3.TIF	0	0	0	0	271	2964	1	1536	1536	1536	1536	271	b'eLtkZxrlG21KDJmunAuoKzfalBh8MTLabBl8cTLaRBqMsWJMpVgBVS92AHJsBJc='	5d2cae596b14296bcfbf26c9395f3dcf	867d58fb82f37615554a625814932539	31ffac82f764da02334fb7f8d116bda7	674a3ca848a5f3a22957f8bd6c73fc07	952.2378449249777	690.2956245001633	0.0	915.9542941313055	645.2573583937026	0.0	0	0	0	0	0	0	0	/scratch/iuricv/12-06-23_HAEC_siRNA_placa19/ICAM555_ROS488_VECad647_placa19_.2023-06-12-13-28-34	/scratch/iuricv/12-06-23_HAEC_siRNA_placa19/ICAM555_ROS488_VECad647_placa19_.2023-06-12-13-28-34	/scratch/iuricv/12-06-23_HAEC_siRNA_placa19/ICAM555_ROS488_VECad647_placa19_.2023-06-12-13-28-34	/scratch/iuricv/12-06-23_HAEC_siRNA_placa19/ICAM555_ROS488_VECad647_placa19_.2023-06-12-13-28-34	Done	255
-1	-1	-1	-1	819.0	0.0	0.0	2.4600000000000364	0.0	3.4700000000000273	ICAM555_ROS488_VECad647_placa19__Plate_D_p00_0_D03f07d0.TIF	ICAM555_ROS488_VECad647_placa19__Plate_D_p00_0_D03f07d2.TIF	ICAM555_ROS488_VECad647_placa19__Plate_D_p00_0_D03f07d1.TIF	ICAM555_ROS488_VECad647_placa19__Plate_D_p00_0_D03f07d3.TIF	0	0	0	0	272	2964	1	1536	1536	1536	1536	272	b'eLtkZxrlG21KDJmunAuoK2c+2pQYdDEy2mwZfHEy2kQajLFiTKVYAVUvdgB9JASb'	4a1d90888eb0974de0797978d3404222	21cfb21d87f0daa07e3a2052a601f412	2792691df3408e2bc2676ffe9dd3ea8c	3f2dcd16bb8cdc46df07e5642e0bef49	934.4962066105895	749.1616883035487	0.0	888.0226757369614	728.4809688581315	0.0	0	0	0	0	0	0	0	/scratch/iuricv/12-06-23_HAEC_siRNA_placa19/ICAM555_ROS488_VECad647_placa19_.2023-06-12-13-28-34	/scratch/iuricv/12-06-23_HAEC_siRNA_placa19/ICAM555_ROS488_VECad647_placa19_.2023-06-12-13-28-34	/scratch/iuricv/12-06-23_HAEC_siRNA_placa19/ICAM555_ROS488_VECad647_placa19_.2023-06-12-13-28-34	/scratch/iuricv/12-06-23_HAEC_siRNA_placa19/ICAM555_ROS488_VECad647_placa19_.2023-06-12-13-28-34	Done	255
-1	-1	-1	-1	782.0	0.0	0.0	2.5	0.0	2.5900000000001455	ICAM555_ROS488_VECad647_placa19__Plate_D_p00_0_D03f08d0.TIF	ICAM555_ROS488_VECad647_placa19__Plate_D_p00_0_D03f08d2.TIF	ICAM555_ROS488_VECad647_placa19__Plate_D_p00_0_D03f08d1.TIF	ICAM555_ROS488_VECad647_placa19__Plate_D_p00_0_D03f08d3.TIF	0	0	0	0	273	2964	1	1536	1536	1536	1536	273	b'eLtkZxrlG21KDJmunAuoK2cx2pQYdDEy2mwZfHEy2kQajLFiTKVYAVUvdgCH3ASf'	7c28146cae5b7f46612949d32778057d	2db42b431bbdcee325297fd5c0409ee2	e03b292ce9e9cca639ac0f3f8fda5d6d	980286e0a7b241f1ecd34b5fee857ddc	908.536803172539	767.0388510425219	0.0	852.5440662021931	772.8404537806289	0.0	0	0	0	0	0	0	0	/scratch/iuricv/12-06-23_HAEC_siRNA_placa19/ICAM555_ROS488_VECad647_placa19_.2023-06-12-13-28-34	/scratch/iuricv/12-06-23_HAEC_siRNA_placa19/ICAM555_ROS488_VECad647_placa19_.2023-06-12-13-28-34	/scratch/iuricv/12-06-23_HAEC_siRNA_placa19/ICAM555_ROS488_VECad647_placa19_.2023-06-12-13-28-34	/scratch/iuricv/12-06-23_HAEC_siRNA_placa19/ICAM555_ROS488_VECad647_placa19_.2023-06-12-13-28-34	Done	255
-1	-1	-1	-1	585.0	0.0	0.0	2.4600000000000364	0.0	2.4199999999998454	ICAM555_ROS488_VECad647_placa19__Plate_D_p00_0_D03f09d0.TIF	ICAM555_ROS488_VECad647_placa19__Plate_D_p00_0_D03f09d2.TIF	ICAM555_ROS488_VECad647_placa19__Plate_D_p00_0_D03f09d1.TIF	ICAM555_ROS488_VECad647_placa19__Plate_D_p00_0_D03f09d3.TIF	0	0	0	0	274	2964	1	1536	1536	1536	1536	274	b'eLtkZxrlG21KDJmunMtoV25wxshos2XwxcloE2kwxooxlWIFVL3YAQCSlASj'	c6f00808cd10f9b14d37951c979f9370	6337b316d342ec0e644eea8f97e4af2f	e302e9890e745a61f3c4ec3023708e91	ca3b014efa038d32e6e31b313665ec9d	948.2570154719783	814.9479180761124	0.0	918.2377495462795	837.4691011235955	0.0	0	0	0	0	0	0	0	/scratch/iuricv/12-06-23_HAEC_siRNA_placa19/ICAM555_ROS488_VECad647_placa19_.2023-06-12-13-28-34	/scratch/iuricv/12-06-23_HAEC_siRNA_placa19/ICAM555_ROS488_VECad647_placa19_.2023-06-12-13-28-34	/scratch/iuricv/12-06-23_HAEC_siRNA_placa19/ICAM555_ROS488_VECad647_placa19_.2023-06-12-13-28-34	/scratch/iuricv/12-06-23_HAEC_siRNA_placa19/ICAM555_ROS488_VECad647_placa19_.2023-06-12-13-28-34	Done	255
-1	-1	-1	-1	648.0	0.0	0.0	2.520000000000209	0.0	2.480000000000018	ICAM555_ROS488_VECad647_placa19__Plate_D_p00_0_D03f10d0.TIF	ICAM555_ROS488_VECad647_placa19__Plate_D_p00_0_D03f10d2.TIF	ICAM555_ROS488_VECad647_placa19__Plate_D_p00_0_D03f10d1.TIF	ICAM555_ROS488_VECad647_placa19__Plate_D_p00_0_D03f10d3.TIF	0	0	0	0	275	2964	1	1536	1536	1536	1536	275	b'eLtkZxrlG21KDJmunAuwK2c4OlY4+GJktNky+OJktIk0GGPFmEqxAqpe7AA82ASD'	8935757dd53693c9c9538cb91759d257	e4850b6753a85180a919dcb7d6a5f725	db072c6e9019ec4f42cb79ae0a318a81	04dd1b1258b1b1c7e62392358c44182a	1078.462107302621	791.6267292352074	0.0	1132.4589671361502	795.902545828458	0.0	0	0	0	0	0	0	0	/scratch/iuricv/12-06-23_HAEC_siRNA_placa19/ICAM555_ROS488_VECad647_placa19_.2023-06-12-13-28-34	/scratch/iuricv/12-06-23_HAEC_siRNA_placa19/ICAM555_ROS488_VECad647_placa19_.2023-06-12-13-28-34	/scratch/iuricv/12-06-23_HAEC_siRNA_placa19/ICAM555_ROS488_VECad647_placa19_.2023-06-12-13-28-34	/scratch/iuricv/12-06-23_HAEC_siRNA_placa19/ICAM555_ROS488_VECad647_placa19_.2023-06-12-13-28-34	Done	255
-1	-1	-1	-1	487.0	0.0	0.0	2.369999999999891	0.0	2.410000000000082	ICAM555_ROS488_VECad647_placa19__Plate_D_p00_0_D03f11d0.TIF	ICAM555_ROS488_VECad647_placa19__Plate_D_p00_0_D03f11d2.TIF	ICAM555_ROS488_VECad647_placa19__Plate_D_p00_0_D03f11d1.TIF	ICAM555_ROS488_VECad647_placa19__Plate_D_p00_0_D03f11d3.TIF	0	0	0	0	276	2964	1	1536	1536	1536	1536	276	b'eLtkZxrlG21KDJmunAuwK2doONqUGHQxMtpsGXxxMtpEGoyxYkylWAFVL3YAR5AEhw=='	761e1e3b58bf2abbe5cdd47f16f33ec5	4bd006404bc7b33e5fe8ed1565496311	55cf477ef4714e179a59ebf101a81e95	0ab61f1b66a4d4dc086da620c5ef9d69	1050.0532767870923	778.2327642494967	0.0	1052.4515235457063	799.4396284829721	0.0	0	0	0	0	0	0	0	/scratch/iuricv/12-06-23_HAEC_siRNA_placa19/ICAM555_ROS488_VECad647_placa19_.2023-06-12-13-28-34	/scratch/iuricv/12-06-23_HAEC_siRNA_placa19/ICAM555_ROS488_VECad647_placa19_.2023-06-12-13-28-34	/scratch/iuricv/12-06-23_HAEC_siRNA_placa19/ICAM555_ROS488_VECad647_placa19_.2023-06-12-13-28-34	/scratch/iuricv/12-06-23_HAEC_siRNA_placa19/ICAM555_ROS488_VECad647_placa19_.2023-06-12-13-28-34	Done	255
-1	-1	-1	-1	868.0	0.0	0.0	2.490000000000009	0.0	2.900000000000091	ICAM555_ROS488_VECad647_placa19__Plate_D_p00_0_D04f00d0.TIF	ICAM555_ROS488_VECad647_placa19__Plate_D_p00_0_D04f00d2.TIF	ICAM555_ROS488_VECad647_placa19__Plate_D_p00_0_D04f00d1.TIF	ICAM555_ROS488_VECad647_placa19__Plate_D_p00_0_D04f00d3.TIF	0	0	0	0	277	2964	1	1536	1536	1536	1536	277	b'eLtkZxrlG21KDJmunIuByehY4WCMkdFmy+CLk9Em0mCMFWMqxQqoerEDADzgBIM='	9e6fc36caf36bae3ce3da75291b28b27	495045d7d8fe84708ab97e0951991c76	f39996b8b45f3848a195d41c9f405d84	0e2af5ab22ab0c3ed200be3a540d21bd	1244.8389824587398	638.8531298887929	0.0	1338.8727808911706	570.6338652482269	0.0	0	0	0	0	0	0	0	/scratch/iuricv/12-06-23_HAEC_siRNA_placa19/ICAM555_ROS488_VECad647_placa19_.2023-06-12-13-28-34	/scratch/iuricv/12-06-23_HAEC_siRNA_placa19/ICAM555_ROS488_VECad647_placa19_.2023-06-12-13-28-34	/scratch/iuricv/12-06-23_HAEC_siRNA_placa19/ICAM555_ROS488_VECad647_placa19_.2023-06-12-13-28-34	/scratch/iuricv/12-06-23_HAEC_siRNA_placa19/ICAM555_ROS488_VECad647_placa19_.2023-06-12-13-28-34	Done	255
-1	-1	-1	-1	2096.0	0.0	0.0	2.339999999999918	0.0	5.940000000000055	ICAM555_ROS488_VECad647_placa19__Plate_D_p00_0_D04f01d0.TIF	ICAM555_ROS488_VECad647_placa19__Plate_D_p00_0_D04f01d2.TIF	ICAM555_ROS488_VECad647_placa19__Plate_D_p00_0_D04f01d1.TIF	ICAM555_ROS488_VECad647_placa19__Plate_D_p00_0_D04f01d3.TIF	0	0	0	0	278	2964	1	1536	1536	1536	1536	278	b'eLtkZxrlG21KDJmunIuBSZqB4WhTYtDFyGizZfDFyWgTaTDGijGVYgVUvdgBAEeYBIc='	56de562f11a081a794e8944ec5d90885	0e688fbae2c441c532691cec9868dca5	129e9883c3e7800d8030dda5da57a7aa	7afd4f31c1df57e473caa654c2ffb8c2	1191.8544276904115	741.7485646497435	0.0	1249.1864193935864	727.4484897844272	0.0	0	0	0	0	0	0	0	/scratch/iuricv/12-06-23_HAEC_siRNA_placa19/ICAM555_ROS488_VECad647_placa19_.2023-06-12-13-28-34	/scratch/iuricv/12-06-23_HAEC_siRNA_placa19/ICAM555_ROS488_VECad647_placa19_.2023-06-12-13-28-34	/scratch/iuricv/12-06-23_HAEC_siRNA_placa19/ICAM555_ROS488_VECad647_placa19_.2023-06-12-13-28-34	/scratch/iuricv/12-06-23_HAEC_siRNA_placa19/ICAM555_ROS488_VECad647_placa19_.2023-06-12-13-28-34	Done	255
-1	-1	-1	-1	460.0	0.0	0.0	2.5800000000001546	0.0	7.499999999999773	ICAM555_ROS488_VECad647_placa19__Plate_D_p00_0_D04f02d0.TIF	ICAM555_ROS488_VECad647_placa19__Plate_D_p00_0_D04f02d2.TIF	ICAM555_ROS488_VECad647_placa19__Plate_D_p00_0_D04f02d1.TIF	ICAM555_ROS488_VECad647_placa19__Plate_D_p00_0_D04f02d3.TIF	0	0	0	0	279	2964	1	1536	1536	1536	1536	279	b'eLtkZxrlG21KDJmunIuBSZqB0WhTYtDFyGizZfDFyWgTaTDGijGVYgVUvdgBAFJQBIs='	25e57e8b33269077a2a296bb4b53f334	cced8e00f78d779511dfbdec27dd4a6b	ae378db9e7a1e87fb171a767121c3140	ef5f8eadbc8126b4d83b9bfe4b64b58a	1293.546548538024	718.7565816603142	0.0	1409.628373406349	675.6244272844273	0.0	0	0	0	0	0	0	0	/scratch/iuricv/12-06-23_HAEC_siRNA_placa19/ICAM555_ROS488_VECad647_placa19_.2023-06-12-13-28-34	/scratch/iuricv/12-06-23_HAEC_siRNA_placa19/ICAM555_ROS488_VECad647_placa19_.2023-06-12-13-28-34	/scratch/iuricv/12-06-23_HAEC_siRNA_placa19/ICAM555_ROS488_VECad647_placa19_.2023-06-12-13-28-34	/scratch/iuricv/12-06-23_HAEC_siRNA_placa19/ICAM555_ROS488_VECad647_placa19_.2023-06-12-13-28-34	Done	255
-1	-1	-1	-1	374.0	0.0	0.0	2.3199999999999363	0.0	4.920000000000073	ICAM555_ROS488_VECad647_placa19__Plate_D_p00_0_D04f03d0.TIF	ICAM555_ROS488_VECad647_placa19__Plate_D_p00_0_D04f03d2.TIF	ICAM555_ROS488_VECad647_placa19__Plate_D_p00_0_D04f03d1.TIF	ICAM555_ROS488_VECad647_placa19__Plate_D_p00_0_D04f03d3.TIF	0	0	0	0	280	2964	1	1536	1536	1536	1536	280	b'eLtkZxrlG21KDJmunIuBCSgfjDYlBluMjDZbBl+cjDaRBmOsGFMpVkDVix0AXQgEjw=='	5faa8eeb58ea502160f9737f9d1ec53c	325a9ceac8db7f30e792bcd64f368398	ed980a88ea57be1654d9a0a231fd2d05	553e4594bf16a59e5062d14f1e07b7a4	1161.8830734047383	759.3195952946342	0.0	1192.1322847846868	739.1350752414464	0.0	0	0	0	0	0	0	0	/scratch/iuricv/12-06-23_HAEC_siRNA_placa19/ICAM555_ROS488_VECad647_placa19_.2023-06-12-13-28-34	/scratch/iuricv/12-06-23_HAEC_siRNA_placa19/ICAM555_ROS488_VECad647_placa19_.2023-06-12-13-28-34	/scratch/iuricv/12-06-23_HAEC_siRNA_placa19/ICAM555_ROS488_VECad647_placa19_.2023-06-12-13-28-34	/scratch/iuricv/12-06-23_HAEC_siRNA_placa19/ICAM555_ROS488_VECad647_placa19_.2023-06-12-13-28-34	Done	255
-1	-1	-1	-1	265.0	0.0	0.0	2.4700000000002547	0.0	2.0099999999997635	ICAM555_ROS488_VECad647_placa19__Plate_D_p00_0_D04f04d0.TIF	ICAM555_ROS488_VECad647_placa19__Plate_D_p00_0_D04f04d2.TIF	ICAM555_ROS488_VECad647_placa19__Plate_D_p00_0_D04f04d1.TIF	ICAM555_ROS488_VECad647_placa19__Plate_D_p00_0_D04f04d3.TIF	0	0	0	0	281	2964	1	1536	1536	1536	1536	281	b'eLtkZxrlG21KDJmunIuBSZqByWhTYtDFyGizZfDFyWgTaTDGijGVYgVUvdgBAGfABJM='	a1d67e35761d3bcc60c26f401e81d9d0	b21362384224af9f6c465d3dda98636d	accb7a9fb0d78a940f175d9c82b5e2a4	30f48224df26c42c1f2c45f51cd52251	1047.1242569945848	680.83542053331	0.0	1100.0896739130435	645.0170454545455	0.0	0	0	0	0	0	0	0	/scratch/iuricv/12-06-23_HAEC_siRNA_placa19/ICAM555_ROS488_VECad647_placa19_.2023-06-12-13-28-34	/scratch/iuricv/12-06-23_HAEC_siRNA_placa19/ICAM555_ROS488_VECad647_placa19_.2023-06-12-13-28-34	/scratch/iuricv/12-06-23_HAEC_siRNA_placa19/ICAM555_ROS488_VECad647_placa19_.2023-06-12-13-28-34	/scratch/iuricv/12-06-23_HAEC_siRNA_placa19/ICAM555_ROS488_VECad647_placa19_.2023-06-12-13-28-34	Done	255
-1	-1	-1	-1	471.0	0.0	0.0	2.5100000000002183	0.0	6.259999999999991	ICAM555_ROS488_VECad647_placa19__Plate_D_p00_0_D04f05d0.TIF	ICAM555_ROS488_VECad647_placa19__Plate_D_p00_0_D04f05d2.TIF	ICAM555_ROS488_VECad647_placa19__Plate_D_p00_0_D04f05d1.TIF	ICAM555_ROS488_VECad647_placa19__Plate_D_p00_0_D04f05d3.TIF	0	0	0	0	282	2964	1	1536	1536	1536	1536	282	b'eLtkZxrlG21KDJmunIuBSZqB6WhTYtDFyGizZfDFyWgTaTDGijGVYgVUvdgBAHJ4BJc='	61322c5c58b7bee4975d3a24215a9d7f	4e714d0374e7a83786a09324071bdebe	83ad9e168b6645fd2d5ee7232757cdcd	cd8703c0e191304cd2ee37d8a96c2377	1158.2318174912446	717.9558405169482	0.0	1242.3561643835617	712.1272189349113	0.0	0	0	0	0	0	0	0	/scratch/iuricv/12-06-23_HAEC_siRNA_placa19/ICAM555_ROS488_VECad647_placa19_.2023-06-12-13-28-34	/scratch/iuricv/12-06-23_HAEC_siRNA_placa19/ICAM555_ROS488_VECad647_placa19_.2023-06-12-13-28-34	/scratch/iuricv/12-06-23_HAEC_siRNA_placa19/ICAM555_ROS488_VECad647_placa19_.2023-06-12-13-28-34	/scratch/iuricv/12-06-23_HAEC_siRNA_placa19/ICAM555_ROS488_VECad647_placa19_.2023-06-12-13-28-34	Done	255
-1	-1	-1	-1	396.0	0.0	0.0	2.5099999999997635	0.0	2.0800000000001546	ICAM555_ROS488_VECad647_placa19__Plate_D_p00_0_D04f06d0.TIF	ICAM555_ROS488_VECad647_placa19__Plate_D_p00_0_D04f06d2.TIF	ICAM555_ROS488_VECad647_placa19__Plate_D_p00_0_D04f06d1.TIF	ICAM555_ROS488_VECad647_placa19__Plate_D_p00_0_D04f06d3.TIF	0	0	0	0	283	2964	1	1536	1536	1536	1536	283	b'eLtkZxrlG21KDJmunIuByWhTYjDGyGizZfDFyWgTaTDGijGVYgVUvdgBAH0wBJs='	67d78e8fc55c224dc5802c98e6286ced	cafa8180249edcda3e96717a861cca2c	576415f57f8992782ccf8139993a72bd	7f3b5784d118da50f256e85c5b3edc8e	767.052641045903	686.4172313741252	0.0	641.1236742424243	640.6210560414643	0.0	0	0	0	0	0	0	0	/scratch/iuricv/12-06-23_HAEC_siRNA_placa19/ICAM555_ROS488_VECad647_placa19_.2023-06-12-13-28-34	/scratch/iuricv/12-06-23_HAEC_siRNA_placa19/ICAM555_ROS488_VECad647_placa19_.2023-06-12-13-28-34	/scratch/iuricv/12-06-23_HAEC_siRNA_placa19/ICAM555_ROS488_VECad647_placa19_.2023-06-12-13-28-34	/scratch/iuricv/12-06-23_HAEC_siRNA_placa19/ICAM555_ROS488_VECad647_placa19_.2023-06-12-13-28-34	Done	255
-1	-1	-1	-1	798.0	0.0	0.0	2.4800000000002456	0.0	2.589999999999918	ICAM555_ROS488_VECad647_placa19__Plate_D_p00_0_D04f07d0.TIF	ICAM555_ROS488_VECad647_placa19__Plate_D_p00_0_D04f07d2.TIF	ICAM555_ROS488_VECad647_placa19__Plate_D_p00_0_D04f07d1.TIF	ICAM555_ROS488_VECad647_placa19__Plate_D_p00_0_D04f07d3.TIF	0	0	0	0	284	2964	1	1536	1536	1536	1536	284	b'eLtkZxrlG21KDJmunIuBSZqB+WhTYtDFyGizZfDFyWgTaTDGijGVYgVUvdgBAIfoBJ8='	d709622570731b6228497cd6ae799292	71614683d2b815952db639bfe397e376	8719746290eb2fc92f30d5820228784f	6388d71643bcfd016dbe6c449aca2b20	741.1293370911311	696.5054712274601	0.0	621.1624262789742	658.1772961172618	0.0	0	0	0	0	0	0	0	/scratch/iuricv/12-06-23_HAEC_siRNA_placa19/ICAM555_ROS488_VECad647_placa19_.2023-06-12-13-28-34	/scratch/iuricv/12-06-23_HAEC_siRNA_placa19/ICAM555_ROS488_VECad647_placa19_.2023-06-12-13-28-34	/scratch/iuricv/12-06-23_HAEC_siRNA_placa19/ICAM555_ROS488_VECad647_placa19_.2023-06-12-13-28-34	/scratch/iuricv/12-06-23_HAEC_siRNA_placa19/ICAM555_ROS488_VECad647_placa19_.2023-06-12-13-28-34	Done	255
-1	-1	-1	-1	977.0	0.0	0.0	2.3599999999999	0.0	5.2800000000002	ICAM555_ROS488_VECad647_placa19__Plate_D_p00_0_D04f08d0.TIF	ICAM555_ROS488_VECad647_placa19__Plate_D_p00_0_D04f08d2.TIF	ICAM555_ROS488_VECad647_placa19__Plate_D_p00_0_D04f08d1.TIF	ICAM555_ROS488_VECad647_placa19__Plate_D_p00_0_D04f08d3.TIF	0	0	0	0	285	2964	1	1536	1536	1536	1536	285	b'eLtkZxrlG21KDJmunIuBSZqBxWhTYtDFyGizZfDFyWgTaTDGijGVYgVUvdgBAJKgBKM='	21534d1cb2f37788b148bb5b82ade731	01f121ae2b5f07d6825c6bd4e9b4ddd6	1916e5d2eeddf67b1dfbfcb82b80df0b	a9e2d8e2c771e76951231fb1c62ad67b	728.5314450394475	806.9364681298993	0.0	580.3898734177216	816.780487804878	0.0	0	0	0	0	0	0	0	/scratch/iuricv/12-06-23_HAEC_siRNA_placa19/ICAM555_ROS488_VECad647_placa19_.2023-06-12-13-28-34	/scratch/iuricv/12-06-23_HAEC_siRNA_placa19/ICAM555_ROS488_VECad647_placa19_.2023-06-12-13-28-34	/scratch/iuricv/12-06-23_HAEC_siRNA_placa19/ICAM555_ROS488_VECad647_placa19_.2023-06-12-13-28-34	/scratch/iuricv/12-06-23_HAEC_siRNA_placa19/ICAM555_ROS488_VECad647_placa19_.2023-06-12-13-28-34	Done	255
-1	-1	-1	-1	529.0	0.0	0.0	2.4699999999998	0.0	3.4400000000000546	ICAM555_ROS488_VECad647_placa19__Plate_D_p00_0_D04f09d0.TIF	ICAM555_ROS488_VECad647_placa19__Plate_D_p00_0_D04f09d2.TIF	ICAM555_ROS488_VECad647_placa19__Plate_D_p00_0_D04f09d1.TIF	ICAM555_ROS488_VECad647_placa19__Plate_D_p00_0_D04f09d3.TIF	0	0	0	0	286	2964	1	1536	1536	1536	1536	286	b'eLtkZxrlG21KDJmunIuByWhXbjDGyGizZfDFyWgTaTDGijGVYgVUvdgBAJ1YBKc='	c6efc0054486954c52228067d3bc3579	d94fd020e2ff5524e85877effc961a91	975dd99c57633b1ff593eac4555a6bd9	bdac5787dc1691f0b34bced38fdae528	811.7973630196477	800.6173203650656	0.0	723.0214477211796	814.4344827586207	0.0	0	0	0	0	0	0	0	/scratch/iuricv/12-06-23_HAEC_siRNA_placa19/ICAM555_ROS488_VECad647_placa19_.2023-06-12-13-28-34	/scratch/iuricv/12-06-23_HAEC_siRNA_placa19/ICAM555_ROS488_VECad647_placa19_.2023-06-12-13-28-34	/scratch/iuricv/12-06-23_HAEC_siRNA_placa19/ICAM555_ROS488_VECad647_placa19_.2023-06-12-13-28-34	/scratch/iuricv/12-06-23_HAEC_siRNA_placa19/ICAM555_ROS488_VECad647_placa19_.2023-06-12-13-28-34	Done	255
-1	-1	-1	-1	1258.0	0.0	0.0	2.4500000000000455	0.0	5.270000000000209	ICAM555_ROS488_VECad647_placa19__Plate_D_p00_0_D04f10d0.TIF	ICAM555_ROS488_VECad647_placa19__Plate_D_p00_0_D04f10d2.TIF	ICAM555_ROS488_VECad647_placa19__Plate_D_p00_0_D04f10d1.TIF	ICAM555_ROS488_VECad647_placa19__Plate_D_p00_0_D04f10d3.TIF	0	0	0	0	287	2964	1	1536	1536	1536	1536	287	b'eLtkZxrlG21KDJmunIuBSZrh6Fjh4IuR0WbL4IuT0SbSYIwVYyrFCqh6sQMAR5wEhw=='	e2323d991fcff40d6deb4f1dc1c76625	fed54204e5bc11147c8d7cdb7c5bb817	d2a7ce1ac92892a3ee051cab408a598c	b227c9b15ea995d82f13de0615ac350c	983.9647682084382	914.5669029702317	0.0	951.9069164138416	997.1218560013897	0.0	0	0	0	0	0	0	0	/scratch/iuricv/12-06-23_HAEC_siRNA_placa19/ICAM555_ROS488_VECad647_placa19_.2023-06-12-13-28-34	/scratch/iuricv/12-06-23_HAEC_siRNA_placa19/ICAM555_ROS488_VECad647_placa19_.2023-06-12-13-28-34	/scratch/iuricv/12-06-23_HAEC_siRNA_placa19/ICAM555_ROS488_VECad647_placa19_.2023-06-12-13-28-34	/scratch/iuricv/12-06-23_HAEC_siRNA_placa19/ICAM555_ROS488_VECad647_placa19_.2023-06-12-13-28-34	Done	255
-1	-1	-1	-1	491.0	0.0	0.0	2.6099999999999	0.0	2.259999999999991	ICAM555_ROS488_VECad647_placa19__Plate_D_p00_0_D04f11d0.TIF	ICAM555_ROS488_VECad647_placa19__Plate_D_p00_0_D04f11d2.TIF	ICAM555_ROS488_VECad647_placa19__Plate_D_p00_0_D04f11d1.TIF	ICAM555_ROS488_VECad647_placa19__Plate_D_p00_0_D04f11d3.TIF	0	0	0	0	288	2964	1	1536	1536	1536	1536	288	b'eLtkZxrlG21KDJmunIuBSZqh4WhTYtDFyGizZfDFyWgTaTDGijGVYgVUvdgBAFJUBIs='	b8655b30eeada421af49aea3e880f4e6	090d25027dc86408b5dc423d2910491d	65450aca403ba52960dbe67a92e8d210	ffc6c2f502beb69a206abf5d6927c5f2	1299.194063420822	816.3201749403901	0.0	1405.5084745762713	862.0191082802547	0.0	0	0	0	0	0	0	0	/scratch/iuricv/12-06-23_HAEC_siRNA_placa19/ICAM555_ROS488_VECad647_placa19_.2023-06-12-13-28-34	/scratch/iuricv/12-06-23_HAEC_siRNA_placa19/ICAM555_ROS488_VECad647_placa19_.2023-06-12-13-28-34	/scratch/iuricv/12-06-23_HAEC_siRNA_placa19/ICAM555_ROS488_VECad647_placa19_.2023-06-12-13-28-34	/scratch/iuricv/12-06-23_HAEC_siRNA_placa19/ICAM555_ROS488_VECad647_placa19_.2023-06-12-13-28-34	Done	255
-1	-1	-1	-1	2803.0	0.0	0.0	2.540000000000191	0.0	6.2599999999997635	ICAM555_ROS488_VECad647_placa19__Plate_D_p00_0_D05f00d0.TIF	ICAM555_ROS488_VECad647_placa19__Plate_D_p00_0_D05f00d2.TIF	ICAM555_ROS488_VECad647_placa19__Plate_D_p00_0_D05f00d1.TIF	ICAM555_ROS488_VECad647_placa19__Plate_D_p00_0_D05f00d3.TIF	0	0	0	0	289	2964	1	1536	1536	1536	1536	289	b'eLtkZxrlG21KDJmunIuB6ehY4WCMkdFmy+CLk9Em0mCMFWMqxQqoerEDAEekBIc='	55e3e4a7d6bd6edf069b6314a0729448	a91b9cf8e9613d0acecbcba9168f0066	e79775598a3881822eca5ade2cef63f0	32958d6028b3f80423ce32acce07bd2c	1124.5501022780466	691.6882988519358	0.0	1131.8952702702702	664.3030303030303	0.0	0	0	0	0	0	0	0	/scratch/iuricv/12-06-23_HAEC_siRNA_placa19/ICAM555_ROS488_VECad647_placa19_.2023-06-12-13-28-34	/scratch/iuricv/12-06-23_HAEC_siRNA_placa19/ICAM555_ROS488_VECad647_placa19_.2023-06-12-13-28-34	/scratch/iuricv/12-06-23_HAEC_siRNA_placa19/ICAM555_ROS488_VECad647_placa19_.2023-06-12-13-28-34	/scratch/iuricv/12-06-23_HAEC_siRNA_placa19/ICAM555_ROS488_VECad647_placa19_.2023-06-12-13-28-34	Done	255
-1	-1	-1	-1	1413.0	0.0	0.0	2.310000000000173	0.0	3.5299999999999727	ICAM555_ROS488_VECad647_placa19__Plate_D_p00_0_D05f01d0.TIF	ICAM555_ROS488_VECad647_placa19__Plate_D_p00_0_D05f01d2.TIF	ICAM555_ROS488_VECad647_placa19__Plate_D_p00_0_D05f01d1.TIF	ICAM555_ROS488_VECad647_placa19__Plate_D_p00_0_D05f01d3.TIF	0	0	0	0	290	2964	1	1536	1536	1536	1536	290	b'eLtkZxrlG21KDJmunIuBaZqB4WhTYtDFyGizZfDFyWgTaTDGijGVYgVUvdgBAFJcBIs='	5f8ed8d1f6443fddf1b33782bd1bf22f	b9c079728dcaf8842d1cb556b0ad7ee2	eb25dab7c0dbcded1a1d6723af9662a3	991e29ef4ca3ea380499447bd03ac556	1239.3311654760457	971.9449287878352	0.0	1343.9511400651465	1085.4248704663212	0.0	0	0	0	0	0	0	0	/scratch/iuricv/12-06-23_HAEC_siRNA_placa19/ICAM555_ROS488_VECad647_placa19_.2023-06-12-13-28-34	/scratch/iuricv/12-06-23_HAEC_siRNA_placa19/ICAM555_ROS488_VECad647_placa19_.2023-06-12-13-28-34	/scratch/iuricv/12-06-23_HAEC_siRNA_placa19/ICAM555_ROS488_VECad647_placa19_.2023-06-12-13-28-34	/scratch/iuricv/12-06-23_HAEC_siRNA_placa19/ICAM555_ROS488_VECad647_placa19_.2023-06-12-13-28-34	Done	255
-1	-1	-1	-1	659.0	0.0	0.0	2.519999999999982	0.0	2.4600000000000364	ICAM555_ROS488_VECad647_placa19__Plate_D_p00_0_D05f02d0.TIF	ICAM555_ROS488_VECad647_placa19__Plate_D_p00_0_D05f02d2.TIF	ICAM555_ROS488_VECad647_placa19__Plate_D_p00_0_D05f02d1.TIF	ICAM555_ROS488_VECad647_placa19__Plate_D_p00_0_D05f02d3.TIF	0	0	0	0	291	2964	1	1536	1536	1536	1536	291	b'eLtkZxrlG21KDJmunIuBaZqB0WhTYtDFyGizZfDFyWgTaTDGijGVYgVUvdgBAF0UBI8='	a54175079c9079ee144dfff6d6b258f9	aeedf191545588d85fb1d200fb6a21dd	b74d063d4ce8e08fe59797ca31467649	b322d20fea4f98536775f13329412cd5	1033.2635131796887	764.7899104314927	0.0	1018.9949622166247	743.7158273381295	0.0	0	0	0	0	0	0	0	/scratch/iuricv/12-06-23_HAEC_siRNA_placa19/ICAM555_ROS488_VECad647_placa19_.2023-06-12-13-28-34	/scratch/iuricv/12-06-23_HAEC_siRNA_placa19/ICAM555_ROS488_VECad647_placa19_.2023-06-12-13-28-34	/scratch/iuricv/12-06-23_HAEC_siRNA_placa19/ICAM555_ROS488_VECad647_placa19_.2023-06-12-13-28-34	/scratch/iuricv/12-06-23_HAEC_siRNA_placa19/ICAM555_ROS488_VECad647_placa19_.2023-06-12-13-28-34	Done	255
-1	-1	-1	-1	644.0	0.0	0.0	2.2799999999999727	0.0	2.410000000000082	ICAM555_ROS488_VECad647_placa19__Plate_D_p00_0_D05f03d0.TIF	ICAM555_ROS488_VECad647_placa19__Plate_D_p00_0_D05f03d2.TIF	ICAM555_ROS488_VECad647_placa19__Plate_D_p00_0_D05f03d1.TIF	ICAM555_ROS488_VECad647_placa19__Plate_D_p00_0_D05f03d3.TIF	0	0	0	0	292	2964	1	1536	1536	1536	1536	292	b'eLtkZxrlG21KDJmunIuBKSgfjDYlBluMjDZbBl+cjDaRBmOsGFMpVkDVix0AZ8wEkw=='	84e61c3b247ea560fd8c557dfcf203e0	2a762b1057d1a4ee36f46f5992bcd32d	aa620af59b107efe2facf97b425c8432	5961c9c50ce3cd3290abede513829d7b	1109.0751204716578	747.8461244465321	0.0	1159.6272744719386	726.6583077537634	0.0	0	0	0	0	0	0	0	/scratch/iuricv/12-06-23_HAEC_siRNA_placa19/ICAM555_ROS488_VECad647_placa19_.2023-06-12-13-28-34	/scratch/iuricv/12-06-23_HAEC_siRNA_placa19/ICAM555_ROS488_VECad647_placa19_.2023-06-12-13-28-34	/scratch/iuricv/12-06-23_HAEC_siRNA_placa19/ICAM555_ROS488_VECad647_placa19_.2023-06-12-13-28-34	/scratch/iuricv/12-06-23_HAEC_siRNA_placa19/ICAM555_ROS488_VECad647_placa19_.2023-06-12-13-28-34	Done	255
-1	-1	-1	-1	536.0	0.0	0.0	2.4600000000000364	0.0	4.789999999999964	ICAM555_ROS488_VECad647_placa19__Plate_D_p00_0_D05f04d0.TIF	ICAM555_ROS488_VECad647_placa19__Plate_D_p00_0_D05f04d2.TIF	ICAM555_ROS488_VECad647_placa19__Plate_D_p00_0_D05f04d1.TIF	ICAM555_ROS488_VECad647_placa19__Plate_D_p00_0_D05f04d3.TIF	0	0	0	0	293	2964	1	1536	1536	1536	1536	293	b'eLtkZxrlG21KDJmunIuBaZqByWhTYtDFyGizZfDFyWgTaTDGijGVYgVUvdgBAHKEBJc='	08fac55a3b31786dadeb7b76207db542	23b2d6072da88eabe4683732323640bd	1ae390b20130723653f470bf31ec4acc	df677ba2d4d050f556f7ce2f5fdfc7c9	1141.3281305979706	726.2896309465701	0.0	1211.228848413631	705.2649851632048	0.0	0	0	0	0	0	0	0	/scratch/iuricv/12-06-23_HAEC_siRNA_placa19/ICAM555_ROS488_VECad647_placa19_.2023-06-12-13-28-34	/scratch/iuricv/12-06-23_HAEC_siRNA_placa19/ICAM555_ROS488_VECad647_placa19_.2023-06-12-13-28-34	/scratch/iuricv/12-06-23_HAEC_siRNA_placa19/ICAM555_ROS488_VECad647_placa19_.2023-06-12-13-28-34	/scratch/iuricv/12-06-23_HAEC_siRNA_placa19/ICAM555_ROS488_VECad647_placa19_.2023-06-12-13-28-34	Done	255
-1	-1	-1	-1	940.0	0.0	0.0	2.5100000000002183	0.0	2.8599999999999	ICAM555_ROS488_VECad647_placa19__Plate_D_p00_0_D05f05d0.TIF	ICAM555_ROS488_VECad647_placa19__Plate_D_p00_0_D05f05d2.TIF	ICAM555_ROS488_VECad647_placa19__Plate_D_p00_0_D05f05d1.TIF	ICAM555_ROS488_VECad647_placa19__Plate_D_p00_0_D05f05d3.TIF	0	0	0	0	294	2964	1	1536	1536	1536	1536	294	b'eLtkZxrlG21KDJmunIuBaZqB6WhTYtDFyGizZfDFyWgTaTDGijGVYgVUvdgBAH08BJs='	6d90e47cb03eb5986f70cdc98bd9d38a	e95623434c20955510fa93010831c610	b96fc7a5392ae8a254dc6543af0622ec	0e95716116e307dd57221afe1b72c248	1058.2100888685154	649.2786469002195	0.0	1079.4090329200988	584.2129834810637	0.0	0	0	0	0	0	0	0	/scratch/iuricv/12-06-23_HAEC_siRNA_placa19/ICAM555_ROS488_VECad647_placa19_.2023-06-12-13-28-34	/scratch/iuricv/12-06-23_HAEC_siRNA_placa19/ICAM555_ROS488_VECad647_placa19_.2023-06-12-13-28-34	/scratch/iuricv/12-06-23_HAEC_siRNA_placa19/ICAM555_ROS488_VECad647_placa19_.2023-06-12-13-28-34	/scratch/iuricv/12-06-23_HAEC_siRNA_placa19/ICAM555_ROS488_VECad647_placa19_.2023-06-12-13-28-34	Done	255
-1	-1	-1	-1	733.0	0.0	0.0	2.5399999999999636	0.0	2.6100000000001273	ICAM555_ROS488_VECad647_placa19__Plate_D_p00_0_D05f06d0.TIF	ICAM555_ROS488_VECad647_placa19__Plate_D_p00_0_D05f06d2.TIF	ICAM555_ROS488_VECad647_placa19__Plate_D_p00_0_D05f06d1.TIF	ICAM555_ROS488_VECad647_placa19__Plate_D_p00_0_D05f06d3.TIF	0	0	0	0	295	2964	1	1536	1536	1536	1536	295	b'eLtkZxrlG21KDJmunIuB6WhTYjDGyGizZfDFyWgTaTDGijGVYgVUvdgBAIf0BJ8='	935984fa0425f0a0f4ae70807e9cf28c	369bb8f3377332d2e9efba933cc628cd	0b9ef09e7245dfdd2297e531df4b3bdc	b1c95c6a2e43dbd337d8727bfd909f13	912.1736326890251	667.9474994362081	0.0	845.5957446808511	620.5589887640449	0.0	0	0	0	0	0	0	0	/scratch/iuricv/12-06-23_HAEC_siRNA_placa19/ICAM555_ROS488_VECad647_placa19_.2023-06-12-13-28-34	/scratch/iuricv/12-06-23_HAEC_siRNA_placa19/ICAM555_ROS488_VECad647_placa19_.2023-06-12-13-28-34	/scratch/iuricv/12-06-23_HAEC_siRNA_placa19/ICAM555_ROS488_VECad647_placa19_.2023-06-12-13-28-34	/scratch/iuricv/12-06-23_HAEC_siRNA_placa19/ICAM555_ROS488_VECad647_placa19_.2023-06-12-13-28-34	Done	255
-1	-1	-1	-1	1422.0	0.0	0.0	2.3799999999998818	0.0	4.180000000000064	ICAM555_ROS488_VECad647_placa19__Plate_D_p00_0_D05f07d0.TIF	ICAM555_ROS488_VECad647_placa19__Plate_D_p00_0_D05f07d2.TIF	ICAM555_ROS488_VECad647_placa19__Plate_D_p00_0_D05f07d1.TIF	ICAM555_ROS488_VECad647_placa19__Plate_D_p00_0_D05f07d3.TIF	0	0	0	0	296	2964	1	1536	1536	1536	1536	296	b'eLtkZxrlG21KDJmunIuBaZqB+WhTYtDFyGizZfDFyWgTaTDGijGVYgVUvdgBAJKsBKM='	23cb4568d1048e085bae397746761ce0	a02ad02f65d220e6727f95134f83659b	1cc8dcd096b27cec9cdb35c415ee13f0	6a4d08258a08c1e6dc891245db736f7c	819.8090338637311	732.3014517856878	0.0	705.3219607843137	722.11376895595	0.0	0	0	0	0	0	0	0	/scratch/iuricv/12-06-23_HAEC_siRNA_placa19/ICAM555_ROS488_VECad647_placa19_.2023-06-12-13-28-34	/scratch/iuricv/12-06-23_HAEC_siRNA_placa19/ICAM555_ROS488_VECad647_placa19_.2023-06-12-13-28-34	/scratch/iuricv/12-06-23_HAEC_siRNA_placa19/ICAM555_ROS488_VECad647_placa19_.2023-06-12-13-28-34	/scratch/iuricv/12-06-23_HAEC_siRNA_placa19/ICAM555_ROS488_VECad647_placa19_.2023-06-12-13-28-34	Done	255
-1	-1	-1	-1	1197.0	0.0	0.0	2.4800000000002456	0.0	3.3499999999996817	ICAM555_ROS488_VECad647_placa19__Plate_D_p00_0_D05f08d0.TIF	ICAM555_ROS488_VECad647_placa19__Plate_D_p00_0_D05f08d2.TIF	ICAM555_ROS488_VECad647_placa19__Plate_D_p00_0_D05f08d1.TIF	ICAM555_ROS488_VECad647_placa19__Plate_D_p00_0_D05f08d3.TIF	0	0	0	0	297	2964	1	1536	1536	1536	1536	297	b'eLtkZxrlG21KDJmunIuBaZqBxWhTYtDFyGizZfDFyWgTaTDGijGVYgVUvdgBAJ1kBKc='	75868a6241e6fdf5da0a9db1eeb5a271	6c7b59010717b8ada07c2e027f1b0cd2	fd5b02cb45295b19e1b27c86b50ca31d	960f7d11957c121e87e1862f29ff44a4	858.2758748009279	833.8711053289439	0.0	769.9470404984423	898.941798941799	0.0	0	0	0	0	0	0	0	/scratch/iuricv/12-06-23_HAEC_siRNA_placa19/ICAM555_ROS488_VECad647_placa19_.2023-06-12-13-28-34	/scratch/iuricv/12-06-23_HAEC_siRNA_placa19/ICAM555_ROS488_VECad647_placa19_.2023-06-12-13-28-34	/scratch/iuricv/12-06-23_HAEC_siRNA_placa19/ICAM555_ROS488_VECad647_placa19_.2023-06-12-13-28-34	/scratch/iuricv/12-06-23_HAEC_siRNA_placa19/ICAM555_ROS488_VECad647_placa19_.2023-06-12-13-28-34	Done	255
-1	-1	-1	-1	741.0	0.0	0.0	2.3300000000001546	0.0	2.6599999999998545	ICAM555_ROS488_VECad647_placa19__Plate_D_p00_0_D05f09d0.TIF	ICAM555_ROS488_VECad647_placa19__Plate_D_p00_0_D05f09d2.TIF	ICAM555_ROS488_VECad647_placa19__Plate_D_p00_0_D05f09d1.TIF	ICAM555_ROS488_VECad647_placa19__Plate_D_p00_0_D05f09d3.TIF	0	0	0	0	298	2964	1	1536	1536	1536	1536	298	b'eLtkZxrlG21KDJmunIuB6WhXbjDGyGizZfDFyWgTaTDGijGVYgVUvdgBAKgcBKs='	b2e83883d53daf28e07051569be5f345	df92d0f4b2e1ad56fcc392f0802252e4	617cd452cdb5ed38ef9456d0744ce254	afa3685226678444a94e3709386f5bbf	998.0689165432742	807.085291364825	0.0	986.5326086956521	848.0629213483146	0.0	0	0	0	0	0	0	0	/scratch/iuricv/12-06-23_HAEC_siRNA_placa19/ICAM555_ROS488_VECad647_placa19_.2023-06-12-13-28-34	/scratch/iuricv/12-06-23_HAEC_siRNA_placa19/ICAM555_ROS488_VECad647_placa19_.2023-06-12-13-28-34	/scratch/iuricv/12-06-23_HAEC_siRNA_placa19/ICAM555_ROS488_VECad647_placa19_.2023-06-12-13-28-34	/scratch/iuricv/12-06-23_HAEC_siRNA_placa19/ICAM555_ROS488_VECad647_placa19_.2023-06-12-13-28-34	Done	255
-1	-1	-1	-1	693.0	0.0	0.0	2.4500000000000455	0.0	7.930000000000064	ICAM555_ROS488_VECad647_placa19__Plate_D_p00_0_D05f10d0.TIF	ICAM555_ROS488_VECad647_placa19__Plate_D_p00_0_D05f10d2.TIF	ICAM555_ROS488_VECad647_placa19__Plate_D_p00_0_D05f10d1.TIF	ICAM555_ROS488_VECad647_placa19__Plate_D_p00_0_D05f10d3.TIF	0	0	0	0	299	2964	1	1536	1536	1536	1536	299	b'eLtkZxrlG21KDJmunIuBaZrh6Fjh4IuR0WbL4IuT0SbSYIwVYyrFCqh6sQMAUmAEiw=='	24419496dc8d027b2b845c7909bdb7b2	aeda9515eab01ef57f7cd53efd8eb987	8a90724c25d6829338923240fd5a0366	cc54572d042fc29cafc5795d1f425176	1049.0954418457934	772.9314243817471	0.0	1069.8757637474541	779.3901098901099	0.0	0	0	0	0	0	0	0	/scratch/iuricv/12-06-23_HAEC_siRNA_placa19/ICAM555_ROS488_VECad647_placa19_.2023-06-12-13-28-34	/scratch/iuricv/12-06-23_HAEC_siRNA_placa19/ICAM555_ROS488_VECad647_placa19_.2023-06-12-13-28-34	/scratch/iuricv/12-06-23_HAEC_siRNA_placa19/ICAM555_ROS488_VECad647_placa19_.2023-06-12-13-28-34	/scratch/iuricv/12-06-23_HAEC_siRNA_placa19/ICAM555_ROS488_VECad647_placa19_.2023-06-12-13-28-34	Done	255
-1	-1	-1	-1	649.0	0.0	0.0	2.310000000000173	0.0	2.5099999999997635	ICAM555_ROS488_VECad647_placa19__Plate_D_p00_0_D05f11d0.TIF	ICAM555_ROS488_VECad647_placa19__Plate_D_p00_0_D05f11d2.TIF	ICAM555_ROS488_VECad647_placa19__Plate_D_p00_0_D05f11d1.TIF	ICAM555_ROS488_VECad647_placa19__Plate_D_p00_0_D05f11d3.TIF	0	0	0	0	300	2964	1	1536	1536	1536	1536	300	b'eLtkZxrlG21KDJmunIuBaZqh4WhTYtDFyGizZfDFyWgTaTDGijGVYgVUvdgBAF0YBI8='	59f03ab76009611c8f287d17fbe2f0c7	2ef03ab9818d44116bac98bfae990c25	76dc890dd12bbd1f6e8ccd9abea13062	1d1ebed9d4c2a9630b77421a87116dbc	1048.4572446396494	742.9464687979107	0.0	1038.0894736842106	728.1963636363637	0.0	0	0	0	0	0	0	0	/scratch/iuricv/12-06-23_HAEC_siRNA_placa19/ICAM555_ROS488_VECad647_placa19_.2023-06-12-13-28-34	/scratch/iuricv/12-06-23_HAEC_siRNA_placa19/ICAM555_ROS488_VECad647_placa19_.2023-06-12-13-28-34	/scratch/iuricv/12-06-23_HAEC_siRNA_placa19/ICAM555_ROS488_VECad647_placa19_.2023-06-12-13-28-34	/scratch/iuricv/12-06-23_HAEC_siRNA_placa19/ICAM555_ROS488_VECad647_placa19_.2023-06-12-13-28-34	Done	255
-1	-1	-1	-1	802.0	0.0	0.0	2.4299999999998363	0.0	3.380000000000109	ICAM555_ROS488_VECad647_placa19__Plate_D_p00_0_D06f00d0.TIF	ICAM555_ROS488_VECad647_placa19__Plate_D_p00_0_D06f00d2.TIF	ICAM555_ROS488_VECad647_placa19__Plate_D_p00_0_D06f00d1.TIF	ICAM555_ROS488_VECad647_placa19__Plate_D_p00_0_D06f00d3.TIF	0	0	0	0	301	2964	1	1536	1536	1536	1536	301	b'eLtkZxrlG21KDJmunIuB2ehY4WCMkdFmy+CLk9Em0mCMFWMqxQqoerEDAFJoBIs='	aa8007c14c05257bd220f21e15dd6dca	2f61bf3f4cd2bc2bb009385783b5a8fc	3e5c89f8fbca3de3f6bbcc75a2be85cd	423c1acffe53f3b348de7be51e09fa0b	1096.1902070112228	762.5358061414566	0.0	1145.8038461538463	751.8223157361103	0.0	0	0	0	0	0	0	0	/scratch/iuricv/12-06-23_HAEC_siRNA_placa19/ICAM555_ROS488_VECad647_placa19_.2023-06-12-13-28-34	/scratch/iuricv/12-06-23_HAEC_siRNA_placa19/ICAM555_ROS488_VECad647_placa19_.2023-06-12-13-28-34	/scratch/iuricv/12-06-23_HAEC_siRNA_placa19/ICAM555_ROS488_VECad647_placa19_.2023-06-12-13-28-34	/scratch/iuricv/12-06-23_HAEC_siRNA_placa19/ICAM555_ROS488_VECad647_placa19_.2023-06-12-13-28-34	Done	255
-1	-1	-1	-1	2080.0	0.0	0.0	2.349999999999909	0.0	4.630000000000109	ICAM555_ROS488_VECad647_placa19__Plate_D_p00_0_D06f01d0.TIF	ICAM555_ROS488_VECad647_placa19__Plate_D_p00_0_D06f01d2.TIF	ICAM555_ROS488_VECad647_placa19__Plate_D_p00_0_D06f01d1.TIF	ICAM555_ROS488_VECad647_placa19__Plate_D_p00_0_D06f01d3.TIF	0	0	0	0	302	2964	1	1536	1536	1536	1536	302	b'eLtkZxrlG21KDJmunIuBWZqB4WhTYtDFyGizZfDFyWgTaTDGijGVYgVUvdgBAF0gBI8='	56b1959fd365240986f0d70e99c70d4a	f6bd211b5fd2e70bd7fdcf62e34c3beb	e474520e2bc78a278e10fa3e64c0c5d7	6217d2ce22199708a0c7a69de5caca88	1051.3553925403512	634.9746229536344	0.0	1034.868078563045	579.1975606286892	0.0	0	0	0	0	0	0	0	/scratch/iuricv/12-06-23_HAEC_siRNA_placa19/ICAM555_ROS488_VECad647_placa19_.2023-06-12-13-28-34	/scratch/iuricv/12-06-23_HAEC_siRNA_placa19/ICAM555_ROS488_VECad647_placa19_.2023-06-12-13-28-34	/scratch/iuricv/12-06-23_HAEC_siRNA_placa19/ICAM555_ROS488_VECad647_placa19_.2023-06-12-13-28-34	/scratch/iuricv/12-06-23_HAEC_siRNA_placa19/ICAM555_ROS488_VECad647_placa19_.2023-06-12-13-28-34	Done	255
-1	-1	-1	-1	711.0	0.0	0.0	2.4900000000002365	0.0	2.5899999999996908	ICAM555_ROS488_VECad647_placa19__Plate_D_p00_0_D06f02d0.TIF	ICAM555_ROS488_VECad647_placa19__Plate_D_p00_0_D06f02d2.TIF	ICAM555_ROS488_VECad647_placa19__Plate_D_p00_0_D06f02d1.TIF	ICAM555_ROS488_VECad647_placa19__Plate_D_p00_0_D06f02d3.TIF	0	0	0	0	303	2964	1	1536	1536	1536	1536	303	b'eLtkZxrlG21KDJmunIuBWZqB0WhTYtDFyGizZfDFyWgTaTDGijGVYgVUvdgBAGfYBJM='	4470506483208a6202c959bbdf8bd021	e52e50c23703424e34d0092e0b7beca9	06c45cb04cb68cc74f7cc612d5c1d87a	3ef6a4187320728e7e7938584e8f77d7	1176.3039645812923	748.0328704149782	0.0	1260.0028735632184	748.8265682656827	0.0	0	0	0	0	0	0	0	/scratch/iuricv/12-06-23_HAEC_siRNA_placa19/ICAM555_ROS488_VECad647_placa19_.2023-06-12-13-28-34	/scratch/iuricv/12-06-23_HAEC_siRNA_placa19/ICAM555_ROS488_VECad647_placa19_.2023-06-12-13-28-34	/scratch/iuricv/12-06-23_HAEC_siRNA_placa19/ICAM555_ROS488_VECad647_placa19_.2023-06-12-13-28-34	/scratch/iuricv/12-06-23_HAEC_siRNA_placa19/ICAM555_ROS488_VECad647_placa19_.2023-06-12-13-28-34	Done	255
-1	-1	-1	-1	655.0	0.0	0.0	2.369999999999891	0.0	2.7300000000002456	ICAM555_ROS488_VECad647_placa19__Plate_D_p00_0_D06f03d0.TIF	ICAM555_ROS488_VECad647_placa19__Plate_D_p00_0_D06f03d2.TIF	ICAM555_ROS488_VECad647_placa19__Plate_D_p00_0_D06f03d1.TIF	ICAM555_ROS488_VECad647_placa19__Plate_D_p00_0_D06f03d3.TIF	0	0	0	0	304	2964	1	1536	1536	1536	1536	304	b'eLtkZxrlG21KDJmunIuBGSgfjDYlBluMjDZbBl+cjDaRBmOsGFMpVkDVix0AcpAElw=='	37e65c55d38b71e5af67bb721319497b	6c1f74771c104008dd8b91413ac13bb6	ae121d8d716e9f32dd3f574034595566	22c6bfcf83afe0314fc77d35325ca2e2	1086.4502996167373	749.9376052745514	0.0	1136.8091603053435	714.7484076433121	0.0	0	0	0	0	0	0	0	/scratch/iuricv/12-06-23_HAEC_siRNA_placa19/ICAM555_ROS488_VECad647_placa19_.2023-06-12-13-28-34	/scratch/iuricv/12-06-23_HAEC_siRNA_placa19/ICAM555_ROS488_VECad647_placa19_.2023-06-12-13-28-34	/scratch/iuricv/12-06-23_HAEC_siRNA_placa19/ICAM555_ROS488_VECad647_placa19_.2023-06-12-13-28-34	/scratch/iuricv/12-06-23_HAEC_siRNA_placa19/ICAM555_ROS488_VECad647_placa19_.2023-06-12-13-28-34	Done	255
-1	-1	-1	-1	505.0	0.0	0.0	2.490000000000009	0.0	2.3200000000001637	ICAM555_ROS488_VECad647_placa19__Plate_D_p00_0_D06f04d0.TIF	ICAM555_ROS488_VECad647_placa19__Plate_D_p00_0_D06f04d2.TIF	ICAM555_ROS488_VECad647_placa19__Plate_D_p00_0_D06f04d1.TIF	ICAM555_ROS488_VECad647_placa19__Plate_D_p00_0_D06f04d3.TIF	0	0	0	0	305	2964	1	1536	1536	1536	1536	305	b'eLtkZxrlG21KDJmunIuBWZqByWhTYtDFyGizZfDFyWgTaTDGijGVYgVUvdgBAH1IBJs='	89b126954da133a0e614581b5907852f	eee1d7fe4c67f46483e0e44481d18a2d	ccd97c0e8397586fbc4208bc537fc4f4	47e0b5b32a66245b179b05cc841c35dd	1079.7638558318372	726.2803894592744	0.0	1135.1136363636363	708.4606205250597	0.0	0	0	0	0	0	0	0	/scratch/iuricv/12-06-23_HAEC_siRNA_placa19/ICAM555_ROS488_VECad647_placa19_.2023-06-12-13-28-34	/scratch/iuricv/12-06-23_HAEC_siRNA_placa19/ICAM555_ROS488_VECad647_placa19_.2023-06-12-13-28-34	/scratch/iuricv/12-06-23_HAEC_siRNA_placa19/ICAM555_ROS488_VECad647_placa19_.2023-06-12-13-28-34	/scratch/iuricv/12-06-23_HAEC_siRNA_placa19/ICAM555_ROS488_VECad647_placa19_.2023-06-12-13-28-34	Done	255
-1	-1	-1	-1	690.0	0.0	0.0	2.4300000000000637	0.0	5.670000000000073	ICAM555_ROS488_VECad647_placa19__Plate_D_p00_0_D06f05d0.TIF	ICAM555_ROS488_VECad647_placa19__Plate_D_p00_0_D06f05d2.TIF	ICAM555_ROS488_VECad647_placa19__Plate_D_p00_0_D06f05d1.TIF	ICAM555_ROS488_VECad647_placa19__Plate_D_p00_0_D06f05d3.TIF	0	0	0	0	306	2964	1	1536	1536	1536	1536	306	b'eLtkZxrlG21KDJmunIuBWZqB6WhTYtDFyGizZfDFyWgTaTDGijGVYgVUvdgBAIgABJ8='	103c0ab47befc60bd48407f3352646c1	d3550da1a09c3539642660b1c77336d2	312ea52995694cc6fe6f599ab18b25e9	cda01ff208d2c51bf811b05368ca96d3	1058.6912615088977	733.2752469272655	0.0	1086.0933660568198	718.9175438596492	0.0	0	0	0	0	0	0	0	/scratch/iuricv/12-06-23_HAEC_siRNA_placa19/ICAM555_ROS488_VECad647_placa19_.2023-06-12-13-28-34	/scratch/iuricv/12-06-23_HAEC_siRNA_placa19/ICAM555_ROS488_VECad647_placa19_.2023-06-12-13-28-34	/scratch/iuricv/12-06-23_HAEC_siRNA_placa19/ICAM555_ROS488_VECad647_placa19_.2023-06-12-13-28-34	/scratch/iuricv/12-06-23_HAEC_siRNA_placa19/ICAM555_ROS488_VECad647_placa19_.2023-06-12-13-28-34	Done	255
-1	-1	-1	-1	749.0	0.0	0.0	2.5700000000001637	0.0	2.559999999999718	ICAM555_ROS488_VECad647_placa19__Plate_D_p00_0_D06f06d0.TIF	ICAM555_ROS488_VECad647_placa19__Plate_D_p00_0_D06f06d2.TIF	ICAM555_ROS488_VECad647_placa19__Plate_D_p00_0_D06f06d1.TIF	ICAM555_ROS488_VECad647_placa19__Plate_D_p00_0_D06f06d3.TIF	0	0	0	0	307	2964	1	1536	1536	1536	1536	307	b'eLtkZxrlG21KDJmunIuB2WhTYjDGyGizZfDFyWgTaTDGijGVYgVUvdgBAJK4BKM='	f9b60aaddf15a81720bca4e06969f6e7	697e0379db9c218ece8120c41fe96f9a	345746b1aebdb9e20f5a2209676a00f2	4354836bc41121c59199f4e064b2e66d	952.0033681905463	705.8924114537465	0.0	933.4297520661157	674.708	0.0	0	0	0	0	0	0	0	/scratch/iuricv/12-06-23_HAEC_siRNA_placa19/ICAM555_ROS488_VECad647_placa19_.2023-06-12-13-28-34	/scratch/iuricv/12-06-23_HAEC_siRNA_placa19/ICAM555_ROS488_VECad647_placa19_.2023-06-12-13-28-34	/scratch/iuricv/12-06-23_HAEC_siRNA_placa19/ICAM555_ROS488_VECad647_placa19_.2023-06-12-13-28-34	/scratch/iuricv/12-06-23_HAEC_siRNA_placa19/ICAM555_ROS488_VECad647_placa19_.2023-06-12-13-28-34	Done	255
-1	-1	-1	-1	1097.0	0.0	0.0	3.300000000000182	0.0	7.329999999999927	ICAM555_ROS488_VECad647_placa19__Plate_D_p00_0_D06f07d0.TIF	ICAM555_ROS488_VECad647_placa19__Plate_D_p00_0_D06f07d2.TIF	ICAM555_ROS488_VECad647_placa19__Plate_D_p00_0_D06f07d1.TIF	ICAM555_ROS488_VECad647_placa19__Plate_D_p00_0_D06f07d3.TIF	0	0	0	0	308	2964	1	1536	1536	1536	1536	308	b'eLtkZxrlG21KDJmunIuBWZqB+WhTYtDFyGizZfDFyWgTaTDGijGVYgVUvdgBAJ1wBKc='	290edb18e1ebfe2150ee65ccd8192666	3fecac290a81f74f460e62df5d3552d3	5551e5be901549d0baf256c5e8b3c168	b516af4351f8bd9867aa868e396ad069	993.4790711578843	736.6218358128899	0.0	982.790243902439	730.6165644171779	0.0	0	0	0	0	0	0	0	/scratch/iuricv/12-06-23_HAEC_siRNA_placa19/ICAM555_ROS488_VECad647_placa19_.2023-06-12-13-28-34	/scratch/iuricv/12-06-23_HAEC_siRNA_placa19/ICAM555_ROS488_VECad647_placa19_.2023-06-12-13-28-34	/scratch/iuricv/12-06-23_HAEC_siRNA_placa19/ICAM555_ROS488_VECad647_placa19_.2023-06-12-13-28-34	/scratch/iuricv/12-06-23_HAEC_siRNA_placa19/ICAM555_ROS488_VECad647_placa19_.2023-06-12-13-28-34	Done	255
-1	-1	-1	-1	1182.0	0.0	0.0	2.3199999999999363	0.0	3.1700000000000728	ICAM555_ROS488_VECad647_placa19__Plate_D_p00_0_D06f08d0.TIF	ICAM555_ROS488_VECad647_placa19__Plate_D_p00_0_D06f08d2.TIF	ICAM555_ROS488_VECad647_placa19__Plate_D_p00_0_D06f08d1.TIF	ICAM555_ROS488_VECad647_placa19__Plate_D_p00_0_D06f08d3.TIF	0	0	0	0	309	2964	1	1536	1536	1536	1536	309	b'eLtkZxrlG21KDJmunIuBWZqBxWhTYtDFyGizZfDFyWgTaTDGijGVYgVUvdgBAKgoBKs='	70a0c00474460d58476e72435057fcfc	15818f3ace639fa5cec7f08c078ca61c	5774a365e87cd504fd13782eeac68904	0bb20cfe582de2530caa2355b7b821c5	880.2691484110813	778.0688955643163	0.0	814.3504756113452	768.4309983130759	0.0	0	0	0	0	0	0	0	/scratch/iuricv/12-06-23_HAEC_siRNA_placa19/ICAM555_ROS488_VECad647_placa19_.2023-06-12-13-28-34	/scratch/iuricv/12-06-23_HAEC_siRNA_placa19/ICAM555_ROS488_VECad647_placa19_.2023-06-12-13-28-34	/scratch/iuricv/12-06-23_HAEC_siRNA_placa19/ICAM555_ROS488_VECad647_placa19_.2023-06-12-13-28-34	/scratch/iuricv/12-06-23_HAEC_siRNA_placa19/ICAM555_ROS488_VECad647_placa19_.2023-06-12-13-28-34	Done	255
-1	-1	-1	-1	787.0	0.0	0.0	2.5399999999999636	0.0	2.630000000000109	ICAM555_ROS488_VECad647_placa19__Plate_D_p00_0_D06f09d0.TIF	ICAM555_ROS488_VECad647_placa19__Plate_D_p00_0_D06f09d2.TIF	ICAM555_ROS488_VECad647_placa19__Plate_D_p00_0_D06f09d1.TIF	ICAM555_ROS488_VECad647_placa19__Plate_D_p00_0_D06f09d3.TIF	0	0	0	0	310	2964	1	1536	1536	1536	1536	310	b'eLtkZxrlG21KDJmunIuB2WhXbjDGyGizZfDFyWgTaTDGijGVYgVUvdgBALLgBK8='	aa1a3d0b828202e1687b457dc678b6d4	beabc17dff8eb629e4a31d4dd9cc33cf	6805aeea0a02ff4795d5f4af967f9189	733ed0ced62fab5a640c4493692c3a06	948.1780694813758	798.9499098494426	0.0	907.2064516129033	820.4849498327759	0.0	0	0	0	0	0	0	0	/scratch/iuricv/12-06-23_HAEC_siRNA_placa19/ICAM555_ROS488_VECad647_placa19_.2023-06-12-13-28-34	/scratch/iuricv/12-06-23_HAEC_siRNA_placa19/ICAM555_ROS488_VECad647_placa19_.2023-06-12-13-28-34	/scratch/iuricv/12-06-23_HAEC_siRNA_placa19/ICAM555_ROS488_VECad647_placa19_.2023-06-12-13-28-34	/scratch/iuricv/12-06-23_HAEC_siRNA_placa19/ICAM555_ROS488_VECad647_placa19_.2023-06-12-13-28-34	Done	255
-1	-1	-1	-1	1334.0	0.0	0.0	2.480000000000018	0.0	3.300000000000182	ICAM555_ROS488_VECad647_placa19__Plate_D_p00_0_D06f10d0.TIF	ICAM555_ROS488_VECad647_placa19__Plate_D_p00_0_D06f10d2.TIF	ICAM555_ROS488_VECad647_placa19__Plate_D_p00_0_D06f10d1.TIF	ICAM555_ROS488_VECad647_placa19__Plate_D_p00_0_D06f10d3.TIF	0	0	0	0	311	2964	1	1536	1536	1536	1536	311	b'eLtkZxrlG21KDJmunIuBWZrh6Fjh4IuR0WbL4IuT0SbSYIwVYyrFCqh6sQMAXSQEjw=='	48069a77f4e673796e7b7435dfa28d01	cbb31b2750c834284c1d05d34d08484b	588085297f58313d3554c3179fa01122	69ee27a21221677a92f794d91aed4399	1012.1463801578899	913.8578352773488	0.0	985.5207188778493	1006.6996236395078	0.0	0	0	0	0	0	0	0	/scratch/iuricv/12-06-23_HAEC_siRNA_placa19/ICAM555_ROS488_VECad647_placa19_.2023-06-12-13-28-34	/scratch/iuricv/12-06-23_HAEC_siRNA_placa19/ICAM555_ROS488_VECad647_placa19_.2023-06-12-13-28-34	/scratch/iuricv/12-06-23_HAEC_siRNA_placa19/ICAM555_ROS488_VECad647_placa19_.2023-06-12-13-28-34	/scratch/iuricv/12-06-23_HAEC_siRNA_placa19/ICAM555_ROS488_VECad647_placa19_.2023-06-12-13-28-34	Done	255
-1	-1	-1	-1	678.0	0.0	0.0	2.5700000000001637	0.0	3.3299999999999272	ICAM555_ROS488_VECad647_placa19__Plate_D_p00_0_D06f11d0.TIF	ICAM555_ROS488_VECad647_placa19__Plate_D_p00_0_D06f11d2.TIF	ICAM555_ROS488_VECad647_placa19__Plate_D_p00_0_D06f11d1.TIF	ICAM555_ROS488_VECad647_placa19__Plate_D_p00_0_D06f11d3.TIF	0	0	0	0	312	2964	1	1536	1536	1536	1536	312	b'eLtkZxrlG21KDJmunIuBWZqh4WhTYtDFyGizZfDFyWgTaTDGijGVYgVUvdgBAGfcBJM='	2b9e2d4a83b9ec1556d12cb484173476	8e358c145cf1c123e3b71ab4adf6cb1a	0b8fc2e4fd763bc2f1a78ac1fa3a4466	d253ae1e38d8d7dc19da41f12c908469	1166.0548600279226	836.0250021330679	0.0	1234.8024791789926	886.011066275373	0.0	0	0	0	0	0	0	0	/scratch/iuricv/12-06-23_HAEC_siRNA_placa19/ICAM555_ROS488_VECad647_placa19_.2023-06-12-13-28-34	/scratch/iuricv/12-06-23_HAEC_siRNA_placa19/ICAM555_ROS488_VECad647_placa19_.2023-06-12-13-28-34	/scratch/iuricv/12-06-23_HAEC_siRNA_placa19/ICAM555_ROS488_VECad647_placa19_.2023-06-12-13-28-34	/scratch/iuricv/12-06-23_HAEC_siRNA_placa19/ICAM555_ROS488_VECad647_placa19_.2023-06-12-13-28-34	Done	255
-1	-1	-1	-1	1299.0	0.0	0.0	2.450000000000273	0.0	3.830000000000382	ICAM555_ROS488_VECad647_placa19__Plate_D_p00_0_D07f00d0.TIF	ICAM555_ROS488_VECad647_placa19__Plate_D_p00_0_D07f00d2.TIF	ICAM555_ROS488_VECad647_placa19__Plate_D_p00_0_D07f00d1.TIF	ICAM555_ROS488_VECad647_placa19__Plate_D_p00_0_D07f00d3.TIF	0	0	0	0	313	2964	1	1536	1536	1536	1536	313	b'eLtkZxrlG21KDJmunIuB+ehY4WCMkdFmy+CLk9Em0mCMFWMqxQqoerEDAF0sBI8='	940eb80cfe68d113532a715de6f8bcce	2d3c19e455e2391e3b6870a58b27ece1	d4a6122b2804fd236bb72295b411ac9f	9bd05fe883b1d6b78ff157176e159c48	1277.2769611754866	663.4403691080297	0.0	1402.0751879699249	589.2760330578512	0.0	0	0	0	0	0	0	0	/scratch/iuricv/12-06-23_HAEC_siRNA_placa19/ICAM555_ROS488_VECad647_placa19_.2023-06-12-13-28-34	/scratch/iuricv/12-06-23_HAEC_siRNA_placa19/ICAM555_ROS488_VECad647_placa19_.2023-06-12-13-28-34	/scratch/iuricv/12-06-23_HAEC_siRNA_placa19/ICAM555_ROS488_VECad647_placa19_.2023-06-12-13-28-34	/scratch/iuricv/12-06-23_HAEC_siRNA_placa19/ICAM555_ROS488_VECad647_placa19_.2023-06-12-13-28-34	Done	255
-1	-1	-1	-1	1343.0	0.0	0.0	2.3899999999998727	0.0	7.75	ICAM555_ROS488_VECad647_placa19__Plate_D_p00_0_D07f01d0.TIF	ICAM555_ROS488_VECad647_placa19__Plate_D_p00_0_D07f01d2.TIF	ICAM555_ROS488_VECad647_placa19__Plate_D_p00_0_D07f01d1.TIF	ICAM555_ROS488_VECad647_placa19__Plate_D_p00_0_D07f01d3.TIF	0	0	0	0	314	2964	1	1536	1536	1536	1536	314	b'eLtkZxrlG21KDJmunIuBeZqB4WhTYtDFyGizZfDFyWgTaTDGijGVYgVUvdgBAGfkBJM='	8bd60210cf79f40133bd658bdb93d9a7	95f8abb28831760846a3e9ff696464b5	4e13f85ea66e1e2651faea54b399c578	0d65bdcfa517f88cee3da37c35a85b44	1254.5553554889857	889.5260144673355	0.0	1390.9722222222222	961.4294670846396	0.0	0	0	0	0	0	0	0	/scratch/iuricv/12-06-23_HAEC_siRNA_placa19/ICAM555_ROS488_VECad647_placa19_.2023-06-12-13-28-34	/scratch/iuricv/12-06-23_HAEC_siRNA_placa19/ICAM555_ROS488_VECad647_placa19_.2023-06-12-13-28-34	/scratch/iuricv/12-06-23_HAEC_siRNA_placa19/ICAM555_ROS488_VECad647_placa19_.2023-06-12-13-28-34	/scratch/iuricv/12-06-23_HAEC_siRNA_placa19/ICAM555_ROS488_VECad647_placa19_.2023-06-12-13-28-34	Done	255
-1	-1	-1	-1	583.0	0.0	0.0	2.430000000000291	0.0	4.519999999999527	ICAM555_ROS488_VECad647_placa19__Plate_D_p00_0_D07f02d0.TIF	ICAM555_ROS488_VECad647_placa19__Plate_D_p00_0_D07f02d2.TIF	ICAM555_ROS488_VECad647_placa19__Plate_D_p00_0_D07f02d1.TIF	ICAM555_ROS488_VECad647_placa19__Plate_D_p00_0_D07f02d3.TIF	0	0	0	0	315	2964	1	1536	1536	1536	1536	315	b'eLtkZxrlG21KDJmunIuBeZqB0WhTYtDFyGizZfDFyWgTaTDGijGVYgVUvdgBAHKcBJc='	f460c4c9fcf95682a863d75538c3ba8b	e101ab1de9b3fc5719f64f557a1c1b62	fd5cfa88d2985a526ac4b30049b9c6a1	dddd2bb6172ed07f82235afdff6f55e2	1117.400867446033	752.0953128056898	0.0	1137.2842105263157	723.520979020979	0.0	0	0	0	0	0	0	0	/scratch/iuricv/12-06-23_HAEC_siRNA_placa19/ICAM555_ROS488_VECad647_placa19_.2023-06-12-13-28-34	/scratch/iuricv/12-06-23_HAEC_siRNA_placa19/ICAM555_ROS488_VECad647_placa19_.2023-06-12-13-28-34	/scratch/iuricv/12-06-23_HAEC_siRNA_placa19/ICAM555_ROS488_VECad647_placa19_.2023-06-12-13-28-34	/scratch/iuricv/12-06-23_HAEC_siRNA_placa19/ICAM555_ROS488_VECad647_placa19_.2023-06-12-13-28-34	Done	255
-1	-1	-1	-1	505.0	0.0	0.0	2.3600000000001273	0.0	2.2400000000002365	ICAM555_ROS488_VECad647_placa19__Plate_D_p00_0_D07f03d0.TIF	ICAM555_ROS488_VECad647_placa19__Plate_D_p00_0_D07f03d2.TIF	ICAM555_ROS488_VECad647_placa19__Plate_D_p00_0_D07f03d1.TIF	ICAM555_ROS488_VECad647_placa19__Plate_D_p00_0_D07f03d3.TIF	0	0	0	0	316	2964	1	1536	1536	1536	1536	316	b'eLtkZxrlG21KDJmunIuBOSgfjDYlBluMjDZbBl+cjDaRBmOsGFMpVkDVix0AfVQEmw=='	75cf2663cd8c7710f47f4c1ccc5e11b6	57bd0b7bcf8f98942c2a4d55913cfb08	1d457928298d98d085495479ed798208	a0ece6d1cddb861aebe61635a3a2df23	1088.840054807924	776.7817597161053	0.0	1069.2679127725858	790.0521042084168	0.0	0	0	0	0	0	0	0	/scratch/iuricv/12-06-23_HAEC_siRNA_placa19/ICAM555_ROS488_VECad647_placa19_.2023-06-12-13-28-34	/scratch/iuricv/12-06-23_HAEC_siRNA_placa19/ICAM555_ROS488_VECad647_placa19_.2023-06-12-13-28-34	/scratch/iuricv/12-06-23_HAEC_siRNA_placa19/ICAM555_ROS488_VECad647_placa19_.2023-06-12-13-28-34	/scratch/iuricv/12-06-23_HAEC_siRNA_placa19/ICAM555_ROS488_VECad647_placa19_.2023-06-12-13-28-34	Done	255
-1	-1	-1	-1	479.0	0.0	0.0	2.4999999999995453	0.0	2.230000000000018	ICAM555_ROS488_VECad647_placa19__Plate_D_p00_0_D07f04d0.TIF	ICAM555_ROS488_VECad647_placa19__Plate_D_p00_0_D07f04d2.TIF	ICAM555_ROS488_VECad647_placa19__Plate_D_p00_0_D07f04d1.TIF	ICAM555_ROS488_VECad647_placa19__Plate_D_p00_0_D07f04d3.TIF	0	0	0	0	317	2964	1	1536	1536	1536	1536	317	b'eLtkZxrlG21KDJmunIuBeZqByWhTYtDFyGizZfDFyWgTaTDGijGVYgVUvdgBAIgMBJ8='	3311f7bb0796c78034cadf7797a90e7c	707ab7f68abe1d7fe52a212b3b311dcd	c24bcdc0b8abebe2d9b40bc08450c08e	e513048351c90cb75aa0ec708c0a13e9	1162.1135494313478	741.7601726048216	0.0	1230.6400966183576	731.1913043478261	0.0	0	0	0	0	0	0	0	/scratch/iuricv/12-06-23_HAEC_siRNA_placa19/ICAM555_ROS488_VECad647_placa19_.2023-06-12-13-28-34	/scratch/iuricv/12-06-23_HAEC_siRNA_placa19/ICAM555_ROS488_VECad647_placa19_.2023-06-12-13-28-34	/scratch/iuricv/12-06-23_HAEC_siRNA_placa19/ICAM555_ROS488_VECad647_placa19_.2023-06-12-13-28-34	/scratch/iuricv/12-06-23_HAEC_siRNA_placa19/ICAM555_ROS488_VECad647_placa19_.2023-06-12-13-28-34	Done	255
-1	-1	-1	-1	749.0	0.0	0.0	2.4200000000000728	0.0	2.6399999999998727	ICAM555_ROS488_VECad647_placa19__Plate_D_p00_0_D07f05d0.TIF	ICAM555_ROS488_VECad647_placa19__Plate_D_p00_0_D07f05d2.TIF	ICAM555_ROS488_VECad647_placa19__Plate_D_p00_0_D07f05d1.TIF	ICAM555_ROS488_VECad647_placa19__Plate_D_p00_0_D07f05d3.TIF	0	0	0	0	318	2964	1	1536	1536	1536	1536	318	b'eLtkZxrlG21KDJmunIuBeZqB6WhTYtDFyGizZfDFyWgTaTDGijGVYgVUvdgBAJLEBKM='	4947f353fcf9ac2adf0eb9b8d2084391	a5a7fd0e58f392cfa280ce314f44a565	b65ac3d76976b9771055b997988ebccb	b78b1da6516d83a721e53d1c5997e9d1	1067.251067074999	701.321600912639	0.0	1070.9464882943143	672.2969283276451	0.0	0	0	0	0	0	0	0	/scratch/iuricv/12-06-23_HAEC_siRNA_placa19/ICAM555_ROS488_VECad647_placa19_.2023-06-12-13-28-34	/scratch/iuricv/12-06-23_HAEC_siRNA_placa19/ICAM555_ROS488_VECad647_placa19_.2023-06-12-13-28-34	/scratch/iuricv/12-06-23_HAEC_siRNA_placa19/ICAM555_ROS488_VECad647_placa19_.2023-06-12-13-28-34	/scratch/iuricv/12-06-23_HAEC_siRNA_placa19/ICAM555_ROS488_VECad647_placa19_.2023-06-12-13-28-34	Done	255
-1	-1	-1	-1	1132.0	0.0	0.0	2.4700000000002547	0.0	3.150000000000091	ICAM555_ROS488_VECad647_placa19__Plate_D_p00_0_D07f06d0.TIF	ICAM555_ROS488_VECad647_placa19__Plate_D_p00_0_D07f06d2.TIF	ICAM555_ROS488_VECad647_placa19__Plate_D_p00_0_D07f06d1.TIF	ICAM555_ROS488_VECad647_placa19__Plate_D_p00_0_D07f06d3.TIF	0	0	0	0	319	2964	1	1536	1536	1536	1536	319	b'eLtkZxrlG21KDJmunIuB+WhTYjDGyGizZfDFyWgTaTDGijGVYgVUvdgBAJ18BKc='	4cb20dc3a0837207ddef246d42a72fdc	6ac4b0ad82a5cee22671b40a8c4cebca	2877f69966559936ceaa574fbc6f9a7a	455f882e143e20cbfe2eabbbfc554e6c	957.3428788982623	641.3980367736955	0.0	910.5012012282077	579.6661232060392	0.0	0	0	0	0	0	0	0	/scratch/iuricv/12-06-23_HAEC_siRNA_placa19/ICAM555_ROS488_VECad647_placa19_.2023-06-12-13-28-34	/scratch/iuricv/12-06-23_HAEC_siRNA_placa19/ICAM555_ROS488_VECad647_placa19_.2023-06-12-13-28-34	/scratch/iuricv/12-06-23_HAEC_siRNA_placa19/ICAM555_ROS488_VECad647_placa19_.2023-06-12-13-28-34	/scratch/iuricv/12-06-23_HAEC_siRNA_placa19/ICAM555_ROS488_VECad647_placa19_.2023-06-12-13-28-34	Done	255
-1	-1	-1	-1	1685.0	0.0	0.0	2.300000000000182	0.0	4.4699999999998	ICAM555_ROS488_VECad647_placa19__Plate_D_p00_0_D07f07d0.TIF	ICAM555_ROS488_VECad647_placa19__Plate_D_p00_0_D07f07d2.TIF	ICAM555_ROS488_VECad647_placa19__Plate_D_p00_0_D07f07d1.TIF	ICAM555_ROS488_VECad647_placa19__Plate_D_p00_0_D07f07d3.TIF	0	0	0	0	320	2964	1	1536	1536	1536	1536	320	b'eLtkZxrlG21KDJmunIuBeZqB+WhTYtDFyGizZfDFyWgTaTDGijGVYgVUvdgBAKg0BKs='	6564389bfca15e2f2fecbc5c876ba5c9	22f2f2f8ee9867ff343618eda73ae303	3c548dfa18d343a7bdba029793093873	e3def8d94e4dfec88ade1ffab9dbad1f	833.2499577651779	678.7174991914746	0.0	756.4688888888888	611.0	0.0	0	0	0	0	0	0	0	/scratch/iuricv/12-06-23_HAEC_siRNA_placa19/ICAM555_ROS488_VECad647_placa19_.2023-06-12-13-28-34	/scratch/iuricv/12-06-23_HAEC_siRNA_placa19/ICAM555_ROS488_VECad647_placa19_.2023-06-12-13-28-34	/scratch/iuricv/12-06-23_HAEC_siRNA_placa19/ICAM555_ROS488_VECad647_placa19_.2023-06-12-13-28-34	/scratch/iuricv/12-06-23_HAEC_siRNA_placa19/ICAM555_ROS488_VECad647_placa19_.2023-06-12-13-28-34	Done	255
-1	-1	-1	-1	1524.0	0.0	0.0	2.450000000000273	0.0	3.7899999999999636	ICAM555_ROS488_VECad647_placa19__Plate_D_p00_0_D07f08d0.TIF	ICAM555_ROS488_VECad647_placa19__Plate_D_p00_0_D07f08d2.TIF	ICAM555_ROS488_VECad647_placa19__Plate_D_p00_0_D07f08d1.TIF	ICAM555_ROS488_VECad647_placa19__Plate_D_p00_0_D07f08d3.TIF	0	0	0	0	321	2964	1	1536	1536	1536	1536	321	b'eLtkZxrlG21KDJmunIuBeZqBxWhTYtDFyGizZfDFyWgTaTDGijGVYgVUvdgBALLsBK8='	7b4f6c304de0e2cce62799a8d24bb914	df409a401a2daf89a376c4f452c0d1c7	ffd01d87fa134bd1cd1e3673cde08a41	ed101df09c8a942c3f4b3b0fa35d68ba	818.2076609890115	891.9392687718075	0.0	723.2985977317417	962.961909166997	0.0	0	0	0	0	0	0	0	/scratch/iuricv/12-06-23_HAEC_siRNA_placa19/ICAM555_ROS488_VECad647_placa19_.2023-06-12-13-28-34	/scratch/iuricv/12-06-23_HAEC_siRNA_placa19/ICAM555_ROS488_VECad647_placa19_.2023-06-12-13-28-34	/scratch/iuricv/12-06-23_HAEC_siRNA_placa19/ICAM555_ROS488_VECad647_placa19_.2023-06-12-13-28-34	/scratch/iuricv/12-06-23_HAEC_siRNA_placa19/ICAM555_ROS488_VECad647_placa19_.2023-06-12-13-28-34	Done	255
-1	-1	-1	-1	1021.0	0.0	0.0	2.3600000000001273	0.0	7.460000000000036	ICAM555_ROS488_VECad647_placa19__Plate_D_p00_0_D07f09d0.TIF	ICAM555_ROS488_VECad647_placa19__Plate_D_p00_0_D07f09d2.TIF	ICAM555_ROS488_VECad647_placa19__Plate_D_p00_0_D07f09d1.TIF	ICAM555_ROS488_VECad647_placa19__Plate_D_p00_0_D07f09d3.TIF	0	0	0	0	322	2964	1	1536	1536	1536	1536	322	b'eLtkZxrlG21KDJmunIuB+WhXbjDGyGizZfDFyWgTaTDGijGVYgVUvdgBAL2kBLM='	37b1f20fa710c95395fc18729ea3c3b7	d95da5f21bdb980f4096caf0c79d1776	b81d1b3065389435f835fd2ec338ee44	b568f0be9611f41762aa26ca5fa9c203	992.7911433617518	817.6019871543883	0.0	991.7584905660377	857.8915343915344	0.0	0	0	0	0	0	0	0	/scratch/iuricv/12-06-23_HAEC_siRNA_placa19/ICAM555_ROS488_VECad647_placa19_.2023-06-12-13-28-34	/scratch/iuricv/12-06-23_HAEC_siRNA_placa19/ICAM555_ROS488_VECad647_placa19_.2023-06-12-13-28-34	/scratch/iuricv/12-06-23_HAEC_siRNA_placa19/ICAM555_ROS488_VECad647_placa19_.2023-06-12-13-28-34	/scratch/iuricv/12-06-23_HAEC_siRNA_placa19/ICAM555_ROS488_VECad647_placa19_.2023-06-12-13-28-34	Done	255
-1	-1	-1	-1	766.0	0.0	0.0	2.4599999999995816	0.0	2.7899999999999636	ICAM555_ROS488_VECad647_placa19__Plate_D_p00_0_D07f10d0.TIF	ICAM555_ROS488_VECad647_placa19__Plate_D_p00_0_D07f10d2.TIF	ICAM555_ROS488_VECad647_placa19__Plate_D_p00_0_D07f10d1.TIF	ICAM555_ROS488_VECad647_placa19__Plate_D_p00_0_D07f10d3.TIF	0	0	0	0	323	2964	1	1536	1536	1536	1536	323	b'eLtkZxrlG21KDJmunIuBeZrh6Fjh4IuR0WbL4IuT0SbSYIwVYyrFCqh6sQMAZ+gEkw=='	ce615639126bf2bc4547d66e68808487	728cd51fb6e034100ea70ce6261c11e5	98f9219c74ad7af3f33975a82082a7d8	8156bc2757c6f67387c68d6ef1d27d90	1054.054673655679	777.5893335352547	0.0	1076.537750954551	786.7947918026368	0.0	0	0	0	0	0	0	0	/scratch/iuricv/12-06-23_HAEC_siRNA_placa19/ICAM555_ROS488_VECad647_placa19_.2023-06-12-13-28-34	/scratch/iuricv/12-06-23_HAEC_siRNA_placa19/ICAM555_ROS488_VECad647_placa19_.2023-06-12-13-28-34	/scratch/iuricv/12-06-23_HAEC_siRNA_placa19/ICAM555_ROS488_VECad647_placa19_.2023-06-12-13-28-34	/scratch/iuricv/12-06-23_HAEC_siRNA_placa19/ICAM555_ROS488_VECad647_placa19_.2023-06-12-13-28-34	Done	255
-1	-1	-1	-1	572.0	0.0	0.0	2.300000000000182	0.0	2.380000000000109	ICAM555_ROS488_VECad647_placa19__Plate_D_p00_0_D07f11d0.TIF	ICAM555_ROS488_VECad647_placa19__Plate_D_p00_0_D07f11d2.TIF	ICAM555_ROS488_VECad647_placa19__Plate_D_p00_0_D07f11d1.TIF	ICAM555_ROS488_VECad647_placa19__Plate_D_p00_0_D07f11d3.TIF	0	0	0	0	324	2964	1	1536	1536	1536	1536	324	b'eLtkZxrlG21KDJmunIuBeZqh4WhTYtDFyGizZfDFyWgTaTDGijGVYgVUvdgBAHKgBJc='	d0902b9167fb39dae3e0f7e77fae31f1	0005f3e8d4ca726836b15ba4579a13aa	9f678628ec66800850016251c701d004	f3707afd39e0cd3b76757c6d560ac35f	1025.5650266431076	759.1677652500553	0.0	1071.2319529825581	755.3935640990986	0.0	0	0	0	0	0	0	0	/scratch/iuricv/12-06-23_HAEC_siRNA_placa19/ICAM555_ROS488_VECad647_placa19_.2023-06-12-13-28-34	/scratch/iuricv/12-06-23_HAEC_siRNA_placa19/ICAM555_ROS488_VECad647_placa19_.2023-06-12-13-28-34	/scratch/iuricv/12-06-23_HAEC_siRNA_placa19/ICAM555_ROS488_VECad647_placa19_.2023-06-12-13-28-34	/scratch/iuricv/12-06-23_HAEC_siRNA_placa19/ICAM555_ROS488_VECad647_placa19_.2023-06-12-13-28-34	Done	255
-1	-1	-1	-1	1227.0	0.0	0.0	2.4900000000002365	0.0	3.7199999999998	ICAM555_ROS488_VECad647_placa19__Plate_D_p00_0_D08f00d0.TIF	ICAM555_ROS488_VECad647_placa19__Plate_D_p00_0_D08f00d2.TIF	ICAM555_ROS488_VECad647_placa19__Plate_D_p00_0_D08f00d1.TIF	ICAM555_ROS488_VECad647_placa19__Plate_D_p00_0_D08f00d3.TIF	0	0	0	0	325	2964	1	1536	1536	1536	1536	325	b'eLtkZxrlG21KDJmunIuBxehY4WCMkdFmy+CLk9Em0mCMFWMqxQqoerEDAGfwBJM='	ed76d5ff696f284334b1ef1978550393	8093e27b646e43cee502401884bdc2da	03e3c261de0d6963a73d4a2b2bde4341	06007d550203f100f9b956882ec9e155	1238.038139690991	558.5849527467631	0.0	1335.982905982906	436.21991701244815	0.0	0	0	0	0	0	0	0	/scratch/iuricv/12-06-23_HAEC_siRNA_placa19/ICAM555_ROS488_VECad647_placa19_.2023-06-12-13-28-34	/scratch/iuricv/12-06-23_HAEC_siRNA_placa19/ICAM555_ROS488_VECad647_placa19_.2023-06-12-13-28-34	/scratch/iuricv/12-06-23_HAEC_siRNA_placa19/ICAM555_ROS488_VECad647_placa19_.2023-06-12-13-28-34	/scratch/iuricv/12-06-23_HAEC_siRNA_placa19/ICAM555_ROS488_VECad647_placa19_.2023-06-12-13-28-34	Done	255
-1	-1	-1	-1	3258.0	0.0	0.0	2.330000000000382	0.0	8.83999999999969	ICAM555_ROS488_VECad647_placa19__Plate_D_p00_0_D08f01d0.TIF	ICAM555_ROS488_VECad647_placa19__Plate_D_p00_0_D08f01d2.TIF	ICAM555_ROS488_VECad647_placa19__Plate_D_p00_0_D08f01d1.TIF	ICAM555_ROS488_VECad647_placa19__Plate_D_p00_0_D08f01d3.TIF	0	0	0	0	326	2964	1	1536	1536	1536	1536	326	b'eLtkZxrlG21KDJmunIuBRZqB4WhTYtDFyGizZfDFyWgTaTDGijGVYgVUvdgBAHKoBJc='	86260a87ce5166548e5a332cdadb02a5	ebb89e3e3a5e4422b856157a33e161bc	e558b724cce4c20f77417ebc95813441	69b5289eadc57fae3509c57680a1dd7e	1218.574631967431	788.442254533846	0.0	1274.3470380078638	808.4799968374446	0.0	0	0	0	0	0	0	0	/scratch/iuricv/12-06-23_HAEC_siRNA_placa19/ICAM555_ROS488_VECad647_placa19_.2023-06-12-13-28-34	/scratch/iuricv/12-06-23_HAEC_siRNA_placa19/ICAM555_ROS488_VECad647_placa19_.2023-06-12-13-28-34	/scratch/iuricv/12-06-23_HAEC_siRNA_placa19/ICAM555_ROS488_VECad647_placa19_.2023-06-12-13-28-34	/scratch/iuricv/12-06-23_HAEC_siRNA_placa19/ICAM555_ROS488_VECad647_placa19_.2023-06-12-13-28-34	Done	255
-1	-1	-1	-1	617.0	0.0	0.0	2.6100000000001273	0.0	2.5399999999999636	ICAM555_ROS488_VECad647_placa19__Plate_D_p00_0_D08f02d0.TIF	ICAM555_ROS488_VECad647_placa19__Plate_D_p00_0_D08f02d2.TIF	ICAM555_ROS488_VECad647_placa19__Plate_D_p00_0_D08f02d1.TIF	ICAM555_ROS488_VECad647_placa19__Plate_D_p00_0_D08f02d3.TIF	0	0	0	0	327	2964	1	1536	1536	1536	1536	327	b'eLtkZxrlG21KDJmunIuBRZqB0WhTYtDFyGizZfDFyWgTaTDGijGVYgVUvdgBAH1gBJs='	50420aa687aeb442954307f77e545066	fb0d01926fa773af6ff6c21ad44e6e66	89c5a6dbe9dcf772d22db9ce5eebef75	9fcb431b468ab90a202774030c770be3	1190.9299427928536	745.3094073836904	0.0	1278.8148148148148	734.8222222222222	0.0	0	0	0	0	0	0	0	/scratch/iuricv/12-06-23_HAEC_siRNA_placa19/ICAM555_ROS488_VECad647_placa19_.2023-06-12-13-28-34	/scratch/iuricv/12-06-23_HAEC_siRNA_placa19/ICAM555_ROS488_VECad647_placa19_.2023-06-12-13-28-34	/scratch/iuricv/12-06-23_HAEC_siRNA_placa19/ICAM555_ROS488_VECad647_placa19_.2023-06-12-13-28-34	/scratch/iuricv/12-06-23_HAEC_siRNA_placa19/ICAM555_ROS488_VECad647_placa19_.2023-06-12-13-28-34	Done	255
-1	-1	-1	-1	478.0	0.0	0.0	2.330000000000382	0.0	2.2800000000002	ICAM555_ROS488_VECad647_placa19__Plate_D_p00_0_D08f03d0.TIF	ICAM555_ROS488_VECad647_placa19__Plate_D_p00_0_D08f03d2.TIF	ICAM555_ROS488_VECad647_placa19__Plate_D_p00_0_D08f03d1.TIF	ICAM555_ROS488_VECad647_placa19__Plate_D_p00_0_D08f03d3.TIF	0	0	0	0	328	2964	1	1536	1536	1536	1536	328	b'eLtkZxrlG21KDJmunIuBBSgfjDYlBluMjDZbBl+cjDaRBmOsGFMpVkDVix0AiBgEnw=='	aefd12dcf202dc8e0645961bf9d3b115	02217e1ebaa03eca9cf5133c5122a01e	c282c3d6e65935b9ed52b730fb25b64c	1fee5773085a27a8ee765c4490fc2af6	1071.3385142949817	746.91977885074	0.0	1082.8089969545779	728.948940533151	0.0	0	0	0	0	0	0	0	/scratch/iuricv/12-06-23_HAEC_siRNA_placa19/ICAM555_ROS488_VECad647_placa19_.2023-06-12-13-28-34	/scratch/iuricv/12-06-23_HAEC_siRNA_placa19/ICAM555_ROS488_VECad647_placa19_.2023-06-12-13-28-34	/scratch/iuricv/12-06-23_HAEC_siRNA_placa19/ICAM555_ROS488_VECad647_placa19_.2023-06-12-13-28-34	/scratch/iuricv/12-06-23_HAEC_siRNA_placa19/ICAM555_ROS488_VECad647_placa19_.2023-06-12-13-28-34	Done	255
-1	-1	-1	-1	459.0	0.0	0.0	2.519999999999982	0.0	3.369999999999891	ICAM555_ROS488_VECad647_placa19__Plate_D_p00_0_D08f04d0.TIF	ICAM555_ROS488_VECad647_placa19__Plate_D_p00_0_D08f04d2.TIF	ICAM555_ROS488_VECad647_placa19__Plate_D_p00_0_D08f04d1.TIF	ICAM555_ROS488_VECad647_placa19__Plate_D_p00_0_D08f04d3.TIF	0	0	0	0	329	2964	1	1536	1536	1536	1536	329	b'eLtkZxrlG21KDJmunIuBRZqByWhTYtDFyGizZfDFyWgTaTDGijGVYgVUvdgBAJLQBKM='	f6abfd2b6d56c62cef8243d6baeb8e0e	51db9b9985c2e8c5d1412748a6ad3bd0	65b556243d97219ec06cf420844ec7a4	4804ae2e7fc7b6f87aff14e120344884	1084.2427395002642	738.1399112459186	0.0	1137.6904761904761	696.2222222222222	0.0	0	0	0	0	0	0	0	/scratch/iuricv/12-06-23_HAEC_siRNA_placa19/ICAM555_ROS488_VECad647_placa19_.2023-06-12-13-28-34	/scratch/iuricv/12-06-23_HAEC_siRNA_placa19/ICAM555_ROS488_VECad647_placa19_.2023-06-12-13-28-34	/scratch/iuricv/12-06-23_HAEC_siRNA_placa19/ICAM555_ROS488_VECad647_placa19_.2023-06-12-13-28-34	/scratch/iuricv/12-06-23_HAEC_siRNA_placa19/ICAM555_ROS488_VECad647_placa19_.2023-06-12-13-28-34	Done	255
-1	-1	-1	-1	631.0	0.0	0.0	2.5	0.0	4.710000000000491	ICAM555_ROS488_VECad647_placa19__Plate_D_p00_0_D08f05d0.TIF	ICAM555_ROS488_VECad647_placa19__Plate_D_p00_0_D08f05d2.TIF	ICAM555_ROS488_VECad647_placa19__Plate_D_p00_0_D08f05d1.TIF	ICAM555_ROS488_VECad647_placa19__Plate_D_p00_0_D08f05d3.TIF	0	0	0	0	330	2964	1	1536	1536	1536	1536	330	b'eLtkZxrlG21KDJmunIuBRZqB6WhTYtDFyGizZfDFyWgTaTDGijGVYgVUvdgBAJ2IBKc='	58f67cc4830e68d157d8090a9d3aea75	02384beb971ed152d33f1f59eabf9bf7	2ef19ff046280c4683ff61a2bdeffbf2	3c8af10fbe206c57eea3a1316072999b	1042.6405038746614	742.7341153011008	0.0	1024.7472222222223	731.8098591549295	0.0	0	0	0	0	0	0	0	/scratch/iuricv/12-06-23_HAEC_siRNA_placa19/ICAM555_ROS488_VECad647_placa19_.2023-06-12-13-28-34	/scratch/iuricv/12-06-23_HAEC_siRNA_placa19/ICAM555_ROS488_VECad647_placa19_.2023-06-12-13-28-34	/scratch/iuricv/12-06-23_HAEC_siRNA_placa19/ICAM555_ROS488_VECad647_placa19_.2023-06-12-13-28-34	/scratch/iuricv/12-06-23_HAEC_siRNA_placa19/ICAM555_ROS488_VECad647_placa19_.2023-06-12-13-28-34	Done	255
-1	-1	-1	-1	646.0	0.0	0.0	2.3200000000001637	0.0	4.369999999999891	ICAM555_ROS488_VECad647_placa19__Plate_D_p00_0_D08f06d0.TIF	ICAM555_ROS488_VECad647_placa19__Plate_D_p00_0_D08f06d2.TIF	ICAM555_ROS488_VECad647_placa19__Plate_D_p00_0_D08f06d1.TIF	ICAM555_ROS488_VECad647_placa19__Plate_D_p00_0_D08f06d3.TIF	0	0	0	0	331	2964	1	1536	1536	1536	1536	331	b'eLtkZxrlG21KDJmunIuBxWhTYjDGyGizZfDFyWgTaTDGijGVYgVUvdgBAKhABKs='	bbfad8d2ca8032bb966dd53dfeb9b7b2	7eb7dcde29c2a0504673625a47ded3ed	567974857663a4976d940d1c5c0fc578	d2514ec49be3851037289bda3cbe5254	963.0946910011852	716.1024549777313	0.0	951.472929331307	696.3654945610929	0.0	0	0	0	0	0	0	0	/scratch/iuricv/12-06-23_HAEC_siRNA_placa19/ICAM555_ROS488_VECad647_placa19_.2023-06-12-13-28-34	/scratch/iuricv/12-06-23_HAEC_siRNA_placa19/ICAM555_ROS488_VECad647_placa19_.2023-06-12-13-28-34	/scratch/iuricv/12-06-23_HAEC_siRNA_placa19/ICAM555_ROS488_VECad647_placa19_.2023-06-12-13-28-34	/scratch/iuricv/12-06-23_HAEC_siRNA_placa19/ICAM555_ROS488_VECad647_placa19_.2023-06-12-13-28-34	Done	255
-1	-1	-1	-1	1233.0	0.0	0.0	2.480000000000018	0.0	3.3600000000001273	ICAM555_ROS488_VECad647_placa19__Plate_D_p00_0_D08f07d0.TIF	ICAM555_ROS488_VECad647_placa19__Plate_D_p00_0_D08f07d2.TIF	ICAM555_ROS488_VECad647_placa19__Plate_D_p00_0_D08f07d1.TIF	ICAM555_ROS488_VECad647_placa19__Plate_D_p00_0_D08f07d3.TIF	0	0	0	0	332	2964	1	1536	1536	1536	1536	332	b'eLtkZxrlG21KDJmunIuBRZqB+WhTYtDFyGizZfDFyWgTaTDGijGVYgVUvdgBALL4BK8='	e427daf8ea72cddfa34c406b0468ad93	7b4351e6d3097d183ba2d7dcaf9b12f1	77e715987dc21a7b0af2a337d069ff22	896ac2ae867cec3f2ae4b01ce1035241	826.4029828735648	642.7907605237475	0.0	712.7596899224807	574.8362720403022	0.0	0	0	0	0	0	0	0	/scratch/iuricv/12-06-23_HAEC_siRNA_placa19/ICAM555_ROS488_VECad647_placa19_.2023-06-12-13-28-34	/scratch/iuricv/12-06-23_HAEC_siRNA_placa19/ICAM555_ROS488_VECad647_placa19_.2023-06-12-13-28-34	/scratch/iuricv/12-06-23_HAEC_siRNA_placa19/ICAM555_ROS488_VECad647_placa19_.2023-06-12-13-28-34	/scratch/iuricv/12-06-23_HAEC_siRNA_placa19/ICAM555_ROS488_VECad647_placa19_.2023-06-12-13-28-34	Done	255
-1	-1	-1	-1	1649.0	0.0	0.0	2.369999999999891	0.0	4.670000000000073	ICAM555_ROS488_VECad647_placa19__Plate_D_p00_0_D08f08d0.TIF	ICAM555_ROS488_VECad647_placa19__Plate_D_p00_0_D08f08d2.TIF	ICAM555_ROS488_VECad647_placa19__Plate_D_p00_0_D08f08d1.TIF	ICAM555_ROS488_VECad647_placa19__Plate_D_p00_0_D08f08d3.TIF	0	0	0	0	333	2964	1	1536	1536	1536	1536	333	b'eLtkZxrlG21KDJmunIuBRZqBxWhTYtDFyGizZfDFyWgTaTDGijGVYgVUvdgBAL2wBLM='	505e4505f80549d7ea4fffeac46a40e9	468154464aa1f8bbca224d73957b4d14	c914df2358f46ba0a6863e7ec02fa2bd	b9eba0188358e3dae59d73028f534e07	716.2205393802709	803.9987336477734	0.0	550.2616033755274	831.7657657657658	0.0	0	0	0	0	0	0	0	/scratch/iuricv/12-06-23_HAEC_siRNA_placa19/ICAM555_ROS488_VECad647_placa19_.2023-06-12-13-28-34	/scratch/iuricv/12-06-23_HAEC_siRNA_placa19/ICAM555_ROS488_VECad647_placa19_.2023-06-12-13-28-34	/scratch/iuricv/12-06-23_HAEC_siRNA_placa19/ICAM555_ROS488_VECad647_placa19_.2023-06-12-13-28-34	/scratch/iuricv/12-06-23_HAEC_siRNA_placa19/ICAM555_ROS488_VECad647_placa19_.2023-06-12-13-28-34	Done	255
-1	-1	-1	-1	874.0	0.0	0.0	2.5099999999997635	0.0	6.480000000000018	ICAM555_ROS488_VECad647_placa19__Plate_D_p00_0_D08f09d0.TIF	ICAM555_ROS488_VECad647_placa19__Plate_D_p00_0_D08f09d2.TIF	ICAM555_ROS488_VECad647_placa19__Plate_D_p00_0_D08f09d1.TIF	ICAM555_ROS488_VECad647_placa19__Plate_D_p00_0_D08f09d3.TIF	0	0	0	0	334	2964	1	1536	1536	1536	1536	334	b'eLtkZxrlG21KDJmunIuBxWhXbjDGyGizZfDFyWgTaTDGijGVYgVUvdgBAMhoBLc='	0b4f1dd1ab32bd68f70853571771356a	206c05b77f0373ddb32d47a3b2d6701a	fff078bcb505fc3bdbd90337d822abdb	3f64ad070507ecc0920c0624a3ff97a2	882.7614752333387	824.1509066305641	0.0	810.3549533148127	854.2462445439601	0.0	0	0	0	0	0	0	0	/scratch/iuricv/12-06-23_HAEC_siRNA_placa19/ICAM555_ROS488_VECad647_placa19_.2023-06-12-13-28-34	/scratch/iuricv/12-06-23_HAEC_siRNA_placa19/ICAM555_ROS488_VECad647_placa19_.2023-06-12-13-28-34	/scratch/iuricv/12-06-23_HAEC_siRNA_placa19/ICAM555_ROS488_VECad647_placa19_.2023-06-12-13-28-34	/scratch/iuricv/12-06-23_HAEC_siRNA_placa19/ICAM555_ROS488_VECad647_placa19_.2023-06-12-13-28-34	Done	255
-1	-1	-1	-1	1380.0	0.0	0.0	2.349999999999909	0.0	3.699999999999818	ICAM555_ROS488_VECad647_placa19__Plate_D_p00_0_D08f10d0.TIF	ICAM555_ROS488_VECad647_placa19__Plate_D_p00_0_D08f10d2.TIF	ICAM555_ROS488_VECad647_placa19__Plate_D_p00_0_D08f10d1.TIF	ICAM555_ROS488_VECad647_placa19__Plate_D_p00_0_D08f10d3.TIF	0	0	0	0	335	2964	1	1536	1536	1536	1536	335	b'eLtkZxrlG21KDJmunIuBRZrh6Fjh4IuR0WbL4IuT0SbSYIwVYyrFCqh6sQMAcqwElw=='	8c7981206c560e373f12f9aee890c7ab	fb8d2326081cf01099f58e5b1824a5bc	593adcc940eb00789e5d46c0e8401cd3	86135e301ca13cf63bdde4b48f875ef5	1102.5375960839103	927.0311020384205	0.0	1151.5758267148015	998.3456442082776	0.0	0	0	0	0	0	0	0	/scratch/iuricv/12-06-23_HAEC_siRNA_placa19/ICAM555_ROS488_VECad647_placa19_.2023-06-12-13-28-34	/scratch/iuricv/12-06-23_HAEC_siRNA_placa19/ICAM555_ROS488_VECad647_placa19_.2023-06-12-13-28-34	/scratch/iuricv/12-06-23_HAEC_siRNA_placa19/ICAM555_ROS488_VECad647_placa19_.2023-06-12-13-28-34	/scratch/iuricv/12-06-23_HAEC_siRNA_placa19/ICAM555_ROS488_VECad647_placa19_.2023-06-12-13-28-34	Done	255
-1	-1	-1	-1	639.0	0.0	0.0	2.5900000000001455	0.0	5.769999999999982	ICAM555_ROS488_VECad647_placa19__Plate_D_p00_0_D08f11d0.TIF	ICAM555_ROS488_VECad647_placa19__Plate_D_p00_0_D08f11d2.TIF	ICAM555_ROS488_VECad647_placa19__Plate_D_p00_0_D08f11d1.TIF	ICAM555_ROS488_VECad647_placa19__Plate_D_p00_0_D08f11d3.TIF	0	0	0	0	336	2964	1	1536	1536	1536	1536	336	b'eLtkZxrlG21KDJmunIuBRZqh4WhTYtDFyGizZfDFyWgTaTDGijGVYgVUvdgBAH1kBJs='	b9fda31b42eb9dfca6d0d9fa468e868c	3f4ee8f9de06c98e7e364e89a883ed52	9eafe5d2b84a42176ad39fd3c363f9ec	97ca5b754463f55368344809327ad5eb	1178.9545974923947	790.5588933887212	0.0	1261.8745644599303	814.780487804878	0.0	0	0	0	0	0	0	0	/scratch/iuricv/12-06-23_HAEC_siRNA_placa19/ICAM555_ROS488_VECad647_placa19_.2023-06-12-13-28-34	/scratch/iuricv/12-06-23_HAEC_siRNA_placa19/ICAM555_ROS488_VECad647_placa19_.2023-06-12-13-28-34	/scratch/iuricv/12-06-23_HAEC_siRNA_placa19/ICAM555_ROS488_VECad647_placa19_.2023-06-12-13-28-34	/scratch/iuricv/12-06-23_HAEC_siRNA_placa19/ICAM555_ROS488_VECad647_placa19_.2023-06-12-13-28-34	Done	255
-1	-1	-1	-1	375.0	0.0	0.0	2.450000000000273	0.0	2.0399999999999636	ICAM555_ROS488_VECad647_placa19__Plate_D_p00_0_D09f00d0.TIF	ICAM555_ROS488_VECad647_placa19__Plate_D_p00_0_D09f00d2.TIF	ICAM555_ROS488_VECad647_placa19__Plate_D_p00_0_D09f00d1.TIF	ICAM555_ROS488_VECad647_placa19__Plate_D_p00_0_D09f00d3.TIF	0	0	0	0	337	2964	1	1536	1536	1536	1536	337	b'eLtkZxrlG21KDJmunIuB5ehY4WCMkdFmy+CLk9Em0mCMFWMqxQqoerEDAHK0BJc='	b244cd2b89c5ca1d553d78e60a007afd	168cc0aae38d640fd4b7a4ab74d960c0	9329dfd196791d2d691fde8cdfa22688	f831566700d04f74d820913d3b081ea6	1334.6149864153363	653.9188734384987	0.0	1464.6233766233765	563.2865168539325	0.0	0	0	0	0	0	0	0	/scratch/iuricv/12-06-23_HAEC_siRNA_placa19/ICAM555_ROS488_VECad647_placa19_.2023-06-12-13-28-34	/scratch/iuricv/12-06-23_HAEC_siRNA_placa19/ICAM555_ROS488_VECad647_placa19_.2023-06-12-13-28-34	/scratch/iuricv/12-06-23_HAEC_siRNA_placa19/ICAM555_ROS488_VECad647_placa19_.2023-06-12-13-28-34	/scratch/iuricv/12-06-23_HAEC_siRNA_placa19/ICAM555_ROS488_VECad647_placa19_.2023-06-12-13-28-34	Done	255
-1	-1	-1	-1	1255.0	0.0	0.0	2.6099999999996726	0.0	5.300000000000182	ICAM555_ROS488_VECad647_placa19__Plate_D_p00_0_D09f01d0.TIF	ICAM555_ROS488_VECad647_placa19__Plate_D_p00_0_D09f01d2.TIF	ICAM555_ROS488_VECad647_placa19__Plate_D_p00_0_D09f01d1.TIF	ICAM555_ROS488_VECad647_placa19__Plate_D_p00_0_D09f01d3.TIF	0	0	0	0	338	2964	1	1536	1536	1536	1536	338	b'eLtkZxrlG21KDJmunIuBZZqB4WhTYtDFyGizZfDFyWgTaTDGijGVYgVUvdgBAH1sBJs='	00001f2f9159cfa7f922bcffafcabbf6	0952ac45a871bb7ac8af94e57c8ddcce	5bbe1e02384b3793b971bbea6be7321f	0456ce1f120cf3ba7a2861601da1792e	1240.6921824381593	745.457963947488	0.0	1323.0836120401339	722.746875	0.0	0	0	0	0	0	0	0	/scratch/iuricv/12-06-23_HAEC_siRNA_placa19/ICAM555_ROS488_VECad647_placa19_.2023-06-12-13-28-34	/scratch/iuricv/12-06-23_HAEC_siRNA_placa19/ICAM555_ROS488_VECad647_placa19_.2023-06-12-13-28-34	/scratch/iuricv/12-06-23_HAEC_siRNA_placa19/ICAM555_ROS488_VECad647_placa19_.2023-06-12-13-28-34	/scratch/iuricv/12-06-23_HAEC_siRNA_placa19/ICAM555_ROS488_VECad647_placa19_.2023-06-12-13-28-34	Done	255
-1	-1	-1	-1	193.0	0.0	0.0	2.299999999999727	0.0	1.849999999999909	ICAM555_ROS488_VECad647_placa19__Plate_D_p00_0_D09f02d0.TIF	ICAM555_ROS488_VECad647_placa19__Plate_D_p00_0_D09f02d2.TIF	ICAM555_ROS488_VECad647_placa19__Plate_D_p00_0_D09f02d1.TIF	ICAM555_ROS488_VECad647_placa19__Plate_D_p00_0_D09f02d3.TIF	0	0	0	0	339	2964	1	1536	1536	1536	1536	339	b'eLtkZxrlG21KDJmunIuBZZqB0WhTYtDFyGizZfDFyWgTaTDGijGVYgVUvdgBAIgkBJ8='	3fc2f14da23aa619b60d3676c11bdf20	0b6d5ab44ec56e95a62fe6c69dd79dab	0274564d1f3b1701c5b3c9b9c9bf0f84	7ffff47a0108d63865f8b665c1c06f16	1282.1160868875547	649.756172771872	0.0	1385.6286549707602	569.0	0.0	0	0	0	0	0	0	0	/scratch/iuricv/12-06-23_HAEC_siRNA_placa19/ICAM555_ROS488_VECad647_placa19_.2023-06-12-13-28-34	/scratch/iuricv/12-06-23_HAEC_siRNA_placa19/ICAM555_ROS488_VECad647_placa19_.2023-06-12-13-28-34	/scratch/iuricv/12-06-23_HAEC_siRNA_placa19/ICAM555_ROS488_VECad647_placa19_.2023-06-12-13-28-34	/scratch/iuricv/12-06-23_HAEC_siRNA_placa19/ICAM555_ROS488_VECad647_placa19_.2023-06-12-13-28-34	Done	255
-1	-1	-1	-1	133.0	0.0	0.0	2.5100000000002183	0.0	2.8200000000001637	ICAM555_ROS488_VECad647_placa19__Plate_D_p00_0_D09f03d0.TIF	ICAM555_ROS488_VECad647_placa19__Plate_D_p00_0_D09f03d2.TIF	ICAM555_ROS488_VECad647_placa19__Plate_D_p00_0_D09f03d1.TIF	ICAM555_ROS488_VECad647_placa19__Plate_D_p00_0_D09f03d3.TIF	0	0	0	0	340	2964	1	1536	1536	1536	1536	340	b'eLtkZxrlG21KDJmunIuBJSgfjDYlBluMjDZbBl+cjDaRBmOsGFMpVkDVix0AktwEow=='	53868149cfe8ef690d5828b7a27748b4	07ff03f69acb28105d8f14b912104343	25df4d5d15fef12dbf7e7cd44c070fbd	30c314b73e77dcf0267294ee4fb57a82	1215.3720323063346	685.2135533158756	0.0	1401.107438016529	672.3177966101695	0.0	0	0	0	0	0	0	0	/scratch/iuricv/12-06-23_HAEC_siRNA_placa19/ICAM555_ROS488_VECad647_placa19_.2023-06-12-13-28-34	/scratch/iuricv/12-06-23_HAEC_siRNA_placa19/ICAM555_ROS488_VECad647_placa19_.2023-06-12-13-28-34	/scratch/iuricv/12-06-23_HAEC_siRNA_placa19/ICAM555_ROS488_VECad647_placa19_.2023-06-12-13-28-34	/scratch/iuricv/12-06-23_HAEC_siRNA_placa19/ICAM555_ROS488_VECad647_placa19_.2023-06-12-13-28-34	Done	255
-1	-1	-1	-1	98.0	0.0	0.0	2.3299999999999272	0.0	1.75	ICAM555_ROS488_VECad647_placa19__Plate_D_p00_0_D09f04d0.TIF	ICAM555_ROS488_VECad647_placa19__Plate_D_p00_0_D09f04d2.TIF	ICAM555_ROS488_VECad647_placa19__Plate_D_p00_0_D09f04d1.TIF	ICAM555_ROS488_VECad647_placa19__Plate_D_p00_0_D09f04d3.TIF	0	0	0	0	341	2964	1	1536	1536	1536	1536	341	b'eLtkZxrlG21KDJmunIuBZZqByWhTYtDFyGizZfDFyWgTaTDGijGVYgVUvdgBAJ2UBKc='	b5694abe93bb63bb8675d1fe3ab5ebb8	4e686afb96be868e4cee8cd20aa0cb76	9bbc03901bbca1aca561e775d22112d9	8f985246566b5a36a27acdf097bb8c65	1096.9153231443038	813.6898228929986	0.0	1151.9291750503019	828.9788148766281	0.0	0	0	0	0	0	0	0	/scratch/iuricv/12-06-23_HAEC_siRNA_placa19/ICAM555_ROS488_VECad647_placa19_.2023-06-12-13-28-34	/scratch/iuricv/12-06-23_HAEC_siRNA_placa19/ICAM555_ROS488_VECad647_placa19_.2023-06-12-13-28-34	/scratch/iuricv/12-06-23_HAEC_siRNA_placa19/ICAM555_ROS488_VECad647_placa19_.2023-06-12-13-28-34	/scratch/iuricv/12-06-23_HAEC_siRNA_placa19/ICAM555_ROS488_VECad647_placa19_.2023-06-12-13-28-34	Done	255
-1	-1	-1	-1	184.0	0.0	0.0	2.519999999999982	0.0	3.200000000000273	ICAM555_ROS488_VECad647_placa19__Plate_D_p00_0_D09f05d0.TIF	ICAM555_ROS488_VECad647_placa19__Plate_D_p00_0_D09f05d2.TIF	ICAM555_ROS488_VECad647_placa19__Plate_D_p00_0_D09f05d1.TIF	ICAM555_ROS488_VECad647_placa19__Plate_D_p00_0_D09f05d3.TIF	0	0	0	0	342	2964	1	1536	1536	1536	1536	342	b'eLtkZxrlG21KDJmunIuBZZqB6WhTYtDFyGizZfDFyWgTaTDGijGVYgVUvdgBAKhMBKs='	ab9d0c26f82ce08a893986ca38e84457	acdbf2c7e053aaa8a550b78068064ac0	d61c13f931af45c85f32d14835d6071d	5a1593f9a386e76083fe0f07790b30f0	1200.696780423329	767.2275895929776	0.0	1238.3788858804653	747.4700302934534	0.0	0	0	0	0	0	0	0	/scratch/iuricv/12-06-23_HAEC_siRNA_placa19/ICAM555_ROS488_VECad647_placa19_.2023-06-12-13-28-34	/scratch/iuricv/12-06-23_HAEC_siRNA_placa19/ICAM555_ROS488_VECad647_placa19_.2023-06-12-13-28-34	/scratch/iuricv/12-06-23_HAEC_siRNA_placa19/ICAM555_ROS488_VECad647_placa19_.2023-06-12-13-28-34	/scratch/iuricv/12-06-23_HAEC_siRNA_placa19/ICAM555_ROS488_VECad647_placa19_.2023-06-12-13-28-34	Done	255
-1	-1	-1	-1	346.0	0.0	0.0	2.5900000000001455	0.0	2.039999999999509	ICAM555_ROS488_VECad647_placa19__Plate_D_p00_0_D09f06d0.TIF	ICAM555_ROS488_VECad647_placa19__Plate_D_p00_0_D09f06d2.TIF	ICAM555_ROS488_VECad647_placa19__Plate_D_p00_0_D09f06d1.TIF	ICAM555_ROS488_VECad647_placa19__Plate_D_p00_0_D09f06d3.TIF	0	0	0	0	343	2964	1	1536	1536	1536	1536	343	b'eLtkZxrlG21KDJmunIuB5WhTYjDGyGizZfDFyWgTaTDGijGVYgVUvdgBALMEBK8='	773cbcbf2cc2fd1530e0271a015b5f8b	ca774342e5cba3e26893293f6dabc8a9	abb3399dba88826fa34dbe1a55bff784	530bd6b390a66df6b382a1cf2b6dc25f	1018.2264909758153	661.9523645734694	0.0	1077.3909764986804	590.2012987012987	0.0	0	0	0	0	0	0	0	/scratch/iuricv/12-06-23_HAEC_siRNA_placa19/ICAM555_ROS488_VECad647_placa19_.2023-06-12-13-28-34	/scratch/iuricv/12-06-23_HAEC_siRNA_placa19/ICAM555_ROS488_VECad647_placa19_.2023-06-12-13-28-34	/scratch/iuricv/12-06-23_HAEC_siRNA_placa19/ICAM555_ROS488_VECad647_placa19_.2023-06-12-13-28-34	/scratch/iuricv/12-06-23_HAEC_siRNA_placa19/ICAM555_ROS488_VECad647_placa19_.2023-06-12-13-28-34	Done	255
-1	-1	-1	-1	931.0	0.0	0.0	2.5100000000002183	0.0	2.7599999999997635	ICAM555_ROS488_VECad647_placa19__Plate_D_p00_0_D09f07d0.TIF	ICAM555_ROS488_VECad647_placa19__Plate_D_p00_0_D09f07d2.TIF	ICAM555_ROS488_VECad647_placa19__Plate_D_p00_0_D09f07d1.TIF	ICAM555_ROS488_VECad647_placa19__Plate_D_p00_0_D09f07d3.TIF	0	0	0	0	344	2964	1	1536	1536	1536	1536	344	b'eLtkZxrlG21KDJmunIuBZZqB+WhTYtDFyGizZfDFyWgTaTDGijGVYgVUvdgBAL28BLM='	9a80f899a6bd68e8671820ae3b4da45d	d45a2451d5349c8025f16de232cdc893	6d43693493d35fd4aa441197172e0e01	0f6696e4a2e4e2e4793f78c06603196f	885.6191382445869	608.9586753766064	0.0	814.4610591900312	546.8223938223938	0.0	0	0	0	0	0	0	0	/scratch/iuricv/12-06-23_HAEC_siRNA_placa19/ICAM555_ROS488_VECad647_placa19_.2023-06-12-13-28-34	/scratch/iuricv/12-06-23_HAEC_siRNA_placa19/ICAM555_ROS488_VECad647_placa19_.2023-06-12-13-28-34	/scratch/iuricv/12-06-23_HAEC_siRNA_placa19/ICAM555_ROS488_VECad647_placa19_.2023-06-12-13-28-34	/scratch/iuricv/12-06-23_HAEC_siRNA_placa19/ICAM555_ROS488_VECad647_placa19_.2023-06-12-13-28-34	Done	255
-1	-1	-1	-1	1149.0	0.0	0.0	2.630000000000564	0.0	3.199999999999818	ICAM555_ROS488_VECad647_placa19__Plate_D_p00_0_D09f08d0.TIF	ICAM555_ROS488_VECad647_placa19__Plate_D_p00_0_D09f08d2.TIF	ICAM555_ROS488_VECad647_placa19__Plate_D_p00_0_D09f08d1.TIF	ICAM555_ROS488_VECad647_placa19__Plate_D_p00_0_D09f08d3.TIF	0	0	0	0	345	2964	1	1536	1536	1536	1536	345	b'eLtkZxrlG21KDJmunIuBZZqBxWhTYtDFyGizZfDFyWgTaTDGijGVYgVUvdgBAMh0BLc='	9f7567640436ee211c5bc8a2a535e390	d197d913d9d0171f341e8a64f1275011	3f3af05e83fbef8434ffb21c553b67c7	4b95390786e1bad08bc1a2ada0477b06	760.4925496398725	859.360842063447	0.0	656.4892857142858	917.1086419753086	0.0	0	0	0	0	0	0	0	/scratch/iuricv/12-06-23_HAEC_siRNA_placa19/ICAM555_ROS488_VECad647_placa19_.2023-06-12-13-28-34	/scratch/iuricv/12-06-23_HAEC_siRNA_placa19/ICAM555_ROS488_VECad647_placa19_.2023-06-12-13-28-34	/scratch/iuricv/12-06-23_HAEC_siRNA_placa19/ICAM555_ROS488_VECad647_placa19_.2023-06-12-13-28-34	/scratch/iuricv/12-06-23_HAEC_siRNA_placa19/ICAM555_ROS488_VECad647_placa19_.2023-06-12-13-28-34	Done	255
-1	-1	-1	-1	428.0	0.0	0.0	2.5	0.0	6.799999999999727	ICAM555_ROS488_VECad647_placa19__Plate_D_p00_0_D09f09d0.TIF	ICAM555_ROS488_VECad647_placa19__Plate_D_p00_0_D09f09d2.TIF	ICAM555_ROS488_VECad647_placa19__Plate_D_p00_0_D09f09d1.TIF	ICAM555_ROS488_VECad647_placa19__Plate_D_p00_0_D09f09d3.TIF	0	0	0	0	346	2964	1	1536	1536	1536	1536	346	b'eLtkZxrlG21KDJmunIuB5WhXbjDGyGizZfDFyWgTaTDGijGVYgVUvdgBANMsBLs='	a520fd1316b2496fe6623328bb6655d0	b1190e1d4953c6ee4fa4a2c8d0d777c5	89df5d8d0e65b170a5c726e24da112fa	4489edc18d645bbf286e64999a0eaa64	966.1820555580084	907.4896510237867	0.0	918.512729507652	972.7708624708624	0.0	0	0	0	0	0	0	0	/scratch/iuricv/12-06-23_HAEC_siRNA_placa19/ICAM555_ROS488_VECad647_placa19_.2023-06-12-13-28-34	/scratch/iuricv/12-06-23_HAEC_siRNA_placa19/ICAM555_ROS488_VECad647_placa19_.2023-06-12-13-28-34	/scratch/iuricv/12-06-23_HAEC_siRNA_placa19/ICAM555_ROS488_VECad647_placa19_.2023-06-12-13-28-34	/scratch/iuricv/12-06-23_HAEC_siRNA_placa19/ICAM555_ROS488_VECad647_placa19_.2023-06-12-13-28-34	Done	255
-1	-1	-1	-1	441.0	0.0	0.0	2.4299999999998363	0.0	2.1600000000003092	ICAM555_ROS488_VECad647_placa19__Plate_D_p00_0_D09f10d0.TIF	ICAM555_ROS488_VECad647_placa19__Plate_D_p00_0_D09f10d2.TIF	ICAM555_ROS488_VECad647_placa19__Plate_D_p00_0_D09f10d1.TIF	ICAM555_ROS488_VECad647_placa19__Plate_D_p00_0_D09f10d3.TIF	0	0	0	0	347	2964	1	1536	1536	1536	1536	347	b'eLtkZxrlG21KDJmunIuBZZrh6Fjh4IuR0WbL4IuT0SbSYIwVYyrFCqh6sQMAfXAEmw=='	94982f818eb5c714f4b70d6f3d66fcf0	6d874e604c7367329951608d6007df99	5b98898efba7d003e193a817a0461255	84672e8aa834b29a60d3bfc97f488a23	1097.5571308989513	894.5886841107505	0.0	1159.4166666666667	924.702479338843	0.0	0	0	0	0	0	0	0	/scratch/iuricv/12-06-23_HAEC_siRNA_placa19/ICAM555_ROS488_VECad647_placa19_.2023-06-12-13-28-34	/scratch/iuricv/12-06-23_HAEC_siRNA_placa19/ICAM555_ROS488_VECad647_placa19_.2023-06-12-13-28-34	/scratch/iuricv/12-06-23_HAEC_siRNA_placa19/ICAM555_ROS488_VECad647_placa19_.2023-06-12-13-28-34	/scratch/iuricv/12-06-23_HAEC_siRNA_placa19/ICAM555_ROS488_VECad647_placa19_.2023-06-12-13-28-34	Done	255
-1	-1	-1	-1	187.0	0.0	0.0	2.480000000000018	0.0	3.3900000000003274	ICAM555_ROS488_VECad647_placa19__Plate_D_p00_0_D09f11d0.TIF	ICAM555_ROS488_VECad647_placa19__Plate_D_p00_0_D09f11d2.TIF	ICAM555_ROS488_VECad647_placa19__Plate_D_p00_0_D09f11d1.TIF	ICAM555_ROS488_VECad647_placa19__Plate_D_p00_0_D09f11d3.TIF	0	0	0	0	348	2964	1	1536	1536	1536	1536	348	b'eLtkZxrlG21KDJmunIuBZZqh4WhTYtDFyGizZfDFyWgTaTDGijGVYgVUvdgBAIgoBJ8='	1978add6ea38a0f2210f2f73de8ce517	7b6aa1d67e7874efd521179a1b197fc7	fd651907557c2cd724e06415a9574487	832336bf01ab778301245ca1e3653fcc	1162.4654758525112	741.5831594207938	0.0	1127.3762626262626	732.9794520547945	0.0	0	0	0	0	0	0	0	/scratch/iuricv/12-06-23_HAEC_siRNA_placa19/ICAM555_ROS488_VECad647_placa19_.2023-06-12-13-28-34	/scratch/iuricv/12-06-23_HAEC_siRNA_placa19/ICAM555_ROS488_VECad647_placa19_.2023-06-12-13-28-34	/scratch/iuricv/12-06-23_HAEC_siRNA_placa19/ICAM555_ROS488_VECad647_placa19_.2023-06-12-13-28-34	/scratch/iuricv/12-06-23_HAEC_siRNA_placa19/ICAM555_ROS488_VECad647_placa19_.2023-06-12-13-28-34	Done	255
-1	-1	-1	-1	1118.0	0.0	0.0	2.700000000000273	0.0	3.3299999999999272	ICAM555_ROS488_VECad647_placa19__Plate_D_p00_0_D10f00d0.TIF	ICAM555_ROS488_VECad647_placa19__Plate_D_p00_0_D10f00d2.TIF	ICAM555_ROS488_VECad647_placa19__Plate_D_p00_0_D10f00d1.TIF	ICAM555_ROS488_VECad647_placa19__Plate_D_p00_0_D10f00d3.TIF	0	0	0	0	349	2964	1	1536	1536	1536	1536	349	b'eLtkZxrlG21KDJmunIuhwehY4WCMkdFmy+CLk9Em0mCMFWMqxQqoerEDAByYBHc='	d21569886d2f1a9268aef298717aeb7b	000adf104c0785a9ba6c50a3329d8a42	3136e66572161dae3da7737a529bf7e8	bab60d66701351ea8894de28a2e24c9a	1170.6322472027377	606.6192226441138	0.0	1260.239210160993	494.4976814048671	0.0	0	0	0	0	0	0	0	/scratch/iuricv/12-06-23_HAEC_siRNA_placa19/ICAM555_ROS488_VECad647_placa19_.2023-06-12-13-28-34	/scratch/iuricv/12-06-23_HAEC_siRNA_placa19/ICAM555_ROS488_VECad647_placa19_.2023-06-12-13-28-34	/scratch/iuricv/12-06-23_HAEC_siRNA_placa19/ICAM555_ROS488_VECad647_placa19_.2023-06-12-13-28-34	/scratch/iuricv/12-06-23_HAEC_siRNA_placa19/ICAM555_ROS488_VECad647_placa19_.2023-06-12-13-28-34	Done	255
-1	-1	-1	-1	1324.0	0.0	0.0	2.3399999999996908	0.0	4.420000000000073	ICAM555_ROS488_VECad647_placa19__Plate_D_p00_0_D10f01d0.TIF	ICAM555_ROS488_VECad647_placa19__Plate_D_p00_0_D10f01d2.TIF	ICAM555_ROS488_VECad647_placa19__Plate_D_p00_0_D10f01d1.TIF	ICAM555_ROS488_VECad647_placa19__Plate_D_p00_0_D10f01d3.TIF	0	0	0	0	350	2964	1	1536	1536	1536	1536	350	b'eLtkZxrlG21KDJmunIuhQZqB4WhTYtDFyGizZfDFyWgTaTDGijGVYgVUvdgBACdQBHs='	09b66c4bc44a785ba77d03e4bdca1708	86254c835042cabcc3d572e02efb387e	a0d12b60011e7eef8a37b31d4a036f22	d0a9f4b1ac408e1a1e453d8242fa2996	1168.808204400903	932.0716563715562	0.0	1219.8375507005899	1015.134298287601	0.0	0	0	0	0	0	0	0	/scratch/iuricv/12-06-23_HAEC_siRNA_placa19/ICAM555_ROS488_VECad647_placa19_.2023-06-12-13-28-34	/scratch/iuricv/12-06-23_HAEC_siRNA_placa19/ICAM555_ROS488_VECad647_placa19_.2023-06-12-13-28-34	/scratch/iuricv/12-06-23_HAEC_siRNA_placa19/ICAM555_ROS488_VECad647_placa19_.2023-06-12-13-28-34	/scratch/iuricv/12-06-23_HAEC_siRNA_placa19/ICAM555_ROS488_VECad647_placa19_.2023-06-12-13-28-34	Done	255
-1	-1	-1	-1	516.0	0.0	0.0	2.599999999999909	0.0	2.3400000000006003	ICAM555_ROS488_VECad647_placa19__Plate_D_p00_0_D10f02d0.TIF	ICAM555_ROS488_VECad647_placa19__Plate_D_p00_0_D10f02d2.TIF	ICAM555_ROS488_VECad647_placa19__Plate_D_p00_0_D10f02d1.TIF	ICAM555_ROS488_VECad647_placa19__Plate_D_p00_0_D10f02d3.TIF	0	0	0	0	351	2964	1	1536	1536	1536	1536	351	b'eLtkZxrlG21KDJmunIuhQZqB0WhTYtDFyGizZfDFyWgTaTDGijGVYgVUvdgBADIIBH8='	04a492ba328a9518e870099d59563543	c16ae891525ddbcc1a4de32e06ae9878	328ad1c42437fa201f4d4abe76a29dc2	520427ccd455bb173f47b940695fe85b	1138.0148644284886	764.3933605292854	0.0	1188.875909090909	775.1952844203767	0.0	0	0	0	0	0	0	0	/scratch/iuricv/12-06-23_HAEC_siRNA_placa19/ICAM555_ROS488_VECad647_placa19_.2023-06-12-13-28-34	/scratch/iuricv/12-06-23_HAEC_siRNA_placa19/ICAM555_ROS488_VECad647_placa19_.2023-06-12-13-28-34	/scratch/iuricv/12-06-23_HAEC_siRNA_placa19/ICAM555_ROS488_VECad647_placa19_.2023-06-12-13-28-34	/scratch/iuricv/12-06-23_HAEC_siRNA_placa19/ICAM555_ROS488_VECad647_placa19_.2023-06-12-13-28-34	Done	255
-1	-1	-1	-1	443.0	0.0	0.0	2.380000000000109	0.0	2.1899999999996	ICAM555_ROS488_VECad647_placa19__Plate_D_p00_0_D10f03d0.TIF	ICAM555_ROS488_VECad647_placa19__Plate_D_p00_0_D10f03d2.TIF	ICAM555_ROS488_VECad647_placa19__Plate_D_p00_0_D10f03d1.TIF	ICAM555_ROS488_VECad647_placa19__Plate_D_p00_0_D10f03d3.TIF	0	0	0	0	352	2964	1	1536	1536	1536	1536	352	b'eLtkZxrlG21KDJmunIuhASgfjDYlBluMjDZbBl+cjDaRBmOsGFMpVkDVix0APMAEgw=='	b06e8042d513bcf7207619fdef92cba0	c449d016ab49c8bdd888b659e06c3809	3030497878929c2ea7a02482bba9c813	dfbe0417708185e8aa2c312b55229d31	1205.0192082264273	701.2372200758008	0.0	1276.3468013468014	677.8474870017332	0.0	0	0	0	0	0	0	0	/scratch/iuricv/12-06-23_HAEC_siRNA_placa19/ICAM555_ROS488_VECad647_placa19_.2023-06-12-13-28-34	/scratch/iuricv/12-06-23_HAEC_siRNA_placa19/ICAM555_ROS488_VECad647_placa19_.2023-06-12-13-28-34	/scratch/iuricv/12-06-23_HAEC_siRNA_placa19/ICAM555_ROS488_VECad647_placa19_.2023-06-12-13-28-34	/scratch/iuricv/12-06-23_HAEC_siRNA_placa19/ICAM555_ROS488_VECad647_placa19_.2023-06-12-13-28-34	Done	255
-1	-1	-1	-1	369.0	0.0	0.0	2.5299999999997453	0.0	3.2800000000002	ICAM555_ROS488_VECad647_placa19__Plate_D_p00_0_D10f04d0.TIF	ICAM555_ROS488_VECad647_placa19__Plate_D_p00_0_D10f04d2.TIF	ICAM555_ROS488_VECad647_placa19__Plate_D_p00_0_D10f04d1.TIF	ICAM555_ROS488_VECad647_placa19__Plate_D_p00_0_D10f04d3.TIF	0	0	0	0	353	2964	1	1536	1536	1536	1536	353	b'eLtkZxrlG21KDJmunIuhQZqByWhTYtDFyGizZfDFyWgTaTDGijGVYgVUvdgBAEd4BIc='	6e374db0af39f5a66bb43f38147653fd	f9c2bf253842712f6a6d58d304e57866	d39593ad1b42993a668fc29b3554bcb5	7ceac6923dc87f057efe1fc80dcf7b29	1181.5665736912442	707.1966170845624	0.0	1189.1689750692522	672.9067796610169	0.0	0	0	0	0	0	0	0	/scratch/iuricv/12-06-23_HAEC_siRNA_placa19/ICAM555_ROS488_VECad647_placa19_.2023-06-12-13-28-34	/scratch/iuricv/12-06-23_HAEC_siRNA_placa19/ICAM555_ROS488_VECad647_placa19_.2023-06-12-13-28-34	/scratch/iuricv/12-06-23_HAEC_siRNA_placa19/ICAM555_ROS488_VECad647_placa19_.2023-06-12-13-28-34	/scratch/iuricv/12-06-23_HAEC_siRNA_placa19/ICAM555_ROS488_VECad647_placa19_.2023-06-12-13-28-34	Done	255
-1	-1	-1	-1	643.0	0.0	0.0	2.299999999999727	0.0	3.580000000000382	ICAM555_ROS488_VECad647_placa19__Plate_D_p00_0_D10f05d0.TIF	ICAM555_ROS488_VECad647_placa19__Plate_D_p00_0_D10f05d2.TIF	ICAM555_ROS488_VECad647_placa19__Plate_D_p00_0_D10f05d1.TIF	ICAM555_ROS488_VECad647_placa19__Plate_D_p00_0_D10f05d3.TIF	0	0	0	0	354	2964	1	1536	1536	1536	1536	354	b'eLtkZxrlG21KDJmunIuhQZqB6WhTYtDFyGizZfDFyWgTaTDGijGVYgVUvdgBAFIwBIs='	ee2fac9b241cb37c5c6c27d07317b546	96004bded1316ab93e3efecd3f5209f9	5d257f838f9a16febb37435e2d345660	57e946de87c23b0712aadbdceb8082ee	1096.8605894198715	734.275203254733	0.0	1136.017361111111	712.5217391304348	0.0	0	0	0	0	0	0	0	/scratch/iuricv/12-06-23_HAEC_siRNA_placa19/ICAM555_ROS488_VECad647_placa19_.2023-06-12-13-28-34	/scratch/iuricv/12-06-23_HAEC_siRNA_placa19/ICAM555_ROS488_VECad647_placa19_.2023-06-12-13-28-34	/scratch/iuricv/12-06-23_HAEC_siRNA_placa19/ICAM555_ROS488_VECad647_placa19_.2023-06-12-13-28-34	/scratch/iuricv/12-06-23_HAEC_siRNA_placa19/ICAM555_ROS488_VECad647_placa19_.2023-06-12-13-28-34	Done	255
-1	-1	-1	-1	651.0	0.0	0.0	2.630000000000109	0.0	2.5999999999994543	ICAM555_ROS488_VECad647_placa19__Plate_D_p00_0_D10f06d0.TIF	ICAM555_ROS488_VECad647_placa19__Plate_D_p00_0_D10f06d2.TIF	ICAM555_ROS488_VECad647_placa19__Plate_D_p00_0_D10f06d1.TIF	ICAM555_ROS488_VECad647_placa19__Plate_D_p00_0_D10f06d3.TIF	0	0	0	0	355	2964	1	1536	1536	1536	1536	355	b'eLtkZxrlG21KDJmunIuhwWhTYjDGyGizZfDFyWgTaTDGijGVYgVUvdgBAFzoBI8='	d7d8735c4f5f6a3fa0ffc3d558efd837	ae34f53777072b607bf8df63cd3d27d1	e3e7e4d474c81b1243b3bf28c667e82d	472de787f7ae3890939f38385d3d9ddb	966.4420251832175	704.6101005394455	0.0	939.0515463917526	698.3324468085107	0.0	0	0	0	0	0	0	0	/scratch/iuricv/12-06-23_HAEC_siRNA_placa19/ICAM555_ROS488_VECad647_placa19_.2023-06-12-13-28-34	/scratch/iuricv/12-06-23_HAEC_siRNA_placa19/ICAM555_ROS488_VECad647_placa19_.2023-06-12-13-28-34	/scratch/iuricv/12-06-23_HAEC_siRNA_placa19/ICAM555_ROS488_VECad647_placa19_.2023-06-12-13-28-34	/scratch/iuricv/12-06-23_HAEC_siRNA_placa19/ICAM555_ROS488_VECad647_placa19_.2023-06-12-13-28-34	Done	255
-1	-1	-1	-1	1290.0	0.0	0.0	2.4100000000003092	0.0	4.049999999999727	ICAM555_ROS488_VECad647_placa19__Plate_D_p00_0_D10f07d0.TIF	ICAM555_ROS488_VECad647_placa19__Plate_D_p00_0_D10f07d2.TIF	ICAM555_ROS488_VECad647_placa19__Plate_D_p00_0_D10f07d1.TIF	ICAM555_ROS488_VECad647_placa19__Plate_D_p00_0_D10f07d3.TIF	0	0	0	0	356	2964	1	1536	1536	1536	1536	356	b'eLtkZxrlG21KDJmunIuhQZqB+WhTYtDFyGizZfDFyWgTaTDGijGVYgVUvdgBAGegBJM='	3a50f7d4504928661f35def9f8794c6d	dbd11dcbc7a87d095a87e2a80faaf945	372b38362826ef7ceba3908a54b00db4	99a11ad0c75b3a7fd695c23bf50b2d2f	902.9834281054439	652.5237859040016	0.0	861.5846765197992	596.0530318670707	0.0	0	0	0	0	0	0	0	/scratch/iuricv/12-06-23_HAEC_siRNA_placa19/ICAM555_ROS488_VECad647_placa19_.2023-06-12-13-28-34	/scratch/iuricv/12-06-23_HAEC_siRNA_placa19/ICAM555_ROS488_VECad647_placa19_.2023-06-12-13-28-34	/scratch/iuricv/12-06-23_HAEC_siRNA_placa19/ICAM555_ROS488_VECad647_placa19_.2023-06-12-13-28-34	/scratch/iuricv/12-06-23_HAEC_siRNA_placa19/ICAM555_ROS488_VECad647_placa19_.2023-06-12-13-28-34	Done	255
-1	-1	-1	-1	1455.0	0.0	0.0	2.5099999999997635	0.0	3.8099999999999454	ICAM555_ROS488_VECad647_placa19__Plate_D_p00_0_D10f08d0.TIF	ICAM555_ROS488_VECad647_placa19__Plate_D_p00_0_D10f08d2.TIF	ICAM555_ROS488_VECad647_placa19__Plate_D_p00_0_D10f08d1.TIF	ICAM555_ROS488_VECad647_placa19__Plate_D_p00_0_D10f08d3.TIF	0	0	0	0	357	2964	1	1536	1536	1536	1536	357	b'eLtkZxrlG21KDJmunIuhQZqBxWhTYtDFyGizZfDFyWgTaTDGijGVYgVUvdgBAHJYBJc='	00c7f7ca7e6450f7b33651f9dcbf299f	4fbadaaba28086b15fc2e3fc4200f720	415dae9de4a1807a5c343fc42a0c3ef7	24a9fa5dd9254ca5b86033aef2e9ffe3	882.559155900633	910.4373010224132	0.0	820.6469135802469	994.9149484536083	0.0	0	0	0	0	0	0	0	/scratch/iuricv/12-06-23_HAEC_siRNA_placa19/ICAM555_ROS488_VECad647_placa19_.2023-06-12-13-28-34	/scratch/iuricv/12-06-23_HAEC_siRNA_placa19/ICAM555_ROS488_VECad647_placa19_.2023-06-12-13-28-34	/scratch/iuricv/12-06-23_HAEC_siRNA_placa19/ICAM555_ROS488_VECad647_placa19_.2023-06-12-13-28-34	/scratch/iuricv/12-06-23_HAEC_siRNA_placa19/ICAM555_ROS488_VECad647_placa19_.2023-06-12-13-28-34	Done	255
-1	-1	-1	-1	648.0	0.0	0.0	2.3600000000001273	0.0	2.5	ICAM555_ROS488_VECad647_placa19__Plate_D_p00_0_D10f09d0.TIF	ICAM555_ROS488_VECad647_placa19__Plate_D_p00_0_D10f09d2.TIF	ICAM555_ROS488_VECad647_placa19__Plate_D_p00_0_D10f09d1.TIF	ICAM555_ROS488_VECad647_placa19__Plate_D_p00_0_D10f09d3.TIF	0	0	0	0	358	2964	1	1536	1536	1536	1536	358	b'eLtkZxrlG21KDJmunIuhwWhXbjDGyGizZfDFyWgTaTDGijGVYgVUvdgBAH0QBJs='	2e98bada0f8dd45a9d5b102be5217b86	c3711a3b7d935a4ca05345bce503f211	b77ef9979a2b5ee0fae4233166232974	dbc806923a9ab0c5986e41c9e7ebea12	1028.422360747232	829.5758172722094	0.0	994.4237335996418	863.0163359889689	0.0	0	0	0	0	0	0	0	/scratch/iuricv/12-06-23_HAEC_siRNA_placa19/ICAM555_ROS488_VECad647_placa19_.2023-06-12-13-28-34	/scratch/iuricv/12-06-23_HAEC_siRNA_placa19/ICAM555_ROS488_VECad647_placa19_.2023-06-12-13-28-34	/scratch/iuricv/12-06-23_HAEC_siRNA_placa19/ICAM555_ROS488_VECad647_placa19_.2023-06-12-13-28-34	/scratch/iuricv/12-06-23_HAEC_siRNA_placa19/ICAM555_ROS488_VECad647_placa19_.2023-06-12-13-28-34	Done	255
-1	-1	-1	-1	626.0	0.0	0.0	2.4900000000002365	0.0	2.4299999999998363	ICAM555_ROS488_VECad647_placa19__Plate_D_p00_0_D10f10d0.TIF	ICAM555_ROS488_VECad647_placa19__Plate_D_p00_0_D10f10d2.TIF	ICAM555_ROS488_VECad647_placa19__Plate_D_p00_0_D10f10d1.TIF	ICAM555_ROS488_VECad647_placa19__Plate_D_p00_0_D10f10d3.TIF	0	0	0	0	359	2964	1	1536	1536	1536	1536	359	b'eLtkZxrlG21KDJmunIuhQZrh6Fjh4IuR0WbL4IuT0SbSYIwVYyrFCqh6sQMAJ1QEew=='	3c12a1d8b9ccadb15be1efb143699154	ac534fdfefaea069431135dab9896d63	d46ebeacfd87492f4a5c06905d1eca63	c80dc4318d2d875fadb78aa186050be9	1101.727988774992	808.7455496687271	0.0	1165.2397610197395	824.3899464459591	0.0	0	0	0	0	0	0	0	/scratch/iuricv/12-06-23_HAEC_siRNA_placa19/ICAM555_ROS488_VECad647_placa19_.2023-06-12-13-28-34	/scratch/iuricv/12-06-23_HAEC_siRNA_placa19/ICAM555_ROS488_VECad647_placa19_.2023-06-12-13-28-34	/scratch/iuricv/12-06-23_HAEC_siRNA_placa19/ICAM555_ROS488_VECad647_placa19_.2023-06-12-13-28-34	/scratch/iuricv/12-06-23_HAEC_siRNA_placa19/ICAM555_ROS488_VECad647_placa19_.2023-06-12-13-28-34	Done	255
-1	-1	-1	-1	444.0	0.0	0.0	2.469999999999345	0.0	2.1700000000005275	ICAM555_ROS488_VECad647_placa19__Plate_D_p00_0_D10f11d0.TIF	ICAM555_ROS488_VECad647_placa19__Plate_D_p00_0_D10f11d2.TIF	ICAM555_ROS488_VECad647_placa19__Plate_D_p00_0_D10f11d1.TIF	ICAM555_ROS488_VECad647_placa19__Plate_D_p00_0_D10f11d3.TIF	0	0	0	0	360	2964	1	1536	1536	1536	1536	360	b'eLtkZxrlG21KDJmunIuhQZqh4WhTYtDFyGizZfDFyWgTaTDGijGVYgVUvdgBADIMBH8='	c63292d8aa10e025e178f1d83638b35f	953ba3aba75519de885dc2282851c1e1	db2eed5ec63ae387c83c7ec3e148367d	3333b5f2c63e6124c9f881a78362ad8d	1081.072590836599	800.571214015798	0.0	1117.9009351692484	808.2572626220167	0.0	0	0	0	0	0	0	0	/scratch/iuricv/12-06-23_HAEC_siRNA_placa19/ICAM555_ROS488_VECad647_placa19_.2023-06-12-13-28-34	/scratch/iuricv/12-06-23_HAEC_siRNA_placa19/ICAM555_ROS488_VECad647_placa19_.2023-06-12-13-28-34	/scratch/iuricv/12-06-23_HAEC_siRNA_placa19/ICAM555_ROS488_VECad647_placa19_.2023-06-12-13-28-34	/scratch/iuricv/12-06-23_HAEC_siRNA_placa19/ICAM555_ROS488_VECad647_placa19_.2023-06-12-13-28-34	Done	255
-1	-1	-1	-1	1650.0	0.0	0.0	2.4299999999998363	0.0	4.670000000000073	ICAM555_ROS488_VECad647_placa19__Plate_D_p00_0_D11f00d0.TIF	ICAM555_ROS488_VECad647_placa19__Plate_D_p00_0_D11f00d2.TIF	ICAM555_ROS488_VECad647_placa19__Plate_D_p00_0_D11f00d1.TIF	ICAM555_ROS488_VECad647_placa19__Plate_D_p00_0_D11f00d3.TIF	0	0	0	0	361	2964	1	1536	1536	1536	1536	361	b'eLtkZxrlG21KDJmunIuh4ehY4WCMkdFmy+CLk9Em0mCMFWMqxQqoerEDACdcBHs='	28da71836bcca2538c80afe2b3f8f94f	cf97f8b0a620919bd1ede0904f676272	05faebed90c0dc53841439574f755243	ce8287b625cd078a17ceba5573a7cbe9	1205.2643716615123	668.5311859419787	0.0	1294.9382788121757	607.6199407362901	0.0	0	0	0	0	0	0	0	/scratch/iuricv/12-06-23_HAEC_siRNA_placa19/ICAM555_ROS488_VECad647_placa19_.2023-06-12-13-28-34	/scratch/iuricv/12-06-23_HAEC_siRNA_placa19/ICAM555_ROS488_VECad647_placa19_.2023-06-12-13-28-34	/scratch/iuricv/12-06-23_HAEC_siRNA_placa19/ICAM555_ROS488_VECad647_placa19_.2023-06-12-13-28-34	/scratch/iuricv/12-06-23_HAEC_siRNA_placa19/ICAM555_ROS488_VECad647_placa19_.2023-06-12-13-28-34	Done	255
-1	-1	-1	-1	1950.0	0.0	0.0	2.5	0.0	5.160000000000309	ICAM555_ROS488_VECad647_placa19__Plate_D_p00_0_D11f01d0.TIF	ICAM555_ROS488_VECad647_placa19__Plate_D_p00_0_D11f01d2.TIF	ICAM555_ROS488_VECad647_placa19__Plate_D_p00_0_D11f01d1.TIF	ICAM555_ROS488_VECad647_placa19__Plate_D_p00_0_D11f01d3.TIF	0	0	0	0	362	2964	1	1536	1536	1536	1536	362	b'eLtkZxrlG21KDJmunIuhYZqB4WhTYtDFyGizZfDFyWgTaTDGijGVYgVUvdgBADIUBH8='	55344937c84ea1925c80383dd2577d4e	582a87cd81b935bbf1b7ec74f2766a28	8dc260ca9a35dad54a98110e910459dd	902507a644ff7d7f2a92dbe1db745c1c	1281.4541729093442	846.741052281955	0.0	1415.928014302653	892.7122593718339	0.0	0	0	0	0	0	0	0	/scratch/iuricv/12-06-23_HAEC_siRNA_placa19/ICAM555_ROS488_VECad647_placa19_.2023-06-12-13-28-34	/scratch/iuricv/12-06-23_HAEC_siRNA_placa19/ICAM555_ROS488_VECad647_placa19_.2023-06-12-13-28-34	/scratch/iuricv/12-06-23_HAEC_siRNA_placa19/ICAM555_ROS488_VECad647_placa19_.2023-06-12-13-28-34	/scratch/iuricv/12-06-23_HAEC_siRNA_placa19/ICAM555_ROS488_VECad647_placa19_.2023-06-12-13-28-34	Done	255
-1	-1	-1	-1	980.0	0.0	0.0	2.3200000000001637	0.0	4.929999999999836	ICAM555_ROS488_VECad647_placa19__Plate_D_p00_0_D11f02d0.TIF	ICAM555_ROS488_VECad647_placa19__Plate_D_p00_0_D11f02d2.TIF	ICAM555_ROS488_VECad647_placa19__Plate_D_p00_0_D11f02d1.TIF	ICAM555_ROS488_VECad647_placa19__Plate_D_p00_0_D11f02d3.TIF	0	0	0	0	363	2964	1	1536	1536	1536	1536	363	b'eLtkZxrlG21KDJmunIuhYZqB0WhTYtDFyGizZfDFyWgTaTDGijGVYgVUvdgBADzMBIM='	443aa79ebef6a523f0113f64c1db684c	6e2d6c522eb98d75ea788ee7d175dc22	2031378448f1bead42df08bf7103967e	e3b9fbcb8bf0f5ef42a0177d3fc7e98d	1043.7087866221766	762.0197795031129	0.0	1030.2213810625465	748.3422959572845	0.0	0	0	0	0	0	0	0	/scratch/iuricv/12-06-23_HAEC_siRNA_placa19/ICAM555_ROS488_VECad647_placa19_.2023-06-12-13-28-34	/scratch/iuricv/12-06-23_HAEC_siRNA_placa19/ICAM555_ROS488_VECad647_placa19_.2023-06-12-13-28-34	/scratch/iuricv/12-06-23_HAEC_siRNA_placa19/ICAM555_ROS488_VECad647_placa19_.2023-06-12-13-28-34	/scratch/iuricv/12-06-23_HAEC_siRNA_placa19/ICAM555_ROS488_VECad647_placa19_.2023-06-12-13-28-34	Done	255
-1	-1	-1	-1	1009.0	0.0	0.0	2.569999999999709	0.0	3.4400000000005093	ICAM555_ROS488_VECad647_placa19__Plate_D_p00_0_D11f03d0.TIF	ICAM555_ROS488_VECad647_placa19__Plate_D_p00_0_D11f03d2.TIF	ICAM555_ROS488_VECad647_placa19__Plate_D_p00_0_D11f03d1.TIF	ICAM555_ROS488_VECad647_placa19__Plate_D_p00_0_D11f03d3.TIF	0	0	0	0	364	2964	1	1536	1536	1536	1536	364	b'eLtkZxrlG21KDJmunIuhISgfjDYlBluMjDZbBl+cjDaRBmOsGFMpVkDVix0AR4QEhw=='	db4b647035d41209ffc780e0025f412f	c03d701fce7cadd6ecf3181b956bb578	d94b75c1ba4eec29e37cd45457539330	85e11b7faa075532122b8944e8653111	1064.5656985757767	764.1504718939732	0.0	1096.206106870229	762.685496183206	0.0	0	0	0	0	0	0	0	/scratch/iuricv/12-06-23_HAEC_siRNA_placa19/ICAM555_ROS488_VECad647_placa19_.2023-06-12-13-28-34	/scratch/iuricv/12-06-23_HAEC_siRNA_placa19/ICAM555_ROS488_VECad647_placa19_.2023-06-12-13-28-34	/scratch/iuricv/12-06-23_HAEC_siRNA_placa19/ICAM555_ROS488_VECad647_placa19_.2023-06-12-13-28-34	/scratch/iuricv/12-06-23_HAEC_siRNA_placa19/ICAM555_ROS488_VECad647_placa19_.2023-06-12-13-28-34	Done	255
-1	-1	-1	-1	875.0	0.0	0.0	2.5500000000006366	0.0	2.950000000000273	ICAM555_ROS488_VECad647_placa19__Plate_D_p00_0_D11f04d0.TIF	ICAM555_ROS488_VECad647_placa19__Plate_D_p00_0_D11f04d2.TIF	ICAM555_ROS488_VECad647_placa19__Plate_D_p00_0_D11f04d1.TIF	ICAM555_ROS488_VECad647_placa19__Plate_D_p00_0_D11f04d3.TIF	0	0	0	0	365	2964	1	1536	1536	1536	1536	365	b'eLtkZxrlG21KDJmunIuhYZqByWhTYtDFyGizZfDFyWgTaTDGijGVYgVUvdgBAFI8BIs='	0dd5cdd1b83cc8aa0e2043851c04029a	ec2b8d6f67f14c4ac16555fabf0399b4	5de9b0b992f07abfbd4cc0bd1402c370	099f0b04848a476e79c9a042a179aca7	1044.2072623651065	724.153345875672	0.0	1040.3863636363637	719.5121951219512	0.0	0	0	0	0	0	0	0	/scratch/iuricv/12-06-23_HAEC_siRNA_placa19/ICAM555_ROS488_VECad647_placa19_.2023-06-12-13-28-34	/scratch/iuricv/12-06-23_HAEC_siRNA_placa19/ICAM555_ROS488_VECad647_placa19_.2023-06-12-13-28-34	/scratch/iuricv/12-06-23_HAEC_siRNA_placa19/ICAM555_ROS488_VECad647_placa19_.2023-06-12-13-28-34	/scratch/iuricv/12-06-23_HAEC_siRNA_placa19/ICAM555_ROS488_VECad647_placa19_.2023-06-12-13-28-34	Done	255
-1	-1	-1	-1	1101.0	0.0	0.0	2.3299999999999272	0.0	8.590000000000146	ICAM555_ROS488_VECad647_placa19__Plate_D_p00_0_D11f05d0.TIF	ICAM555_ROS488_VECad647_placa19__Plate_D_p00_0_D11f05d2.TIF	ICAM555_ROS488_VECad647_placa19__Plate_D_p00_0_D11f05d1.TIF	ICAM555_ROS488_VECad647_placa19__Plate_D_p00_0_D11f05d3.TIF	0	0	0	0	366	2964	1	1536	1536	1536	1536	366	b'eLtkZxrlG21KDJmunIuhYZqB6WhTYtDFyGizZfDFyWgTaTDGijGVYgVUvdgBAFz0BI8='	2ca0e0f1de3b4aaef5bb2c295f9c478a	663d4efc36f6ad9f3e8830d83da8f89d	4ef2380cdec1ec79faf30de5b976d482	2d5f7d785ec96e417afa0c4933389a50	1062.3627995170036	722.6442922713034	0.0	1071.904953145917	704.4597402597402	0.0	0	0	0	0	0	0	0	/scratch/iuricv/12-06-23_HAEC_siRNA_placa19/ICAM555_ROS488_VECad647_placa19_.2023-06-12-13-28-34	/scratch/iuricv/12-06-23_HAEC_siRNA_placa19/ICAM555_ROS488_VECad647_placa19_.2023-06-12-13-28-34	/scratch/iuricv/12-06-23_HAEC_siRNA_placa19/ICAM555_ROS488_VECad647_placa19_.2023-06-12-13-28-34	/scratch/iuricv/12-06-23_HAEC_siRNA_placa19/ICAM555_ROS488_VECad647_placa19_.2023-06-12-13-28-34	Done	255
-1	-1	-1	-1	1111.0	0.0	0.0	2.519999999999982	0.0	3.8600000000001273	ICAM555_ROS488_VECad647_placa19__Plate_D_p00_0_D11f06d0.TIF	ICAM555_ROS488_VECad647_placa19__Plate_D_p00_0_D11f06d2.TIF	ICAM555_ROS488_VECad647_placa19__Plate_D_p00_0_D11f06d1.TIF	ICAM555_ROS488_VECad647_placa19__Plate_D_p00_0_D11f06d3.TIF	0	0	0	0	367	2964	1	1536	1536	1536	1536	367	b'eLtkZxrlG21KDJmunIuh4WhTYjDGyGizZfDFyWgTaTDGijGVYgVUvdgBAGesBJM='	86be69f087cde8fc3732f1e8fd4ff4d7	df2b752c17af60b03a89c34e3d620db4	a4702abdc3d100301d718ef5262f8b65	deb417fa0871176085f21ae0a2d1ac0e	984.3105935011345	706.3836422703987	0.0	955.0571428571428	670.2299349240781	0.0	0	0	0	0	0	0	0	/scratch/iuricv/12-06-23_HAEC_siRNA_placa19/ICAM555_ROS488_VECad647_placa19_.2023-06-12-13-28-34	/scratch/iuricv/12-06-23_HAEC_siRNA_placa19/ICAM555_ROS488_VECad647_placa19_.2023-06-12-13-28-34	/scratch/iuricv/12-06-23_HAEC_siRNA_placa19/ICAM555_ROS488_VECad647_placa19_.2023-06-12-13-28-34	/scratch/iuricv/12-06-23_HAEC_siRNA_placa19/ICAM555_ROS488_VECad647_placa19_.2023-06-12-13-28-34	Done	255
-1	-1	-1	-1	1799.0	0.0	0.0	2.3299999999999272	0.0	7.410000000000309	ICAM555_ROS488_VECad647_placa19__Plate_D_p00_0_D11f07d0.TIF	ICAM555_ROS488_VECad647_placa19__Plate_D_p00_0_D11f07d2.TIF	ICAM555_ROS488_VECad647_placa19__Plate_D_p00_0_D11f07d1.TIF	ICAM555_ROS488_VECad647_placa19__Plate_D_p00_0_D11f07d3.TIF	0	0	0	0	368	2964	1	1536	1536	1536	1536	368	b'eLtkZxrlG21KDJmunIuhYZqB+WhTYtDFyGizZfDFyWgTaTDGijGVYgVUvdgBAHJkBJc='	0bade90362f0021ddf063c6233bb89ff	873d60e115798499fadb20160187a754	b1baebd1dc018370057e8531c168cfbe	e3fb58757039c6582186c0d792a4ace2	839.5446067087173	686.8374803884918	0.0	742.1695760598503	658.2182741116751	0.0	0	0	0	0	0	0	0	/scratch/iuricv/12-06-23_HAEC_siRNA_placa19/ICAM555_ROS488_VECad647_placa19_.2023-06-12-13-28-34	/scratch/iuricv/12-06-23_HAEC_siRNA_placa19/ICAM555_ROS488_VECad647_placa19_.2023-06-12-13-28-34	/scratch/iuricv/12-06-23_HAEC_siRNA_placa19/ICAM555_ROS488_VECad647_placa19_.2023-06-12-13-28-34	/scratch/iuricv/12-06-23_HAEC_siRNA_placa19/ICAM555_ROS488_VECad647_placa19_.2023-06-12-13-28-34	Done	255
-1	-1	-1	-1	2114.0	0.0	0.0	2.549999999999727	0.0	6.289999999999964	ICAM555_ROS488_VECad647_placa19__Plate_D_p00_0_D11f08d0.TIF	ICAM555_ROS488_VECad647_placa19__Plate_D_p00_0_D11f08d2.TIF	ICAM555_ROS488_VECad647_placa19__Plate_D_p00_0_D11f08d1.TIF	ICAM555_ROS488_VECad647_placa19__Plate_D_p00_0_D11f08d3.TIF	0	0	0	0	369	2964	1	1536	1536	1536	1536	369	b'eLtkZxrlG21KDJmunIuhYZqBxWhTYtDFyGizZfDFyWgTaTDGijGVYgVUvdgBAH0cBJs='	bc8f3bdc76ad3b6bb5ba8badb0bc44a5	43082c923021ef42f632cd9a6fb6091d	6d1814fdc1cfafd9181189c19d004db8	071babbfc818ec569db0b3b58344a054	784.1570541775352	828.8565774013321	0.0	661.7957013283478	855.1862144933818	0.0	0	0	0	0	0	0	0	/scratch/iuricv/12-06-23_HAEC_siRNA_placa19/ICAM555_ROS488_VECad647_placa19_.2023-06-12-13-28-34	/scratch/iuricv/12-06-23_HAEC_siRNA_placa19/ICAM555_ROS488_VECad647_placa19_.2023-06-12-13-28-34	/scratch/iuricv/12-06-23_HAEC_siRNA_placa19/ICAM555_ROS488_VECad647_placa19_.2023-06-12-13-28-34	/scratch/iuricv/12-06-23_HAEC_siRNA_placa19/ICAM555_ROS488_VECad647_placa19_.2023-06-12-13-28-34	Done	255
-1	-1	-1	-1	1225.0	0.0	0.0	2.2799999999997453	0.0	3.5300000000002	ICAM555_ROS488_VECad647_placa19__Plate_D_p00_0_D11f09d0.TIF	ICAM555_ROS488_VECad647_placa19__Plate_D_p00_0_D11f09d2.TIF	ICAM555_ROS488_VECad647_placa19__Plate_D_p00_0_D11f09d1.TIF	ICAM555_ROS488_VECad647_placa19__Plate_D_p00_0_D11f09d3.TIF	0	0	0	0	370	2964	1	1536	1536	1536	1536	370	b'eLtkZxrlG21KDJmunIuh4WhXbjDGyGizZfDFyWgTaTDGijGVYgVUvdgBAIfUBJ8='	cc4181e3a14ed9b5f53e7583d3b1d4ea	f6d062ee4d60a10c49748c5ee4aa0fd0	8f896f5b63535511ce6407d374c2889f	215c1dac16d50886f589a66ce30732db	975.9748482462358	810.617127028474	0.0	958.7741935483871	834.5106837606837	0.0	0	0	0	0	0	0	0	/scratch/iuricv/12-06-23_HAEC_siRNA_placa19/ICAM555_ROS488_VECad647_placa19_.2023-06-12-13-28-34	/scratch/iuricv/12-06-23_HAEC_siRNA_placa19/ICAM555_ROS488_VECad647_placa19_.2023-06-12-13-28-34	/scratch/iuricv/12-06-23_HAEC_siRNA_placa19/ICAM555_ROS488_VECad647_placa19_.2023-06-12-13-28-34	/scratch/iuricv/12-06-23_HAEC_siRNA_placa19/ICAM555_ROS488_VECad647_placa19_.2023-06-12-13-28-34	Done	255
-1	-1	-1	-1	1176.0	0.0	0.0	2.4899999999997817	0.0	3.430000000000291	ICAM555_ROS488_VECad647_placa19__Plate_D_p00_0_D11f10d0.TIF	ICAM555_ROS488_VECad647_placa19__Plate_D_p00_0_D11f10d2.TIF	ICAM555_ROS488_VECad647_placa19__Plate_D_p00_0_D11f10d1.TIF	ICAM555_ROS488_VECad647_placa19__Plate_D_p00_0_D11f10d3.TIF	0	0	0	0	371	2964	1	1536	1536	1536	1536	371	b'eLtkZxrlG21KDJmunIuhYZrh6Fjh4IuR0WbL4IuT0SbSYIwVYyrFCqh6sQMAMhgEfw=='	3b083203defa79cf17f99ee19425145a	5337de0d76b1af2645dab203ac6e20f7	f87e48e4438897abc4849d0909d655cb	c1db937d185f146cec28d08511c5668f	1065.7909120699537	804.9408346346248	0.0	1085.854430894309	832.3397379197379	0.0	0	0	0	0	0	0	0	/scratch/iuricv/12-06-23_HAEC_siRNA_placa19/ICAM555_ROS488_VECad647_placa19_.2023-06-12-13-28-34	/scratch/iuricv/12-06-23_HAEC_siRNA_placa19/ICAM555_ROS488_VECad647_placa19_.2023-06-12-13-28-34	/scratch/iuricv/12-06-23_HAEC_siRNA_placa19/ICAM555_ROS488_VECad647_placa19_.2023-06-12-13-28-34	/scratch/iuricv/12-06-23_HAEC_siRNA_placa19/ICAM555_ROS488_VECad647_placa19_.2023-06-12-13-28-34	Done	255
-1	-1	-1	-1	990.0	0.0	0.0	2.3299999999999272	0.0	3.2600000000002183	ICAM555_ROS488_VECad647_placa19__Plate_D_p00_0_D11f11d0.TIF	ICAM555_ROS488_VECad647_placa19__Plate_D_p00_0_D11f11d2.TIF	ICAM555_ROS488_VECad647_placa19__Plate_D_p00_0_D11f11d1.TIF	ICAM555_ROS488_VECad647_placa19__Plate_D_p00_0_D11f11d3.TIF	0	0	0	0	372	2964	1	1536	1536	1536	1536	372	b'eLtkZxrlG21KDJmunIuhYZqh4WhTYtDFyGizZfDFyWgTaTDGijGVYgVUvdgBADzQBIM='	4d664fa32157dac81c04a0257345be5d	95840f84c56ae3c0785d5775fddf7994	9f63301f24987548e25e8dc76d677f51	3d2a55f421adf03e23b13d39daaa1572	1064.1520490650903	787.1221231934322	0.0	1071.2980892654123	815.2057709106791	0.0	0	0	0	0	0	0	0	/scratch/iuricv/12-06-23_HAEC_siRNA_placa19/ICAM555_ROS488_VECad647_placa19_.2023-06-12-13-28-34	/scratch/iuricv/12-06-23_HAEC_siRNA_placa19/ICAM555_ROS488_VECad647_placa19_.2023-06-12-13-28-34	/scratch/iuricv/12-06-23_HAEC_siRNA_placa19/ICAM555_ROS488_VECad647_placa19_.2023-06-12-13-28-34	/scratch/iuricv/12-06-23_HAEC_siRNA_placa19/ICAM555_ROS488_VECad647_placa19_.2023-06-12-13-28-34	Done	255
-1	-1	-1	-1	816.0	0.0	0.0	2.7899999999999636	0.0	2.6599999999998545	ICAM555_ROS488_VECad647_placa19__Plate_D_p00_0_E02f00d0.TIF	ICAM555_ROS488_VECad647_placa19__Plate_D_p00_0_E02f00d2.TIF	ICAM555_ROS488_VECad647_placa19__Plate_D_p00_0_E02f00d1.TIF	ICAM555_ROS488_VECad647_placa19__Plate_D_p00_0_E02f00d3.TIF	0	0	0	0	373	2964	1	1536	1536	1536	1536	373	b'eLtkZxrlG21KDJmunOvoWOHgjJHRZsvgi5PRJtJgjBVjKsUKqHqxAwAyJAR/'	db605af6b596e99fc477f90bb4fcd7fe	9d87235f43820a3de018fe5bc03143c1	1000e9d05d653b296e616b829c05de31	d118b1e8a6e2ab6b15511178c8fe4eeb	1099.9889986755552	733.5717452183642	0.0	1119.793678574833	718.8722410483497	0.0	0	0	0	0	0	0	0	/scratch/iuricv/12-06-23_HAEC_siRNA_placa19/ICAM555_ROS488_VECad647_placa19_.2023-06-12-13-28-34	/scratch/iuricv/12-06-23_HAEC_siRNA_placa19/ICAM555_ROS488_VECad647_placa19_.2023-06-12-13-28-34	/scratch/iuricv/12-06-23_HAEC_siRNA_placa19/ICAM555_ROS488_VECad647_placa19_.2023-06-12-13-28-34	/scratch/iuricv/12-06-23_HAEC_siRNA_placa19/ICAM555_ROS488_VECad647_placa19_.2023-06-12-13-28-34	Done	255
-1	-1	-1	-1	1485.0	0.0	0.0	2.369999999999891	0.0	7.3299999999994725	ICAM555_ROS488_VECad647_placa19__Plate_D_p00_0_E02f01d0.TIF	ICAM555_ROS488_VECad647_placa19__Plate_D_p00_0_E02f01d2.TIF	ICAM555_ROS488_VECad647_placa19__Plate_D_p00_0_E02f01d1.TIF	ICAM555_ROS488_VECad647_placa19__Plate_D_p00_0_E02f01d3.TIF	0	0	0	0	374	2964	1	1536	1536	1536	1536	374	b'eLtkZxrlG21KDJmunCsoHxiONiUGXYyMNlsGX5yMNpEGY6wYUylWQNWLHQA83ASD'	1712dc2e25a0f7c7d9b12b680099ce77	a96864dd3246bb8efe8a0c646996d143	fa72c0e37eb5568e39032446c84a7b34	494426289927523f1232e790478e7f70	1207.5575198724453	822.5343654189692	0.0	1297.375	877.6728538283063	0.0	0	0	0	0	0	0	0	/scratch/iuricv/12-06-23_HAEC_siRNA_placa19/ICAM555_ROS488_VECad647_placa19_.2023-06-12-13-28-34	/scratch/iuricv/12-06-23_HAEC_siRNA_placa19/ICAM555_ROS488_VECad647_placa19_.2023-06-12-13-28-34	/scratch/iuricv/12-06-23_HAEC_siRNA_placa19/ICAM555_ROS488_VECad647_placa19_.2023-06-12-13-28-34	/scratch/iuricv/12-06-23_HAEC_siRNA_placa19/ICAM555_ROS488_VECad647_placa19_.2023-06-12-13-28-34	Done	255
-1	-1	-1	-1	412.0	0.0	0.0	2.7600000000002183	0.0	2.2799999999997453	ICAM555_ROS488_VECad647_placa19__Plate_D_p00_0_E02f02d0.TIF	ICAM555_ROS488_VECad647_placa19__Plate_D_p00_0_E02f02d2.TIF	ICAM555_ROS488_VECad647_placa19__Plate_D_p00_0_E02f02d1.TIF	ICAM555_ROS488_VECad647_placa19__Plate_D_p00_0_E02f02d3.TIF	0	0	0	0	375	2964	1	1536	1536	1536	1536	375	b'eLtkZxrlG21KDJmunCsoHxiNNiUGXYyMNlsGX5yMNpEGY6wYUylWQNWLHQBHlASH'	17e3ff09ae136ca5d48e4f0da4f9d0f1	8a652e8f39c0807fc6e6a56f905188af	3908e1488ae04cbeb42678cd2467187b	d099a5fbb3a1c07952b22fd2b0ecc496	1275.61401600013	777.485615718079	0.0	1357.0361432171721	825.3778197308549	0.0	0	0	0	0	0	0	0	/scratch/iuricv/12-06-23_HAEC_siRNA_placa19/ICAM555_ROS488_VECad647_placa19_.2023-06-12-13-28-34	/scratch/iuricv/12-06-23_HAEC_siRNA_placa19/ICAM555_ROS488_VECad647_placa19_.2023-06-12-13-28-34	/scratch/iuricv/12-06-23_HAEC_siRNA_placa19/ICAM555_ROS488_VECad647_placa19_.2023-06-12-13-28-34	/scratch/iuricv/12-06-23_HAEC_siRNA_placa19/ICAM555_ROS488_VECad647_placa19_.2023-06-12-13-28-34	Done	255
-1	-1	-1	-1	412.0	0.0	0.0	2.330000000000382	0.0	2.1599999999998545	ICAM555_ROS488_VECad647_placa19__Plate_D_p00_0_E02f03d0.TIF	ICAM555_ROS488_VECad647_placa19__Plate_D_p00_0_E02f03d2.TIF	ICAM555_ROS488_VECad647_placa19__Plate_D_p00_0_E02f03d1.TIF	ICAM555_ROS488_VECad647_placa19__Plate_D_p00_0_E02f03d3.TIF	0	0	0	0	376	2964	1	1536	1536	1536	1536	376	b'eLtkZxrlG21KDJmunCskH4w2JQZbjIw2WwZfnIw2kQZjrBhTKVZA1YsdAFJMBIs='	5c424cd23d9bab63363734d8acebc326	e9637b365d438deb2958298dc09f0c6b	3a520ff80f135185820f1d73d8f549e7	1741e9e56977b3810bcf0e60807df04e	1049.9857460476644	733.4101332691959	0.0	1028.0206221198157	711.0277893881342	0.0	0	0	0	0	0	0	0	/scratch/iuricv/12-06-23_HAEC_siRNA_placa19/ICAM555_ROS488_VECad647_placa19_.2023-06-12-13-28-34	/scratch/iuricv/12-06-23_HAEC_siRNA_placa19/ICAM555_ROS488_VECad647_placa19_.2023-06-12-13-28-34	/scratch/iuricv/12-06-23_HAEC_siRNA_placa19/ICAM555_ROS488_VECad647_placa19_.2023-06-12-13-28-34	/scratch/iuricv/12-06-23_HAEC_siRNA_placa19/ICAM555_ROS488_VECad647_placa19_.2023-06-12-13-28-34	Done	255
-1	-1	-1	-1	375.0	0.0	0.0	2.4599999999995816	0.0	2.099999999999909	ICAM555_ROS488_VECad647_placa19__Plate_D_p00_0_E02f04d0.TIF	ICAM555_ROS488_VECad647_placa19__Plate_D_p00_0_E02f04d2.TIF	ICAM555_ROS488_VECad647_placa19__Plate_D_p00_0_E02f04d1.TIF	ICAM555_ROS488_VECad647_placa19__Plate_D_p00_0_E02f04d3.TIF	0	0	0	0	377	2964	1	1536	1536	1536	1536	377	b'eLtkZxrlG21KDJmunCsoH5iMNiUGXYyMNlsGX5yMNpEGY6wYUylWQNWLHQBdBASP'	5e643d194008df0a29d3f742cfb70448	16bc2e241786e7f723e714132fe63aa5	2a226c6cf7d67da29ed2a4c024fb146a	6ff98e79143fb680bc4f2d97f8f540cb	1142.9651517258606	773.6275727473906	0.0	1199.4171428571428	795.0	0.0	0	0	0	0	0	0	0	/scratch/iuricv/12-06-23_HAEC_siRNA_placa19/ICAM555_ROS488_VECad647_placa19_.2023-06-12-13-28-34	/scratch/iuricv/12-06-23_HAEC_siRNA_placa19/ICAM555_ROS488_VECad647_placa19_.2023-06-12-13-28-34	/scratch/iuricv/12-06-23_HAEC_siRNA_placa19/ICAM555_ROS488_VECad647_placa19_.2023-06-12-13-28-34	/scratch/iuricv/12-06-23_HAEC_siRNA_placa19/ICAM555_ROS488_VECad647_placa19_.2023-06-12-13-28-34	Done	255
-1	-1	-1	-1	573.0	0.0	0.0	2.430000000000291	0.0	3.0200000000004366	ICAM555_ROS488_VECad647_placa19__Plate_D_p00_0_E02f05d0.TIF	ICAM555_ROS488_VECad647_placa19__Plate_D_p00_0_E02f05d2.TIF	ICAM555_ROS488_VECad647_placa19__Plate_D_p00_0_E02f05d1.TIF	ICAM555_ROS488_VECad647_placa19__Plate_D_p00_0_E02f05d3.TIF	0	0	0	0	378	2964	1	1536	1536	1536	1536	378	b'eLtkZxrlG21KDJmunCsoH5iONiUGXYyMNlsGX5yMNpEGY6wYUylWQNWLHQBnvAST'	59c6de4d5b1bcab3873339b14654df9d	bba3c7e5c5b20a9139475bd9cd914f97	181df535f097dca94e5bdeb50969af71	982281cb1ef42fe98f2291602253dd2f	1043.358821790639	726.28229900762	0.0	1091.1873963515754	720.9509043927649	0.0	0	0	0	0	0	0	0	/scratch/iuricv/12-06-23_HAEC_siRNA_placa19/ICAM555_ROS488_VECad647_placa19_.2023-06-12-13-28-34	/scratch/iuricv/12-06-23_HAEC_siRNA_placa19/ICAM555_ROS488_VECad647_placa19_.2023-06-12-13-28-34	/scratch/iuricv/12-06-23_HAEC_siRNA_placa19/ICAM555_ROS488_VECad647_placa19_.2023-06-12-13-28-34	/scratch/iuricv/12-06-23_HAEC_siRNA_placa19/ICAM555_ROS488_VECad647_placa19_.2023-06-12-13-28-34	Done	255
-1	-1	-1	-1	423.0	0.0	0.0	2.269999999999982	0.0	2.1899999999996	ICAM555_ROS488_VECad647_placa19__Plate_D_p00_0_E02f06d0.TIF	ICAM555_ROS488_VECad647_placa19__Plate_D_p00_0_E02f06d2.TIF	ICAM555_ROS488_VECad647_placa19__Plate_D_p00_0_E02f06d1.TIF	ICAM555_ROS488_VECad647_placa19__Plate_D_p00_0_E02f06d3.TIF	0	0	0	0	379	2964	1	1536	1536	1536	1536	379	b'eLtkZxrlG21KDJmunOtoU2Jwxshos2XwxcloE2kwxooxlWIFVL3YAQBydASX'	9700286efc9c5d6455ce6871d00bca2b	086afe99cab28727f088a149d4c668ca	1cd25f8f840f26fdba69c096ac196876	4caaec5441652d307931f95bdb4a7ee2	877.4290737420716	652.339535375545	0.0	818.5169491525423	589.6540697674419	0.0	0	0	0	0	0	0	0	/scratch/iuricv/12-06-23_HAEC_siRNA_placa19/ICAM555_ROS488_VECad647_placa19_.2023-06-12-13-28-34	/scratch/iuricv/12-06-23_HAEC_siRNA_placa19/ICAM555_ROS488_VECad647_placa19_.2023-06-12-13-28-34	/scratch/iuricv/12-06-23_HAEC_siRNA_placa19/ICAM555_ROS488_VECad647_placa19_.2023-06-12-13-28-34	/scratch/iuricv/12-06-23_HAEC_siRNA_placa19/ICAM555_ROS488_VECad647_placa19_.2023-06-12-13-28-34	Done	255
[truncated: 2,585 more rows]
[truncated: 15 more columns]
