# Supplementary material for: Integrated systems biology approach identifies gene targets for endothelial dysfunction
Source: Mol Syst Biol. 2023 Nov 30;19(12):e11462. doi: 10.15252/msb.202211462 (PMC10698507; doi:10.15252/msb.202211462)
Supplement: Supplementary file 5 — Dataset EV2 [file MSB-19-e11462-s016.zip › Dataset_EV1/05-06-23_HAEC_siRNA_siRNA_plates_5_6_nuclei_count_Image.csv]

Channel_dapi	Channel_icam	Channel_ros	Channel_vecad	Count_nuclei	ExecutionTime_01Images	ExecutionTime_02Metadata	ExecutionTime_03NamesAndTypes	ExecutionTime_04Groups	ExecutionTime_05RunStarDist	FileName_dapi	FileName_icam	FileName_ros	FileName_vecad	Frame_dapi	Frame_icam	Frame_ros	Frame_vecad	Group_Index	Group_Number	Height_dapi	Height_icam	Height_ros	Height_vecad	ImageNumber	ImageSet_ImageSet	MD5Digest_dapi	MD5Digest_icam	MD5Digest_ros	MD5Digest_vecad	Mean_nuclei_Location_Center_X	Mean_nuclei_Location_Center_Y	Mean_nuclei_Location_Center_Z	Median_nuclei_Location_Center_X	Median_nuclei_Location_Center_Y	Median_nuclei_Location_Center_Z	Metadata_Frame	Metadata_Series	ModuleError_01Images	ModuleError_02Metadata	ModuleError_03NamesAndTypes	ModuleError_04Groups	ModuleError_05RunStarDist	PathName_dapi	PathName_icam	PathName_ros	PathName_vecad	ProcessingStatus	Scaling_dapi	Scaling_icam
-1	-1	-1	-1	1397.0	0.0	0.0	2.84375	0.0	10.703125	ICAM555_ROS488_VECad647_placa15__Plate_D_p00_0_B02f00d0.TIF	ICAM555_ROS488_VECad647_placa15__Plate_D_p00_0_B02f00d2.TIF	ICAM555_ROS488_VECad647_placa15__Plate_D_p00_0_B02f00d1.TIF	ICAM555_ROS488_VECad647_placa15__Plate_D_p00_0_B02f00d3.TIF	0	0	0	0	1	1	1536	1536	1536	1536	1	b'eLuCHPahG223DJLSaXQIYljH0WgbaSjE0mh7bGjEkzGV4glUTdkBANT1GZs='	2202f5f773182341ae2eff47b8a4f0c5	368f85ddfee33d389252f5781f2b24fb	0ccd9644b563586a2cf47f6cda0911e7	4d81abb4a808464e7fe5663eca3b4e46	1101.4169432939138	726.3183686170713	0.0	1105.6992481203008	708.0246913580247	0.0	0	0	0	0	0	0	0	C:\Users\EVOS\Documents\Miriam\05-06-23_HAEC_siRNA_placa15\ICAM555_ROS488_VECad647_placa15_.2023-06-05-13-58-53	C:\Users\EVOS\Documents\Miriam\05-06-23_HAEC_siRNA_placa15\ICAM555_ROS488_VECad647_placa15_.2023-06-05-13-58-53	C:\Users\EVOS\Documents\Miriam\05-06-23_HAEC_siRNA_placa15\ICAM555_ROS488_VECad647_placa15_.2023-06-05-13-58-53	C:\Users\EVOS\Documents\Miriam\05-06-23_HAEC_siRNA_placa15\ICAM555_ROS488_VECad647_placa15_.2023-06-05-13-58-53	Done	255	255
-1	-1	-1	-1	1476.0	0.0	0.0	2.625	0.0	15.03125	ICAM555_ROS488_VECad647_placa15__Plate_D_p00_0_B02f01d0.TIF	ICAM555_ROS488_VECad647_placa15__Plate_D_p00_0_B02f01d2.TIF	ICAM555_ROS488_VECad647_placa15__Plate_D_p00_0_B02f01d1.TIF	ICAM555_ROS488_VECad647_placa15__Plate_D_p00_0_B02f01d3.TIF	0	0	0	0	2	1	1536	1536	1536	1536	2	b'eLuCHPahG223DJLSiewhCMPRdssQiKPRNtJQiKXR9tjQiCdjKsUTqJqyAwDgGRmf'	c24dd8955a6d884c87d3355995ce9da8	f0f6cf2325807554808f942183022e35	1b31e08f01e92eb93a817865afcbd906	545982ace9a7cc86a935870d51f15516	1105.6905206610122	790.7522118206176	0.0	1155.7238407494146	806.045985060691	0.0	0	0	0	0	0	0	0	C:\Users\EVOS\Documents\Miriam\05-06-23_HAEC_siRNA_placa15\ICAM555_ROS488_VECad647_placa15_.2023-06-05-13-58-53	C:\Users\EVOS\Documents\Miriam\05-06-23_HAEC_siRNA_placa15\ICAM555_ROS488_VECad647_placa15_.2023-06-05-13-58-53	C:\Users\EVOS\Documents\Miriam\05-06-23_HAEC_siRNA_placa15\ICAM555_ROS488_VECad647_placa15_.2023-06-05-13-58-53	C:\Users\EVOS\Documents\Miriam\05-06-23_HAEC_siRNA_placa15\ICAM555_ROS488_VECad647_placa15_.2023-06-05-13-58-53	Done	255	255
-1	-1	-1	-1	983.0	0.0	0.0	2.03125	0.0	5.09375	ICAM555_ROS488_VECad647_placa15__Plate_D_p00_0_B02f02d0.TIF	ICAM555_ROS488_VECad647_placa15__Plate_D_p00_0_B02f02d2.TIF	ICAM555_ROS488_VECad647_placa15__Plate_D_p00_0_B02f02d1.TIF	ICAM555_ROS488_VECad647_placa15__Plate_D_p00_0_B02f02d3.TIF	0	0	0	0	3	1	1536	1536	1536	1536	3	b'eLuCHPahG223DJLSiewhCKPRdssQiKPRNtJQiKXR9tjQiCdjKsUTqJqyAwDrPRmj'	76c7f402788eb900abc8f58670d83a66	4977d9976fad31406a4e61d24fea2c3f	719c2f36be9578957eeb9b41b26a5944	30028c007b59e1f6040ee1959ced3d66	1048.9933596856422	748.1965465714984	0.0	1055.168776371308	734.2727272727273	0.0	0	0	0	0	0	0	0	C:\Users\EVOS\Documents\Miriam\05-06-23_HAEC_siRNA_placa15\ICAM555_ROS488_VECad647_placa15_.2023-06-05-13-58-53	C:\Users\EVOS\Documents\Miriam\05-06-23_HAEC_siRNA_placa15\ICAM555_ROS488_VECad647_placa15_.2023-06-05-13-58-53	C:\Users\EVOS\Documents\Miriam\05-06-23_HAEC_siRNA_placa15\ICAM555_ROS488_VECad647_placa15_.2023-06-05-13-58-53	C:\Users\EVOS\Documents\Miriam\05-06-23_HAEC_siRNA_placa15\ICAM555_ROS488_VECad647_placa15_.2023-06-05-13-58-53	Done	255	255
-1	-1	-1	-1	930.0	0.0	0.0	4.234375	0.0	6.3125	ICAM555_ROS488_VECad647_placa15__Plate_D_p00_0_B02f03d0.TIF	ICAM555_ROS488_VECad647_placa15__Plate_D_p00_0_B02f03d2.TIF	ICAM555_ROS488_VECad647_placa15__Plate_D_p00_0_B02f03d1.TIF	ICAM555_ROS488_VECad647_placa15__Plate_D_p00_0_B02f03d3.TIF	0	0	0	0	4	1	1536	1536	1536	1536	4	b'eLuCHPahG223DJLSiewhCOPRdssQiKPRNtJQiKXR9tjQiCdjKsUTqJqyAwD2YRmn'	85cece1d1371eb6bb41f1f1ace08e947	13a059edb53061737c679fb736953587	f0c4f44bf1c44f171ef5589b4e217175	ae5e69a1d3a63357bd7b4b51db859875	1039.177172824087	774.3602426154509	0.0	1048.422896380212	780.5993922791108	0.0	0	0	0	0	0	0	0	C:\Users\EVOS\Documents\Miriam\05-06-23_HAEC_siRNA_placa15\ICAM555_ROS488_VECad647_placa15_.2023-06-05-13-58-53	C:\Users\EVOS\Documents\Miriam\05-06-23_HAEC_siRNA_placa15\ICAM555_ROS488_VECad647_placa15_.2023-06-05-13-58-53	C:\Users\EVOS\Documents\Miriam\05-06-23_HAEC_siRNA_placa15\ICAM555_ROS488_VECad647_placa15_.2023-06-05-13-58-53	C:\Users\EVOS\Documents\Miriam\05-06-23_HAEC_siRNA_placa15\ICAM555_ROS488_VECad647_placa15_.2023-06-05-13-58-53	Done	255	255
-1	-1	-1	-1	739.0	0.0	0.0	2.015625	0.0	4.796875	ICAM555_ROS488_VECad647_placa15__Plate_D_p00_0_B02f04d0.TIF	ICAM555_ROS488_VECad647_placa15__Plate_D_p00_0_B02f04d2.TIF	ICAM555_ROS488_VECad647_placa15__Plate_D_p00_0_B02f04d1.TIF	ICAM555_ROS488_VECad647_placa15__Plate_D_p00_0_B02f04d3.TIF	0	0	0	0	5	1	1536	1536	1536	1536	5	b'eLuCHPahG223DJLSiewhCJPRdssQiKPRNtJQiKXR9tjQiCdjKsUTqJqyAwABlBmr'	aca41eaf74b62abda4ecf8eead7434d7	f3a270a9427e4d8011bf0012fc824c32	eccf42e14b4312efa72e58dded78e583	286d144d46dec70115c8ae424a02835d	1093.6118065304163	722.9842794915445	0.0	1125.726368159204	738.8558823529412	0.0	0	0	0	0	0	0	0	C:\Users\EVOS\Documents\Miriam\05-06-23_HAEC_siRNA_placa15\ICAM555_ROS488_VECad647_placa15_.2023-06-05-13-58-53	C:\Users\EVOS\Documents\Miriam\05-06-23_HAEC_siRNA_placa15\ICAM555_ROS488_VECad647_placa15_.2023-06-05-13-58-53	C:\Users\EVOS\Documents\Miriam\05-06-23_HAEC_siRNA_placa15\ICAM555_ROS488_VECad647_placa15_.2023-06-05-13-58-53	C:\Users\EVOS\Documents\Miriam\05-06-23_HAEC_siRNA_placa15\ICAM555_ROS488_VECad647_placa15_.2023-06-05-13-58-53	Done	255	255
-1	-1	-1	-1	941.0	0.0	0.0	2.21875	0.0	5.296875	ICAM555_ROS488_VECad647_placa15__Plate_D_p00_0_B02f05d0.TIF	ICAM555_ROS488_VECad647_placa15__Plate_D_p00_0_B02f05d2.TIF	ICAM555_ROS488_VECad647_placa15__Plate_D_p00_0_B02f05d1.TIF	ICAM555_ROS488_VECad647_placa15__Plate_D_p00_0_B02f05d3.TIF	0	0	0	0	6	1	1536	1536	1536	1536	6	b'eLuCHPahG223DJLSiewhCNPRdssQiKPRNtJQiKXR9tjQiCdjKsUTqJqyAwAMuBmv'	90c7a7b3de9491e312d1c45fdfdb53d3	25f215b3eed9811a33486904d8888b35	d0615f5247f8c8a38b854f2f173ab65f	98ce115a759135fb8974f7b88a0b3e62	1047.6667308385777	727.2807730889533	0.0	1061.965601965602	715.1222493887531	0.0	0	0	0	0	0	0	0	C:\Users\EVOS\Documents\Miriam\05-06-23_HAEC_siRNA_placa15\ICAM555_ROS488_VECad647_placa15_.2023-06-05-13-58-53	C:\Users\EVOS\Documents\Miriam\05-06-23_HAEC_siRNA_placa15\ICAM555_ROS488_VECad647_placa15_.2023-06-05-13-58-53	C:\Users\EVOS\Documents\Miriam\05-06-23_HAEC_siRNA_placa15\ICAM555_ROS488_VECad647_placa15_.2023-06-05-13-58-53	C:\Users\EVOS\Documents\Miriam\05-06-23_HAEC_siRNA_placa15\ICAM555_ROS488_VECad647_placa15_.2023-06-05-13-58-53	Done	255	255
-1	-1	-1	-1	1022.0	0.0	0.0	2.0	0.0	5.359375	ICAM555_ROS488_VECad647_placa15__Plate_D_p00_0_B02f06d0.TIF	ICAM555_ROS488_VECad647_placa15__Plate_D_p00_0_B02f06d2.TIF	ICAM555_ROS488_VECad647_placa15__Plate_D_p00_0_B02f06d1.TIF	ICAM555_ROS488_VECad647_placa15__Plate_D_p00_0_B02f06d3.TIF	0	0	0	0	7	1	1536	1536	1536	1536	7	b'eLuCHPahG223DJLSiewhiNF2y1CIo9E20lCIpdH22NCIJ2MqxROomrIDABfcGbM='	f618a443099493290bf6d5075da7850a	e8a005564a20133e72496238d503a424	59a52a67704efb024ec0716cb7e7745c	b6de57edca7dbe18b52b68e18c944b88	990.2863523542173	716.550818700019	0.0	956.5060120900661	701.3268972402864	0.0	0	0	0	0	0	0	0	C:\Users\EVOS\Documents\Miriam\05-06-23_HAEC_siRNA_placa15\ICAM555_ROS488_VECad647_placa15_.2023-06-05-13-58-53	C:\Users\EVOS\Documents\Miriam\05-06-23_HAEC_siRNA_placa15\ICAM555_ROS488_VECad647_placa15_.2023-06-05-13-58-53	C:\Users\EVOS\Documents\Miriam\05-06-23_HAEC_siRNA_placa15\ICAM555_ROS488_VECad647_placa15_.2023-06-05-13-58-53	C:\Users\EVOS\Documents\Miriam\05-06-23_HAEC_siRNA_placa15\ICAM555_ROS488_VECad647_placa15_.2023-06-05-13-58-53	Done	255	255
-1	-1	-1	-1	1473.0	0.0	0.0	2.21875	0.0	6.203125	ICAM555_ROS488_VECad647_placa15__Plate_D_p00_0_B02f07d0.TIF	ICAM555_ROS488_VECad647_placa15__Plate_D_p00_0_B02f07d2.TIF	ICAM555_ROS488_VECad647_placa15__Plate_D_p00_0_B02f07d1.TIF	ICAM555_ROS488_VECad647_placa15__Plate_D_p00_0_B02f07d3.TIF	0	0	0	0	8	1	1536	1536	1536	1536	8	b'eLuCHPahG223DJLSiewhCPPRdssQiKPRNtJQiKXR9tjQiCdjKsUTqJqyAwAjABm3'	be1109d7a14a96e17df93e48492173e6	4ae2643f81629d46a9b3c5628c0389ec	69adb8d6ee5e6522308c9354530c10e0	6b6f697a25ac4b2254571630f73e5882	955.1607865253925	732.3777247027134	0.0	908.620178041543	719.0601503759399	0.0	0	0	0	0	0	0	0	C:\Users\EVOS\Documents\Miriam\05-06-23_HAEC_siRNA_placa15\ICAM555_ROS488_VECad647_placa15_.2023-06-05-13-58-53	C:\Users\EVOS\Documents\Miriam\05-06-23_HAEC_siRNA_placa15\ICAM555_ROS488_VECad647_placa15_.2023-06-05-13-58-53	C:\Users\EVOS\Documents\Miriam\05-06-23_HAEC_siRNA_placa15\ICAM555_ROS488_VECad647_placa15_.2023-06-05-13-58-53	C:\Users\EVOS\Documents\Miriam\05-06-23_HAEC_siRNA_placa15\ICAM555_ROS488_VECad647_placa15_.2023-06-05-13-58-53	Done	255	255
-1	-1	-1	-1	1492.0	0.0	0.0	2.0	0.0	5.6875	ICAM555_ROS488_VECad647_placa15__Plate_D_p00_0_B02f08d0.TIF	ICAM555_ROS488_VECad647_placa15__Plate_D_p00_0_B02f08d2.TIF	ICAM555_ROS488_VECad647_placa15__Plate_D_p00_0_B02f08d1.TIF	ICAM555_ROS488_VECad647_placa15__Plate_D_p00_0_B02f08d3.TIF	0	0	0	0	9	1	1536	1536	1536	1536	9	b'eLuCHPahG223DJLSiewhCIvRdssQiKPRNtJQiKXR9tjQiCdjKsUTqJqyAwAuJBm7'	55ed86f9745b40df7fafd0313b769d52	a7d815e7cd9a86b13e838000519d31d3	8850943131b89ce035fb62f4782c5300	3736483136fe3d7c656b7eb49500a347	944.4128499652646	781.1996853262915	0.0	908.1005633802818	789.6551464579122	0.0	0	0	0	0	0	0	0	C:\Users\EVOS\Documents\Miriam\05-06-23_HAEC_siRNA_placa15\ICAM555_ROS488_VECad647_placa15_.2023-06-05-13-58-53	C:\Users\EVOS\Documents\Miriam\05-06-23_HAEC_siRNA_placa15\ICAM555_ROS488_VECad647_placa15_.2023-06-05-13-58-53	C:\Users\EVOS\Documents\Miriam\05-06-23_HAEC_siRNA_placa15\ICAM555_ROS488_VECad647_placa15_.2023-06-05-13-58-53	C:\Users\EVOS\Documents\Miriam\05-06-23_HAEC_siRNA_placa15\ICAM555_ROS488_VECad647_placa15_.2023-06-05-13-58-53	Done	255	255
-1	-1	-1	-1	1234.0	0.0	0.0	2.25	0.0	5.765625	ICAM555_ROS488_VECad647_placa15__Plate_D_p00_0_B02f09d0.TIF	ICAM555_ROS488_VECad647_placa15__Plate_D_p00_0_B02f09d2.TIF	ICAM555_ROS488_VECad647_placa15__Plate_D_p00_0_B02f09d1.TIF	ICAM555_ROS488_VECad647_placa15__Plate_D_p00_0_B02f09d3.TIF	0	0	0	0	10	1	1536	1536	1536	1536	10	b'eLuCHPahG223DJLSiewhCMvRdssQiKPRNtJQiKXR9tjQiCdjKsUTqJqyAwA5SBm/'	0fdf2dd70268daae174b8e1514afcac4	2fcd1bb1efe28ea92056386b81f77d67	59aea9a867dc09d515c6bcb533d546b1	bfc4ab4506d520fc06eba1efe1756b7b	987.1891082271903	795.231258757582	0.0	966.8776995305165	806.0144543464664	0.0	0	0	0	0	0	0	0	C:\Users\EVOS\Documents\Miriam\05-06-23_HAEC_siRNA_placa15\ICAM555_ROS488_VECad647_placa15_.2023-06-05-13-58-53	C:\Users\EVOS\Documents\Miriam\05-06-23_HAEC_siRNA_placa15\ICAM555_ROS488_VECad647_placa15_.2023-06-05-13-58-53	C:\Users\EVOS\Documents\Miriam\05-06-23_HAEC_siRNA_placa15\ICAM555_ROS488_VECad647_placa15_.2023-06-05-13-58-53	C:\Users\EVOS\Documents\Miriam\05-06-23_HAEC_siRNA_placa15\ICAM555_ROS488_VECad647_placa15_.2023-06-05-13-58-53	Done	255	255
-1	-1	-1	-1	1267.0	0.0	0.0	2.015625	0.0	5.640625	ICAM555_ROS488_VECad647_placa15__Plate_D_p00_0_B02f10d0.TIF	ICAM555_ROS488_VECad647_placa15__Plate_D_p00_0_B02f10d2.TIF	ICAM555_ROS488_VECad647_placa15__Plate_D_p00_0_B02f10d1.TIF	ICAM555_ROS488_VECad647_placa15__Plate_D_p00_0_B02f10d3.TIF	0	0	0	0	11	1	1536	1536	1536	1536	11	b'eLuCHPahG223DJLSidwhCMPRIYihEEejbaShEEuj7bGhEU/GVIonUDVlBwDgHRmf'	844d03cf591f31a361fbc0c6a74975ff	0ceb834a4ca8cf74381a4a8a73253b44	fe8b807dc5e108ebef29f4894c633372	0de4ca78953ba8615ed53f67849c5278	1056.7046879443787	769.7000525404233	0.0	1070.8135593220338	768.6026011560693	0.0	0	0	0	0	0	0	0	C:\Users\EVOS\Documents\Miriam\05-06-23_HAEC_siRNA_placa15\ICAM555_ROS488_VECad647_placa15_.2023-06-05-13-58-53	C:\Users\EVOS\Documents\Miriam\05-06-23_HAEC_siRNA_placa15\ICAM555_ROS488_VECad647_placa15_.2023-06-05-13-58-53	C:\Users\EVOS\Documents\Miriam\05-06-23_HAEC_siRNA_placa15\ICAM555_ROS488_VECad647_placa15_.2023-06-05-13-58-53	C:\Users\EVOS\Documents\Miriam\05-06-23_HAEC_siRNA_placa15\ICAM555_ROS488_VECad647_placa15_.2023-06-05-13-58-53	Done	255	255
-1	-1	-1	-1	939.0	0.0	0.0	2.171875	0.0	5.375	ICAM555_ROS488_VECad647_placa15__Plate_D_p00_0_B02f11d0.TIF	ICAM555_ROS488_VECad647_placa15__Plate_D_p00_0_B02f11d2.TIF	ICAM555_ROS488_VECad647_placa15__Plate_D_p00_0_B02f11d1.TIF	ICAM555_ROS488_VECad647_placa15__Plate_D_p00_0_B02f11d3.TIF	0	0	0	0	12	1	1536	1536	1536	1536	12	b'eLuCHPahG223DJLSidwhCEPD0XbLEIij0TbSUIil0fbY0IgnYyrFE6iasgMA60EZow=='	bf96bac80789b9d1d7759c2513719b51	d1a6dd9cc9f15532fe875ba75b960dc2	abd1dde48e6d40c8621b0df13a670f8e	30b92f7c39846fff6d7cbb37a7e00c21	1100.788336530834	784.2295548798959	0.0	1155.0817204301075	792.1868583162218	0.0	0	0	0	0	0	0	0	C:\Users\EVOS\Documents\Miriam\05-06-23_HAEC_siRNA_placa15\ICAM555_ROS488_VECad647_placa15_.2023-06-05-13-58-53	C:\Users\EVOS\Documents\Miriam\05-06-23_HAEC_siRNA_placa15\ICAM555_ROS488_VECad647_placa15_.2023-06-05-13-58-53	C:\Users\EVOS\Documents\Miriam\05-06-23_HAEC_siRNA_placa15\ICAM555_ROS488_VECad647_placa15_.2023-06-05-13-58-53	C:\Users\EVOS\Documents\Miriam\05-06-23_HAEC_siRNA_placa15\ICAM555_ROS488_VECad647_placa15_.2023-06-05-13-58-53	Done	255	255
-1	-1	-1	-1	993.0	0.0	0.0	2.015625	0.0	4.796875	ICAM555_ROS488_VECad647_placa15__Plate_D_p00_0_B03f00d0.TIF	ICAM555_ROS488_VECad647_placa15__Plate_D_p00_0_B03f00d2.TIF	ICAM555_ROS488_VECad647_placa15__Plate_D_p00_0_B03f00d1.TIF	ICAM555_ROS488_VECad647_placa15__Plate_D_p00_0_B03f00d3.TIF	0	0	0	0	13	1	1536	1536	1536	1536	13	b'eLuCHPahG223DJLSibwhCOPRIYihEUejbaShEEuj7bGhEU/GVIonUDVlBwDgJRmf'	3b59136aff4eb09258f839081c0ae430	4ec49258543e465b3b0a7a65845239fa	7b2bbaebbe4f5ee92c7a1581af44aa2e	d38e8c6b92c9d97cf529810e5b4b6396	1096.427135552675	698.9583252393861	0.0	1129.9194805194804	667.959706959707	0.0	0	0	0	0	0	0	0	C:\Users\EVOS\Documents\Miriam\05-06-23_HAEC_siRNA_placa15\ICAM555_ROS488_VECad647_placa15_.2023-06-05-13-58-53	C:\Users\EVOS\Documents\Miriam\05-06-23_HAEC_siRNA_placa15\ICAM555_ROS488_VECad647_placa15_.2023-06-05-13-58-53	C:\Users\EVOS\Documents\Miriam\05-06-23_HAEC_siRNA_placa15\ICAM555_ROS488_VECad647_placa15_.2023-06-05-13-58-53	C:\Users\EVOS\Documents\Miriam\05-06-23_HAEC_siRNA_placa15\ICAM555_ROS488_VECad647_placa15_.2023-06-05-13-58-53	Done	255	255
-1	-1	-1	-1	1083.0	0.0	0.0	2.125	0.0	5.21875	ICAM555_ROS488_VECad647_placa15__Plate_D_p00_0_B03f01d0.TIF	ICAM555_ROS488_VECad647_placa15__Plate_D_p00_0_B03f01d2.TIF	ICAM555_ROS488_VECad647_placa15__Plate_D_p00_0_B03f01d1.TIF	ICAM555_ROS488_VECad647_placa15__Plate_D_p00_0_B03f01d3.TIF	0	0	0	0	14	1	1536	1536	1536	1536	14	b'eLuCHPahG223DJLSibwhCGC7xXC03TIE4mi0jTQUYmm0PTY04smYSvEEqqbsAOtJGaM='	9866eb87cd2de9ad468b85ec8b1808b7	852652bdea05d78ab34e1e593b14f1b6	7eac4ec7fb8f82c729cbfaf489ccfe87	08aebb08558d003c4f52a8eb5f0e2118	1103.4867419549148	772.0964635146066	0.0	1138.775167785235	760.8692307692307	0.0	0	0	0	0	0	0	0	C:\Users\EVOS\Documents\Miriam\05-06-23_HAEC_siRNA_placa15\ICAM555_ROS488_VECad647_placa15_.2023-06-05-13-58-53	C:\Users\EVOS\Documents\Miriam\05-06-23_HAEC_siRNA_placa15\ICAM555_ROS488_VECad647_placa15_.2023-06-05-13-58-53	C:\Users\EVOS\Documents\Miriam\05-06-23_HAEC_siRNA_placa15\ICAM555_ROS488_VECad647_placa15_.2023-06-05-13-58-53	C:\Users\EVOS\Documents\Miriam\05-06-23_HAEC_siRNA_placa15\ICAM555_ROS488_VECad647_placa15_.2023-06-05-13-58-53	Done	255	255
-1	-1	-1	-1	734.0	0.0	0.0	2.078125	0.0	4.5	ICAM555_ROS488_VECad647_placa15__Plate_D_p00_0_B03f02d0.TIF	ICAM555_ROS488_VECad647_placa15__Plate_D_p00_0_B03f02d2.TIF	ICAM555_ROS488_VECad647_placa15__Plate_D_p00_0_B03f02d1.TIF	ICAM555_ROS488_VECad647_placa15__Plate_D_p00_0_B03f02d3.TIF	0	0	0	0	15	1	1536	1536	1536	1536	15	b'eLuCHPahG223DJLSibwhCGC7xWi03TIE4mi0jTQUYmm0PTY04smYSvEEqqbsAPZtGac='	1ae792098c2503f3b01ab62a155b012c	2a1d0376c462c741ca083ae9b8f1cee0	3ae1fad8ee241b37008ac8b74006f23d	6a851349c766a6bc412234b494aaeafb	1026.8142974648865	769.1727504542425	0.0	1012.4572240090533	757.7434667149496	0.0	0	0	0	0	0	0	0	C:\Users\EVOS\Documents\Miriam\05-06-23_HAEC_siRNA_placa15\ICAM555_ROS488_VECad647_placa15_.2023-06-05-13-58-53	C:\Users\EVOS\Documents\Miriam\05-06-23_HAEC_siRNA_placa15\ICAM555_ROS488_VECad647_placa15_.2023-06-05-13-58-53	C:\Users\EVOS\Documents\Miriam\05-06-23_HAEC_siRNA_placa15\ICAM555_ROS488_VECad647_placa15_.2023-06-05-13-58-53	C:\Users\EVOS\Documents\Miriam\05-06-23_HAEC_siRNA_placa15\ICAM555_ROS488_VECad647_placa15_.2023-06-05-13-58-53	Done	255	255
-1	-1	-1	-1	721.0	0.0	0.0	2.171875	0.0	4.734375	ICAM555_ROS488_VECad647_placa15__Plate_D_p00_0_B03f03d0.TIF	ICAM555_ROS488_VECad647_placa15__Plate_D_p00_0_B03f03d2.TIF	ICAM555_ROS488_VECad647_placa15__Plate_D_p00_0_B03f03d1.TIF	ICAM555_ROS488_VECad647_placa15__Plate_D_p00_0_B03f03d3.TIF	0	0	0	0	16	1	1536	1536	1536	1536	16	b'eLuCHPahG223DJLSibwhCGNQVhlttwz+OBptIw2FWBptjw2NeDKmUjyBqik7AAGgGas='	8f1a87ae361c9728b2ee0ee572e8fdad	75a3aac7d2b7bbc23df3b44a311b7918	ebdb9e2fb78dd0e9212dbb07eb7b99b5	f3a54ca0025cbe0ac101caaefa54d04f	1028.961140466889	729.6958816011334	0.0	1018.3629032258065	708.0845588235294	0.0	0	0	0	0	0	0	0	C:\Users\EVOS\Documents\Miriam\05-06-23_HAEC_siRNA_placa15\ICAM555_ROS488_VECad647_placa15_.2023-06-05-13-58-53	C:\Users\EVOS\Documents\Miriam\05-06-23_HAEC_siRNA_placa15\ICAM555_ROS488_VECad647_placa15_.2023-06-05-13-58-53	C:\Users\EVOS\Documents\Miriam\05-06-23_HAEC_siRNA_placa15\ICAM555_ROS488_VECad647_placa15_.2023-06-05-13-58-53	C:\Users\EVOS\Documents\Miriam\05-06-23_HAEC_siRNA_placa15\ICAM555_ROS488_VECad647_placa15_.2023-06-05-13-58-53	Done	255	255
-1	-1	-1	-1	575.0	0.0	0.0	2.046875	0.0	4.296875	ICAM555_ROS488_VECad647_placa15__Plate_D_p00_0_B03f04d0.TIF	ICAM555_ROS488_VECad647_placa15__Plate_D_p00_0_B03f04d2.TIF	ICAM555_ROS488_VECad647_placa15__Plate_D_p00_0_B03f04d1.TIF	ICAM555_ROS488_VECad647_placa15__Plate_D_p00_0_B03f04d3.TIF	0	0	0	0	17	1	1536	1536	1536	1536	17	b'eLuCHPahG223DJLSibwhCGC7xWS03TIE4mi0jTQUYmm0PTY04smYSvEEqqbsAAzEGa8='	8719deb14d7cdb3b3177f93138a06edb	007935b05f0cf085b8cc6fe073d0e5a5	bb61915287411e9902718ad5cd71ffc5	268d09f2a52ce0dde8bb0e07c431ae94	1112.104119224564	722.1176336845715	0.0	1165.0447284345048	688.2658227848101	0.0	0	0	0	0	0	0	0	C:\Users\EVOS\Documents\Miriam\05-06-23_HAEC_siRNA_placa15\ICAM555_ROS488_VECad647_placa15_.2023-06-05-13-58-53	C:\Users\EVOS\Documents\Miriam\05-06-23_HAEC_siRNA_placa15\ICAM555_ROS488_VECad647_placa15_.2023-06-05-13-58-53	C:\Users\EVOS\Documents\Miriam\05-06-23_HAEC_siRNA_placa15\ICAM555_ROS488_VECad647_placa15_.2023-06-05-13-58-53	C:\Users\EVOS\Documents\Miriam\05-06-23_HAEC_siRNA_placa15\ICAM555_ROS488_VECad647_placa15_.2023-06-05-13-58-53	Done	255	255
-1	-1	-1	-1	798.0	0.0	0.0	2.171875	0.0	4.71875	ICAM555_ROS488_VECad647_placa15__Plate_D_p00_0_B03f05d0.TIF	ICAM555_ROS488_VECad647_placa15__Plate_D_p00_0_B03f05d2.TIF	ICAM555_ROS488_VECad647_placa15__Plate_D_p00_0_B03f05d1.TIF	ICAM555_ROS488_VECad647_placa15__Plate_D_p00_0_B03f05d3.TIF	0	0	0	0	18	1	1536	1536	1536	1536	18	b'eLuCHPahG223DJLSibwhCGC7xXS03TIE4mi0jTQUYmm0PTY04smYSvEEqqbsABfoGbM='	6ffb4265100ab82eb5fc5bdbfe0ab829	1d743c0afd93a050b2d9ca19cc82bd7b	8cc5326a804440e531b5959ea53ec4b3	c84a2a8d7f0803131a9ef3080f4a8502	1062.439994735696	762.0081833010124	0.0	1056.7422973993002	763.270835247165	0.0	0	0	0	0	0	0	0	C:\Users\EVOS\Documents\Miriam\05-06-23_HAEC_siRNA_placa15\ICAM555_ROS488_VECad647_placa15_.2023-06-05-13-58-53	C:\Users\EVOS\Documents\Miriam\05-06-23_HAEC_siRNA_placa15\ICAM555_ROS488_VECad647_placa15_.2023-06-05-13-58-53	C:\Users\EVOS\Documents\Miriam\05-06-23_HAEC_siRNA_placa15\ICAM555_ROS488_VECad647_placa15_.2023-06-05-13-58-53	C:\Users\EVOS\Documents\Miriam\05-06-23_HAEC_siRNA_placa15\ICAM555_ROS488_VECad647_placa15_.2023-06-05-13-58-53	Done	255	255
-1	-1	-1	-1	844.0	0.0	0.0	2.046875	0.0	4.65625	ICAM555_ROS488_VECad647_placa15__Plate_D_p00_0_B03f06d0.TIF	ICAM555_ROS488_VECad647_placa15__Plate_D_p00_0_B03f06d2.TIF	ICAM555_ROS488_VECad647_placa15__Plate_D_p00_0_B03f06d1.TIF	ICAM555_ROS488_VECad647_placa15__Plate_D_p00_0_B03f06d3.TIF	0	0	0	0	19	1	1536	1536	1536	1536	19	b'eLuCHPahG223DJLSibwhiNF2yxCJo9E20lCIpdH22NCIJ2MqxROomrIDACMMGbc='	36fc880317216d259116daa36b5534b7	a2da7e6719952b1b22a2d69a67666d32	6d54993bfc96599412d2272663edf1b8	6638ae2355012e2195e4b2214c1856da	1028.0017790286443	733.473387496708	0.0	1027.2297019527236	717.7407418655976	0.0	0	0	0	0	0	0	0	C:\Users\EVOS\Documents\Miriam\05-06-23_HAEC_siRNA_placa15\ICAM555_ROS488_VECad647_placa15_.2023-06-05-13-58-53	C:\Users\EVOS\Documents\Miriam\05-06-23_HAEC_siRNA_placa15\ICAM555_ROS488_VECad647_placa15_.2023-06-05-13-58-53	C:\Users\EVOS\Documents\Miriam\05-06-23_HAEC_siRNA_placa15\ICAM555_ROS488_VECad647_placa15_.2023-06-05-13-58-53	C:\Users\EVOS\Documents\Miriam\05-06-23_HAEC_siRNA_placa15\ICAM555_ROS488_VECad647_placa15_.2023-06-05-13-58-53	Done	255	255
-1	-1	-1	-1	955.0	0.0	0.0	2.15625	0.0	4.625	ICAM555_ROS488_VECad647_placa15__Plate_D_p00_0_B03f07d0.TIF	ICAM555_ROS488_VECad647_placa15__Plate_D_p00_0_B03f07d2.TIF	ICAM555_ROS488_VECad647_placa15__Plate_D_p00_0_B03f07d1.TIF	ICAM555_ROS488_VECad647_placa15__Plate_D_p00_0_B03f07d3.TIF	0	0	0	0	20	1	1536	1536	1536	1536	20	b'eLuCHPahG223DJLSibwhCGC7xXy03TIE4mi0jTQUYmm0PTY04smYSvEEqqbsAC4wGbs='	cc0aeb64e974299519a4d50ef890657c	55a6d371267323e93ec8b647fac2e5bf	496e4b1d2582fad5942b7cd7d09db53f	6d728a1acc0371b9bde7331f3e5013d0	1000.431381948871	766.7959547657633	0.0	991.3398328690807	765.4	0.0	0	0	0	0	0	0	0	C:\Users\EVOS\Documents\Miriam\05-06-23_HAEC_siRNA_placa15\ICAM555_ROS488_VECad647_placa15_.2023-06-05-13-58-53	C:\Users\EVOS\Documents\Miriam\05-06-23_HAEC_siRNA_placa15\ICAM555_ROS488_VECad647_placa15_.2023-06-05-13-58-53	C:\Users\EVOS\Documents\Miriam\05-06-23_HAEC_siRNA_placa15\ICAM555_ROS488_VECad647_placa15_.2023-06-05-13-58-53	C:\Users\EVOS\Documents\Miriam\05-06-23_HAEC_siRNA_placa15\ICAM555_ROS488_VECad647_placa15_.2023-06-05-13-58-53	Done	255	255
-1	-1	-1	-1	1095.0	0.0	0.0	2.0625	0.0	5.34375	ICAM555_ROS488_VECad647_placa15__Plate_D_p00_0_B03f08d0.TIF	ICAM555_ROS488_VECad647_placa15__Plate_D_p00_0_B03f08d2.TIF	ICAM555_ROS488_VECad647_placa15__Plate_D_p00_0_B03f08d1.TIF	ICAM555_ROS488_VECad647_placa15__Plate_D_p00_0_B03f08d3.TIF	0	0	0	0	21	1	1536	1536	1536	1536	21	b'eLuCHPahG223DJLSibwhCGC7xWK03TIE4mi0jTQUYmm0PTY04smYSvEEqqbsADlUGb8='	47b285782fde8ca3fb9415d96a357605	dbfc1be0296530641349a12cd05afe1e	014c287fdea7de7a41219d23232c7c48	33c26ad5bd195c5c5df09c499ba592c8	969.9159656022505	765.7345115975724	0.0	939.8216560509554	758.8221797323135	0.0	0	0	0	0	0	0	0	C:\Users\EVOS\Documents\Miriam\05-06-23_HAEC_siRNA_placa15\ICAM555_ROS488_VECad647_placa15_.2023-06-05-13-58-53	C:\Users\EVOS\Documents\Miriam\05-06-23_HAEC_siRNA_placa15\ICAM555_ROS488_VECad647_placa15_.2023-06-05-13-58-53	C:\Users\EVOS\Documents\Miriam\05-06-23_HAEC_siRNA_placa15\ICAM555_ROS488_VECad647_placa15_.2023-06-05-13-58-53	C:\Users\EVOS\Documents\Miriam\05-06-23_HAEC_siRNA_placa15\ICAM555_ROS488_VECad647_placa15_.2023-06-05-13-58-53	Done	255	255
-1	-1	-1	-1	974.0	0.0	0.0	2.375	0.0	5.0	ICAM555_ROS488_VECad647_placa15__Plate_D_p00_0_B03f09d0.TIF	ICAM555_ROS488_VECad647_placa15__Plate_D_p00_0_B03f09d2.TIF	ICAM555_ROS488_VECad647_placa15__Plate_D_p00_0_B03f09d1.TIF	ICAM555_ROS488_VECad647_placa15__Plate_D_p00_0_B03f09d3.TIF	0	0	0	0	22	1	1536	1536	1536	1536	22	b'eLuCHPahG223DJLSibwhCGNQ83O03TL442i0jTQUYmm0PTY04smYSvEEqqbsAER4GcM='	962e7af9261deff6387a6f50c3bf28de	3a189c07b5c0308bab8876da36801989	bde75875c8de699baa801c41729e620c	8e7ce049f1cfeb0f44ab54682434c5e8	1014.4166187107758	784.499562419936	0.0	1004.2979147594344	790.4429969413222	0.0	0	0	0	0	0	0	0	C:\Users\EVOS\Documents\Miriam\05-06-23_HAEC_siRNA_placa15\ICAM555_ROS488_VECad647_placa15_.2023-06-05-13-58-53	C:\Users\EVOS\Documents\Miriam\05-06-23_HAEC_siRNA_placa15\ICAM555_ROS488_VECad647_placa15_.2023-06-05-13-58-53	C:\Users\EVOS\Documents\Miriam\05-06-23_HAEC_siRNA_placa15\ICAM555_ROS488_VECad647_placa15_.2023-06-05-13-58-53	C:\Users\EVOS\Documents\Miriam\05-06-23_HAEC_siRNA_placa15\ICAM555_ROS488_VECad647_placa15_.2023-06-05-13-58-53	Done	255	255
-1	-1	-1	-1	952.0	0.0	0.0	2.125	0.0	4.765625	ICAM555_ROS488_VECad647_placa15__Plate_D_p00_0_B03f10d0.TIF	ICAM555_ROS488_VECad647_placa15__Plate_D_p00_0_B03f10d2.TIF	ICAM555_ROS488_VECad647_placa15__Plate_D_p00_0_B03f10d1.TIF	ICAM555_ROS488_VECad647_placa15__Plate_D_p00_0_B03f10d3.TIF	0	0	0	0	23	1	1536	1536	1536	1536	23	b'eLuCHPahG223DJLSibwhCOM0w9EhiKEQR6NtpKEQS6PtsaERT8ZUiidQNWUHAOtNGaM='	64e273c0aebc550c6eec583e4d901cc3	d1fbf147ca8a2ea00589e5a37e9b489f	1cd248fc82f373185645dd3b5e18c1d8	3236aaa599c553fe85d87fa2f7ca8440	1032.4016618632104	795.3053749896934	0.0	1012.8583891179103	813.4155677655677	0.0	0	0	0	0	0	0	0	C:\Users\EVOS\Documents\Miriam\05-06-23_HAEC_siRNA_placa15\ICAM555_ROS488_VECad647_placa15_.2023-06-05-13-58-53	C:\Users\EVOS\Documents\Miriam\05-06-23_HAEC_siRNA_placa15\ICAM555_ROS488_VECad647_placa15_.2023-06-05-13-58-53	C:\Users\EVOS\Documents\Miriam\05-06-23_HAEC_siRNA_placa15\ICAM555_ROS488_VECad647_placa15_.2023-06-05-13-58-53	C:\Users\EVOS\Documents\Miriam\05-06-23_HAEC_siRNA_placa15\ICAM555_ROS488_VECad647_placa15_.2023-06-05-13-58-53	Done	255	255
-1	-1	-1	-1	776.0	0.0	0.0	2.140625	0.0	4.515625	ICAM555_ROS488_VECad647_placa15__Plate_D_p00_0_B03f11d0.TIF	ICAM555_ROS488_VECad647_placa15__Plate_D_p00_0_B03f11d2.TIF	ICAM555_ROS488_VECad647_placa15__Plate_D_p00_0_B03f11d1.TIF	ICAM555_ROS488_VECad647_placa15__Plate_D_p00_0_B03f11d3.TIF	0	0	0	0	24	1	1536	1536	1536	1536	24	b'eLuCHPahG223DJLSibwhCOM0Q8PRdssQiKPRNtJQiKXR9tjQiCdjKsUTqJqyAwD2cRmn'	2643b875ce89d379c3d45c2ea02fa8f3	6f72d6d868ff2e43709e72630423357a	8f323c0024686b04cb237c92d967f2da	8c03496975a95801d7f6337dd86c1389	1088.4495345864982	762.2505188281417	0.0	1108.5356639508195	768.546083172147	0.0	0	0	0	0	0	0	0	C:\Users\EVOS\Documents\Miriam\05-06-23_HAEC_siRNA_placa15\ICAM555_ROS488_VECad647_placa15_.2023-06-05-13-58-53	C:\Users\EVOS\Documents\Miriam\05-06-23_HAEC_siRNA_placa15\ICAM555_ROS488_VECad647_placa15_.2023-06-05-13-58-53	C:\Users\EVOS\Documents\Miriam\05-06-23_HAEC_siRNA_placa15\ICAM555_ROS488_VECad647_placa15_.2023-06-05-13-58-53	C:\Users\EVOS\Documents\Miriam\05-06-23_HAEC_siRNA_placa15\ICAM555_ROS488_VECad647_placa15_.2023-06-05-13-58-53	Done	255	255
-1	-1	-1	-1	948.0	0.0	0.0	2.109375	0.0	4.59375	ICAM555_ROS488_VECad647_placa15__Plate_D_p00_0_B04f00d0.TIF	ICAM555_ROS488_VECad647_placa15__Plate_D_p00_0_B04f00d2.TIF	ICAM555_ROS488_VECad647_placa15__Plate_D_p00_0_B04f00d1.TIF	ICAM555_ROS488_VECad647_placa15__Plate_D_p00_0_B04f00d3.TIF	0	0	0	0	25	1	1536	1536	1536	1536	25	b'eLuCHPahG223DJLSibwhCJPRIYihEUejbaShEEuj7bGhEU/GVIonUDVlBwDrVRmj'	47d8911073b9bc71f65aef3051a4ce8d	f2e50052ae56ace1b87e14cc41e813d8	c2beb3baa0f9e134f91634df37b81a92	bd369f21140c39f2bc127f7ceb33d6e5	1069.4019056998125	759.2164674156755	0.0	1061.8709070151574	745.2071835516626	0.0	0	0	0	0	0	0	0	C:\Users\EVOS\Documents\Miriam\05-06-23_HAEC_siRNA_placa15\ICAM555_ROS488_VECad647_placa15_.2023-06-05-13-58-53	C:\Users\EVOS\Documents\Miriam\05-06-23_HAEC_siRNA_placa15\ICAM555_ROS488_VECad647_placa15_.2023-06-05-13-58-53	C:\Users\EVOS\Documents\Miriam\05-06-23_HAEC_siRNA_placa15\ICAM555_ROS488_VECad647_placa15_.2023-06-05-13-58-53	C:\Users\EVOS\Documents\Miriam\05-06-23_HAEC_siRNA_placa15\ICAM555_ROS488_VECad647_placa15_.2023-06-05-13-58-53	Done	255	255
-1	-1	-1	-1	951.0	0.0	0.0	2.0625	0.0	4.640625	ICAM555_ROS488_VECad647_placa15__Plate_D_p00_0_B04f01d0.TIF	ICAM555_ROS488_VECad647_placa15__Plate_D_p00_0_B04f01d2.TIF	ICAM555_ROS488_VECad647_placa15__Plate_D_p00_0_B04f01d1.TIF	ICAM555_ROS488_VECad647_placa15__Plate_D_p00_0_B04f01d3.TIF	0	0	0	0	26	1	1536	1536	1536	1536	26	b'eLuCHPahG223DJLSibwhCJM0A8PRdssQiKPRNtJQiKXR9tjQiCdjKsUTqJqyAwD2eRmn'	eabbc39c17ad4565047bd34b291f5c00	d14661b1745e574c6f241eafed16bcc8	cf87afb3c2b1cedd8fdf44fce3e469dc	1ef418de558c4274d860e47bee1e4fa2	1032.8509070998489	784.4069299758507	0.0	1018.9708737864078	796.4974093264249	0.0	0	0	0	0	0	0	0	C:\Users\EVOS\Documents\Miriam\05-06-23_HAEC_siRNA_placa15\ICAM555_ROS488_VECad647_placa15_.2023-06-05-13-58-53	C:\Users\EVOS\Documents\Miriam\05-06-23_HAEC_siRNA_placa15\ICAM555_ROS488_VECad647_placa15_.2023-06-05-13-58-53	C:\Users\EVOS\Documents\Miriam\05-06-23_HAEC_siRNA_placa15\ICAM555_ROS488_VECad647_placa15_.2023-06-05-13-58-53	C:\Users\EVOS\Documents\Miriam\05-06-23_HAEC_siRNA_placa15\ICAM555_ROS488_VECad647_placa15_.2023-06-05-13-58-53	Done	255	255
-1	-1	-1	-1	667.0	0.0	0.0	2.078125	0.0	4.578125	ICAM555_ROS488_VECad647_placa15__Plate_D_p00_0_B04f02d0.TIF	ICAM555_ROS488_VECad647_placa15__Plate_D_p00_0_B04f02d2.TIF	ICAM555_ROS488_VECad647_placa15__Plate_D_p00_0_B04f02d1.TIF	ICAM555_ROS488_VECad647_placa15__Plate_D_p00_0_B04f02d3.TIF	0	0	0	0	27	1	1536	1536	1536	1536	27	b'eLuCHPahG223DJLSibwhCJM0A6PRdssQiKPRNtJQiKXR9tjQiCdjKsUTqJqyAwABrBmr'	2b7a7af648c348fdec1739a9aa047700	40ea878b86ec34663a8a6f92b09127f6	fff691c1c1f8f98a8ef1037832e77872	00d0f9eb191df82e7b40a04080fa12dc	1088.8931416411374	795.3106213376838	0.0	1110.3302180685357	842.6868686868687	0.0	0	0	0	0	0	0	0	C:\Users\EVOS\Documents\Miriam\05-06-23_HAEC_siRNA_placa15\ICAM555_ROS488_VECad647_placa15_.2023-06-05-13-58-53	C:\Users\EVOS\Documents\Miriam\05-06-23_HAEC_siRNA_placa15\ICAM555_ROS488_VECad647_placa15_.2023-06-05-13-58-53	C:\Users\EVOS\Documents\Miriam\05-06-23_HAEC_siRNA_placa15\ICAM555_ROS488_VECad647_placa15_.2023-06-05-13-58-53	C:\Users\EVOS\Documents\Miriam\05-06-23_HAEC_siRNA_placa15\ICAM555_ROS488_VECad647_placa15_.2023-06-05-13-58-53	Done	255	255
-1	-1	-1	-1	701.0	0.0	0.0	2.078125	0.0	4.484375	ICAM555_ROS488_VECad647_placa15__Plate_D_p00_0_B04f03d0.TIF	ICAM555_ROS488_VECad647_placa15__Plate_D_p00_0_B04f03d2.TIF	ICAM555_ROS488_VECad647_placa15__Plate_D_p00_0_B04f03d1.TIF	ICAM555_ROS488_VECad647_placa15__Plate_D_p00_0_B04f03d3.TIF	0	0	0	0	28	1	1536	1536	1536	1536	28	b'eLuCHPahG223DJLSibwhCBNQVhlttwz+OBptIw2FWBptjw2NeDKmUjyBqik7AAzQGa8='	aa98316de5ce521e78bbd479b41ebf99	4a8079021b773ce108dfff9f45a641a3	901aab0e122e61a60a5c4cb338f8d95c	80d391290e14c7b473456347c136b68e	1056.9586668145878	738.7240930980114	0.0	1080.4053398058252	698.0681265206813	0.0	0	0	0	0	0	0	0	C:\Users\EVOS\Documents\Miriam\05-06-23_HAEC_siRNA_placa15\ICAM555_ROS488_VECad647_placa15_.2023-06-05-13-58-53	C:\Users\EVOS\Documents\Miriam\05-06-23_HAEC_siRNA_placa15\ICAM555_ROS488_VECad647_placa15_.2023-06-05-13-58-53	C:\Users\EVOS\Documents\Miriam\05-06-23_HAEC_siRNA_placa15\ICAM555_ROS488_VECad647_placa15_.2023-06-05-13-58-53	C:\Users\EVOS\Documents\Miriam\05-06-23_HAEC_siRNA_placa15\ICAM555_ROS488_VECad647_placa15_.2023-06-05-13-58-53	Done	255	255
-1	-1	-1	-1	582.0	0.0	0.0	2.046875	0.0	4.328125	ICAM555_ROS488_VECad647_placa15__Plate_D_p00_0_B04f04d0.TIF	ICAM555_ROS488_VECad647_placa15__Plate_D_p00_0_B04f04d2.TIF	ICAM555_ROS488_VECad647_placa15__Plate_D_p00_0_B04f04d1.TIF	ICAM555_ROS488_VECad647_placa15__Plate_D_p00_0_B04f04d3.TIF	0	0	0	0	29	1	1536	1536	1536	1536	29	b'eLuCHPahG223DJLSibwhCJM0A5PRdssQiKPRNtJQiKXR9tjQiCdjKsUTqJqyAwAX9Bmz'	e608c5aa49983a144cd08d75c3361c26	fbd994876eb17de4bda091992cd58a58	4d7a9c8f9a691bc39bf0d3cf20565223	140f9cde60d681daac86d626eea455b6	1044.0690577580935	789.0731712159482	0.0	1033.8800465434633	793.0728496238451	0.0	0	0	0	0	0	0	0	C:\Users\EVOS\Documents\Miriam\05-06-23_HAEC_siRNA_placa15\ICAM555_ROS488_VECad647_placa15_.2023-06-05-13-58-53	C:\Users\EVOS\Documents\Miriam\05-06-23_HAEC_siRNA_placa15\ICAM555_ROS488_VECad647_placa15_.2023-06-05-13-58-53	C:\Users\EVOS\Documents\Miriam\05-06-23_HAEC_siRNA_placa15\ICAM555_ROS488_VECad647_placa15_.2023-06-05-13-58-53	C:\Users\EVOS\Documents\Miriam\05-06-23_HAEC_siRNA_placa15\ICAM555_ROS488_VECad647_placa15_.2023-06-05-13-58-53	Done	255	255
-1	-1	-1	-1	872.0	0.0	0.0	2.0625	0.0	4.859375	ICAM555_ROS488_VECad647_placa15__Plate_D_p00_0_B04f05d0.TIF	ICAM555_ROS488_VECad647_placa15__Plate_D_p00_0_B04f05d2.TIF	ICAM555_ROS488_VECad647_placa15__Plate_D_p00_0_B04f05d1.TIF	ICAM555_ROS488_VECad647_placa15__Plate_D_p00_0_B04f05d3.TIF	0	0	0	0	30	1	1536	1536	1536	1536	30	b'eLuCHPahG223DJLSibwhCJM0A9PRdssQiKPRNtJQiKXR9tjQiCdjKsUTqJqyAwAjGBm3'	404a08b8eb8fb2a3a908afb88a99e819	7ee4ce90da4b06619f1fc4770f553ddb	895ce0ff294fc49f7deba8d6ee1b843d	3368c8a5df252becada507c4541e2cac	1060.1431007254262	741.0546502087491	0.0	1071.7990585466314	740.2033381562629	0.0	0	0	0	0	0	0	0	C:\Users\EVOS\Documents\Miriam\05-06-23_HAEC_siRNA_placa15\ICAM555_ROS488_VECad647_placa15_.2023-06-05-13-58-53	C:\Users\EVOS\Documents\Miriam\05-06-23_HAEC_siRNA_placa15\ICAM555_ROS488_VECad647_placa15_.2023-06-05-13-58-53	C:\Users\EVOS\Documents\Miriam\05-06-23_HAEC_siRNA_placa15\ICAM555_ROS488_VECad647_placa15_.2023-06-05-13-58-53	C:\Users\EVOS\Documents\Miriam\05-06-23_HAEC_siRNA_placa15\ICAM555_ROS488_VECad647_placa15_.2023-06-05-13-58-53	Done	255	255
-1	-1	-1	-1	851.0	0.0	0.0	2.078125	0.0	4.6875	ICAM555_ROS488_VECad647_placa15__Plate_D_p00_0_B04f06d0.TIF	ICAM555_ROS488_VECad647_placa15__Plate_D_p00_0_B04f06d2.TIF	ICAM555_ROS488_VECad647_placa15__Plate_D_p00_0_B04f06d1.TIF	ICAM555_ROS488_VECad647_placa15__Plate_D_p00_0_B04f06d3.TIF	0	0	0	0	31	1	1536	1536	1536	1536	31	b'eLuCHPahG223DJLSibwhCJPRdsvQiKPRNtJQiKXR9tjQiCdjKsUTqJqyAwAuPBm7'	887f8be3fcfd967e879a20e0e442af00	9e3ab12c3f0ac5cb5d0b00e9c6338a5f	4d70b19a4a798fe35d96c75189bd9f8f	2b051900ea679d556e7cf3cbd75052a6	1018.2075473170052	753.7068136314008	0.0	1028.434250764526	732.0233050847457	0.0	0	0	0	0	0	0	0	C:\Users\EVOS\Documents\Miriam\05-06-23_HAEC_siRNA_placa15\ICAM555_ROS488_VECad647_placa15_.2023-06-05-13-58-53	C:\Users\EVOS\Documents\Miriam\05-06-23_HAEC_siRNA_placa15\ICAM555_ROS488_VECad647_placa15_.2023-06-05-13-58-53	C:\Users\EVOS\Documents\Miriam\05-06-23_HAEC_siRNA_placa15\ICAM555_ROS488_VECad647_placa15_.2023-06-05-13-58-53	C:\Users\EVOS\Documents\Miriam\05-06-23_HAEC_siRNA_placa15\ICAM555_ROS488_VECad647_placa15_.2023-06-05-13-58-53	Done	255	255
-1	-1	-1	-1	910.0	0.0	0.0	2.078125	0.0	4.71875	ICAM555_ROS488_VECad647_placa15__Plate_D_p00_0_B04f07d0.TIF	ICAM555_ROS488_VECad647_placa15__Plate_D_p00_0_B04f07d2.TIF	ICAM555_ROS488_VECad647_placa15__Plate_D_p00_0_B04f07d1.TIF	ICAM555_ROS488_VECad647_placa15__Plate_D_p00_0_B04f07d3.TIF	0	0	0	0	32	1	1536	1536	1536	1536	32	b'eLuCHPahG223DJLSibwhCJM0A/PRdssQiKPRNtJQiKXR9tjQiCdjKsUTqJqyAwA5YBm/'	6c808d8b38882a24a14849c41fb039b6	59b736ec98c32d8aeac02fffe32aa8c4	118c92342d6db619b912c33967573caa	f4bb95c575358e15be48d54c65e3f897	987.0435417648881	788.7026416137638	0.0	974.415781049936	808.2225456779648	0.0	0	0	0	0	0	0	0	C:\Users\EVOS\Documents\Miriam\05-06-23_HAEC_siRNA_placa15\ICAM555_ROS488_VECad647_placa15_.2023-06-05-13-58-53	C:\Users\EVOS\Documents\Miriam\05-06-23_HAEC_siRNA_placa15\ICAM555_ROS488_VECad647_placa15_.2023-06-05-13-58-53	C:\Users\EVOS\Documents\Miriam\05-06-23_HAEC_siRNA_placa15\ICAM555_ROS488_VECad647_placa15_.2023-06-05-13-58-53	C:\Users\EVOS\Documents\Miriam\05-06-23_HAEC_siRNA_placa15\ICAM555_ROS488_VECad647_placa15_.2023-06-05-13-58-53	Done	255	255
-1	-1	-1	-1	963.0	0.0	0.0	2.078125	0.0	5.078125	ICAM555_ROS488_VECad647_placa15__Plate_D_p00_0_B04f08d0.TIF	ICAM555_ROS488_VECad647_placa15__Plate_D_p00_0_B04f08d2.TIF	ICAM555_ROS488_VECad647_placa15__Plate_D_p00_0_B04f08d1.TIF	ICAM555_ROS488_VECad647_placa15__Plate_D_p00_0_B04f08d3.TIF	0	0	0	0	33	1	1536	1536	1536	1536	33	b'eLuCHPahG223DJLSibwhCJM0A4vRdssQiKPRNtJQiKXR9tjQiCdjKsUTqJqyAwBEhBnD'	676c2e0f5fbe8f8b8e1f92936340326d	9728080e49142867d4f8a45fee14bb46	8e3f89e6eb93979e81d039f9f29e1609	14f91ba2975d57fd7d326704d9e61fe6	1004.6588994927472	780.3900946688303	0.0	999.563492063492	783.009324009324	0.0	0	0	0	0	0	0	0	C:\Users\EVOS\Documents\Miriam\05-06-23_HAEC_siRNA_placa15\ICAM555_ROS488_VECad647_placa15_.2023-06-05-13-58-53	C:\Users\EVOS\Documents\Miriam\05-06-23_HAEC_siRNA_placa15\ICAM555_ROS488_VECad647_placa15_.2023-06-05-13-58-53	C:\Users\EVOS\Documents\Miriam\05-06-23_HAEC_siRNA_placa15\ICAM555_ROS488_VECad647_placa15_.2023-06-05-13-58-53	C:\Users\EVOS\Documents\Miriam\05-06-23_HAEC_siRNA_placa15\ICAM555_ROS488_VECad647_placa15_.2023-06-05-13-58-53	Done	255	255
-1	-1	-1	-1	699.0	0.0	0.0	2.125	0.0	4.625	ICAM555_ROS488_VECad647_placa15__Plate_D_p00_0_B04f09d0.TIF	ICAM555_ROS488_VECad647_placa15__Plate_D_p00_0_B04f09d2.TIF	ICAM555_ROS488_VECad647_placa15__Plate_D_p00_0_B04f09d1.TIF	ICAM555_ROS488_VECad647_placa15__Plate_D_p00_0_B04f09d3.TIF	0	0	0	0	34	1	1536	1536	1536	1536	34	b'eLuCHPahG223DJLSibwhCBNQ83O03TL442i0jTQUYmm0PTY04smYSvEEqqbsAE+oGcc='	ef651d7c3522f91a6d1aad72ddcca1bb	662bd59e68cd9e8a65c2c8b75e64bbce	755f7ad4bd51fca5d6b774c42f8e80bb	24eecff81872e09e0f11a4dd0f6d0924	996.2861745929897	797.8541719643148	0.0	994.7005208333334	855.1813186813187	0.0	0	0	0	0	0	0	0	C:\Users\EVOS\Documents\Miriam\05-06-23_HAEC_siRNA_placa15\ICAM555_ROS488_VECad647_placa15_.2023-06-05-13-58-53	C:\Users\EVOS\Documents\Miriam\05-06-23_HAEC_siRNA_placa15\ICAM555_ROS488_VECad647_placa15_.2023-06-05-13-58-53	C:\Users\EVOS\Documents\Miriam\05-06-23_HAEC_siRNA_placa15\ICAM555_ROS488_VECad647_placa15_.2023-06-05-13-58-53	C:\Users\EVOS\Documents\Miriam\05-06-23_HAEC_siRNA_placa15\ICAM555_ROS488_VECad647_placa15_.2023-06-05-13-58-53	Done	255	255
-1	-1	-1	-1	897.0	0.0	0.0	2.046875	0.0	4.84375	ICAM555_ROS488_VECad647_placa15__Plate_D_p00_0_B04f10d0.TIF	ICAM555_ROS488_VECad647_placa15__Plate_D_p00_0_B04f10d2.TIF	ICAM555_ROS488_VECad647_placa15__Plate_D_p00_0_B04f10d1.TIF	ICAM555_ROS488_VECad647_placa15__Plate_D_p00_0_B04f10d3.TIF	0	0	0	0	35	1	1536	1536	1536	1536	35	b'eLuCHPahG223DJLSibwhCJM0w9EhiKEQR6NtpKEQS6PtsaERT8ZUiidQNWUHAPZ9Gac='	421a551a4fc87036e540d1b412d654a4	6b630f9be4f1a40d7cb4f055284790b1	acfcf7dd755d8ab0b8413123a2b65401	4ed450eefbea0a08947665489b222ff3	1027.7758097057567	748.9791154642285	0.0	1044.5233644859813	753.418918918919	0.0	0	0	0	0	0	0	0	C:\Users\EVOS\Documents\Miriam\05-06-23_HAEC_siRNA_placa15\ICAM555_ROS488_VECad647_placa15_.2023-06-05-13-58-53	C:\Users\EVOS\Documents\Miriam\05-06-23_HAEC_siRNA_placa15\ICAM555_ROS488_VECad647_placa15_.2023-06-05-13-58-53	C:\Users\EVOS\Documents\Miriam\05-06-23_HAEC_siRNA_placa15\ICAM555_ROS488_VECad647_placa15_.2023-06-05-13-58-53	C:\Users\EVOS\Documents\Miriam\05-06-23_HAEC_siRNA_placa15\ICAM555_ROS488_VECad647_placa15_.2023-06-05-13-58-53	Done	255	255
-1	-1	-1	-1	745.0	0.0	0.0	2.03125	0.0	4.546875	ICAM555_ROS488_VECad647_placa15__Plate_D_p00_0_B04f11d0.TIF	ICAM555_ROS488_VECad647_placa15__Plate_D_p00_0_B04f11d2.TIF	ICAM555_ROS488_VECad647_placa15__Plate_D_p00_0_B04f11d1.TIF	ICAM555_ROS488_VECad647_placa15__Plate_D_p00_0_B04f11d3.TIF	0	0	0	0	36	1	1536	1536	1536	1536	36	b'eLuCHPahG223DJLSibwhCJM0Q8PRdssQiKPRNtJQiKXR9tjQiCdjKsUTqJqyAwABsBmr'	5d2b76b7e58e4a1114395488973d3d7d	5799e01616d7894c9107a07bbcb452a2	f07335bc87eccc00f46594b21760660b	fa428357c4a0be51408b2fe623e0c190	1073.557733949993	714.7746763940676	0.0	1104.7219917012449	707.2922077922078	0.0	0	0	0	0	0	0	0	C:\Users\EVOS\Documents\Miriam\05-06-23_HAEC_siRNA_placa15\ICAM555_ROS488_VECad647_placa15_.2023-06-05-13-58-53	C:\Users\EVOS\Documents\Miriam\05-06-23_HAEC_siRNA_placa15\ICAM555_ROS488_VECad647_placa15_.2023-06-05-13-58-53	C:\Users\EVOS\Documents\Miriam\05-06-23_HAEC_siRNA_placa15\ICAM555_ROS488_VECad647_placa15_.2023-06-05-13-58-53	C:\Users\EVOS\Documents\Miriam\05-06-23_HAEC_siRNA_placa15\ICAM555_ROS488_VECad647_placa15_.2023-06-05-13-58-53	Done	255	255
-1	-1	-1	-1	721.0	0.0	0.0	2.0625	0.0	4.28125	ICAM555_ROS488_VECad647_placa15__Plate_D_p00_0_B05f00d0.TIF	ICAM555_ROS488_VECad647_placa15__Plate_D_p00_0_B05f00d2.TIF	ICAM555_ROS488_VECad647_placa15__Plate_D_p00_0_B05f00d1.TIF	ICAM555_ROS488_VECad647_placa15__Plate_D_p00_0_B05f00d3.TIF	0	0	0	0	37	1	1536	1536	1536	1536	37	b'eLuCHPahG223DJLSibwhCNPRIYihEUejbaShEEuj7bGhEU/GVIonUDVlBwD2hRmn'	202acba8210c937c758595baad7bd01d	1c86e5f54e09a13ef449b24b0b6679bc	0e5af4426be002ef7d5a22b19f7c8439	af31236cd105a50aff87a3fe82819bf4	1073.6317634823374	745.9119868611212	0.0	1093.0756013745704	733.5804749340369	0.0	0	0	0	0	0	0	0	C:\Users\EVOS\Documents\Miriam\05-06-23_HAEC_siRNA_placa15\ICAM555_ROS488_VECad647_placa15_.2023-06-05-13-58-53	C:\Users\EVOS\Documents\Miriam\05-06-23_HAEC_siRNA_placa15\ICAM555_ROS488_VECad647_placa15_.2023-06-05-13-58-53	C:\Users\EVOS\Documents\Miriam\05-06-23_HAEC_siRNA_placa15\ICAM555_ROS488_VECad647_placa15_.2023-06-05-13-58-53	C:\Users\EVOS\Documents\Miriam\05-06-23_HAEC_siRNA_placa15\ICAM555_ROS488_VECad647_placa15_.2023-06-05-13-58-53	Done	255	255
-1	-1	-1	-1	849.0	0.0	0.0	2.078125	0.0	4.640625	ICAM555_ROS488_VECad647_placa15__Plate_D_p00_0_B05f01d0.TIF	ICAM555_ROS488_VECad647_placa15__Plate_D_p00_0_B05f01d2.TIF	ICAM555_ROS488_VECad647_placa15__Plate_D_p00_0_B05f01d1.TIF	ICAM555_ROS488_VECad647_placa15__Plate_D_p00_0_B05f01d3.TIF	0	0	0	0	38	1	1536	1536	1536	1536	38	b'eLuCHPahG223DJLSibwhCNM0A8PRdssQiKPRNtJQiKXR9tjQiCdjKsUTqJqyAwABuBmr'	445514a0b8ee946b3bacd71984130fcd	420a81167a25f01edce3d1c07e0bc10a	dbc7f69ce1f513cc044bf3ea0e2cf985	01fb0cbb1fea9a220a2441b469232845	1038.9499611019921	749.6051735782253	0.0	1058.384196185286	756.4430693069307	0.0	0	0	0	0	0	0	0	C:\Users\EVOS\Documents\Miriam\05-06-23_HAEC_siRNA_placa15\ICAM555_ROS488_VECad647_placa15_.2023-06-05-13-58-53	C:\Users\EVOS\Documents\Miriam\05-06-23_HAEC_siRNA_placa15\ICAM555_ROS488_VECad647_placa15_.2023-06-05-13-58-53	C:\Users\EVOS\Documents\Miriam\05-06-23_HAEC_siRNA_placa15\ICAM555_ROS488_VECad647_placa15_.2023-06-05-13-58-53	C:\Users\EVOS\Documents\Miriam\05-06-23_HAEC_siRNA_placa15\ICAM555_ROS488_VECad647_placa15_.2023-06-05-13-58-53	Done	255	255
-1	-1	-1	-1	582.0	0.0	0.0	2.0625	0.0	4.25	ICAM555_ROS488_VECad647_placa15__Plate_D_p00_0_B05f02d0.TIF	ICAM555_ROS488_VECad647_placa15__Plate_D_p00_0_B05f02d2.TIF	ICAM555_ROS488_VECad647_placa15__Plate_D_p00_0_B05f02d1.TIF	ICAM555_ROS488_VECad647_placa15__Plate_D_p00_0_B05f02d3.TIF	0	0	0	0	39	1	1536	1536	1536	1536	39	b'eLuCHPahG223DJLSibwhCNM0A6PRdssQiKPRNtJQiKXR9tjQiCdjKsUTqJqyAwAM3Bmv'	fa956ad15ff7e61ea77f85a47fa20648	c22c74f57576b49bba266ec54ceef14e	d8eac53ed06d8ef32da7a745eef594f6	4ae61311e7e2b247dbd46be4aa3465d1	1033.7272705290918	777.270307759043	0.0	1032.6680992736078	763.0338171675774	0.0	0	0	0	0	0	0	0	C:\Users\EVOS\Documents\Miriam\05-06-23_HAEC_siRNA_placa15\ICAM555_ROS488_VECad647_placa15_.2023-06-05-13-58-53	C:\Users\EVOS\Documents\Miriam\05-06-23_HAEC_siRNA_placa15\ICAM555_ROS488_VECad647_placa15_.2023-06-05-13-58-53	C:\Users\EVOS\Documents\Miriam\05-06-23_HAEC_siRNA_placa15\ICAM555_ROS488_VECad647_placa15_.2023-06-05-13-58-53	C:\Users\EVOS\Documents\Miriam\05-06-23_HAEC_siRNA_placa15\ICAM555_ROS488_VECad647_placa15_.2023-06-05-13-58-53	Done	255	255
-1	-1	-1	-1	491.0	0.0	0.0	2.0625	0.0	4.09375	ICAM555_ROS488_VECad647_placa15__Plate_D_p00_0_B05f03d0.TIF	ICAM555_ROS488_VECad647_placa15__Plate_D_p00_0_B05f03d2.TIF	ICAM555_ROS488_VECad647_placa15__Plate_D_p00_0_B05f03d1.TIF	ICAM555_ROS488_VECad647_placa15__Plate_D_p00_0_B05f03d3.TIF	0	0	0	0	40	1	1536	1536	1536	1536	40	b'eLuCHPahG223DJLSibwhCFNQVhlttwz+OBptIw2FWBptjw2NeDKmUjyBqik7ABgAGbM='	4c05fbfb70e85cddc5e67a10752d5801	1962d99b72f462e1f2aa13372c1af001	096c266fd3080f1b94d4f6cfe5a8d11a	d4522abec453a5156a8bf1b1c6123bbd	1128.488648403881	760.3620459050832	0.0	1182.104761904762	775.5411140583554	0.0	0	0	0	0	0	0	0	C:\Users\EVOS\Documents\Miriam\05-06-23_HAEC_siRNA_placa15\ICAM555_ROS488_VECad647_placa15_.2023-06-05-13-58-53	C:\Users\EVOS\Documents\Miriam\05-06-23_HAEC_siRNA_placa15\ICAM555_ROS488_VECad647_placa15_.2023-06-05-13-58-53	C:\Users\EVOS\Documents\Miriam\05-06-23_HAEC_siRNA_placa15\ICAM555_ROS488_VECad647_placa15_.2023-06-05-13-58-53	C:\Users\EVOS\Documents\Miriam\05-06-23_HAEC_siRNA_placa15\ICAM555_ROS488_VECad647_placa15_.2023-06-05-13-58-53	Done	255	255
-1	-1	-1	-1	430.0	0.0	0.0	2.015625	0.0	4.078125	ICAM555_ROS488_VECad647_placa15__Plate_D_p00_0_B05f04d0.TIF	ICAM555_ROS488_VECad647_placa15__Plate_D_p00_0_B05f04d2.TIF	ICAM555_ROS488_VECad647_placa15__Plate_D_p00_0_B05f04d1.TIF	ICAM555_ROS488_VECad647_placa15__Plate_D_p00_0_B05f04d3.TIF	0	0	0	0	41	1	1536	1536	1536	1536	41	b'eLuCHPahG223DJLSibwhCNM0A5PRdssQiKPRNtJQiKXR9tjQiCdjKsUTqJqyAwAjJBm3'	49a54426e6518450c4f8d40129e36eda	772138415576b1f4e3fa3b5123738734	7b9ddfa52588f29db48bfc3b0d67b94c	e24ea4c65d85316254a2900b6048403a	1010.5964612973619	767.5436680228942	0.0	1006.4243318292259	789.7666368772143	0.0	0	0	0	0	0	0	0	C:\Users\EVOS\Documents\Miriam\05-06-23_HAEC_siRNA_placa15\ICAM555_ROS488_VECad647_placa15_.2023-06-05-13-58-53	C:\Users\EVOS\Documents\Miriam\05-06-23_HAEC_siRNA_placa15\ICAM555_ROS488_VECad647_placa15_.2023-06-05-13-58-53	C:\Users\EVOS\Documents\Miriam\05-06-23_HAEC_siRNA_placa15\ICAM555_ROS488_VECad647_placa15_.2023-06-05-13-58-53	C:\Users\EVOS\Documents\Miriam\05-06-23_HAEC_siRNA_placa15\ICAM555_ROS488_VECad647_placa15_.2023-06-05-13-58-53	Done	255	255
-1	-1	-1	-1	615.0	0.0	0.0	2.0625	0.0	4.234375	ICAM555_ROS488_VECad647_placa15__Plate_D_p00_0_B05f05d0.TIF	ICAM555_ROS488_VECad647_placa15__Plate_D_p00_0_B05f05d2.TIF	ICAM555_ROS488_VECad647_placa15__Plate_D_p00_0_B05f05d1.TIF	ICAM555_ROS488_VECad647_placa15__Plate_D_p00_0_B05f05d3.TIF	0	0	0	0	42	1	1536	1536	1536	1536	42	b'eLuCHPahG223DJLSibwhCNM0A9PRdssQiKPRNtJQiKXR9tjQiCdjKsUTqJqyAwAuSBm7'	59c3d24c2e7a07018561d96d620af67c	c9241838b8b1b68b83fbaaf47f64f15b	e208f712f84061963eb6cc2d139de1ac	393ddea5dbd5b71b567511b024993e2d	1052.572306916708	755.503841748204	0.0	1062.25069637883	741.640625	0.0	0	0	0	0	0	0	0	C:\Users\EVOS\Documents\Miriam\05-06-23_HAEC_siRNA_placa15\ICAM555_ROS488_VECad647_placa15_.2023-06-05-13-58-53	C:\Users\EVOS\Documents\Miriam\05-06-23_HAEC_siRNA_placa15\ICAM555_ROS488_VECad647_placa15_.2023-06-05-13-58-53	C:\Users\EVOS\Documents\Miriam\05-06-23_HAEC_siRNA_placa15\ICAM555_ROS488_VECad647_placa15_.2023-06-05-13-58-53	C:\Users\EVOS\Documents\Miriam\05-06-23_HAEC_siRNA_placa15\ICAM555_ROS488_VECad647_placa15_.2023-06-05-13-58-53	Done	255	255
-1	-1	-1	-1	698.0	0.0	0.0	2.078125	0.0	4.53125	ICAM555_ROS488_VECad647_placa15__Plate_D_p00_0_B05f06d0.TIF	ICAM555_ROS488_VECad647_placa15__Plate_D_p00_0_B05f06d2.TIF	ICAM555_ROS488_VECad647_placa15__Plate_D_p00_0_B05f06d1.TIF	ICAM555_ROS488_VECad647_placa15__Plate_D_p00_0_B05f06d3.TIF	0	0	0	0	43	1	1536	1536	1536	1536	43	b'eLuCHPahG223DJLSibwhCNPRdsvQiKPRNtJQiKXR9tjQiCdjKsUTqJqyAwA5bBm/'	721a304d545f01affad0a51bf5e46b45	6a68d60b802d925e7a27dec743f0e544	5bd7ef6e82539d69b845f9abe491d685	1b0e3c0321b8408b127a19f9065ec8e6	1032.4810444977932	762.6521160926972	0.0	1050.3638793326995	745.7882580645162	0.0	0	0	0	0	0	0	0	C:\Users\EVOS\Documents\Miriam\05-06-23_HAEC_siRNA_placa15\ICAM555_ROS488_VECad647_placa15_.2023-06-05-13-58-53	C:\Users\EVOS\Documents\Miriam\05-06-23_HAEC_siRNA_placa15\ICAM555_ROS488_VECad647_placa15_.2023-06-05-13-58-53	C:\Users\EVOS\Documents\Miriam\05-06-23_HAEC_siRNA_placa15\ICAM555_ROS488_VECad647_placa15_.2023-06-05-13-58-53	C:\Users\EVOS\Documents\Miriam\05-06-23_HAEC_siRNA_placa15\ICAM555_ROS488_VECad647_placa15_.2023-06-05-13-58-53	Done	255	255
-1	-1	-1	-1	781.0	0.0	0.0	2.0625	0.0	4.6875	ICAM555_ROS488_VECad647_placa15__Plate_D_p00_0_B05f07d0.TIF	ICAM555_ROS488_VECad647_placa15__Plate_D_p00_0_B05f07d2.TIF	ICAM555_ROS488_VECad647_placa15__Plate_D_p00_0_B05f07d1.TIF	ICAM555_ROS488_VECad647_placa15__Plate_D_p00_0_B05f07d3.TIF	0	0	0	0	44	1	1536	1536	1536	1536	44	b'eLuCHPahG223DJLSibwhCNM0A/PRdssQiKPRNtJQiKXR9tjQiCdjKsUTqJqyAwBEkBnD'	c0e7bc1432797054fddccd417c5340dd	62344b8340e182c3827d93af149342ab	889cdb0cc64dd6efe0d0e46876bd61ef	09774548e78f797096c43675cfb6bf58	1032.2730940874249	747.0505020159494	0.0	1037.352	743.5340050377833	0.0	0	0	0	0	0	0	0	C:\Users\EVOS\Documents\Miriam\05-06-23_HAEC_siRNA_placa15\ICAM555_ROS488_VECad647_placa15_.2023-06-05-13-58-53	C:\Users\EVOS\Documents\Miriam\05-06-23_HAEC_siRNA_placa15\ICAM555_ROS488_VECad647_placa15_.2023-06-05-13-58-53	C:\Users\EVOS\Documents\Miriam\05-06-23_HAEC_siRNA_placa15\ICAM555_ROS488_VECad647_placa15_.2023-06-05-13-58-53	C:\Users\EVOS\Documents\Miriam\05-06-23_HAEC_siRNA_placa15\ICAM555_ROS488_VECad647_placa15_.2023-06-05-13-58-53	Done	255	255
-1	-1	-1	-1	905.0	0.0	0.0	2.03125	0.0	4.5625	ICAM555_ROS488_VECad647_placa15__Plate_D_p00_0_B05f08d0.TIF	ICAM555_ROS488_VECad647_placa15__Plate_D_p00_0_B05f08d2.TIF	ICAM555_ROS488_VECad647_placa15__Plate_D_p00_0_B05f08d1.TIF	ICAM555_ROS488_VECad647_placa15__Plate_D_p00_0_B05f08d3.TIF	0	0	0	0	45	1	1536	1536	1536	1536	45	b'eLuCHPahG223DJLSibwhCNM0A4vRdssQiKPRNtJQiKXR9tjQiCdjKsUTqJqyAwBPtBnH'	079edfb0cd6bfe579790bd82a0013307	4dd1ed409bf13e355d8cd56e36d50fb9	f344119cadf5ba6c8a6c798b0cfc425a	fd1cce1c9f1a764229cdc020ef1dd0f2	985.4796154617862	753.0143098221778	0.0	965.7838283828382	747.4184615384615	0.0	0	0	0	0	0	0	0	C:\Users\EVOS\Documents\Miriam\05-06-23_HAEC_siRNA_placa15\ICAM555_ROS488_VECad647_placa15_.2023-06-05-13-58-53	C:\Users\EVOS\Documents\Miriam\05-06-23_HAEC_siRNA_placa15\ICAM555_ROS488_VECad647_placa15_.2023-06-05-13-58-53	C:\Users\EVOS\Documents\Miriam\05-06-23_HAEC_siRNA_placa15\ICAM555_ROS488_VECad647_placa15_.2023-06-05-13-58-53	C:\Users\EVOS\Documents\Miriam\05-06-23_HAEC_siRNA_placa15\ICAM555_ROS488_VECad647_placa15_.2023-06-05-13-58-53	Done	255	255
-1	-1	-1	-1	793.0	0.0	0.0	2.03125	0.0	4.890625	ICAM555_ROS488_VECad647_placa15__Plate_D_p00_0_B05f09d0.TIF	ICAM555_ROS488_VECad647_placa15__Plate_D_p00_0_B05f09d2.TIF	ICAM555_ROS488_VECad647_placa15__Plate_D_p00_0_B05f09d1.TIF	ICAM555_ROS488_VECad647_placa15__Plate_D_p00_0_B05f09d3.TIF	0	0	0	0	46	1	1536	1536	1536	1536	46	b'eLuCHPahG223DJLSibwhCFNQ83O03TL442i0jTQUYmm0PTY04smYSvEEqqbsAFrYGcs='	a4d1316b5f29ef1cf6aa31d346ab65a3	9a2a3096344947edfb8de0402d399b0d	31d7cd70e3ad3da2e8bcc483cec391e6	13192b8390b50a8443d21dfbe7d13077	970.2786930066144	790.1577379676464	0.0	936.0755395683453	823.408695652174	0.0	0	0	0	0	0	0	0	C:\Users\EVOS\Documents\Miriam\05-06-23_HAEC_siRNA_placa15\ICAM555_ROS488_VECad647_placa15_.2023-06-05-13-58-53	C:\Users\EVOS\Documents\Miriam\05-06-23_HAEC_siRNA_placa15\ICAM555_ROS488_VECad647_placa15_.2023-06-05-13-58-53	C:\Users\EVOS\Documents\Miriam\05-06-23_HAEC_siRNA_placa15\ICAM555_ROS488_VECad647_placa15_.2023-06-05-13-58-53	C:\Users\EVOS\Documents\Miriam\05-06-23_HAEC_siRNA_placa15\ICAM555_ROS488_VECad647_placa15_.2023-06-05-13-58-53	Done	255	255
-1	-1	-1	-1	809.0	0.0	0.0	2.03125	0.0	4.734375	ICAM555_ROS488_VECad647_placa15__Plate_D_p00_0_B05f10d0.TIF	ICAM555_ROS488_VECad647_placa15__Plate_D_p00_0_B05f10d2.TIF	ICAM555_ROS488_VECad647_placa15__Plate_D_p00_0_B05f10d1.TIF	ICAM555_ROS488_VECad647_placa15__Plate_D_p00_0_B05f10d3.TIF	0	0	0	0	47	1	1536	1536	1536	1536	47	b'eLuCHPahG223DJLSibwhCNM0w9EhiKEQR6NtpKEQS6PtsaERT8ZUiidQNWUHAAG8Gas='	27175e80f33d8df1547e0f022486a2fc	bf531096856861ec50b31ade1148a493	79b708d06a7b12c62b5b7367a81b9051	a6680e2dad1716a18bcacbb12e0be72f	1041.9840291762478	777.2647980077943	0.0	1037.0351288056206	761.6339285714286	0.0	0	0	0	0	0	0	0	C:\Users\EVOS\Documents\Miriam\05-06-23_HAEC_siRNA_placa15\ICAM555_ROS488_VECad647_placa15_.2023-06-05-13-58-53	C:\Users\EVOS\Documents\Miriam\05-06-23_HAEC_siRNA_placa15\ICAM555_ROS488_VECad647_placa15_.2023-06-05-13-58-53	C:\Users\EVOS\Documents\Miriam\05-06-23_HAEC_siRNA_placa15\ICAM555_ROS488_VECad647_placa15_.2023-06-05-13-58-53	C:\Users\EVOS\Documents\Miriam\05-06-23_HAEC_siRNA_placa15\ICAM555_ROS488_VECad647_placa15_.2023-06-05-13-58-53	Done	255	255
-1	-1	-1	-1	666.0	0.0	0.0	2.015625	0.0	4.46875	ICAM555_ROS488_VECad647_placa15__Plate_D_p00_0_B05f11d0.TIF	ICAM555_ROS488_VECad647_placa15__Plate_D_p00_0_B05f11d2.TIF	ICAM555_ROS488_VECad647_placa15__Plate_D_p00_0_B05f11d1.TIF	ICAM555_ROS488_VECad647_placa15__Plate_D_p00_0_B05f11d3.TIF	0	0	0	0	48	1	1536	1536	1536	1536	48	b'eLuCHPahG223DJLSibwhCNM0Q8PRdssQiKPRNtJQiKXR9tjQiCdjKsUTqJqyAwAM4Bmv'	347ae64bef9bacd12089ad9ca3c9d7fc	01867db3d6193617b2be3a8c8a83e033	6266faf4813948753c67e274d669f076	df7edb18981f216224afe4bd4f0dd775	1109.9425241900983	753.5522668642637	0.0	1148.4618562829462	744.4526945070179	0.0	0	0	0	0	0	0	0	C:\Users\EVOS\Documents\Miriam\05-06-23_HAEC_siRNA_placa15\ICAM555_ROS488_VECad647_placa15_.2023-06-05-13-58-53	C:\Users\EVOS\Documents\Miriam\05-06-23_HAEC_siRNA_placa15\ICAM555_ROS488_VECad647_placa15_.2023-06-05-13-58-53	C:\Users\EVOS\Documents\Miriam\05-06-23_HAEC_siRNA_placa15\ICAM555_ROS488_VECad647_placa15_.2023-06-05-13-58-53	C:\Users\EVOS\Documents\Miriam\05-06-23_HAEC_siRNA_placa15\ICAM555_ROS488_VECad647_placa15_.2023-06-05-13-58-53	Done	255	255
-1	-1	-1	-1	508.0	0.0	0.0	2.03125	0.0	3.84375	ICAM555_ROS488_VECad647_placa15__Plate_D_p00_0_B06f00d0.TIF	ICAM555_ROS488_VECad647_placa15__Plate_D_p00_0_B06f00d2.TIF	ICAM555_ROS488_VECad647_placa15__Plate_D_p00_0_B06f00d1.TIF	ICAM555_ROS488_VECad647_placa15__Plate_D_p00_0_B06f00d3.TIF	0	0	0	0	49	1	1536	1536	1536	1536	49	b'eLuCHPahG223DJLSibwhCLPRIYihEUejbaShEEuj7bGhEU/GVIonUDVlBwABxBmr'	a9b5914dfba0503d7609b74be428552a	8f6da558f112f7fa6f307d12a820d4bf	a3e22eed18801bd6d73b4c7b67fb63de	9f09d7c1313b23c936e11590e3beb045	1194.8305966803596	830.3345787095512	0.0	1317.0898817542284	875.8025244779992	0.0	0	0	0	0	0	0	0	C:\Users\EVOS\Documents\Miriam\05-06-23_HAEC_siRNA_placa15\ICAM555_ROS488_VECad647_placa15_.2023-06-05-13-58-53	C:\Users\EVOS\Documents\Miriam\05-06-23_HAEC_siRNA_placa15\ICAM555_ROS488_VECad647_placa15_.2023-06-05-13-58-53	C:\Users\EVOS\Documents\Miriam\05-06-23_HAEC_siRNA_placa15\ICAM555_ROS488_VECad647_placa15_.2023-06-05-13-58-53	C:\Users\EVOS\Documents\Miriam\05-06-23_HAEC_siRNA_placa15\ICAM555_ROS488_VECad647_placa15_.2023-06-05-13-58-53	Done	255	255
-1	-1	-1	-1	636.0	0.0	0.0	2.0625	0.0	4.28125	ICAM555_ROS488_VECad647_placa15__Plate_D_p00_0_B06f01d0.TIF	ICAM555_ROS488_VECad647_placa15__Plate_D_p00_0_B06f01d2.TIF	ICAM555_ROS488_VECad647_placa15__Plate_D_p00_0_B06f01d1.TIF	ICAM555_ROS488_VECad647_placa15__Plate_D_p00_0_B06f01d3.TIF	0	0	0	0	50	1	1536	1536	1536	1536	50	b'eLuCHPahG223DJLSibwhCLM0A8PRdssQiKPRNtJQiKXR9tjQiCdjKsUTqJqyAwAM6Bmv'	08d9ff5e94fb9e90c053c81a1c33f417	b33d5926173d045c9a98e2ad893eb725	d03dde5d3660d39dc9c1143eb21aa947	3a2157f608f31ac560c6424f82235760	1256.6602878743338	708.1549123138462	0.0	1351.9694645080947	706.7960357328651	0.0	0	0	0	0	0	0	0	C:\Users\EVOS\Documents\Miriam\05-06-23_HAEC_siRNA_placa15\ICAM555_ROS488_VECad647_placa15_.2023-06-05-13-58-53	C:\Users\EVOS\Documents\Miriam\05-06-23_HAEC_siRNA_placa15\ICAM555_ROS488_VECad647_placa15_.2023-06-05-13-58-53	C:\Users\EVOS\Documents\Miriam\05-06-23_HAEC_siRNA_placa15\ICAM555_ROS488_VECad647_placa15_.2023-06-05-13-58-53	C:\Users\EVOS\Documents\Miriam\05-06-23_HAEC_siRNA_placa15\ICAM555_ROS488_VECad647_placa15_.2023-06-05-13-58-53	Done	255	255
-1	-1	-1	-1	513.0	0.0	0.0	2.09375	0.0	4.3125	ICAM555_ROS488_VECad647_placa15__Plate_D_p00_0_B06f02d0.TIF	ICAM555_ROS488_VECad647_placa15__Plate_D_p00_0_B06f02d2.TIF	ICAM555_ROS488_VECad647_placa15__Plate_D_p00_0_B06f02d1.TIF	ICAM555_ROS488_VECad647_placa15__Plate_D_p00_0_B06f02d3.TIF	0	0	0	0	51	1	1536	1536	1536	1536	51	b'eLuCHPahG223DJLSibwhCLM0A6PRdssQiKPRNtJQiKXR9tjQiCdjKsUTqJqyAwAYDBmz'	d457991e57e77fe7bfc9edd236cddee6	806223340552dbb38618938e818894b6	c3dac7504ba2d5e1847939d95522862d	87e4318b680618a70de2f3834c8e5bec	980.6723006540552	749.1146485046454	0.0	918.8897058823529	695.8872403560831	0.0	0	0	0	0	0	0	0	C:\Users\EVOS\Documents\Miriam\05-06-23_HAEC_siRNA_placa15\ICAM555_ROS488_VECad647_placa15_.2023-06-05-13-58-53	C:\Users\EVOS\Documents\Miriam\05-06-23_HAEC_siRNA_placa15\ICAM555_ROS488_VECad647_placa15_.2023-06-05-13-58-53	C:\Users\EVOS\Documents\Miriam\05-06-23_HAEC_siRNA_placa15\ICAM555_ROS488_VECad647_placa15_.2023-06-05-13-58-53	C:\Users\EVOS\Documents\Miriam\05-06-23_HAEC_siRNA_placa15\ICAM555_ROS488_VECad647_placa15_.2023-06-05-13-58-53	Done	255	255
-1	-1	-1	-1	470.0	0.0	0.0	2.078125	0.0	4.109375	ICAM555_ROS488_VECad647_placa15__Plate_D_p00_0_B06f03d0.TIF	ICAM555_ROS488_VECad647_placa15__Plate_D_p00_0_B06f03d2.TIF	ICAM555_ROS488_VECad647_placa15__Plate_D_p00_0_B06f03d1.TIF	ICAM555_ROS488_VECad647_placa15__Plate_D_p00_0_B06f03d3.TIF	0	0	0	0	52	1	1536	1536	1536	1536	52	b'eLuCHPahG223DJLSibwhCDNQVhlttwz+OBptIw2FWBptjw2NeDKmUjyBqik7ACMwGbc='	d09a6b6659d2d7ee2fd5102431249c43	7906104cb6ef88c4a5bb503bf441f67f	7a0032236af8df3046bdcfaab821ce17	95e37990959339771ecd0c5c539270dd	914.1831523847634	802.6039346357572	0.0	809.6611404697768	841.7267327000623	0.0	0	0	0	0	0	0	0	C:\Users\EVOS\Documents\Miriam\05-06-23_HAEC_siRNA_placa15\ICAM555_ROS488_VECad647_placa15_.2023-06-05-13-58-53	C:\Users\EVOS\Documents\Miriam\05-06-23_HAEC_siRNA_placa15\ICAM555_ROS488_VECad647_placa15_.2023-06-05-13-58-53	C:\Users\EVOS\Documents\Miriam\05-06-23_HAEC_siRNA_placa15\ICAM555_ROS488_VECad647_placa15_.2023-06-05-13-58-53	C:\Users\EVOS\Documents\Miriam\05-06-23_HAEC_siRNA_placa15\ICAM555_ROS488_VECad647_placa15_.2023-06-05-13-58-53	Done	255	255
-1	-1	-1	-1	622.0	0.0	0.0	2.03125	0.0	4.375	ICAM555_ROS488_VECad647_placa15__Plate_D_p00_0_B06f04d0.TIF	ICAM555_ROS488_VECad647_placa15__Plate_D_p00_0_B06f04d2.TIF	ICAM555_ROS488_VECad647_placa15__Plate_D_p00_0_B06f04d1.TIF	ICAM555_ROS488_VECad647_placa15__Plate_D_p00_0_B06f04d3.TIF	0	0	0	0	53	1	1536	1536	1536	1536	53	b'eLuCHPahG223DJLSibwhCLM0A5PRdssQiKPRNtJQiKXR9tjQiCdjKsUTqJqyAwAuVBm7'	dd8e54e94d69257a59d3f432cb4d1c52	08ca3b02d9e57f9dc27d044036215edb	c96088fc0c39df17e24761bfe6fdc082	7b458e03cfd72a857e5be978c4cc739f	1056.6748255509724	769.2267439998154	0.0	1054.872052154195	782.0748797025371	0.0	0	0	0	0	0	0	0	C:\Users\EVOS\Documents\Miriam\05-06-23_HAEC_siRNA_placa15\ICAM555_ROS488_VECad647_placa15_.2023-06-05-13-58-53	C:\Users\EVOS\Documents\Miriam\05-06-23_HAEC_siRNA_placa15\ICAM555_ROS488_VECad647_placa15_.2023-06-05-13-58-53	C:\Users\EVOS\Documents\Miriam\05-06-23_HAEC_siRNA_placa15\ICAM555_ROS488_VECad647_placa15_.2023-06-05-13-58-53	C:\Users\EVOS\Documents\Miriam\05-06-23_HAEC_siRNA_placa15\ICAM555_ROS488_VECad647_placa15_.2023-06-05-13-58-53	Done	255	255
-1	-1	-1	-1	785.0	0.0	0.0	2.046875	0.0	4.78125	ICAM555_ROS488_VECad647_placa15__Plate_D_p00_0_B06f05d0.TIF	ICAM555_ROS488_VECad647_placa15__Plate_D_p00_0_B06f05d2.TIF	ICAM555_ROS488_VECad647_placa15__Plate_D_p00_0_B06f05d1.TIF	ICAM555_ROS488_VECad647_placa15__Plate_D_p00_0_B06f05d3.TIF	0	0	0	0	54	1	1536	1536	1536	1536	54	b'eLuCHPahG223DJLSibwhCLM0A9PRdssQiKPRNtJQiKXR9tjQiCdjKsUTqJqyAwA5eBm/'	f54c2d4b95315ed5a884caac32e64bb2	6c88d5ca220cc636fa3a2e81c6e86ca0	001e8fcd8c340577d10e805d4d0b4a48	ed086735467a750ce706c755d48f4b95	1021.6562190006208	785.9989985767877	0.0	1044.3333333333333	795.3195020746888	0.0	0	0	0	0	0	0	0	C:\Users\EVOS\Documents\Miriam\05-06-23_HAEC_siRNA_placa15\ICAM555_ROS488_VECad647_placa15_.2023-06-05-13-58-53	C:\Users\EVOS\Documents\Miriam\05-06-23_HAEC_siRNA_placa15\ICAM555_ROS488_VECad647_placa15_.2023-06-05-13-58-53	C:\Users\EVOS\Documents\Miriam\05-06-23_HAEC_siRNA_placa15\ICAM555_ROS488_VECad647_placa15_.2023-06-05-13-58-53	C:\Users\EVOS\Documents\Miriam\05-06-23_HAEC_siRNA_placa15\ICAM555_ROS488_VECad647_placa15_.2023-06-05-13-58-53	Done	255	255
-1	-1	-1	-1	840.0	0.0	0.0	2.046875	0.0	4.984375	ICAM555_ROS488_VECad647_placa15__Plate_D_p00_0_B06f06d0.TIF	ICAM555_ROS488_VECad647_placa15__Plate_D_p00_0_B06f06d2.TIF	ICAM555_ROS488_VECad647_placa15__Plate_D_p00_0_B06f06d1.TIF	ICAM555_ROS488_VECad647_placa15__Plate_D_p00_0_B06f06d3.TIF	0	0	0	0	55	1	1536	1536	1536	1536	55	b'eLuCHPahG223DJLSibwhCLPRdsvQiKPRNtJQiKXR9tjQiCdjKsUTqJqyAwBEnBnD'	72edfb3b641031aa40010558260403b1	67be28ca81d7b4fce4098f5e852d29c7	4f067fe47380d0b9237baacafc518823	0fa4e7615c842f5a5065ff4af1fbdf32	975.8965132506564	747.1170580148698	0.0	947.5788813452202	747.7046277665996	0.0	0	0	0	0	0	0	0	C:\Users\EVOS\Documents\Miriam\05-06-23_HAEC_siRNA_placa15\ICAM555_ROS488_VECad647_placa15_.2023-06-05-13-58-53	C:\Users\EVOS\Documents\Miriam\05-06-23_HAEC_siRNA_placa15\ICAM555_ROS488_VECad647_placa15_.2023-06-05-13-58-53	C:\Users\EVOS\Documents\Miriam\05-06-23_HAEC_siRNA_placa15\ICAM555_ROS488_VECad647_placa15_.2023-06-05-13-58-53	C:\Users\EVOS\Documents\Miriam\05-06-23_HAEC_siRNA_placa15\ICAM555_ROS488_VECad647_placa15_.2023-06-05-13-58-53	Done	255	255
-1	-1	-1	-1	879.0	0.0	0.0	2.09375	0.0	4.515625	ICAM555_ROS488_VECad647_placa15__Plate_D_p00_0_B06f07d0.TIF	ICAM555_ROS488_VECad647_placa15__Plate_D_p00_0_B06f07d2.TIF	ICAM555_ROS488_VECad647_placa15__Plate_D_p00_0_B06f07d1.TIF	ICAM555_ROS488_VECad647_placa15__Plate_D_p00_0_B06f07d3.TIF	0	0	0	0	56	1	1536	1536	1536	1536	56	b'eLuCHPahG223DJLSibwhCLM0A/PRdssQiKPRNtJQiKXR9tjQiCdjKsUTqJqyAwBPwBnH'	84f6ec6685fbfa5ca095f22ea0550db1	f474f03a915559d4c1c4f997f51a1455	b0069b078ead02bd06896ca0aaf7c484	dbf1d1b78d610e5e30bef32271b8e4c5	1042.453917119999	796.5378468791537	0.0	1068.2882882882882	808.7705735660847	0.0	0	0	0	0	0	0	0	C:\Users\EVOS\Documents\Miriam\05-06-23_HAEC_siRNA_placa15\ICAM555_ROS488_VECad647_placa15_.2023-06-05-13-58-53	C:\Users\EVOS\Documents\Miriam\05-06-23_HAEC_siRNA_placa15\ICAM555_ROS488_VECad647_placa15_.2023-06-05-13-58-53	C:\Users\EVOS\Documents\Miriam\05-06-23_HAEC_siRNA_placa15\ICAM555_ROS488_VECad647_placa15_.2023-06-05-13-58-53	C:\Users\EVOS\Documents\Miriam\05-06-23_HAEC_siRNA_placa15\ICAM555_ROS488_VECad647_placa15_.2023-06-05-13-58-53	Done	255	255
-1	-1	-1	-1	994.0	0.0	0.0	2.0625	0.0	5.078125	ICAM555_ROS488_VECad647_placa15__Plate_D_p00_0_B06f08d0.TIF	ICAM555_ROS488_VECad647_placa15__Plate_D_p00_0_B06f08d2.TIF	ICAM555_ROS488_VECad647_placa15__Plate_D_p00_0_B06f08d1.TIF	ICAM555_ROS488_VECad647_placa15__Plate_D_p00_0_B06f08d3.TIF	0	0	0	0	57	1	1536	1536	1536	1536	57	b'eLuCHPahG223DJLSibwhCLM0A4vRdssQiKPRNtJQiKXR9tjQiCdjKsUTqJqyAwBa5BnL'	3276028c432bc1ad5ecb121a56acd293	c2bc62842a18b285c9854444f869e8a4	6b710d72ad5222b561a24b88c7a20df5	79d174cda4b357a13e07c96190b73ac6	978.7097970869594	730.457372149773	0.0	977.2788158301556	723.2408229887635	0.0	0	0	0	0	0	0	0	C:\Users\EVOS\Documents\Miriam\05-06-23_HAEC_siRNA_placa15\ICAM555_ROS488_VECad647_placa15_.2023-06-05-13-58-53	C:\Users\EVOS\Documents\Miriam\05-06-23_HAEC_siRNA_placa15\ICAM555_ROS488_VECad647_placa15_.2023-06-05-13-58-53	C:\Users\EVOS\Documents\Miriam\05-06-23_HAEC_siRNA_placa15\ICAM555_ROS488_VECad647_placa15_.2023-06-05-13-58-53	C:\Users\EVOS\Documents\Miriam\05-06-23_HAEC_siRNA_placa15\ICAM555_ROS488_VECad647_placa15_.2023-06-05-13-58-53	Done	255	255
-1	-1	-1	-1	885.0	0.0	0.0	2.09375	0.0	4.859375	ICAM555_ROS488_VECad647_placa15__Plate_D_p00_0_B06f09d0.TIF	ICAM555_ROS488_VECad647_placa15__Plate_D_p00_0_B06f09d2.TIF	ICAM555_ROS488_VECad647_placa15__Plate_D_p00_0_B06f09d1.TIF	ICAM555_ROS488_VECad647_placa15__Plate_D_p00_0_B06f09d3.TIF	0	0	0	0	58	1	1536	1536	1536	1536	58	b'eLuCHPahG223DJLSibwhCDNQ83O03TL442i0jTQUYmm0PTY04smYSvEEqqbsAGYIGc8='	9377b8ac3bdb1b8418a65e6568bb5ebe	de2924213bdb518b32fe403a86151852	5037ed98d12dff32b2fd6855b7e68be5	8c4e615675cfd26df006b7ff7e09b0c1	973.8310684403042	804.5367905923965	0.0	956.1205211726384	821.5671140939597	0.0	0	0	0	0	0	0	0	C:\Users\EVOS\Documents\Miriam\05-06-23_HAEC_siRNA_placa15\ICAM555_ROS488_VECad647_placa15_.2023-06-05-13-58-53	C:\Users\EVOS\Documents\Miriam\05-06-23_HAEC_siRNA_placa15\ICAM555_ROS488_VECad647_placa15_.2023-06-05-13-58-53	C:\Users\EVOS\Documents\Miriam\05-06-23_HAEC_siRNA_placa15\ICAM555_ROS488_VECad647_placa15_.2023-06-05-13-58-53	C:\Users\EVOS\Documents\Miriam\05-06-23_HAEC_siRNA_placa15\ICAM555_ROS488_VECad647_placa15_.2023-06-05-13-58-53	Done	255	255
-1	-1	-1	-1	874.0	0.0	0.0	2.03125	0.0	4.796875	ICAM555_ROS488_VECad647_placa15__Plate_D_p00_0_B06f10d0.TIF	ICAM555_ROS488_VECad647_placa15__Plate_D_p00_0_B06f10d2.TIF	ICAM555_ROS488_VECad647_placa15__Plate_D_p00_0_B06f10d1.TIF	ICAM555_ROS488_VECad647_placa15__Plate_D_p00_0_B06f10d3.TIF	0	0	0	0	59	1	1536	1536	1536	1536	59	b'eLuCHPahG223DJLSibwhCLM0w9EhiKEQR6NtpKEQS6PtsaERT8ZUiidQNWUHAAzsGa8='	dff86894bd157371a108bd7c2d3e1268	46796c7767eec1385d8298c3d618a087	df2305efdf93770d436c83e9049f8c69	e04b8473a284aef4cec19800112232c0	1151.0673268324636	771.287383397636	0.0	1201.8005676522919	765.4656002477986	0.0	0	0	0	0	0	0	0	C:\Users\EVOS\Documents\Miriam\05-06-23_HAEC_siRNA_placa15\ICAM555_ROS488_VECad647_placa15_.2023-06-05-13-58-53	C:\Users\EVOS\Documents\Miriam\05-06-23_HAEC_siRNA_placa15\ICAM555_ROS488_VECad647_placa15_.2023-06-05-13-58-53	C:\Users\EVOS\Documents\Miriam\05-06-23_HAEC_siRNA_placa15\ICAM555_ROS488_VECad647_placa15_.2023-06-05-13-58-53	C:\Users\EVOS\Documents\Miriam\05-06-23_HAEC_siRNA_placa15\ICAM555_ROS488_VECad647_placa15_.2023-06-05-13-58-53	Done	255	255
-1	-1	-1	-1	657.0	0.0	0.0	2.015625	0.0	4.28125	ICAM555_ROS488_VECad647_placa15__Plate_D_p00_0_B06f11d0.TIF	ICAM555_ROS488_VECad647_placa15__Plate_D_p00_0_B06f11d2.TIF	ICAM555_ROS488_VECad647_placa15__Plate_D_p00_0_B06f11d1.TIF	ICAM555_ROS488_VECad647_placa15__Plate_D_p00_0_B06f11d3.TIF	0	0	0	0	60	1	1536	1536	1536	1536	60	b'eLuCHPahG223DJLSibwhCLM0Q8PRdssQiKPRNtJQiKXR9tjQiCdjKsUTqJqyAwAYEBmz'	f29f6233450784daa2b8f504ad3642c5	3851c039b2420cd33bd7053e228fa25a	fc887ce722c6255b16e1896c1e4dc954	c826f8364dfda7c8f69d0a35a61e83b7	1020.0584947127486	785.3005360571609	0.0	1004.1554702495201	808.373801916933	0.0	0	0	0	0	0	0	0	C:\Users\EVOS\Documents\Miriam\05-06-23_HAEC_siRNA_placa15\ICAM555_ROS488_VECad647_placa15_.2023-06-05-13-58-53	C:\Users\EVOS\Documents\Miriam\05-06-23_HAEC_siRNA_placa15\ICAM555_ROS488_VECad647_placa15_.2023-06-05-13-58-53	C:\Users\EVOS\Documents\Miriam\05-06-23_HAEC_siRNA_placa15\ICAM555_ROS488_VECad647_placa15_.2023-06-05-13-58-53	C:\Users\EVOS\Documents\Miriam\05-06-23_HAEC_siRNA_placa15\ICAM555_ROS488_VECad647_placa15_.2023-06-05-13-58-53	Done	255	255
-1	-1	-1	-1	784.0	0.0	0.0	2.0	0.0	4.765625	ICAM555_ROS488_VECad647_placa15__Plate_D_p00_0_B07f00d0.TIF	ICAM555_ROS488_VECad647_placa15__Plate_D_p00_0_B07f00d2.TIF	ICAM555_ROS488_VECad647_placa15__Plate_D_p00_0_B07f00d1.TIF	ICAM555_ROS488_VECad647_placa15__Plate_D_p00_0_B07f00d3.TIF	0	0	0	0	61	1	1536	1536	1536	1536	61	b'eLuCHPahG223DJLSibwhCPPRIYihEUejbaShEEuj7bGhEU/GVIonUDVlBwAM9Bmv'	87e4da739fb2637a8328dcbfbbc947b0	5389b7cdf35b0dfd340cef33378b4b61	15c36b6a5f7e1e22604cd8bdaea88884	c034dc9cf1832f3f447e9608a681abda	1125.0423113067607	757.8458820172569	0.0	1182.3850865671643	758.5027178342369	0.0	0	0	0	0	0	0	0	C:\Users\EVOS\Documents\Miriam\05-06-23_HAEC_siRNA_placa15\ICAM555_ROS488_VECad647_placa15_.2023-06-05-13-58-53	C:\Users\EVOS\Documents\Miriam\05-06-23_HAEC_siRNA_placa15\ICAM555_ROS488_VECad647_placa15_.2023-06-05-13-58-53	C:\Users\EVOS\Documents\Miriam\05-06-23_HAEC_siRNA_placa15\ICAM555_ROS488_VECad647_placa15_.2023-06-05-13-58-53	C:\Users\EVOS\Documents\Miriam\05-06-23_HAEC_siRNA_placa15\ICAM555_ROS488_VECad647_placa15_.2023-06-05-13-58-53	Done	255	255
-1	-1	-1	-1	1254.0	0.0	0.0	2.015625	0.0	5.484375	ICAM555_ROS488_VECad647_placa15__Plate_D_p00_0_B07f01d0.TIF	ICAM555_ROS488_VECad647_placa15__Plate_D_p00_0_B07f01d2.TIF	ICAM555_ROS488_VECad647_placa15__Plate_D_p00_0_B07f01d1.TIF	ICAM555_ROS488_VECad647_placa15__Plate_D_p00_0_B07f01d3.TIF	0	0	0	0	62	1	1536	1536	1536	1536	62	b'eLuCHPahG223DJLSibwhCPM0A8PRdssQiKPRNtJQiKXR9tjQiCdjKsUTqJqyAwAYGBmz'	1125bd8edbd5cd3efd57ce817e4a56b1	c6c130fb1169e60d9743b8bc50460c90	741763c8c74729b59dab6551ab5529d5	8a21a7ebdb2d33bcddb94aabc2e8b747	1206.5882354410421	803.1650423916076	0.0	1302.7208333333333	822.8925529226681	0.0	0	0	0	0	0	0	0	C:\Users\EVOS\Documents\Miriam\05-06-23_HAEC_siRNA_placa15\ICAM555_ROS488_VECad647_placa15_.2023-06-05-13-58-53	C:\Users\EVOS\Documents\Miriam\05-06-23_HAEC_siRNA_placa15\ICAM555_ROS488_VECad647_placa15_.2023-06-05-13-58-53	C:\Users\EVOS\Documents\Miriam\05-06-23_HAEC_siRNA_placa15\ICAM555_ROS488_VECad647_placa15_.2023-06-05-13-58-53	C:\Users\EVOS\Documents\Miriam\05-06-23_HAEC_siRNA_placa15\ICAM555_ROS488_VECad647_placa15_.2023-06-05-13-58-53	Done	255	255
-1	-1	-1	-1	464.0	0.0	0.0	1.984375	0.0	4.03125	ICAM555_ROS488_VECad647_placa15__Plate_D_p00_0_B07f02d0.TIF	ICAM555_ROS488_VECad647_placa15__Plate_D_p00_0_B07f02d2.TIF	ICAM555_ROS488_VECad647_placa15__Plate_D_p00_0_B07f02d1.TIF	ICAM555_ROS488_VECad647_placa15__Plate_D_p00_0_B07f02d3.TIF	0	0	0	0	63	1	1536	1536	1536	1536	63	b'eLuCHPahG223DJLSibwhCPM0A6PRdssQiKPRNtJQiKXR9tjQiCdjKsUTqJqyAwAjPBm3'	93cdfb1ee01cd6dfade06d5fea8476ef	0ea2b22d540cf5d7600da6c8a90bfa30	153269ad46565e36e78697bd4b2b615e	e571f6964d2d1ba6a53f00ff24c70b07	1151.802906613669	771.9660904662484	0.0	1222.1770584999083	764.0496598639456	0.0	0	0	0	0	0	0	0	C:\Users\EVOS\Documents\Miriam\05-06-23_HAEC_siRNA_placa15\ICAM555_ROS488_VECad647_placa15_.2023-06-05-13-58-53	C:\Users\EVOS\Documents\Miriam\05-06-23_HAEC_siRNA_placa15\ICAM555_ROS488_VECad647_placa15_.2023-06-05-13-58-53	C:\Users\EVOS\Documents\Miriam\05-06-23_HAEC_siRNA_placa15\ICAM555_ROS488_VECad647_placa15_.2023-06-05-13-58-53	C:\Users\EVOS\Documents\Miriam\05-06-23_HAEC_siRNA_placa15\ICAM555_ROS488_VECad647_placa15_.2023-06-05-13-58-53	Done	255	255
-1	-1	-1	-1	422.0	0.0	0.0	1.953125	0.0	3.84375	ICAM555_ROS488_VECad647_placa15__Plate_D_p00_0_B07f03d0.TIF	ICAM555_ROS488_VECad647_placa15__Plate_D_p00_0_B07f03d2.TIF	ICAM555_ROS488_VECad647_placa15__Plate_D_p00_0_B07f03d1.TIF	ICAM555_ROS488_VECad647_placa15__Plate_D_p00_0_B07f03d3.TIF	0	0	0	0	64	1	1536	1536	1536	1536	64	b'eLuCHPahG223DJLSibwhCHNQVhlttwz+OBptIw2FWBptjw2NeDKmUjyBqik7AC5gGbs='	8bc24a952f8996fa7e072128452e2312	c383f589a4692ef03464928bb8ea9089	564006a11882e1ef843962d79c7ff9ce	6649a37f90b5f73901e64338f0800d06	1157.755139744548	720.6345844294071	0.0	1191.240579029734	703.86873062273	0.0	0	0	0	0	0	0	0	C:\Users\EVOS\Documents\Miriam\05-06-23_HAEC_siRNA_placa15\ICAM555_ROS488_VECad647_placa15_.2023-06-05-13-58-53	C:\Users\EVOS\Documents\Miriam\05-06-23_HAEC_siRNA_placa15\ICAM555_ROS488_VECad647_placa15_.2023-06-05-13-58-53	C:\Users\EVOS\Documents\Miriam\05-06-23_HAEC_siRNA_placa15\ICAM555_ROS488_VECad647_placa15_.2023-06-05-13-58-53	C:\Users\EVOS\Documents\Miriam\05-06-23_HAEC_siRNA_placa15\ICAM555_ROS488_VECad647_placa15_.2023-06-05-13-58-53	Done	255	255
-1	-1	-1	-1	470.0	0.0	0.0	1.984375	0.0	3.890625	ICAM555_ROS488_VECad647_placa15__Plate_D_p00_0_B07f04d0.TIF	ICAM555_ROS488_VECad647_placa15__Plate_D_p00_0_B07f04d2.TIF	ICAM555_ROS488_VECad647_placa15__Plate_D_p00_0_B07f04d1.TIF	ICAM555_ROS488_VECad647_placa15__Plate_D_p00_0_B07f04d3.TIF	0	0	0	0	65	1	1536	1536	1536	1536	65	b'eLuCHPahG223DJLSibwhCPM0A5PRdssQiKPRNtJQiKXR9tjQiCdjKsUTqJqyAwA5hBm/'	098ee215b5299ee80566ee05d7a355c1	5e7e865aa4269a0d7184a3c848ff1a77	76d5acf267a73d314e75c15a8d05c139	495a6ce40a07c2e589dd625257bb2a7b	1170.8127374395253	801.5038342830298	0.0	1209.2775996394307	843.857553759759	0.0	0	0	0	0	0	0	0	C:\Users\EVOS\Documents\Miriam\05-06-23_HAEC_siRNA_placa15\ICAM555_ROS488_VECad647_placa15_.2023-06-05-13-58-53	C:\Users\EVOS\Documents\Miriam\05-06-23_HAEC_siRNA_placa15\ICAM555_ROS488_VECad647_placa15_.2023-06-05-13-58-53	C:\Users\EVOS\Documents\Miriam\05-06-23_HAEC_siRNA_placa15\ICAM555_ROS488_VECad647_placa15_.2023-06-05-13-58-53	C:\Users\EVOS\Documents\Miriam\05-06-23_HAEC_siRNA_placa15\ICAM555_ROS488_VECad647_placa15_.2023-06-05-13-58-53	Done	255	255
-1	-1	-1	-1	750.0	0.0	0.0	1.984375	0.0	4.453125	ICAM555_ROS488_VECad647_placa15__Plate_D_p00_0_B07f05d0.TIF	ICAM555_ROS488_VECad647_placa15__Plate_D_p00_0_B07f05d2.TIF	ICAM555_ROS488_VECad647_placa15__Plate_D_p00_0_B07f05d1.TIF	ICAM555_ROS488_VECad647_placa15__Plate_D_p00_0_B07f05d3.TIF	0	0	0	0	66	1	1536	1536	1536	1536	66	b'eLuCHPahG223DJLSibwhCPM0A9PRdssQiKPRNtJQiKXR9tjQiCdjKsUTqJqyAwBEqBnD'	a02c59418d348f4d454d343db397a53c	3124bb425a2afb84f143becba4b36a45	7fb5d235b4491596187f390bf2cc902e	02432cc2df46fa270239b54ae3b7c52b	1066.441220057184	752.9161852165696	0.0	1082.2851516506446	721.2246792246792	0.0	0	0	0	0	0	0	0	C:\Users\EVOS\Documents\Miriam\05-06-23_HAEC_siRNA_placa15\ICAM555_ROS488_VECad647_placa15_.2023-06-05-13-58-53	C:\Users\EVOS\Documents\Miriam\05-06-23_HAEC_siRNA_placa15\ICAM555_ROS488_VECad647_placa15_.2023-06-05-13-58-53	C:\Users\EVOS\Documents\Miriam\05-06-23_HAEC_siRNA_placa15\ICAM555_ROS488_VECad647_placa15_.2023-06-05-13-58-53	C:\Users\EVOS\Documents\Miriam\05-06-23_HAEC_siRNA_placa15\ICAM555_ROS488_VECad647_placa15_.2023-06-05-13-58-53	Done	255	255
-1	-1	-1	-1	742.0	0.0	0.0	2.015625	0.0	4.4375	ICAM555_ROS488_VECad647_placa15__Plate_D_p00_0_B07f06d0.TIF	ICAM555_ROS488_VECad647_placa15__Plate_D_p00_0_B07f06d2.TIF	ICAM555_ROS488_VECad647_placa15__Plate_D_p00_0_B07f06d1.TIF	ICAM555_ROS488_VECad647_placa15__Plate_D_p00_0_B07f06d3.TIF	0	0	0	0	67	1	1536	1536	1536	1536	67	b'eLuCHPahG223DJLSibwhCPPRdsvQiKPRNtJQiKXR9tjQiCdjKsUTqJqyAwBPzBnH'	06d728a5b509aee061bee8f52e407cce	0c47781cbb3486dd6f1ffa6ab0b9297a	624a6a17ad59ab453a5920933573f2cc	e923b95143bc571ee1c186627eb3154f	975.9728069742844	728.5831305301514	0.0	957.0291781135531	703.1942270909408	0.0	0	0	0	0	0	0	0	C:\Users\EVOS\Documents\Miriam\05-06-23_HAEC_siRNA_placa15\ICAM555_ROS488_VECad647_placa15_.2023-06-05-13-58-53	C:\Users\EVOS\Documents\Miriam\05-06-23_HAEC_siRNA_placa15\ICAM555_ROS488_VECad647_placa15_.2023-06-05-13-58-53	C:\Users\EVOS\Documents\Miriam\05-06-23_HAEC_siRNA_placa15\ICAM555_ROS488_VECad647_placa15_.2023-06-05-13-58-53	C:\Users\EVOS\Documents\Miriam\05-06-23_HAEC_siRNA_placa15\ICAM555_ROS488_VECad647_placa15_.2023-06-05-13-58-53	Done	255	255
-1	-1	-1	-1	865.0	0.0	0.0	2.03125	0.0	4.671875	ICAM555_ROS488_VECad647_placa15__Plate_D_p00_0_B07f07d0.TIF	ICAM555_ROS488_VECad647_placa15__Plate_D_p00_0_B07f07d2.TIF	ICAM555_ROS488_VECad647_placa15__Plate_D_p00_0_B07f07d1.TIF	ICAM555_ROS488_VECad647_placa15__Plate_D_p00_0_B07f07d3.TIF	0	0	0	0	68	1	1536	1536	1536	1536	68	b'eLuCHPahG223DJLSibwhCPM0A/PRdssQiKPRNtJQiKXR9tjQiCdjKsUTqJqyAwBa8BnL'	9007072100b1f1c102fdb1fcaaf2174d	03593c6b576e29d779ca09764cc48bde	10db5c45138cca146310e006e298a4ec	c7a390d913cc52dcf72cdec600678809	962.6054941116229	759.5937375795653	0.0	917.2165605095541	747.6657303370787	0.0	0	0	0	0	0	0	0	C:\Users\EVOS\Documents\Miriam\05-06-23_HAEC_siRNA_placa15\ICAM555_ROS488_VECad647_placa15_.2023-06-05-13-58-53	C:\Users\EVOS\Documents\Miriam\05-06-23_HAEC_siRNA_placa15\ICAM555_ROS488_VECad647_placa15_.2023-06-05-13-58-53	C:\Users\EVOS\Documents\Miriam\05-06-23_HAEC_siRNA_placa15\ICAM555_ROS488_VECad647_placa15_.2023-06-05-13-58-53	C:\Users\EVOS\Documents\Miriam\05-06-23_HAEC_siRNA_placa15\ICAM555_ROS488_VECad647_placa15_.2023-06-05-13-58-53	Done	255	255
-1	-1	-1	-1	829.0	0.0	0.0	2.03125	0.0	4.625	ICAM555_ROS488_VECad647_placa15__Plate_D_p00_0_B07f08d0.TIF	ICAM555_ROS488_VECad647_placa15__Plate_D_p00_0_B07f08d2.TIF	ICAM555_ROS488_VECad647_placa15__Plate_D_p00_0_B07f08d1.TIF	ICAM555_ROS488_VECad647_placa15__Plate_D_p00_0_B07f08d3.TIF	0	0	0	0	69	1	1536	1536	1536	1536	69	b'eLuCHPahG223DJLSibwhCPM0A4vRdssQiKPRNtJQiKXR9tjQiCdjKsUTqJqyAwBmFBnP'	e45af22176ab8b24b2386f73cc7376c3	7d11efda8a18e5349a53d939d3089201	12b14f5da6db7a09dc064e74675b3bb2	815943158987cbdda6ccd880c32d5dcb	888.0824413164938	795.0188469290073	0.0	828.3441176470589	786.7965686274509	0.0	0	0	0	0	0	0	0	C:\Users\EVOS\Documents\Miriam\05-06-23_HAEC_siRNA_placa15\ICAM555_ROS488_VECad647_placa15_.2023-06-05-13-58-53	C:\Users\EVOS\Documents\Miriam\05-06-23_HAEC_siRNA_placa15\ICAM555_ROS488_VECad647_placa15_.2023-06-05-13-58-53	C:\Users\EVOS\Documents\Miriam\05-06-23_HAEC_siRNA_placa15\ICAM555_ROS488_VECad647_placa15_.2023-06-05-13-58-53	C:\Users\EVOS\Documents\Miriam\05-06-23_HAEC_siRNA_placa15\ICAM555_ROS488_VECad647_placa15_.2023-06-05-13-58-53	Done	255	255
-1	-1	-1	-1	716.0	0.0	0.0	2.0	0.0	4.734375	ICAM555_ROS488_VECad647_placa15__Plate_D_p00_0_B07f09d0.TIF	ICAM555_ROS488_VECad647_placa15__Plate_D_p00_0_B07f09d2.TIF	ICAM555_ROS488_VECad647_placa15__Plate_D_p00_0_B07f09d1.TIF	ICAM555_ROS488_VECad647_placa15__Plate_D_p00_0_B07f09d3.TIF	0	0	0	0	70	1	1536	1536	1536	1536	70	b'eLuCHPahG223DJLSibwhCHNQ83O03TL442i0jTQUYmm0PTY04smYSvEEqqbsAHE4GdM='	378d60bfa07b1bd8c804779e422fcfb0	34218edc07bbc7f3d6e918758358679f	e7a1f4087215424e983254621bad7ae0	c6fd45dbdde3cce9f71574955bdc1a29	927.7229313385722	804.180198260674	0.0	894.0429546333874	809.0358732876712	0.0	0	0	0	0	0	0	0	C:\Users\EVOS\Documents\Miriam\05-06-23_HAEC_siRNA_placa15\ICAM555_ROS488_VECad647_placa15_.2023-06-05-13-58-53	C:\Users\EVOS\Documents\Miriam\05-06-23_HAEC_siRNA_placa15\ICAM555_ROS488_VECad647_placa15_.2023-06-05-13-58-53	C:\Users\EVOS\Documents\Miriam\05-06-23_HAEC_siRNA_placa15\ICAM555_ROS488_VECad647_placa15_.2023-06-05-13-58-53	C:\Users\EVOS\Documents\Miriam\05-06-23_HAEC_siRNA_placa15\ICAM555_ROS488_VECad647_placa15_.2023-06-05-13-58-53	Done	255	255
-1	-1	-1	-1	826.0	0.0	0.0	1.984375	0.0	4.71875	ICAM555_ROS488_VECad647_placa15__Plate_D_p00_0_B07f10d0.TIF	ICAM555_ROS488_VECad647_placa15__Plate_D_p00_0_B07f10d2.TIF	ICAM555_ROS488_VECad647_placa15__Plate_D_p00_0_B07f10d1.TIF	ICAM555_ROS488_VECad647_placa15__Plate_D_p00_0_B07f10d3.TIF	0	0	0	0	71	1	1536	1536	1536	1536	71	b'eLuCHPahG223DJLSibwhCPM0w9EhiKEQR6NtpKEQS6PtsaERT8ZUiidQNWUHABgcGbM='	34a489b2f498214ca67500b11f623814	b83a5ae3fe1fab587224377fdbee23ef	ad0b08d036cdfa08a151f980af141c0f	f63002932113f6fe37bdcfce4afa32ef	1058.0201949942698	791.4505347525778	0.0	1098.7448322866462	800.2359808357733	0.0	0	0	0	0	0	0	0	C:\Users\EVOS\Documents\Miriam\05-06-23_HAEC_siRNA_placa15\ICAM555_ROS488_VECad647_placa15_.2023-06-05-13-58-53	C:\Users\EVOS\Documents\Miriam\05-06-23_HAEC_siRNA_placa15\ICAM555_ROS488_VECad647_placa15_.2023-06-05-13-58-53	C:\Users\EVOS\Documents\Miriam\05-06-23_HAEC_siRNA_placa15\ICAM555_ROS488_VECad647_placa15_.2023-06-05-13-58-53	C:\Users\EVOS\Documents\Miriam\05-06-23_HAEC_siRNA_placa15\ICAM555_ROS488_VECad647_placa15_.2023-06-05-13-58-53	Done	255	255
-1	-1	-1	-1	472.0	0.0	0.0	1.984375	0.0	3.875	ICAM555_ROS488_VECad647_placa15__Plate_D_p00_0_B07f11d0.TIF	ICAM555_ROS488_VECad647_placa15__Plate_D_p00_0_B07f11d2.TIF	ICAM555_ROS488_VECad647_placa15__Plate_D_p00_0_B07f11d1.TIF	ICAM555_ROS488_VECad647_placa15__Plate_D_p00_0_B07f11d3.TIF	0	0	0	0	72	1	1536	1536	1536	1536	72	b'eLuCHPahG223DJLSibwhCPM0Q8PRdssQiKPRNtJQiKXR9tjQiCdjKsUTqJqyAwAjQBm3'	8bef43519ebd3a23a42cdedac181c6c2	f9ea3a8954b39b0f9cd12fc49dd4c8cc	2bd1c33a2bd0aa3ee6a8b55e707f63f9	9bd72917c03ab84e67664d0b85392cb4	1264.9678324859863	772.600975435884	0.0	1387.0728294935761	770.1272988180206	0.0	0	0	0	0	0	0	0	C:\Users\EVOS\Documents\Miriam\05-06-23_HAEC_siRNA_placa15\ICAM555_ROS488_VECad647_placa15_.2023-06-05-13-58-53	C:\Users\EVOS\Documents\Miriam\05-06-23_HAEC_siRNA_placa15\ICAM555_ROS488_VECad647_placa15_.2023-06-05-13-58-53	C:\Users\EVOS\Documents\Miriam\05-06-23_HAEC_siRNA_placa15\ICAM555_ROS488_VECad647_placa15_.2023-06-05-13-58-53	C:\Users\EVOS\Documents\Miriam\05-06-23_HAEC_siRNA_placa15\ICAM555_ROS488_VECad647_placa15_.2023-06-05-13-58-53	Done	255	255
-1	-1	-1	-1	233.0	0.0	0.0	1.984375	0.0	3.515625	ICAM555_ROS488_VECad647_placa15__Plate_D_p00_0_B08f00d0.TIF	ICAM555_ROS488_VECad647_placa15__Plate_D_p00_0_B08f00d2.TIF	ICAM555_ROS488_VECad647_placa15__Plate_D_p00_0_B08f00d1.TIF	ICAM555_ROS488_VECad647_placa15__Plate_D_p00_0_B08f00d3.TIF	0	0	0	0	73	1	1536	1536	1536	1536	73	b'eLuCHPahG223DJLSibwhCIvRIYihEUejbaShEEuj7bGhEU/GVIonUDVlBwAYJBmz'	d816f0786101dfa5fd4614eff9d79deb	9033e942e052c9dcd88c1e698fe8cbf4	9310766f2b885cb71b2f53fff5513d1e	228dbd957168b67bd429b4f6eff9f59a	1179.9377099720632	740.2851876431419	0.0	1208.6013513513512	741.1076233183857	0.0	0	0	0	0	0	0	0	C:\Users\EVOS\Documents\Miriam\05-06-23_HAEC_siRNA_placa15\ICAM555_ROS488_VECad647_placa15_.2023-06-05-13-58-53	C:\Users\EVOS\Documents\Miriam\05-06-23_HAEC_siRNA_placa15\ICAM555_ROS488_VECad647_placa15_.2023-06-05-13-58-53	C:\Users\EVOS\Documents\Miriam\05-06-23_HAEC_siRNA_placa15\ICAM555_ROS488_VECad647_placa15_.2023-06-05-13-58-53	C:\Users\EVOS\Documents\Miriam\05-06-23_HAEC_siRNA_placa15\ICAM555_ROS488_VECad647_placa15_.2023-06-05-13-58-53	Done	255	255
-1	-1	-1	-1	195.0	0.0	0.0	1.9375	0.0	3.5	ICAM555_ROS488_VECad647_placa15__Plate_D_p00_0_B08f01d0.TIF	ICAM555_ROS488_VECad647_placa15__Plate_D_p00_0_B08f01d2.TIF	ICAM555_ROS488_VECad647_placa15__Plate_D_p00_0_B08f01d1.TIF	ICAM555_ROS488_VECad647_placa15__Plate_D_p00_0_B08f01d3.TIF	0	0	0	0	74	1	1536	1536	1536	1536	74	b'eLuCHPahG223DJLSibwhCIs0A8PRdssQiKPRNtJQiKXR9tjQiCdjKsUTqJqyAwAjSBm3'	47eccf8b392726b642fd524b510462e3	b65285a340b91d47e5c8ff1a28e49da2	1a2fc2bb3352f42e4f952dc54eaaaccc	3e6da8e992f176fb5d9055beb6554407	1182.9796672789075	735.2264931387141	0.0	1275.508515815085	681.3939393939394	0.0	0	0	0	0	0	0	0	C:\Users\EVOS\Documents\Miriam\05-06-23_HAEC_siRNA_placa15\ICAM555_ROS488_VECad647_placa15_.2023-06-05-13-58-53	C:\Users\EVOS\Documents\Miriam\05-06-23_HAEC_siRNA_placa15\ICAM555_ROS488_VECad647_placa15_.2023-06-05-13-58-53	C:\Users\EVOS\Documents\Miriam\05-06-23_HAEC_siRNA_placa15\ICAM555_ROS488_VECad647_placa15_.2023-06-05-13-58-53	C:\Users\EVOS\Documents\Miriam\05-06-23_HAEC_siRNA_placa15\ICAM555_ROS488_VECad647_placa15_.2023-06-05-13-58-53	Done	255	255
-1	-1	-1	-1	106.0	0.0	0.0	1.984375	0.0	3.21875	ICAM555_ROS488_VECad647_placa15__Plate_D_p00_0_B08f02d0.TIF	ICAM555_ROS488_VECad647_placa15__Plate_D_p00_0_B08f02d2.TIF	ICAM555_ROS488_VECad647_placa15__Plate_D_p00_0_B08f02d1.TIF	ICAM555_ROS488_VECad647_placa15__Plate_D_p00_0_B08f02d3.TIF	0	0	0	0	75	1	1536	1536	1536	1536	75	b'eLuCHPahG223DJLSibwhCIs0A6PRdssQiKPRNtJQiKXR9tjQiCdjKsUTqJqyAwAubBm7'	7d38d5d5628fb40520ebf037e3d60db5	1fd21df817ad4a502c504afccf9bafc3	06f1ec0f4c60182c3bb90c21ede4bfbb	ec188a96a4fd3cebe7a0a5cf9880fadb	1154.006152852932	760.4788251391343	0.0	1203.140275356827	809.8018790849674	0.0	0	0	0	0	0	0	0	C:\Users\EVOS\Documents\Miriam\05-06-23_HAEC_siRNA_placa15\ICAM555_ROS488_VECad647_placa15_.2023-06-05-13-58-53	C:\Users\EVOS\Documents\Miriam\05-06-23_HAEC_siRNA_placa15\ICAM555_ROS488_VECad647_placa15_.2023-06-05-13-58-53	C:\Users\EVOS\Documents\Miriam\05-06-23_HAEC_siRNA_placa15\ICAM555_ROS488_VECad647_placa15_.2023-06-05-13-58-53	C:\Users\EVOS\Documents\Miriam\05-06-23_HAEC_siRNA_placa15\ICAM555_ROS488_VECad647_placa15_.2023-06-05-13-58-53	Done	255	255
-1	-1	-1	-1	90.0	0.0	0.0	1.953125	0.0	3.25	ICAM555_ROS488_VECad647_placa15__Plate_D_p00_0_B08f03d0.TIF	ICAM555_ROS488_VECad647_placa15__Plate_D_p00_0_B08f03d2.TIF	ICAM555_ROS488_VECad647_placa15__Plate_D_p00_0_B08f03d1.TIF	ICAM555_ROS488_VECad647_placa15__Plate_D_p00_0_B08f03d3.TIF	0	0	0	0	76	1	1536	1536	1536	1536	76	b'eLuCHPahG223DJLSibwhCAtQVhlttwz+OBptIw2FWBptjw2NeDKmUjyBqik7ADmQGb8='	b1a3b7083f3e2cd74c077771699ec83a	5e91d8ec0567b503dea4fa0699c83150	7e7b763a9ecebb2d3f52f972a4898c44	17b054c244e62754c0b258846f5118e8	1210.4691671316427	734.2474047072802	0.0	1246.8591567852436	747.0262973901176	0.0	0	0	0	0	0	0	0	C:\Users\EVOS\Documents\Miriam\05-06-23_HAEC_siRNA_placa15\ICAM555_ROS488_VECad647_placa15_.2023-06-05-13-58-53	C:\Users\EVOS\Documents\Miriam\05-06-23_HAEC_siRNA_placa15\ICAM555_ROS488_VECad647_placa15_.2023-06-05-13-58-53	C:\Users\EVOS\Documents\Miriam\05-06-23_HAEC_siRNA_placa15\ICAM555_ROS488_VECad647_placa15_.2023-06-05-13-58-53	C:\Users\EVOS\Documents\Miriam\05-06-23_HAEC_siRNA_placa15\ICAM555_ROS488_VECad647_placa15_.2023-06-05-13-58-53	Done	255	255
-1	-1	-1	-1	98.0	0.0	0.0	2.0	0.0	3.203125	ICAM555_ROS488_VECad647_placa15__Plate_D_p00_0_B08f04d0.TIF	ICAM555_ROS488_VECad647_placa15__Plate_D_p00_0_B08f04d2.TIF	ICAM555_ROS488_VECad647_placa15__Plate_D_p00_0_B08f04d1.TIF	ICAM555_ROS488_VECad647_placa15__Plate_D_p00_0_B08f04d3.TIF	0	0	0	0	77	1	1536	1536	1536	1536	77	b'eLuCHPahG223DJLSibwhCIs0A5PRdssQiKPRNtJQiKXR9tjQiCdjKsUTqJqyAwBEtBnD'	40de9a97eb8ce205f2a73a24df777193	86f6a8e7f7d047e91ae606e53e38304d	efb408529affba4e203157a754b365c5	9007a25db4f93be5f3f1581cb4ac24ab	1099.5033713616215	765.0261492299953	0.0	1182.184474445516	713.4709674383587	0.0	0	0	0	0	0	0	0	C:\Users\EVOS\Documents\Miriam\05-06-23_HAEC_siRNA_placa15\ICAM555_ROS488_VECad647_placa15_.2023-06-05-13-58-53	C:\Users\EVOS\Documents\Miriam\05-06-23_HAEC_siRNA_placa15\ICAM555_ROS488_VECad647_placa15_.2023-06-05-13-58-53	C:\Users\EVOS\Documents\Miriam\05-06-23_HAEC_siRNA_placa15\ICAM555_ROS488_VECad647_placa15_.2023-06-05-13-58-53	C:\Users\EVOS\Documents\Miriam\05-06-23_HAEC_siRNA_placa15\ICAM555_ROS488_VECad647_placa15_.2023-06-05-13-58-53	Done	255	255
-1	-1	-1	-1	278.0	0.0	0.0	2.0	0.0	3.296875	ICAM555_ROS488_VECad647_placa15__Plate_D_p00_0_B08f05d0.TIF	ICAM555_ROS488_VECad647_placa15__Plate_D_p00_0_B08f05d2.TIF	ICAM555_ROS488_VECad647_placa15__Plate_D_p00_0_B08f05d1.TIF	ICAM555_ROS488_VECad647_placa15__Plate_D_p00_0_B08f05d3.TIF	0	0	0	0	78	1	1536	1536	1536	1536	78	b'eLuCHPahG223DJLSibwhCIs0A9PRdssQiKPRNtJQiKXR9tjQiCdjKsUTqJqyAwBP2BnH'	78696e5807f998ba58c74d0df3112d07	46ae42fdf573cf82123becf9fe06d2e5	0086f6c93328c9989ba026ea145fb86a	d72e392ee2e50298b9f4c52da051f4bd	1087.961073377755	768.5109998354782	0.0	1129.0186335403728	717.1076785802397	0.0	0	0	0	0	0	0	0	C:\Users\EVOS\Documents\Miriam\05-06-23_HAEC_siRNA_placa15\ICAM555_ROS488_VECad647_placa15_.2023-06-05-13-58-53	C:\Users\EVOS\Documents\Miriam\05-06-23_HAEC_siRNA_placa15\ICAM555_ROS488_VECad647_placa15_.2023-06-05-13-58-53	C:\Users\EVOS\Documents\Miriam\05-06-23_HAEC_siRNA_placa15\ICAM555_ROS488_VECad647_placa15_.2023-06-05-13-58-53	C:\Users\EVOS\Documents\Miriam\05-06-23_HAEC_siRNA_placa15\ICAM555_ROS488_VECad647_placa15_.2023-06-05-13-58-53	Done	255	255
-1	-1	-1	-1	300.0	0.0	0.0	1.984375	0.0	3.609375	ICAM555_ROS488_VECad647_placa15__Plate_D_p00_0_B08f06d0.TIF	ICAM555_ROS488_VECad647_placa15__Plate_D_p00_0_B08f06d2.TIF	ICAM555_ROS488_VECad647_placa15__Plate_D_p00_0_B08f06d1.TIF	ICAM555_ROS488_VECad647_placa15__Plate_D_p00_0_B08f06d3.TIF	0	0	0	0	79	1	1536	1536	1536	1536	79	b'eLuCHPahG223DJLSibwhCIvRdsvQiKPRNtJQiKXR9tjQiCdjKsUTqJqyAwBa/BnL'	e68a9903affcc7a3ba0a80f8b7fe981e	27a5eadf4b84a8da18e08ab7e877c3f5	060d0cb8a1422abfc055f16eb95955c7	d2b6fd6c4bfc2ea4815a6adde1b5b325	928.0040204852197	757.6138724440249	0.0	860.7803052116326	776.1454483513965	0.0	0	0	0	0	0	0	0	C:\Users\EVOS\Documents\Miriam\05-06-23_HAEC_siRNA_placa15\ICAM555_ROS488_VECad647_placa15_.2023-06-05-13-58-53	C:\Users\EVOS\Documents\Miriam\05-06-23_HAEC_siRNA_placa15\ICAM555_ROS488_VECad647_placa15_.2023-06-05-13-58-53	C:\Users\EVOS\Documents\Miriam\05-06-23_HAEC_siRNA_placa15\ICAM555_ROS488_VECad647_placa15_.2023-06-05-13-58-53	C:\Users\EVOS\Documents\Miriam\05-06-23_HAEC_siRNA_placa15\ICAM555_ROS488_VECad647_placa15_.2023-06-05-13-58-53	Done	255	255
-1	-1	-1	-1	419.0	0.0	0.0	1.984375	0.0	3.953125	ICAM555_ROS488_VECad647_placa15__Plate_D_p00_0_B08f07d0.TIF	ICAM555_ROS488_VECad647_placa15__Plate_D_p00_0_B08f07d2.TIF	ICAM555_ROS488_VECad647_placa15__Plate_D_p00_0_B08f07d1.TIF	ICAM555_ROS488_VECad647_placa15__Plate_D_p00_0_B08f07d3.TIF	0	0	0	0	80	1	1536	1536	1536	1536	80	b'eLuCHPahG223DJLSibwhCIs0A/PRdssQiKPRNtJQiKXR9tjQiCdjKsUTqJqyAwBmIBnP'	f7daa39f67f71299844371094154a4f4	d0bba41720e02d136d05e66b82281d99	9b1e6cb62b09967b48ec7ea92d1f6ca9	6de35fd68ec8e785f6c628bbf5e02579	1055.3783521735966	790.6262869242928	0.0	1014.218954248366	763.0577507598784	0.0	0	0	0	0	0	0	0	C:\Users\EVOS\Documents\Miriam\05-06-23_HAEC_siRNA_placa15\ICAM555_ROS488_VECad647_placa15_.2023-06-05-13-58-53	C:\Users\EVOS\Documents\Miriam\05-06-23_HAEC_siRNA_placa15\ICAM555_ROS488_VECad647_placa15_.2023-06-05-13-58-53	C:\Users\EVOS\Documents\Miriam\05-06-23_HAEC_siRNA_placa15\ICAM555_ROS488_VECad647_placa15_.2023-06-05-13-58-53	C:\Users\EVOS\Documents\Miriam\05-06-23_HAEC_siRNA_placa15\ICAM555_ROS488_VECad647_placa15_.2023-06-05-13-58-53	Done	255	255
-1	-1	-1	-1	443.0	0.0	0.0	1.984375	0.0	4.03125	ICAM555_ROS488_VECad647_placa15__Plate_D_p00_0_B08f08d0.TIF	ICAM555_ROS488_VECad647_placa15__Plate_D_p00_0_B08f08d2.TIF	ICAM555_ROS488_VECad647_placa15__Plate_D_p00_0_B08f08d1.TIF	ICAM555_ROS488_VECad647_placa15__Plate_D_p00_0_B08f08d3.TIF	0	0	0	0	81	1	1536	1536	1536	1536	81	b'eLuCHPahG223DJLSibwhCIs0A4vRdssQiKPRNtJQiKXR9tjQiCdjKsUTqJqyAwBxRBnT'	db0d131588cf21bde52c3d8b84db2930	7e069f488743bd3bd9483c17fafa7b0a	62491defba1778a8917dafa09e03807d	bef47a483a5daacacde8d47088c7714f	1011.0593781687737	774.4984112574855	0.0	984.1323155216285	739.6688102893891	0.0	0	0	0	0	0	0	0	C:\Users\EVOS\Documents\Miriam\05-06-23_HAEC_siRNA_placa15\ICAM555_ROS488_VECad647_placa15_.2023-06-05-13-58-53	C:\Users\EVOS\Documents\Miriam\05-06-23_HAEC_siRNA_placa15\ICAM555_ROS488_VECad647_placa15_.2023-06-05-13-58-53	C:\Users\EVOS\Documents\Miriam\05-06-23_HAEC_siRNA_placa15\ICAM555_ROS488_VECad647_placa15_.2023-06-05-13-58-53	C:\Users\EVOS\Documents\Miriam\05-06-23_HAEC_siRNA_placa15\ICAM555_ROS488_VECad647_placa15_.2023-06-05-13-58-53	Done	255	255
-1	-1	-1	-1	360.0	0.0	0.0	1.96875	0.0	3.640625	ICAM555_ROS488_VECad647_placa15__Plate_D_p00_0_B08f09d0.TIF	ICAM555_ROS488_VECad647_placa15__Plate_D_p00_0_B08f09d2.TIF	ICAM555_ROS488_VECad647_placa15__Plate_D_p00_0_B08f09d1.TIF	ICAM555_ROS488_VECad647_placa15__Plate_D_p00_0_B08f09d3.TIF	0	0	0	0	82	1	1536	1536	1536	1536	82	b'eLuCHPahG223DJLSibwhCAtQ83O03TL442i0jTQUYmm0PTY04smYSvEEqqbsAHxoGdc='	d898f0851f3f2c866e0658311be72ff2	308abe29217d0ba92a6fd393bb318277	777bc718bef2a549c2dda6644bf0ec67	70af38e059427ba094d3107883e8cf8d	863.0631977452105	799.7523603205562	0.0	810.6643534077161	849.8093352677395	0.0	0	0	0	0	0	0	0	C:\Users\EVOS\Documents\Miriam\05-06-23_HAEC_siRNA_placa15\ICAM555_ROS488_VECad647_placa15_.2023-06-05-13-58-53	C:\Users\EVOS\Documents\Miriam\05-06-23_HAEC_siRNA_placa15\ICAM555_ROS488_VECad647_placa15_.2023-06-05-13-58-53	C:\Users\EVOS\Documents\Miriam\05-06-23_HAEC_siRNA_placa15\ICAM555_ROS488_VECad647_placa15_.2023-06-05-13-58-53	C:\Users\EVOS\Documents\Miriam\05-06-23_HAEC_siRNA_placa15\ICAM555_ROS488_VECad647_placa15_.2023-06-05-13-58-53	Done	255	255
-1	-1	-1	-1	281.0	0.0	0.0	1.984375	0.0	3.46875	ICAM555_ROS488_VECad647_placa15__Plate_D_p00_0_B08f10d0.TIF	ICAM555_ROS488_VECad647_placa15__Plate_D_p00_0_B08f10d2.TIF	ICAM555_ROS488_VECad647_placa15__Plate_D_p00_0_B08f10d1.TIF	ICAM555_ROS488_VECad647_placa15__Plate_D_p00_0_B08f10d3.TIF	0	0	0	0	83	1	1536	1536	1536	1536	83	b'eLuCHPahG223DJLSibwhCIs0w9EhiKEQR6NtpKEQS6PtsaERT8ZUiidQNWUHACNMGbc='	1e92147d493a8e682fad7927c2b636fb	7094c4c30a9d405d7780c3b24487395e	dd923a845c06df86259f3e371307b939	d93f1b8bab9030dab2424793a7d97f97	1163.4280081211677	691.1309394578046	0.0	1255.958904109589	649.7089041095891	0.0	0	0	0	0	0	0	0	C:\Users\EVOS\Documents\Miriam\05-06-23_HAEC_siRNA_placa15\ICAM555_ROS488_VECad647_placa15_.2023-06-05-13-58-53	C:\Users\EVOS\Documents\Miriam\05-06-23_HAEC_siRNA_placa15\ICAM555_ROS488_VECad647_placa15_.2023-06-05-13-58-53	C:\Users\EVOS\Documents\Miriam\05-06-23_HAEC_siRNA_placa15\ICAM555_ROS488_VECad647_placa15_.2023-06-05-13-58-53	C:\Users\EVOS\Documents\Miriam\05-06-23_HAEC_siRNA_placa15\ICAM555_ROS488_VECad647_placa15_.2023-06-05-13-58-53	Done	255	255
-1	-1	-1	-1	134.0	0.0	0.0	1.984375	0.0	3.453125	ICAM555_ROS488_VECad647_placa15__Plate_D_p00_0_B08f11d0.TIF	ICAM555_ROS488_VECad647_placa15__Plate_D_p00_0_B08f11d2.TIF	ICAM555_ROS488_VECad647_placa15__Plate_D_p00_0_B08f11d1.TIF	ICAM555_ROS488_VECad647_placa15__Plate_D_p00_0_B08f11d3.TIF	0	0	0	0	84	1	1536	1536	1536	1536	84	b'eLuCHPahG223DJLSibwhCIs0Q8PRdssQiKPRNtJQiKXR9tjQiCdjKsUTqJqyAwAucBm7'	2857d04c25057220279296a7b50e5d5b	5317d648a0f75d28eff3cab776dc69a4	ffc3a21d951285c7c4ec28a316cfa7b5	597c8355a830791b8ee96d1007eceddf	1271.4354900470087	734.3836182312729	0.0	1346.309462915601	700.0154463847396	0.0	0	0	0	0	0	0	0	C:\Users\EVOS\Documents\Miriam\05-06-23_HAEC_siRNA_placa15\ICAM555_ROS488_VECad647_placa15_.2023-06-05-13-58-53	C:\Users\EVOS\Documents\Miriam\05-06-23_HAEC_siRNA_placa15\ICAM555_ROS488_VECad647_placa15_.2023-06-05-13-58-53	C:\Users\EVOS\Documents\Miriam\05-06-23_HAEC_siRNA_placa15\ICAM555_ROS488_VECad647_placa15_.2023-06-05-13-58-53	C:\Users\EVOS\Documents\Miriam\05-06-23_HAEC_siRNA_placa15\ICAM555_ROS488_VECad647_placa15_.2023-06-05-13-58-53	Done	255	255
-1	-1	-1	-1	630.0	0.0	0.0	2.0	0.0	4.171875	ICAM555_ROS488_VECad647_placa15__Plate_D_p00_0_B09f00d0.TIF	ICAM555_ROS488_VECad647_placa15__Plate_D_p00_0_B09f00d2.TIF	ICAM555_ROS488_VECad647_placa15__Plate_D_p00_0_B09f00d1.TIF	ICAM555_ROS488_VECad647_placa15__Plate_D_p00_0_B09f00d3.TIF	0	0	0	0	85	1	1536	1536	1536	1536	85	b'eLuCHPahG223DJLSibwhCMvRIYihEUejbaShEEuj7bGhEU/GVIonUDVlBwAjVBm3'	f34c560b2515e81f6a8ed90d700648ad	bd0afb4daf1d90da90ca9e038d6cb549	d6a8ecb68a6ce26240b6ccea106a8bb7	277b1961d33f060d52f33dcba3ed0fc5	1155.9596213301086	704.2639179727779	0.0	1256.3076595503067	689.3985148514852	0.0	0	0	0	0	0	0	0	C:\Users\EVOS\Documents\Miriam\05-06-23_HAEC_siRNA_placa15\ICAM555_ROS488_VECad647_placa15_.2023-06-05-13-58-53	C:\Users\EVOS\Documents\Miriam\05-06-23_HAEC_siRNA_placa15\ICAM555_ROS488_VECad647_placa15_.2023-06-05-13-58-53	C:\Users\EVOS\Documents\Miriam\05-06-23_HAEC_siRNA_placa15\ICAM555_ROS488_VECad647_placa15_.2023-06-05-13-58-53	C:\Users\EVOS\Documents\Miriam\05-06-23_HAEC_siRNA_placa15\ICAM555_ROS488_VECad647_placa15_.2023-06-05-13-58-53	Done	255	255
-1	-1	-1	-1	872.0	0.0	0.0	2.046875	0.0	4.859375	ICAM555_ROS488_VECad647_placa15__Plate_D_p00_0_B09f01d0.TIF	ICAM555_ROS488_VECad647_placa15__Plate_D_p00_0_B09f01d2.TIF	ICAM555_ROS488_VECad647_placa15__Plate_D_p00_0_B09f01d1.TIF	ICAM555_ROS488_VECad647_placa15__Plate_D_p00_0_B09f01d3.TIF	0	0	0	0	86	1	1536	1536	1536	1536	86	b'eLuCHPahG223DJLSibwhCMs0A8PRdssQiKPRNtJQiKXR9tjQiCdjKsUTqJqyAwAueBm7'	c60d05705dc03562a468f0389bc4d397	8593d69d568e76d029a07ec82e96b6ac	6d215f606f4133c30b1139ee2f49b58e	cfbb4a76c22f139072efc5afee59a4e1	1181.4580865514247	722.7118128944653	0.0	1286.0778291738382	691.7113765102895	0.0	0	0	0	0	0	0	0	C:\Users\EVOS\Documents\Miriam\05-06-23_HAEC_siRNA_placa15\ICAM555_ROS488_VECad647_placa15_.2023-06-05-13-58-53	C:\Users\EVOS\Documents\Miriam\05-06-23_HAEC_siRNA_placa15\ICAM555_ROS488_VECad647_placa15_.2023-06-05-13-58-53	C:\Users\EVOS\Documents\Miriam\05-06-23_HAEC_siRNA_placa15\ICAM555_ROS488_VECad647_placa15_.2023-06-05-13-58-53	C:\Users\EVOS\Documents\Miriam\05-06-23_HAEC_siRNA_placa15\ICAM555_ROS488_VECad647_placa15_.2023-06-05-13-58-53	Done	255	255
-1	-1	-1	-1	402.0	0.0	0.0	1.984375	0.0	4.0625	ICAM555_ROS488_VECad647_placa15__Plate_D_p00_0_B09f02d0.TIF	ICAM555_ROS488_VECad647_placa15__Plate_D_p00_0_B09f02d2.TIF	ICAM555_ROS488_VECad647_placa15__Plate_D_p00_0_B09f02d1.TIF	ICAM555_ROS488_VECad647_placa15__Plate_D_p00_0_B09f02d3.TIF	0	0	0	0	87	1	1536	1536	1536	1536	87	b'eLuCHPahG223DJLSibwhCMs0A6PRdssQiKPRNtJQiKXR9tjQiCdjKsUTqJqyAwA5nBm/'	3126acdc7d99f37f513fb962435cdde1	c391008bd831345b58509edeeb6dd7f8	4a81981986fcc48142ec07702744a770	7c3c82c0bb071f72a68716e38bcdc120	1070.3704109374855	771.9880157321232	0.0	1090.0517912250102	774.666983367661	0.0	0	0	0	0	0	0	0	C:\Users\EVOS\Documents\Miriam\05-06-23_HAEC_siRNA_placa15\ICAM555_ROS488_VECad647_placa15_.2023-06-05-13-58-53	C:\Users\EVOS\Documents\Miriam\05-06-23_HAEC_siRNA_placa15\ICAM555_ROS488_VECad647_placa15_.2023-06-05-13-58-53	C:\Users\EVOS\Documents\Miriam\05-06-23_HAEC_siRNA_placa15\ICAM555_ROS488_VECad647_placa15_.2023-06-05-13-58-53	C:\Users\EVOS\Documents\Miriam\05-06-23_HAEC_siRNA_placa15\ICAM555_ROS488_VECad647_placa15_.2023-06-05-13-58-53	Done	255	255
-1	-1	-1	-1	442.0	0.0	0.0	1.984375	0.0	4.015625	ICAM555_ROS488_VECad647_placa15__Plate_D_p00_0_B09f03d0.TIF	ICAM555_ROS488_VECad647_placa15__Plate_D_p00_0_B09f03d2.TIF	ICAM555_ROS488_VECad647_placa15__Plate_D_p00_0_B09f03d1.TIF	ICAM555_ROS488_VECad647_placa15__Plate_D_p00_0_B09f03d3.TIF	0	0	0	0	88	1	1536	1536	1536	1536	88	b'eLuCHPahG223DJLSibwhCEtQVhlttwz+OBptIw2FWBptjw2NeDKmUjyBqik7AETAGcM='	b8f54cfba9fe5a87c44a1222c7cb0274	6faf4735c802cfc3781df289ff1bdb8b	06c4a94f6bd3c00e01cf5c3da9778491	c3425be271a8b6c6a4f720b9c3104471	1017.8205736410587	780.6911274091318	0.0	986.7030721300653	804.0562226647922	0.0	0	0	0	0	0	0	0	C:\Users\EVOS\Documents\Miriam\05-06-23_HAEC_siRNA_placa15\ICAM555_ROS488_VECad647_placa15_.2023-06-05-13-58-53	C:\Users\EVOS\Documents\Miriam\05-06-23_HAEC_siRNA_placa15\ICAM555_ROS488_VECad647_placa15_.2023-06-05-13-58-53	C:\Users\EVOS\Documents\Miriam\05-06-23_HAEC_siRNA_placa15\ICAM555_ROS488_VECad647_placa15_.2023-06-05-13-58-53	C:\Users\EVOS\Documents\Miriam\05-06-23_HAEC_siRNA_placa15\ICAM555_ROS488_VECad647_placa15_.2023-06-05-13-58-53	Done	255	255
-1	-1	-1	-1	430.0	0.0	0.0	2.03125	0.0	4.0	ICAM555_ROS488_VECad647_placa15__Plate_D_p00_0_B09f04d0.TIF	ICAM555_ROS488_VECad647_placa15__Plate_D_p00_0_B09f04d2.TIF	ICAM555_ROS488_VECad647_placa15__Plate_D_p00_0_B09f04d1.TIF	ICAM555_ROS488_VECad647_placa15__Plate_D_p00_0_B09f04d3.TIF	0	0	0	0	89	1	1536	1536	1536	1536	89	b'eLuCHPahG223DJLSibwhCMs0A5PRdssQiKPRNtJQiKXR9tjQiCdjKsUTqJqyAwBP5BnH'	f902c59f6121b3eedcfce5a0136db48b	922708a13c255fdad1afcbe4c50a2444	de35689f08704b0db40f69073c84f348	cd3fc74bbc826304f386a95c05f9ce2a	1089.1731599615573	761.8016371206464	0.0	1143.6745401946914	766.7713426449843	0.0	0	0	0	0	0	0	0	C:\Users\EVOS\Documents\Miriam\05-06-23_HAEC_siRNA_placa15\ICAM555_ROS488_VECad647_placa15_.2023-06-05-13-58-53	C:\Users\EVOS\Documents\Miriam\05-06-23_HAEC_siRNA_placa15\ICAM555_ROS488_VECad647_placa15_.2023-06-05-13-58-53	C:\Users\EVOS\Documents\Miriam\05-06-23_HAEC_siRNA_placa15\ICAM555_ROS488_VECad647_placa15_.2023-06-05-13-58-53	C:\Users\EVOS\Documents\Miriam\05-06-23_HAEC_siRNA_placa15\ICAM555_ROS488_VECad647_placa15_.2023-06-05-13-58-53	Done	255	255
-1	-1	-1	-1	531.0	0.0	0.0	1.96875	0.0	4.203125	ICAM555_ROS488_VECad647_placa15__Plate_D_p00_0_B09f05d0.TIF	ICAM555_ROS488_VECad647_placa15__Plate_D_p00_0_B09f05d2.TIF	ICAM555_ROS488_VECad647_placa15__Plate_D_p00_0_B09f05d1.TIF	ICAM555_ROS488_VECad647_placa15__Plate_D_p00_0_B09f05d3.TIF	0	0	0	0	90	1	1536	1536	1536	1536	90	b'eLuCHPahG223DJLSibwhCMs0A9PRdssQiKPRNtJQiKXR9tjQiCdjKsUTqJqyAwBbCBnL'	e21bd32efe5929450d34242079a42799	844360c0bc15f2d74c849612170cd2ec	7c026589d66bc5bd89c3262ab4a2bc7e	322f0dbdff2609ae8ac4243f7dba09d2	1046.2752973639126	747.8063324030924	0.0	1063.6925925925925	759.2637075718015	0.0	0	0	0	0	0	0	0	C:\Users\EVOS\Documents\Miriam\05-06-23_HAEC_siRNA_placa15\ICAM555_ROS488_VECad647_placa15_.2023-06-05-13-58-53	C:\Users\EVOS\Documents\Miriam\05-06-23_HAEC_siRNA_placa15\ICAM555_ROS488_VECad647_placa15_.2023-06-05-13-58-53	C:\Users\EVOS\Documents\Miriam\05-06-23_HAEC_siRNA_placa15\ICAM555_ROS488_VECad647_placa15_.2023-06-05-13-58-53	C:\Users\EVOS\Documents\Miriam\05-06-23_HAEC_siRNA_placa15\ICAM555_ROS488_VECad647_placa15_.2023-06-05-13-58-53	Done	255	255
-1	-1	-1	-1	612.0	0.0	0.0	1.984375	0.0	4.28125	ICAM555_ROS488_VECad647_placa15__Plate_D_p00_0_B09f06d0.TIF	ICAM555_ROS488_VECad647_placa15__Plate_D_p00_0_B09f06d2.TIF	ICAM555_ROS488_VECad647_placa15__Plate_D_p00_0_B09f06d1.TIF	ICAM555_ROS488_VECad647_placa15__Plate_D_p00_0_B09f06d3.TIF	0	0	0	0	91	1	1536	1536	1536	1536	91	b'eLuCHPahG223DJLSibwhCMvRdsvQiKPRNtJQiKXR9tjQiCdjKsUTqJqyAwBmLBnP'	29a1523d3d5a3d233a3e955419d29603	75a1b847ddbf125e4eff03ff13bd1eb8	b31877d6b56cba4b870bc7c581661829	a9d614fb5adc5fe40ff0aee1fecb253b	1002.7205931926135	758.3595056130112	0.0	982.2747557907805	737.4671855019069	0.0	0	0	0	0	0	0	0	C:\Users\EVOS\Documents\Miriam\05-06-23_HAEC_siRNA_placa15\ICAM555_ROS488_VECad647_placa15_.2023-06-05-13-58-53	C:\Users\EVOS\Documents\Miriam\05-06-23_HAEC_siRNA_placa15\ICAM555_ROS488_VECad647_placa15_.2023-06-05-13-58-53	C:\Users\EVOS\Documents\Miriam\05-06-23_HAEC_siRNA_placa15\ICAM555_ROS488_VECad647_placa15_.2023-06-05-13-58-53	C:\Users\EVOS\Documents\Miriam\05-06-23_HAEC_siRNA_placa15\ICAM555_ROS488_VECad647_placa15_.2023-06-05-13-58-53	Done	255	255
-1	-1	-1	-1	652.0	0.0	0.0	1.96875	0.0	4.109375	ICAM555_ROS488_VECad647_placa15__Plate_D_p00_0_B09f07d0.TIF	ICAM555_ROS488_VECad647_placa15__Plate_D_p00_0_B09f07d2.TIF	ICAM555_ROS488_VECad647_placa15__Plate_D_p00_0_B09f07d1.TIF	ICAM555_ROS488_VECad647_placa15__Plate_D_p00_0_B09f07d3.TIF	0	0	0	0	92	1	1536	1536	1536	1536	92	b'eLuCHPahG223DJLSibwhCMs0A/PRdssQiKPRNtJQiKXR9tjQiCdjKsUTqJqyAwBxUBnT'	0f4f3dbdffbc67efb0f570d2058161ee	60f73cb4780fd948ddba8774301e954f	f89652393e53877e2c30e91bcbc917b5	78675952545a5f1b7f971779719a7772	915.7004351863992	731.976337346739	0.0	861.2949889995077	741.7615034777957	0.0	0	0	0	0	0	0	0	C:\Users\EVOS\Documents\Miriam\05-06-23_HAEC_siRNA_placa15\ICAM555_ROS488_VECad647_placa15_.2023-06-05-13-58-53	C:\Users\EVOS\Documents\Miriam\05-06-23_HAEC_siRNA_placa15\ICAM555_ROS488_VECad647_placa15_.2023-06-05-13-58-53	C:\Users\EVOS\Documents\Miriam\05-06-23_HAEC_siRNA_placa15\ICAM555_ROS488_VECad647_placa15_.2023-06-05-13-58-53	C:\Users\EVOS\Documents\Miriam\05-06-23_HAEC_siRNA_placa15\ICAM555_ROS488_VECad647_placa15_.2023-06-05-13-58-53	Done	255	255
-1	-1	-1	-1	775.0	0.0	0.0	2.015625	0.0	4.625	ICAM555_ROS488_VECad647_placa15__Plate_D_p00_0_B09f08d0.TIF	ICAM555_ROS488_VECad647_placa15__Plate_D_p00_0_B09f08d2.TIF	ICAM555_ROS488_VECad647_placa15__Plate_D_p00_0_B09f08d1.TIF	ICAM555_ROS488_VECad647_placa15__Plate_D_p00_0_B09f08d3.TIF	0	0	0	0	93	1	1536	1536	1536	1536	93	b'eLuCHPahG223DJLSibwhCMs0A4vRdssQiKPRNtJQiKXR9tjQiCdjKsUTqJqyAwB8dBnX'	34969b0ce8246b3e47a9bc8fbf22d200	0272ea6c4ffb87e4877fe96a2f4c2851	c7a6105d2a8211e0c69ff10e6ae341e1	40770c0ad1b67e071f84d2215990e6f7	933.9297269839142	748.024268377561	0.0	886.3230088495575	741.669616519174	0.0	0	0	0	0	0	0	0	C:\Users\EVOS\Documents\Miriam\05-06-23_HAEC_siRNA_placa15\ICAM555_ROS488_VECad647_placa15_.2023-06-05-13-58-53	C:\Users\EVOS\Documents\Miriam\05-06-23_HAEC_siRNA_placa15\ICAM555_ROS488_VECad647_placa15_.2023-06-05-13-58-53	C:\Users\EVOS\Documents\Miriam\05-06-23_HAEC_siRNA_placa15\ICAM555_ROS488_VECad647_placa15_.2023-06-05-13-58-53	C:\Users\EVOS\Documents\Miriam\05-06-23_HAEC_siRNA_placa15\ICAM555_ROS488_VECad647_placa15_.2023-06-05-13-58-53	Done	255	255
-1	-1	-1	-1	803.0	0.0	0.0	2.015625	0.0	5.078125	ICAM555_ROS488_VECad647_placa15__Plate_D_p00_0_B09f09d0.TIF	ICAM555_ROS488_VECad647_placa15__Plate_D_p00_0_B09f09d2.TIF	ICAM555_ROS488_VECad647_placa15__Plate_D_p00_0_B09f09d1.TIF	ICAM555_ROS488_VECad647_placa15__Plate_D_p00_0_B09f09d3.TIF	0	0	0	0	94	1	1536	1536	1536	1536	94	b'eLuCHPahG223DJLSibwhCEtQ83O03TL442i0jTQUYmm0PTY04smYSvEEqqbsAIeYGds='	bac50bee736c9f0c1e2b45986a514e4e	0f832b057665e1b339ae5dc76c7c9b1e	123619c48f7ecfe921bd756120562ceb	9e4b03a60d56f183716633324ac93f1f	902.2943310998874	843.5897526288107	0.0	827.509375	896.9787234042553	0.0	0	0	0	0	0	0	0	C:\Users\EVOS\Documents\Miriam\05-06-23_HAEC_siRNA_placa15\ICAM555_ROS488_VECad647_placa15_.2023-06-05-13-58-53	C:\Users\EVOS\Documents\Miriam\05-06-23_HAEC_siRNA_placa15\ICAM555_ROS488_VECad647_placa15_.2023-06-05-13-58-53	C:\Users\EVOS\Documents\Miriam\05-06-23_HAEC_siRNA_placa15\ICAM555_ROS488_VECad647_placa15_.2023-06-05-13-58-53	C:\Users\EVOS\Documents\Miriam\05-06-23_HAEC_siRNA_placa15\ICAM555_ROS488_VECad647_placa15_.2023-06-05-13-58-53	Done	255	255
-1	-1	-1	-1	1038.0	0.0	0.0	2.015625	0.0	5.265625	ICAM555_ROS488_VECad647_placa15__Plate_D_p00_0_B09f10d0.TIF	ICAM555_ROS488_VECad647_placa15__Plate_D_p00_0_B09f10d2.TIF	ICAM555_ROS488_VECad647_placa15__Plate_D_p00_0_B09f10d1.TIF	ICAM555_ROS488_VECad647_placa15__Plate_D_p00_0_B09f10d3.TIF	0	0	0	0	95	1	1536	1536	1536	1536	95	b'eLuCHPahG223DJLSibwhCMs0w9EhiKEQR6NtpKEQS6PtsaERT8ZUiidQNWUHAC58Gbs='	f206de61ca3ad19403738eb196978dff	6512459c8cc87e74b4f85313f9f568f3	e9e2d99f3ab738f358f165022765faf5	22a3e89c74adcefe590c400fc91e31d7	1089.6400131253677	805.8088502613574	0.0	1122.8743515894766	833.9058973813071	0.0	0	0	0	0	0	0	0	C:\Users\EVOS\Documents\Miriam\05-06-23_HAEC_siRNA_placa15\ICAM555_ROS488_VECad647_placa15_.2023-06-05-13-58-53	C:\Users\EVOS\Documents\Miriam\05-06-23_HAEC_siRNA_placa15\ICAM555_ROS488_VECad647_placa15_.2023-06-05-13-58-53	C:\Users\EVOS\Documents\Miriam\05-06-23_HAEC_siRNA_placa15\ICAM555_ROS488_VECad647_placa15_.2023-06-05-13-58-53	C:\Users\EVOS\Documents\Miriam\05-06-23_HAEC_siRNA_placa15\ICAM555_ROS488_VECad647_placa15_.2023-06-05-13-58-53	Done	255	255
-1	-1	-1	-1	579.0	0.0	0.0	1.984375	0.0	4.328125	ICAM555_ROS488_VECad647_placa15__Plate_D_p00_0_B09f11d0.TIF	ICAM555_ROS488_VECad647_placa15__Plate_D_p00_0_B09f11d2.TIF	ICAM555_ROS488_VECad647_placa15__Plate_D_p00_0_B09f11d1.TIF	ICAM555_ROS488_VECad647_placa15__Plate_D_p00_0_B09f11d3.TIF	0	0	0	0	96	1	1536	1536	1536	1536	96	b'eLuCHPahG223DJLSibwhCMs0Q8PRdssQiKPRNtJQiKXR9tjQiCdjKsUTqJqyAwA5oBm/'	db3cdce958e8dcb49801dd5e29b5f773	950153e031303796898c8bebaf7e79c7	f303bd50bb5bc6f2f6dae1fe8c03a448	42a50e4c8f2dc1bd82d063f9246368d1	1154.454587233892	762.3295344081386	0.0	1245.3260188087775	752.2249134948097	0.0	0	0	0	0	0	0	0	C:\Users\EVOS\Documents\Miriam\05-06-23_HAEC_siRNA_placa15\ICAM555_ROS488_VECad647_placa15_.2023-06-05-13-58-53	C:\Users\EVOS\Documents\Miriam\05-06-23_HAEC_siRNA_placa15\ICAM555_ROS488_VECad647_placa15_.2023-06-05-13-58-53	C:\Users\EVOS\Documents\Miriam\05-06-23_HAEC_siRNA_placa15\ICAM555_ROS488_VECad647_placa15_.2023-06-05-13-58-53	C:\Users\EVOS\Documents\Miriam\05-06-23_HAEC_siRNA_placa15\ICAM555_ROS488_VECad647_placa15_.2023-06-05-13-58-53	Done	255	255
-1	-1	-1	-1	602.0	0.0	0.0	2.0	0.0	4.125	ICAM555_ROS488_VECad647_placa15__Plate_D_p00_0_B10f00d0.TIF	ICAM555_ROS488_VECad647_placa15__Plate_D_p00_0_B10f00d2.TIF	ICAM555_ROS488_VECad647_placa15__Plate_D_p00_0_B10f00d1.TIF	ICAM555_ROS488_VECad647_placa15__Plate_D_p00_0_B10f00d3.TIF	0	0	0	0	97	1	1536	1536	1536	1536	97	b'eLuCHPahG223DJLSiawhCEOD0SGIoRFHo22koRBLo+2xoRFPxlSKJ1A1ZQcAyckZlw=='	68b6326d0873fe22fc1554855302eddb	81bea66abc5a0f1873c10f7f0ac058b2	4ad5aa1b13f7921e27a0c2cb5b823374	a5b86fcacd948704d647b3837979d739	1102.055853021964	714.7928829722179	0.0	1137.9518351214003	690.2538802660754	0.0	0	0	0	0	0	0	0	C:\Users\EVOS\Documents\Miriam\05-06-23_HAEC_siRNA_placa15\ICAM555_ROS488_VECad647_placa15_.2023-06-05-13-58-53	C:\Users\EVOS\Documents\Miriam\05-06-23_HAEC_siRNA_placa15\ICAM555_ROS488_VECad647_placa15_.2023-06-05-13-58-53	C:\Users\EVOS\Documents\Miriam\05-06-23_HAEC_siRNA_placa15\ICAM555_ROS488_VECad647_placa15_.2023-06-05-13-58-53	C:\Users\EVOS\Documents\Miriam\05-06-23_HAEC_siRNA_placa15\ICAM555_ROS488_VECad647_placa15_.2023-06-05-13-58-53	Done	255	255
-1	-1	-1	-1	669.0	0.0	0.0	2.0	0.0	4.46875	ICAM555_ROS488_VECad647_placa15__Plate_D_p00_0_B10f01d0.TIF	ICAM555_ROS488_VECad647_placa15__Plate_D_p00_0_B10f01d2.TIF	ICAM555_ROS488_VECad647_placa15__Plate_D_p00_0_B10f01d1.TIF	ICAM555_ROS488_VECad647_placa15__Plate_D_p00_0_B10f01d3.TIF	0	0	0	0	98	1	1536	1536	1536	1536	98	b'eLuCHPahG223DJLSiawhCEODNAPD0XbLEIij0TbSUIil0fbY0IgnYyrFE6iasgMA1O0Zmw=='	5746ba1b81de272c69defdc1322d2031	465965ca168050ef2d83df6f493b348d	9929321f8f535b57c8465f7ed22ad616	a1307957e980be3a68096239065b01cf	1146.1479785497747	813.3220462470839	0.0	1211.6130268199233	835.1140583554377	0.0	0	0	0	0	0	0	0	C:\Users\EVOS\Documents\Miriam\05-06-23_HAEC_siRNA_placa15\ICAM555_ROS488_VECad647_placa15_.2023-06-05-13-58-53	C:\Users\EVOS\Documents\Miriam\05-06-23_HAEC_siRNA_placa15\ICAM555_ROS488_VECad647_placa15_.2023-06-05-13-58-53	C:\Users\EVOS\Documents\Miriam\05-06-23_HAEC_siRNA_placa15\ICAM555_ROS488_VECad647_placa15_.2023-06-05-13-58-53	C:\Users\EVOS\Documents\Miriam\05-06-23_HAEC_siRNA_placa15\ICAM555_ROS488_VECad647_placa15_.2023-06-05-13-58-53	Done	255	255
-1	-1	-1	-1	306.0	0.0	0.0	2.0	0.0	3.90625	ICAM555_ROS488_VECad647_placa15__Plate_D_p00_0_B10f02d0.TIF	ICAM555_ROS488_VECad647_placa15__Plate_D_p00_0_B10f02d2.TIF	ICAM555_ROS488_VECad647_placa15__Plate_D_p00_0_B10f02d1.TIF	ICAM555_ROS488_VECad647_placa15__Plate_D_p00_0_B10f02d3.TIF	0	0	0	0	99	1	1536	1536	1536	1536	99	b'eLuCHPahG223DJLSiawhCEODNAOj0XbLEIij0TbSUIil0fbY0IgnYyrFE6iasgMA4BEZnw=='	fcb736e1cc0264187cee94f77406ce88	da57c4025fbd9d41e99f690efbd0581f	32d7bfcbada512abd57ad032c181fe6b	210fea38036c81b78954d5d027e4a6ac	1100.1012919447412	803.9586532962115	0.0	1112.897287023891	809.4683716243359	0.0	0	0	0	0	0	0	0	C:\Users\EVOS\Documents\Miriam\05-06-23_HAEC_siRNA_placa15\ICAM555_ROS488_VECad647_placa15_.2023-06-05-13-58-53	C:\Users\EVOS\Documents\Miriam\05-06-23_HAEC_siRNA_placa15\ICAM555_ROS488_VECad647_placa15_.2023-06-05-13-58-53	C:\Users\EVOS\Documents\Miriam\05-06-23_HAEC_siRNA_placa15\ICAM555_ROS488_VECad647_placa15_.2023-06-05-13-58-53	C:\Users\EVOS\Documents\Miriam\05-06-23_HAEC_siRNA_placa15\ICAM555_ROS488_VECad647_placa15_.2023-06-05-13-58-53	Done	255	255
-1	-1	-1	-1	366.0	0.0	0.0	1.984375	0.0	4.15625	ICAM555_ROS488_VECad647_placa15__Plate_D_p00_0_B10f03d0.TIF	ICAM555_ROS488_VECad647_placa15__Plate_D_p00_0_B10f03d2.TIF	ICAM555_ROS488_VECad647_placa15__Plate_D_p00_0_B10f03d1.TIF	ICAM555_ROS488_VECad647_placa15__Plate_D_p00_0_B10f03d3.TIF	0	0	0	0	100	1	1536	1536	1536	1536	100	b'eLuCHPahG223DJLSiawhCEMDUFYZbbcM/jgabSMNhVgabY8NjXgyplI8gaopOwDrNRmj'	a9b12d3ce47c2c40758aff2fab51601e	c2453cf906784dd10be20c1bf1f541fc	bc17141ba285ff8f2739f45ec1665cd4	ae2d186ee92148233cc92530fa6e9579	1062.0900212499998	791.0228492968614	0.0	1065.097179404592	796.2273858787016	0.0	0	0	0	0	0	0	0	C:\Users\EVOS\Documents\Miriam\05-06-23_HAEC_siRNA_placa15\ICAM555_ROS488_VECad647_placa15_.2023-06-05-13-58-53	C:\Users\EVOS\Documents\Miriam\05-06-23_HAEC_siRNA_placa15\ICAM555_ROS488_VECad647_placa15_.2023-06-05-13-58-53	C:\Users\EVOS\Documents\Miriam\05-06-23_HAEC_siRNA_placa15\ICAM555_ROS488_VECad647_placa15_.2023-06-05-13-58-53	C:\Users\EVOS\Documents\Miriam\05-06-23_HAEC_siRNA_placa15\ICAM555_ROS488_VECad647_placa15_.2023-06-05-13-58-53	Done	255	255
-1	-1	-1	-1	346.0	0.0	0.0	1.96875	0.0	4.015625	ICAM555_ROS488_VECad647_placa15__Plate_D_p00_0_B10f04d0.TIF	ICAM555_ROS488_VECad647_placa15__Plate_D_p00_0_B10f04d2.TIF	ICAM555_ROS488_VECad647_placa15__Plate_D_p00_0_B10f04d1.TIF	ICAM555_ROS488_VECad647_placa15__Plate_D_p00_0_B10f04d3.TIF	0	0	0	0	101	1	1536	1536	1536	1536	101	b'eLuCHPahG223DJLSiawhCEODNAOT0XbLEIij0TbSUIil0fbY0IgnYyrFE6iasgMA9lkZpw=='	b8faf980d47c3b1632e9d40a5d247047	0be59afc77a2e2f5b7ff245d3d9027d0	6d545adb0f6d17eefabe5d403dce2a07	a0013a8ac75a1b12b3a98ba5b55b106d	1166.317867805489	735.5515679451147	0.0	1252.8289767502956	702.5156961503761	0.0	0	0	0	0	0	0	0	C:\Users\EVOS\Documents\Miriam\05-06-23_HAEC_siRNA_placa15\ICAM555_ROS488_VECad647_placa15_.2023-06-05-13-58-53	C:\Users\EVOS\Documents\Miriam\05-06-23_HAEC_siRNA_placa15\ICAM555_ROS488_VECad647_placa15_.2023-06-05-13-58-53	C:\Users\EVOS\Documents\Miriam\05-06-23_HAEC_siRNA_placa15\ICAM555_ROS488_VECad647_placa15_.2023-06-05-13-58-53	C:\Users\EVOS\Documents\Miriam\05-06-23_HAEC_siRNA_placa15\ICAM555_ROS488_VECad647_placa15_.2023-06-05-13-58-53	Done	255	255
-1	-1	-1	-1	556.0	0.0	0.0	1.96875	0.0	4.453125	ICAM555_ROS488_VECad647_placa15__Plate_D_p00_0_B10f05d0.TIF	ICAM555_ROS488_VECad647_placa15__Plate_D_p00_0_B10f05d2.TIF	ICAM555_ROS488_VECad647_placa15__Plate_D_p00_0_B10f05d1.TIF	ICAM555_ROS488_VECad647_placa15__Plate_D_p00_0_B10f05d3.TIF	0	0	0	0	102	1	1536	1536	1536	1536	102	b'eLuCHPahG223DJLSiawhCEODNAPT0XbLEIij0TbSUIil0fbY0IgnYyrFE6iasgMAAYwZqw=='	77eefa46fdc2b46241d057b09f86d633	e12ab771d8b12453e4c7a2159de31979	9fbba7a96153c5f21789e3920d59d06f	630acab4151c52c40581398e40badfac	1003.4137089824079	783.7903973482831	0.0	981.9094666870416	789.4324362467173	0.0	0	0	0	0	0	0	0	C:\Users\EVOS\Documents\Miriam\05-06-23_HAEC_siRNA_placa15\ICAM555_ROS488_VECad647_placa15_.2023-06-05-13-58-53	C:\Users\EVOS\Documents\Miriam\05-06-23_HAEC_siRNA_placa15\ICAM555_ROS488_VECad647_placa15_.2023-06-05-13-58-53	C:\Users\EVOS\Documents\Miriam\05-06-23_HAEC_siRNA_placa15\ICAM555_ROS488_VECad647_placa15_.2023-06-05-13-58-53	C:\Users\EVOS\Documents\Miriam\05-06-23_HAEC_siRNA_placa15\ICAM555_ROS488_VECad647_placa15_.2023-06-05-13-58-53	Done	255	255
-1	-1	-1	-1	519.0	0.0	0.0	2.015625	0.0	4.421875	ICAM555_ROS488_VECad647_placa15__Plate_D_p00_0_B10f06d0.TIF	ICAM555_ROS488_VECad647_placa15__Plate_D_p00_0_B10f06d2.TIF	ICAM555_ROS488_VECad647_placa15__Plate_D_p00_0_B10f06d1.TIF	ICAM555_ROS488_VECad647_placa15__Plate_D_p00_0_B10f06d3.TIF	0	0	0	0	103	1	1536	1536	1536	1536	103	b'eLuCHPahG223DJLSiawhCEOD0XbL0Iij0TbSUIil0fbY0IgnYyrFE6iasgMADLAZrw=='	7290e4bfa600624f3c840ad27948d5ed	415c14129a3f1a6223abb53d148cbadd	28e8e133da11c53ff8f40efe0c1cb2b9	4a22dc89fad6239f8ebe00ab5273400a	1053.5760723315861	761.8843819773593	0.0	1064.1304909560724	767.2638888888889	0.0	0	0	0	0	0	0	0	C:\Users\EVOS\Documents\Miriam\05-06-23_HAEC_siRNA_placa15\ICAM555_ROS488_VECad647_placa15_.2023-06-05-13-58-53	C:\Users\EVOS\Documents\Miriam\05-06-23_HAEC_siRNA_placa15\ICAM555_ROS488_VECad647_placa15_.2023-06-05-13-58-53	C:\Users\EVOS\Documents\Miriam\05-06-23_HAEC_siRNA_placa15\ICAM555_ROS488_VECad647_placa15_.2023-06-05-13-58-53	C:\Users\EVOS\Documents\Miriam\05-06-23_HAEC_siRNA_placa15\ICAM555_ROS488_VECad647_placa15_.2023-06-05-13-58-53	Done	255	255
-1	-1	-1	-1	627.0	0.0	0.0	2.015625	0.0	4.671875	ICAM555_ROS488_VECad647_placa15__Plate_D_p00_0_B10f07d0.TIF	ICAM555_ROS488_VECad647_placa15__Plate_D_p00_0_B10f07d2.TIF	ICAM555_ROS488_VECad647_placa15__Plate_D_p00_0_B10f07d1.TIF	ICAM555_ROS488_VECad647_placa15__Plate_D_p00_0_B10f07d3.TIF	0	0	0	0	104	1	1536	1536	1536	1536	104	b'eLuCHPahG223DJLSiawhCEODNAPz0XbLEIij0TbSUIil0fbY0IgnYyrFE6iasgMAF9QZsw=='	30e3021a31ec0375becee126f2ccc4b4	c79821a97e0b4a895d03ad9f595a0169	7ff1f8fad7970568326c57483ad05a7d	a175b59119134452949cb8828f7cdb0a	942.1252941827021	710.3983780717632	0.0	895.8431603773585	684.325	0.0	0	0	0	0	0	0	0	C:\Users\EVOS\Documents\Miriam\05-06-23_HAEC_siRNA_placa15\ICAM555_ROS488_VECad647_placa15_.2023-06-05-13-58-53	C:\Users\EVOS\Documents\Miriam\05-06-23_HAEC_siRNA_placa15\ICAM555_ROS488_VECad647_placa15_.2023-06-05-13-58-53	C:\Users\EVOS\Documents\Miriam\05-06-23_HAEC_siRNA_placa15\ICAM555_ROS488_VECad647_placa15_.2023-06-05-13-58-53	C:\Users\EVOS\Documents\Miriam\05-06-23_HAEC_siRNA_placa15\ICAM555_ROS488_VECad647_placa15_.2023-06-05-13-58-53	Done	255	255
-1	-1	-1	-1	548.0	0.0	0.0	2.015625	0.0	4.203125	ICAM555_ROS488_VECad647_placa15__Plate_D_p00_0_B10f08d0.TIF	ICAM555_ROS488_VECad647_placa15__Plate_D_p00_0_B10f08d2.TIF	ICAM555_ROS488_VECad647_placa15__Plate_D_p00_0_B10f08d1.TIF	ICAM555_ROS488_VECad647_placa15__Plate_D_p00_0_B10f08d3.TIF	0	0	0	0	105	1	1536	1536	1536	1536	105	b'eLuCHPahG223DJLSiawhCEODNAOL0XbLEIij0TbSUIil0fbY0IgnYyrFE6iasgMAIvgZtw=='	4b50d8e9341c9fbcd50deed186679a46	4aa72a79c7f60c97276c436c15af23c3	15e8aada29ccd9c985b874712b0ba6f8	f2974ca4c3f7894b440b7ec08e3e7fed	861.8230981115461	815.933924016799	0.0	771.9142617762055	860.3176714676433	0.0	0	0	0	0	0	0	0	C:\Users\EVOS\Documents\Miriam\05-06-23_HAEC_siRNA_placa15\ICAM555_ROS488_VECad647_placa15_.2023-06-05-13-58-53	C:\Users\EVOS\Documents\Miriam\05-06-23_HAEC_siRNA_placa15\ICAM555_ROS488_VECad647_placa15_.2023-06-05-13-58-53	C:\Users\EVOS\Documents\Miriam\05-06-23_HAEC_siRNA_placa15\ICAM555_ROS488_VECad647_placa15_.2023-06-05-13-58-53	C:\Users\EVOS\Documents\Miriam\05-06-23_HAEC_siRNA_placa15\ICAM555_ROS488_VECad647_placa15_.2023-06-05-13-58-53	Done	255	255
-1	-1	-1	-1	589.0	0.0	0.0	2.015625	0.0	4.296875	ICAM555_ROS488_VECad647_placa15__Plate_D_p00_0_B10f09d0.TIF	ICAM555_ROS488_VECad647_placa15__Plate_D_p00_0_B10f09d2.TIF	ICAM555_ROS488_VECad647_placa15__Plate_D_p00_0_B10f09d1.TIF	ICAM555_ROS488_VECad647_placa15__Plate_D_p00_0_B10f09d3.TIF	0	0	0	0	106	1	1536	1536	1536	1536	106	b'eLuCHPahG223DJLSiawhCEMDUPNztN0y+ONotI00FGJptD02NOLJmErxBKqm7AAuHBm7'	65cbb9b4abb96e8e79bc1acc189813a3	f6dcb5d4d2b2bbe123e27cb7ee308c67	f902b8f88480b49e68e33014c3c9aa76	0398581b2e512d7d268e8eabd4306981	997.6125654910375	735.7115196841613	0.0	997.2924528301887	723.4239130434783	0.0	0	0	0	0	0	0	0	C:\Users\EVOS\Documents\Miriam\05-06-23_HAEC_siRNA_placa15\ICAM555_ROS488_VECad647_placa15_.2023-06-05-13-58-53	C:\Users\EVOS\Documents\Miriam\05-06-23_HAEC_siRNA_placa15\ICAM555_ROS488_VECad647_placa15_.2023-06-05-13-58-53	C:\Users\EVOS\Documents\Miriam\05-06-23_HAEC_siRNA_placa15\ICAM555_ROS488_VECad647_placa15_.2023-06-05-13-58-53	C:\Users\EVOS\Documents\Miriam\05-06-23_HAEC_siRNA_placa15\ICAM555_ROS488_VECad647_placa15_.2023-06-05-13-58-53	Done	255	255
-1	-1	-1	-1	540.0	0.0	0.0	2.0	0.0	4.328125	ICAM555_ROS488_VECad647_placa15__Plate_D_p00_0_B10f10d0.TIF	ICAM555_ROS488_VECad647_placa15__Plate_D_p00_0_B10f10d2.TIF	ICAM555_ROS488_VECad647_placa15__Plate_D_p00_0_B10f10d1.TIF	ICAM555_ROS488_VECad647_placa15__Plate_D_p00_0_B10f10d3.TIF	0	0	0	0	107	1	1536	1536	1536	1536	107	b'eLuCHPahG223DJLSiawhCEODNMPRIYihEEejbaShEEuj7bGhEU/GVIonUDVlBwDU8Rmb'	6fe839ba10bc41b1ff7974e456360216	d542590a879f90d41fd020e106c670cc	328d5c06691e4ee4a5e0c5983c6087ce	4f4f224154f7dd11fd6865cf7b999a0d	1066.9213084680637	775.9485077832059	0.0	1099.2099115395645	777.8713703038468	0.0	0	0	0	0	0	0	0	C:\Users\EVOS\Documents\Miriam\05-06-23_HAEC_siRNA_placa15\ICAM555_ROS488_VECad647_placa15_.2023-06-05-13-58-53	C:\Users\EVOS\Documents\Miriam\05-06-23_HAEC_siRNA_placa15\ICAM555_ROS488_VECad647_placa15_.2023-06-05-13-58-53	C:\Users\EVOS\Documents\Miriam\05-06-23_HAEC_siRNA_placa15\ICAM555_ROS488_VECad647_placa15_.2023-06-05-13-58-53	C:\Users\EVOS\Documents\Miriam\05-06-23_HAEC_siRNA_placa15\ICAM555_ROS488_VECad647_placa15_.2023-06-05-13-58-53	Done	255	255
-1	-1	-1	-1	326.0	0.0	0.0	1.953125	0.0	4.1875	ICAM555_ROS488_VECad647_placa15__Plate_D_p00_0_B10f11d0.TIF	ICAM555_ROS488_VECad647_placa15__Plate_D_p00_0_B10f11d2.TIF	ICAM555_ROS488_VECad647_placa15__Plate_D_p00_0_B10f11d1.TIF	ICAM555_ROS488_VECad647_placa15__Plate_D_p00_0_B10f11d3.TIF	0	0	0	0	108	1	1536	1536	1536	1536	108	b'eLuCHPahG223DJLSiawhCEODNEPD0XbLEIij0TbSUIil0fbY0IgnYyrFE6iasgMA4BUZnw=='	3c131a9c3193e50bf2e90480541d0d36	0093a782f9b9e33c9bf21368835fe740	dde66769c51b3dab7b5ea179647ca696	1a85d25cd7fe22f3153d96af843a9fcb	1100.090277606706	741.9416808480586	0.0	1175.000235872729	725.0674307369222	0.0	0	0	0	0	0	0	0	C:\Users\EVOS\Documents\Miriam\05-06-23_HAEC_siRNA_placa15\ICAM555_ROS488_VECad647_placa15_.2023-06-05-13-58-53	C:\Users\EVOS\Documents\Miriam\05-06-23_HAEC_siRNA_placa15\ICAM555_ROS488_VECad647_placa15_.2023-06-05-13-58-53	C:\Users\EVOS\Documents\Miriam\05-06-23_HAEC_siRNA_placa15\ICAM555_ROS488_VECad647_placa15_.2023-06-05-13-58-53	C:\Users\EVOS\Documents\Miriam\05-06-23_HAEC_siRNA_placa15\ICAM555_ROS488_VECad647_placa15_.2023-06-05-13-58-53	Done	255	255
-1	-1	-1	-1	720.0	0.0	0.0	2.015625	0.0	4.140625	ICAM555_ROS488_VECad647_placa15__Plate_D_p00_0_B11f00d0.TIF	ICAM555_ROS488_VECad647_placa15__Plate_D_p00_0_B11f00d2.TIF	ICAM555_ROS488_VECad647_placa15__Plate_D_p00_0_B11f00d1.TIF	ICAM555_ROS488_VECad647_placa15__Plate_D_p00_0_B11f00d3.TIF	0	0	0	0	109	1	1536	1536	1536	1536	109	b'eLuCHPahG223DJLSiawhCFDzc3QIYijE0WgbaSjE0mh7bGjEkzGV4glUTdkBANT5GZs='	7ebed720cd7a053e0d9bf34811e37dd9	9dc1325f2cf9f58b564836ed9ef27e78	7f76f445ca2e8816dea97f29538c9c2c	0e7510e0d47f292cba78f4b6ef31eca4	1071.9791091319707	789.4824623238328	0.0	1069.689585039585	791.413308416651	0.0	0	0	0	0	0	0	0	C:\Users\EVOS\Documents\Miriam\05-06-23_HAEC_siRNA_placa15\ICAM555_ROS488_VECad647_placa15_.2023-06-05-13-58-53	C:\Users\EVOS\Documents\Miriam\05-06-23_HAEC_siRNA_placa15\ICAM555_ROS488_VECad647_placa15_.2023-06-05-13-58-53	C:\Users\EVOS\Documents\Miriam\05-06-23_HAEC_siRNA_placa15\ICAM555_ROS488_VECad647_placa15_.2023-06-05-13-58-53	C:\Users\EVOS\Documents\Miriam\05-06-23_HAEC_siRNA_placa15\ICAM555_ROS488_VECad647_placa15_.2023-06-05-13-58-53	Done	255	255
-1	-1	-1	-1	472.0	0.0	0.0	1.984375	0.0	4.078125	ICAM555_ROS488_VECad647_placa15__Plate_D_p00_0_B11f01d0.TIF	ICAM555_ROS488_VECad647_placa15__Plate_D_p00_0_B11f01d2.TIF	ICAM555_ROS488_VECad647_placa15__Plate_D_p00_0_B11f01d1.TIF	ICAM555_ROS488_VECad647_placa15__Plate_D_p00_0_B11f01d3.TIF	0	0	0	0	110	1	1536	1536	1536	1536	110	b'eLuCHPahG223DJLSiawhCFDz03C03TIE4mi0jTQUYmm0PTY04smYSvEEqqbsAOAdGZ8='	5b6707c452222c97e334fcc7b1887936	bbd68df3e68efc425c5662f5725f67be	6de4bab993013efa74b1de931b610b71	3cf20750ce61afd587119935f963d583	991.5543235236337	821.0031860794764	0.0	990.3346911916774	842.1380101233786	0.0	0	0	0	0	0	0	0	C:\Users\EVOS\Documents\Miriam\05-06-23_HAEC_siRNA_placa15\ICAM555_ROS488_VECad647_placa15_.2023-06-05-13-58-53	C:\Users\EVOS\Documents\Miriam\05-06-23_HAEC_siRNA_placa15\ICAM555_ROS488_VECad647_placa15_.2023-06-05-13-58-53	C:\Users\EVOS\Documents\Miriam\05-06-23_HAEC_siRNA_placa15\ICAM555_ROS488_VECad647_placa15_.2023-06-05-13-58-53	C:\Users\EVOS\Documents\Miriam\05-06-23_HAEC_siRNA_placa15\ICAM555_ROS488_VECad647_placa15_.2023-06-05-13-58-53	Done	255	255
-1	-1	-1	-1	654.0	0.0	0.0	2.015625	0.0	4.171875	ICAM555_ROS488_VECad647_placa15__Plate_D_p00_0_B11f02d0.TIF	ICAM555_ROS488_VECad647_placa15__Plate_D_p00_0_B11f02d2.TIF	ICAM555_ROS488_VECad647_placa15__Plate_D_p00_0_B11f02d1.TIF	ICAM555_ROS488_VECad647_placa15__Plate_D_p00_0_B11f02d3.TIF	0	0	0	0	111	1	1536	1536	1536	1536	111	b'eLuCHPahG223DJLSiawhCFDz02i03TIE4mi0jTQUYmm0PTY04smYSvEEqqbsAOtBGaM='	cd7f1e0cd67ba27d20aafae90a305a97	9991baa6665be8033356b0c903dde115	df334732d466b3768fdc68f88dffd0af	c0914d6b0cab5df7a16fa42c814cec2c	989.478542708591	770.5773994389818	0.0	956.4316938733061	765.5870473480668	0.0	0	0	0	0	0	0	0	C:\Users\EVOS\Documents\Miriam\05-06-23_HAEC_siRNA_placa15\ICAM555_ROS488_VECad647_placa15_.2023-06-05-13-58-53	C:\Users\EVOS\Documents\Miriam\05-06-23_HAEC_siRNA_placa15\ICAM555_ROS488_VECad647_placa15_.2023-06-05-13-58-53	C:\Users\EVOS\Documents\Miriam\05-06-23_HAEC_siRNA_placa15\ICAM555_ROS488_VECad647_placa15_.2023-06-05-13-58-53	C:\Users\EVOS\Documents\Miriam\05-06-23_HAEC_siRNA_placa15\ICAM555_ROS488_VECad647_placa15_.2023-06-05-13-58-53	Done	255	255
-1	-1	-1	-1	614.0	0.0	0.0	2.0	0.0	4.375	ICAM555_ROS488_VECad647_placa15__Plate_D_p00_0_B11f03d0.TIF	ICAM555_ROS488_VECad647_placa15__Plate_D_p00_0_B11f03d2.TIF	ICAM555_ROS488_VECad647_placa15__Plate_D_p00_0_B11f03d1.TIF	ICAM555_ROS488_VECad647_placa15__Plate_D_p00_0_B11f03d3.TIF	0	0	0	0	112	1	1536	1536	1536	1536	112	b'eLuCHPahG223DJLSiawhCFDz03i03TIE4mi0jTQUYmm0PTY04smYSvEEqqbsAPZlGac='	a3ef4410074ae7e153b59c30d274151b	16ce8833d1dfe18a757ff4e10a64c85e	909f3394930c60b45cea2c9e2d56521c	3d78341c67ed61c22f7d7ecd362b69f8	1050.2508779331733	757.7698428299155	0.0	1053.2670653907496	750.2447936663954	0.0	0	0	0	0	0	0	0	C:\Users\EVOS\Documents\Miriam\05-06-23_HAEC_siRNA_placa15\ICAM555_ROS488_VECad647_placa15_.2023-06-05-13-58-53	C:\Users\EVOS\Documents\Miriam\05-06-23_HAEC_siRNA_placa15\ICAM555_ROS488_VECad647_placa15_.2023-06-05-13-58-53	C:\Users\EVOS\Documents\Miriam\05-06-23_HAEC_siRNA_placa15\ICAM555_ROS488_VECad647_placa15_.2023-06-05-13-58-53	C:\Users\EVOS\Documents\Miriam\05-06-23_HAEC_siRNA_placa15\ICAM555_ROS488_VECad647_placa15_.2023-06-05-13-58-53	Done	255	255
-1	-1	-1	-1	463.0	0.0	0.0	2.0	0.0	3.78125	ICAM555_ROS488_VECad647_placa15__Plate_D_p00_0_B11f04d0.TIF	ICAM555_ROS488_VECad647_placa15__Plate_D_p00_0_B11f04d2.TIF	ICAM555_ROS488_VECad647_placa15__Plate_D_p00_0_B11f04d1.TIF	ICAM555_ROS488_VECad647_placa15__Plate_D_p00_0_B11f04d3.TIF	0	0	0	0	113	1	1536	1536	1536	1536	113	b'eLuCHPahG223DJLSiawhCFDz02S03TIE4mi0jTQUYmm0PTY04smYSvEEqqbsAAGYGas='	79aae6153008849c3771be401513829a	8235445c56e8d8bebd3f50b0909d4a18	34206e9b9f945205451d00db1bebe246	468f78a5574f9388579570d70667ac0f	1150.147285764327	757.8485484422239	0.0	1182.98125	762.8571428571429	0.0	0	0	0	0	0	0	0	C:\Users\EVOS\Documents\Miriam\05-06-23_HAEC_siRNA_placa15\ICAM555_ROS488_VECad647_placa15_.2023-06-05-13-58-53	C:\Users\EVOS\Documents\Miriam\05-06-23_HAEC_siRNA_placa15\ICAM555_ROS488_VECad647_placa15_.2023-06-05-13-58-53	C:\Users\EVOS\Documents\Miriam\05-06-23_HAEC_siRNA_placa15\ICAM555_ROS488_VECad647_placa15_.2023-06-05-13-58-53	C:\Users\EVOS\Documents\Miriam\05-06-23_HAEC_siRNA_placa15\ICAM555_ROS488_VECad647_placa15_.2023-06-05-13-58-53	Done	255	255
-1	-1	-1	-1	755.0	0.0	0.0	2.0	0.0	4.890625	ICAM555_ROS488_VECad647_placa15__Plate_D_p00_0_B11f05d0.TIF	ICAM555_ROS488_VECad647_placa15__Plate_D_p00_0_B11f05d2.TIF	ICAM555_ROS488_VECad647_placa15__Plate_D_p00_0_B11f05d1.TIF	ICAM555_ROS488_VECad647_placa15__Plate_D_p00_0_B11f05d3.TIF	0	0	0	0	114	1	1536	1536	1536	1536	114	b'eLuCHPahG223DJLSiawhCFDz03S03TIE4mi0jTQUYmm0PTY04smYSvEEqqbsAAy8Ga8='	62a56b7e999adb44e96d2cfa499e4eb5	63d65670f836e451c208297f56783f7d	b0b58a7e00c169bfddcd674ba1bc357d	fcbd44e18cec3a6b597e05e4b0d161a4	1100.6160116810595	745.8391076903941	0.0	1152.0251572327045	743.9970238095239	0.0	0	0	0	0	0	0	0	C:\Users\EVOS\Documents\Miriam\05-06-23_HAEC_siRNA_placa15\ICAM555_ROS488_VECad647_placa15_.2023-06-05-13-58-53	C:\Users\EVOS\Documents\Miriam\05-06-23_HAEC_siRNA_placa15\ICAM555_ROS488_VECad647_placa15_.2023-06-05-13-58-53	C:\Users\EVOS\Documents\Miriam\05-06-23_HAEC_siRNA_placa15\ICAM555_ROS488_VECad647_placa15_.2023-06-05-13-58-53	C:\Users\EVOS\Documents\Miriam\05-06-23_HAEC_siRNA_placa15\ICAM555_ROS488_VECad647_placa15_.2023-06-05-13-58-53	Done	255	255
-1	-1	-1	-1	784.0	0.0	0.0	2.015625	0.0	4.453125	ICAM555_ROS488_VECad647_placa15__Plate_D_p00_0_B11f06d0.TIF	ICAM555_ROS488_VECad647_placa15__Plate_D_p00_0_B11f06d2.TIF	ICAM555_ROS488_VECad647_placa15__Plate_D_p00_0_B11f06d1.TIF	ICAM555_ROS488_VECad647_placa15__Plate_D_p00_0_B11f06d3.TIF	0	0	0	0	115	1	1536	1536	1536	1536	115	b'eLuCHPahG223DJLSiawhCFDzc7TdMhTiaLSNNBRiabQ9NjTiyZhK8QSqpuwAF+AZsw=='	e4617763f8b32037d4120a8e8797e2e7	12e42e98e1f5fc5ba0031420e2fba2d4	887914395170cf847898bd59f0053fac	09a007fa67bce6416baea09f33eafd40	941.305917255317	728.9226247046294	0.0	889.3995633854421	708.2798353909466	0.0	0	0	0	0	0	0	0	C:\Users\EVOS\Documents\Miriam\05-06-23_HAEC_siRNA_placa15\ICAM555_ROS488_VECad647_placa15_.2023-06-05-13-58-53	C:\Users\EVOS\Documents\Miriam\05-06-23_HAEC_siRNA_placa15\ICAM555_ROS488_VECad647_placa15_.2023-06-05-13-58-53	C:\Users\EVOS\Documents\Miriam\05-06-23_HAEC_siRNA_placa15\ICAM555_ROS488_VECad647_placa15_.2023-06-05-13-58-53	C:\Users\EVOS\Documents\Miriam\05-06-23_HAEC_siRNA_placa15\ICAM555_ROS488_VECad647_placa15_.2023-06-05-13-58-53	Done	255	255
-1	-1	-1	-1	739.0	0.0	0.0	2.0	0.0	4.6875	ICAM555_ROS488_VECad647_placa15__Plate_D_p00_0_B11f07d0.TIF	ICAM555_ROS488_VECad647_placa15__Plate_D_p00_0_B11f07d2.TIF	ICAM555_ROS488_VECad647_placa15__Plate_D_p00_0_B11f07d1.TIF	ICAM555_ROS488_VECad647_placa15__Plate_D_p00_0_B11f07d3.TIF	0	0	0	0	116	1	1536	1536	1536	1536	116	b'eLuCHPahG223DJLSiawhCFDz03y03TIE4mi0jTQUYmm0PTY04smYSvEEqqbsACMEGbc='	d6f252a74a19aae53b2eb40b3324c3b5	95b3965ae35186eada1b674a237665bf	ed6c9552a0204590cad911ed8129c2a8	dd0aeda4133e06e3d5d00ff4dd81e4cc	970.6830969719053	806.1840340599483	0.0	933.9366197183099	833.8374233128834	0.0	0	0	0	0	0	0	0	C:\Users\EVOS\Documents\Miriam\05-06-23_HAEC_siRNA_placa15\ICAM555_ROS488_VECad647_placa15_.2023-06-05-13-58-53	C:\Users\EVOS\Documents\Miriam\05-06-23_HAEC_siRNA_placa15\ICAM555_ROS488_VECad647_placa15_.2023-06-05-13-58-53	C:\Users\EVOS\Documents\Miriam\05-06-23_HAEC_siRNA_placa15\ICAM555_ROS488_VECad647_placa15_.2023-06-05-13-58-53	C:\Users\EVOS\Documents\Miriam\05-06-23_HAEC_siRNA_placa15\ICAM555_ROS488_VECad647_placa15_.2023-06-05-13-58-53	Done	255	255
-1	-1	-1	-1	488.0	0.0	0.0	2.03125	0.0	4.0	ICAM555_ROS488_VECad647_placa15__Plate_D_p00_0_B11f08d0.TIF	ICAM555_ROS488_VECad647_placa15__Plate_D_p00_0_B11f08d2.TIF	ICAM555_ROS488_VECad647_placa15__Plate_D_p00_0_B11f08d1.TIF	ICAM555_ROS488_VECad647_placa15__Plate_D_p00_0_B11f08d3.TIF	0	0	0	0	117	1	1536	1536	1536	1536	117	b'eLuCHPahG223DJLSiawhCFDz02K03TIE4mi0jTQUYmm0PTY04smYSvEEqqbsAC4oGbs='	00a808dc98beaa9004518600136377d2	113f41f7fc67dc12491daa6a6af66423	c3801fe270f496b54cee76e38905ef17	fdf5a4d7c50e33a9659f13add6b5808a	1041.409792107777	791.1761476546499	0.0	1027.8632135306552	792.5480724971231	0.0	0	0	0	0	0	0	0	C:\Users\EVOS\Documents\Miriam\05-06-23_HAEC_siRNA_placa15\ICAM555_ROS488_VECad647_placa15_.2023-06-05-13-58-53	C:\Users\EVOS\Documents\Miriam\05-06-23_HAEC_siRNA_placa15\ICAM555_ROS488_VECad647_placa15_.2023-06-05-13-58-53	C:\Users\EVOS\Documents\Miriam\05-06-23_HAEC_siRNA_placa15\ICAM555_ROS488_VECad647_placa15_.2023-06-05-13-58-53	C:\Users\EVOS\Documents\Miriam\05-06-23_HAEC_siRNA_placa15\ICAM555_ROS488_VECad647_placa15_.2023-06-05-13-58-53	Done	255	255
-1	-1	-1	-1	399.0	0.0	0.0	2.0	0.0	3.859375	ICAM555_ROS488_VECad647_placa15__Plate_D_p00_0_B11f09d0.TIF	ICAM555_ROS488_VECad647_placa15__Plate_D_p00_0_B11f09d2.TIF	ICAM555_ROS488_VECad647_placa15__Plate_D_p00_0_B11f09d1.TIF	ICAM555_ROS488_VECad647_placa15__Plate_D_p00_0_B11f09d3.TIF	0	0	0	0	118	1	1536	1536	1536	1536	118	b'eLuCHPahG223DJLSiawhCEjzc7TdMvjjaLSNNBRiabQ9NjTiyZhK8QSqpuwAOUwZvw=='	03567491309d4930bf2a6e8e360bb16e	d445af576f578f2295a7d3c222d7e060	65aa2b62be8c552995e01b5dec2094ea	2f0e02beb532e3eb21be26b141fb6873	961.1448634908891	789.0951170482779	0.0	943.9507575757576	762.3874345549738	0.0	0	0	0	0	0	0	0	C:\Users\EVOS\Documents\Miriam\05-06-23_HAEC_siRNA_placa15\ICAM555_ROS488_VECad647_placa15_.2023-06-05-13-58-53	C:\Users\EVOS\Documents\Miriam\05-06-23_HAEC_siRNA_placa15\ICAM555_ROS488_VECad647_placa15_.2023-06-05-13-58-53	C:\Users\EVOS\Documents\Miriam\05-06-23_HAEC_siRNA_placa15\ICAM555_ROS488_VECad647_placa15_.2023-06-05-13-58-53	C:\Users\EVOS\Documents\Miriam\05-06-23_HAEC_siRNA_placa15\ICAM555_ROS488_VECad647_placa15_.2023-06-05-13-58-53	Done	255	255
-1	-1	-1	-1	424.0	0.0	0.0	2.015625	0.0	3.9375	ICAM555_ROS488_VECad647_placa15__Plate_D_p00_0_B11f10d0.TIF	ICAM555_ROS488_VECad647_placa15__Plate_D_p00_0_B11f10d2.TIF	ICAM555_ROS488_VECad647_placa15__Plate_D_p00_0_B11f10d1.TIF	ICAM555_ROS488_VECad647_placa15__Plate_D_p00_0_B11f10d3.TIF	0	0	0	0	119	1	1536	1536	1536	1536	119	b'eLuCHPahG223DJLSiawhCGDz03B0CGIoxNFoG2koxNJoe2xoxJMxleIJVE3ZAQDgIRmf'	f81089791203073269dcf53b4e8f4d16	38040cce614bb13822e5ce5acc2523c6	8aa4162f84dadadf69958e48a68db020	ca195f3aebcf882029b9c6a83678330d	1040.0200641648591	744.4438338637622	0.0	1063.6594233318604	736.4142492020305	0.0	0	0	0	0	0	0	0	C:\Users\EVOS\Documents\Miriam\05-06-23_HAEC_siRNA_placa15\ICAM555_ROS488_VECad647_placa15_.2023-06-05-13-58-53	C:\Users\EVOS\Documents\Miriam\05-06-23_HAEC_siRNA_placa15\ICAM555_ROS488_VECad647_placa15_.2023-06-05-13-58-53	C:\Users\EVOS\Documents\Miriam\05-06-23_HAEC_siRNA_placa15\ICAM555_ROS488_VECad647_placa15_.2023-06-05-13-58-53	C:\Users\EVOS\Documents\Miriam\05-06-23_HAEC_siRNA_placa15\ICAM555_ROS488_VECad647_placa15_.2023-06-05-13-58-53	Done	255	255
-1	-1	-1	-1	469.0	0.0	0.0	2.0	0.0	4.265625	ICAM555_ROS488_VECad647_placa15__Plate_D_p00_0_B11f11d0.TIF	ICAM555_ROS488_VECad647_placa15__Plate_D_p00_0_B11f11d2.TIF	ICAM555_ROS488_VECad647_placa15__Plate_D_p00_0_B11f11d1.TIF	ICAM555_ROS488_VECad647_placa15__Plate_D_p00_0_B11f11d3.TIF	0	0	0	0	120	1	1536	1536	1536	1536	120	b'eLuCHPahG223DJLSiawhCGDz09BwtN0yBOJotI00FGJptD02NOLJmErxBKqm7ADrRRmj'	e198275ca114a2f31cb98e640f4e4a4b	16d4953361827f52c0cc6aa3c0df4789	0e992fc57fa998c07c0b1a2cb697f133	aa8d4cd465cbd096c45dbc912c637a8b	1030.3912946491034	808.7437333951178	0.0	1094.4941520467837	827.2017543859649	0.0	0	0	0	0	0	0	0	C:\Users\EVOS\Documents\Miriam\05-06-23_HAEC_siRNA_placa15\ICAM555_ROS488_VECad647_placa15_.2023-06-05-13-58-53	C:\Users\EVOS\Documents\Miriam\05-06-23_HAEC_siRNA_placa15\ICAM555_ROS488_VECad647_placa15_.2023-06-05-13-58-53	C:\Users\EVOS\Documents\Miriam\05-06-23_HAEC_siRNA_placa15\ICAM555_ROS488_VECad647_placa15_.2023-06-05-13-58-53	C:\Users\EVOS\Documents\Miriam\05-06-23_HAEC_siRNA_placa15\ICAM555_ROS488_VECad647_placa15_.2023-06-05-13-58-53	Done	255	255
-1	-1	-1	-1	332.0	0.0	0.0	2.0	0.0	3.78125	ICAM555_ROS488_VECad647_placa15__Plate_D_p00_0_B12f00d0.TIF	ICAM555_ROS488_VECad647_placa15__Plate_D_p00_0_B12f00d2.TIF	ICAM555_ROS488_VECad647_placa15__Plate_D_p00_0_B12f00d1.TIF	ICAM555_ROS488_VECad647_placa15__Plate_D_p00_0_B12f00d3.TIF	0	0	0	0	121	1	1536	1536	1536	1536	121	b'eLuCHPahG223DJLSiawhCMPRIYghEkejbaShEEuj7bGhEU/GVIonUDVlBwDgKRmf'	ce3674722400f3af846ed954faa9b281	26a5a29a8e1b2e9ffcfb23deab4ad42a	8f19a2aef42c019033cfb3259436eee6	f1173f90a4acd96926cb8480d4402893	1015.4342808126602	862.7652617378903	0.0	956.9470790155441	926.0460695876288	0.0	0	0	0	0	0	0	0	C:\Users\EVOS\Documents\Miriam\05-06-23_HAEC_siRNA_placa15\ICAM555_ROS488_VECad647_placa15_.2023-06-05-13-58-53	C:\Users\EVOS\Documents\Miriam\05-06-23_HAEC_siRNA_placa15\ICAM555_ROS488_VECad647_placa15_.2023-06-05-13-58-53	C:\Users\EVOS\Documents\Miriam\05-06-23_HAEC_siRNA_placa15\ICAM555_ROS488_VECad647_placa15_.2023-06-05-13-58-53	C:\Users\EVOS\Documents\Miriam\05-06-23_HAEC_siRNA_placa15\ICAM555_ROS488_VECad647_placa15_.2023-06-05-13-58-53	Done	255	255
-1	-1	-1	-1	395.0	0.0	0.0	1.984375	0.0	3.765625	ICAM555_ROS488_VECad647_placa15__Plate_D_p00_0_B12f01d0.TIF	ICAM555_ROS488_VECad647_placa15__Plate_D_p00_0_B12f01d2.TIF	ICAM555_ROS488_VECad647_placa15__Plate_D_p00_0_B12f01d1.TIF	ICAM555_ROS488_VECad647_placa15__Plate_D_p00_0_B12f01d3.TIF	0	0	0	0	122	1	1536	1536	1536	1536	122	b'eLuCHPahG223DJLSiawhCENgVjEcbbcMgTgabSMNhVgabY8NjXgyplI8gaopOwDrTRmj'	482bb7aea81a7ebac7c6da8cfe8f0907	a49196ffccc8937d02d24a572ae75c9d	a942373e4a1d70aff03cf45e2ea37c18	5a2849bb08f6aa28e10a26fd06fc5c3c	1038.0775853267105	675.4688502537443	0.0	1034.567944250871	602.5229357798165	0.0	0	0	0	0	0	0	0	C:\Users\EVOS\Documents\Miriam\05-06-23_HAEC_siRNA_placa15\ICAM555_ROS488_VECad647_placa15_.2023-06-05-13-58-53	C:\Users\EVOS\Documents\Miriam\05-06-23_HAEC_siRNA_placa15\ICAM555_ROS488_VECad647_placa15_.2023-06-05-13-58-53	C:\Users\EVOS\Documents\Miriam\05-06-23_HAEC_siRNA_placa15\ICAM555_ROS488_VECad647_placa15_.2023-06-05-13-58-53	C:\Users\EVOS\Documents\Miriam\05-06-23_HAEC_siRNA_placa15\ICAM555_ROS488_VECad647_placa15_.2023-06-05-13-58-53	Done	255	255
-1	-1	-1	-1	429.0	0.0	0.0	2.015625	0.0	4.03125	ICAM555_ROS488_VECad647_placa15__Plate_D_p00_0_B12f02d0.TIF	ICAM555_ROS488_VECad647_placa15__Plate_D_p00_0_B12f02d2.TIF	ICAM555_ROS488_VECad647_placa15__Plate_D_p00_0_B12f02d1.TIF	ICAM555_ROS488_VECad647_placa15__Plate_D_p00_0_B12f02d3.TIF	0	0	0	0	123	1	1536	1536	1536	1536	123	b'eLuCHPahG223DJLSiawhCENgVjEabbcMgTgabSMNhVgabY8NjXgyplI8gaopOwD2cRmn'	7d43fe876f956b99e5b62caac82d9644	5cb7fd6602056819cb573ba6a101ad78	cdf1bc832e7e03b373e0a34b0fd22c8c	df468627b88461d07ac6a8be105eddab	1026.050419771195	753.0854834962889	0.0	1021.263358778626	798.6795665634675	0.0	0	0	0	0	0	0	0	C:\Users\EVOS\Documents\Miriam\05-06-23_HAEC_siRNA_placa15\ICAM555_ROS488_VECad647_placa15_.2023-06-05-13-58-53	C:\Users\EVOS\Documents\Miriam\05-06-23_HAEC_siRNA_placa15\ICAM555_ROS488_VECad647_placa15_.2023-06-05-13-58-53	C:\Users\EVOS\Documents\Miriam\05-06-23_HAEC_siRNA_placa15\ICAM555_ROS488_VECad647_placa15_.2023-06-05-13-58-53	C:\Users\EVOS\Documents\Miriam\05-06-23_HAEC_siRNA_placa15\ICAM555_ROS488_VECad647_placa15_.2023-06-05-13-58-53	Done	255	255
-1	-1	-1	-1	408.0	0.0	0.0	2.015625	0.0	3.828125	ICAM555_ROS488_VECad647_placa15__Plate_D_p00_0_B12f03d0.TIF	ICAM555_ROS488_VECad647_placa15__Plate_D_p00_0_B12f03d2.TIF	ICAM555_ROS488_VECad647_placa15__Plate_D_p00_0_B12f03d1.TIF	ICAM555_ROS488_VECad647_placa15__Plate_D_p00_0_B12f03d3.TIF	0	0	0	0	124	1	1536	1536	1536	1536	124	b'eLuCHPahG223DJLSiawhCENwVhlttwz+OBptIw2FWBptjw2NeDKmUjyBqik7AAGkGas='	5e83cb096fd093bc3baace2f52a9fe87	f2e8694935bd8d9a049a48914a9db0d2	cde946106c969402e58741d55a48d1af	dc86629d62f5ab2e952952460248e2e0	999.2581865074982	820.2675788707069	0.0	1016.7597794266101	843.796573847749	0.0	0	0	0	0	0	0	0	C:\Users\EVOS\Documents\Miriam\05-06-23_HAEC_siRNA_placa15\ICAM555_ROS488_VECad647_placa15_.2023-06-05-13-58-53	C:\Users\EVOS\Documents\Miriam\05-06-23_HAEC_siRNA_placa15\ICAM555_ROS488_VECad647_placa15_.2023-06-05-13-58-53	C:\Users\EVOS\Documents\Miriam\05-06-23_HAEC_siRNA_placa15\ICAM555_ROS488_VECad647_placa15_.2023-06-05-13-58-53	C:\Users\EVOS\Documents\Miriam\05-06-23_HAEC_siRNA_placa15\ICAM555_ROS488_VECad647_placa15_.2023-06-05-13-58-53	Done	255	255
-1	-1	-1	-1	437.0	0.0	0.0	2.015625	0.0	3.9375	ICAM555_ROS488_VECad647_placa15__Plate_D_p00_0_B12f04d0.TIF	ICAM555_ROS488_VECad647_placa15__Plate_D_p00_0_B12f04d2.TIF	ICAM555_ROS488_VECad647_placa15__Plate_D_p00_0_B12f04d1.TIF	ICAM555_ROS488_VECad647_placa15__Plate_D_p00_0_B12f04d3.TIF	0	0	0	0	125	1	1536	1536	1536	1536	125	b'eLuCHPahG223DJLSiawhCENgVjEZbbcMgTgabSMNhVgabY8NjXgyplI8gaopOwAMyBmv'	9108eed0f2220aa87aa7da09699439f2	92ce3f34f5400d12315bc435b806d5d3	28f7c219608a2129e603f8bb92acc699	1473c34bde6d438c8842cebae49145e2	1082.8646438787314	759.7673112628523	0.0	1077.0776119402985	749.1478260869566	0.0	0	0	0	0	0	0	0	C:\Users\EVOS\Documents\Miriam\05-06-23_HAEC_siRNA_placa15\ICAM555_ROS488_VECad647_placa15_.2023-06-05-13-58-53	C:\Users\EVOS\Documents\Miriam\05-06-23_HAEC_siRNA_placa15\ICAM555_ROS488_VECad647_placa15_.2023-06-05-13-58-53	C:\Users\EVOS\Documents\Miriam\05-06-23_HAEC_siRNA_placa15\ICAM555_ROS488_VECad647_placa15_.2023-06-05-13-58-53	C:\Users\EVOS\Documents\Miriam\05-06-23_HAEC_siRNA_placa15\ICAM555_ROS488_VECad647_placa15_.2023-06-05-13-58-53	Done	255	255
-1	-1	-1	-1	508.0	0.0	0.0	2.015625	0.0	4.265625	ICAM555_ROS488_VECad647_placa15__Plate_D_p00_0_B12f05d0.TIF	ICAM555_ROS488_VECad647_placa15__Plate_D_p00_0_B12f05d2.TIF	ICAM555_ROS488_VECad647_placa15__Plate_D_p00_0_B12f05d1.TIF	ICAM555_ROS488_VECad647_placa15__Plate_D_p00_0_B12f05d3.TIF	0	0	0	0	126	1	1536	1536	1536	1536	126	b'eLuCHPahG223DJLSiawhCENgVjEdbbcMgTgabSMNhVgabY8NjXgyplI8gaopOwAX7Bmz'	070da280a6d963420a8c22df6ffb72bd	9965e5e3ef63edcece11e3cde3f0baaf	2352bd3da0e20fc3c59ffc3ba9d1c5de	3ffa2360a0e96f2959b830a728f0093c	1046.8625746155121	759.7983724824085	0.0	1027.7154509215538	741.1080627607473	0.0	0	0	0	0	0	0	0	C:\Users\EVOS\Documents\Miriam\05-06-23_HAEC_siRNA_placa15\ICAM555_ROS488_VECad647_placa15_.2023-06-05-13-58-53	C:\Users\EVOS\Documents\Miriam\05-06-23_HAEC_siRNA_placa15\ICAM555_ROS488_VECad647_placa15_.2023-06-05-13-58-53	C:\Users\EVOS\Documents\Miriam\05-06-23_HAEC_siRNA_placa15\ICAM555_ROS488_VECad647_placa15_.2023-06-05-13-58-53	C:\Users\EVOS\Documents\Miriam\05-06-23_HAEC_siRNA_placa15\ICAM555_ROS488_VECad647_placa15_.2023-06-05-13-58-53	Done	255	255
-1	-1	-1	-1	570.0	0.0	0.0	2.03125	0.0	4.359375	ICAM555_ROS488_VECad647_placa15__Plate_D_p00_0_B12f06d0.TIF	ICAM555_ROS488_VECad647_placa15__Plate_D_p00_0_B12f06d2.TIF	ICAM555_ROS488_VECad647_placa15__Plate_D_p00_0_B12f06d1.TIF	ICAM555_ROS488_VECad647_placa15__Plate_D_p00_0_B12f06d3.TIF	0	0	0	0	127	1	1536	1536	1536	1536	127	b'eLuCHPahG223DJLSiawhCEOj0XbL0Iij0TbSUIil0fbY0IgnYyrFE6iasgMAIxAZtw=='	a73bde1a9722552998dbf898d3ff992d	219706ec992f87ab957c11bfe4fadc12	c829f9475504b8d99592b9216c0e1559	4f3f5fdd5a4ad16a84287c923098599d	1033.8716887105204	763.0432321434738	0.0	1051.7395966709346	762.2210607919308	0.0	0	0	0	0	0	0	0	C:\Users\EVOS\Documents\Miriam\05-06-23_HAEC_siRNA_placa15\ICAM555_ROS488_VECad647_placa15_.2023-06-05-13-58-53	C:\Users\EVOS\Documents\Miriam\05-06-23_HAEC_siRNA_placa15\ICAM555_ROS488_VECad647_placa15_.2023-06-05-13-58-53	C:\Users\EVOS\Documents\Miriam\05-06-23_HAEC_siRNA_placa15\ICAM555_ROS488_VECad647_placa15_.2023-06-05-13-58-53	C:\Users\EVOS\Documents\Miriam\05-06-23_HAEC_siRNA_placa15\ICAM555_ROS488_VECad647_placa15_.2023-06-05-13-58-53	Done	255	255
-1	-1	-1	-1	630.0	0.0	0.0	2.015625	0.0	4.234375	ICAM555_ROS488_VECad647_placa15__Plate_D_p00_0_B12f07d0.TIF	ICAM555_ROS488_VECad647_placa15__Plate_D_p00_0_B12f07d2.TIF	ICAM555_ROS488_VECad647_placa15__Plate_D_p00_0_B12f07d1.TIF	ICAM555_ROS488_VECad647_placa15__Plate_D_p00_0_B12f07d3.TIF	0	0	0	0	128	1	1536	1536	1536	1536	128	b'eLuCHPahG223DJLSiawhCENgVjEfbbcMgTgabSMNhVgabY8NjXgyplI8gaopOwAuNBm7'	10c564b9cd69d1f648a0ce53990b8f2e	b60f831206dc70a398407b9f1bec17b5	08d46565afb87655f20105c58554c422	833f1e36a6ddd40e00262f1f046e3708	1023.1692542227237	668.8199605529468	0.0	982.7878663660586	568.3683209966428	0.0	0	0	0	0	0	0	0	C:\Users\EVOS\Documents\Miriam\05-06-23_HAEC_siRNA_placa15\ICAM555_ROS488_VECad647_placa15_.2023-06-05-13-58-53	C:\Users\EVOS\Documents\Miriam\05-06-23_HAEC_siRNA_placa15\ICAM555_ROS488_VECad647_placa15_.2023-06-05-13-58-53	C:\Users\EVOS\Documents\Miriam\05-06-23_HAEC_siRNA_placa15\ICAM555_ROS488_VECad647_placa15_.2023-06-05-13-58-53	C:\Users\EVOS\Documents\Miriam\05-06-23_HAEC_siRNA_placa15\ICAM555_ROS488_VECad647_placa15_.2023-06-05-13-58-53	Done	255	255
-1	-1	-1	-1	627.0	0.0	0.0	2.015625	0.0	4.078125	ICAM555_ROS488_VECad647_placa15__Plate_D_p00_0_B12f08d0.TIF	ICAM555_ROS488_VECad647_placa15__Plate_D_p00_0_B12f08d2.TIF	ICAM555_ROS488_VECad647_placa15__Plate_D_p00_0_B12f08d1.TIF	ICAM555_ROS488_VECad647_placa15__Plate_D_p00_0_B12f08d3.TIF	0	0	0	0	129	1	1536	1536	1536	1536	129	b'eLuCHPahG223DJLSiawhCENgVrEYbbcMgTgabSMNhVgabY8NjXgyplI8gaopOwA5WBm/'	1b3e87fb806cc2940671ffdebef313b7	092ae760a3cac898756cf815df83b953	24b269ccd2f56d7d2175e94e78647ef5	f866c709c2552165f1c7df924e855bc7	994.6016655018166	875.0657059084446	0.0	929.5436046511628	974.4010989010989	0.0	0	0	0	0	0	0	0	C:\Users\EVOS\Documents\Miriam\05-06-23_HAEC_siRNA_placa15\ICAM555_ROS488_VECad647_placa15_.2023-06-05-13-58-53	C:\Users\EVOS\Documents\Miriam\05-06-23_HAEC_siRNA_placa15\ICAM555_ROS488_VECad647_placa15_.2023-06-05-13-58-53	C:\Users\EVOS\Documents\Miriam\05-06-23_HAEC_siRNA_placa15\ICAM555_ROS488_VECad647_placa15_.2023-06-05-13-58-53	C:\Users\EVOS\Documents\Miriam\05-06-23_HAEC_siRNA_placa15\ICAM555_ROS488_VECad647_placa15_.2023-06-05-13-58-53	Done	255	255
-1	-1	-1	-1	506.0	0.0	0.0	1.984375	0.0	4.046875	ICAM555_ROS488_VECad647_placa15__Plate_D_p00_0_B12f09d0.TIF	ICAM555_ROS488_VECad647_placa15__Plate_D_p00_0_B12f09d2.TIF	ICAM555_ROS488_VECad647_placa15__Plate_D_p00_0_B12f09d1.TIF	ICAM555_ROS488_VECad647_placa15__Plate_D_p00_0_B12f09d3.TIF	0	0	0	0	130	1	1536	1536	1536	1536	130	b'eLuCHPahG223DJLSiawhCEMjUPNztN0y+ONotI00FGJptD02NOLJmErxBKqm7ABEfBnD'	eb18cd266e4335d740ec90a13104f486	b1f837366bba25831c9244ec328c596a	15885df6d98b62f02cd358d9b35e692c	6cfba60b8702210abfb502a482cc3c63	1061.4393713477587	737.4989504296888	0.0	1091.715727033713	710.6875076114754	0.0	0	0	0	0	0	0	0	C:\Users\EVOS\Documents\Miriam\05-06-23_HAEC_siRNA_placa15\ICAM555_ROS488_VECad647_placa15_.2023-06-05-13-58-53	C:\Users\EVOS\Documents\Miriam\05-06-23_HAEC_siRNA_placa15\ICAM555_ROS488_VECad647_placa15_.2023-06-05-13-58-53	C:\Users\EVOS\Documents\Miriam\05-06-23_HAEC_siRNA_placa15\ICAM555_ROS488_VECad647_placa15_.2023-06-05-13-58-53	C:\Users\EVOS\Documents\Miriam\05-06-23_HAEC_siRNA_placa15\ICAM555_ROS488_VECad647_placa15_.2023-06-05-13-58-53	Done	255	255
-1	-1	-1	-1	535.0	0.0	0.0	2.03125	0.0	4.375	ICAM555_ROS488_VECad647_placa15__Plate_D_p00_0_B12f10d0.TIF	ICAM555_ROS488_VECad647_placa15__Plate_D_p00_0_B12f10d2.TIF	ICAM555_ROS488_VECad647_placa15__Plate_D_p00_0_B12f10d1.TIF	ICAM555_ROS488_VECad647_placa15__Plate_D_p00_0_B12f10d3.TIF	0	0	0	0	131	1	1536	1536	1536	1536	131	b'eLuCHPahG223DJLSiawhCEOjNMPRIYihEEejbaShEEuj7bGhEU/GVIonUDVlBwDrURmj'	c29395d44bd3f706599bdb112e4a60e0	cd14c02aa0374413381a4c2af994a0fb	160a33edb6e69cdaaf3b77645bfff747	d2fc5f07328d95e34f14a875f7fbb425	1062.417999797113	781.6754021890829	0.0	1100.4070351758794	827.1895261845386	0.0	0	0	0	0	0	0	0	C:\Users\EVOS\Documents\Miriam\05-06-23_HAEC_siRNA_placa15\ICAM555_ROS488_VECad647_placa15_.2023-06-05-13-58-53	C:\Users\EVOS\Documents\Miriam\05-06-23_HAEC_siRNA_placa15\ICAM555_ROS488_VECad647_placa15_.2023-06-05-13-58-53	C:\Users\EVOS\Documents\Miriam\05-06-23_HAEC_siRNA_placa15\ICAM555_ROS488_VECad647_placa15_.2023-06-05-13-58-53	C:\Users\EVOS\Documents\Miriam\05-06-23_HAEC_siRNA_placa15\ICAM555_ROS488_VECad647_placa15_.2023-06-05-13-58-53	Done	255	255
-1	-1	-1	-1	460.0	0.0	0.0	1.984375	0.0	4.171875	ICAM555_ROS488_VECad647_placa15__Plate_D_p00_0_B12f11d0.TIF	ICAM555_ROS488_VECad647_placa15__Plate_D_p00_0_B12f11d2.TIF	ICAM555_ROS488_VECad647_placa15__Plate_D_p00_0_B12f11d1.TIF	ICAM555_ROS488_VECad647_placa15__Plate_D_p00_0_B12f11d3.TIF	0	0	0	0	132	1	1536	1536	1536	1536	132	b'eLuCHPahG223DJLSiawhCEOjNEPD0XbLEIij0TbSUIil0fbY0IgnYyrFE6iasgMA9nUZpw=='	4d547814ee46acd058e17e9b0d022763	61f3c68467e7b92c416eb090b929e29d	e2d99131cf5125c5a686a0b2c8e14363	fd133f8f92d904cc9213d5239df7834a	1012.5885880486817	760.5963319773816	0.0	1012.4362541764506	768.5510759401469	0.0	0	0	0	0	0	0	0	C:\Users\EVOS\Documents\Miriam\05-06-23_HAEC_siRNA_placa15\ICAM555_ROS488_VECad647_placa15_.2023-06-05-13-58-53	C:\Users\EVOS\Documents\Miriam\05-06-23_HAEC_siRNA_placa15\ICAM555_ROS488_VECad647_placa15_.2023-06-05-13-58-53	C:\Users\EVOS\Documents\Miriam\05-06-23_HAEC_siRNA_placa15\ICAM555_ROS488_VECad647_placa15_.2023-06-05-13-58-53	C:\Users\EVOS\Documents\Miriam\05-06-23_HAEC_siRNA_placa15\ICAM555_ROS488_VECad647_placa15_.2023-06-05-13-58-53	Done	255	255
-1	-1	-1	-1	866.0	0.0	0.0	2.015625	0.0	4.8125	ICAM555_ROS488_VECad647_placa15__Plate_D_p00_0_C02f00d0.TIF	ICAM555_ROS488_VECad647_placa15__Plate_D_p00_0_C02f00d2.TIF	ICAM555_ROS488_VECad647_placa15__Plate_D_p00_0_C02f00d1.TIF	ICAM555_ROS488_VECad647_placa15__Plate_D_p00_0_C02f00d3.TIF	0	0	0	0	133	1	1536	1536	1536	1536	133	b'eLuCHPahG223DJLSiZx2i/PoEMRQiaPRNtJQiKXR9tjQiCdjKsUTqJqyAwDgLRmf'	857c9f2359b3eba13218e4b0f603ed25	ded22bb6274bd0854bca0476caf76206	ef5f633b3e049f3ea5a21acebceaf3c6	dcf55c617ebea1e514fecfa5a1cff46f	1119.6320079256889	753.1619475426309	0.0	1162.6812678846577	742.8574178644764	0.0	0	0	0	0	0	0	0	C:\Users\EVOS\Documents\Miriam\05-06-23_HAEC_siRNA_placa15\ICAM555_ROS488_VECad647_placa15_.2023-06-05-13-58-53	C:\Users\EVOS\Documents\Miriam\05-06-23_HAEC_siRNA_placa15\ICAM555_ROS488_VECad647_placa15_.2023-06-05-13-58-53	C:\Users\EVOS\Documents\Miriam\05-06-23_HAEC_siRNA_placa15\ICAM555_ROS488_VECad647_placa15_.2023-06-05-13-58-53	C:\Users\EVOS\Documents\Miriam\05-06-23_HAEC_siRNA_placa15\ICAM555_ROS488_VECad647_placa15_.2023-06-05-13-58-53	Done	255	255
-1	-1	-1	-1	933.0	0.0	0.0	2.015625	0.0	5.09375	ICAM555_ROS488_VECad647_placa15__Plate_D_p00_0_C02f01d0.TIF	ICAM555_ROS488_VECad647_placa15__Plate_D_p00_0_C02f01d2.TIF	ICAM555_ROS488_VECad647_placa15__Plate_D_p00_0_C02f01d1.TIF	ICAM555_ROS488_VECad647_placa15__Plate_D_p00_0_C02f01d3.TIF	0	0	0	0	134	1	1536	1536	1536	1536	134	b'eLuCHPahG223DJLSiZx2izMoqxiOtluGQByNtpGGQiyNtseGRjwZUymeQNWUHQDrURmj'	6fe1f2622eac949f70c0659986db79ce	be0f28a0f35a495cf6108d17cf3be1e2	10eeae5dde84f6f346803d74a3c46070	ce8d4ebbe192baff639b2a73a9da4be0	1148.9393267976075	767.1252956600536	0.0	1199.5059171597634	771.7643504531723	0.0	0	0	0	0	0	0	0	C:\Users\EVOS\Documents\Miriam\05-06-23_HAEC_siRNA_placa15\ICAM555_ROS488_VECad647_placa15_.2023-06-05-13-58-53	C:\Users\EVOS\Documents\Miriam\05-06-23_HAEC_siRNA_placa15\ICAM555_ROS488_VECad647_placa15_.2023-06-05-13-58-53	C:\Users\EVOS\Documents\Miriam\05-06-23_HAEC_siRNA_placa15\ICAM555_ROS488_VECad647_placa15_.2023-06-05-13-58-53	C:\Users\EVOS\Documents\Miriam\05-06-23_HAEC_siRNA_placa15\ICAM555_ROS488_VECad647_placa15_.2023-06-05-13-58-53	Done	255	255
-1	-1	-1	-1	537.0	0.0	0.0	2.03125	0.0	4.0625	ICAM555_ROS488_VECad647_placa15__Plate_D_p00_0_C02f02d0.TIF	ICAM555_ROS488_VECad647_placa15__Plate_D_p00_0_C02f02d2.TIF	ICAM555_ROS488_VECad647_placa15__Plate_D_p00_0_C02f02d1.TIF	ICAM555_ROS488_VECad647_placa15__Plate_D_p00_0_C02f02d3.TIF	0	0	0	0	135	1	1536	1536	1536	1536	135	b'eLuCHPahG223DJLSiZx2izMoqxiNtluGQByNtpGGQiyNtseGRjwZUymeQNWUHQD2dRmn'	e9deba3d4a0526dda0eec3a6068a5eb3	ed46219d2108fccc8d3e6860478ae296	359e7351041779a2d680598ba5dce3c9	e34f081e9aac569f80285e19f7a36e5e	1124.098122419236	767.1519874675122	0.0	1153.7866666666666	765.6089965397924	0.0	0	0	0	0	0	0	0	C:\Users\EVOS\Documents\Miriam\05-06-23_HAEC_siRNA_placa15\ICAM555_ROS488_VECad647_placa15_.2023-06-05-13-58-53	C:\Users\EVOS\Documents\Miriam\05-06-23_HAEC_siRNA_placa15\ICAM555_ROS488_VECad647_placa15_.2023-06-05-13-58-53	C:\Users\EVOS\Documents\Miriam\05-06-23_HAEC_siRNA_placa15\ICAM555_ROS488_VECad647_placa15_.2023-06-05-13-58-53	C:\Users\EVOS\Documents\Miriam\05-06-23_HAEC_siRNA_placa15\ICAM555_ROS488_VECad647_placa15_.2023-06-05-13-58-53	Done	255	255
-1	-1	-1	-1	594.0	0.0	0.0	2.015625	0.0	4.265625	ICAM555_ROS488_VECad647_placa15__Plate_D_p00_0_C02f03d0.TIF	ICAM555_ROS488_VECad647_placa15__Plate_D_p00_0_C02f03d2.TIF	ICAM555_ROS488_VECad647_placa15__Plate_D_p00_0_C02f03d1.TIF	ICAM555_ROS488_VECad647_placa15__Plate_D_p00_0_C02f03d3.TIF	0	0	0	0	136	1	1536	1536	1536	1536	136	b'eLuCHPahG223DJLSiZx2izMkq4y2WwZ/HI22kYZCLI22x4ZGPBlTKZ5A1ZQdAAGoGas='	c1ff0227324664acb4e7a40e6b774021	81a70072ace472df6a34604e42848b7e	79cd09fcdbc38520b1ef5281a5b70c82	e632eba70cd9f5c325fd4d979aaba168	1103.0589474759713	768.589112561982	0.0	1173.6164166921744	766.0604380693933	0.0	0	0	0	0	0	0	0	C:\Users\EVOS\Documents\Miriam\05-06-23_HAEC_siRNA_placa15\ICAM555_ROS488_VECad647_placa15_.2023-06-05-13-58-53	C:\Users\EVOS\Documents\Miriam\05-06-23_HAEC_siRNA_placa15\ICAM555_ROS488_VECad647_placa15_.2023-06-05-13-58-53	C:\Users\EVOS\Documents\Miriam\05-06-23_HAEC_siRNA_placa15\ICAM555_ROS488_VECad647_placa15_.2023-06-05-13-58-53	C:\Users\EVOS\Documents\Miriam\05-06-23_HAEC_siRNA_placa15\ICAM555_ROS488_VECad647_placa15_.2023-06-05-13-58-53	Done	255	255
-1	-1	-1	-1	584.0	0.0	0.0	2.03125	0.0	4.28125	ICAM555_ROS488_VECad647_placa15__Plate_D_p00_0_C02f04d0.TIF	ICAM555_ROS488_VECad647_placa15__Plate_D_p00_0_C02f04d2.TIF	ICAM555_ROS488_VECad647_placa15__Plate_D_p00_0_C02f04d1.TIF	ICAM555_ROS488_VECad647_placa15__Plate_D_p00_0_C02f04d3.TIF	0	0	0	0	137	1	1536	1536	1536	1536	137	b'eLuCHPahG223DJLSiZx2izMoq5iMtluGQByNtpGGQiyNtseGRjwZUymeQNWUHQAMzBmv'	4a44a5357e0386e527085aa43ba63beb	7e91d9e27473b7bb778c5f605300bc6c	7dc035b2487b21a9cd9424dbb437c953	5d49f97877605ba1a05101fc1d936dce	1157.5584825437427	746.8572865335416	0.0	1231.9202913239892	741.8294819191019	0.0	0	0	0	0	0	0	0	C:\Users\EVOS\Documents\Miriam\05-06-23_HAEC_siRNA_placa15\ICAM555_ROS488_VECad647_placa15_.2023-06-05-13-58-53	C:\Users\EVOS\Documents\Miriam\05-06-23_HAEC_siRNA_placa15\ICAM555_ROS488_VECad647_placa15_.2023-06-05-13-58-53	C:\Users\EVOS\Documents\Miriam\05-06-23_HAEC_siRNA_placa15\ICAM555_ROS488_VECad647_placa15_.2023-06-05-13-58-53	C:\Users\EVOS\Documents\Miriam\05-06-23_HAEC_siRNA_placa15\ICAM555_ROS488_VECad647_placa15_.2023-06-05-13-58-53	Done	255	255
-1	-1	-1	-1	802.0	0.0	0.0	2.015625	0.0	4.8125	ICAM555_ROS488_VECad647_placa15__Plate_D_p00_0_C02f05d0.TIF	ICAM555_ROS488_VECad647_placa15__Plate_D_p00_0_C02f05d2.TIF	ICAM555_ROS488_VECad647_placa15__Plate_D_p00_0_C02f05d1.TIF	ICAM555_ROS488_VECad647_placa15__Plate_D_p00_0_C02f05d3.TIF	0	0	0	0	138	1	1536	1536	1536	1536	138	b'eLuCHPahG223DJLSiZx2izMoq5iOtluGQByNtpGGQiyNtseGRjwZUymeQNWUHQAX8Bmz'	4b9881dd25e85715795c201cdd42debc	e84fee417a8941c2a2a793c2fd35d094	190b86e04567bf8c192cf4230646daeb	0dbb68413b3fc0f38dec27275f98e316	1083.2812504898945	735.9774149034942	0.0	1106.9695643670855	704.6783234271225	0.0	0	0	0	0	0	0	0	C:\Users\EVOS\Documents\Miriam\05-06-23_HAEC_siRNA_placa15\ICAM555_ROS488_VECad647_placa15_.2023-06-05-13-58-53	C:\Users\EVOS\Documents\Miriam\05-06-23_HAEC_siRNA_placa15\ICAM555_ROS488_VECad647_placa15_.2023-06-05-13-58-53	C:\Users\EVOS\Documents\Miriam\05-06-23_HAEC_siRNA_placa15\ICAM555_ROS488_VECad647_placa15_.2023-06-05-13-58-53	C:\Users\EVOS\Documents\Miriam\05-06-23_HAEC_siRNA_placa15\ICAM555_ROS488_VECad647_placa15_.2023-06-05-13-58-53	Done	255	255
-1	-1	-1	-1	849.0	0.0	0.0	2.0	0.0	4.859375	ICAM555_ROS488_VECad647_placa15__Plate_D_p00_0_C02f06d0.TIF	ICAM555_ROS488_VECad647_placa15__Plate_D_p00_0_C02f06d2.TIF	ICAM555_ROS488_VECad647_placa15__Plate_D_p00_0_C02f06d1.TIF	ICAM555_ROS488_VECad647_placa15__Plate_D_p00_0_C02f06d3.TIF	0	0	0	0	139	1	1536	1536	1536	1536	139	b'eLuCHPahG223DJLSiZx2izMoq4y2W4ZCHI22kYZCLI22x4ZGPBlTKZ5A1ZQdACMUGbc='	2fd3f6b732676e41b65e78c4b9c3ec70	23a7205cad789d6bc54e52f5df59cf0c	22b3f0d6d6b614358e60f131cab0c34b	257fb67310094586eafdb42592e1549f	970.8597709123222	712.9104411106579	0.0	924.7698630136987	683.574297188755	0.0	0	0	0	0	0	0	0	C:\Users\EVOS\Documents\Miriam\05-06-23_HAEC_siRNA_placa15\ICAM555_ROS488_VECad647_placa15_.2023-06-05-13-58-53	C:\Users\EVOS\Documents\Miriam\05-06-23_HAEC_siRNA_placa15\ICAM555_ROS488_VECad647_placa15_.2023-06-05-13-58-53	C:\Users\EVOS\Documents\Miriam\05-06-23_HAEC_siRNA_placa15\ICAM555_ROS488_VECad647_placa15_.2023-06-05-13-58-53	C:\Users\EVOS\Documents\Miriam\05-06-23_HAEC_siRNA_placa15\ICAM555_ROS488_VECad647_placa15_.2023-06-05-13-58-53	Done	255	255
-1	-1	-1	-1	1233.0	0.0	0.0	1.96875	0.0	5.421875	ICAM555_ROS488_VECad647_placa15__Plate_D_p00_0_C02f07d0.TIF	ICAM555_ROS488_VECad647_placa15__Plate_D_p00_0_C02f07d2.TIF	ICAM555_ROS488_VECad647_placa15__Plate_D_p00_0_C02f07d1.TIF	ICAM555_ROS488_VECad647_placa15__Plate_D_p00_0_C02f07d3.TIF	0	0	0	0	140	1	1536	1536	1536	1536	140	b'eLuCHPahG223DJLSiZx2izMoq5iPtluGQByNtpGGQiyNtseGRjwZUymeQNWUHQAuOBm7'	ae2673e53cc502a3108c688fb1c48a59	11f07e376b11e49c1af3d582dc388a4c	27001f9aa89565f63ff87858af30c889	416ef6d33a7ee3db2c3fde8b7b9eb656	920.1856120569516	742.1370376500473	0.0	863.3178294573644	742.5245398773006	0.0	0	0	0	0	0	0	0	C:\Users\EVOS\Documents\Miriam\05-06-23_HAEC_siRNA_placa15\ICAM555_ROS488_VECad647_placa15_.2023-06-05-13-58-53	C:\Users\EVOS\Documents\Miriam\05-06-23_HAEC_siRNA_placa15\ICAM555_ROS488_VECad647_placa15_.2023-06-05-13-58-53	C:\Users\EVOS\Documents\Miriam\05-06-23_HAEC_siRNA_placa15\ICAM555_ROS488_VECad647_placa15_.2023-06-05-13-58-53	C:\Users\EVOS\Documents\Miriam\05-06-23_HAEC_siRNA_placa15\ICAM555_ROS488_VECad647_placa15_.2023-06-05-13-58-53	Done	255	255
-1	-1	-1	-1	1072.0	0.0	0.0	2.015625	0.0	5.296875	ICAM555_ROS488_VECad647_placa15__Plate_D_p00_0_C02f08d0.TIF	ICAM555_ROS488_VECad647_placa15__Plate_D_p00_0_C02f08d2.TIF	ICAM555_ROS488_VECad647_placa15__Plate_D_p00_0_C02f08d1.TIF	ICAM555_ROS488_VECad647_placa15__Plate_D_p00_0_C02f08d3.TIF	0	0	0	0	141	1	1536	1536	1536	1536	141	b'eLuCHPahG223DJLSiZx2izMoq1iMtluGQByNtpGGQiyNtseGRjwZUymeQNWUHQA5XBm/'	74a240d5e9061014372abf4520a65b72	33f497f0e868430d9143c6ce70fba3cb	0533b77f396f4cfdca3267586d3f97a7	f2cb3b22c24293da7e85327ad945706d	899.3104321411777	796.5644759446487	0.0	822.1431223382958	789.7098655971263	0.0	0	0	0	0	0	0	0	C:\Users\EVOS\Documents\Miriam\05-06-23_HAEC_siRNA_placa15\ICAM555_ROS488_VECad647_placa15_.2023-06-05-13-58-53	C:\Users\EVOS\Documents\Miriam\05-06-23_HAEC_siRNA_placa15\ICAM555_ROS488_VECad647_placa15_.2023-06-05-13-58-53	C:\Users\EVOS\Documents\Miriam\05-06-23_HAEC_siRNA_placa15\ICAM555_ROS488_VECad647_placa15_.2023-06-05-13-58-53	C:\Users\EVOS\Documents\Miriam\05-06-23_HAEC_siRNA_placa15\ICAM555_ROS488_VECad647_placa15_.2023-06-05-13-58-53	Done	255	255
-1	-1	-1	-1	884.0	0.0	0.0	2.0	0.0	5.140625	ICAM555_ROS488_VECad647_placa15__Plate_D_p00_0_C02f09d0.TIF	ICAM555_ROS488_VECad647_placa15__Plate_D_p00_0_C02f09d2.TIF	ICAM555_ROS488_VECad647_placa15__Plate_D_p00_0_C02f09d1.TIF	ICAM555_ROS488_VECad647_placa15__Plate_D_p00_0_C02f09d3.TIF	0	0	0	0	142	1	1536	1536	1536	1536	142	b'eLuCHPahG223DJLSiZx2izMoq1iOtluGQByNtpGGQiyNtseGRjwZUymeQNWUHQBEgBnD'	3d0f98d28d654264170a95dd0f54d8d9	41118270eb072b37f42c33473fe777f0	6b2ab51e02a482fcd0da746154d7cb15	3a8e447340a39fc1efa10ce2bc567408	940.0827695380407	796.9895831315721	0.0	916.1667839029487	800.3495588712613	0.0	0	0	0	0	0	0	0	C:\Users\EVOS\Documents\Miriam\05-06-23_HAEC_siRNA_placa15\ICAM555_ROS488_VECad647_placa15_.2023-06-05-13-58-53	C:\Users\EVOS\Documents\Miriam\05-06-23_HAEC_siRNA_placa15\ICAM555_ROS488_VECad647_placa15_.2023-06-05-13-58-53	C:\Users\EVOS\Documents\Miriam\05-06-23_HAEC_siRNA_placa15\ICAM555_ROS488_VECad647_placa15_.2023-06-05-13-58-53	C:\Users\EVOS\Documents\Miriam\05-06-23_HAEC_siRNA_placa15\ICAM555_ROS488_VECad647_placa15_.2023-06-05-13-58-53	Done	255	255
-1	-1	-1	-1	841.0	0.0	0.0	2.03125	0.0	4.734375	ICAM555_ROS488_VECad647_placa15__Plate_D_p00_0_C02f10d0.TIF	ICAM555_ROS488_VECad647_placa15__Plate_D_p00_0_C02f10d2.TIF	ICAM555_ROS488_VECad647_placa15__Plate_D_p00_0_C02f10d1.TIF	ICAM555_ROS488_VECad647_placa15__Plate_D_p00_0_C02f10d3.TIF	0	0	0	0	143	1	1536	1536	1536	1536	143	b'eLuCHPahG223DJLSiZx2izMwqxiODkEMhTgabSMNhVgabY8NjXgyplI8gaopOwDrVRmj'	a5145a9a9ec2d031c8db1c2f6c39c88a	e448ef4dabab43e09af1c42c42720963	e978444368aa1522e6fffa6bf3ccdede	c7c6a80dedd00afed4f04af3281f4632	1082.301282457003	789.3265733812843	0.0	1105.0579710144928	787.4291187739464	0.0	0	0	0	0	0	0	0	C:\Users\EVOS\Documents\Miriam\05-06-23_HAEC_siRNA_placa15\ICAM555_ROS488_VECad647_placa15_.2023-06-05-13-58-53	C:\Users\EVOS\Documents\Miriam\05-06-23_HAEC_siRNA_placa15\ICAM555_ROS488_VECad647_placa15_.2023-06-05-13-58-53	C:\Users\EVOS\Documents\Miriam\05-06-23_HAEC_siRNA_placa15\ICAM555_ROS488_VECad647_placa15_.2023-06-05-13-58-53	C:\Users\EVOS\Documents\Miriam\05-06-23_HAEC_siRNA_placa15\ICAM555_ROS488_VECad647_placa15_.2023-06-05-13-58-53	Done	255	255
-1	-1	-1	-1	574.0	0.0	0.0	1.984375	0.0	4.15625	ICAM555_ROS488_VECad647_placa15__Plate_D_p00_0_C02f11d0.TIF	ICAM555_ROS488_VECad647_placa15__Plate_D_p00_0_C02f11d2.TIF	ICAM555_ROS488_VECad647_placa15__Plate_D_p00_0_C02f11d1.TIF	ICAM555_ROS488_VECad647_placa15__Plate_D_p00_0_C02f11d3.TIF	0	0	0	0	144	1	1536	1536	1536	1536	144	b'eLuCHPahG223DJLSiZx2izMwqxgajrZbhkAcjbaRhkIsjbbHhkY8GVMpnkDVlB0A9nkZpw=='	1f8519bbe74181bb5f70451eb29a4eae	a54ed8a97e921cc0c6b0561229a6d16e	0caa7ae7c5c0cb6c6ea04876cac51c44	95d03707f5002d6ff335de0b455ebd3c	1116.3460850051576	780.5013212296216	0.0	1150.6890880490128	784.5818332303772	0.0	0	0	0	0	0	0	0	C:\Users\EVOS\Documents\Miriam\05-06-23_HAEC_siRNA_placa15\ICAM555_ROS488_VECad647_placa15_.2023-06-05-13-58-53	C:\Users\EVOS\Documents\Miriam\05-06-23_HAEC_siRNA_placa15\ICAM555_ROS488_VECad647_placa15_.2023-06-05-13-58-53	C:\Users\EVOS\Documents\Miriam\05-06-23_HAEC_siRNA_placa15\ICAM555_ROS488_VECad647_placa15_.2023-06-05-13-58-53	C:\Users\EVOS\Documents\Miriam\05-06-23_HAEC_siRNA_placa15\ICAM555_ROS488_VECad647_placa15_.2023-06-05-13-58-53	Done	255	255
-1	-1	-1	-1	1022.0	0.0	0.0	2.015625	0.0	4.890625	ICAM555_ROS488_VECad647_placa15__Plate_D_p00_0_C03f00d0.TIF	ICAM555_ROS488_VECad647_placa15__Plate_D_p00_0_C03f00d2.TIF	ICAM555_ROS488_VECad647_placa15__Plate_D_p00_0_C03f00d1.TIF	ICAM555_ROS488_VECad647_placa15__Plate_D_p00_0_C03f00d3.TIF	0	0	0	0	145	1	1536	1536	1536	1536	145	b'eLuCHPahG223DJLSiZx2izOo3TI6BDEU4mi0jTQUYmm0PTY04smYSvEEqqbsAOtdGaM='	0f0c5c121c3584eb0b0465736fea215b	173c64119baad7767b1426fd1da223c6	4c22b88b277c515ff76707785a92317e	ee874984efd85da326b04b9e6d3beb0e	1118.080255358036	712.4641018781714	0.0	1182.5572468208977	677.1369025801208	0.0	0	0	0	0	0	0	0	C:\Users\EVOS\Documents\Miriam\05-06-23_HAEC_siRNA_placa15\ICAM555_ROS488_VECad647_placa15_.2023-06-05-13-58-53	C:\Users\EVOS\Documents\Miriam\05-06-23_HAEC_siRNA_placa15\ICAM555_ROS488_VECad647_placa15_.2023-06-05-13-58-53	C:\Users\EVOS\Documents\Miriam\05-06-23_HAEC_siRNA_placa15\ICAM555_ROS488_VECad647_placa15_.2023-06-05-13-58-53	C:\Users\EVOS\Documents\Miriam\05-06-23_HAEC_siRNA_placa15\ICAM555_ROS488_VECad647_placa15_.2023-06-05-13-58-53	Done	255	255
-1	-1	-1	-1	1249.0	0.0	0.0	1.984375	0.0	5.484375	ICAM555_ROS488_VECad647_placa15__Plate_D_p00_0_C03f01d0.TIF	ICAM555_ROS488_VECad647_placa15__Plate_D_p00_0_C03f01d2.TIF	ICAM555_ROS488_VECad647_placa15__Plate_D_p00_0_C03f01d1.TIF	ICAM555_ROS488_VECad647_placa15__Plate_D_p00_0_C03f01d3.TIF	0	0	0	0	146	1	1536	1536	1536	1536	146	b'eLuCHPahG223DJLSiZx2izOo3WI42m4ZAnE02kYaCrE02h4bGvFkTKV4AlVTdgD2gRmn'	df8d29b23aed9405e34df9e7ad064375	71a25dcbbbb9632a13fd519e7e61dfe7	27e71107a2838503feec85c9721e7785	d92968fff76f927fdae60eb26ec0b071	1116.4471354763043	786.4662510384782	0.0	1168.4870466321242	808.6220472440945	0.0	0	0	0	0	0	0	0	C:\Users\EVOS\Documents\Miriam\05-06-23_HAEC_siRNA_placa15\ICAM555_ROS488_VECad647_placa15_.2023-06-05-13-58-53	C:\Users\EVOS\Documents\Miriam\05-06-23_HAEC_siRNA_placa15\ICAM555_ROS488_VECad647_placa15_.2023-06-05-13-58-53	C:\Users\EVOS\Documents\Miriam\05-06-23_HAEC_siRNA_placa15\ICAM555_ROS488_VECad647_placa15_.2023-06-05-13-58-53	C:\Users\EVOS\Documents\Miriam\05-06-23_HAEC_siRNA_placa15\ICAM555_ROS488_VECad647_placa15_.2023-06-05-13-58-53	Done	255	255
-1	-1	-1	-1	823.0	0.0	0.0	2.03125	0.0	4.671875	ICAM555_ROS488_VECad647_placa15__Plate_D_p00_0_C03f02d0.TIF	ICAM555_ROS488_VECad647_placa15__Plate_D_p00_0_C03f02d2.TIF	ICAM555_ROS488_VECad647_placa15__Plate_D_p00_0_C03f02d1.TIF	ICAM555_ROS488_VECad647_placa15__Plate_D_p00_0_C03f02d3.TIF	0	0	0	0	147	1	1536	1536	1536	1536	147	b'eLuCHPahG223DJLSiZx2izOo3WI02m4ZAnE02kYaCrE02h4bGvFkTKV4AlVTdgABtBmr'	c41d7fc637ea47b4969314437b4f9961	4b1ca6cef345c098da2ac04b54ca73f0	637f5cd1488745d4b1bfa9490bd3c0d3	75b766410a3b41b7ca1fe4008be63536	1081.5680908456002	743.5280226241803	0.0	1118.9924812030076	715.8362068965517	0.0	0	0	0	0	0	0	0	C:\Users\EVOS\Documents\Miriam\05-06-23_HAEC_siRNA_placa15\ICAM555_ROS488_VECad647_placa15_.2023-06-05-13-58-53	C:\Users\EVOS\Documents\Miriam\05-06-23_HAEC_siRNA_placa15\ICAM555_ROS488_VECad647_placa15_.2023-06-05-13-58-53	C:\Users\EVOS\Documents\Miriam\05-06-23_HAEC_siRNA_placa15\ICAM555_ROS488_VECad647_placa15_.2023-06-05-13-58-53	C:\Users\EVOS\Documents\Miriam\05-06-23_HAEC_siRNA_placa15\ICAM555_ROS488_VECad647_placa15_.2023-06-05-13-58-53	Done	255	255
-1	-1	-1	-1	714.0	0.0	0.0	2.03125	0.0	4.5	ICAM555_ROS488_VECad647_placa15__Plate_D_p00_0_C03f03d0.TIF	ICAM555_ROS488_VECad647_placa15__Plate_D_p00_0_C03f03d2.TIF	ICAM555_ROS488_VECad647_placa15__Plate_D_p00_0_C03f03d1.TIF	ICAM555_ROS488_VECad647_placa15__Plate_D_p00_0_C03f03d3.TIF	0	0	0	0	148	1	1536	1536	1536	1536	148	b'eLuCHPahG223DJLSiZx2izOo3WI82m4ZAnE02kYaCrE02h4bGvFkTKV4AlVTdgAM2Bmv'	2af92a17e9ca3cfb83aa21de013c84e4	234c6df86f3d5c499e645d8a030ce047	25170f9ab7bc7f1b4e98b501c76109ec	6f57dc2f40c7e96de2c2f00dfd87aff7	1033.8605151897866	737.004889887634	0.0	1019.3006741598241	712.8194239735299	0.0	0	0	0	0	0	0	0	C:\Users\EVOS\Documents\Miriam\05-06-23_HAEC_siRNA_placa15\ICAM555_ROS488_VECad647_placa15_.2023-06-05-13-58-53	C:\Users\EVOS\Documents\Miriam\05-06-23_HAEC_siRNA_placa15\ICAM555_ROS488_VECad647_placa15_.2023-06-05-13-58-53	C:\Users\EVOS\Documents\Miriam\05-06-23_HAEC_siRNA_placa15\ICAM555_ROS488_VECad647_placa15_.2023-06-05-13-58-53	C:\Users\EVOS\Documents\Miriam\05-06-23_HAEC_siRNA_placa15\ICAM555_ROS488_VECad647_placa15_.2023-06-05-13-58-53	Done	255	255
-1	-1	-1	-1	565.0	0.0	0.0	2.015625	0.0	4.015625	ICAM555_ROS488_VECad647_placa15__Plate_D_p00_0_C03f04d0.TIF	ICAM555_ROS488_VECad647_placa15__Plate_D_p00_0_C03f04d2.TIF	ICAM555_ROS488_VECad647_placa15__Plate_D_p00_0_C03f04d1.TIF	ICAM555_ROS488_VECad647_placa15__Plate_D_p00_0_C03f04d3.TIF	0	0	0	0	149	1	1536	1536	1536	1536	149	b'eLuCHPahG223DJLSiZx2izOo3WIy2m4ZAnE02kYaCrE02h4bGvFkTKV4AlVTdgAX/Bmz'	b4b2de7a474621103d1388aa02e93a47	8c5ad446e25ae998e1e2b7a297956a86	230a60c86d9ae3b116be3592253dc3b3	42cf5cc2ffc0f8a829b82cc4fcdf1163	1047.207561721523	758.2937327351926	0.0	1072.5652173913043	770.4192139737992	0.0	0	0	0	0	0	0	0	C:\Users\EVOS\Documents\Miriam\05-06-23_HAEC_siRNA_placa15\ICAM555_ROS488_VECad647_placa15_.2023-06-05-13-58-53	C:\Users\EVOS\Documents\Miriam\05-06-23_HAEC_siRNA_placa15\ICAM555_ROS488_VECad647_placa15_.2023-06-05-13-58-53	C:\Users\EVOS\Documents\Miriam\05-06-23_HAEC_siRNA_placa15\ICAM555_ROS488_VECad647_placa15_.2023-06-05-13-58-53	C:\Users\EVOS\Documents\Miriam\05-06-23_HAEC_siRNA_placa15\ICAM555_ROS488_VECad647_placa15_.2023-06-05-13-58-53	Done	255	255
-1	-1	-1	-1	768.0	0.0	0.0	2.0	0.0	4.734375	ICAM555_ROS488_VECad647_placa15__Plate_D_p00_0_C03f05d0.TIF	ICAM555_ROS488_VECad647_placa15__Plate_D_p00_0_C03f05d2.TIF	ICAM555_ROS488_VECad647_placa15__Plate_D_p00_0_C03f05d1.TIF	ICAM555_ROS488_VECad647_placa15__Plate_D_p00_0_C03f05d3.TIF	0	0	0	0	150	1	1536	1536	1536	1536	150	b'eLuCHPahG223DJLSiZx2izOo3WI62m4ZAnE02kYaCrE02h4bGvFkTKV4AlVTdgAjIBm3'	7a01efa754131ee4c3dfe02304d05f5a	1258b2e4842a792c11851a40bc101aba	eef3fa91d7849fb601bf6bcc84481d67	d3b0575db142eb5baf9314f29c0b98f8	1082.3856585874128	745.6385860441993	0.0	1137.910729781326	711.827302631579	0.0	0	0	0	0	0	0	0	C:\Users\EVOS\Documents\Miriam\05-06-23_HAEC_siRNA_placa15\ICAM555_ROS488_VECad647_placa15_.2023-06-05-13-58-53	C:\Users\EVOS\Documents\Miriam\05-06-23_HAEC_siRNA_placa15\ICAM555_ROS488_VECad647_placa15_.2023-06-05-13-58-53	C:\Users\EVOS\Documents\Miriam\05-06-23_HAEC_siRNA_placa15\ICAM555_ROS488_VECad647_placa15_.2023-06-05-13-58-53	C:\Users\EVOS\Documents\Miriam\05-06-23_HAEC_siRNA_placa15\ICAM555_ROS488_VECad647_placa15_.2023-06-05-13-58-53	Done	255	255
-1	-1	-1	-1	947.0	0.0	0.0	2.03125	0.0	4.9375	ICAM555_ROS488_VECad647_placa15__Plate_D_p00_0_C03f06d0.TIF	ICAM555_ROS488_VECad647_placa15__Plate_D_p00_0_C03f06d2.TIF	ICAM555_ROS488_VECad647_placa15__Plate_D_p00_0_C03f06d1.TIF	ICAM555_ROS488_VECad647_placa15__Plate_D_p00_0_C03f06d3.TIF	0	0	0	0	151	1	1536	1536	1536	1536	151	b'eLuCHPahG223DJLSiZx2i/Nou2WoxNFoG2koxNJoe2xoxJMxleIJVE3ZAQAuRBm7'	522f3b06416b02c6a8e503d67b04e38f	7059a570a050afce36a6e1c106290e9c	8ec655b52a104af21e098d4231c20ef4	8686566ec2609bf8e29e1e4f904a3828	1027.435961367718	721.5317349280764	0.0	1051.4602510460252	694.1931034482759	0.0	0	0	0	0	0	0	0	C:\Users\EVOS\Documents\Miriam\05-06-23_HAEC_siRNA_placa15\ICAM555_ROS488_VECad647_placa15_.2023-06-05-13-58-53	C:\Users\EVOS\Documents\Miriam\05-06-23_HAEC_siRNA_placa15\ICAM555_ROS488_VECad647_placa15_.2023-06-05-13-58-53	C:\Users\EVOS\Documents\Miriam\05-06-23_HAEC_siRNA_placa15\ICAM555_ROS488_VECad647_placa15_.2023-06-05-13-58-53	C:\Users\EVOS\Documents\Miriam\05-06-23_HAEC_siRNA_placa15\ICAM555_ROS488_VECad647_placa15_.2023-06-05-13-58-53	Done	255	255
-1	-1	-1	-1	1104.0	0.0	0.0	2.0	0.0	5.34375	ICAM555_ROS488_VECad647_placa15__Plate_D_p00_0_C03f07d0.TIF	ICAM555_ROS488_VECad647_placa15__Plate_D_p00_0_C03f07d2.TIF	ICAM555_ROS488_VECad647_placa15__Plate_D_p00_0_C03f07d1.TIF	ICAM555_ROS488_VECad647_placa15__Plate_D_p00_0_C03f07d3.TIF	0	0	0	0	152	1	1536	1536	1536	1536	152	b'eLuCHPahG223DJLSiZx2izOo3WI+2m4ZAnE02kYaCrE02h4bGvFkTKV4AlVTdgA5aBm/'	615b2471e0d5032e090037af5fe0499e	0b7e0fd02aa3f334da659befe4dc1c68	e83584677926fdbf44c0ede62c6ea5fc	a521cc8f09e3ada61b29c65b336dad4b	1007.5845843712534	759.3808302663782	0.0	989.612172238034	758.5351321736748	0.0	0	0	0	0	0	0	0	C:\Users\EVOS\Documents\Miriam\05-06-23_HAEC_siRNA_placa15\ICAM555_ROS488_VECad647_placa15_.2023-06-05-13-58-53	C:\Users\EVOS\Documents\Miriam\05-06-23_HAEC_siRNA_placa15\ICAM555_ROS488_VECad647_placa15_.2023-06-05-13-58-53	C:\Users\EVOS\Documents\Miriam\05-06-23_HAEC_siRNA_placa15\ICAM555_ROS488_VECad647_placa15_.2023-06-05-13-58-53	C:\Users\EVOS\Documents\Miriam\05-06-23_HAEC_siRNA_placa15\ICAM555_ROS488_VECad647_placa15_.2023-06-05-13-58-53	Done	255	255
-1	-1	-1	-1	1174.0	0.0	0.0	2.015625	0.0	5.296875	ICAM555_ROS488_VECad647_placa15__Plate_D_p00_0_C03f08d0.TIF	ICAM555_ROS488_VECad647_placa15__Plate_D_p00_0_C03f08d2.TIF	ICAM555_ROS488_VECad647_placa15__Plate_D_p00_0_C03f08d1.TIF	ICAM555_ROS488_VECad647_placa15__Plate_D_p00_0_C03f08d3.TIF	0	0	0	0	153	1	1536	1536	1536	1536	153	b'eLuCHPahG223DJLSiZx2izOo3WIx2m4ZAnE02kYaCrE02h4bGvFkTKV4AlVTdgBEjBnD'	6e0884184ef756297f755410e5901391	39154ecf326517b895fb4d94579eb2d3	020c46bbf65d2275cf18e5a46efa9be9	0e4f48d38c6144699bdb2d7e0cb1b63b	951.4544703158168	770.4922088867	0.0	898.1120388215859	774.6047289250444	0.0	0	0	0	0	0	0	0	C:\Users\EVOS\Documents\Miriam\05-06-23_HAEC_siRNA_placa15\ICAM555_ROS488_VECad647_placa15_.2023-06-05-13-58-53	C:\Users\EVOS\Documents\Miriam\05-06-23_HAEC_siRNA_placa15\ICAM555_ROS488_VECad647_placa15_.2023-06-05-13-58-53	C:\Users\EVOS\Documents\Miriam\05-06-23_HAEC_siRNA_placa15\ICAM555_ROS488_VECad647_placa15_.2023-06-05-13-58-53	C:\Users\EVOS\Documents\Miriam\05-06-23_HAEC_siRNA_placa15\ICAM555_ROS488_VECad647_placa15_.2023-06-05-13-58-53	Done	255	255
-1	-1	-1	-1	1071.0	0.0	0.0	2.015625	0.0	5.390625	ICAM555_ROS488_VECad647_placa15__Plate_D_p00_0_C03f09d0.TIF	ICAM555_ROS488_VECad647_placa15__Plate_D_p00_0_C03f09d2.TIF	ICAM555_ROS488_VECad647_placa15__Plate_D_p00_0_C03f09d1.TIF	ICAM555_ROS488_VECad647_placa15__Plate_D_p00_0_C03f09d3.TIF	0	0	0	0	154	1	1536	1536	1536	1536	154	b'eLuCHPahG223DJLSiZx2izOo3WI52m4ZAnE02kYaCrE02h4bGvFkTKV4AlVTdgBPsBnH'	53d2213e473b25938932a2706ab48be3	62d26e5bc7d8306ff363cb77f7acc38e	fe4e26d5c220513d70d02db846990d81	28c3f924b35bc389ab81eaaba89a60e5	953.8037277847052	796.3045561446638	0.0	903.827380952381	803.6339522546419	0.0	0	0	0	0	0	0	0	C:\Users\EVOS\Documents\Miriam\05-06-23_HAEC_siRNA_placa15\ICAM555_ROS488_VECad647_placa15_.2023-06-05-13-58-53	C:\Users\EVOS\Documents\Miriam\05-06-23_HAEC_siRNA_placa15\ICAM555_ROS488_VECad647_placa15_.2023-06-05-13-58-53	C:\Users\EVOS\Documents\Miriam\05-06-23_HAEC_siRNA_placa15\ICAM555_ROS488_VECad647_placa15_.2023-06-05-13-58-53	C:\Users\EVOS\Documents\Miriam\05-06-23_HAEC_siRNA_placa15\ICAM555_ROS488_VECad647_placa15_.2023-06-05-13-58-53	Done	255	255
-1	-1	-1	-1	1185.0	0.0	0.0	2.015625	0.0	5.34375	ICAM555_ROS488_VECad647_placa15__Plate_D_p00_0_C03f10d0.TIF	ICAM555_ROS488_VECad647_placa15__Plate_D_p00_0_C03f10d2.TIF	ICAM555_ROS488_VECad647_placa15__Plate_D_p00_0_C03f10d1.TIF	ICAM555_ROS488_VECad647_placa15__Plate_D_p00_0_C03f10d3.TIF	0	0	0	0	155	1	1536	1536	1536	1536	155	b'eLuCHPahG223DJLSiZx2izOw3WI4OgQxFOJotI00FGJptD02NOLJmErxBKqm7AD2hRmn'	9d042ef94044277114479bbb9c999988	ce782751436e62ebdb776cd3a5f09aea	e986e18d664837a2343692b54f1f7579	1a742f127aa8a9bca00b96034c6f59c0	1049.3501823369609	777.8048645536638	0.0	1052.1555555555556	784.8018867924528	0.0	0	0	0	0	0	0	0	C:\Users\EVOS\Documents\Miriam\05-06-23_HAEC_siRNA_placa15\ICAM555_ROS488_VECad647_placa15_.2023-06-05-13-58-53	C:\Users\EVOS\Documents\Miriam\05-06-23_HAEC_siRNA_placa15\ICAM555_ROS488_VECad647_placa15_.2023-06-05-13-58-53	C:\Users\EVOS\Documents\Miriam\05-06-23_HAEC_siRNA_placa15\ICAM555_ROS488_VECad647_placa15_.2023-06-05-13-58-53	C:\Users\EVOS\Documents\Miriam\05-06-23_HAEC_siRNA_placa15\ICAM555_ROS488_VECad647_placa15_.2023-06-05-13-58-53	Done	255	255
-1	-1	-1	-1	871.0	0.0	0.0	2.015625	0.0	5.109375	ICAM555_ROS488_VECad647_placa15__Plate_D_p00_0_C03f11d0.TIF	ICAM555_ROS488_VECad647_placa15__Plate_D_p00_0_C03f11d2.TIF	ICAM555_ROS488_VECad647_placa15__Plate_D_p00_0_C03f11d1.TIF	ICAM555_ROS488_VECad647_placa15__Plate_D_p00_0_C03f11d3.TIF	0	0	0	0	156	1	1536	1536	1536	1536	156	b'eLuCHPahG223DJLSiZx2izOw3WJoONpuGQJxNNpGGgqxNNoeGxrxZEyleAJVU3YAAbgZqw=='	dba31b676efa6431ed8cbfa35b71bd55	57fe35620aea4480a77c4d444318baa2	68c430bbecc5ea112cc154c43a0ebf7c	30bce0a38d0a8ff66b37736171916edc	1090.358643871193	776.3959389687709	0.0	1129.960606060606	778.1460674157304	0.0	0	0	0	0	0	0	0	C:\Users\EVOS\Documents\Miriam\05-06-23_HAEC_siRNA_placa15\ICAM555_ROS488_VECad647_placa15_.2023-06-05-13-58-53	C:\Users\EVOS\Documents\Miriam\05-06-23_HAEC_siRNA_placa15\ICAM555_ROS488_VECad647_placa15_.2023-06-05-13-58-53	C:\Users\EVOS\Documents\Miriam\05-06-23_HAEC_siRNA_placa15\ICAM555_ROS488_VECad647_placa15_.2023-06-05-13-58-53	C:\Users\EVOS\Documents\Miriam\05-06-23_HAEC_siRNA_placa15\ICAM555_ROS488_VECad647_placa15_.2023-06-05-13-58-53	Done	255	255
-1	-1	-1	-1	1179.0	0.0	0.0	2.0	0.0	5.0625	ICAM555_ROS488_VECad647_placa15__Plate_D_p00_0_C04f00d0.TIF	ICAM555_ROS488_VECad647_placa15__Plate_D_p00_0_C04f00d2.TIF	ICAM555_ROS488_VECad647_placa15__Plate_D_p00_0_C04f00d1.TIF	ICAM555_ROS488_VECad647_placa15__Plate_D_p00_0_C04f00d3.TIF	0	0	0	0	157	1	1536	1536	1536	1536	157	b'eLuCHPahG223DJLSiZx2i7OByegQxNCIo9E20lCIpdH22NCIJ2MqxROomrIDAPaNGac='	c170c4d628e3a6afb41fb6898e24ee8d	a7fa6b88233ac7184cc7b15da2d0d46c	9f078d2025f1b0639cbbdf3bd071b97b	8a4cd2c6c1ebd1c78938994b0cb98b48	1117.9496217575186	745.7092416720986	0.0	1178.3846153846155	736.7954545454545	0.0	0	0	0	0	0	0	0	C:\Users\EVOS\Documents\Miriam\05-06-23_HAEC_siRNA_placa15\ICAM555_ROS488_VECad647_placa15_.2023-06-05-13-58-53	C:\Users\EVOS\Documents\Miriam\05-06-23_HAEC_siRNA_placa15\ICAM555_ROS488_VECad647_placa15_.2023-06-05-13-58-53	C:\Users\EVOS\Documents\Miriam\05-06-23_HAEC_siRNA_placa15\ICAM555_ROS488_VECad647_placa15_.2023-06-05-13-58-53	C:\Users\EVOS\Documents\Miriam\05-06-23_HAEC_siRNA_placa15\ICAM555_ROS488_VECad647_placa15_.2023-06-05-13-58-53	Done	255	255
-1	-1	-1	-1	865.0	0.0	0.0	2.015625	0.0	4.71875	ICAM555_ROS488_VECad647_placa15__Plate_D_p00_0_C04f01d0.TIF	ICAM555_ROS488_VECad647_placa15__Plate_D_p00_0_C04f01d2.TIF	ICAM555_ROS488_VECad647_placa15__Plate_D_p00_0_C04f01d1.TIF	ICAM555_ROS488_VECad647_placa15__Plate_D_p00_0_C04f01d3.TIF	0	0	0	0	158	1	1536	1536	1536	1536	158	b'eLuCHPahG223DJLSiZx2i7OBSZqB4Wi7ZQjE0WgbaSjE0mh7bGjEkzGV4glUTdkBAAHAGas='	48fd4c9584d1c24c77b07d669bbce1b5	058e46be141e07bdf71e4f77f724e28a	60cf67b60d16ef0579b4e2be2fe1667d	fe7702c17c79b2a0d60a9d8dcd967114	1075.952054191857	800.4318973543614	0.0	1112.7578947368422	833.020325203252	0.0	0	0	0	0	0	0	0	C:\Users\EVOS\Documents\Miriam\05-06-23_HAEC_siRNA_placa15\ICAM555_ROS488_VECad647_placa15_.2023-06-05-13-58-53	C:\Users\EVOS\Documents\Miriam\05-06-23_HAEC_siRNA_placa15\ICAM555_ROS488_VECad647_placa15_.2023-06-05-13-58-53	C:\Users\EVOS\Documents\Miriam\05-06-23_HAEC_siRNA_placa15\ICAM555_ROS488_VECad647_placa15_.2023-06-05-13-58-53	C:\Users\EVOS\Documents\Miriam\05-06-23_HAEC_siRNA_placa15\ICAM555_ROS488_VECad647_placa15_.2023-06-05-13-58-53	Done	255	255
-1	-1	-1	-1	466.0	0.0	0.0	2.03125	0.0	3.78125	ICAM555_ROS488_VECad647_placa15__Plate_D_p00_0_C04f02d0.TIF	ICAM555_ROS488_VECad647_placa15__Plate_D_p00_0_C04f02d2.TIF	ICAM555_ROS488_VECad647_placa15__Plate_D_p00_0_C04f02d1.TIF	ICAM555_ROS488_VECad647_placa15__Plate_D_p00_0_C04f02d3.TIF	0	0	0	0	159	1	1536	1536	1536	1536	159	b'eLuCHPahG223DJLSiZx2i7OBSZqB0Wi7ZQjE0WgbaSjE0mh7bGjEkzGV4glUTdkBAAzkGa8='	337be5c887b7cf838879679a93be11cb	d78a6f2eb8bcf894e17618b8036d5efc	28c07318e25b61993b6825511089194d	abaa44bcd153d270fdd96958833b17b9	1197.8700476045838	803.2852175028596	0.0	1253.614486921529	836.7438212679151	0.0	0	0	0	0	0	0	0	C:\Users\EVOS\Documents\Miriam\05-06-23_HAEC_siRNA_placa15\ICAM555_ROS488_VECad647_placa15_.2023-06-05-13-58-53	C:\Users\EVOS\Documents\Miriam\05-06-23_HAEC_siRNA_placa15\ICAM555_ROS488_VECad647_placa15_.2023-06-05-13-58-53	C:\Users\EVOS\Documents\Miriam\05-06-23_HAEC_siRNA_placa15\ICAM555_ROS488_VECad647_placa15_.2023-06-05-13-58-53	C:\Users\EVOS\Documents\Miriam\05-06-23_HAEC_siRNA_placa15\ICAM555_ROS488_VECad647_placa15_.2023-06-05-13-58-53	Done	255	255
-1	-1	-1	-1	624.0	0.0	0.0	2.03125	0.0	4.90625	ICAM555_ROS488_VECad647_placa15__Plate_D_p00_0_C04f03d0.TIF	ICAM555_ROS488_VECad647_placa15__Plate_D_p00_0_C04f03d2.TIF	ICAM555_ROS488_VECad647_placa15__Plate_D_p00_0_C04f03d1.TIF	ICAM555_ROS488_VECad647_placa15__Plate_D_p00_0_C04f03d3.TIF	0	0	0	0	160	1	1536	1536	1536	1536	160	b'eLuCHPahG223DJLSiZx2i7OBCSirjLZbBn8cjbaRhkIsjbbHhkY8GVMpnkDVlB0AGAgZsw=='	a80601c6e78411d9ed9c39b85af3601a	c0653e57c467a2b854d8f12b161090dd	ca5940514e078f7f53b2d67e03111ccc	acd43465987bef56aeedd1607e99a184	1079.860418858577	743.0221830366258	0.0	1065.6206630828792	716.8114731134951	0.0	0	0	0	0	0	0	0	C:\Users\EVOS\Documents\Miriam\05-06-23_HAEC_siRNA_placa15\ICAM555_ROS488_VECad647_placa15_.2023-06-05-13-58-53	C:\Users\EVOS\Documents\Miriam\05-06-23_HAEC_siRNA_placa15\ICAM555_ROS488_VECad647_placa15_.2023-06-05-13-58-53	C:\Users\EVOS\Documents\Miriam\05-06-23_HAEC_siRNA_placa15\ICAM555_ROS488_VECad647_placa15_.2023-06-05-13-58-53	C:\Users\EVOS\Documents\Miriam\05-06-23_HAEC_siRNA_placa15\ICAM555_ROS488_VECad647_placa15_.2023-06-05-13-58-53	Done	255	255
-1	-1	-1	-1	585.0	0.0	0.0	2.03125	0.0	4.125	ICAM555_ROS488_VECad647_placa15__Plate_D_p00_0_C04f04d0.TIF	ICAM555_ROS488_VECad647_placa15__Plate_D_p00_0_C04f04d2.TIF	ICAM555_ROS488_VECad647_placa15__Plate_D_p00_0_C04f04d1.TIF	ICAM555_ROS488_VECad647_placa15__Plate_D_p00_0_C04f04d3.TIF	0	0	0	0	161	1	1536	1536	1536	1536	161	b'eLuCHPahG223DJLSiZx2i7OBSZqByWi7ZQjE0WgbaSjE0mh7bGjEkzGV4glUTdkBACMsGbc='	242d64dc86812e26cf10c1ef15dc21ca	51594d15005957a4cf7328d9da328460	72a9c6492362bc195590f29c65b993f3	804967ea32cc2199dc7a7806d95191b1	1110.2987138082246	732.0295290933038	0.0	1165.22	722.930174563591	0.0	0	0	0	0	0	0	0	C:\Users\EVOS\Documents\Miriam\05-06-23_HAEC_siRNA_placa15\ICAM555_ROS488_VECad647_placa15_.2023-06-05-13-58-53	C:\Users\EVOS\Documents\Miriam\05-06-23_HAEC_siRNA_placa15\ICAM555_ROS488_VECad647_placa15_.2023-06-05-13-58-53	C:\Users\EVOS\Documents\Miriam\05-06-23_HAEC_siRNA_placa15\ICAM555_ROS488_VECad647_placa15_.2023-06-05-13-58-53	C:\Users\EVOS\Documents\Miriam\05-06-23_HAEC_siRNA_placa15\ICAM555_ROS488_VECad647_placa15_.2023-06-05-13-58-53	Done	255	255
-1	-1	-1	-1	955.0	0.0	0.0	1.96875	0.0	4.671875	ICAM555_ROS488_VECad647_placa15__Plate_D_p00_0_C04f05d0.TIF	ICAM555_ROS488_VECad647_placa15__Plate_D_p00_0_C04f05d2.TIF	ICAM555_ROS488_VECad647_placa15__Plate_D_p00_0_C04f05d1.TIF	ICAM555_ROS488_VECad647_placa15__Plate_D_p00_0_C04f05d3.TIF	0	0	0	0	162	1	1536	1536	1536	1536	162	b'eLuCHPahG223DJLSiZx2i7OBSZqB6Wi7ZQjE0WgbaSjE0mh7bGjEkzGV4glUTdkBAC5QGbs='	e0a8e694ba8a1412b23d1bfaf5f7f030	195e989d8a531806139ebd25bbfc3fc7	22c74cdd6a5569394db85775d513a652	e60399697591e8cf4361eaf53dd7ac9a	1102.1054862698813	743.7820425458069	0.0	1135.8731117824773	728.0208333333334	0.0	0	0	0	0	0	0	0	C:\Users\EVOS\Documents\Miriam\05-06-23_HAEC_siRNA_placa15\ICAM555_ROS488_VECad647_placa15_.2023-06-05-13-58-53	C:\Users\EVOS\Documents\Miriam\05-06-23_HAEC_siRNA_placa15\ICAM555_ROS488_VECad647_placa15_.2023-06-05-13-58-53	C:\Users\EVOS\Documents\Miriam\05-06-23_HAEC_siRNA_placa15\ICAM555_ROS488_VECad647_placa15_.2023-06-05-13-58-53	C:\Users\EVOS\Documents\Miriam\05-06-23_HAEC_siRNA_placa15\ICAM555_ROS488_VECad647_placa15_.2023-06-05-13-58-53	Done	255	255
-1	-1	-1	-1	938.0	0.0	0.0	2.015625	0.0	4.8125	ICAM555_ROS488_VECad647_placa15__Plate_D_p00_0_C04f06d0.TIF	ICAM555_ROS488_VECad647_placa15__Plate_D_p00_0_C04f06d2.TIF	ICAM555_ROS488_VECad647_placa15__Plate_D_p00_0_C04f06d1.TIF	ICAM555_ROS488_VECad647_placa15__Plate_D_p00_0_C04f06d3.TIF	0	0	0	0	163	1	1536	1536	1536	1536	163	b'eLuCHPahG223DJLSiZx2i7OByWi7ZWjE0WgbaSjE0mh7bGjEkzGV4glUTdkBADl0Gb8='	42dcc634bb82201811905f2e193fe32f	c9623e249538d5ba775575c88415fd88	a95b0f753cce2d38489b6e5bff32ac5e	a526e274c1eddb0a8282c3c54a9c356e	968.9776650177076	730.085446225203	0.0	951.4125875704174	718.8686898403096	0.0	0	0	0	0	0	0	0	C:\Users\EVOS\Documents\Miriam\05-06-23_HAEC_siRNA_placa15\ICAM555_ROS488_VECad647_placa15_.2023-06-05-13-58-53	C:\Users\EVOS\Documents\Miriam\05-06-23_HAEC_siRNA_placa15\ICAM555_ROS488_VECad647_placa15_.2023-06-05-13-58-53	C:\Users\EVOS\Documents\Miriam\05-06-23_HAEC_siRNA_placa15\ICAM555_ROS488_VECad647_placa15_.2023-06-05-13-58-53	C:\Users\EVOS\Documents\Miriam\05-06-23_HAEC_siRNA_placa15\ICAM555_ROS488_VECad647_placa15_.2023-06-05-13-58-53	Done	255	255
-1	-1	-1	-1	1141.0	0.0	0.0	1.96875	0.0	5.140625	ICAM555_ROS488_VECad647_placa15__Plate_D_p00_0_C04f07d0.TIF	ICAM555_ROS488_VECad647_placa15__Plate_D_p00_0_C04f07d2.TIF	ICAM555_ROS488_VECad647_placa15__Plate_D_p00_0_C04f07d1.TIF	ICAM555_ROS488_VECad647_placa15__Plate_D_p00_0_C04f07d3.TIF	0	0	0	0	164	1	1536	1536	1536	1536	164	b'eLuCHPahG223DJLSiZx2i7OBSZqB+Wi7ZQjE0WgbaSjE0mh7bGjEkzGV4glUTdkBAESYGcM='	272669b22406865febf7c01a069e4f93	775fa22cf5fa0f97734156a8b096fbb2	3785b0470388831d373f149bd53c5ce4	22ff7970c43c78fc64670b7a0b5b0b1a	962.7256217094422	737.8215036782428	0.0	955.1320754716982	735.0106382978723	0.0	0	0	0	0	0	0	0	C:\Users\EVOS\Documents\Miriam\05-06-23_HAEC_siRNA_placa15\ICAM555_ROS488_VECad647_placa15_.2023-06-05-13-58-53	C:\Users\EVOS\Documents\Miriam\05-06-23_HAEC_siRNA_placa15\ICAM555_ROS488_VECad647_placa15_.2023-06-05-13-58-53	C:\Users\EVOS\Documents\Miriam\05-06-23_HAEC_siRNA_placa15\ICAM555_ROS488_VECad647_placa15_.2023-06-05-13-58-53	C:\Users\EVOS\Documents\Miriam\05-06-23_HAEC_siRNA_placa15\ICAM555_ROS488_VECad647_placa15_.2023-06-05-13-58-53	Done	255	255
-1	-1	-1	-1	987.0	0.0	0.0	2.0	0.0	5.09375	ICAM555_ROS488_VECad647_placa15__Plate_D_p00_0_C04f08d0.TIF	ICAM555_ROS488_VECad647_placa15__Plate_D_p00_0_C04f08d2.TIF	ICAM555_ROS488_VECad647_placa15__Plate_D_p00_0_C04f08d1.TIF	ICAM555_ROS488_VECad647_placa15__Plate_D_p00_0_C04f08d3.TIF	0	0	0	0	165	1	1536	1536	1536	1536	165	b'eLuCHPahG223DJLSiZx2i7OBSZqBxWi7ZQjE0WgbaSjE0mh7bGjEkzGV4glUTdkBAE+8Gcc='	8cc7dae62e9bbc4f295b0f10d187ad0b	cb8a22fa9dd6e0ad23e4b9e162a1fbfa	3e24339725d5bf587f7378ebb55d97c1	526bc5410854b4f411b8d42e3f1f148d	996.411374734134	794.8735899453558	0.0	1001.7046263345196	795.4930555555555	0.0	0	0	0	0	0	0	0	C:\Users\EVOS\Documents\Miriam\05-06-23_HAEC_siRNA_placa15\ICAM555_ROS488_VECad647_placa15_.2023-06-05-13-58-53	C:\Users\EVOS\Documents\Miriam\05-06-23_HAEC_siRNA_placa15\ICAM555_ROS488_VECad647_placa15_.2023-06-05-13-58-53	C:\Users\EVOS\Documents\Miriam\05-06-23_HAEC_siRNA_placa15\ICAM555_ROS488_VECad647_placa15_.2023-06-05-13-58-53	C:\Users\EVOS\Documents\Miriam\05-06-23_HAEC_siRNA_placa15\ICAM555_ROS488_VECad647_placa15_.2023-06-05-13-58-53	Done	255	255
-1	-1	-1	-1	839.0	0.0	0.0	2.0	0.0	4.625	ICAM555_ROS488_VECad647_placa15__Plate_D_p00_0_C04f09d0.TIF	ICAM555_ROS488_VECad647_placa15__Plate_D_p00_0_C04f09d2.TIF	ICAM555_ROS488_VECad647_placa15__Plate_D_p00_0_C04f09d1.TIF	ICAM555_ROS488_VECad647_placa15__Plate_D_p00_0_C04f09d3.TIF	0	0	0	0	166	1	1536	1536	1536	1536	166	b'eLuCHPahG223DJLSiZx2i7OBCaj5OdpuGfxxNNpGGgqxNNoeGxrxZEyleAJVU3YAWuAZyw=='	1de1a2dce0cbe8bb4f01ac4a629a49a3	da9b0e250479a98b84c7302f29f89972	16ea2d9a9292423482f251e667355d56	4dca425e3cd04d7297309a16ca2d2afd	996.908145899207	787.7424324649412	0.0	973.2535714285714	792.0629274965801	0.0	0	0	0	0	0	0	0	C:\Users\EVOS\Documents\Miriam\05-06-23_HAEC_siRNA_placa15\ICAM555_ROS488_VECad647_placa15_.2023-06-05-13-58-53	C:\Users\EVOS\Documents\Miriam\05-06-23_HAEC_siRNA_placa15\ICAM555_ROS488_VECad647_placa15_.2023-06-05-13-58-53	C:\Users\EVOS\Documents\Miriam\05-06-23_HAEC_siRNA_placa15\ICAM555_ROS488_VECad647_placa15_.2023-06-05-13-58-53	C:\Users\EVOS\Documents\Miriam\05-06-23_HAEC_siRNA_placa15\ICAM555_ROS488_VECad647_placa15_.2023-06-05-13-58-53	Done	255	255
-1	-1	-1	-1	799.0	0.0	0.0	2.015625	0.0	4.734375	ICAM555_ROS488_VECad647_placa15__Plate_D_p00_0_C04f10d0.TIF	ICAM555_ROS488_VECad647_placa15__Plate_D_p00_0_C04f10d2.TIF	ICAM555_ROS488_VECad647_placa15__Plate_D_p00_0_C04f10d1.TIF	ICAM555_ROS488_VECad647_placa15__Plate_D_p00_0_C04f10d3.TIF	0	0	0	0	167	1	1536	1536	1536	1536	167	b'eLuCHPahG223DJLSiZx2i7OBSZrh6BDEUIij0TbSUIil0fbY0IgnYyrFE6iasgMAAcQZqw=='	4b4a432912c3fbd6ef7de5b8dce92240	31c32971986502a16a6d30e43b887cea	124303ea4b349a8f4df2ca20aaaace46	63e916c40a3414a6bb999ff76b75fe25	1025.1598050901716	760.1426560639936	0.0	1014.8387755102041	762.0751295336787	0.0	0	0	0	0	0	0	0	C:\Users\EVOS\Documents\Miriam\05-06-23_HAEC_siRNA_placa15\ICAM555_ROS488_VECad647_placa15_.2023-06-05-13-58-53	C:\Users\EVOS\Documents\Miriam\05-06-23_HAEC_siRNA_placa15\ICAM555_ROS488_VECad647_placa15_.2023-06-05-13-58-53	C:\Users\EVOS\Documents\Miriam\05-06-23_HAEC_siRNA_placa15\ICAM555_ROS488_VECad647_placa15_.2023-06-05-13-58-53	C:\Users\EVOS\Documents\Miriam\05-06-23_HAEC_siRNA_placa15\ICAM555_ROS488_VECad647_placa15_.2023-06-05-13-58-53	Done	255	255
-1	-1	-1	-1	547.0	0.0	0.0	1.984375	0.0	4.1875	ICAM555_ROS488_VECad647_placa15__Plate_D_p00_0_C04f11d0.TIF	ICAM555_ROS488_VECad647_placa15__Plate_D_p00_0_C04f11d2.TIF	ICAM555_ROS488_VECad647_placa15__Plate_D_p00_0_C04f11d1.TIF	ICAM555_ROS488_VECad647_placa15__Plate_D_p00_0_C04f11d3.TIF	0	0	0	0	168	1	1536	1536	1536	1536	168	b'eLuCHPahG223DJLSiZx2i7OBSZqh4Wi7ZQjE0WgbaSjE0mh7bGjEkzGV4glUTdkBAAzoGa8='	2103e774203940fbfb29af1bd4ed9339	b49f85301c1762b91099c7089ef4ad2d	26dc9bed38a1733f2ddd3ba3c98dbc90	5a4153eb53cce959e7c28f6091b89d2d	1120.1509216810846	714.5155534356938	0.0	1238.7094017094016	690.8872403560831	0.0	0	0	0	0	0	0	0	C:\Users\EVOS\Documents\Miriam\05-06-23_HAEC_siRNA_placa15\ICAM555_ROS488_VECad647_placa15_.2023-06-05-13-58-53	C:\Users\EVOS\Documents\Miriam\05-06-23_HAEC_siRNA_placa15\ICAM555_ROS488_VECad647_placa15_.2023-06-05-13-58-53	C:\Users\EVOS\Documents\Miriam\05-06-23_HAEC_siRNA_placa15\ICAM555_ROS488_VECad647_placa15_.2023-06-05-13-58-53	C:\Users\EVOS\Documents\Miriam\05-06-23_HAEC_siRNA_placa15\ICAM555_ROS488_VECad647_placa15_.2023-06-05-13-58-53	Done	255	255
-1	-1	-1	-1	864.0	0.0	0.0	2.03125	0.0	4.890625	ICAM555_ROS488_VECad647_placa15__Plate_D_p00_0_C05f00d0.TIF	ICAM555_ROS488_VECad647_placa15__Plate_D_p00_0_C05f00d2.TIF	ICAM555_ROS488_VECad647_placa15__Plate_D_p00_0_C05f00d1.TIF	ICAM555_ROS488_VECad647_placa15__Plate_D_p00_0_C05f00d3.TIF	0	0	0	0	169	1	1536	1536	1536	1536	169	b'eLuCHPahG223DJLSiZx2i7OB6egQxNCIo9E20lCIpdH22NCIJ2MqxROomrIDAAHMGas='	d4995cc2ff6898ed6ef027107655b0f5	5222c0ce62ddf74ab7c91b0fed434b15	2fe51befe9bdd3337a0ad0198a0c4af2	851e0bd4331455c6e6a3ca822bb8e152	1058.4226588907493	726.9433794295641	0.0	1080.6474998354072	710.6982690833318	0.0	0	0	0	0	0	0	0	C:\Users\EVOS\Documents\Miriam\05-06-23_HAEC_siRNA_placa15\ICAM555_ROS488_VECad647_placa15_.2023-06-05-13-58-53	C:\Users\EVOS\Documents\Miriam\05-06-23_HAEC_siRNA_placa15\ICAM555_ROS488_VECad647_placa15_.2023-06-05-13-58-53	C:\Users\EVOS\Documents\Miriam\05-06-23_HAEC_siRNA_placa15\ICAM555_ROS488_VECad647_placa15_.2023-06-05-13-58-53	C:\Users\EVOS\Documents\Miriam\05-06-23_HAEC_siRNA_placa15\ICAM555_ROS488_VECad647_placa15_.2023-06-05-13-58-53	Done	255	255
-1	-1	-1	-1	1080.0	0.0	0.0	1.96875	0.0	5.28125	ICAM555_ROS488_VECad647_placa15__Plate_D_p00_0_C05f01d0.TIF	ICAM555_ROS488_VECad647_placa15__Plate_D_p00_0_C05f01d2.TIF	ICAM555_ROS488_VECad647_placa15__Plate_D_p00_0_C05f01d1.TIF	ICAM555_ROS488_VECad647_placa15__Plate_D_p00_0_C05f01d3.TIF	0	0	0	0	170	1	1536	1536	1536	1536	170	b'eLuCHPahG223DJLSiZx2i7OBaZqB4Wi7ZQjE0WgbaSjE0mh7bGjEkzGV4glUTdkBAAzwGa8='	5cd85b59185ccd37f386f7ced1642315	7e9d8669c356880b36af0c2d80df7046	92be48a7ca128948147674574bb4f041	ed8b1b5d3303ec16edce2521c5652c21	1082.7771651549679	775.3121080194187	0.0	1098.4574635241302	776.5107273678702	0.0	0	0	0	0	0	0	0	C:\Users\EVOS\Documents\Miriam\05-06-23_HAEC_siRNA_placa15\ICAM555_ROS488_VECad647_placa15_.2023-06-05-13-58-53	C:\Users\EVOS\Documents\Miriam\05-06-23_HAEC_siRNA_placa15\ICAM555_ROS488_VECad647_placa15_.2023-06-05-13-58-53	C:\Users\EVOS\Documents\Miriam\05-06-23_HAEC_siRNA_placa15\ICAM555_ROS488_VECad647_placa15_.2023-06-05-13-58-53	C:\Users\EVOS\Documents\Miriam\05-06-23_HAEC_siRNA_placa15\ICAM555_ROS488_VECad647_placa15_.2023-06-05-13-58-53	Done	255	255
-1	-1	-1	-1	784.0	0.0	0.0	2.03125	0.0	4.578125	ICAM555_ROS488_VECad647_placa15__Plate_D_p00_0_C05f02d0.TIF	ICAM555_ROS488_VECad647_placa15__Plate_D_p00_0_C05f02d2.TIF	ICAM555_ROS488_VECad647_placa15__Plate_D_p00_0_C05f02d1.TIF	ICAM555_ROS488_VECad647_placa15__Plate_D_p00_0_C05f02d3.TIF	0	0	0	0	171	1	1536	1536	1536	1536	171	b'eLuCHPahG223DJLSiZx2i7OBaZqB0Wi7ZQjE0WgbaSjE0mh7bGjEkzGV4glUTdkBABgUGbM='	5c771fa54390be1687a851c162615034	e1a97032ad00d1f3c42a496cab809e03	784a4a91d26217609333ae6e83effcf3	eba46d657bf0c3087052611d77b762fc	1075.8851984039431	755.7300839214217	0.0	1091.1135510089684	738.8581463203775	0.0	0	0	0	0	0	0	0	C:\Users\EVOS\Documents\Miriam\05-06-23_HAEC_siRNA_placa15\ICAM555_ROS488_VECad647_placa15_.2023-06-05-13-58-53	C:\Users\EVOS\Documents\Miriam\05-06-23_HAEC_siRNA_placa15\ICAM555_ROS488_VECad647_placa15_.2023-06-05-13-58-53	C:\Users\EVOS\Documents\Miriam\05-06-23_HAEC_siRNA_placa15\ICAM555_ROS488_VECad647_placa15_.2023-06-05-13-58-53	C:\Users\EVOS\Documents\Miriam\05-06-23_HAEC_siRNA_placa15\ICAM555_ROS488_VECad647_placa15_.2023-06-05-13-58-53	Done	255	255
-1	-1	-1	-1	722.0	0.0	0.0	1.984375	0.0	4.53125	ICAM555_ROS488_VECad647_placa15__Plate_D_p00_0_C05f03d0.TIF	ICAM555_ROS488_VECad647_placa15__Plate_D_p00_0_C05f03d2.TIF	ICAM555_ROS488_VECad647_placa15__Plate_D_p00_0_C05f03d1.TIF	ICAM555_ROS488_VECad647_placa15__Plate_D_p00_0_C05f03d3.TIF	0	0	0	0	172	1	1536	1536	1536	1536	172	b'eLuCHPahG223DJLSiZx2i7OBKSirjLZbBn8cjbaRhkIsjbbHhkY8GVMpnkDVlB0AIzgZtw=='	85a9ab6f20cd48a83cf4a57eab5ae9f8	b6cb937d8028a185b56a8687e97cf4c7	ca3cec7dc83aaba260632be6ffbd6d0f	d4cff3e3fd457fdd635976ee6558e9bd	1027.3529435502278	760.8733246124445	0.0	1010.906536827101	785.1365800865801	0.0	0	0	0	0	0	0	0	C:\Users\EVOS\Documents\Miriam\05-06-23_HAEC_siRNA_placa15\ICAM555_ROS488_VECad647_placa15_.2023-06-05-13-58-53	C:\Users\EVOS\Documents\Miriam\05-06-23_HAEC_siRNA_placa15\ICAM555_ROS488_VECad647_placa15_.2023-06-05-13-58-53	C:\Users\EVOS\Documents\Miriam\05-06-23_HAEC_siRNA_placa15\ICAM555_ROS488_VECad647_placa15_.2023-06-05-13-58-53	C:\Users\EVOS\Documents\Miriam\05-06-23_HAEC_siRNA_placa15\ICAM555_ROS488_VECad647_placa15_.2023-06-05-13-58-53	Done	255	255
-1	-1	-1	-1	647.0	0.0	0.0	2.015625	0.0	4.46875	ICAM555_ROS488_VECad647_placa15__Plate_D_p00_0_C05f04d0.TIF	ICAM555_ROS488_VECad647_placa15__Plate_D_p00_0_C05f04d2.TIF	ICAM555_ROS488_VECad647_placa15__Plate_D_p00_0_C05f04d1.TIF	ICAM555_ROS488_VECad647_placa15__Plate_D_p00_0_C05f04d3.TIF	0	0	0	0	173	1	1536	1536	1536	1536	173	b'eLuCHPahG223DJLSiZx2i7OBaZqByWi7ZQjE0WgbaSjE0mh7bGjEkzGV4glUTdkBAC5cGbs='	eab4cf0c6c403924ce9872622dbf2ce0	0ca5231f5588015252cc7ad91490f37f	e0c7195a4792bc99e8fad1866567193b	0354d680ce4d1bfa0891ff167d30deb7	1094.1832065174067	759.7251895913755	0.0	1125.5765765765766	751.0717821782179	0.0	0	0	0	0	0	0	0	C:\Users\EVOS\Documents\Miriam\05-06-23_HAEC_siRNA_placa15\ICAM555_ROS488_VECad647_placa15_.2023-06-05-13-58-53	C:\Users\EVOS\Documents\Miriam\05-06-23_HAEC_siRNA_placa15\ICAM555_ROS488_VECad647_placa15_.2023-06-05-13-58-53	C:\Users\EVOS\Documents\Miriam\05-06-23_HAEC_siRNA_placa15\ICAM555_ROS488_VECad647_placa15_.2023-06-05-13-58-53	C:\Users\EVOS\Documents\Miriam\05-06-23_HAEC_siRNA_placa15\ICAM555_ROS488_VECad647_placa15_.2023-06-05-13-58-53	Done	255	255
-1	-1	-1	-1	772.0	0.0	0.0	1.96875	0.0	4.765625	ICAM555_ROS488_VECad647_placa15__Plate_D_p00_0_C05f05d0.TIF	ICAM555_ROS488_VECad647_placa15__Plate_D_p00_0_C05f05d2.TIF	ICAM555_ROS488_VECad647_placa15__Plate_D_p00_0_C05f05d1.TIF	ICAM555_ROS488_VECad647_placa15__Plate_D_p00_0_C05f05d3.TIF	0	0	0	0	174	1	1536	1536	1536	1536	174	b'eLuCHPahG223DJLSiZx2i7OBaZqB6Wi7ZQjE0WgbaSjE0mh7bGjEkzGV4glUTdkBADmAGb8='	c77df9a54ef06dd24e4ce771d52780d9	3de276ed098eaa92740bd19ee18b0333	15b362bd19c21f4f1d04b266dc996981	3d1dfb59412fb3ce09e4bb446ef57365	1057.602692612959	742.1081909789095	0.0	1090.550871922454	709.8477505718885	0.0	0	0	0	0	0	0	0	C:\Users\EVOS\Documents\Miriam\05-06-23_HAEC_siRNA_placa15\ICAM555_ROS488_VECad647_placa15_.2023-06-05-13-58-53	C:\Users\EVOS\Documents\Miriam\05-06-23_HAEC_siRNA_placa15\ICAM555_ROS488_VECad647_placa15_.2023-06-05-13-58-53	C:\Users\EVOS\Documents\Miriam\05-06-23_HAEC_siRNA_placa15\ICAM555_ROS488_VECad647_placa15_.2023-06-05-13-58-53	C:\Users\EVOS\Documents\Miriam\05-06-23_HAEC_siRNA_placa15\ICAM555_ROS488_VECad647_placa15_.2023-06-05-13-58-53	Done	255	255
-1	-1	-1	-1	834.0	0.0	0.0	2.0	0.0	4.734375	ICAM555_ROS488_VECad647_placa15__Plate_D_p00_0_C05f06d0.TIF	ICAM555_ROS488_VECad647_placa15__Plate_D_p00_0_C05f06d2.TIF	ICAM555_ROS488_VECad647_placa15__Plate_D_p00_0_C05f06d1.TIF	ICAM555_ROS488_VECad647_placa15__Plate_D_p00_0_C05f06d3.TIF	0	0	0	0	175	1	1536	1536	1536	1536	175	b'eLuCHPahG223DJLSiZx2i7OB6Wi7ZWjE0WgbaSjE0mh7bGjEkzGV4glUTdkBAESkGcM='	736bf7f94b60c7dcdd164a324033ec8a	4c1362a265f4a540cba4275c2bf8f8c5	dee4b36fdf6b74d8e65e5806a09f628d	d8e762768d3218f073b59a51bc840f4e	1056.886896173725	706.0853274233094	0.0	1081.4797415852333	688.5675244891065	0.0	0	0	0	0	0	0	0	C:\Users\EVOS\Documents\Miriam\05-06-23_HAEC_siRNA_placa15\ICAM555_ROS488_VECad647_placa15_.2023-06-05-13-58-53	C:\Users\EVOS\Documents\Miriam\05-06-23_HAEC_siRNA_placa15\ICAM555_ROS488_VECad647_placa15_.2023-06-05-13-58-53	C:\Users\EVOS\Documents\Miriam\05-06-23_HAEC_siRNA_placa15\ICAM555_ROS488_VECad647_placa15_.2023-06-05-13-58-53	C:\Users\EVOS\Documents\Miriam\05-06-23_HAEC_siRNA_placa15\ICAM555_ROS488_VECad647_placa15_.2023-06-05-13-58-53	Done	255	255
-1	-1	-1	-1	1014.0	0.0	0.0	2.0	0.0	5.09375	ICAM555_ROS488_VECad647_placa15__Plate_D_p00_0_C05f07d0.TIF	ICAM555_ROS488_VECad647_placa15__Plate_D_p00_0_C05f07d2.TIF	ICAM555_ROS488_VECad647_placa15__Plate_D_p00_0_C05f07d1.TIF	ICAM555_ROS488_VECad647_placa15__Plate_D_p00_0_C05f07d3.TIF	0	0	0	0	176	1	1536	1536	1536	1536	176	b'eLuCHPahG223DJLSiZx2i7OBaZqB+Wi7ZQjE0WgbaSjE0mh7bGjEkzGV4glUTdkBAE/IGcc='	7575c6ed54cb50f7397916413923a885	30171bbed38c33454a23d91164b234b2	342e54e359bfb58f9f79850b87c75c29	41b919e9074b70b3e556d67d6e3935a6	1046.8375107624138	762.8335949836335	0.0	1081.274220073059	753.507687250491	0.0	0	0	0	0	0	0	0	C:\Users\EVOS\Documents\Miriam\05-06-23_HAEC_siRNA_placa15\ICAM555_ROS488_VECad647_placa15_.2023-06-05-13-58-53	C:\Users\EVOS\Documents\Miriam\05-06-23_HAEC_siRNA_placa15\ICAM555_ROS488_VECad647_placa15_.2023-06-05-13-58-53	C:\Users\EVOS\Documents\Miriam\05-06-23_HAEC_siRNA_placa15\ICAM555_ROS488_VECad647_placa15_.2023-06-05-13-58-53	C:\Users\EVOS\Documents\Miriam\05-06-23_HAEC_siRNA_placa15\ICAM555_ROS488_VECad647_placa15_.2023-06-05-13-58-53	Done	255	255
-1	-1	-1	-1	1117.0	0.0	0.0	2.0	0.0	5.3125	ICAM555_ROS488_VECad647_placa15__Plate_D_p00_0_C05f08d0.TIF	ICAM555_ROS488_VECad647_placa15__Plate_D_p00_0_C05f08d2.TIF	ICAM555_ROS488_VECad647_placa15__Plate_D_p00_0_C05f08d1.TIF	ICAM555_ROS488_VECad647_placa15__Plate_D_p00_0_C05f08d3.TIF	0	0	0	0	177	1	1536	1536	1536	1536	177	b'eLuCHPahG223DJLSiZx2i7OBaZqBxWi7ZQjE0WgbaSjE0mh7bGjEkzGV4glUTdkBAFrsGcs='	faa11937364ec72355116c7eae44ddf5	fc5cf6394ddf26483cde7a8de1933e3c	9db71b6b1279bfa1ea24c33f1e69cb9c	32afcd4620ca0bf18b8c9aa6ae2ccdf9	991.0050951459277	777.3970715757682	0.0	966.4946619217081	784.0623052959502	0.0	0	0	0	0	0	0	0	C:\Users\EVOS\Documents\Miriam\05-06-23_HAEC_siRNA_placa15\ICAM555_ROS488_VECad647_placa15_.2023-06-05-13-58-53	C:\Users\EVOS\Documents\Miriam\05-06-23_HAEC_siRNA_placa15\ICAM555_ROS488_VECad647_placa15_.2023-06-05-13-58-53	C:\Users\EVOS\Documents\Miriam\05-06-23_HAEC_siRNA_placa15\ICAM555_ROS488_VECad647_placa15_.2023-06-05-13-58-53	C:\Users\EVOS\Documents\Miriam\05-06-23_HAEC_siRNA_placa15\ICAM555_ROS488_VECad647_placa15_.2023-06-05-13-58-53	Done	255	255
-1	-1	-1	-1	907.0	0.0	0.0	2.0	0.0	4.96875	ICAM555_ROS488_VECad647_placa15__Plate_D_p00_0_C05f09d0.TIF	ICAM555_ROS488_VECad647_placa15__Plate_D_p00_0_C05f09d2.TIF	ICAM555_ROS488_VECad647_placa15__Plate_D_p00_0_C05f09d1.TIF	ICAM555_ROS488_VECad647_placa15__Plate_D_p00_0_C05f09d3.TIF	0	0	0	0	178	1	1536	1536	1536	1536	178	b'eLuCHPahG223DJLSiZx2i7OBKaj5OdpuGfxxNNpGGgqxNNoeGxrxZEyleAJVU3YAZhAZzw=='	d46f082a1bc115135694e243a95012ef	70d81f54750d9202efe2bd968b98068d	f9008dd9abd1dc1234a4e57ab4d1e5f5	c2ab18ee357eab2400784c7bc35409ba	949.7006421587304	804.605844963449	0.0	909.641651031895	831.5673981191222	0.0	0	0	0	0	0	0	0	C:\Users\EVOS\Documents\Miriam\05-06-23_HAEC_siRNA_placa15\ICAM555_ROS488_VECad647_placa15_.2023-06-05-13-58-53	C:\Users\EVOS\Documents\Miriam\05-06-23_HAEC_siRNA_placa15\ICAM555_ROS488_VECad647_placa15_.2023-06-05-13-58-53	C:\Users\EVOS\Documents\Miriam\05-06-23_HAEC_siRNA_placa15\ICAM555_ROS488_VECad647_placa15_.2023-06-05-13-58-53	C:\Users\EVOS\Documents\Miriam\05-06-23_HAEC_siRNA_placa15\ICAM555_ROS488_VECad647_placa15_.2023-06-05-13-58-53	Done	255	255
-1	-1	-1	-1	1110.0	0.0	0.0	1.984375	0.0	5.109375	ICAM555_ROS488_VECad647_placa15__Plate_D_p00_0_C05f10d0.TIF	ICAM555_ROS488_VECad647_placa15__Plate_D_p00_0_C05f10d2.TIF	ICAM555_ROS488_VECad647_placa15__Plate_D_p00_0_C05f10d1.TIF	ICAM555_ROS488_VECad647_placa15__Plate_D_p00_0_C05f10d3.TIF	0	0	0	0	179	1	1536	1536	1536	1536	179	b'eLuCHPahG223DJLSiZx2i7OBaZrh6BDEUIij0TbSUIil0fbY0IgnYyrFE6iasgMADPQZrw=='	636b26d5d55576c6e447276ccf71cb67	4ee3b0300875eb9b76ef1fd71d0205ec	18ddfde5ba6e1c9db2669c9314d56a70	51048b5a39ed0345dc44659b49086c69	1043.3864085531975	788.838630067573	0.0	1045.3291998212535	795.4514277241145	0.0	0	0	0	0	0	0	0	C:\Users\EVOS\Documents\Miriam\05-06-23_HAEC_siRNA_placa15\ICAM555_ROS488_VECad647_placa15_.2023-06-05-13-58-53	C:\Users\EVOS\Documents\Miriam\05-06-23_HAEC_siRNA_placa15\ICAM555_ROS488_VECad647_placa15_.2023-06-05-13-58-53	C:\Users\EVOS\Documents\Miriam\05-06-23_HAEC_siRNA_placa15\ICAM555_ROS488_VECad647_placa15_.2023-06-05-13-58-53	C:\Users\EVOS\Documents\Miriam\05-06-23_HAEC_siRNA_placa15\ICAM555_ROS488_VECad647_placa15_.2023-06-05-13-58-53	Done	255	255
-1	-1	-1	-1	822.0	0.0	0.0	2.0	0.0	4.8125	ICAM555_ROS488_VECad647_placa15__Plate_D_p00_0_C05f11d0.TIF	ICAM555_ROS488_VECad647_placa15__Plate_D_p00_0_C05f11d2.TIF	ICAM555_ROS488_VECad647_placa15__Plate_D_p00_0_C05f11d1.TIF	ICAM555_ROS488_VECad647_placa15__Plate_D_p00_0_C05f11d3.TIF	0	0	0	0	180	1	1536	1536	1536	1536	180	b'eLuCHPahG223DJLSiZx2i7OBaZqh4Wi7ZQjE0WgbaSjE0mh7bGjEkzGV4glUTdkBABgYGbM='	86a458424ad0234119971bb9b55a9e2c	802fe6e0da5b9e7a923cabf7c4eb4e32	55fdef7a165943910c60c91e0a14f2bc	5149f87f315bdc3b97b7c966b1defbc5	1059.137048086955	778.5068795145269	0.0	1099.6293597617719	792.1317358015119	0.0	0	0	0	0	0	0	0	C:\Users\EVOS\Documents\Miriam\05-06-23_HAEC_siRNA_placa15\ICAM555_ROS488_VECad647_placa15_.2023-06-05-13-58-53	C:\Users\EVOS\Documents\Miriam\05-06-23_HAEC_siRNA_placa15\ICAM555_ROS488_VECad647_placa15_.2023-06-05-13-58-53	C:\Users\EVOS\Documents\Miriam\05-06-23_HAEC_siRNA_placa15\ICAM555_ROS488_VECad647_placa15_.2023-06-05-13-58-53	C:\Users\EVOS\Documents\Miriam\05-06-23_HAEC_siRNA_placa15\ICAM555_ROS488_VECad647_placa15_.2023-06-05-13-58-53	Done	255	255
-1	-1	-1	-1	851.0	0.0	0.0	2.03125	0.0	4.765625	ICAM555_ROS488_VECad647_placa15__Plate_D_p00_0_C06f00d0.TIF	ICAM555_ROS488_VECad647_placa15__Plate_D_p00_0_C06f00d2.TIF	ICAM555_ROS488_VECad647_placa15__Plate_D_p00_0_C06f00d1.TIF	ICAM555_ROS488_VECad647_placa15__Plate_D_p00_0_C06f00d3.TIF	0	0	0	0	181	1	1536	1536	1536	1536	181	b'eLuCHPahG223DJLSiZx2i7OB2egQxNCIo9E20lCIpdH22NCIJ2MqxROomrIDAAz8Ga8='	74ba4260107f654999c0cbd7a628753a	c0d8f05e559e0b16ad981a4e3c5a2c9b	75ff4af628be99cb8b4893df5b2c3cc1	c2348d09aa8a20943e68ff56d43cfafc	1069.718054550894	775.9131736618061	0.0	1108.3183279742766	791.9828571428571	0.0	0	0	0	0	0	0	0	C:\Users\EVOS\Documents\Miriam\05-06-23_HAEC_siRNA_placa15\ICAM555_ROS488_VECad647_placa15_.2023-06-05-13-58-53	C:\Users\EVOS\Documents\Miriam\05-06-23_HAEC_siRNA_placa15\ICAM555_ROS488_VECad647_placa15_.2023-06-05-13-58-53	C:\Users\EVOS\Documents\Miriam\05-06-23_HAEC_siRNA_placa15\ICAM555_ROS488_VECad647_placa15_.2023-06-05-13-58-53	C:\Users\EVOS\Documents\Miriam\05-06-23_HAEC_siRNA_placa15\ICAM555_ROS488_VECad647_placa15_.2023-06-05-13-58-53	Done	255	255
-1	-1	-1	-1	916.0	0.0	0.0	1.984375	0.0	5.140625	ICAM555_ROS488_VECad647_placa15__Plate_D_p00_0_C06f01d0.TIF	ICAM555_ROS488_VECad647_placa15__Plate_D_p00_0_C06f01d2.TIF	ICAM555_ROS488_VECad647_placa15__Plate_D_p00_0_C06f01d1.TIF	ICAM555_ROS488_VECad647_placa15__Plate_D_p00_0_C06f01d3.TIF	0	0	0	0	182	1	1536	1536	1536	1536	182	b'eLuCHPahG223DJLSiZx2i7OBWZqB4Wi7ZQjE0WgbaSjE0mh7bGjEkzGV4glUTdkBABggGbM='	2ae71ee7c992dd7c90464ecc5ee42c06	20c34464558650a45a13c8368cb2771b	acad8cca19483f0103ade37177aced30	ae3d4246da217dffc8330948a79599ab	1014.9361467297358	736.9727999559294	0.0	1010.9488078541374	721.3450973855417	0.0	0	0	0	0	0	0	0	C:\Users\EVOS\Documents\Miriam\05-06-23_HAEC_siRNA_placa15\ICAM555_ROS488_VECad647_placa15_.2023-06-05-13-58-53	C:\Users\EVOS\Documents\Miriam\05-06-23_HAEC_siRNA_placa15\ICAM555_ROS488_VECad647_placa15_.2023-06-05-13-58-53	C:\Users\EVOS\Documents\Miriam\05-06-23_HAEC_siRNA_placa15\ICAM555_ROS488_VECad647_placa15_.2023-06-05-13-58-53	C:\Users\EVOS\Documents\Miriam\05-06-23_HAEC_siRNA_placa15\ICAM555_ROS488_VECad647_placa15_.2023-06-05-13-58-53	Done	255	255
-1	-1	-1	-1	659.0	0.0	0.0	2.03125	0.0	4.546875	ICAM555_ROS488_VECad647_placa15__Plate_D_p00_0_C06f02d0.TIF	ICAM555_ROS488_VECad647_placa15__Plate_D_p00_0_C06f02d2.TIF	ICAM555_ROS488_VECad647_placa15__Plate_D_p00_0_C06f02d1.TIF	ICAM555_ROS488_VECad647_placa15__Plate_D_p00_0_C06f02d3.TIF	0	0	0	0	183	1	1536	1536	1536	1536	183	b'eLuCHPahG223DJLSiZx2i7OBWZqB0Wi7ZQjE0WgbaSjE0mh7bGjEkzGV4glUTdkBACNEGbc='	cd7f34d7e31bea8485ca4096255201cf	7dc0bfc95aa5701a78e72637b7ffc5d4	d8eefd2ad3afb8ef138b5f63de521556	3862fbbf52a84f88100f78a8ac3e1dc4	1042.7693538429903	792.444864446443	0.0	1049.0643776824033	815.9864864864865	0.0	0	0	0	0	0	0	0	C:\Users\EVOS\Documents\Miriam\05-06-23_HAEC_siRNA_placa15\ICAM555_ROS488_VECad647_placa15_.2023-06-05-13-58-53	C:\Users\EVOS\Documents\Miriam\05-06-23_HAEC_siRNA_placa15\ICAM555_ROS488_VECad647_placa15_.2023-06-05-13-58-53	C:\Users\EVOS\Documents\Miriam\05-06-23_HAEC_siRNA_placa15\ICAM555_ROS488_VECad647_placa15_.2023-06-05-13-58-53	C:\Users\EVOS\Documents\Miriam\05-06-23_HAEC_siRNA_placa15\ICAM555_ROS488_VECad647_placa15_.2023-06-05-13-58-53	Done	255	255
-1	-1	-1	-1	711.0	0.0	0.0	2.0	0.0	4.234375	ICAM555_ROS488_VECad647_placa15__Plate_D_p00_0_C06f03d0.TIF	ICAM555_ROS488_VECad647_placa15__Plate_D_p00_0_C06f03d2.TIF	ICAM555_ROS488_VECad647_placa15__Plate_D_p00_0_C06f03d1.TIF	ICAM555_ROS488_VECad647_placa15__Plate_D_p00_0_C06f03d3.TIF	0	0	0	0	184	1	1536	1536	1536	1536	184	b'eLuCHPahG223DJLSiZx2i7OBGSirjLZbBn8cjbaRhkIsjbbHhkY8GVMpnkDVlB0ALmgZuw=='	d4801c924f591940c00b3ece3d8ec267	5b7061b70a37778a8be7a65f14775a7b	c6fa9c7fcc84a1279628cd7babdaf09a	53ea3502c91ebb8503024a27a216783b	1040.9462318974474	774.62478563486	0.0	1078.9113149847094	773.6030303030303	0.0	0	0	0	0	0	0	0	C:\Users\EVOS\Documents\Miriam\05-06-23_HAEC_siRNA_placa15\ICAM555_ROS488_VECad647_placa15_.2023-06-05-13-58-53	C:\Users\EVOS\Documents\Miriam\05-06-23_HAEC_siRNA_placa15\ICAM555_ROS488_VECad647_placa15_.2023-06-05-13-58-53	C:\Users\EVOS\Documents\Miriam\05-06-23_HAEC_siRNA_placa15\ICAM555_ROS488_VECad647_placa15_.2023-06-05-13-58-53	C:\Users\EVOS\Documents\Miriam\05-06-23_HAEC_siRNA_placa15\ICAM555_ROS488_VECad647_placa15_.2023-06-05-13-58-53	Done	255	255
-1	-1	-1	-1	621.0	0.0	0.0	2.015625	0.0	4.21875	ICAM555_ROS488_VECad647_placa15__Plate_D_p00_0_C06f04d0.TIF	ICAM555_ROS488_VECad647_placa15__Plate_D_p00_0_C06f04d2.TIF	ICAM555_ROS488_VECad647_placa15__Plate_D_p00_0_C06f04d1.TIF	ICAM555_ROS488_VECad647_placa15__Plate_D_p00_0_C06f04d3.TIF	0	0	0	0	185	1	1536	1536	1536	1536	185	b'eLuCHPahG223DJLSiZx2i7OBWZqByWi7ZQjE0WgbaSjE0mh7bGjEkzGV4glUTdkBADmMGb8='	07466d52974c0185f7dd8d9b2d8c877d	4dd387348df8355f6c792d7bcb581d72	680434239c83e6ca1aff0abcf6250ed4	ff725964856dbbb0439022428ed2e40c	1150.5868738015758	765.9810975373724	0.0	1175.0773480662983	775.1287878787879	0.0	0	0	0	0	0	0	0	C:\Users\EVOS\Documents\Miriam\05-06-23_HAEC_siRNA_placa15\ICAM555_ROS488_VECad647_placa15_.2023-06-05-13-58-53	C:\Users\EVOS\Documents\Miriam\05-06-23_HAEC_siRNA_placa15\ICAM555_ROS488_VECad647_placa15_.2023-06-05-13-58-53	C:\Users\EVOS\Documents\Miriam\05-06-23_HAEC_siRNA_placa15\ICAM555_ROS488_VECad647_placa15_.2023-06-05-13-58-53	C:\Users\EVOS\Documents\Miriam\05-06-23_HAEC_siRNA_placa15\ICAM555_ROS488_VECad647_placa15_.2023-06-05-13-58-53	Done	255	255
-1	-1	-1	-1	858.0	0.0	0.0	2.015625	0.0	4.796875	ICAM555_ROS488_VECad647_placa15__Plate_D_p00_0_C06f05d0.TIF	ICAM555_ROS488_VECad647_placa15__Plate_D_p00_0_C06f05d2.TIF	ICAM555_ROS488_VECad647_placa15__Plate_D_p00_0_C06f05d1.TIF	ICAM555_ROS488_VECad647_placa15__Plate_D_p00_0_C06f05d3.TIF	0	0	0	0	186	1	1536	1536	1536	1536	186	b'eLuCHPahG223DJLSiZx2i7OBWZqB6Wi7ZQjE0WgbaSjE0mh7bGjEkzGV4glUTdkBAESwGcM='	7987b33311663dce9dfdd7c1caa547e7	5da81f6715de4d817a15e72e4b0d461e	b9451a8bc0b4790d592949fd40c9a54c	bd7b2ca3dab92c8145692d434b8dc323	1016.4284987852842	792.845686172664	0.0	1002.6343557098766	817.8475144244301	0.0	0	0	0	0	0	0	0	C:\Users\EVOS\Documents\Miriam\05-06-23_HAEC_siRNA_placa15\ICAM555_ROS488_VECad647_placa15_.2023-06-05-13-58-53	C:\Users\EVOS\Documents\Miriam\05-06-23_HAEC_siRNA_placa15\ICAM555_ROS488_VECad647_placa15_.2023-06-05-13-58-53	C:\Users\EVOS\Documents\Miriam\05-06-23_HAEC_siRNA_placa15\ICAM555_ROS488_VECad647_placa15_.2023-06-05-13-58-53	C:\Users\EVOS\Documents\Miriam\05-06-23_HAEC_siRNA_placa15\ICAM555_ROS488_VECad647_placa15_.2023-06-05-13-58-53	Done	255	255
-1	-1	-1	-1	876.0	0.0	0.0	2.015625	0.0	4.6875	ICAM555_ROS488_VECad647_placa15__Plate_D_p00_0_C06f06d0.TIF	ICAM555_ROS488_VECad647_placa15__Plate_D_p00_0_C06f06d2.TIF	ICAM555_ROS488_VECad647_placa15__Plate_D_p00_0_C06f06d1.TIF	ICAM555_ROS488_VECad647_placa15__Plate_D_p00_0_C06f06d3.TIF	0	0	0	0	187	1	1536	1536	1536	1536	187	b'eLuCHPahG223DJLSiZx2i7OB2Wi7ZWjE0WgbaSjE0mh7bGjEkzGV4glUTdkBAE/UGcc='	6f244e37305a338d7c166506dd822648	94e7ecae29c969c1593e3557eb17b6ac	50aba99b6b6d64b7e32e298bdaf787fa	5ac6612319ff600d0e446e4d316d244f	1018.2666129908428	749.7997137186205	0.0	1030.074303835699	745.9926003290259	0.0	0	0	0	0	0	0	0	C:\Users\EVOS\Documents\Miriam\05-06-23_HAEC_siRNA_placa15\ICAM555_ROS488_VECad647_placa15_.2023-06-05-13-58-53	C:\Users\EVOS\Documents\Miriam\05-06-23_HAEC_siRNA_placa15\ICAM555_ROS488_VECad647_placa15_.2023-06-05-13-58-53	C:\Users\EVOS\Documents\Miriam\05-06-23_HAEC_siRNA_placa15\ICAM555_ROS488_VECad647_placa15_.2023-06-05-13-58-53	C:\Users\EVOS\Documents\Miriam\05-06-23_HAEC_siRNA_placa15\ICAM555_ROS488_VECad647_placa15_.2023-06-05-13-58-53	Done	255	255
-1	-1	-1	-1	1058.0	0.0	0.0	1.984375	0.0	5.328125	ICAM555_ROS488_VECad647_placa15__Plate_D_p00_0_C06f07d0.TIF	ICAM555_ROS488_VECad647_placa15__Plate_D_p00_0_C06f07d2.TIF	ICAM555_ROS488_VECad647_placa15__Plate_D_p00_0_C06f07d1.TIF	ICAM555_ROS488_VECad647_placa15__Plate_D_p00_0_C06f07d3.TIF	0	0	0	0	188	1	1536	1536	1536	1536	188	b'eLuCHPahG223DJLSiZx2i7OBWZqB+Wi7ZQjE0WgbaSjE0mh7bGjEkzGV4glUTdkBAFr4Gcs='	7bdf7d61663603af03d4cab877aa4b02	08cddcc3a41efe47e197fc45635745e1	1329c13d5e62d4d0687a15d79ac2129c	9ffc87fea03e34caa09ca9ccffb23ac3	1028.890639016774	761.0455565724224	0.0	1041.8667032967032	759.0789497708558	0.0	0	0	0	0	0	0	0	C:\Users\EVOS\Documents\Miriam\05-06-23_HAEC_siRNA_placa15\ICAM555_ROS488_VECad647_placa15_.2023-06-05-13-58-53	C:\Users\EVOS\Documents\Miriam\05-06-23_HAEC_siRNA_placa15\ICAM555_ROS488_VECad647_placa15_.2023-06-05-13-58-53	C:\Users\EVOS\Documents\Miriam\05-06-23_HAEC_siRNA_placa15\ICAM555_ROS488_VECad647_placa15_.2023-06-05-13-58-53	C:\Users\EVOS\Documents\Miriam\05-06-23_HAEC_siRNA_placa15\ICAM555_ROS488_VECad647_placa15_.2023-06-05-13-58-53	Done	255	255
-1	-1	-1	-1	1114.0	0.0	0.0	2.03125	0.0	5.296875	ICAM555_ROS488_VECad647_placa15__Plate_D_p00_0_C06f08d0.TIF	ICAM555_ROS488_VECad647_placa15__Plate_D_p00_0_C06f08d2.TIF	ICAM555_ROS488_VECad647_placa15__Plate_D_p00_0_C06f08d1.TIF	ICAM555_ROS488_VECad647_placa15__Plate_D_p00_0_C06f08d3.TIF	0	0	0	0	189	1	1536	1536	1536	1536	189	b'eLuCHPahG223DJLSiZx2i7OBWZqBxWi7ZQjE0WgbaSjE0mh7bGjEkzGV4glUTdkBAGYcGc8='	f68c156c0915f1fa00a10ce54e75cbb0	f3e8c76e3e7084e7d29b4bf563db18b1	bbfd8416658b290d65a4bd04a849ef3a	dd2144eaeb22e0eb6732ea070c0deaa2	1043.776863442919	758.1561305234192	0.0	1064.9843137254902	770.3211570751148	0.0	0	0	0	0	0	0	0	C:\Users\EVOS\Documents\Miriam\05-06-23_HAEC_siRNA_placa15\ICAM555_ROS488_VECad647_placa15_.2023-06-05-13-58-53	C:\Users\EVOS\Documents\Miriam\05-06-23_HAEC_siRNA_placa15\ICAM555_ROS488_VECad647_placa15_.2023-06-05-13-58-53	C:\Users\EVOS\Documents\Miriam\05-06-23_HAEC_siRNA_placa15\ICAM555_ROS488_VECad647_placa15_.2023-06-05-13-58-53	C:\Users\EVOS\Documents\Miriam\05-06-23_HAEC_siRNA_placa15\ICAM555_ROS488_VECad647_placa15_.2023-06-05-13-58-53	Done	255	255
-1	-1	-1	-1	1159.0	0.0	0.0	1.96875	0.0	5.515625	ICAM555_ROS488_VECad647_placa15__Plate_D_p00_0_C06f09d0.TIF	ICAM555_ROS488_VECad647_placa15__Plate_D_p00_0_C06f09d2.TIF	ICAM555_ROS488_VECad647_placa15__Plate_D_p00_0_C06f09d1.TIF	ICAM555_ROS488_VECad647_placa15__Plate_D_p00_0_C06f09d3.TIF	0	0	0	0	190	1	1536	1536	1536	1536	190	b'eLuCHPahG223DJLSiZx2i7OBGaj5OdpuGfxxNNpGGgqxNNoeGxrxZEyleAJVU3YAcUAZ0w=='	7982949a4cc4cb67317ae0ba16d14653	04f6b002241636579b82626aeae9a7bf	4f1e8b936416bee442de1737169c3610	448cbc815b54453c186a1ed85c82e30d	1045.9227403505613	768.5142098668925	0.0	1070.4421768707482	765.5818181818182	0.0	0	0	0	0	0	0	0	C:\Users\EVOS\Documents\Miriam\05-06-23_HAEC_siRNA_placa15\ICAM555_ROS488_VECad647_placa15_.2023-06-05-13-58-53	C:\Users\EVOS\Documents\Miriam\05-06-23_HAEC_siRNA_placa15\ICAM555_ROS488_VECad647_placa15_.2023-06-05-13-58-53	C:\Users\EVOS\Documents\Miriam\05-06-23_HAEC_siRNA_placa15\ICAM555_ROS488_VECad647_placa15_.2023-06-05-13-58-53	C:\Users\EVOS\Documents\Miriam\05-06-23_HAEC_siRNA_placa15\ICAM555_ROS488_VECad647_placa15_.2023-06-05-13-58-53	Done	255	255
-1	-1	-1	-1	1054.0	0.0	0.0	2.015625	0.0	5.328125	ICAM555_ROS488_VECad647_placa15__Plate_D_p00_0_C06f10d0.TIF	ICAM555_ROS488_VECad647_placa15__Plate_D_p00_0_C06f10d2.TIF	ICAM555_ROS488_VECad647_placa15__Plate_D_p00_0_C06f10d1.TIF	ICAM555_ROS488_VECad647_placa15__Plate_D_p00_0_C06f10d3.TIF	0	0	0	0	191	1	1536	1536	1536	1536	191	b'eLuCHPahG223DJLSiZx2i7OBWZrh6BDEUIij0TbSUIil0fbY0IgnYyrFE6iasgMAGCQZsw=='	8f1333996f9cafcb829fa2252ddc7857	49b8f4f8cb271c2fa0821bd5fe687d55	9570a104500288dd0bd15c81895214ad	8e8dfa1355526ceeb8a7cbb292461b12	1052.5429161609827	766.9013509787321	0.0	1074.268970577708	762.3602233436127	0.0	0	0	0	0	0	0	0	C:\Users\EVOS\Documents\Miriam\05-06-23_HAEC_siRNA_placa15\ICAM555_ROS488_VECad647_placa15_.2023-06-05-13-58-53	C:\Users\EVOS\Documents\Miriam\05-06-23_HAEC_siRNA_placa15\ICAM555_ROS488_VECad647_placa15_.2023-06-05-13-58-53	C:\Users\EVOS\Documents\Miriam\05-06-23_HAEC_siRNA_placa15\ICAM555_ROS488_VECad647_placa15_.2023-06-05-13-58-53	C:\Users\EVOS\Documents\Miriam\05-06-23_HAEC_siRNA_placa15\ICAM555_ROS488_VECad647_placa15_.2023-06-05-13-58-53	Done	255	255
-1	-1	-1	-1	742.0	0.0	0.0	2.015625	0.0	4.3125	ICAM555_ROS488_VECad647_placa15__Plate_D_p00_0_C06f11d0.TIF	ICAM555_ROS488_VECad647_placa15__Plate_D_p00_0_C06f11d2.TIF	ICAM555_ROS488_VECad647_placa15__Plate_D_p00_0_C06f11d1.TIF	ICAM555_ROS488_VECad647_placa15__Plate_D_p00_0_C06f11d3.TIF	0	0	0	0	192	1	1536	1536	1536	1536	192	b'eLuCHPahG223DJLSiZx2i7OBWZqh4Wi7ZQjE0WgbaSjE0mh7bGjEkzGV4glUTdkBACNIGbc='	842e47e3309f7208125af947e219413d	b030b18f994ce021fe1b65838bdcd90b	7ea78846e6642727c7ad76a5d73fc426	21ce32005ae043f067e44c5db87f5ce4	1135.4892572066963	733.5305777602871	0.0	1144.7486812768502	719.889576003772	0.0	0	0	0	0	0	0	0	C:\Users\EVOS\Documents\Miriam\05-06-23_HAEC_siRNA_placa15\ICAM555_ROS488_VECad647_placa15_.2023-06-05-13-58-53	C:\Users\EVOS\Documents\Miriam\05-06-23_HAEC_siRNA_placa15\ICAM555_ROS488_VECad647_placa15_.2023-06-05-13-58-53	C:\Users\EVOS\Documents\Miriam\05-06-23_HAEC_siRNA_placa15\ICAM555_ROS488_VECad647_placa15_.2023-06-05-13-58-53	C:\Users\EVOS\Documents\Miriam\05-06-23_HAEC_siRNA_placa15\ICAM555_ROS488_VECad647_placa15_.2023-06-05-13-58-53	Done	255	255
-1	-1	-1	-1	785.0	0.0	0.0	2.015625	0.0	4.46875	ICAM555_ROS488_VECad647_placa15__Plate_D_p00_0_C07f00d0.TIF	ICAM555_ROS488_VECad647_placa15__Plate_D_p00_0_C07f00d2.TIF	ICAM555_ROS488_VECad647_placa15__Plate_D_p00_0_C07f00d1.TIF	ICAM555_ROS488_VECad647_placa15__Plate_D_p00_0_C07f00d3.TIF	0	0	0	0	193	1	1536	1536	1536	1536	193	b'eLuCHPahG223DJLSiZx2i7OB+egQxNCIo9E20lCIpdH22NCIJ2MqxROomrIDABgsGbM='	0a206e5c38fc13573853a4572101c506	1b93c021777f60f60547264ba08c4764	f42a172e2b12def8243b0180bda04911	1722a1cea1c706f31a8ecaad38baa8ef	1062.4828597139722	783.4221158140965	0.0	1053.609329446064	780.6728971962617	0.0	0	0	0	0	0	0	0	C:\Users\EVOS\Documents\Miriam\05-06-23_HAEC_siRNA_placa15\ICAM555_ROS488_VECad647_placa15_.2023-06-05-13-58-53	C:\Users\EVOS\Documents\Miriam\05-06-23_HAEC_siRNA_placa15\ICAM555_ROS488_VECad647_placa15_.2023-06-05-13-58-53	C:\Users\EVOS\Documents\Miriam\05-06-23_HAEC_siRNA_placa15\ICAM555_ROS488_VECad647_placa15_.2023-06-05-13-58-53	C:\Users\EVOS\Documents\Miriam\05-06-23_HAEC_siRNA_placa15\ICAM555_ROS488_VECad647_placa15_.2023-06-05-13-58-53	Done	255	255
-1	-1	-1	-1	1126.0	0.0	0.0	2.0	0.0	5.21875	ICAM555_ROS488_VECad647_placa15__Plate_D_p00_0_C07f01d0.TIF	ICAM555_ROS488_VECad647_placa15__Plate_D_p00_0_C07f01d2.TIF	ICAM555_ROS488_VECad647_placa15__Plate_D_p00_0_C07f01d1.TIF	ICAM555_ROS488_VECad647_placa15__Plate_D_p00_0_C07f01d3.TIF	0	0	0	0	194	1	1536	1536	1536	1536	194	b'eLuCHPahG223DJLSiZx2i7OBeZqB4Wi7ZQjE0WgbaSjE0mh7bGjEkzGV4glUTdkBACNQGbc='	0cb158d53aa12af47b6499d64c07a622	573b663cd51d1efa4fda60b8e93117aa	83cd5138da4f832c64513384b1c68fbd	75c02f666b68ce57a33e1fff38945a0e	1249.5690777911134	664.547730165938	0.0	1369.4334801821465	587.937296529484	0.0	0	0	0	0	0	0	0	C:\Users\EVOS\Documents\Miriam\05-06-23_HAEC_siRNA_placa15\ICAM555_ROS488_VECad647_placa15_.2023-06-05-13-58-53	C:\Users\EVOS\Documents\Miriam\05-06-23_HAEC_siRNA_placa15\ICAM555_ROS488_VECad647_placa15_.2023-06-05-13-58-53	C:\Users\EVOS\Documents\Miriam\05-06-23_HAEC_siRNA_placa15\ICAM555_ROS488_VECad647_placa15_.2023-06-05-13-58-53	C:\Users\EVOS\Documents\Miriam\05-06-23_HAEC_siRNA_placa15\ICAM555_ROS488_VECad647_placa15_.2023-06-05-13-58-53	Done	255	255
-1	-1	-1	-1	493.0	0.0	0.0	2.015625	0.0	4.109375	ICAM555_ROS488_VECad647_placa15__Plate_D_p00_0_C07f02d0.TIF	ICAM555_ROS488_VECad647_placa15__Plate_D_p00_0_C07f02d2.TIF	ICAM555_ROS488_VECad647_placa15__Plate_D_p00_0_C07f02d1.TIF	ICAM555_ROS488_VECad647_placa15__Plate_D_p00_0_C07f02d3.TIF	0	0	0	0	195	1	1536	1536	1536	1536	195	b'eLuCHPahG223DJLSiZx2i7OBeZqB0Wi7ZQjE0WgbaSjE0mh7bGjEkzGV4glUTdkBAC50Gbs='	55f0361ea79d574991f6fca59a455abd	47ed3477ac72caeaba9c1880dd6cf420	ebf27b573cbac844b127e2c1f116eb13	cc5a363bc755311815548b17a0ca65db	1077.7027671869942	751.3669806741353	0.0	1089.6728232189973	741.4516908212561	0.0	0	0	0	0	0	0	0	C:\Users\EVOS\Documents\Miriam\05-06-23_HAEC_siRNA_placa15\ICAM555_ROS488_VECad647_placa15_.2023-06-05-13-58-53	C:\Users\EVOS\Documents\Miriam\05-06-23_HAEC_siRNA_placa15\ICAM555_ROS488_VECad647_placa15_.2023-06-05-13-58-53	C:\Users\EVOS\Documents\Miriam\05-06-23_HAEC_siRNA_placa15\ICAM555_ROS488_VECad647_placa15_.2023-06-05-13-58-53	C:\Users\EVOS\Documents\Miriam\05-06-23_HAEC_siRNA_placa15\ICAM555_ROS488_VECad647_placa15_.2023-06-05-13-58-53	Done	255	255
-1	-1	-1	-1	613.0	0.0	0.0	2.015625	0.0	4.296875	ICAM555_ROS488_VECad647_placa15__Plate_D_p00_0_C07f03d0.TIF	ICAM555_ROS488_VECad647_placa15__Plate_D_p00_0_C07f03d2.TIF	ICAM555_ROS488_VECad647_placa15__Plate_D_p00_0_C07f03d1.TIF	ICAM555_ROS488_VECad647_placa15__Plate_D_p00_0_C07f03d3.TIF	0	0	0	0	196	1	1536	1536	1536	1536	196	b'eLuCHPahG223DJLSiZx2i7OBOSirjLZbBn8cjbaRhkIsjbbHhkY8GVMpnkDVlB0AOZgZvw=='	dcd69d7c8281be4f8f44a47ce8847fdf	21e380b564452900c035e8f742be48ee	b546db0af83609ea400f3f0a0aa85efa	e3c1748e020da41d244d7821cd11adfe	1188.9725557724466	771.4812603402786	0.0	1234.2836879432625	784.7176165803108	0.0	0	0	0	0	0	0	0	C:\Users\EVOS\Documents\Miriam\05-06-23_HAEC_siRNA_placa15\ICAM555_ROS488_VECad647_placa15_.2023-06-05-13-58-53	C:\Users\EVOS\Documents\Miriam\05-06-23_HAEC_siRNA_placa15\ICAM555_ROS488_VECad647_placa15_.2023-06-05-13-58-53	C:\Users\EVOS\Documents\Miriam\05-06-23_HAEC_siRNA_placa15\ICAM555_ROS488_VECad647_placa15_.2023-06-05-13-58-53	C:\Users\EVOS\Documents\Miriam\05-06-23_HAEC_siRNA_placa15\ICAM555_ROS488_VECad647_placa15_.2023-06-05-13-58-53	Done	255	255
-1	-1	-1	-1	448.0	0.0	0.0	2.03125	0.0	3.9375	ICAM555_ROS488_VECad647_placa15__Plate_D_p00_0_C07f04d0.TIF	ICAM555_ROS488_VECad647_placa15__Plate_D_p00_0_C07f04d2.TIF	ICAM555_ROS488_VECad647_placa15__Plate_D_p00_0_C07f04d1.TIF	ICAM555_ROS488_VECad647_placa15__Plate_D_p00_0_C07f04d3.TIF	0	0	0	0	197	1	1536	1536	1536	1536	197	b'eLuCHPahG223DJLSiZx2i7OBeZqByWi7ZQjE0WgbaSjE0mh7bGjEkzGV4glUTdkBAES8GcM='	e5bec2a49c164b9cf3826f7213ababf7	aadb258b138cc0e4ffa0150bc1c14b3a	3557ed9534f369a26c83268aac200f3c	00203752c8db7d611fd4503ffd918c74	1153.9522636561212	720.8109169041735	0.0	1189.7083290522392	696.4917414838227	0.0	0	0	0	0	0	0	0	C:\Users\EVOS\Documents\Miriam\05-06-23_HAEC_siRNA_placa15\ICAM555_ROS488_VECad647_placa15_.2023-06-05-13-58-53	C:\Users\EVOS\Documents\Miriam\05-06-23_HAEC_siRNA_placa15\ICAM555_ROS488_VECad647_placa15_.2023-06-05-13-58-53	C:\Users\EVOS\Documents\Miriam\05-06-23_HAEC_siRNA_placa15\ICAM555_ROS488_VECad647_placa15_.2023-06-05-13-58-53	C:\Users\EVOS\Documents\Miriam\05-06-23_HAEC_siRNA_placa15\ICAM555_ROS488_VECad647_placa15_.2023-06-05-13-58-53	Done	255	255
-1	-1	-1	-1	790.0	0.0	0.0	2.0	0.0	4.75	ICAM555_ROS488_VECad647_placa15__Plate_D_p00_0_C07f05d0.TIF	ICAM555_ROS488_VECad647_placa15__Plate_D_p00_0_C07f05d2.TIF	ICAM555_ROS488_VECad647_placa15__Plate_D_p00_0_C07f05d1.TIF	ICAM555_ROS488_VECad647_placa15__Plate_D_p00_0_C07f05d3.TIF	0	0	0	0	198	1	1536	1536	1536	1536	198	b'eLuCHPahG223DJLSiZx2i7OBeZqB6Wi7ZQjE0WgbaSjE0mh7bGjEkzGV4glUTdkBAE/gGcc='	9c02f98647dd4927b60e4fb1f8aef085	d190346a54ca760026e955088212dc53	a846eafcc3ad5d1b6eb3287ec78a10bb	eaf7ee7766f6c890211d97e7df1e840e	1102.9889089221467	758.5562986915218	0.0	1142.6273640004451	733.0267701468076	0.0	0	0	0	0	0	0	0	C:\Users\EVOS\Documents\Miriam\05-06-23_HAEC_siRNA_placa15\ICAM555_ROS488_VECad647_placa15_.2023-06-05-13-58-53	C:\Users\EVOS\Documents\Miriam\05-06-23_HAEC_siRNA_placa15\ICAM555_ROS488_VECad647_placa15_.2023-06-05-13-58-53	C:\Users\EVOS\Documents\Miriam\05-06-23_HAEC_siRNA_placa15\ICAM555_ROS488_VECad647_placa15_.2023-06-05-13-58-53	C:\Users\EVOS\Documents\Miriam\05-06-23_HAEC_siRNA_placa15\ICAM555_ROS488_VECad647_placa15_.2023-06-05-13-58-53	Done	255	255
-1	-1	-1	-1	747.0	0.0	0.0	2.0	0.0	4.53125	ICAM555_ROS488_VECad647_placa15__Plate_D_p00_0_C07f06d0.TIF	ICAM555_ROS488_VECad647_placa15__Plate_D_p00_0_C07f06d2.TIF	ICAM555_ROS488_VECad647_placa15__Plate_D_p00_0_C07f06d1.TIF	ICAM555_ROS488_VECad647_placa15__Plate_D_p00_0_C07f06d3.TIF	0	0	0	0	199	1	1536	1536	1536	1536	199	b'eLuCHPahG223DJLSiZx2i7OB+Wi7ZWjE0WgbaSjE0mh7bGjEkzGV4glUTdkBAFsEGcs='	b14cf9a3dd1ada0bb73e946499b5892e	6bf376a3c7ee053813d3759bf0024c1a	fc5b9433e1a347db2f7634d973a118f4	43a6d2a75f16831eed361dd829948871	944.969132734169	740.6830767417968	0.0	902.2976939203354	729.3313432835821	0.0	0	0	0	0	0	0	0	C:\Users\EVOS\Documents\Miriam\05-06-23_HAEC_siRNA_placa15\ICAM555_ROS488_VECad647_placa15_.2023-06-05-13-58-53	C:\Users\EVOS\Documents\Miriam\05-06-23_HAEC_siRNA_placa15\ICAM555_ROS488_VECad647_placa15_.2023-06-05-13-58-53	C:\Users\EVOS\Documents\Miriam\05-06-23_HAEC_siRNA_placa15\ICAM555_ROS488_VECad647_placa15_.2023-06-05-13-58-53	C:\Users\EVOS\Documents\Miriam\05-06-23_HAEC_siRNA_placa15\ICAM555_ROS488_VECad647_placa15_.2023-06-05-13-58-53	Done	255	255
-1	-1	-1	-1	878.0	0.0	0.0	1.984375	0.0	4.734375	ICAM555_ROS488_VECad647_placa15__Plate_D_p00_0_C07f07d0.TIF	ICAM555_ROS488_VECad647_placa15__Plate_D_p00_0_C07f07d2.TIF	ICAM555_ROS488_VECad647_placa15__Plate_D_p00_0_C07f07d1.TIF	ICAM555_ROS488_VECad647_placa15__Plate_D_p00_0_C07f07d3.TIF	0	0	0	0	200	1	1536	1536	1536	1536	200	b'eLuCHPahG223DJLSiZx2i7OBeZqB+Wi7ZQjE0WgbaSjE0mh7bGjEkzGV4glUTdkBAGYoGc8='	85312002d4d44cb1756dba0c61373f55	39c25c2875423af9883177937135bb75	4326380bcfeca3cbdbb1ecc8ddf1d349	d0e158f7554159a9af8d6ad6da042c81	949.8102450624165	753.6814420724817	0.0	899.8014314575737	748.6357995302483	0.0	0	0	0	0	0	0	0	C:\Users\EVOS\Documents\Miriam\05-06-23_HAEC_siRNA_placa15\ICAM555_ROS488_VECad647_placa15_.2023-06-05-13-58-53	C:\Users\EVOS\Documents\Miriam\05-06-23_HAEC_siRNA_placa15\ICAM555_ROS488_VECad647_placa15_.2023-06-05-13-58-53	C:\Users\EVOS\Documents\Miriam\05-06-23_HAEC_siRNA_placa15\ICAM555_ROS488_VECad647_placa15_.2023-06-05-13-58-53	C:\Users\EVOS\Documents\Miriam\05-06-23_HAEC_siRNA_placa15\ICAM555_ROS488_VECad647_placa15_.2023-06-05-13-58-53	Done	255	255
-1	-1	-1	-1	1276.0	0.0	0.0	2.015625	0.0	5.5625	ICAM555_ROS488_VECad647_placa15__Plate_D_p00_0_C07f08d0.TIF	ICAM555_ROS488_VECad647_placa15__Plate_D_p00_0_C07f08d2.TIF	ICAM555_ROS488_VECad647_placa15__Plate_D_p00_0_C07f08d1.TIF	ICAM555_ROS488_VECad647_placa15__Plate_D_p00_0_C07f08d3.TIF	0	0	0	0	201	1	1536	1536	1536	1536	201	b'eLuCHPahG223DJLSiZx2i7OBeZqBxWi7ZQjE0WgbaSjE0mh7bGjEkzGV4glUTdkBAHFMGdM='	2976442ee76f43d274a8cb283a9000d5	fb6fb2ca0f1180fec7f8e69478cbbfcc	827aa862850b90ab493d2fabe0db02dd	9ef5ec8922a35c08101a46e6b3f6cebb	782.5030747675144	652.454779974358	0.0	681.0579487179486	580.2984180249281	0.0	0	0	0	0	0	0	0	C:\Users\EVOS\Documents\Miriam\05-06-23_HAEC_siRNA_placa15\ICAM555_ROS488_VECad647_placa15_.2023-06-05-13-58-53	C:\Users\EVOS\Documents\Miriam\05-06-23_HAEC_siRNA_placa15\ICAM555_ROS488_VECad647_placa15_.2023-06-05-13-58-53	C:\Users\EVOS\Documents\Miriam\05-06-23_HAEC_siRNA_placa15\ICAM555_ROS488_VECad647_placa15_.2023-06-05-13-58-53	C:\Users\EVOS\Documents\Miriam\05-06-23_HAEC_siRNA_placa15\ICAM555_ROS488_VECad647_placa15_.2023-06-05-13-58-53	Done	255	255
-1	-1	-1	-1	1087.0	0.0	0.0	2.03125	0.0	5.203125	ICAM555_ROS488_VECad647_placa15__Plate_D_p00_0_C07f09d0.TIF	ICAM555_ROS488_VECad647_placa15__Plate_D_p00_0_C07f09d2.TIF	ICAM555_ROS488_VECad647_placa15__Plate_D_p00_0_C07f09d1.TIF	ICAM555_ROS488_VECad647_placa15__Plate_D_p00_0_C07f09d3.TIF	0	0	0	0	202	1	1536	1536	1536	1536	202	b'eLuCHPahG223DJLSiZx2i7OBOaj5OdpuGfxxNNpGGgqxNNoeGxrxZEyleAJVU3YAfHAZ1w=='	9a2e1a0812be39da2588227be69cf76c	02a7060de6710fa7b70dd22d4150f000	63f940000f187f502f35fe2dd1dddf83	1ebb7369ff04f82b7c2b1b14207e6995	733.3510718907028	949.1748157920414	0.0	585.039408866995	1046.1904761904761	0.0	0	0	0	0	0	0	0	C:\Users\EVOS\Documents\Miriam\05-06-23_HAEC_siRNA_placa15\ICAM555_ROS488_VECad647_placa15_.2023-06-05-13-58-53	C:\Users\EVOS\Documents\Miriam\05-06-23_HAEC_siRNA_placa15\ICAM555_ROS488_VECad647_placa15_.2023-06-05-13-58-53	C:\Users\EVOS\Documents\Miriam\05-06-23_HAEC_siRNA_placa15\ICAM555_ROS488_VECad647_placa15_.2023-06-05-13-58-53	C:\Users\EVOS\Documents\Miriam\05-06-23_HAEC_siRNA_placa15\ICAM555_ROS488_VECad647_placa15_.2023-06-05-13-58-53	Done	255	255
-1	-1	-1	-1	924.0	0.0	0.0	2.0	0.0	4.75	ICAM555_ROS488_VECad647_placa15__Plate_D_p00_0_C07f10d0.TIF	ICAM555_ROS488_VECad647_placa15__Plate_D_p00_0_C07f10d2.TIF	ICAM555_ROS488_VECad647_placa15__Plate_D_p00_0_C07f10d1.TIF	ICAM555_ROS488_VECad647_placa15__Plate_D_p00_0_C07f10d3.TIF	0	0	0	0	203	1	1536	1536	1536	1536	203	b'eLuCHPahG223DJLSiZx2i7OBeZrh6BDEUIij0TbSUIil0fbY0IgnYyrFE6iasgMAI1QZtw=='	ac0b1b31cb8643710ee6987bf630c23d	f5de9342467b91cc48b58c775a2c18b6	92d99b45f9bdc80c5b68f332e24fd8f5	389221a53f213eeaf2ee6cedf881d647	1243.7637303581528	936.6056266234491	0.0	1327.0294923582073	1025.1063179347825	0.0	0	0	0	0	0	0	0	C:\Users\EVOS\Documents\Miriam\05-06-23_HAEC_siRNA_placa15\ICAM555_ROS488_VECad647_placa15_.2023-06-05-13-58-53	C:\Users\EVOS\Documents\Miriam\05-06-23_HAEC_siRNA_placa15\ICAM555_ROS488_VECad647_placa15_.2023-06-05-13-58-53	C:\Users\EVOS\Documents\Miriam\05-06-23_HAEC_siRNA_placa15\ICAM555_ROS488_VECad647_placa15_.2023-06-05-13-58-53	C:\Users\EVOS\Documents\Miriam\05-06-23_HAEC_siRNA_placa15\ICAM555_ROS488_VECad647_placa15_.2023-06-05-13-58-53	Done	255	255
-1	-1	-1	-1	429.0	0.0	0.0	2.0	0.0	4.0625	ICAM555_ROS488_VECad647_placa15__Plate_D_p00_0_C07f11d0.TIF	ICAM555_ROS488_VECad647_placa15__Plate_D_p00_0_C07f11d2.TIF	ICAM555_ROS488_VECad647_placa15__Plate_D_p00_0_C07f11d1.TIF	ICAM555_ROS488_VECad647_placa15__Plate_D_p00_0_C07f11d3.TIF	0	0	0	0	204	1	1536	1536	1536	1536	204	b'eLuCHPahG223DJLSiZx2i7OBeZqh4Wi7ZQjE0WgbaSjE0mh7bGjEkzGV4glUTdkBAC54Gbs='	75969a64a189f085c865020568c70b7c	35d2a41958b909ea24be216359c3b477	c1f624324b61b37d63e31fd96313a34c	a76a2457ca7a2a26e81cf28af276cd43	1115.3038732259963	797.0544419323141	0.0	1156.020618556701	776.7203065134099	0.0	0	0	0	0	0	0	0	C:\Users\EVOS\Documents\Miriam\05-06-23_HAEC_siRNA_placa15\ICAM555_ROS488_VECad647_placa15_.2023-06-05-13-58-53	C:\Users\EVOS\Documents\Miriam\05-06-23_HAEC_siRNA_placa15\ICAM555_ROS488_VECad647_placa15_.2023-06-05-13-58-53	C:\Users\EVOS\Documents\Miriam\05-06-23_HAEC_siRNA_placa15\ICAM555_ROS488_VECad647_placa15_.2023-06-05-13-58-53	C:\Users\EVOS\Documents\Miriam\05-06-23_HAEC_siRNA_placa15\ICAM555_ROS488_VECad647_placa15_.2023-06-05-13-58-53	Done	255	255
-1	-1	-1	-1	880.0	0.0	0.0	2.046875	0.0	5.3125	ICAM555_ROS488_VECad647_placa15__Plate_D_p00_0_C08f00d0.TIF	ICAM555_ROS488_VECad647_placa15__Plate_D_p00_0_C08f00d2.TIF	ICAM555_ROS488_VECad647_placa15__Plate_D_p00_0_C08f00d1.TIF	ICAM555_ROS488_VECad647_placa15__Plate_D_p00_0_C08f00d3.TIF	0	0	0	0	205	1	1536	1536	1536	1536	205	b'eLuCHPahG223DJLSiZx2i7OBxegQxNCIo9E20lCIpdH22NCIJ2MqxROomrIDACNcGbc='	c23924fdaaf6ab638eb5a276f68c51af	d3bb34c29ba4d47cbb505749a6011b4b	a567579245c7d7bc76b76d45ddfa14ee	8ba8784e26e862f3e65446db52325df8	1040.6320942092455	784.8237519804123	0.0	1044.6759730318274	791.9357630008525	0.0	0	0	0	0	0	0	0	C:\Users\EVOS\Documents\Miriam\05-06-23_HAEC_siRNA_placa15\ICAM555_ROS488_VECad647_placa15_.2023-06-05-13-58-53	C:\Users\EVOS\Documents\Miriam\05-06-23_HAEC_siRNA_placa15\ICAM555_ROS488_VECad647_placa15_.2023-06-05-13-58-53	C:\Users\EVOS\Documents\Miriam\05-06-23_HAEC_siRNA_placa15\ICAM555_ROS488_VECad647_placa15_.2023-06-05-13-58-53	C:\Users\EVOS\Documents\Miriam\05-06-23_HAEC_siRNA_placa15\ICAM555_ROS488_VECad647_placa15_.2023-06-05-13-58-53	Done	255	255
-1	-1	-1	-1	1018.0	0.0	0.0	2.0	0.0	5.3125	ICAM555_ROS488_VECad647_placa15__Plate_D_p00_0_C08f01d0.TIF	ICAM555_ROS488_VECad647_placa15__Plate_D_p00_0_C08f01d2.TIF	ICAM555_ROS488_VECad647_placa15__Plate_D_p00_0_C08f01d1.TIF	ICAM555_ROS488_VECad647_placa15__Plate_D_p00_0_C08f01d3.TIF	0	0	0	0	206	1	1536	1536	1536	1536	206	b'eLuCHPahG223DJLSiZx2i7OBRZqB4Wi7ZQjE0WgbaSjE0mh7bGjEkzGV4glUTdkBAC6AGbs='	6e720362cef399e8d008a5684d88ae42	556eb11fbc6ac649c9f8e0a21011e804	73a9c2321f632536788c58f6dadc5138	18d73d254e9618f76c8309ebc17b2107	1090.4386110052133	751.3706121780411	0.0	1134.0773868790795	746.4979762851478	0.0	0	0	0	0	0	0	0	C:\Users\EVOS\Documents\Miriam\05-06-23_HAEC_siRNA_placa15\ICAM555_ROS488_VECad647_placa15_.2023-06-05-13-58-53	C:\Users\EVOS\Documents\Miriam\05-06-23_HAEC_siRNA_placa15\ICAM555_ROS488_VECad647_placa15_.2023-06-05-13-58-53	C:\Users\EVOS\Documents\Miriam\05-06-23_HAEC_siRNA_placa15\ICAM555_ROS488_VECad647_placa15_.2023-06-05-13-58-53	C:\Users\EVOS\Documents\Miriam\05-06-23_HAEC_siRNA_placa15\ICAM555_ROS488_VECad647_placa15_.2023-06-05-13-58-53	Done	255	255
-1	-1	-1	-1	806.0	0.0	0.0	2.015625	0.0	5.015625	ICAM555_ROS488_VECad647_placa15__Plate_D_p00_0_C08f02d0.TIF	ICAM555_ROS488_VECad647_placa15__Plate_D_p00_0_C08f02d2.TIF	ICAM555_ROS488_VECad647_placa15__Plate_D_p00_0_C08f02d1.TIF	ICAM555_ROS488_VECad647_placa15__Plate_D_p00_0_C08f02d3.TIF	0	0	0	0	207	1	1536	1536	1536	1536	207	b'eLuCHPahG223DJLSiZx2i7OBRZqB0Wi7ZQjE0WgbaSjE0mh7bGjEkzGV4glUTdkBADmkGb8='	cd48ce1a5d0549516e3c984d838aa34f	c07d80302444dd1a6be2f96ac7f78262	4c01be1e5af18145e92055a39f46d31c	e2a2f6d3999a5f465f11578be37909ff	1104.2701534867192	787.1520693525378	0.0	1133.5023777692895	805.8822683854215	0.0	0	0	0	0	0	0	0	C:\Users\EVOS\Documents\Miriam\05-06-23_HAEC_siRNA_placa15\ICAM555_ROS488_VECad647_placa15_.2023-06-05-13-58-53	C:\Users\EVOS\Documents\Miriam\05-06-23_HAEC_siRNA_placa15\ICAM555_ROS488_VECad647_placa15_.2023-06-05-13-58-53	C:\Users\EVOS\Documents\Miriam\05-06-23_HAEC_siRNA_placa15\ICAM555_ROS488_VECad647_placa15_.2023-06-05-13-58-53	C:\Users\EVOS\Documents\Miriam\05-06-23_HAEC_siRNA_placa15\ICAM555_ROS488_VECad647_placa15_.2023-06-05-13-58-53	Done	255	255
-1	-1	-1	-1	777.0	0.0	0.0	1.96875	0.0	5.078125	ICAM555_ROS488_VECad647_placa15__Plate_D_p00_0_C08f03d0.TIF	ICAM555_ROS488_VECad647_placa15__Plate_D_p00_0_C08f03d2.TIF	ICAM555_ROS488_VECad647_placa15__Plate_D_p00_0_C08f03d1.TIF	ICAM555_ROS488_VECad647_placa15__Plate_D_p00_0_C08f03d3.TIF	0	0	0	0	208	1	1536	1536	1536	1536	208	b'eLuCHPahG223DJLSiZx2i7OBBSirjLZbBn8cjbaRhkIsjbbHhkY8GVMpnkDVlB0ARMgZww=='	a27f47780c5feaa7d71527d9704ab5dc	f870f6edb0519f52b6febbd7b78e0d7f	07b48cc0cd4827e48166e6367a788328	aeed4c728573480b97e12c21a5724605	1066.0343720714006	733.2912922035644	0.0	1076.5230024213074	725.5647921760391	0.0	0	0	0	0	0	0	0	C:\Users\EVOS\Documents\Miriam\05-06-23_HAEC_siRNA_placa15\ICAM555_ROS488_VECad647_placa15_.2023-06-05-13-58-53	C:\Users\EVOS\Documents\Miriam\05-06-23_HAEC_siRNA_placa15\ICAM555_ROS488_VECad647_placa15_.2023-06-05-13-58-53	C:\Users\EVOS\Documents\Miriam\05-06-23_HAEC_siRNA_placa15\ICAM555_ROS488_VECad647_placa15_.2023-06-05-13-58-53	C:\Users\EVOS\Documents\Miriam\05-06-23_HAEC_siRNA_placa15\ICAM555_ROS488_VECad647_placa15_.2023-06-05-13-58-53	Done	255	255
-1	-1	-1	-1	727.0	0.0	0.0	2.0	0.0	4.640625	ICAM555_ROS488_VECad647_placa15__Plate_D_p00_0_C08f04d0.TIF	ICAM555_ROS488_VECad647_placa15__Plate_D_p00_0_C08f04d2.TIF	ICAM555_ROS488_VECad647_placa15__Plate_D_p00_0_C08f04d1.TIF	ICAM555_ROS488_VECad647_placa15__Plate_D_p00_0_C08f04d3.TIF	0	0	0	0	209	1	1536	1536	1536	1536	209	b'eLuCHPahG223DJLSiZx2i7OBRZqByWi7ZQjE0WgbaSjE0mh7bGjEkzGV4glUTdkBAE/sGcc='	ed3aad4519b4a5fb369080ec000c6153	be914f4605171ed989696703b9e945ab	c18204e320b593c93618cf62e2b338dd	a0707ff0044fb0b5cd1e9ad64c18ff4b	1097.4953245843951	746.4088293402687	0.0	1120.1859838274934	743.8927335640138	0.0	0	0	0	0	0	0	0	C:\Users\EVOS\Documents\Miriam\05-06-23_HAEC_siRNA_placa15\ICAM555_ROS488_VECad647_placa15_.2023-06-05-13-58-53	C:\Users\EVOS\Documents\Miriam\05-06-23_HAEC_siRNA_placa15\ICAM555_ROS488_VECad647_placa15_.2023-06-05-13-58-53	C:\Users\EVOS\Documents\Miriam\05-06-23_HAEC_siRNA_placa15\ICAM555_ROS488_VECad647_placa15_.2023-06-05-13-58-53	C:\Users\EVOS\Documents\Miriam\05-06-23_HAEC_siRNA_placa15\ICAM555_ROS488_VECad647_placa15_.2023-06-05-13-58-53	Done	255	255
-1	-1	-1	-1	926.0	0.0	0.0	2.0	0.0	5.328125	ICAM555_ROS488_VECad647_placa15__Plate_D_p00_0_C08f05d0.TIF	ICAM555_ROS488_VECad647_placa15__Plate_D_p00_0_C08f05d2.TIF	ICAM555_ROS488_VECad647_placa15__Plate_D_p00_0_C08f05d1.TIF	ICAM555_ROS488_VECad647_placa15__Plate_D_p00_0_C08f05d3.TIF	0	0	0	0	210	1	1536	1536	1536	1536	210	b'eLuCHPahG223DJLSiZx2i7OBRZqB6Wi7ZQjE0WgbaSjE0mh7bGjEkzGV4glUTdkBAFsQGcs='	909bb8e3ac74acc52a6f3c44a418ab86	a2da754decf016385972270bb5f30553	6c3833acec0b3cd2e91571bdc1410b3b	4e5231f96091af934007981c64209584	1046.4032735986193	787.543410309914	0.0	1044.4302669717772	801.0992865383448	0.0	0	0	0	0	0	0	0	C:\Users\EVOS\Documents\Miriam\05-06-23_HAEC_siRNA_placa15\ICAM555_ROS488_VECad647_placa15_.2023-06-05-13-58-53	C:\Users\EVOS\Documents\Miriam\05-06-23_HAEC_siRNA_placa15\ICAM555_ROS488_VECad647_placa15_.2023-06-05-13-58-53	C:\Users\EVOS\Documents\Miriam\05-06-23_HAEC_siRNA_placa15\ICAM555_ROS488_VECad647_placa15_.2023-06-05-13-58-53	C:\Users\EVOS\Documents\Miriam\05-06-23_HAEC_siRNA_placa15\ICAM555_ROS488_VECad647_placa15_.2023-06-05-13-58-53	Done	255	255
-1	-1	-1	-1	1206.0	0.0	0.0	2.03125	0.0	5.625	ICAM555_ROS488_VECad647_placa15__Plate_D_p00_0_C08f06d0.TIF	ICAM555_ROS488_VECad647_placa15__Plate_D_p00_0_C08f06d2.TIF	ICAM555_ROS488_VECad647_placa15__Plate_D_p00_0_C08f06d1.TIF	ICAM555_ROS488_VECad647_placa15__Plate_D_p00_0_C08f06d3.TIF	0	0	0	0	211	1	1536	1536	1536	1536	211	b'eLuCHPahG223DJLSiZx2i7OBxWi7ZWjE0WgbaSjE0mh7bGjEkzGV4glUTdkBAGY0Gc8='	b32468d6e5a227fa35c8f2705c4e8347	410c76bc307efd4098951884d503f936	b108540095c4fab7b3291d90c2f34760	8ea479db848a45eb827076baea052c62	955.9121074724491	720.881184887566	0.0	914.9467817270449	701.7703281240645	0.0	0	0	0	0	0	0	0	C:\Users\EVOS\Documents\Miriam\05-06-23_HAEC_siRNA_placa15\ICAM555_ROS488_VECad647_placa15_.2023-06-05-13-58-53	C:\Users\EVOS\Documents\Miriam\05-06-23_HAEC_siRNA_placa15\ICAM555_ROS488_VECad647_placa15_.2023-06-05-13-58-53	C:\Users\EVOS\Documents\Miriam\05-06-23_HAEC_siRNA_placa15\ICAM555_ROS488_VECad647_placa15_.2023-06-05-13-58-53	C:\Users\EVOS\Documents\Miriam\05-06-23_HAEC_siRNA_placa15\ICAM555_ROS488_VECad647_placa15_.2023-06-05-13-58-53	Done	255	255
-1	-1	-1	-1	1027.0	0.0	0.0	2.0	0.0	5.46875	ICAM555_ROS488_VECad647_placa15__Plate_D_p00_0_C08f07d0.TIF	ICAM555_ROS488_VECad647_placa15__Plate_D_p00_0_C08f07d2.TIF	ICAM555_ROS488_VECad647_placa15__Plate_D_p00_0_C08f07d1.TIF	ICAM555_ROS488_VECad647_placa15__Plate_D_p00_0_C08f07d3.TIF	0	0	0	0	212	1	1536	1536	1536	1536	212	b'eLuCHPahG223DJLSiZx2i7OBRZqB+Wi7ZQjE0WgbaSjE0mh7bGjEkzGV4glUTdkBAHFYGdM='	30c8f44d3c713e3225b119660d14631d	7cec0c5525728f64209be584624cdeb9	6b00d682b96f9226f038be2373c43727	7acea83e19ece0cdd5adef579ef4c315	1017.9400950207613	817.33877354524	0.0	1013.7952218430034	843.7466666666667	0.0	0	0	0	0	0	0	0	C:\Users\EVOS\Documents\Miriam\05-06-23_HAEC_siRNA_placa15\ICAM555_ROS488_VECad647_placa15_.2023-06-05-13-58-53	C:\Users\EVOS\Documents\Miriam\05-06-23_HAEC_siRNA_placa15\ICAM555_ROS488_VECad647_placa15_.2023-06-05-13-58-53	C:\Users\EVOS\Documents\Miriam\05-06-23_HAEC_siRNA_placa15\ICAM555_ROS488_VECad647_placa15_.2023-06-05-13-58-53	C:\Users\EVOS\Documents\Miriam\05-06-23_HAEC_siRNA_placa15\ICAM555_ROS488_VECad647_placa15_.2023-06-05-13-58-53	Done	255	255
-1	-1	-1	-1	951.0	0.0	0.0	2.03125	0.0	5.3125	ICAM555_ROS488_VECad647_placa15__Plate_D_p00_0_C08f08d0.TIF	ICAM555_ROS488_VECad647_placa15__Plate_D_p00_0_C08f08d2.TIF	ICAM555_ROS488_VECad647_placa15__Plate_D_p00_0_C08f08d1.TIF	ICAM555_ROS488_VECad647_placa15__Plate_D_p00_0_C08f08d3.TIF	0	0	0	0	213	1	1536	1536	1536	1536	213	b'eLuCHPahG223DJLSiZx2i7OBRZqBxWi7ZQjE0WgbaSjE0mh7bGjEkzGV4glUTdkBAHx8Gdc='	0db0ece6f6f8535dcbed577775cab04f	31834ae77442f3274f4700a389d0116c	736a5f0ac0ecd53825e14daa3595a5e8	45fbc15172fbb439d8ea166302b3f851	962.4355097749489	742.2680320232499	0.0	939.0851063829788	724.6727272727272	0.0	0	0	0	0	0	0	0	C:\Users\EVOS\Documents\Miriam\05-06-23_HAEC_siRNA_placa15\ICAM555_ROS488_VECad647_placa15_.2023-06-05-13-58-53	C:\Users\EVOS\Documents\Miriam\05-06-23_HAEC_siRNA_placa15\ICAM555_ROS488_VECad647_placa15_.2023-06-05-13-58-53	C:\Users\EVOS\Documents\Miriam\05-06-23_HAEC_siRNA_placa15\ICAM555_ROS488_VECad647_placa15_.2023-06-05-13-58-53	C:\Users\EVOS\Documents\Miriam\05-06-23_HAEC_siRNA_placa15\ICAM555_ROS488_VECad647_placa15_.2023-06-05-13-58-53	Done	255	255
-1	-1	-1	-1	1135.0	0.0	0.0	2.015625	0.0	5.5	ICAM555_ROS488_VECad647_placa15__Plate_D_p00_0_C08f09d0.TIF	ICAM555_ROS488_VECad647_placa15__Plate_D_p00_0_C08f09d2.TIF	ICAM555_ROS488_VECad647_placa15__Plate_D_p00_0_C08f09d1.TIF	ICAM555_ROS488_VECad647_placa15__Plate_D_p00_0_C08f09d3.TIF	0	0	0	0	214	1	1536	1536	1536	1536	214	b'eLuCHPahG223DJLSiZx2i7OBBaj5OdpuGfxxNNpGGgqxNNoeGxrxZEyleAJVU3YAh6AZ2w=='	7c09c224f461513583334c6b44289ca8	93e2c7f9e0046e7b462984124ce6f084	815ad34cbb5b64b02fc276c423995024	16b15aa4113f6ca9c3dfbb9704dfea4d	909.5718032720838	784.4780420830514	0.0	857.0130890052357	804.8279569892474	0.0	0	0	0	0	0	0	0	C:\Users\EVOS\Documents\Miriam\05-06-23_HAEC_siRNA_placa15\ICAM555_ROS488_VECad647_placa15_.2023-06-05-13-58-53	C:\Users\EVOS\Documents\Miriam\05-06-23_HAEC_siRNA_placa15\ICAM555_ROS488_VECad647_placa15_.2023-06-05-13-58-53	C:\Users\EVOS\Documents\Miriam\05-06-23_HAEC_siRNA_placa15\ICAM555_ROS488_VECad647_placa15_.2023-06-05-13-58-53	C:\Users\EVOS\Documents\Miriam\05-06-23_HAEC_siRNA_placa15\ICAM555_ROS488_VECad647_placa15_.2023-06-05-13-58-53	Done	255	255
-1	-1	-1	-1	1149.0	0.0	0.0	2.03125	0.0	5.4375	ICAM555_ROS488_VECad647_placa15__Plate_D_p00_0_C08f10d0.TIF	ICAM555_ROS488_VECad647_placa15__Plate_D_p00_0_C08f10d2.TIF	ICAM555_ROS488_VECad647_placa15__Plate_D_p00_0_C08f10d1.TIF	ICAM555_ROS488_VECad647_placa15__Plate_D_p00_0_C08f10d3.TIF	0	0	0	0	215	1	1536	1536	1536	1536	215	b'eLuCHPahG223DJLSiZx2i7OBRZrh6BDEUIij0TbSUIil0fbY0IgnYyrFE6iasgMALoQZuw=='	c1a7afd0be7e1871158bd7743191a27f	c07d50c9ea2e566ea70583cdcf19c6ed	35803aabbe0219e6426f823c7109b45a	b2c7c2e6ebad921db489adc19654034f	1152.4016208917812	794.327733164757	0.0	1207.5301204819277	807.7532467532468	0.0	0	0	0	0	0	0	0	C:\Users\EVOS\Documents\Miriam\05-06-23_HAEC_siRNA_placa15\ICAM555_ROS488_VECad647_placa15_.2023-06-05-13-58-53	C:\Users\EVOS\Documents\Miriam\05-06-23_HAEC_siRNA_placa15\ICAM555_ROS488_VECad647_placa15_.2023-06-05-13-58-53	C:\Users\EVOS\Documents\Miriam\05-06-23_HAEC_siRNA_placa15\ICAM555_ROS488_VECad647_placa15_.2023-06-05-13-58-53	C:\Users\EVOS\Documents\Miriam\05-06-23_HAEC_siRNA_placa15\ICAM555_ROS488_VECad647_placa15_.2023-06-05-13-58-53	Done	255	255
-1	-1	-1	-1	777.0	0.0	0.0	2.015625	0.0	5.125	ICAM555_ROS488_VECad647_placa15__Plate_D_p00_0_C08f11d0.TIF	ICAM555_ROS488_VECad647_placa15__Plate_D_p00_0_C08f11d2.TIF	ICAM555_ROS488_VECad647_placa15__Plate_D_p00_0_C08f11d1.TIF	ICAM555_ROS488_VECad647_placa15__Plate_D_p00_0_C08f11d3.TIF	0	0	0	0	216	1	1536	1536	1536	1536	216	b'eLuCHPahG223DJLSiZx2i7OBRZqh4Wi7ZQjE0WgbaSjE0mh7bGjEkzGV4glUTdkBADmoGb8='	54912f931790585904be6e7230593209	f0b88d009cfbed9e061b23fe15b86edf	22d2fc57308939db7bd393cd6fe11f48	13a8d4945ae85277fe999b60ceb89b99	1085.5828589898315	768.3238252885437	0.0	1121.9616519174042	772.1126373626373	0.0	0	0	0	0	0	0	0	C:\Users\EVOS\Documents\Miriam\05-06-23_HAEC_siRNA_placa15\ICAM555_ROS488_VECad647_placa15_.2023-06-05-13-58-53	C:\Users\EVOS\Documents\Miriam\05-06-23_HAEC_siRNA_placa15\ICAM555_ROS488_VECad647_placa15_.2023-06-05-13-58-53	C:\Users\EVOS\Documents\Miriam\05-06-23_HAEC_siRNA_placa15\ICAM555_ROS488_VECad647_placa15_.2023-06-05-13-58-53	C:\Users\EVOS\Documents\Miriam\05-06-23_HAEC_siRNA_placa15\ICAM555_ROS488_VECad647_placa15_.2023-06-05-13-58-53	Done	255	255
-1	-1	-1	-1	918.0	0.0	0.0	2.015625	0.0	4.734375	ICAM555_ROS488_VECad647_placa15__Plate_D_p00_0_C09f00d0.TIF	ICAM555_ROS488_VECad647_placa15__Plate_D_p00_0_C09f00d2.TIF	ICAM555_ROS488_VECad647_placa15__Plate_D_p00_0_C09f00d1.TIF	ICAM555_ROS488_VECad647_placa15__Plate_D_p00_0_C09f00d3.TIF	0	0	0	0	217	1	1536	1536	1536	1536	217	b'eLuCHPahG223DJLSiZx2i7OB5egQxNCIo9E20lCIpdH22NCIJ2MqxROomrIDAC6MGbs='	107340f1d8fd72f43099905890acd690	e6ee40a6aef806fd80129a7af7970f37	f6a861d8daca93d335a23eab49e0e1f4	7184efb3c4b38a4fc1c1a56127ca4bbf	1115.03580693408	748.5538004637274	0.0	1171.9892018552518	737.0952463395331	0.0	0	0	0	0	0	0	0	C:\Users\EVOS\Documents\Miriam\05-06-23_HAEC_siRNA_placa15\ICAM555_ROS488_VECad647_placa15_.2023-06-05-13-58-53	C:\Users\EVOS\Documents\Miriam\05-06-23_HAEC_siRNA_placa15\ICAM555_ROS488_VECad647_placa15_.2023-06-05-13-58-53	C:\Users\EVOS\Documents\Miriam\05-06-23_HAEC_siRNA_placa15\ICAM555_ROS488_VECad647_placa15_.2023-06-05-13-58-53	C:\Users\EVOS\Documents\Miriam\05-06-23_HAEC_siRNA_placa15\ICAM555_ROS488_VECad647_placa15_.2023-06-05-13-58-53	Done	255	255
-1	-1	-1	-1	1096.0	0.0	0.0	1.984375	0.0	5.34375	ICAM555_ROS488_VECad647_placa15__Plate_D_p00_0_C09f01d0.TIF	ICAM555_ROS488_VECad647_placa15__Plate_D_p00_0_C09f01d2.TIF	ICAM555_ROS488_VECad647_placa15__Plate_D_p00_0_C09f01d1.TIF	ICAM555_ROS488_VECad647_placa15__Plate_D_p00_0_C09f01d3.TIF	0	0	0	0	218	1	1536	1536	1536	1536	218	b'eLuCHPahG223DJLSiZx2i7OBZZqB4Wi7ZQjE0WgbaSjE0mh7bGjEkzGV4glUTdkBADmwGb8='	99a9bc4f7ff5aac529d0d9c692357bbb	7be5d88c6bff2483648b6cf5499f42c7	a8cac5e1a7fd860c0544bdc86ec72226	aa0eece160151470a27dff172d050a7b	1148.1461928938734	744.4042182848336	0.0	1200.4671090698685	720.092145987066	0.0	0	0	0	0	0	0	0	C:\Users\EVOS\Documents\Miriam\05-06-23_HAEC_siRNA_placa15\ICAM555_ROS488_VECad647_placa15_.2023-06-05-13-58-53	C:\Users\EVOS\Documents\Miriam\05-06-23_HAEC_siRNA_placa15\ICAM555_ROS488_VECad647_placa15_.2023-06-05-13-58-53	C:\Users\EVOS\Documents\Miriam\05-06-23_HAEC_siRNA_placa15\ICAM555_ROS488_VECad647_placa15_.2023-06-05-13-58-53	C:\Users\EVOS\Documents\Miriam\05-06-23_HAEC_siRNA_placa15\ICAM555_ROS488_VECad647_placa15_.2023-06-05-13-58-53	Done	255	255
-1	-1	-1	-1	678.0	0.0	0.0	2.015625	0.0	4.359375	ICAM555_ROS488_VECad647_placa15__Plate_D_p00_0_C09f02d0.TIF	ICAM555_ROS488_VECad647_placa15__Plate_D_p00_0_C09f02d2.TIF	ICAM555_ROS488_VECad647_placa15__Plate_D_p00_0_C09f02d1.TIF	ICAM555_ROS488_VECad647_placa15__Plate_D_p00_0_C09f02d3.TIF	0	0	0	0	219	1	1536	1536	1536	1536	219	b'eLuCHPahG223DJLSiZx2i7OBZZqB0Wi7ZQjE0WgbaSjE0mh7bGjEkzGV4glUTdkBAETUGcM='	a022a33fd389b8859a16f01baff8bf1a	7712f204641a4834521c77a1ca1fb270	0555a4ecbb2c311b7d65c79a9ccef4ed	891388251f25fee46fcc2e7184836aec	1117.5752850239385	773.2902470640072	0.0	1178.323526090653	755.4422615678982	0.0	0	0	0	0	0	0	0	C:\Users\EVOS\Documents\Miriam\05-06-23_HAEC_siRNA_placa15\ICAM555_ROS488_VECad647_placa15_.2023-06-05-13-58-53	C:\Users\EVOS\Documents\Miriam\05-06-23_HAEC_siRNA_placa15\ICAM555_ROS488_VECad647_placa15_.2023-06-05-13-58-53	C:\Users\EVOS\Documents\Miriam\05-06-23_HAEC_siRNA_placa15\ICAM555_ROS488_VECad647_placa15_.2023-06-05-13-58-53	C:\Users\EVOS\Documents\Miriam\05-06-23_HAEC_siRNA_placa15\ICAM555_ROS488_VECad647_placa15_.2023-06-05-13-58-53	Done	255	255
-1	-1	-1	-1	636.0	0.0	0.0	2.0	0.0	4.5	ICAM555_ROS488_VECad647_placa15__Plate_D_p00_0_C09f03d0.TIF	ICAM555_ROS488_VECad647_placa15__Plate_D_p00_0_C09f03d2.TIF	ICAM555_ROS488_VECad647_placa15__Plate_D_p00_0_C09f03d1.TIF	ICAM555_ROS488_VECad647_placa15__Plate_D_p00_0_C09f03d3.TIF	0	0	0	0	220	1	1536	1536	1536	1536	220	b'eLuCHPahG223DJLSiZx2i7OBJSirjLZbBn8cjbaRhkIsjbbHhkY8GVMpnkDVlB0AT/gZxw=='	572acd90f8bf88206a545f1664413920	2030ddc7b323eb3788f64570393403e3	b1835de8628fa8b1c65ea045b59e479b	0b3cf6011fd15faa2b749dbef71dbdc4	1038.784223624742	765.1565492964264	0.0	1052.1986729974	751.997258302289	0.0	0	0	0	0	0	0	0	C:\Users\EVOS\Documents\Miriam\05-06-23_HAEC_siRNA_placa15\ICAM555_ROS488_VECad647_placa15_.2023-06-05-13-58-53	C:\Users\EVOS\Documents\Miriam\05-06-23_HAEC_siRNA_placa15\ICAM555_ROS488_VECad647_placa15_.2023-06-05-13-58-53	C:\Users\EVOS\Documents\Miriam\05-06-23_HAEC_siRNA_placa15\ICAM555_ROS488_VECad647_placa15_.2023-06-05-13-58-53	C:\Users\EVOS\Documents\Miriam\05-06-23_HAEC_siRNA_placa15\ICAM555_ROS488_VECad647_placa15_.2023-06-05-13-58-53	Done	255	255
-1	-1	-1	-1	617.0	0.0	0.0	2.046875	0.0	4.53125	ICAM555_ROS488_VECad647_placa15__Plate_D_p00_0_C09f04d0.TIF	ICAM555_ROS488_VECad647_placa15__Plate_D_p00_0_C09f04d2.TIF	ICAM555_ROS488_VECad647_placa15__Plate_D_p00_0_C09f04d1.TIF	ICAM555_ROS488_VECad647_placa15__Plate_D_p00_0_C09f04d3.TIF	0	0	0	0	221	1	1536	1536	1536	1536	221	b'eLuCHPahG223DJLSiZx2i7OBZZqByWi7ZQjE0WgbaSjE0mh7bGjEkzGV4glUTdkBAFscGcs='	9a845f214bdab26a8785b59e19590b23	fc60b2d817844f1cc1fd0d84258d43f4	926ae96336aa23ea843fe22010f2fa1c	00afe6777012afca4d12feba7c48db1e	1074.0185519264157	769.5692306868713	0.0	1096.1035781544256	777.0948081264108	0.0	0	0	0	0	0	0	0	C:\Users\EVOS\Documents\Miriam\05-06-23_HAEC_siRNA_placa15\ICAM555_ROS488_VECad647_placa15_.2023-06-05-13-58-53	C:\Users\EVOS\Documents\Miriam\05-06-23_HAEC_siRNA_placa15\ICAM555_ROS488_VECad647_placa15_.2023-06-05-13-58-53	C:\Users\EVOS\Documents\Miriam\05-06-23_HAEC_siRNA_placa15\ICAM555_ROS488_VECad647_placa15_.2023-06-05-13-58-53	C:\Users\EVOS\Documents\Miriam\05-06-23_HAEC_siRNA_placa15\ICAM555_ROS488_VECad647_placa15_.2023-06-05-13-58-53	Done	255	255
-1	-1	-1	-1	868.0	0.0	0.0	1.96875	0.0	5.0625	ICAM555_ROS488_VECad647_placa15__Plate_D_p00_0_C09f05d0.TIF	ICAM555_ROS488_VECad647_placa15__Plate_D_p00_0_C09f05d2.TIF	ICAM555_ROS488_VECad647_placa15__Plate_D_p00_0_C09f05d1.TIF	ICAM555_ROS488_VECad647_placa15__Plate_D_p00_0_C09f05d3.TIF	0	0	0	0	222	1	1536	1536	1536	1536	222	b'eLuCHPahG223DJLSiZx2i7OBZZqB6Wi7ZQjE0WgbaSjE0mh7bGjEkzGV4glUTdkBAGZAGc8='	29b57ca866da8560bec920c7c3dda532	152cb1f73ab00e150ce8615a6de560c5	f53e7fe591559e52b8ee7f6bd0b0dd60	f928eaa6c85534d5ee785b65b807a443	1055.9896229411602	765.6924721628224	0.0	1055.6979449743344	772.2067205175467	0.0	0	0	0	0	0	0	0	C:\Users\EVOS\Documents\Miriam\05-06-23_HAEC_siRNA_placa15\ICAM555_ROS488_VECad647_placa15_.2023-06-05-13-58-53	C:\Users\EVOS\Documents\Miriam\05-06-23_HAEC_siRNA_placa15\ICAM555_ROS488_VECad647_placa15_.2023-06-05-13-58-53	C:\Users\EVOS\Documents\Miriam\05-06-23_HAEC_siRNA_placa15\ICAM555_ROS488_VECad647_placa15_.2023-06-05-13-58-53	C:\Users\EVOS\Documents\Miriam\05-06-23_HAEC_siRNA_placa15\ICAM555_ROS488_VECad647_placa15_.2023-06-05-13-58-53	Done	255	255
-1	-1	-1	-1	882.0	0.0	0.0	2.03125	0.0	5.109375	ICAM555_ROS488_VECad647_placa15__Plate_D_p00_0_C09f06d0.TIF	ICAM555_ROS488_VECad647_placa15__Plate_D_p00_0_C09f06d2.TIF	ICAM555_ROS488_VECad647_placa15__Plate_D_p00_0_C09f06d1.TIF	ICAM555_ROS488_VECad647_placa15__Plate_D_p00_0_C09f06d3.TIF	0	0	0	0	223	1	1536	1536	1536	1536	223	b'eLuCHPahG223DJLSiZx2i7OB5Wi7ZWjE0WgbaSjE0mh7bGjEkzGV4glUTdkBAHFkGdM='	afbff0bf716abb68bda66784af6023e2	bff451c96d7f31487fd529a5141ce7a7	cfa3bccfb1146cb8749f1028f6d281e6	3a7d0be6e5e1c7f4d4e3a014fb1c8173	962.1063405308184	741.7606638707825	0.0	946.0950073964498	746.0245273377618	0.0	0	0	0	0	0	0	0	C:\Users\EVOS\Documents\Miriam\05-06-23_HAEC_siRNA_placa15\ICAM555_ROS488_VECad647_placa15_.2023-06-05-13-58-53	C:\Users\EVOS\Documents\Miriam\05-06-23_HAEC_siRNA_placa15\ICAM555_ROS488_VECad647_placa15_.2023-06-05-13-58-53	C:\Users\EVOS\Documents\Miriam\05-06-23_HAEC_siRNA_placa15\ICAM555_ROS488_VECad647_placa15_.2023-06-05-13-58-53	C:\Users\EVOS\Documents\Miriam\05-06-23_HAEC_siRNA_placa15\ICAM555_ROS488_VECad647_placa15_.2023-06-05-13-58-53	Done	255	255
-1	-1	-1	-1	1182.0	0.0	0.0	1.984375	0.0	5.484375	ICAM555_ROS488_VECad647_placa15__Plate_D_p00_0_C09f07d0.TIF	ICAM555_ROS488_VECad647_placa15__Plate_D_p00_0_C09f07d2.TIF	ICAM555_ROS488_VECad647_placa15__Plate_D_p00_0_C09f07d1.TIF	ICAM555_ROS488_VECad647_placa15__Plate_D_p00_0_C09f07d3.TIF	0	0	0	0	224	1	1536	1536	1536	1536	224	b'eLuCHPahG223DJLSiZx2i7OBZZqB+Wi7ZQjE0WgbaSjE0mh7bGjEkzGV4glUTdkBAHyIGdc='	5cc0b3d1e3ef23088dd268bb21e2343c	4e24f74be286e623470462c69c79cbe5	eb71e3bec51792d3280370cceb98de72	4d3c96cc14446da04c6a4da8ff221391	956.2651872830505	739.3660189525837	0.0	927.1197802197803	716.6124601003191	0.0	0	0	0	0	0	0	0	C:\Users\EVOS\Documents\Miriam\05-06-23_HAEC_siRNA_placa15\ICAM555_ROS488_VECad647_placa15_.2023-06-05-13-58-53	C:\Users\EVOS\Documents\Miriam\05-06-23_HAEC_siRNA_placa15\ICAM555_ROS488_VECad647_placa15_.2023-06-05-13-58-53	C:\Users\EVOS\Documents\Miriam\05-06-23_HAEC_siRNA_placa15\ICAM555_ROS488_VECad647_placa15_.2023-06-05-13-58-53	C:\Users\EVOS\Documents\Miriam\05-06-23_HAEC_siRNA_placa15\ICAM555_ROS488_VECad647_placa15_.2023-06-05-13-58-53	Done	255	255
-1	-1	-1	-1	1270.0	0.0	0.0	2.015625	0.0	5.640625	ICAM555_ROS488_VECad647_placa15__Plate_D_p00_0_C09f08d0.TIF	ICAM555_ROS488_VECad647_placa15__Plate_D_p00_0_C09f08d2.TIF	ICAM555_ROS488_VECad647_placa15__Plate_D_p00_0_C09f08d1.TIF	ICAM555_ROS488_VECad647_placa15__Plate_D_p00_0_C09f08d3.TIF	0	0	0	0	225	1	1536	1536	1536	1536	225	b'eLuCHPahG223DJLSiZx2i7OBZZqBxWi7ZQjE0WgbaSjE0mh7bGjEkzGV4glUTdkBAIesGds='	bd584a94e15aabf08be328ffc38d1cb2	dcd74762305df1d4d9792b6b48293ff4	892ddeaafa6ff1296f269844c61b20d2	a7f0021234b68c6e19b787b0270bdc3e	907.5852416622467	782.2262785760389	0.0	854.0161625884983	778.3045588874402	0.0	0	0	0	0	0	0	0	C:\Users\EVOS\Documents\Miriam\05-06-23_HAEC_siRNA_placa15\ICAM555_ROS488_VECad647_placa15_.2023-06-05-13-58-53	C:\Users\EVOS\Documents\Miriam\05-06-23_HAEC_siRNA_placa15\ICAM555_ROS488_VECad647_placa15_.2023-06-05-13-58-53	C:\Users\EVOS\Documents\Miriam\05-06-23_HAEC_siRNA_placa15\ICAM555_ROS488_VECad647_placa15_.2023-06-05-13-58-53	C:\Users\EVOS\Documents\Miriam\05-06-23_HAEC_siRNA_placa15\ICAM555_ROS488_VECad647_placa15_.2023-06-05-13-58-53	Done	255	255
-1	-1	-1	-1	1023.0	0.0	0.0	2.0	0.0	5.265625	ICAM555_ROS488_VECad647_placa15__Plate_D_p00_0_C09f09d0.TIF	ICAM555_ROS488_VECad647_placa15__Plate_D_p00_0_C09f09d2.TIF	ICAM555_ROS488_VECad647_placa15__Plate_D_p00_0_C09f09d1.TIF	ICAM555_ROS488_VECad647_placa15__Plate_D_p00_0_C09f09d3.TIF	0	0	0	0	226	1	1536	1536	1536	1536	226	b'eLuCHPahG223DJLSiZx2i7OBJaj5OdpuGfxxNNpGGgqxNNoeGxrxZEyleAJVU3YAktAZ3w=='	f33cec32f3161f3d579ef2c6f43df073	1037700e55c2928317c5255ed623a077	ddaa89d42e49caa1e617f9591d3ecc30	438b49aa7736e5c49f595fdfbbf4be92	947.31880753139	788.0115135098933	0.0	912.1051136363636	783.9476439790576	0.0	0	0	0	0	0	0	0	C:\Users\EVOS\Documents\Miriam\05-06-23_HAEC_siRNA_placa15\ICAM555_ROS488_VECad647_placa15_.2023-06-05-13-58-53	C:\Users\EVOS\Documents\Miriam\05-06-23_HAEC_siRNA_placa15\ICAM555_ROS488_VECad647_placa15_.2023-06-05-13-58-53	C:\Users\EVOS\Documents\Miriam\05-06-23_HAEC_siRNA_placa15\ICAM555_ROS488_VECad647_placa15_.2023-06-05-13-58-53	C:\Users\EVOS\Documents\Miriam\05-06-23_HAEC_siRNA_placa15\ICAM555_ROS488_VECad647_placa15_.2023-06-05-13-58-53	Done	255	255
-1	-1	-1	-1	1002.0	0.0	0.0	2.015625	0.0	5.0	ICAM555_ROS488_VECad647_placa15__Plate_D_p00_0_C09f10d0.TIF	ICAM555_ROS488_VECad647_placa15__Plate_D_p00_0_C09f10d2.TIF	ICAM555_ROS488_VECad647_placa15__Plate_D_p00_0_C09f10d1.TIF	ICAM555_ROS488_VECad647_placa15__Plate_D_p00_0_C09f10d3.TIF	0	0	0	0	227	1	1536	1536	1536	1536	227	b'eLuCHPahG223DJLSiZx2i7OBZZrh6BDEUIij0TbSUIil0fbY0IgnYyrFE6iasgMAObQZvw=='	44df86d329f3446f73ddbc9bc7ae72a4	b7e8558236c38c8a978cb0a1c268104f	4790827ccdd8fa04bfbf41cd4ccd8895	7be70b65089f790d3a206383633edc16	1058.427264021211	771.0675617352672	0.0	1082.5375247394115	769.7731931247998	0.0	0	0	0	0	0	0	0	C:\Users\EVOS\Documents\Miriam\05-06-23_HAEC_siRNA_placa15\ICAM555_ROS488_VECad647_placa15_.2023-06-05-13-58-53	C:\Users\EVOS\Documents\Miriam\05-06-23_HAEC_siRNA_placa15\ICAM555_ROS488_VECad647_placa15_.2023-06-05-13-58-53	C:\Users\EVOS\Documents\Miriam\05-06-23_HAEC_siRNA_placa15\ICAM555_ROS488_VECad647_placa15_.2023-06-05-13-58-53	C:\Users\EVOS\Documents\Miriam\05-06-23_HAEC_siRNA_placa15\ICAM555_ROS488_VECad647_placa15_.2023-06-05-13-58-53	Done	255	255
-1	-1	-1	-1	634.0	0.0	0.0	1.96875	0.0	4.421875	ICAM555_ROS488_VECad647_placa15__Plate_D_p00_0_C09f11d0.TIF	ICAM555_ROS488_VECad647_placa15__Plate_D_p00_0_C09f11d2.TIF	ICAM555_ROS488_VECad647_placa15__Plate_D_p00_0_C09f11d1.TIF	ICAM555_ROS488_VECad647_placa15__Plate_D_p00_0_C09f11d3.TIF	0	0	0	0	228	1	1536	1536	1536	1536	228	b'eLuCHPahG223DJLSiZx2i7OBZZqh4Wi7ZQjE0WgbaSjE0mh7bGjEkzGV4glUTdkBAETYGcM='	f13743e7e3a46f399b04580cfd4c4ad6	5386ea19d5d9119b52002a8268536694	317539c18d626f444a1c2d4f0c80c720	14574e8e5880a11a04bb681b099d8532	1076.1043886370694	736.3269217553964	0.0	1100.3343406593408	696.4380105567425	0.0	0	0	0	0	0	0	0	C:\Users\EVOS\Documents\Miriam\05-06-23_HAEC_siRNA_placa15\ICAM555_ROS488_VECad647_placa15_.2023-06-05-13-58-53	C:\Users\EVOS\Documents\Miriam\05-06-23_HAEC_siRNA_placa15\ICAM555_ROS488_VECad647_placa15_.2023-06-05-13-58-53	C:\Users\EVOS\Documents\Miriam\05-06-23_HAEC_siRNA_placa15\ICAM555_ROS488_VECad647_placa15_.2023-06-05-13-58-53	C:\Users\EVOS\Documents\Miriam\05-06-23_HAEC_siRNA_placa15\ICAM555_ROS488_VECad647_placa15_.2023-06-05-13-58-53	Done	255	255
-1	-1	-1	-1	1026.0	0.0	0.0	2.03125	0.0	4.984375	ICAM555_ROS488_VECad647_placa15__Plate_D_p00_0_C10f00d0.TIF	ICAM555_ROS488_VECad647_placa15__Plate_D_p00_0_C10f00d2.TIF	ICAM555_ROS488_VECad647_placa15__Plate_D_p00_0_C10f00d1.TIF	ICAM555_ROS488_VECad647_placa15__Plate_D_p00_0_C10f00d3.TIF	0	0	0	0	229	1	1536	1536	1536	1536	229	b'eLuCHPahG223DJLSiZx2i7OhwegQxNCIo9E20lCIpdH22NCIJ2MqxROomrIDANUBGZs='	b2978c91145446b7f68add6c454e8632	f32ab2389f4de663530889b9ce161561	3040edc6c2ce1bb3c914c2d250289016	4bc90b2c8b367646af9202b6988924b2	1106.5498823972705	744.5442151414729	0.0	1153.9228675792256	757.9381361881362	0.0	0	0	0	0	0	0	0	C:\Users\EVOS\Documents\Miriam\05-06-23_HAEC_siRNA_placa15\ICAM555_ROS488_VECad647_placa15_.2023-06-05-13-58-53	C:\Users\EVOS\Documents\Miriam\05-06-23_HAEC_siRNA_placa15\ICAM555_ROS488_VECad647_placa15_.2023-06-05-13-58-53	C:\Users\EVOS\Documents\Miriam\05-06-23_HAEC_siRNA_placa15\ICAM555_ROS488_VECad647_placa15_.2023-06-05-13-58-53	C:\Users\EVOS\Documents\Miriam\05-06-23_HAEC_siRNA_placa15\ICAM555_ROS488_VECad647_placa15_.2023-06-05-13-58-53	Done	255	255
-1	-1	-1	-1	1189.0	0.0	0.0	2.0	0.0	5.390625	ICAM555_ROS488_VECad647_placa15__Plate_D_p00_0_C10f01d0.TIF	ICAM555_ROS488_VECad647_placa15__Plate_D_p00_0_C10f01d2.TIF	ICAM555_ROS488_VECad647_placa15__Plate_D_p00_0_C10f01d1.TIF	ICAM555_ROS488_VECad647_placa15__Plate_D_p00_0_C10f01d3.TIF	0	0	0	0	230	1	1536	1536	1536	1536	230	b'eLuCHPahG223DJLSiZx2i7OhQZqB4Wi7ZQjE0WgbaSjE0mh7bGjEkzGV4glUTdkBAOAlGZ8='	b41a18f964d8544cd2dbda9ce5cb0dff	2fd0098ce3bc2077c614dce2a364d9cb	3fe57f0ea34d214fc4b527ab37959dd0	9f7db1b18725483bedd0347c8bf23469	1167.43217545919	787.9634826554593	0.0	1259.469135802469	807.5077186963979	0.0	0	0	0	0	0	0	0	C:\Users\EVOS\Documents\Miriam\05-06-23_HAEC_siRNA_placa15\ICAM555_ROS488_VECad647_placa15_.2023-06-05-13-58-53	C:\Users\EVOS\Documents\Miriam\05-06-23_HAEC_siRNA_placa15\ICAM555_ROS488_VECad647_placa15_.2023-06-05-13-58-53	C:\Users\EVOS\Documents\Miriam\05-06-23_HAEC_siRNA_placa15\ICAM555_ROS488_VECad647_placa15_.2023-06-05-13-58-53	C:\Users\EVOS\Documents\Miriam\05-06-23_HAEC_siRNA_placa15\ICAM555_ROS488_VECad647_placa15_.2023-06-05-13-58-53	Done	255	255
-1	-1	-1	-1	771.0	0.0	0.0	2.046875	0.0	4.734375	ICAM555_ROS488_VECad647_placa15__Plate_D_p00_0_C10f02d0.TIF	ICAM555_ROS488_VECad647_placa15__Plate_D_p00_0_C10f02d2.TIF	ICAM555_ROS488_VECad647_placa15__Plate_D_p00_0_C10f02d1.TIF	ICAM555_ROS488_VECad647_placa15__Plate_D_p00_0_C10f02d3.TIF	0	0	0	0	231	1	1536	1536	1536	1536	231	b'eLuCHPahG223DJLSiZx2i7OhQZqB0Wi7ZQjE0WgbaSjE0mh7bGjEkzGV4glUTdkBAOtJGaM='	924267df67cc79a3bd9575c55f14c92b	9f662560fe165a8266374f1a07d15494	37569c16ff896eecebaf18f3b609185b	8b0c6fba8bf3c2726cd7249989fcbc29	1037.6935452241407	773.6619381752236	0.0	1050.9141414141413	782.0742358078603	0.0	0	0	0	0	0	0	0	C:\Users\EVOS\Documents\Miriam\05-06-23_HAEC_siRNA_placa15\ICAM555_ROS488_VECad647_placa15_.2023-06-05-13-58-53	C:\Users\EVOS\Documents\Miriam\05-06-23_HAEC_siRNA_placa15\ICAM555_ROS488_VECad647_placa15_.2023-06-05-13-58-53	C:\Users\EVOS\Documents\Miriam\05-06-23_HAEC_siRNA_placa15\ICAM555_ROS488_VECad647_placa15_.2023-06-05-13-58-53	C:\Users\EVOS\Documents\Miriam\05-06-23_HAEC_siRNA_placa15\ICAM555_ROS488_VECad647_placa15_.2023-06-05-13-58-53	Done	255	255
-1	-1	-1	-1	761.0	0.0	0.0	2.015625	0.0	4.734375	ICAM555_ROS488_VECad647_placa15__Plate_D_p00_0_C10f03d0.TIF	ICAM555_ROS488_VECad647_placa15__Plate_D_p00_0_C10f03d2.TIF	ICAM555_ROS488_VECad647_placa15__Plate_D_p00_0_C10f03d1.TIF	ICAM555_ROS488_VECad647_placa15__Plate_D_p00_0_C10f03d3.TIF	0	0	0	0	232	1	1536	1536	1536	1536	232	b'eLuCHPahG223DJLSiZx2i7OhASirjLZbBn8cjbaRhkIsjbbHhkY8GVMpnkDVlB0A9m0Zpw=='	3aca06e7d2ed905a32ad70563f54d9ef	93329a2561215d36088531dc5be34a83	9b8d75638db7be268681cd90f701936a	24153230d657f83d0462caa15d4510b2	1025.041083081576	741.1027251944826	0.0	991.9514066496164	728.8876404494382	0.0	0	0	0	0	0	0	0	C:\Users\EVOS\Documents\Miriam\05-06-23_HAEC_siRNA_placa15\ICAM555_ROS488_VECad647_placa15_.2023-06-05-13-58-53	C:\Users\EVOS\Documents\Miriam\05-06-23_HAEC_siRNA_placa15\ICAM555_ROS488_VECad647_placa15_.2023-06-05-13-58-53	C:\Users\EVOS\Documents\Miriam\05-06-23_HAEC_siRNA_placa15\ICAM555_ROS488_VECad647_placa15_.2023-06-05-13-58-53	C:\Users\EVOS\Documents\Miriam\05-06-23_HAEC_siRNA_placa15\ICAM555_ROS488_VECad647_placa15_.2023-06-05-13-58-53	Done	255	255
-1	-1	-1	-1	676.0	0.0	0.0	2.03125	0.0	4.53125	ICAM555_ROS488_VECad647_placa15__Plate_D_p00_0_C10f04d0.TIF	ICAM555_ROS488_VECad647_placa15__Plate_D_p00_0_C10f04d2.TIF	ICAM555_ROS488_VECad647_placa15__Plate_D_p00_0_C10f04d1.TIF	ICAM555_ROS488_VECad647_placa15__Plate_D_p00_0_C10f04d3.TIF	0	0	0	0	233	1	1536	1536	1536	1536	233	b'eLuCHPahG223DJLSiZx2i7OhQZqByWi7ZQjE0WgbaSjE0mh7bGjEkzGV4glUTdkBAAGgGas='	2a2b987ce59dc9af2399f0127f44f33a	999c777315b574f96f9631bde4219f85	de7fba9a0e5ed66084275c6cc23b40d2	556eadcc534de61168daca1f50e1548e	1055.1713834077445	743.1110232258899	0.0	1072.4769820971867	734.6944853392222	0.0	0	0	0	0	0	0	0	C:\Users\EVOS\Documents\Miriam\05-06-23_HAEC_siRNA_placa15\ICAM555_ROS488_VECad647_placa15_.2023-06-05-13-58-53	C:\Users\EVOS\Documents\Miriam\05-06-23_HAEC_siRNA_placa15\ICAM555_ROS488_VECad647_placa15_.2023-06-05-13-58-53	C:\Users\EVOS\Documents\Miriam\05-06-23_HAEC_siRNA_placa15\ICAM555_ROS488_VECad647_placa15_.2023-06-05-13-58-53	C:\Users\EVOS\Documents\Miriam\05-06-23_HAEC_siRNA_placa15\ICAM555_ROS488_VECad647_placa15_.2023-06-05-13-58-53	Done	255	255
-1	-1	-1	-1	933.0	0.0	0.0	1.984375	0.0	4.8125	ICAM555_ROS488_VECad647_placa15__Plate_D_p00_0_C10f05d0.TIF	ICAM555_ROS488_VECad647_placa15__Plate_D_p00_0_C10f05d2.TIF	ICAM555_ROS488_VECad647_placa15__Plate_D_p00_0_C10f05d1.TIF	ICAM555_ROS488_VECad647_placa15__Plate_D_p00_0_C10f05d3.TIF	0	0	0	0	234	1	1536	1536	1536	1536	234	b'eLuCHPahG223DJLSiZx2i7OhQZqB6Wi7ZQjE0WgbaSjE0mh7bGjEkzGV4glUTdkBAAzEGa8='	9c123f8b6fc127379d9d11c6d7bf4e0a	6c53faf9cc00f892cf31356252800e78	546d79858afe571dcea3e952a83ddeae	1bc71341c4a5725f345ebf5c87298297	1087.6870621762384	751.7740324239223	0.0	1123.2861356932153	742.2271062271062	0.0	0	0	0	0	0	0	0	C:\Users\EVOS\Documents\Miriam\05-06-23_HAEC_siRNA_placa15\ICAM555_ROS488_VECad647_placa15_.2023-06-05-13-58-53	C:\Users\EVOS\Documents\Miriam\05-06-23_HAEC_siRNA_placa15\ICAM555_ROS488_VECad647_placa15_.2023-06-05-13-58-53	C:\Users\EVOS\Documents\Miriam\05-06-23_HAEC_siRNA_placa15\ICAM555_ROS488_VECad647_placa15_.2023-06-05-13-58-53	C:\Users\EVOS\Documents\Miriam\05-06-23_HAEC_siRNA_placa15\ICAM555_ROS488_VECad647_placa15_.2023-06-05-13-58-53	Done	255	255
-1	-1	-1	-1	963.0	0.0	0.0	2.015625	0.0	4.765625	ICAM555_ROS488_VECad647_placa15__Plate_D_p00_0_C10f06d0.TIF	ICAM555_ROS488_VECad647_placa15__Plate_D_p00_0_C10f06d2.TIF	ICAM555_ROS488_VECad647_placa15__Plate_D_p00_0_C10f06d1.TIF	ICAM555_ROS488_VECad647_placa15__Plate_D_p00_0_C10f06d3.TIF	0	0	0	0	235	1	1536	1536	1536	1536	235	b'eLuCHPahG223DJLSiZx2i7OhwWi7ZWjE0WgbaSjE0mh7bGjEkzGV4glUTdkBABfoGbM='	501aedc7ad51c8bdb6f42bbb9347ce6b	f091aa9a4e7173018d6f0172ba9629a1	94db9e9bc5c13b0b26946f6aecc2fe73	c07d21d0346354f911a3b51a19ab7046	955.5576225343233	745.8063356495261	0.0	953.048231511254	731.9419087136929	0.0	0	0	0	0	0	0	0	C:\Users\EVOS\Documents\Miriam\05-06-23_HAEC_siRNA_placa15\ICAM555_ROS488_VECad647_placa15_.2023-06-05-13-58-53	C:\Users\EVOS\Documents\Miriam\05-06-23_HAEC_siRNA_placa15\ICAM555_ROS488_VECad647_placa15_.2023-06-05-13-58-53	C:\Users\EVOS\Documents\Miriam\05-06-23_HAEC_siRNA_placa15\ICAM555_ROS488_VECad647_placa15_.2023-06-05-13-58-53	C:\Users\EVOS\Documents\Miriam\05-06-23_HAEC_siRNA_placa15\ICAM555_ROS488_VECad647_placa15_.2023-06-05-13-58-53	Done	255	255
-1	-1	-1	-1	1118.0	0.0	0.0	2.0	0.0	5.078125	ICAM555_ROS488_VECad647_placa15__Plate_D_p00_0_C10f07d0.TIF	ICAM555_ROS488_VECad647_placa15__Plate_D_p00_0_C10f07d2.TIF	ICAM555_ROS488_VECad647_placa15__Plate_D_p00_0_C10f07d1.TIF	ICAM555_ROS488_VECad647_placa15__Plate_D_p00_0_C10f07d3.TIF	0	0	0	0	236	1	1536	1536	1536	1536	236	b'eLuCHPahG223DJLSiZx2i7OhQZqB+Wi7ZQjE0WgbaSjE0mh7bGjEkzGV4glUTdkBACMMGbc='	22d3876b9eebb94dc1af3ce9fef807df	64b2114e511ab17f2c2abdec35732fd1	38411cfdc17e71527c20d1e7bd5a0204	7cb41ba28182c1067ae41f20c6e52f1c	930.6474946976808	739.2158213248506	0.0	887.5260124946144	718.2029868124968	0.0	0	0	0	0	0	0	0	C:\Users\EVOS\Documents\Miriam\05-06-23_HAEC_siRNA_placa15\ICAM555_ROS488_VECad647_placa15_.2023-06-05-13-58-53	C:\Users\EVOS\Documents\Miriam\05-06-23_HAEC_siRNA_placa15\ICAM555_ROS488_VECad647_placa15_.2023-06-05-13-58-53	C:\Users\EVOS\Documents\Miriam\05-06-23_HAEC_siRNA_placa15\ICAM555_ROS488_VECad647_placa15_.2023-06-05-13-58-53	C:\Users\EVOS\Documents\Miriam\05-06-23_HAEC_siRNA_placa15\ICAM555_ROS488_VECad647_placa15_.2023-06-05-13-58-53	Done	255	255
-1	-1	-1	-1	1102.0	0.0	0.0	2.015625	0.0	5.046875	ICAM555_ROS488_VECad647_placa15__Plate_D_p00_0_C10f08d0.TIF	ICAM555_ROS488_VECad647_placa15__Plate_D_p00_0_C10f08d2.TIF	ICAM555_ROS488_VECad647_placa15__Plate_D_p00_0_C10f08d1.TIF	ICAM555_ROS488_VECad647_placa15__Plate_D_p00_0_C10f08d3.TIF	0	0	0	0	237	1	1536	1536	1536	1536	237	b'eLuCHPahG223DJLSiZx2i7OhQZqBxWi7ZQjE0WgbaSjE0mh7bGjEkzGV4glUTdkBAC4wGbs='	707d482c4aa74473282ba88ce382bb7d	75a252b2aa09ce40ccf0440958da02b2	d11291a3cabeee0310ffd33f75956ee6	24a769b6dc2f5b0822b5fe622c9c7d68	912.3103061074336	778.5265404033004	0.0	854.6724957555177	789.4092415900377	0.0	0	0	0	0	0	0	0	C:\Users\EVOS\Documents\Miriam\05-06-23_HAEC_siRNA_placa15\ICAM555_ROS488_VECad647_placa15_.2023-06-05-13-58-53	C:\Users\EVOS\Documents\Miriam\05-06-23_HAEC_siRNA_placa15\ICAM555_ROS488_VECad647_placa15_.2023-06-05-13-58-53	C:\Users\EVOS\Documents\Miriam\05-06-23_HAEC_siRNA_placa15\ICAM555_ROS488_VECad647_placa15_.2023-06-05-13-58-53	C:\Users\EVOS\Documents\Miriam\05-06-23_HAEC_siRNA_placa15\ICAM555_ROS488_VECad647_placa15_.2023-06-05-13-58-53	Done	255	255
-1	-1	-1	-1	937.0	0.0	0.0	1.984375	0.0	4.890625	ICAM555_ROS488_VECad647_placa15__Plate_D_p00_0_C10f09d0.TIF	ICAM555_ROS488_VECad647_placa15__Plate_D_p00_0_C10f09d2.TIF	ICAM555_ROS488_VECad647_placa15__Plate_D_p00_0_C10f09d1.TIF	ICAM555_ROS488_VECad647_placa15__Plate_D_p00_0_C10f09d3.TIF	0	0	0	0	238	1	1536	1536	1536	1536	238	b'eLuCHPahG223DJLSiZx2i7OhAaj5OdpuGfxxNNpGGgqxNNoeGxrxZEyleAJVU3YAOVQZvw=='	4899a7d80f2a3768f9be8d38b3f1a813	0b004169f8239134149fa534e56d933c	1ea32e6245d57acbd3528b3566b9a51b	b981d8fd6d085a3151f77f76a686ed1f	988.8977678701114	768.8920534842687	0.0	958.4305949008499	770.7338129496403	0.0	0	0	0	0	0	0	0	C:\Users\EVOS\Documents\Miriam\05-06-23_HAEC_siRNA_placa15\ICAM555_ROS488_VECad647_placa15_.2023-06-05-13-58-53	C:\Users\EVOS\Documents\Miriam\05-06-23_HAEC_siRNA_placa15\ICAM555_ROS488_VECad647_placa15_.2023-06-05-13-58-53	C:\Users\EVOS\Documents\Miriam\05-06-23_HAEC_siRNA_placa15\ICAM555_ROS488_VECad647_placa15_.2023-06-05-13-58-53	C:\Users\EVOS\Documents\Miriam\05-06-23_HAEC_siRNA_placa15\ICAM555_ROS488_VECad647_placa15_.2023-06-05-13-58-53	Done	255	255
-1	-1	-1	-1	931.0	0.0	0.0	2.015625	0.0	4.859375	ICAM555_ROS488_VECad647_placa15__Plate_D_p00_0_C10f10d0.TIF	ICAM555_ROS488_VECad647_placa15__Plate_D_p00_0_C10f10d2.TIF	ICAM555_ROS488_VECad647_placa15__Plate_D_p00_0_C10f10d1.TIF	ICAM555_ROS488_VECad647_placa15__Plate_D_p00_0_C10f10d3.TIF	0	0	0	0	239	1	1536	1536	1536	1536	239	b'eLuCHPahG223DJLSiZx2i7OhQZrh6BDEUIij0TbSUIil0fbY0IgnYyrFE6iasgMA4CkZnw=='	4b1f5d03c66c52a60402ebf256a3c3d4	a6c76819f61333897ff3a87dda7a56c7	1ec694dcaed9a183bdb20d89a8772648	af04b37a810e710f79a1e152ba7f207e	1073.595804520715	784.5820651598232	0.0	1109.4102564102564	797.353591160221	0.0	0	0	0	0	0	0	0	C:\Users\EVOS\Documents\Miriam\05-06-23_HAEC_siRNA_placa15\ICAM555_ROS488_VECad647_placa15_.2023-06-05-13-58-53	C:\Users\EVOS\Documents\Miriam\05-06-23_HAEC_siRNA_placa15\ICAM555_ROS488_VECad647_placa15_.2023-06-05-13-58-53	C:\Users\EVOS\Documents\Miriam\05-06-23_HAEC_siRNA_placa15\ICAM555_ROS488_VECad647_placa15_.2023-06-05-13-58-53	C:\Users\EVOS\Documents\Miriam\05-06-23_HAEC_siRNA_placa15\ICAM555_ROS488_VECad647_placa15_.2023-06-05-13-58-53	Done	255	255
-1	-1	-1	-1	752.0	0.0	0.0	2.0	0.0	4.453125	ICAM555_ROS488_VECad647_placa15__Plate_D_p00_0_C10f11d0.TIF	ICAM555_ROS488_VECad647_placa15__Plate_D_p00_0_C10f11d2.TIF	ICAM555_ROS488_VECad647_placa15__Plate_D_p00_0_C10f11d1.TIF	ICAM555_ROS488_VECad647_placa15__Plate_D_p00_0_C10f11d3.TIF	0	0	0	0	240	1	1536	1536	1536	1536	240	b'eLuCHPahG223DJLSiZx2i7OhQZqh4Wi7ZQjE0WgbaSjE0mh7bGjEkzGV4glUTdkBAOtNGaM='	6168305c7ee305fe00059d6e5fb59eb2	6bb3aab4f708cf09a7a8c06104299f5e	db58fa1dd9e7576e861cf8b6befb5fb7	abb58e965026373a8b1620ae4ab3f99f	1029.189086100913	743.367963119217	0.0	1056.0031929272868	759.6835534026548	0.0	0	0	0	0	0	0	0	C:\Users\EVOS\Documents\Miriam\05-06-23_HAEC_siRNA_placa15\ICAM555_ROS488_VECad647_placa15_.2023-06-05-13-58-53	C:\Users\EVOS\Documents\Miriam\05-06-23_HAEC_siRNA_placa15\ICAM555_ROS488_VECad647_placa15_.2023-06-05-13-58-53	C:\Users\EVOS\Documents\Miriam\05-06-23_HAEC_siRNA_placa15\ICAM555_ROS488_VECad647_placa15_.2023-06-05-13-58-53	C:\Users\EVOS\Documents\Miriam\05-06-23_HAEC_siRNA_placa15\ICAM555_ROS488_VECad647_placa15_.2023-06-05-13-58-53	Done	255	255
-1	-1	-1	-1	896.0	0.0	0.0	1.984375	0.0	4.875	ICAM555_ROS488_VECad647_placa15__Plate_D_p00_0_C11f00d0.TIF	ICAM555_ROS488_VECad647_placa15__Plate_D_p00_0_C11f00d2.TIF	ICAM555_ROS488_VECad647_placa15__Plate_D_p00_0_C11f00d1.TIF	ICAM555_ROS488_VECad647_placa15__Plate_D_p00_0_C11f00d3.TIF	0	0	0	0	241	1	1536	1536	1536	1536	241	b'eLuCHPahG223DJLSiZx2izOo+Tk6BDEU4mi0jTQUYmm0PTY04smYSvEEqqbsAOAxGZ8='	98f14b14245414d3043d52f0070d64e3	7befaa8465e8ea42cbe9a352b3110570	8802b3645ce9a1b40fd8edcfddf529dc	183a157c3c5f68a8e374a3e22f963b2b	1154.8779572543046	744.9721013805081	0.0	1241.1409488397712	725.6074961380187	0.0	0	0	0	0	0	0	0	C:\Users\EVOS\Documents\Miriam\05-06-23_HAEC_siRNA_placa15\ICAM555_ROS488_VECad647_placa15_.2023-06-05-13-58-53	C:\Users\EVOS\Documents\Miriam\05-06-23_HAEC_siRNA_placa15\ICAM555_ROS488_VECad647_placa15_.2023-06-05-13-58-53	C:\Users\EVOS\Documents\Miriam\05-06-23_HAEC_siRNA_placa15\ICAM555_ROS488_VECad647_placa15_.2023-06-05-13-58-53	C:\Users\EVOS\Documents\Miriam\05-06-23_HAEC_siRNA_placa15\ICAM555_ROS488_VECad647_placa15_.2023-06-05-13-58-53	Done	255	255
-1	-1	-1	-1	1634.0	0.0	0.0	2.015625	0.0	5.8125	ICAM555_ROS488_VECad647_placa15__Plate_D_p00_0_C11f01d0.TIF	ICAM555_ROS488_VECad647_placa15__Plate_D_p00_0_C11f01d2.TIF	ICAM555_ROS488_VECad647_placa15__Plate_D_p00_0_C11f01d1.TIF	ICAM555_ROS488_VECad647_placa15__Plate_D_p00_0_C11f01d3.TIF	0	0	0	0	242	1	1536	1536	1536	1536	242	b'eLuCHPahG223DJLSiZx2izOo+Wk42m4ZAnE02kYaCrE02h4bGvFkTKV4AlVTdgDrVRmj'	c2824df7d91dbec94c0a87376a68d566	2a8f11da6d1f07132cfb06c9f66fd2d1	eb2bf539b2804d4a757d83f2749a03f9	308f23048b5f799328c872cb20824e8d	1180.9402908411819	701.2554440620722	0.0	1255.6746557263307	659.1720621506522	0.0	0	0	0	0	0	0	0	C:\Users\EVOS\Documents\Miriam\05-06-23_HAEC_siRNA_placa15\ICAM555_ROS488_VECad647_placa15_.2023-06-05-13-58-53	C:\Users\EVOS\Documents\Miriam\05-06-23_HAEC_siRNA_placa15\ICAM555_ROS488_VECad647_placa15_.2023-06-05-13-58-53	C:\Users\EVOS\Documents\Miriam\05-06-23_HAEC_siRNA_placa15\ICAM555_ROS488_VECad647_placa15_.2023-06-05-13-58-53	C:\Users\EVOS\Documents\Miriam\05-06-23_HAEC_siRNA_placa15\ICAM555_ROS488_VECad647_placa15_.2023-06-05-13-58-53	Done	255	255
-1	-1	-1	-1	638.0	0.0	0.0	2.015625	0.0	4.34375	ICAM555_ROS488_VECad647_placa15__Plate_D_p00_0_C11f02d0.TIF	ICAM555_ROS488_VECad647_placa15__Plate_D_p00_0_C11f02d2.TIF	ICAM555_ROS488_VECad647_placa15__Plate_D_p00_0_C11f02d1.TIF	ICAM555_ROS488_VECad647_placa15__Plate_D_p00_0_C11f02d3.TIF	0	0	0	0	243	1	1536	1536	1536	1536	243	b'eLuCHPahG223DJLSiZx2izOo+Wk02m4ZAnE02kYaCrE02h4bGvFkTKV4AlVTdgD2eRmn'	72c0b27f76391ff512548781e5e1695a	e18dade6ea4289a52f19a3b37435f2f0	ae4b2544355ea51065a9d7da0abf5666	410a23edebf7d95d03ba9ce57fcc6639	1161.8456314952066	730.4411953577664	0.0	1271.9793033742808	703.4240545173891	0.0	0	0	0	0	0	0	0	C:\Users\EVOS\Documents\Miriam\05-06-23_HAEC_siRNA_placa15\ICAM555_ROS488_VECad647_placa15_.2023-06-05-13-58-53	C:\Users\EVOS\Documents\Miriam\05-06-23_HAEC_siRNA_placa15\ICAM555_ROS488_VECad647_placa15_.2023-06-05-13-58-53	C:\Users\EVOS\Documents\Miriam\05-06-23_HAEC_siRNA_placa15\ICAM555_ROS488_VECad647_placa15_.2023-06-05-13-58-53	C:\Users\EVOS\Documents\Miriam\05-06-23_HAEC_siRNA_placa15\ICAM555_ROS488_VECad647_placa15_.2023-06-05-13-58-53	Done	255	255
-1	-1	-1	-1	574.0	0.0	0.0	2.015625	0.0	4.34375	ICAM555_ROS488_VECad647_placa15__Plate_D_p00_0_C11f03d0.TIF	ICAM555_ROS488_VECad647_placa15__Plate_D_p00_0_C11f03d2.TIF	ICAM555_ROS488_VECad647_placa15__Plate_D_p00_0_C11f03d1.TIF	ICAM555_ROS488_VECad647_placa15__Plate_D_p00_0_C11f03d3.TIF	0	0	0	0	244	1	1536	1536	1536	1536	244	b'eLuCHPahG223DJLSiZx2izOo+Wk82m4ZAnE02kYaCrE02h4bGvFkTKV4AlVTdgABrBmr'	fd840b35df316c1408c585b85a28e68a	d817794d00286674c39ad91c87bcdaac	a7c42bebafd701c3e044892c4f3a92e3	ea3aec26e1215b298ed632d219dd0a03	1108.5309761728847	771.8885527994473	0.0	1179.4038805919718	780.9577957380004	0.0	0	0	0	0	0	0	0	C:\Users\EVOS\Documents\Miriam\05-06-23_HAEC_siRNA_placa15\ICAM555_ROS488_VECad647_placa15_.2023-06-05-13-58-53	C:\Users\EVOS\Documents\Miriam\05-06-23_HAEC_siRNA_placa15\ICAM555_ROS488_VECad647_placa15_.2023-06-05-13-58-53	C:\Users\EVOS\Documents\Miriam\05-06-23_HAEC_siRNA_placa15\ICAM555_ROS488_VECad647_placa15_.2023-06-05-13-58-53	C:\Users\EVOS\Documents\Miriam\05-06-23_HAEC_siRNA_placa15\ICAM555_ROS488_VECad647_placa15_.2023-06-05-13-58-53	Done	255	255
-1	-1	-1	-1	508.0	0.0	0.0	2.015625	0.0	4.15625	ICAM555_ROS488_VECad647_placa15__Plate_D_p00_0_C11f04d0.TIF	ICAM555_ROS488_VECad647_placa15__Plate_D_p00_0_C11f04d2.TIF	ICAM555_ROS488_VECad647_placa15__Plate_D_p00_0_C11f04d1.TIF	ICAM555_ROS488_VECad647_placa15__Plate_D_p00_0_C11f04d3.TIF	0	0	0	0	245	1	1536	1536	1536	1536	245	b'eLuCHPahG223DJLSiZx2izOo+Wky2m4ZAnE02kYaCrE02h4bGvFkTKV4AlVTdgAM0Bmv'	0319f9156bc86e307c56f3df64f4c943	b34358bc9bca930224d56be5f2a2ca1b	6861d69706defe7d7beaa03ca6a20059	40e9af140cdf878c501c55e4fbc1a706	998.8587780605533	729.5168017968854	0.0	995.3761032484736	724.3593138688163	0.0	0	0	0	0	0	0	0	C:\Users\EVOS\Documents\Miriam\05-06-23_HAEC_siRNA_placa15\ICAM555_ROS488_VECad647_placa15_.2023-06-05-13-58-53	C:\Users\EVOS\Documents\Miriam\05-06-23_HAEC_siRNA_placa15\ICAM555_ROS488_VECad647_placa15_.2023-06-05-13-58-53	C:\Users\EVOS\Documents\Miriam\05-06-23_HAEC_siRNA_placa15\ICAM555_ROS488_VECad647_placa15_.2023-06-05-13-58-53	C:\Users\EVOS\Documents\Miriam\05-06-23_HAEC_siRNA_placa15\ICAM555_ROS488_VECad647_placa15_.2023-06-05-13-58-53	Done	255	255
-1	-1	-1	-1	707.0	0.0	0.0	2.0	0.0	4.34375	ICAM555_ROS488_VECad647_placa15__Plate_D_p00_0_C11f05d0.TIF	ICAM555_ROS488_VECad647_placa15__Plate_D_p00_0_C11f05d2.TIF	ICAM555_ROS488_VECad647_placa15__Plate_D_p00_0_C11f05d1.TIF	ICAM555_ROS488_VECad647_placa15__Plate_D_p00_0_C11f05d3.TIF	0	0	0	0	246	1	1536	1536	1536	1536	246	b'eLuCHPahG223DJLSiZx2izOo+Wk62m4ZAnE02kYaCrE02h4bGvFkTKV4AlVTdgAX9Bmz'	9f95a3d4a632d9e75347c60794f26eb2	a9136f9daa6173a3e7a6578fddf0bc1f	b1dc6f5294f92d04ed3fa45be9ff5571	691b48eb22abc81b6683aa23a9d5c786	1094.7158584835047	747.0281635383017	0.0	1155.0599369085173	733.398891966759	0.0	0	0	0	0	0	0	0	C:\Users\EVOS\Documents\Miriam\05-06-23_HAEC_siRNA_placa15\ICAM555_ROS488_VECad647_placa15_.2023-06-05-13-58-53	C:\Users\EVOS\Documents\Miriam\05-06-23_HAEC_siRNA_placa15\ICAM555_ROS488_VECad647_placa15_.2023-06-05-13-58-53	C:\Users\EVOS\Documents\Miriam\05-06-23_HAEC_siRNA_placa15\ICAM555_ROS488_VECad647_placa15_.2023-06-05-13-58-53	C:\Users\EVOS\Documents\Miriam\05-06-23_HAEC_siRNA_placa15\ICAM555_ROS488_VECad647_placa15_.2023-06-05-13-58-53	Done	255	255
-1	-1	-1	-1	741.0	0.0	0.0	2.0	0.0	4.71875	ICAM555_ROS488_VECad647_placa15__Plate_D_p00_0_C11f06d0.TIF	ICAM555_ROS488_VECad647_placa15__Plate_D_p00_0_C11f06d2.TIF	ICAM555_ROS488_VECad647_placa15__Plate_D_p00_0_C11f06d1.TIF	ICAM555_ROS488_VECad647_placa15__Plate_D_p00_0_C11f06d3.TIF	0	0	0	0	247	1	1536	1536	1536	1536	247	b'eLuCHPahG223DJLSiZx2izOo+TnabhkKcTTaRhoKsTTaHhsa8WRMpXgCVVN2ACMYGbc='	c02306ffe2393f2e863a71c7fa565d6b	649d57adf7f125d5f18123d8b4d0ef68	953d0cb5a9dc2da1ebd61d8678d2eac7	d7088d58431ba5afc73ccf1f30174fb8	1051.9006259143805	712.7138394850285	0.0	1042.5152542372882	690.719165085389	0.0	0	0	0	0	0	0	0	C:\Users\EVOS\Documents\Miriam\05-06-23_HAEC_siRNA_placa15\ICAM555_ROS488_VECad647_placa15_.2023-06-05-13-58-53	C:\Users\EVOS\Documents\Miriam\05-06-23_HAEC_siRNA_placa15\ICAM555_ROS488_VECad647_placa15_.2023-06-05-13-58-53	C:\Users\EVOS\Documents\Miriam\05-06-23_HAEC_siRNA_placa15\ICAM555_ROS488_VECad647_placa15_.2023-06-05-13-58-53	C:\Users\EVOS\Documents\Miriam\05-06-23_HAEC_siRNA_placa15\ICAM555_ROS488_VECad647_placa15_.2023-06-05-13-58-53	Done	255	255
-1	-1	-1	-1	948.0	0.0	0.0	2.015625	0.0	5.125	ICAM555_ROS488_VECad647_placa15__Plate_D_p00_0_C11f07d0.TIF	ICAM555_ROS488_VECad647_placa15__Plate_D_p00_0_C11f07d2.TIF	ICAM555_ROS488_VECad647_placa15__Plate_D_p00_0_C11f07d1.TIF	ICAM555_ROS488_VECad647_placa15__Plate_D_p00_0_C11f07d3.TIF	0	0	0	0	248	1	1536	1536	1536	1536	248	b'eLuCHPahG223DJLSiZx2izOo+Wk+2m4ZAnE02kYaCrE02h4bGvFkTKV4AlVTdgAuPBm7'	e23de56354bb860b5279b134bec8d756	78d049d422722d60e9b4429c0e2f4e90	cfba5b1e737a90e740ae3c7a24d7f84c	535aba9b69f98a594d301224d35773d0	943.4576732430813	762.2100865406913	0.0	938.3133624625016	764.1927255550306	0.0	0	0	0	0	0	0	0	C:\Users\EVOS\Documents\Miriam\05-06-23_HAEC_siRNA_placa15\ICAM555_ROS488_VECad647_placa15_.2023-06-05-13-58-53	C:\Users\EVOS\Documents\Miriam\05-06-23_HAEC_siRNA_placa15\ICAM555_ROS488_VECad647_placa15_.2023-06-05-13-58-53	C:\Users\EVOS\Documents\Miriam\05-06-23_HAEC_siRNA_placa15\ICAM555_ROS488_VECad647_placa15_.2023-06-05-13-58-53	C:\Users\EVOS\Documents\Miriam\05-06-23_HAEC_siRNA_placa15\ICAM555_ROS488_VECad647_placa15_.2023-06-05-13-58-53	Done	255	255
-1	-1	-1	-1	1015.0	0.0	0.0	2.015625	0.0	4.90625	ICAM555_ROS488_VECad647_placa15__Plate_D_p00_0_C11f08d0.TIF	ICAM555_ROS488_VECad647_placa15__Plate_D_p00_0_C11f08d2.TIF	ICAM555_ROS488_VECad647_placa15__Plate_D_p00_0_C11f08d1.TIF	ICAM555_ROS488_VECad647_placa15__Plate_D_p00_0_C11f08d3.TIF	0	0	0	0	249	1	1536	1536	1536	1536	249	b'eLuCHPahG223DJLSiZx2izOo+Wkx2m4ZAnE02kYaCrE02h4bGvFkTKV4AlVTdgA5YBm/'	ec415737cacd7cc285c343096c9d635d	d2d4213cd46ebba5758cfe0cd135d081	4beda50126557adcdcf38374e044652b	5f43fde3596f6318c5ae406afab67bde	928.6113759392795	771.0898541267676	0.0	900.9203539823009	784.7746478873239	0.0	0	0	0	0	0	0	0	C:\Users\EVOS\Documents\Miriam\05-06-23_HAEC_siRNA_placa15\ICAM555_ROS488_VECad647_placa15_.2023-06-05-13-58-53	C:\Users\EVOS\Documents\Miriam\05-06-23_HAEC_siRNA_placa15\ICAM555_ROS488_VECad647_placa15_.2023-06-05-13-58-53	C:\Users\EVOS\Documents\Miriam\05-06-23_HAEC_siRNA_placa15\ICAM555_ROS488_VECad647_placa15_.2023-06-05-13-58-53	C:\Users\EVOS\Documents\Miriam\05-06-23_HAEC_siRNA_placa15\ICAM555_ROS488_VECad647_placa15_.2023-06-05-13-58-53	Done	255	255
-1	-1	-1	-1	859.0	0.0	0.0	2.0	0.0	4.46875	ICAM555_ROS488_VECad647_placa15__Plate_D_p00_0_C11f09d0.TIF	ICAM555_ROS488_VECad647_placa15__Plate_D_p00_0_C11f09d2.TIF	ICAM555_ROS488_VECad647_placa15__Plate_D_p00_0_C11f09d1.TIF	ICAM555_ROS488_VECad647_placa15__Plate_D_p00_0_C11f09d3.TIF	0	0	0	0	250	1	1536	1536	1536	1536	250	b'eLuCHPahG223DJLSiZx2izOk+Tnabhn8cTTaRhoKsTTaHhsa8WRMpXgCVVN2AESEGcM='	0bf1f570b734b183805efb125b5d3d37	9d9b18ce9165f8b8a6a062c159a97ddc	6bf02c79d143f8f16cec90b554d0beef	37f221a5b1650499fb6720dfc2c8ffa0	938.6293163170734	792.5104141980951	0.0	888.5534591194969	810.5533980582525	0.0	0	0	0	0	0	0	0	C:\Users\EVOS\Documents\Miriam\05-06-23_HAEC_siRNA_placa15\ICAM555_ROS488_VECad647_placa15_.2023-06-05-13-58-53	C:\Users\EVOS\Documents\Miriam\05-06-23_HAEC_siRNA_placa15\ICAM555_ROS488_VECad647_placa15_.2023-06-05-13-58-53	C:\Users\EVOS\Documents\Miriam\05-06-23_HAEC_siRNA_placa15\ICAM555_ROS488_VECad647_placa15_.2023-06-05-13-58-53	C:\Users\EVOS\Documents\Miriam\05-06-23_HAEC_siRNA_placa15\ICAM555_ROS488_VECad647_placa15_.2023-06-05-13-58-53	Done	255	255
-1	-1	-1	-1	1290.0	0.0	0.0	2.046875	0.0	5.46875	ICAM555_ROS488_VECad647_placa15__Plate_D_p00_0_C11f10d0.TIF	ICAM555_ROS488_VECad647_placa15__Plate_D_p00_0_C11f10d2.TIF	ICAM555_ROS488_VECad647_placa15__Plate_D_p00_0_C11f10d1.TIF	ICAM555_ROS488_VECad647_placa15__Plate_D_p00_0_C11f10d3.TIF	0	0	0	0	251	1	1536	1536	1536	1536	251	b'eLuCHPahG223DJLSiZx2izOw+Wk4OgQxFOJotI00FGJptD02NOLJmErxBKqm7ADrWRmj'	88f06a9c9b6602067983611cb9316f3e	6a2af362815ed9b6ef13576da611aa13	16c5024addf652b77fe74dfca7fc72c6	48d04ff73aed01285371d411f2f23523	987.7194178129646	864.8190062160609	0.0	983.4738584719812	932.5791215177946	0.0	0	0	0	0	0	0	0	C:\Users\EVOS\Documents\Miriam\05-06-23_HAEC_siRNA_placa15\ICAM555_ROS488_VECad647_placa15_.2023-06-05-13-58-53	C:\Users\EVOS\Documents\Miriam\05-06-23_HAEC_siRNA_placa15\ICAM555_ROS488_VECad647_placa15_.2023-06-05-13-58-53	C:\Users\EVOS\Documents\Miriam\05-06-23_HAEC_siRNA_placa15\ICAM555_ROS488_VECad647_placa15_.2023-06-05-13-58-53	C:\Users\EVOS\Documents\Miriam\05-06-23_HAEC_siRNA_placa15\ICAM555_ROS488_VECad647_placa15_.2023-06-05-13-58-53	Done	255	255
-1	-1	-1	-1	715.0	0.0	0.0	2.046875	0.0	4.703125	ICAM555_ROS488_VECad647_placa15__Plate_D_p00_0_C11f11d0.TIF	ICAM555_ROS488_VECad647_placa15__Plate_D_p00_0_C11f11d2.TIF	ICAM555_ROS488_VECad647_placa15__Plate_D_p00_0_C11f11d1.TIF	ICAM555_ROS488_VECad647_placa15__Plate_D_p00_0_C11f11d3.TIF	0	0	0	0	252	1	1536	1536	1536	1536	252	b'eLuCHPahG223DJLSiZx2izOw+WloONpuGQJxNNpGGgqxNNoeGxrxZEyleAJVU3YA9n0Zpw=='	e16148302fe93975a205e59f0629ce4f	2b4b3dad020f2ef254f68e3f72fc44db	5a727fa6dba0ab93dd0cb0bb31f375fa	944ffe9737b0eb9c7346d56c908ce911	1153.3281465910432	804.7678746867244	0.0	1185.02416918429	811.2976588628762	0.0	0	0	0	0	0	0	0	C:\Users\EVOS\Documents\Miriam\05-06-23_HAEC_siRNA_placa15\ICAM555_ROS488_VECad647_placa15_.2023-06-05-13-58-53	C:\Users\EVOS\Documents\Miriam\05-06-23_HAEC_siRNA_placa15\ICAM555_ROS488_VECad647_placa15_.2023-06-05-13-58-53	C:\Users\EVOS\Documents\Miriam\05-06-23_HAEC_siRNA_placa15\ICAM555_ROS488_VECad647_placa15_.2023-06-05-13-58-53	C:\Users\EVOS\Documents\Miriam\05-06-23_HAEC_siRNA_placa15\ICAM555_ROS488_VECad647_placa15_.2023-06-05-13-58-53	Done	255	255
-1	-1	-1	-1	656.0	0.0	0.0	2.015625	0.0	4.375	ICAM555_ROS488_VECad647_placa15__Plate_D_p00_0_D02f00d0.TIF	ICAM555_ROS488_VECad647_placa15__Plate_D_p00_0_D02f00d2.TIF	ICAM555_ROS488_VECad647_placa15__Plate_D_p00_0_D02f00d1.TIF	ICAM555_ROS488_VECad647_placa15__Plate_D_p00_0_D02f00d3.TIF	0	0	0	0	253	1	1536	1536	1536	1536	253	b'eLuCHPahG223DJLSiazm5+gQxFCJo9E20lCIpdH22NCIJ2MqxROomrIDAOtlGaM='	a13be2d8169bc4bc76e3e88b11abac1d	6b1a955c2ed67b24eb74f2e787e86cce	822cf5c7a30a3588c3b40239afe88337	d9756196666a109ba90986d56368a138	1084.8030049459069	748.1355244993928	0.0	1135.0052817410933	747.4559530952024	0.0	0	0	0	0	0	0	0	C:\Users\EVOS\Documents\Miriam\05-06-23_HAEC_siRNA_placa15\ICAM555_ROS488_VECad647_placa15_.2023-06-05-13-58-53	C:\Users\EVOS\Documents\Miriam\05-06-23_HAEC_siRNA_placa15\ICAM555_ROS488_VECad647_placa15_.2023-06-05-13-58-53	C:\Users\EVOS\Documents\Miriam\05-06-23_HAEC_siRNA_placa15\ICAM555_ROS488_VECad647_placa15_.2023-06-05-13-58-53	C:\Users\EVOS\Documents\Miriam\05-06-23_HAEC_siRNA_placa15\ICAM555_ROS488_VECad647_placa15_.2023-06-05-13-58-53	Done	255	255
-1	-1	-1	-1	861.0	0.0	0.0	2.0	0.0	4.6875	ICAM555_ROS488_VECad647_placa15__Plate_D_p00_0_D02f01d0.TIF	ICAM555_ROS488_VECad647_placa15__Plate_D_p00_0_D02f01d2.TIF	ICAM555_ROS488_VECad647_placa15__Plate_D_p00_0_D02f01d1.TIF	ICAM555_ROS488_VECad647_placa15__Plate_D_p00_0_D02f01d3.TIF	0	0	0	0	254	1	1536	1536	1536	1536	254	b'eLuCHPahG223DJLSiazmJyirGI62W4ZAHI22kYZCLI22x4ZGPBlTKZ5A1ZQdAPaJGac='	fc31e80a78205aa9e7cbe321d20f9435	8b934927db6b36e7eb3e7757654f36ab	b48dc5336dd0031117582306fade902c	5597aa2e6f657438239f843b6bb89be6	1111.8181060859367	744.2147284003903	0.0	1181.38	744.1974025974026	0.0	0	0	0	0	0	0	0	C:\Users\EVOS\Documents\Miriam\05-06-23_HAEC_siRNA_placa15\ICAM555_ROS488_VECad647_placa15_.2023-06-05-13-58-53	C:\Users\EVOS\Documents\Miriam\05-06-23_HAEC_siRNA_placa15\ICAM555_ROS488_VECad647_placa15_.2023-06-05-13-58-53	C:\Users\EVOS\Documents\Miriam\05-06-23_HAEC_siRNA_placa15\ICAM555_ROS488_VECad647_placa15_.2023-06-05-13-58-53	C:\Users\EVOS\Documents\Miriam\05-06-23_HAEC_siRNA_placa15\ICAM555_ROS488_VECad647_placa15_.2023-06-05-13-58-53	Done	255	255
-1	-1	-1	-1	358.0	0.0	0.0	2.0	0.0	3.6875	ICAM555_ROS488_VECad647_placa15__Plate_D_p00_0_D02f02d0.TIF	ICAM555_ROS488_VECad647_placa15__Plate_D_p00_0_D02f02d2.TIF	ICAM555_ROS488_VECad647_placa15__Plate_D_p00_0_D02f02d1.TIF	ICAM555_ROS488_VECad647_placa15__Plate_D_p00_0_D02f02d3.TIF	0	0	0	0	255	1	1536	1536	1536	1536	255	b'eLuCHPahG223DJLSiazmJyirGI22W4ZAHI22kYZCLI22x4ZGPBlTKZ5A1ZQdAAG8Gas='	d03c3219baab3613c5dbc0906cc19510	65b5260160a57adf7652d7f0542948f9	6d2d1d122bf09a4f0d27483ac42389d7	704642a298ed22650386b3df7d8bfe06	1282.4058943133377	719.0508481615954	0.0	1376.1739471537062	711.3039962680765	0.0	0	0	0	0	0	0	0	C:\Users\EVOS\Documents\Miriam\05-06-23_HAEC_siRNA_placa15\ICAM555_ROS488_VECad647_placa15_.2023-06-05-13-58-53	C:\Users\EVOS\Documents\Miriam\05-06-23_HAEC_siRNA_placa15\ICAM555_ROS488_VECad647_placa15_.2023-06-05-13-58-53	C:\Users\EVOS\Documents\Miriam\05-06-23_HAEC_siRNA_placa15\ICAM555_ROS488_VECad647_placa15_.2023-06-05-13-58-53	C:\Users\EVOS\Documents\Miriam\05-06-23_HAEC_siRNA_placa15\ICAM555_ROS488_VECad647_placa15_.2023-06-05-13-58-53	Done	255	255
-1	-1	-1	-1	392.0	0.0	0.0	1.953125	0.0	3.875	ICAM555_ROS488_VECad647_placa15__Plate_D_p00_0_D02f03d0.TIF	ICAM555_ROS488_VECad647_placa15__Plate_D_p00_0_D02f03d2.TIF	ICAM555_ROS488_VECad647_placa15__Plate_D_p00_0_D02f03d1.TIF	ICAM555_ROS488_VECad647_placa15__Plate_D_p00_0_D02f03d3.TIF	0	0	0	0	256	1	1536	1536	1536	1536	256	b'eLuCHPahG223DJLSiazmJySrjLZbBn8cjbaRhkIsjbbHhkY8GVMpnkDVlB0ADOAZrw=='	f2f9ca129030a95ee21bc22bd9ea4a94	afa8b91aeda61cbda9207eb1660b37c7	b970c3b3def873a5b7ceecdbeecc7fe4	6d8ccb60fb9d29f0249600c3a3ddad6b	1093.6294255046305	803.9676285884813	0.0	1108.7239212897107	811.1466250000001	0.0	0	0	0	0	0	0	0	C:\Users\EVOS\Documents\Miriam\05-06-23_HAEC_siRNA_placa15\ICAM555_ROS488_VECad647_placa15_.2023-06-05-13-58-53	C:\Users\EVOS\Documents\Miriam\05-06-23_HAEC_siRNA_placa15\ICAM555_ROS488_VECad647_placa15_.2023-06-05-13-58-53	C:\Users\EVOS\Documents\Miriam\05-06-23_HAEC_siRNA_placa15\ICAM555_ROS488_VECad647_placa15_.2023-06-05-13-58-53	C:\Users\EVOS\Documents\Miriam\05-06-23_HAEC_siRNA_placa15\ICAM555_ROS488_VECad647_placa15_.2023-06-05-13-58-53	Done	255	255
-1	-1	-1	-1	336.0	0.0	0.0	2.03125	0.0	3.6875	ICAM555_ROS488_VECad647_placa15__Plate_D_p00_0_D02f04d0.TIF	ICAM555_ROS488_VECad647_placa15__Plate_D_p00_0_D02f04d2.TIF	ICAM555_ROS488_VECad647_placa15__Plate_D_p00_0_D02f04d1.TIF	ICAM555_ROS488_VECad647_placa15__Plate_D_p00_0_D02f04d3.TIF	0	0	0	0	257	1	1536	1536	1536	1536	257	b'eLuCHPahG223DJLSiazmJyirmIy2W4ZAHI22kYZCLI22x4ZGPBlTKZ5A1ZQdABgEGbM='	720809048985affc85d8d61568f390e1	c0f8c16b68ded86fd8229988b46a07fc	04d8e5eaea785a982bf56043ecae089f	9bedf9b7e4fd144e6d0a50d094a05024	1141.0198970676688	711.6390999806991	0.0	1196.7056452336114	686.0573135992074	0.0	0	0	0	0	0	0	0	C:\Users\EVOS\Documents\Miriam\05-06-23_HAEC_siRNA_placa15\ICAM555_ROS488_VECad647_placa15_.2023-06-05-13-58-53	C:\Users\EVOS\Documents\Miriam\05-06-23_HAEC_siRNA_placa15\ICAM555_ROS488_VECad647_placa15_.2023-06-05-13-58-53	C:\Users\EVOS\Documents\Miriam\05-06-23_HAEC_siRNA_placa15\ICAM555_ROS488_VECad647_placa15_.2023-06-05-13-58-53	C:\Users\EVOS\Documents\Miriam\05-06-23_HAEC_siRNA_placa15\ICAM555_ROS488_VECad647_placa15_.2023-06-05-13-58-53	Done	255	255
-1	-1	-1	-1	546.0	0.0	0.0	1.984375	0.0	3.96875	ICAM555_ROS488_VECad647_placa15__Plate_D_p00_0_D02f05d0.TIF	ICAM555_ROS488_VECad647_placa15__Plate_D_p00_0_D02f05d2.TIF	ICAM555_ROS488_VECad647_placa15__Plate_D_p00_0_D02f05d1.TIF	ICAM555_ROS488_VECad647_placa15__Plate_D_p00_0_D02f05d3.TIF	0	0	0	0	258	1	1536	1536	1536	1536	258	b'eLuCHPahG223DJLSiazmJyirmI62W4ZAHI22kYZCLI22x4ZGPBlTKZ5A1ZQdACMoGbc='	ba02957ce2148983d98411b325c4c216	0c8d0423ce7a1d227c1163502eca7c3e	41fafd92aade686ed176bd0bb5bd8c6e	80274a1bd4ed942527a7ad1573fa3f8a	1077.781278510911	762.3685261770394	0.0	1133.3376240694788	741.8623110250737	0.0	0	0	0	0	0	0	0	C:\Users\EVOS\Documents\Miriam\05-06-23_HAEC_siRNA_placa15\ICAM555_ROS488_VECad647_placa15_.2023-06-05-13-58-53	C:\Users\EVOS\Documents\Miriam\05-06-23_HAEC_siRNA_placa15\ICAM555_ROS488_VECad647_placa15_.2023-06-05-13-58-53	C:\Users\EVOS\Documents\Miriam\05-06-23_HAEC_siRNA_placa15\ICAM555_ROS488_VECad647_placa15_.2023-06-05-13-58-53	C:\Users\EVOS\Documents\Miriam\05-06-23_HAEC_siRNA_placa15\ICAM555_ROS488_VECad647_placa15_.2023-06-05-13-58-53	Done	255	255
-1	-1	-1	-1	537.0	0.0	0.0	2.015625	0.0	4.09375	ICAM555_ROS488_VECad647_placa15__Plate_D_p00_0_D02f06d0.TIF	ICAM555_ROS488_VECad647_placa15__Plate_D_p00_0_D02f06d2.TIF	ICAM555_ROS488_VECad647_placa15__Plate_D_p00_0_D02f06d1.TIF	ICAM555_ROS488_VECad647_placa15__Plate_D_p00_0_D02f06d3.TIF	0	0	0	0	259	1	1536	1536	1536	1536	259	b'eLuCHPahG223DJLSiazmJyirjLZbhkIcjbaRhkIsjbbHhkY8GVMpnkDVlB0ALkwZuw=='	b2067ecdd9a4e3f71788fdae67cdf8c5	cf11b315285e736301ff1189774f4e74	8cb68e1f9da63ff51711a8e9ca1c3ea8	eabfabdf60cdd6b05c45254fa55a34c7	979.202428362938	751.8553373420297	0.0	946.0530035335689	792.3080684596576	0.0	0	0	0	0	0	0	0	C:\Users\EVOS\Documents\Miriam\05-06-23_HAEC_siRNA_placa15\ICAM555_ROS488_VECad647_placa15_.2023-06-05-13-58-53	C:\Users\EVOS\Documents\Miriam\05-06-23_HAEC_siRNA_placa15\ICAM555_ROS488_VECad647_placa15_.2023-06-05-13-58-53	C:\Users\EVOS\Documents\Miriam\05-06-23_HAEC_siRNA_placa15\ICAM555_ROS488_VECad647_placa15_.2023-06-05-13-58-53	C:\Users\EVOS\Documents\Miriam\05-06-23_HAEC_siRNA_placa15\ICAM555_ROS488_VECad647_placa15_.2023-06-05-13-58-53	Done	255	255
-1	-1	-1	-1	662.0	0.0	0.0	2.03125	0.0	4.453125	ICAM555_ROS488_VECad647_placa15__Plate_D_p00_0_D02f07d0.TIF	ICAM555_ROS488_VECad647_placa15__Plate_D_p00_0_D02f07d2.TIF	ICAM555_ROS488_VECad647_placa15__Plate_D_p00_0_D02f07d1.TIF	ICAM555_ROS488_VECad647_placa15__Plate_D_p00_0_D02f07d3.TIF	0	0	0	0	260	1	1536	1536	1536	1536	260	b'eLuCHPahG223DJLSiazmJyirmI+2W4ZAHI22kYZCLI22x4ZGPBlTKZ5A1ZQdADlwGb8='	4bbd4063164aa194f5c7a3c870930d1d	a5d617371327b457c9e21c99e280551e	00e809031d0c1e0b555351cee44bb4be	04b87555b5883612aed7dea3fb084566	946.053289247386	722.7663004437005	0.0	910.7991447241975	686.3080472769668	0.0	0	0	0	0	0	0	0	C:\Users\EVOS\Documents\Miriam\05-06-23_HAEC_siRNA_placa15\ICAM555_ROS488_VECad647_placa15_.2023-06-05-13-58-53	C:\Users\EVOS\Documents\Miriam\05-06-23_HAEC_siRNA_placa15\ICAM555_ROS488_VECad647_placa15_.2023-06-05-13-58-53	C:\Users\EVOS\Documents\Miriam\05-06-23_HAEC_siRNA_placa15\ICAM555_ROS488_VECad647_placa15_.2023-06-05-13-58-53	C:\Users\EVOS\Documents\Miriam\05-06-23_HAEC_siRNA_placa15\ICAM555_ROS488_VECad647_placa15_.2023-06-05-13-58-53	Done	255	255
-1	-1	-1	-1	867.0	0.0	0.0	1.984375	0.0	4.75	ICAM555_ROS488_VECad647_placa15__Plate_D_p00_0_D02f08d0.TIF	ICAM555_ROS488_VECad647_placa15__Plate_D_p00_0_D02f08d2.TIF	ICAM555_ROS488_VECad647_placa15__Plate_D_p00_0_D02f08d1.TIF	ICAM555_ROS488_VECad647_placa15__Plate_D_p00_0_D02f08d3.TIF	0	0	0	0	261	1	1536	1536	1536	1536	261	b'eLuCHPahG223DJLSiazmJyirWIy2W4ZAHI22kYZCLI22x4ZGPBlTKZ5A1ZQdAESUGcM='	f20f99ed4718907f8d2c14ddff3552db	e2c323c72eefe3c02826e7295a264f08	ff4b12fe6073310781bfecb832612fa2	d109d02898c9d8918542ad8483f7a469	932.75920186999	748.8412202824869	0.0	888.0	750.7025089605735	0.0	0	0	0	0	0	0	0	C:\Users\EVOS\Documents\Miriam\05-06-23_HAEC_siRNA_placa15\ICAM555_ROS488_VECad647_placa15_.2023-06-05-13-58-53	C:\Users\EVOS\Documents\Miriam\05-06-23_HAEC_siRNA_placa15\ICAM555_ROS488_VECad647_placa15_.2023-06-05-13-58-53	C:\Users\EVOS\Documents\Miriam\05-06-23_HAEC_siRNA_placa15\ICAM555_ROS488_VECad647_placa15_.2023-06-05-13-58-53	C:\Users\EVOS\Documents\Miriam\05-06-23_HAEC_siRNA_placa15\ICAM555_ROS488_VECad647_placa15_.2023-06-05-13-58-53	Done	255	255
-1	-1	-1	-1	695.0	0.0	0.0	2.0	0.0	4.5625	ICAM555_ROS488_VECad647_placa15__Plate_D_p00_0_D02f09d0.TIF	ICAM555_ROS488_VECad647_placa15__Plate_D_p00_0_D02f09d2.TIF	ICAM555_ROS488_VECad647_placa15__Plate_D_p00_0_D02f09d1.TIF	ICAM555_ROS488_VECad647_placa15__Plate_D_p00_0_D02f09d3.TIF	0	0	0	0	262	1	1536	1536	1536	1536	262	b'eLuCHPahG223DJLSiazmJyirWI62W4ZAHI22kYZCLI22x4ZGPBlTKZ5A1ZQdAE+4Gcc='	0e4720d12dbd3f4cbd2e06700605201a	d5d9d974776814402a73c36a137f3100	478f44fa6101b51a81c49c2f01c533fd	5b135a9f7717b06f46f201d5fa73b490	928.5060857707496	817.1248030161083	0.0	883.0294117647059	833.0530303030303	0.0	0	0	0	0	0	0	0	C:\Users\EVOS\Documents\Miriam\05-06-23_HAEC_siRNA_placa15\ICAM555_ROS488_VECad647_placa15_.2023-06-05-13-58-53	C:\Users\EVOS\Documents\Miriam\05-06-23_HAEC_siRNA_placa15\ICAM555_ROS488_VECad647_placa15_.2023-06-05-13-58-53	C:\Users\EVOS\Documents\Miriam\05-06-23_HAEC_siRNA_placa15\ICAM555_ROS488_VECad647_placa15_.2023-06-05-13-58-53	C:\Users\EVOS\Documents\Miriam\05-06-23_HAEC_siRNA_placa15\ICAM555_ROS488_VECad647_placa15_.2023-06-05-13-58-53	Done	255	255
-1	-1	-1	-1	945.0	0.0	0.0	2.0	0.0	4.78125	ICAM555_ROS488_VECad647_placa15__Plate_D_p00_0_D02f10d0.TIF	ICAM555_ROS488_VECad647_placa15__Plate_D_p00_0_D02f10d2.TIF	ICAM555_ROS488_VECad647_placa15__Plate_D_p00_0_D02f10d1.TIF	ICAM555_ROS488_VECad647_placa15__Plate_D_p00_0_D02f10d3.TIF	0	0	0	0	263	1	1536	1536	1536	1536	263	b'eLuCHPahG223DJLSiazmJzCrGI4OQQyFOBptIw2FWBptjw2NeDKmUjyBqik7APaNGac='	f10d1798dc1b66d92ed206a26abdb5a6	ff4c0878045b34e314260035379cf874	c5e2c2dffd121bb0a4193a81d87ab8e6	5f8e5f300be85a5c28e173d2260a396c	1041.8349509718394	798.7435380871894	0.0	1040.4908136482939	813.8536585365854	0.0	0	0	0	0	0	0	0	C:\Users\EVOS\Documents\Miriam\05-06-23_HAEC_siRNA_placa15\ICAM555_ROS488_VECad647_placa15_.2023-06-05-13-58-53	C:\Users\EVOS\Documents\Miriam\05-06-23_HAEC_siRNA_placa15\ICAM555_ROS488_VECad647_placa15_.2023-06-05-13-58-53	C:\Users\EVOS\Documents\Miriam\05-06-23_HAEC_siRNA_placa15\ICAM555_ROS488_VECad647_placa15_.2023-06-05-13-58-53	C:\Users\EVOS\Documents\Miriam\05-06-23_HAEC_siRNA_placa15\ICAM555_ROS488_VECad647_placa15_.2023-06-05-13-58-53	Done	255	255
-1	-1	-1	-1	568.0	0.0	0.0	2.0	0.0	4.15625	ICAM555_ROS488_VECad647_placa15__Plate_D_p00_0_D02f11d0.TIF	ICAM555_ROS488_VECad647_placa15__Plate_D_p00_0_D02f11d2.TIF	ICAM555_ROS488_VECad647_placa15__Plate_D_p00_0_D02f11d1.TIF	ICAM555_ROS488_VECad647_placa15__Plate_D_p00_0_D02f11d3.TIF	0	0	0	0	264	1	1536	1536	1536	1536	264	b'eLuCHPahG223DJLSiazmJzCrGBqOtluGQByNtpGGQiyNtseGRjwZUymeQNWUHQABwBmr'	f41a74729bedd147bebe43ecd215c236	29f70fc857745bc07dd695e994dd15b6	965da70c98b8b07dfac4ff8433c679a6	beb9c7c2dcdfd552678942beed05d426	1152.388757129402	711.5639212995659	0.0	1185.6235524927663	679.8760521885522	0.0	0	0	0	0	0	0	0	C:\Users\EVOS\Documents\Miriam\05-06-23_HAEC_siRNA_placa15\ICAM555_ROS488_VECad647_placa15_.2023-06-05-13-58-53	C:\Users\EVOS\Documents\Miriam\05-06-23_HAEC_siRNA_placa15\ICAM555_ROS488_VECad647_placa15_.2023-06-05-13-58-53	C:\Users\EVOS\Documents\Miriam\05-06-23_HAEC_siRNA_placa15\ICAM555_ROS488_VECad647_placa15_.2023-06-05-13-58-53	C:\Users\EVOS\Documents\Miriam\05-06-23_HAEC_siRNA_placa15\ICAM555_ROS488_VECad647_placa15_.2023-06-05-13-58-53	Done	255	255
-1	-1	-1	-1	827.0	0.0	0.0	2.046875	0.0	5.0	ICAM555_ROS488_VECad647_placa15__Plate_D_p00_0_D03f00d0.TIF	ICAM555_ROS488_VECad647_placa15__Plate_D_p00_0_D03f00d2.TIF	ICAM555_ROS488_VECad647_placa15__Plate_D_p00_0_D03f00d1.TIF	ICAM555_ROS488_VECad647_placa15__Plate_D_p00_0_D03f00d3.TIF	0	0	0	0	265	1	1536	1536	1536	1536	265	b'eLuCHPahG223DJLSiazmJ6jdMjoEMRTiaLSNNBRiabQ9NjTiyZhK8QSqpuwA9pUZpw=='	20b0500338cafb5656ff10e893e66f5a	088af4b03280bf0941b174fcd35d94a1	991e1c71411b8eb7c25c5755cfebdc8e	d9c9dcbcfeb5a25616a0312b6857cae4	1076.8493920636568	728.6658524211709	0.0	1089.8046357615895	702.7159090909091	0.0	0	0	0	0	0	0	0	C:\Users\EVOS\Documents\Miriam\05-06-23_HAEC_siRNA_placa15\ICAM555_ROS488_VECad647_placa15_.2023-06-05-13-58-53	C:\Users\EVOS\Documents\Miriam\05-06-23_HAEC_siRNA_placa15\ICAM555_ROS488_VECad647_placa15_.2023-06-05-13-58-53	C:\Users\EVOS\Documents\Miriam\05-06-23_HAEC_siRNA_placa15\ICAM555_ROS488_VECad647_placa15_.2023-06-05-13-58-53	C:\Users\EVOS\Documents\Miriam\05-06-23_HAEC_siRNA_placa15\ICAM555_ROS488_VECad647_placa15_.2023-06-05-13-58-53	Done	255	255
-1	-1	-1	-1	1272.0	0.0	0.0	2.03125	0.0	5.578125	ICAM555_ROS488_VECad647_placa15__Plate_D_p00_0_D03f01d0.TIF	ICAM555_ROS488_VECad647_placa15__Plate_D_p00_0_D03f01d2.TIF	ICAM555_ROS488_VECad647_placa15__Plate_D_p00_0_D03f01d1.TIF	ICAM555_ROS488_VECad647_placa15__Plate_D_p00_0_D03f01d3.TIF	0	0	0	0	266	1	1536	1536	1536	1536	266	b'eLuCHPahG223DJLSiazmJ6jdYjjabhkCcTTaRhoKsTTaHhsa8WRMpXgCVVN2AAHIGas='	dd5cdeddea35b785b3cd48aab4dd2a30	8488abe36135870a3f087b63f756c703	7cc5e813e1982b61dfafc2b2efe5a5ed	cfb0f62f913d79c9b01cfe93bfb18193	1075.3874005854823	746.1724129845818	0.0	1104.138091001525	741.9248717727949	0.0	0	0	0	0	0	0	0	C:\Users\EVOS\Documents\Miriam\05-06-23_HAEC_siRNA_placa15\ICAM555_ROS488_VECad647_placa15_.2023-06-05-13-58-53	C:\Users\EVOS\Documents\Miriam\05-06-23_HAEC_siRNA_placa15\ICAM555_ROS488_VECad647_placa15_.2023-06-05-13-58-53	C:\Users\EVOS\Documents\Miriam\05-06-23_HAEC_siRNA_placa15\ICAM555_ROS488_VECad647_placa15_.2023-06-05-13-58-53	C:\Users\EVOS\Documents\Miriam\05-06-23_HAEC_siRNA_placa15\ICAM555_ROS488_VECad647_placa15_.2023-06-05-13-58-53	Done	255	255
-1	-1	-1	-1	718.0	0.0	0.0	2.046875	0.0	4.9375	ICAM555_ROS488_VECad647_placa15__Plate_D_p00_0_D03f02d0.TIF	ICAM555_ROS488_VECad647_placa15__Plate_D_p00_0_D03f02d2.TIF	ICAM555_ROS488_VECad647_placa15__Plate_D_p00_0_D03f02d1.TIF	ICAM555_ROS488_VECad647_placa15__Plate_D_p00_0_D03f02d3.TIF	0	0	0	0	267	1	1536	1536	1536	1536	267	b'eLuCHPahG223DJLSiazmJ6jdYjTabhkCcTTaRhoKsTTaHhsa8WRMpXgCVVN2AAzsGa8='	b9e679ca073470928af1edc8356a3862	87d29f5f0c440be0c40efe647e35979a	d995f17e7cd409e97d4602885cd30255	3a4da65629af40e8e8d9a93a3ba8a560	1164.9348056350836	743.2594078172286	0.0	1218.8988289479807	720.178394007979	0.0	0	0	0	0	0	0	0	C:\Users\EVOS\Documents\Miriam\05-06-23_HAEC_siRNA_placa15\ICAM555_ROS488_VECad647_placa15_.2023-06-05-13-58-53	C:\Users\EVOS\Documents\Miriam\05-06-23_HAEC_siRNA_placa15\ICAM555_ROS488_VECad647_placa15_.2023-06-05-13-58-53	C:\Users\EVOS\Documents\Miriam\05-06-23_HAEC_siRNA_placa15\ICAM555_ROS488_VECad647_placa15_.2023-06-05-13-58-53	C:\Users\EVOS\Documents\Miriam\05-06-23_HAEC_siRNA_placa15\ICAM555_ROS488_VECad647_placa15_.2023-06-05-13-58-53	Done	255	255
-1	-1	-1	-1	593.0	0.0	0.0	2.015625	0.0	4.5625	ICAM555_ROS488_VECad647_placa15__Plate_D_p00_0_D03f03d0.TIF	ICAM555_ROS488_VECad647_placa15__Plate_D_p00_0_D03f03d2.TIF	ICAM555_ROS488_VECad647_placa15__Plate_D_p00_0_D03f03d1.TIF	ICAM555_ROS488_VECad647_placa15__Plate_D_p00_0_D03f03d3.TIF	0	0	0	0	268	1	1536	1536	1536	1536	268	b'eLuCHPahG223DJLSiazmJ6jdYjzabhkCcTTaRhoKsTTaHhsa8WRMpXgCVVN2ABgQGbM='	da5b96a2ad712cf969ecf74c64cb5229	012497e04d66e4f202195c466ad6405b	06528d8671c19979f7baaf2f3d09d965	61abe520e2a3ae245788fc74182864c0	1075.676671460943	773.0836390556536	0.0	1141.3130434782609	781.8494983277592	0.0	0	0	0	0	0	0	0	C:\Users\EVOS\Documents\Miriam\05-06-23_HAEC_siRNA_placa15\ICAM555_ROS488_VECad647_placa15_.2023-06-05-13-58-53	C:\Users\EVOS\Documents\Miriam\05-06-23_HAEC_siRNA_placa15\ICAM555_ROS488_VECad647_placa15_.2023-06-05-13-58-53	C:\Users\EVOS\Documents\Miriam\05-06-23_HAEC_siRNA_placa15\ICAM555_ROS488_VECad647_placa15_.2023-06-05-13-58-53	C:\Users\EVOS\Documents\Miriam\05-06-23_HAEC_siRNA_placa15\ICAM555_ROS488_VECad647_placa15_.2023-06-05-13-58-53	Done	255	255
-1	-1	-1	-1	508.0	0.0	0.0	2.015625	0.0	4.15625	ICAM555_ROS488_VECad647_placa15__Plate_D_p00_0_D03f04d0.TIF	ICAM555_ROS488_VECad647_placa15__Plate_D_p00_0_D03f04d2.TIF	ICAM555_ROS488_VECad647_placa15__Plate_D_p00_0_D03f04d1.TIF	ICAM555_ROS488_VECad647_placa15__Plate_D_p00_0_D03f04d3.TIF	0	0	0	0	269	1	1536	1536	1536	1536	269	b'eLuCHPahG223DJLSiazmJ6jdYjLabhkCcTTaRhoKsTTaHhsa8WRMpXgCVVN2ACM0Gbc='	5131a8d2fdaac583ed2d24f6782c3140	e3886e0784009b81ec2374f4b2d69f21	2cc65f34959137c490bcb364c1f7ae69	3c4ce55abb5357f54b89a6282ed63ef0	1102.5388836677769	748.1733788844916	0.0	1129.9083532317827	733.2237791448317	0.0	0	0	0	0	0	0	0	C:\Users\EVOS\Documents\Miriam\05-06-23_HAEC_siRNA_placa15\ICAM555_ROS488_VECad647_placa15_.2023-06-05-13-58-53	C:\Users\EVOS\Documents\Miriam\05-06-23_HAEC_siRNA_placa15\ICAM555_ROS488_VECad647_placa15_.2023-06-05-13-58-53	C:\Users\EVOS\Documents\Miriam\05-06-23_HAEC_siRNA_placa15\ICAM555_ROS488_VECad647_placa15_.2023-06-05-13-58-53	C:\Users\EVOS\Documents\Miriam\05-06-23_HAEC_siRNA_placa15\ICAM555_ROS488_VECad647_placa15_.2023-06-05-13-58-53	Done	255	255
-1	-1	-1	-1	606.0	0.0	0.0	2.0	0.0	4.328125	ICAM555_ROS488_VECad647_placa15__Plate_D_p00_0_D03f05d0.TIF	ICAM555_ROS488_VECad647_placa15__Plate_D_p00_0_D03f05d2.TIF	ICAM555_ROS488_VECad647_placa15__Plate_D_p00_0_D03f05d1.TIF	ICAM555_ROS488_VECad647_placa15__Plate_D_p00_0_D03f05d3.TIF	0	0	0	0	270	1	1536	1536	1536	1536	270	b'eLuCHPahG223DJLSiazmJ6jdYjrabhkCcTTaRhoKsTTaHhsa8WRMpXgCVVN2AC5YGbs='	c8f83ef775dd2b5b43445c1a1d2fe225	81a08a219ab4ad5449bea61282c092f2	a586c57d34606e08dd755da04f9e15b8	e573ab12cfb73cc8e8911ec3f2ee29c1	1034.9410067819433	708.0834155447639	0.0	1035.3330147058823	682.5589991220369	0.0	0	0	0	0	0	0	0	C:\Users\EVOS\Documents\Miriam\05-06-23_HAEC_siRNA_placa15\ICAM555_ROS488_VECad647_placa15_.2023-06-05-13-58-53	C:\Users\EVOS\Documents\Miriam\05-06-23_HAEC_siRNA_placa15\ICAM555_ROS488_VECad647_placa15_.2023-06-05-13-58-53	C:\Users\EVOS\Documents\Miriam\05-06-23_HAEC_siRNA_placa15\ICAM555_ROS488_VECad647_placa15_.2023-06-05-13-58-53	C:\Users\EVOS\Documents\Miriam\05-06-23_HAEC_siRNA_placa15\ICAM555_ROS488_VECad647_placa15_.2023-06-05-13-58-53	Done	255	255
-1	-1	-1	-1	550.0	0.0	0.0	2.015625	0.0	4.203125	ICAM555_ROS488_VECad647_placa15__Plate_D_p00_0_D03f06d0.TIF	ICAM555_ROS488_VECad647_placa15__Plate_D_p00_0_D03f06d2.TIF	ICAM555_ROS488_VECad647_placa15__Plate_D_p00_0_D03f06d1.TIF	ICAM555_ROS488_VECad647_placa15__Plate_D_p00_0_D03f06d3.TIF	0	0	0	0	271	1	1536	1536	1536	1536	271	b'eLuCHPahG223DJLSiazm52i7ZajE0WgbaSjE0mh7bGjEkzGV4glUTdkBADl8Gb8='	94c3c3bbc0ca2c4a6142765e390a811b	f7646ae41cb871a7c1d180d104220b34	fabe14af897a5e3d6efffbb9308e9d8e	3fc12df4e12783d3f030512da96947bb	974.4013735875504	724.7981204647476	0.0	934.51275512587	720.8584571490746	0.0	0	0	0	0	0	0	0	C:\Users\EVOS\Documents\Miriam\05-06-23_HAEC_siRNA_placa15\ICAM555_ROS488_VECad647_placa15_.2023-06-05-13-58-53	C:\Users\EVOS\Documents\Miriam\05-06-23_HAEC_siRNA_placa15\ICAM555_ROS488_VECad647_placa15_.2023-06-05-13-58-53	C:\Users\EVOS\Documents\Miriam\05-06-23_HAEC_siRNA_placa15\ICAM555_ROS488_VECad647_placa15_.2023-06-05-13-58-53	C:\Users\EVOS\Documents\Miriam\05-06-23_HAEC_siRNA_placa15\ICAM555_ROS488_VECad647_placa15_.2023-06-05-13-58-53	Done	255	255
-1	-1	-1	-1	873.0	0.0	0.0	2.0	0.0	4.921875	ICAM555_ROS488_VECad647_placa15__Plate_D_p00_0_D03f07d0.TIF	ICAM555_ROS488_VECad647_placa15__Plate_D_p00_0_D03f07d2.TIF	ICAM555_ROS488_VECad647_placa15__Plate_D_p00_0_D03f07d1.TIF	ICAM555_ROS488_VECad647_placa15__Plate_D_p00_0_D03f07d3.TIF	0	0	0	0	272	1	1536	1536	1536	1536	272	b'eLuCHPahG223DJLSiazmJ6jdYj7abhkCcTTaRhoKsTTaHhsa8WRMpXgCVVN2AESgGcM='	67f37b74c19de889d06e79e86c9218f4	4919fde50fd31335d5c7fd88cd4ade01	1796e601581298325eb28d4441f2641c	37f33ac66adf69494d1301c37a8a33a9	992.2041027179366	730.3869850668657	0.0	973.6685552407932	725.6788321167883	0.0	0	0	0	0	0	0	0	C:\Users\EVOS\Documents\Miriam\05-06-23_HAEC_siRNA_placa15\ICAM555_ROS488_VECad647_placa15_.2023-06-05-13-58-53	C:\Users\EVOS\Documents\Miriam\05-06-23_HAEC_siRNA_placa15\ICAM555_ROS488_VECad647_placa15_.2023-06-05-13-58-53	C:\Users\EVOS\Documents\Miriam\05-06-23_HAEC_siRNA_placa15\ICAM555_ROS488_VECad647_placa15_.2023-06-05-13-58-53	C:\Users\EVOS\Documents\Miriam\05-06-23_HAEC_siRNA_placa15\ICAM555_ROS488_VECad647_placa15_.2023-06-05-13-58-53	Done	255	255
-1	-1	-1	-1	1076.0	0.0	0.0	2.03125	0.0	5.3125	ICAM555_ROS488_VECad647_placa15__Plate_D_p00_0_D03f08d0.TIF	ICAM555_ROS488_VECad647_placa15__Plate_D_p00_0_D03f08d2.TIF	ICAM555_ROS488_VECad647_placa15__Plate_D_p00_0_D03f08d1.TIF	ICAM555_ROS488_VECad647_placa15__Plate_D_p00_0_D03f08d3.TIF	0	0	0	0	273	1	1536	1536	1536	1536	273	b'eLuCHPahG223DJLSiazmJ6jdYjHabhkCcTTaRhoKsTTaHhsa8WRMpXgCVVN2AE/EGcc='	b774e22774de245181be2c5c636df5e0	95c46cbff389bae4bbf382b993b7a0fb	557e2f5acd0a814e15bb189922341cf1	46dbe7d627d6618d0a8c9c65c39c446a	970.4072670222654	832.7827575136166	0.0	945.2222671525485	865.9544016110472	0.0	0	0	0	0	0	0	0	C:\Users\EVOS\Documents\Miriam\05-06-23_HAEC_siRNA_placa15\ICAM555_ROS488_VECad647_placa15_.2023-06-05-13-58-53	C:\Users\EVOS\Documents\Miriam\05-06-23_HAEC_siRNA_placa15\ICAM555_ROS488_VECad647_placa15_.2023-06-05-13-58-53	C:\Users\EVOS\Documents\Miriam\05-06-23_HAEC_siRNA_placa15\ICAM555_ROS488_VECad647_placa15_.2023-06-05-13-58-53	C:\Users\EVOS\Documents\Miriam\05-06-23_HAEC_siRNA_placa15\ICAM555_ROS488_VECad647_placa15_.2023-06-05-13-58-53	Done	255	255
-1	-1	-1	-1	653.0	0.0	0.0	1.984375	0.0	4.328125	ICAM555_ROS488_VECad647_placa15__Plate_D_p00_0_D03f09d0.TIF	ICAM555_ROS488_VECad647_placa15__Plate_D_p00_0_D03f09d2.TIF	ICAM555_ROS488_VECad647_placa15__Plate_D_p00_0_D03f09d1.TIF	ICAM555_ROS488_VECad647_placa15__Plate_D_p00_0_D03f09d3.TIF	0	0	0	0	274	1	1536	1536	1536	1536	274	b'eLuCHPahG223DJLSiazmJ6jdYjnabhkCcTTaRhoKsTTaHhsa8WRMpXgCVVN2AFroGcs='	8f6b134dbd68207ac8adf80efa83ac7c	48bdb249bd3e179027e5584e0c2bff7e	d5abf70406693907ef3cfeca2ddf17d0	ca619196d8af93a98b4b03c5ea992296	947.9062091724118	798.7943444517821	0.0	889.574074074074	800.3236151603498	0.0	0	0	0	0	0	0	0	C:\Users\EVOS\Documents\Miriam\05-06-23_HAEC_siRNA_placa15\ICAM555_ROS488_VECad647_placa15_.2023-06-05-13-58-53	C:\Users\EVOS\Documents\Miriam\05-06-23_HAEC_siRNA_placa15\ICAM555_ROS488_VECad647_placa15_.2023-06-05-13-58-53	C:\Users\EVOS\Documents\Miriam\05-06-23_HAEC_siRNA_placa15\ICAM555_ROS488_VECad647_placa15_.2023-06-05-13-58-53	C:\Users\EVOS\Documents\Miriam\05-06-23_HAEC_siRNA_placa15\ICAM555_ROS488_VECad647_placa15_.2023-06-05-13-58-53	Done	255	255
-1	-1	-1	-1	937.0	0.0	0.0	2.03125	0.0	4.890625	ICAM555_ROS488_VECad647_placa15__Plate_D_p00_0_D03f10d0.TIF	ICAM555_ROS488_VECad647_placa15__Plate_D_p00_0_D03f10d2.TIF	ICAM555_ROS488_VECad647_placa15__Plate_D_p00_0_D03f10d1.TIF	ICAM555_ROS488_VECad647_placa15__Plate_D_p00_0_D03f10d3.TIF	0	0	0	0	275	1	1536	1536	1536	1536	275	b'eLuCHPahG223DJLSiazmJ7DdYjg6BDEU4mi0jTQUYmm0PTY04smYSvEEqqbsAAHMGas='	7cb4ffecb4beee1a06c78e4c84ffccf2	9c8447806ad7d004389fbec2d581113b	9676cd2b6e8e3df53245505f6701e5f2	99af20a637da818fa7c59c7f3e41b8d4	988.7752014766256	825.6228172841769	0.0	975.3710144927536	864.7091295116772	0.0	0	0	0	0	0	0	0	C:\Users\EVOS\Documents\Miriam\05-06-23_HAEC_siRNA_placa15\ICAM555_ROS488_VECad647_placa15_.2023-06-05-13-58-53	C:\Users\EVOS\Documents\Miriam\05-06-23_HAEC_siRNA_placa15\ICAM555_ROS488_VECad647_placa15_.2023-06-05-13-58-53	C:\Users\EVOS\Documents\Miriam\05-06-23_HAEC_siRNA_placa15\ICAM555_ROS488_VECad647_placa15_.2023-06-05-13-58-53	C:\Users\EVOS\Documents\Miriam\05-06-23_HAEC_siRNA_placa15\ICAM555_ROS488_VECad647_placa15_.2023-06-05-13-58-53	Done	255	255
-1	-1	-1	-1	794.0	0.0	0.0	2.046875	0.0	4.6875	ICAM555_ROS488_VECad647_placa15__Plate_D_p00_0_D03f11d0.TIF	ICAM555_ROS488_VECad647_placa15__Plate_D_p00_0_D03f11d2.TIF	ICAM555_ROS488_VECad647_placa15__Plate_D_p00_0_D03f11d1.TIF	ICAM555_ROS488_VECad647_placa15__Plate_D_p00_0_D03f11d3.TIF	0	0	0	0	276	1	1536	1536	1536	1536	276	b'eLuCHPahG223DJLSiazmJ7DdYmg42m4ZAnE02kYaCrE02h4bGvFkTKV4AlVTdgAM8Bmv'	68663c8b858adcce737ff4a5e86449f3	cf94b5913976ae1d57a714ac29a67567	e52448af70a1fcb7c9d412ae8ed0d414	8a7c1f23005aaf0a76de5de2064b8321	1115.4216759970434	796.2094839631723	0.0	1157.3681388943537	805.7598480627626	0.0	0	0	0	0	0	0	0	C:\Users\EVOS\Documents\Miriam\05-06-23_HAEC_siRNA_placa15\ICAM555_ROS488_VECad647_placa15_.2023-06-05-13-58-53	C:\Users\EVOS\Documents\Miriam\05-06-23_HAEC_siRNA_placa15\ICAM555_ROS488_VECad647_placa15_.2023-06-05-13-58-53	C:\Users\EVOS\Documents\Miriam\05-06-23_HAEC_siRNA_placa15\ICAM555_ROS488_VECad647_placa15_.2023-06-05-13-58-53	C:\Users\EVOS\Documents\Miriam\05-06-23_HAEC_siRNA_placa15\ICAM555_ROS488_VECad647_placa15_.2023-06-05-13-58-53	Done	255	255
-1	-1	-1	-1	465.0	0.0	0.0	2.0625	0.0	3.984375	ICAM555_ROS488_VECad647_placa15__Plate_D_p00_0_D04f00d0.TIF	ICAM555_ROS488_VECad647_placa15__Plate_D_p00_0_D04f00d2.TIF	ICAM555_ROS488_VECad647_placa15__Plate_D_p00_0_D04f00d1.TIF	ICAM555_ROS488_VECad647_placa15__Plate_D_p00_0_D04f00d3.TIF	0	0	0	0	277	1	1536	1536	1536	1536	277	b'eLuCHPahG223DJLSiazmp4HJ6BDE0Iij0TbSUIil0fbY0IgnYyrFE6iasgMAAdQZqw=='	4b4f7de9ad5052a5f8163c5284695098	a9432527220a58dbb22ecf8ef36da13a	6d5c08238b7267d0832493670631142c	fadf4ee64d43c9ba3c949833c28d9c72	1194.551194502774	678.2047340637381	0.0	1246.5714285714287	627.9503311258278	0.0	0	0	0	0	0	0	0	C:\Users\EVOS\Documents\Miriam\05-06-23_HAEC_siRNA_placa15\ICAM555_ROS488_VECad647_placa15_.2023-06-05-13-58-53	C:\Users\EVOS\Documents\Miriam\05-06-23_HAEC_siRNA_placa15\ICAM555_ROS488_VECad647_placa15_.2023-06-05-13-58-53	C:\Users\EVOS\Documents\Miriam\05-06-23_HAEC_siRNA_placa15\ICAM555_ROS488_VECad647_placa15_.2023-06-05-13-58-53	C:\Users\EVOS\Documents\Miriam\05-06-23_HAEC_siRNA_placa15\ICAM555_ROS488_VECad647_placa15_.2023-06-05-13-58-53	Done	255	255
-1	-1	-1	-1	717.0	0.0	0.0	2.0	0.0	4.390625	ICAM555_ROS488_VECad647_placa15__Plate_D_p00_0_D04f01d0.TIF	ICAM555_ROS488_VECad647_placa15__Plate_D_p00_0_D04f01d2.TIF	ICAM555_ROS488_VECad647_placa15__Plate_D_p00_0_D04f01d1.TIF	ICAM555_ROS488_VECad647_placa15__Plate_D_p00_0_D04f01d3.TIF	0	0	0	0	278	1	1536	1536	1536	1536	278	b'eLuCHPahG223DJLSiazmp4FJmoHhaLtlCMTRaBtpKMTSaHtsaMSTMZXiCVRN2QEADPgZrw=='	6f9819ded6f66cca7c4814ef2cedea4a	96e7bcf7c7ceadc29c855077783acad1	c5d112be5656d88c7d0a148eb2a539e7	d1eb2dd650c21013cb4d40684b53d124	1175.4834727041366	749.1507140868263	0.0	1232.9333333333334	734.6953125	0.0	0	0	0	0	0	0	0	C:\Users\EVOS\Documents\Miriam\05-06-23_HAEC_siRNA_placa15\ICAM555_ROS488_VECad647_placa15_.2023-06-05-13-58-53	C:\Users\EVOS\Documents\Miriam\05-06-23_HAEC_siRNA_placa15\ICAM555_ROS488_VECad647_placa15_.2023-06-05-13-58-53	C:\Users\EVOS\Documents\Miriam\05-06-23_HAEC_siRNA_placa15\ICAM555_ROS488_VECad647_placa15_.2023-06-05-13-58-53	C:\Users\EVOS\Documents\Miriam\05-06-23_HAEC_siRNA_placa15\ICAM555_ROS488_VECad647_placa15_.2023-06-05-13-58-53	Done	255	255
-1	-1	-1	-1	307.0	0.0	0.0	2.015625	0.0	3.734375	ICAM555_ROS488_VECad647_placa15__Plate_D_p00_0_D04f02d0.TIF	ICAM555_ROS488_VECad647_placa15__Plate_D_p00_0_D04f02d2.TIF	ICAM555_ROS488_VECad647_placa15__Plate_D_p00_0_D04f02d1.TIF	ICAM555_ROS488_VECad647_placa15__Plate_D_p00_0_D04f02d3.TIF	0	0	0	0	279	1	1536	1536	1536	1536	279	b'eLuCHPahG223DJLSiazmp4FJmoHRaLtlCMTRaBtpKMTSaHtsaMSTMZXiCVRN2QEAGBwZsw=='	8d966e3ea712bf7279e9825d93510506	4d2ec6c85b8de90f0b7057cb61a249fe	ee54b51f74fba5d21b249f60f0421b77	d9d0bbb89a5dfbfb232877cf9e82dd60	1168.5348121425984	688.5336266389829	0.0	1229.2711864406779	675.343085106383	0.0	0	0	0	0	0	0	0	C:\Users\EVOS\Documents\Miriam\05-06-23_HAEC_siRNA_placa15\ICAM555_ROS488_VECad647_placa15_.2023-06-05-13-58-53	C:\Users\EVOS\Documents\Miriam\05-06-23_HAEC_siRNA_placa15\ICAM555_ROS488_VECad647_placa15_.2023-06-05-13-58-53	C:\Users\EVOS\Documents\Miriam\05-06-23_HAEC_siRNA_placa15\ICAM555_ROS488_VECad647_placa15_.2023-06-05-13-58-53	C:\Users\EVOS\Documents\Miriam\05-06-23_HAEC_siRNA_placa15\ICAM555_ROS488_VECad647_placa15_.2023-06-05-13-58-53	Done	255	255
-1	-1	-1	-1	209.0	0.0	0.0	2.0	0.0	3.375	ICAM555_ROS488_VECad647_placa15__Plate_D_p00_0_D04f03d0.TIF	ICAM555_ROS488_VECad647_placa15__Plate_D_p00_0_D04f03d2.TIF	ICAM555_ROS488_VECad647_placa15__Plate_D_p00_0_D04f03d1.TIF	ICAM555_ROS488_VECad647_placa15__Plate_D_p00_0_D04f03d3.TIF	0	0	0	0	280	1	1536	1536	1536	1536	280	b'eLuCHPahG223DJLSiazmp4EJKKuMtlsGfxyNtpGGQiyNtseGRjwZUymeQNWUHQAjQBm3'	1e5b88ad62c349893b4046322399b4ef	36b40cd3888914ce9b8a03ca23fc46e8	7774443e0b6652a4d84a7fb1b72035d8	32a6db89249b59fd1b71ebe743d6af42	1140.5073016657932	767.2022969205256	0.0	1213.8126801152737	777.4402332361516	0.0	0	0	0	0	0	0	0	C:\Users\EVOS\Documents\Miriam\05-06-23_HAEC_siRNA_placa15\ICAM555_ROS488_VECad647_placa15_.2023-06-05-13-58-53	C:\Users\EVOS\Documents\Miriam\05-06-23_HAEC_siRNA_placa15\ICAM555_ROS488_VECad647_placa15_.2023-06-05-13-58-53	C:\Users\EVOS\Documents\Miriam\05-06-23_HAEC_siRNA_placa15\ICAM555_ROS488_VECad647_placa15_.2023-06-05-13-58-53	C:\Users\EVOS\Documents\Miriam\05-06-23_HAEC_siRNA_placa15\ICAM555_ROS488_VECad647_placa15_.2023-06-05-13-58-53	Done	255	255
-1	-1	-1	-1	150.0	0.0	0.0	2.046875	0.0	3.34375	ICAM555_ROS488_VECad647_placa15__Plate_D_p00_0_D04f04d0.TIF	ICAM555_ROS488_VECad647_placa15__Plate_D_p00_0_D04f04d2.TIF	ICAM555_ROS488_VECad647_placa15__Plate_D_p00_0_D04f04d1.TIF	ICAM555_ROS488_VECad647_placa15__Plate_D_p00_0_D04f04d3.TIF	0	0	0	0	281	1	1536	1536	1536	1536	281	b'eLuCHPahG223DJLSiazmp4FJmoHJaLtlCMTRaBtpKMTSaHtsaMSTMZXiCVRN2QEALmQZuw=='	0a57c78f04402898a43389c9499b36af	79759a9788e360b9b79ca061b177b216	575b844e9142e4f7a3638013f71a9752	503f171282fd3422b2118c89099d8a4b	1078.5874203398248	742.787095325141	0.0	1037.8769757018165	791.4028678167234	0.0	0	0	0	0	0	0	0	C:\Users\EVOS\Documents\Miriam\05-06-23_HAEC_siRNA_placa15\ICAM555_ROS488_VECad647_placa15_.2023-06-05-13-58-53	C:\Users\EVOS\Documents\Miriam\05-06-23_HAEC_siRNA_placa15\ICAM555_ROS488_VECad647_placa15_.2023-06-05-13-58-53	C:\Users\EVOS\Documents\Miriam\05-06-23_HAEC_siRNA_placa15\ICAM555_ROS488_VECad647_placa15_.2023-06-05-13-58-53	C:\Users\EVOS\Documents\Miriam\05-06-23_HAEC_siRNA_placa15\ICAM555_ROS488_VECad647_placa15_.2023-06-05-13-58-53	Done	255	255
-1	-1	-1	-1	304.0	0.0	0.0	1.984375	0.0	3.734375	ICAM555_ROS488_VECad647_placa15__Plate_D_p00_0_D04f05d0.TIF	ICAM555_ROS488_VECad647_placa15__Plate_D_p00_0_D04f05d2.TIF	ICAM555_ROS488_VECad647_placa15__Plate_D_p00_0_D04f05d1.TIF	ICAM555_ROS488_VECad647_placa15__Plate_D_p00_0_D04f05d3.TIF	0	0	0	0	282	1	1536	1536	1536	1536	282	b'eLuCHPahG223DJLSiazmp4FJmoHpaLtlCMTRaBtpKMTSaHtsaMSTMZXiCVRN2QEAOYgZvw=='	87592a9a7bb070390eeea7683f50cd8a	871a8d741ef56b50d9ab2319af02b9e3	278f6653c75990e5c98c882213d13250	516aad05fcdd2b08ed45fb8b2769ada7	1223.0874424433428	739.0981704556395	0.0	1329.837944883836	709.3441577745925	0.0	0	0	0	0	0	0	0	C:\Users\EVOS\Documents\Miriam\05-06-23_HAEC_siRNA_placa15\ICAM555_ROS488_VECad647_placa15_.2023-06-05-13-58-53	C:\Users\EVOS\Documents\Miriam\05-06-23_HAEC_siRNA_placa15\ICAM555_ROS488_VECad647_placa15_.2023-06-05-13-58-53	C:\Users\EVOS\Documents\Miriam\05-06-23_HAEC_siRNA_placa15\ICAM555_ROS488_VECad647_placa15_.2023-06-05-13-58-53	C:\Users\EVOS\Documents\Miriam\05-06-23_HAEC_siRNA_placa15\ICAM555_ROS488_VECad647_placa15_.2023-06-05-13-58-53	Done	255	255
-1	-1	-1	-1	549.0	0.0	0.0	2.015625	0.0	4.25	ICAM555_ROS488_VECad647_placa15__Plate_D_p00_0_D04f06d0.TIF	ICAM555_ROS488_VECad647_placa15__Plate_D_p00_0_D04f06d2.TIF	ICAM555_ROS488_VECad647_placa15__Plate_D_p00_0_D04f06d1.TIF	ICAM555_ROS488_VECad647_placa15__Plate_D_p00_0_D04f06d3.TIF	0	0	0	0	283	1	1536	1536	1536	1536	283	b'eLuCHPahG223DJLSiazmp4HJaLtlaMTRaBtpKMTSaHtsaMSTMZXiCVRN2QEARKwZww=='	fc4e62cb906d4ded4090369b4fb40946	ee2dbd9f4f20eb69dbf83901a973db26	097d7fa32dbad5a1d35d763ba43e4e26	dbf56c5f287d337536a511fa885eef6a	1031.8490340882554	719.6887122860735	0.0	1015.3723723723724	705.510843373494	0.0	0	0	0	0	0	0	0	C:\Users\EVOS\Documents\Miriam\05-06-23_HAEC_siRNA_placa15\ICAM555_ROS488_VECad647_placa15_.2023-06-05-13-58-53	C:\Users\EVOS\Documents\Miriam\05-06-23_HAEC_siRNA_placa15\ICAM555_ROS488_VECad647_placa15_.2023-06-05-13-58-53	C:\Users\EVOS\Documents\Miriam\05-06-23_HAEC_siRNA_placa15\ICAM555_ROS488_VECad647_placa15_.2023-06-05-13-58-53	C:\Users\EVOS\Documents\Miriam\05-06-23_HAEC_siRNA_placa15\ICAM555_ROS488_VECad647_placa15_.2023-06-05-13-58-53	Done	255	255
-1	-1	-1	-1	675.0	0.0	0.0	2.03125	0.0	4.25	ICAM555_ROS488_VECad647_placa15__Plate_D_p00_0_D04f07d0.TIF	ICAM555_ROS488_VECad647_placa15__Plate_D_p00_0_D04f07d2.TIF	ICAM555_ROS488_VECad647_placa15__Plate_D_p00_0_D04f07d1.TIF	ICAM555_ROS488_VECad647_placa15__Plate_D_p00_0_D04f07d3.TIF	0	0	0	0	284	1	1536	1536	1536	1536	284	b'eLuCHPahG223DJLSiazmp4FJmoH5aLtlCMTRaBtpKMTSaHtsaMSTMZXiCVRN2QEAT9AZxw=='	9c438a0c7cea747f4f2cc08416199600	766423ac1f0b32711e5b73d7ebff9694	5576d5004afcd447e6d04604a5cc7b42	c5038332ee1c19bf783655187a5b675a	997.5681876888096	720.9288600440266	0.0	971.8713692946058	689.6693944353519	0.0	0	0	0	0	0	0	0	C:\Users\EVOS\Documents\Miriam\05-06-23_HAEC_siRNA_placa15\ICAM555_ROS488_VECad647_placa15_.2023-06-05-13-58-53	C:\Users\EVOS\Documents\Miriam\05-06-23_HAEC_siRNA_placa15\ICAM555_ROS488_VECad647_placa15_.2023-06-05-13-58-53	C:\Users\EVOS\Documents\Miriam\05-06-23_HAEC_siRNA_placa15\ICAM555_ROS488_VECad647_placa15_.2023-06-05-13-58-53	C:\Users\EVOS\Documents\Miriam\05-06-23_HAEC_siRNA_placa15\ICAM555_ROS488_VECad647_placa15_.2023-06-05-13-58-53	Done	255	255
-1	-1	-1	-1	804.0	0.0	0.0	2.015625	0.0	4.78125	ICAM555_ROS488_VECad647_placa15__Plate_D_p00_0_D04f08d0.TIF	ICAM555_ROS488_VECad647_placa15__Plate_D_p00_0_D04f08d2.TIF	ICAM555_ROS488_VECad647_placa15__Plate_D_p00_0_D04f08d1.TIF	ICAM555_ROS488_VECad647_placa15__Plate_D_p00_0_D04f08d3.TIF	0	0	0	0	285	1	1536	1536	1536	1536	285	b'eLuCHPahG223DJLSiazmp4FJmoHFaLtlCMTRaBtpKMTSaHtsaMSTMZXiCVRN2QEAWvQZyw=='	ab6ca72f86f134c5d635ad40b479c932	22eabd777666930b499c733d5c055ed5	cf1ef995fa0712608bbf88da475995c2	03fbfdcf7116c16bc10ec348ea5fc4d5	917.5407108015598	746.8769228673868	0.0	894.4272773213688	737.3458553631805	0.0	0	0	0	0	0	0	0	C:\Users\EVOS\Documents\Miriam\05-06-23_HAEC_siRNA_placa15\ICAM555_ROS488_VECad647_placa15_.2023-06-05-13-58-53	C:\Users\EVOS\Documents\Miriam\05-06-23_HAEC_siRNA_placa15\ICAM555_ROS488_VECad647_placa15_.2023-06-05-13-58-53	C:\Users\EVOS\Documents\Miriam\05-06-23_HAEC_siRNA_placa15\ICAM555_ROS488_VECad647_placa15_.2023-06-05-13-58-53	C:\Users\EVOS\Documents\Miriam\05-06-23_HAEC_siRNA_placa15\ICAM555_ROS488_VECad647_placa15_.2023-06-05-13-58-53	Done	255	255
-1	-1	-1	-1	609.0	0.0	0.0	2.0	0.0	4.296875	ICAM555_ROS488_VECad647_placa15__Plate_D_p00_0_D04f09d0.TIF	ICAM555_ROS488_VECad647_placa15__Plate_D_p00_0_D04f09d2.TIF	ICAM555_ROS488_VECad647_placa15__Plate_D_p00_0_D04f09d1.TIF	ICAM555_ROS488_VECad647_placa15__Plate_D_p00_0_D04f09d3.TIF	0	0	0	0	286	1	1536	1536	1536	1536	286	b'eLuCHPahG223DJLSiazmp4EJqPk52m4Z/HE02kYaCrE02h4bGvFkTKV4AlVTdgBmGBnP'	037f1705e3dc376aeb787c54559e0716	34591f875071e0f3e1c327bd9f080476	18771d943323aa80587cd5d197c3f152	7199b446b9e1526099c124a338ee2ed8	800.9339723042226	847.2543341375709	0.0	716.9615384615385	876.7508196721311	0.0	0	0	0	0	0	0	0	C:\Users\EVOS\Documents\Miriam\05-06-23_HAEC_siRNA_placa15\ICAM555_ROS488_VECad647_placa15_.2023-06-05-13-58-53	C:\Users\EVOS\Documents\Miriam\05-06-23_HAEC_siRNA_placa15\ICAM555_ROS488_VECad647_placa15_.2023-06-05-13-58-53	C:\Users\EVOS\Documents\Miriam\05-06-23_HAEC_siRNA_placa15\ICAM555_ROS488_VECad647_placa15_.2023-06-05-13-58-53	C:\Users\EVOS\Documents\Miriam\05-06-23_HAEC_siRNA_placa15\ICAM555_ROS488_VECad647_placa15_.2023-06-05-13-58-53	Done	255	255
-1	-1	-1	-1	788.0	0.0	0.0	2.109375	0.0	4.65625	ICAM555_ROS488_VECad647_placa15__Plate_D_p00_0_D04f10d0.TIF	ICAM555_ROS488_VECad647_placa15__Plate_D_p00_0_D04f10d2.TIF	ICAM555_ROS488_VECad647_placa15__Plate_D_p00_0_D04f10d1.TIF	ICAM555_ROS488_VECad647_placa15__Plate_D_p00_0_D04f10d3.TIF	0	0	0	0	287	1	1536	1536	1536	1536	287	b'eLuCHPahG223DJLSiazmp4FJmuHoEMRQiKPRNtJQiKXR9tjQiCdjKsUTqJqyAwAM/Bmv'	1526bcaa2d01a3cabd887a11fd312a00	a6b6f85e4d4a5c6b178ba49874a46574	6e963276c327248255c7a7f5553b59d3	018c2190300e021047dc08e0e4c9133e	1094.3888526590586	822.2952437694288	0.0	1139.724524838426	845.5663817663817	0.0	0	0	0	0	0	0	0	C:\Users\EVOS\Documents\Miriam\05-06-23_HAEC_siRNA_placa15\ICAM555_ROS488_VECad647_placa15_.2023-06-05-13-58-53	C:\Users\EVOS\Documents\Miriam\05-06-23_HAEC_siRNA_placa15\ICAM555_ROS488_VECad647_placa15_.2023-06-05-13-58-53	C:\Users\EVOS\Documents\Miriam\05-06-23_HAEC_siRNA_placa15\ICAM555_ROS488_VECad647_placa15_.2023-06-05-13-58-53	C:\Users\EVOS\Documents\Miriam\05-06-23_HAEC_siRNA_placa15\ICAM555_ROS488_VECad647_placa15_.2023-06-05-13-58-53	Done	255	255
-1	-1	-1	-1	453.0	0.0	0.0	2.078125	0.0	3.921875	ICAM555_ROS488_VECad647_placa15__Plate_D_p00_0_D04f11d0.TIF	ICAM555_ROS488_VECad647_placa15__Plate_D_p00_0_D04f11d2.TIF	ICAM555_ROS488_VECad647_placa15__Plate_D_p00_0_D04f11d1.TIF	ICAM555_ROS488_VECad647_placa15__Plate_D_p00_0_D04f11d3.TIF	0	0	0	0	288	1	1536	1536	1536	1536	288	b'eLuCHPahG223DJLSiazmp4FJmqHhaLtlCMTRaBtpKMTSaHtsaMSTMZXiCVRN2QEAGCAZsw=='	2989b2385051389417bfa186390e98db	59080c15e2c31f95a19120a8e488a09d	eb206d415aa494ed2adbb3c30953a395	a07f24d1882fc053a5c8dcb1ad46da98	1083.4608133896384	740.2269323149718	0.0	1172.8560794044665	736.0380952380953	0.0	0	0	0	0	0	0	0	C:\Users\EVOS\Documents\Miriam\05-06-23_HAEC_siRNA_placa15\ICAM555_ROS488_VECad647_placa15_.2023-06-05-13-58-53	C:\Users\EVOS\Documents\Miriam\05-06-23_HAEC_siRNA_placa15\ICAM555_ROS488_VECad647_placa15_.2023-06-05-13-58-53	C:\Users\EVOS\Documents\Miriam\05-06-23_HAEC_siRNA_placa15\ICAM555_ROS488_VECad647_placa15_.2023-06-05-13-58-53	C:\Users\EVOS\Documents\Miriam\05-06-23_HAEC_siRNA_placa15\ICAM555_ROS488_VECad647_placa15_.2023-06-05-13-58-53	Done	255	255
-1	-1	-1	-1	1072.0	0.0	0.0	2.09375	0.0	5.296875	ICAM555_ROS488_VECad647_placa15__Plate_D_p00_0_D05f00d0.TIF	ICAM555_ROS488_VECad647_placa15__Plate_D_p00_0_D05f00d2.TIF	ICAM555_ROS488_VECad647_placa15__Plate_D_p00_0_D05f00d1.TIF	ICAM555_ROS488_VECad647_placa15__Plate_D_p00_0_D05f00d3.TIF	0	0	0	0	289	1	1536	1536	1536	1536	289	b'eLuCHPahG223DJLSiazmp4Hp6BDE0Iij0TbSUIil0fbY0IgnYyrFE6iasgMADQQZrw=='	3aeefbdf24103859b0c79cdda59d6312	4ad5ba4be60a76d2a0e60ebda7b14c83	c1487e3098a6a734b3f40a0df3bbdb8e	54d8df7f858901297ae6327b587fff2d	1107.1433609271699	750.1404724408804	0.0	1156.4919688998557	732.8414208935169	0.0	0	0	0	0	0	0	0	C:\Users\EVOS\Documents\Miriam\05-06-23_HAEC_siRNA_placa15\ICAM555_ROS488_VECad647_placa15_.2023-06-05-13-58-53	C:\Users\EVOS\Documents\Miriam\05-06-23_HAEC_siRNA_placa15\ICAM555_ROS488_VECad647_placa15_.2023-06-05-13-58-53	C:\Users\EVOS\Documents\Miriam\05-06-23_HAEC_siRNA_placa15\ICAM555_ROS488_VECad647_placa15_.2023-06-05-13-58-53	C:\Users\EVOS\Documents\Miriam\05-06-23_HAEC_siRNA_placa15\ICAM555_ROS488_VECad647_placa15_.2023-06-05-13-58-53	Done	255	255
-1	-1	-1	-1	1797.0	0.0	0.0	2.125	0.0	5.828125	ICAM555_ROS488_VECad647_placa15__Plate_D_p00_0_D05f01d0.TIF	ICAM555_ROS488_VECad647_placa15__Plate_D_p00_0_D05f01d2.TIF	ICAM555_ROS488_VECad647_placa15__Plate_D_p00_0_D05f01d1.TIF	ICAM555_ROS488_VECad647_placa15__Plate_D_p00_0_D05f01d3.TIF	0	0	0	0	290	1	1536	1536	1536	1536	290	b'eLuCHPahG223DJLSiazmp4FpmoHhaLtlCMTRaBtpKMTSaHtsaMSTMZXiCVRN2QEAGCgZsw=='	4469a173768e3221394ad0069c05d6fa	4d27dd85e14b4ffd4f8dea2f5d99502e	766f16bd85d72668c8de929dcf499c42	e2e3d7dd1bbc83984348be7ad96fc45c	1309.224591683053	710.2178143225525	0.0	1457.0428015564203	699.220253164557	0.0	0	0	0	0	0	0	0	C:\Users\EVOS\Documents\Miriam\05-06-23_HAEC_siRNA_placa15\ICAM555_ROS488_VECad647_placa15_.2023-06-05-13-58-53	C:\Users\EVOS\Documents\Miriam\05-06-23_HAEC_siRNA_placa15\ICAM555_ROS488_VECad647_placa15_.2023-06-05-13-58-53	C:\Users\EVOS\Documents\Miriam\05-06-23_HAEC_siRNA_placa15\ICAM555_ROS488_VECad647_placa15_.2023-06-05-13-58-53	C:\Users\EVOS\Documents\Miriam\05-06-23_HAEC_siRNA_placa15\ICAM555_ROS488_VECad647_placa15_.2023-06-05-13-58-53	Done	255	255
-1	-1	-1	-1	739.0	0.0	0.0	2.0625	0.0	4.734375	ICAM555_ROS488_VECad647_placa15__Plate_D_p00_0_D05f02d0.TIF	ICAM555_ROS488_VECad647_placa15__Plate_D_p00_0_D05f02d2.TIF	ICAM555_ROS488_VECad647_placa15__Plate_D_p00_0_D05f02d1.TIF	ICAM555_ROS488_VECad647_placa15__Plate_D_p00_0_D05f02d3.TIF	0	0	0	0	291	1	1536	1536	1536	1536	291	b'eLuCHPahG223DJLSiazmp4FpmoHRaLtlCMTRaBtpKMTSaHtsaMSTMZXiCVRN2QEAI0wZtw=='	066212ecff7ee3859ec045c002bfb950	b10171f48d629d00a0088adc2e3ebecf	33d9e3a8735052d1b669b20577e8ef26	3fd11a691b2c119aec2722165051f211	1114.1133195916686	772.3613217222827	0.0	1174.0791476407915	788.2303664921466	0.0	0	0	0	0	0	0	0	C:\Users\EVOS\Documents\Miriam\05-06-23_HAEC_siRNA_placa15\ICAM555_ROS488_VECad647_placa15_.2023-06-05-13-58-53	C:\Users\EVOS\Documents\Miriam\05-06-23_HAEC_siRNA_placa15\ICAM555_ROS488_VECad647_placa15_.2023-06-05-13-58-53	C:\Users\EVOS\Documents\Miriam\05-06-23_HAEC_siRNA_placa15\ICAM555_ROS488_VECad647_placa15_.2023-06-05-13-58-53	C:\Users\EVOS\Documents\Miriam\05-06-23_HAEC_siRNA_placa15\ICAM555_ROS488_VECad647_placa15_.2023-06-05-13-58-53	Done	255	255
-1	-1	-1	-1	796.0	0.0	0.0	2.0625	0.0	4.59375	ICAM555_ROS488_VECad647_placa15__Plate_D_p00_0_D05f03d0.TIF	ICAM555_ROS488_VECad647_placa15__Plate_D_p00_0_D05f03d2.TIF	ICAM555_ROS488_VECad647_placa15__Plate_D_p00_0_D05f03d1.TIF	ICAM555_ROS488_VECad647_placa15__Plate_D_p00_0_D05f03d3.TIF	0	0	0	0	292	1	1536	1536	1536	1536	292	b'eLuCHPahG223DJLSiazmp4EpKKuMtlsGfxyNtpGGQiyNtseGRjwZUymeQNWUHQAucBm7'	3583d20519e482f6c8efef3a4456a54f	0f9134fe1451344a711c7f34c9558eaf	bfb10fee0d0ff202c2daafbd0720be5a	ae4b657016bbb5c50fbc38182ff44a7d	1110.4828614794806	754.3591117818484	0.0	1156.1782155260871	740.4637218045114	0.0	0	0	0	0	0	0	0	C:\Users\EVOS\Documents\Miriam\05-06-23_HAEC_siRNA_placa15\ICAM555_ROS488_VECad647_placa15_.2023-06-05-13-58-53	C:\Users\EVOS\Documents\Miriam\05-06-23_HAEC_siRNA_placa15\ICAM555_ROS488_VECad647_placa15_.2023-06-05-13-58-53	C:\Users\EVOS\Documents\Miriam\05-06-23_HAEC_siRNA_placa15\ICAM555_ROS488_VECad647_placa15_.2023-06-05-13-58-53	C:\Users\EVOS\Documents\Miriam\05-06-23_HAEC_siRNA_placa15\ICAM555_ROS488_VECad647_placa15_.2023-06-05-13-58-53	Done	255	255
-1	-1	-1	-1	624.0	0.0	0.0	2.078125	0.0	4.0	ICAM555_ROS488_VECad647_placa15__Plate_D_p00_0_D05f04d0.TIF	ICAM555_ROS488_VECad647_placa15__Plate_D_p00_0_D05f04d2.TIF	ICAM555_ROS488_VECad647_placa15__Plate_D_p00_0_D05f04d1.TIF	ICAM555_ROS488_VECad647_placa15__Plate_D_p00_0_D05f04d3.TIF	0	0	0	0	293	1	1536	1536	1536	1536	293	b'eLuCHPahG223DJLSiazmp4FpmoHJaLtlCMTRaBtpKMTSaHtsaMSTMZXiCVRN2QEAOZQZvw=='	49233c7ca15b0a9e507c333cff5336f2	7659d6407617ddc0297fa1d370f0cf3e	05d55a65504f1d63b6d8523157cb0c54	2e6443405b05fb9f8e15b4ca57ae5817	1117.9604309918582	762.418295904873	0.0	1132.3368931222678	753.473457162992	0.0	0	0	0	0	0	0	0	C:\Users\EVOS\Documents\Miriam\05-06-23_HAEC_siRNA_placa15\ICAM555_ROS488_VECad647_placa15_.2023-06-05-13-58-53	C:\Users\EVOS\Documents\Miriam\05-06-23_HAEC_siRNA_placa15\ICAM555_ROS488_VECad647_placa15_.2023-06-05-13-58-53	C:\Users\EVOS\Documents\Miriam\05-06-23_HAEC_siRNA_placa15\ICAM555_ROS488_VECad647_placa15_.2023-06-05-13-58-53	C:\Users\EVOS\Documents\Miriam\05-06-23_HAEC_siRNA_placa15\ICAM555_ROS488_VECad647_placa15_.2023-06-05-13-58-53	Done	255	255
-1	-1	-1	-1	859.0	0.0	0.0	2.09375	0.0	4.75	ICAM555_ROS488_VECad647_placa15__Plate_D_p00_0_D05f05d0.TIF	ICAM555_ROS488_VECad647_placa15__Plate_D_p00_0_D05f05d2.TIF	ICAM555_ROS488_VECad647_placa15__Plate_D_p00_0_D05f05d1.TIF	ICAM555_ROS488_VECad647_placa15__Plate_D_p00_0_D05f05d3.TIF	0	0	0	0	294	1	1536	1536	1536	1536	294	b'eLuCHPahG223DJLSiazmp4FpmoHpaLtlCMTRaBtpKMTSaHtsaMSTMZXiCVRN2QEARLgZww=='	1476eb884fc9045062b79fdb5f5390a6	d9ce0e2c95ebb20a9cf74c212d947194	47523b82ea38938832221f4bd1f9870a	71f222ebb15e3126843d4f66160b927d	1047.5617485853654	722.0966789164568	0.0	1082.8978873239437	694.979381443299	0.0	0	0	0	0	0	0	0	C:\Users\EVOS\Documents\Miriam\05-06-23_HAEC_siRNA_placa15\ICAM555_ROS488_VECad647_placa15_.2023-06-05-13-58-53	C:\Users\EVOS\Documents\Miriam\05-06-23_HAEC_siRNA_placa15\ICAM555_ROS488_VECad647_placa15_.2023-06-05-13-58-53	C:\Users\EVOS\Documents\Miriam\05-06-23_HAEC_siRNA_placa15\ICAM555_ROS488_VECad647_placa15_.2023-06-05-13-58-53	C:\Users\EVOS\Documents\Miriam\05-06-23_HAEC_siRNA_placa15\ICAM555_ROS488_VECad647_placa15_.2023-06-05-13-58-53	Done	255	255
-1	-1	-1	-1	746.0	0.0	0.0	2.109375	0.0	4.421875	ICAM555_ROS488_VECad647_placa15__Plate_D_p00_0_D05f06d0.TIF	ICAM555_ROS488_VECad647_placa15__Plate_D_p00_0_D05f06d2.TIF	ICAM555_ROS488_VECad647_placa15__Plate_D_p00_0_D05f06d1.TIF	ICAM555_ROS488_VECad647_placa15__Plate_D_p00_0_D05f06d3.TIF	0	0	0	0	295	1	1536	1536	1536	1536	295	b'eLuCHPahG223DJLSiazmp4HpaLtlaMTRaBtpKMTSaHtsaMSTMZXiCVRN2QEAT9wZxw=='	d9126900b17e263632cc60c2b27f15fc	e355c03dad33d421f61d4c3cbcf0770b	0aeaff1a5256d8620187c9a06f9edcc4	0ecfd134ed7838ad539f6df0caeb2373	918.6001134327339	731.85108469084	0.0	883.4996318647069	726.2884998641182	0.0	0	0	0	0	0	0	0	C:\Users\EVOS\Documents\Miriam\05-06-23_HAEC_siRNA_placa15\ICAM555_ROS488_VECad647_placa15_.2023-06-05-13-58-53	C:\Users\EVOS\Documents\Miriam\05-06-23_HAEC_siRNA_placa15\ICAM555_ROS488_VECad647_placa15_.2023-06-05-13-58-53	C:\Users\EVOS\Documents\Miriam\05-06-23_HAEC_siRNA_placa15\ICAM555_ROS488_VECad647_placa15_.2023-06-05-13-58-53	C:\Users\EVOS\Documents\Miriam\05-06-23_HAEC_siRNA_placa15\ICAM555_ROS488_VECad647_placa15_.2023-06-05-13-58-53	Done	255	255
-1	-1	-1	-1	1043.0	0.0	0.0	2.125	0.0	5.078125	ICAM555_ROS488_VECad647_placa15__Plate_D_p00_0_D05f07d0.TIF	ICAM555_ROS488_VECad647_placa15__Plate_D_p00_0_D05f07d2.TIF	ICAM555_ROS488_VECad647_placa15__Plate_D_p00_0_D05f07d1.TIF	ICAM555_ROS488_VECad647_placa15__Plate_D_p00_0_D05f07d3.TIF	0	0	0	0	296	1	1536	1536	1536	1536	296	b'eLuCHPahG223DJLSiazmp4FpmoH5aLtlCMTRaBtpKMTSaHtsaMSTMZXiCVRN2QEAWwAZyw=='	f82e054223393c32f50b30d9b8802983	63bae24aa73768a1a03339dbf007c1be	d703a89787218bcfad5433138dc504e8	8186609ddb1c4e59e6bb54280f699e10	878.0223159560769	725.6227282058971	0.0	780.9485094850949	703.5206611570248	0.0	0	0	0	0	0	0	0	C:\Users\EVOS\Documents\Miriam\05-06-23_HAEC_siRNA_placa15\ICAM555_ROS488_VECad647_placa15_.2023-06-05-13-58-53	C:\Users\EVOS\Documents\Miriam\05-06-23_HAEC_siRNA_placa15\ICAM555_ROS488_VECad647_placa15_.2023-06-05-13-58-53	C:\Users\EVOS\Documents\Miriam\05-06-23_HAEC_siRNA_placa15\ICAM555_ROS488_VECad647_placa15_.2023-06-05-13-58-53	C:\Users\EVOS\Documents\Miriam\05-06-23_HAEC_siRNA_placa15\ICAM555_ROS488_VECad647_placa15_.2023-06-05-13-58-53	Done	255	255
-1	-1	-1	-1	1754.0	0.0	0.0	2.09375	0.0	6.03125	ICAM555_ROS488_VECad647_placa15__Plate_D_p00_0_D05f08d0.TIF	ICAM555_ROS488_VECad647_placa15__Plate_D_p00_0_D05f08d2.TIF	ICAM555_ROS488_VECad647_placa15__Plate_D_p00_0_D05f08d1.TIF	ICAM555_ROS488_VECad647_placa15__Plate_D_p00_0_D05f08d3.TIF	0	0	0	0	297	1	1536	1536	1536	1536	297	b'eLuCHPahG223DJLSiazmp4FpmoHFaLtlCMTRaBtpKMTSaHtsaMSTMZXiCVRN2QEAZiQZzw=='	72752f65c2818ff4a55d2160f88dc27f	0d9e023e457dbe22081af32f1c5a707c	cd7a350de0ba998073031c19bb92714a	587371ac6381f123cc143b751d96953e	691.9100867045888	779.9203750747004	0.0	510.5356274319066	771.2290578274185	0.0	0	0	0	0	0	0	0	C:\Users\EVOS\Documents\Miriam\05-06-23_HAEC_siRNA_placa15\ICAM555_ROS488_VECad647_placa15_.2023-06-05-13-58-53	C:\Users\EVOS\Documents\Miriam\05-06-23_HAEC_siRNA_placa15\ICAM555_ROS488_VECad647_placa15_.2023-06-05-13-58-53	C:\Users\EVOS\Documents\Miriam\05-06-23_HAEC_siRNA_placa15\ICAM555_ROS488_VECad647_placa15_.2023-06-05-13-58-53	C:\Users\EVOS\Documents\Miriam\05-06-23_HAEC_siRNA_placa15\ICAM555_ROS488_VECad647_placa15_.2023-06-05-13-58-53	Done	255	255
-1	-1	-1	-1	930.0	0.0	0.0	2.125	0.0	4.875	ICAM555_ROS488_VECad647_placa15__Plate_D_p00_0_D05f09d0.TIF	ICAM555_ROS488_VECad647_placa15__Plate_D_p00_0_D05f09d2.TIF	ICAM555_ROS488_VECad647_placa15__Plate_D_p00_0_D05f09d1.TIF	ICAM555_ROS488_VECad647_placa15__Plate_D_p00_0_D05f09d3.TIF	0	0	0	0	298	1	1536	1536	1536	1536	298	b'eLuCHPahG223DJLSiazmp4EpqPk52m4Z/HE02kYaCrE02h4bGvFkTKV4AlVTdgBxSBnT'	039d537864a9292239ed96bf0b20e212	c7e46637123a4aa1320342502dbb8e98	40ae0169882dc9e1beacfad87be69152	5dd479a560f0447a7ac24e0b86458f7d	919.1192139540746	805.9359623102582	0.0	838.2388733787574	826.8768961893447	0.0	0	0	0	0	0	0	0	C:\Users\EVOS\Documents\Miriam\05-06-23_HAEC_siRNA_placa15\ICAM555_ROS488_VECad647_placa15_.2023-06-05-13-58-53	C:\Users\EVOS\Documents\Miriam\05-06-23_HAEC_siRNA_placa15\ICAM555_ROS488_VECad647_placa15_.2023-06-05-13-58-53	C:\Users\EVOS\Documents\Miriam\05-06-23_HAEC_siRNA_placa15\ICAM555_ROS488_VECad647_placa15_.2023-06-05-13-58-53	C:\Users\EVOS\Documents\Miriam\05-06-23_HAEC_siRNA_placa15\ICAM555_ROS488_VECad647_placa15_.2023-06-05-13-58-53	Done	255	255
-1	-1	-1	-1	1013.0	0.0	0.0	2.078125	0.0	5.046875	ICAM555_ROS488_VECad647_placa15__Plate_D_p00_0_D05f10d0.TIF	ICAM555_ROS488_VECad647_placa15__Plate_D_p00_0_D05f10d2.TIF	ICAM555_ROS488_VECad647_placa15__Plate_D_p00_0_D05f10d1.TIF	ICAM555_ROS488_VECad647_placa15__Plate_D_p00_0_D05f10d3.TIF	0	0	0	0	299	1	1536	1536	1536	1536	299	b'eLuCHPahG223DJLSiazmp4FpmuHoEMRQiKPRNtJQiKXR9tjQiCdjKsUTqJqyAwAYLBmz'	aefe32c2da729e4f93e75b6ecca9c84a	ba88e21b81de43a7fe3d8d5a2c0b19a4	79337f43db4d8384679efd04b982e2af	cebee79d15a39b4007a881258761948a	1118.861033189745	865.5796130981868	0.0	1176.408108108108	907.0956790123457	0.0	0	0	0	0	0	0	0	C:\Users\EVOS\Documents\Miriam\05-06-23_HAEC_siRNA_placa15\ICAM555_ROS488_VECad647_placa15_.2023-06-05-13-58-53	C:\Users\EVOS\Documents\Miriam\05-06-23_HAEC_siRNA_placa15\ICAM555_ROS488_VECad647_placa15_.2023-06-05-13-58-53	C:\Users\EVOS\Documents\Miriam\05-06-23_HAEC_siRNA_placa15\ICAM555_ROS488_VECad647_placa15_.2023-06-05-13-58-53	C:\Users\EVOS\Documents\Miriam\05-06-23_HAEC_siRNA_placa15\ICAM555_ROS488_VECad647_placa15_.2023-06-05-13-58-53	Done	255	255
-1	-1	-1	-1	717.0	0.0	0.0	2.09375	0.0	4.671875	ICAM555_ROS488_VECad647_placa15__Plate_D_p00_0_D05f11d0.TIF	ICAM555_ROS488_VECad647_placa15__Plate_D_p00_0_D05f11d2.TIF	ICAM555_ROS488_VECad647_placa15__Plate_D_p00_0_D05f11d1.TIF	ICAM555_ROS488_VECad647_placa15__Plate_D_p00_0_D05f11d3.TIF	0	0	0	0	300	1	1536	1536	1536	1536	300	b'eLuCHPahG223DJLSiazmp4FpmqHhaLtlCMTRaBtpKMTSaHtsaMSTMZXiCVRN2QEAI1AZtw=='	4fff42f63c9c2c1cfa8568c594d325e1	98f5d4749f716212effc032625f70a0b	94a583d623c451b9f621d3b22b6afa1d	9e245136f39be454c54b707a2fc900a9	1050.005725712217	766.6839186607566	0.0	1080.1744966442952	750.8277945619335	0.0	0	0	0	0	0	0	0	C:\Users\EVOS\Documents\Miriam\05-06-23_HAEC_siRNA_placa15\ICAM555_ROS488_VECad647_placa15_.2023-06-05-13-58-53	C:\Users\EVOS\Documents\Miriam\05-06-23_HAEC_siRNA_placa15\ICAM555_ROS488_VECad647_placa15_.2023-06-05-13-58-53	C:\Users\EVOS\Documents\Miriam\05-06-23_HAEC_siRNA_placa15\ICAM555_ROS488_VECad647_placa15_.2023-06-05-13-58-53	C:\Users\EVOS\Documents\Miriam\05-06-23_HAEC_siRNA_placa15\ICAM555_ROS488_VECad647_placa15_.2023-06-05-13-58-53	Done	255	255
-1	-1	-1	-1	940.0	0.0	0.0	2.0625	0.0	5.09375	ICAM555_ROS488_VECad647_placa15__Plate_D_p00_0_D06f00d0.TIF	ICAM555_ROS488_VECad647_placa15__Plate_D_p00_0_D06f00d2.TIF	ICAM555_ROS488_VECad647_placa15__Plate_D_p00_0_D06f00d1.TIF	ICAM555_ROS488_VECad647_placa15__Plate_D_p00_0_D06f00d3.TIF	0	0	0	0	301	1	1536	1536	1536	1536	301	b'eLuCHPahG223DJLSiazmp4HZ6BDE0Iij0TbSUIil0fbY0IgnYyrFE6iasgMAGDQZsw=='	110f76f1940e4586debcf4162cb9814b	c80c57e9570d3066c47cfbdf1e2f115a	4dc70d989ed0a76bd842e50fc5793c04	ba13c1191b2c4e3ae907fab37099f876	1102.9829257478352	756.6703938672615	0.0	1145.7181540324027	740.5829827021973	0.0	0	0	0	0	0	0	0	C:\Users\EVOS\Documents\Miriam\05-06-23_HAEC_siRNA_placa15\ICAM555_ROS488_VECad647_placa15_.2023-06-05-13-58-53	C:\Users\EVOS\Documents\Miriam\05-06-23_HAEC_siRNA_placa15\ICAM555_ROS488_VECad647_placa15_.2023-06-05-13-58-53	C:\Users\EVOS\Documents\Miriam\05-06-23_HAEC_siRNA_placa15\ICAM555_ROS488_VECad647_placa15_.2023-06-05-13-58-53	C:\Users\EVOS\Documents\Miriam\05-06-23_HAEC_siRNA_placa15\ICAM555_ROS488_VECad647_placa15_.2023-06-05-13-58-53	Done	255	255
-1	-1	-1	-1	1109.0	0.0	0.0	2.109375	0.0	5.109375	ICAM555_ROS488_VECad647_placa15__Plate_D_p00_0_D06f01d0.TIF	ICAM555_ROS488_VECad647_placa15__Plate_D_p00_0_D06f01d2.TIF	ICAM555_ROS488_VECad647_placa15__Plate_D_p00_0_D06f01d1.TIF	ICAM555_ROS488_VECad647_placa15__Plate_D_p00_0_D06f01d3.TIF	0	0	0	0	302	1	1536	1536	1536	1536	302	b'eLuCHPahG223DJLSiazmp4FZmoHhaLtlCMTRaBtpKMTSaHtsaMSTMZXiCVRN2QEAI1gZtw=='	dc70d6baf1f58da96ea7002ac49cd564	591c5aba255567b3dc9c7e2868f49774	409bda5bd1e056bfeb3a7d7a4fe835bc	096993ae0e04f8391475d8894339dca3	1106.418971738198	727.6131731698756	0.0	1146.0841121495328	692.5137457044674	0.0	0	0	0	0	0	0	0	C:\Users\EVOS\Documents\Miriam\05-06-23_HAEC_siRNA_placa15\ICAM555_ROS488_VECad647_placa15_.2023-06-05-13-58-53	C:\Users\EVOS\Documents\Miriam\05-06-23_HAEC_siRNA_placa15\ICAM555_ROS488_VECad647_placa15_.2023-06-05-13-58-53	C:\Users\EVOS\Documents\Miriam\05-06-23_HAEC_siRNA_placa15\ICAM555_ROS488_VECad647_placa15_.2023-06-05-13-58-53	C:\Users\EVOS\Documents\Miriam\05-06-23_HAEC_siRNA_placa15\ICAM555_ROS488_VECad647_placa15_.2023-06-05-13-58-53	Done	255	255
-1	-1	-1	-1	618.0	0.0	0.0	2.0625	0.0	4.53125	ICAM555_ROS488_VECad647_placa15__Plate_D_p00_0_D06f02d0.TIF	ICAM555_ROS488_VECad647_placa15__Plate_D_p00_0_D06f02d2.TIF	ICAM555_ROS488_VECad647_placa15__Plate_D_p00_0_D06f02d1.TIF	ICAM555_ROS488_VECad647_placa15__Plate_D_p00_0_D06f02d3.TIF	0	0	0	0	303	1	1536	1536	1536	1536	303	b'eLuCHPahG223DJLSiazmp4FZmoHRaLtlCMTRaBtpKMTSaHtsaMSTMZXiCVRN2QEALnwZuw=='	08c7106bfbb56002b340ac50e92a96c3	b3a49a3473dd493f4ff6aebf044bd861	c5bfd7d7cff32c5ab79847b14dc4b251	c772ba442435bea313323f847efa4e1d	1215.7486882496505	727.8634873037918	0.0	1248.6245554410689	703.1735765528192	0.0	0	0	0	0	0	0	0	C:\Users\EVOS\Documents\Miriam\05-06-23_HAEC_siRNA_placa15\ICAM555_ROS488_VECad647_placa15_.2023-06-05-13-58-53	C:\Users\EVOS\Documents\Miriam\05-06-23_HAEC_siRNA_placa15\ICAM555_ROS488_VECad647_placa15_.2023-06-05-13-58-53	C:\Users\EVOS\Documents\Miriam\05-06-23_HAEC_siRNA_placa15\ICAM555_ROS488_VECad647_placa15_.2023-06-05-13-58-53	C:\Users\EVOS\Documents\Miriam\05-06-23_HAEC_siRNA_placa15\ICAM555_ROS488_VECad647_placa15_.2023-06-05-13-58-53	Done	255	255
-1	-1	-1	-1	658.0	0.0	0.0	2.046875	0.0	4.578125	ICAM555_ROS488_VECad647_placa15__Plate_D_p00_0_D06f03d0.TIF	ICAM555_ROS488_VECad647_placa15__Plate_D_p00_0_D06f03d2.TIF	ICAM555_ROS488_VECad647_placa15__Plate_D_p00_0_D06f03d1.TIF	ICAM555_ROS488_VECad647_placa15__Plate_D_p00_0_D06f03d3.TIF	0	0	0	0	304	1	1536	1536	1536	1536	304	b'eLuCHPahG223DJLSiazmp4EZKKuMtlsGfxyNtpGGQiyNtseGRjwZUymeQNWUHQA5oBm/'	699613ea0d2d0028415ec761f73587eb	67eefb530af60a308f8a87049b2f7550	5e52d5182d51b8b49087a81bcf6b51fc	1a802f8817ea0e5685bf8d7c50b8f12a	1108.9002916080594	762.3467281742621	0.0	1188.797386759582	762.0876487589255	0.0	0	0	0	0	0	0	0	C:\Users\EVOS\Documents\Miriam\05-06-23_HAEC_siRNA_placa15\ICAM555_ROS488_VECad647_placa15_.2023-06-05-13-58-53	C:\Users\EVOS\Documents\Miriam\05-06-23_HAEC_siRNA_placa15\ICAM555_ROS488_VECad647_placa15_.2023-06-05-13-58-53	C:\Users\EVOS\Documents\Miriam\05-06-23_HAEC_siRNA_placa15\ICAM555_ROS488_VECad647_placa15_.2023-06-05-13-58-53	C:\Users\EVOS\Documents\Miriam\05-06-23_HAEC_siRNA_placa15\ICAM555_ROS488_VECad647_placa15_.2023-06-05-13-58-53	Done	255	255
-1	-1	-1	-1	735.0	0.0	0.0	2.078125	0.0	4.71875	ICAM555_ROS488_VECad647_placa15__Plate_D_p00_0_D06f04d0.TIF	ICAM555_ROS488_VECad647_placa15__Plate_D_p00_0_D06f04d2.TIF	ICAM555_ROS488_VECad647_placa15__Plate_D_p00_0_D06f04d1.TIF	ICAM555_ROS488_VECad647_placa15__Plate_D_p00_0_D06f04d3.TIF	0	0	0	0	305	1	1536	1536	1536	1536	305	b'eLuCHPahG223DJLSiazmp4FZmoHJaLtlCMTRaBtpKMTSaHtsaMSTMZXiCVRN2QEARMQZww=='	fd709609974690b66559096e72c53241	37a6724f064c912768e4d790d9625a1e	ff19de318cb9c589f08aaa94f4aff097	95901b8ac4bf0d9f08f5edcfec2abf3c	1093.6023275659168	768.1583826960895	0.0	1135.2762645914397	767.2980769230769	0.0	0	0	0	0	0	0	0	C:\Users\EVOS\Documents\Miriam\05-06-23_HAEC_siRNA_placa15\ICAM555_ROS488_VECad647_placa15_.2023-06-05-13-58-53	C:\Users\EVOS\Documents\Miriam\05-06-23_HAEC_siRNA_placa15\ICAM555_ROS488_VECad647_placa15_.2023-06-05-13-58-53	C:\Users\EVOS\Documents\Miriam\05-06-23_HAEC_siRNA_placa15\ICAM555_ROS488_VECad647_placa15_.2023-06-05-13-58-53	C:\Users\EVOS\Documents\Miriam\05-06-23_HAEC_siRNA_placa15\ICAM555_ROS488_VECad647_placa15_.2023-06-05-13-58-53	Done	255	255
-1	-1	-1	-1	1041.0	0.0	0.0	2.0625	0.0	5.0625	ICAM555_ROS488_VECad647_placa15__Plate_D_p00_0_D06f05d0.TIF	ICAM555_ROS488_VECad647_placa15__Plate_D_p00_0_D06f05d2.TIF	ICAM555_ROS488_VECad647_placa15__Plate_D_p00_0_D06f05d1.TIF	ICAM555_ROS488_VECad647_placa15__Plate_D_p00_0_D06f05d3.TIF	0	0	0	0	306	1	1536	1536	1536	1536	306	b'eLuCHPahG223DJLSiazmp4FZmoHpaLtlCMTRaBtpKMTSaHtsaMSTMZXiCVRN2QEAT+gZxw=='	7fe291bb4ba71ad834006f2cd843a088	4aa57b4e101624f589bf1f324830cb76	d8fff86d4938ab5a36ecb74afa56f832	a6159998ff00e9fe73e7742c26361eba	1056.2640692007237	769.7483337763884	0.0	1078.0642673521852	776.6833578792342	0.0	0	0	0	0	0	0	0	C:\Users\EVOS\Documents\Miriam\05-06-23_HAEC_siRNA_placa15\ICAM555_ROS488_VECad647_placa15_.2023-06-05-13-58-53	C:\Users\EVOS\Documents\Miriam\05-06-23_HAEC_siRNA_placa15\ICAM555_ROS488_VECad647_placa15_.2023-06-05-13-58-53	C:\Users\EVOS\Documents\Miriam\05-06-23_HAEC_siRNA_placa15\ICAM555_ROS488_VECad647_placa15_.2023-06-05-13-58-53	C:\Users\EVOS\Documents\Miriam\05-06-23_HAEC_siRNA_placa15\ICAM555_ROS488_VECad647_placa15_.2023-06-05-13-58-53	Done	255	255
-1	-1	-1	-1	960.0	0.0	0.0	2.0625	0.0	5.046875	ICAM555_ROS488_VECad647_placa15__Plate_D_p00_0_D06f06d0.TIF	ICAM555_ROS488_VECad647_placa15__Plate_D_p00_0_D06f06d2.TIF	ICAM555_ROS488_VECad647_placa15__Plate_D_p00_0_D06f06d1.TIF	ICAM555_ROS488_VECad647_placa15__Plate_D_p00_0_D06f06d3.TIF	0	0	0	0	307	1	1536	1536	1536	1536	307	b'eLuCHPahG223DJLSiazmp4HZaLtlaMTRaBtpKMTSaHtsaMSTMZXiCVRN2QEAWwwZyw=='	4b6f0b32cd0a7045fe688ac160a6b6a9	ed35defb62912615dc9519dc290be36f	2e0dc3a704fcba2ff267a31b40492076	012d12767fef97023693cd1e2975d09c	947.5545395670131	733.9468303767167	0.0	899.4107333314116	710.4104179689127	0.0	0	0	0	0	0	0	0	C:\Users\EVOS\Documents\Miriam\05-06-23_HAEC_siRNA_placa15\ICAM555_ROS488_VECad647_placa15_.2023-06-05-13-58-53	C:\Users\EVOS\Documents\Miriam\05-06-23_HAEC_siRNA_placa15\ICAM555_ROS488_VECad647_placa15_.2023-06-05-13-58-53	C:\Users\EVOS\Documents\Miriam\05-06-23_HAEC_siRNA_placa15\ICAM555_ROS488_VECad647_placa15_.2023-06-05-13-58-53	C:\Users\EVOS\Documents\Miriam\05-06-23_HAEC_siRNA_placa15\ICAM555_ROS488_VECad647_placa15_.2023-06-05-13-58-53	Done	255	255
-1	-1	-1	-1	1062.0	0.0	0.0	2.078125	0.0	5.328125	ICAM555_ROS488_VECad647_placa15__Plate_D_p00_0_D06f07d0.TIF	ICAM555_ROS488_VECad647_placa15__Plate_D_p00_0_D06f07d2.TIF	ICAM555_ROS488_VECad647_placa15__Plate_D_p00_0_D06f07d1.TIF	ICAM555_ROS488_VECad647_placa15__Plate_D_p00_0_D06f07d3.TIF	0	0	0	0	308	1	1536	1536	1536	1536	308	b'eLuCHPahG223DJLSiazmp4FZmoH5aLtlCMTRaBtpKMTSaHtsaMSTMZXiCVRN2QEAZjAZzw=='	36318092a832e898fb3295b0bc3dcbe0	fc3ef9159602396d8729705ea0d11b02	190d9889a37e30fb0c4728f4d0d680e6	7d2c9fec7f1c9e33716f6efb60cbcb7f	965.4730923915906	736.7559183415393	0.0	946.0644103465186	725.6054689223655	0.0	0	0	0	0	0	0	0	C:\Users\EVOS\Documents\Miriam\05-06-23_HAEC_siRNA_placa15\ICAM555_ROS488_VECad647_placa15_.2023-06-05-13-58-53	C:\Users\EVOS\Documents\Miriam\05-06-23_HAEC_siRNA_placa15\ICAM555_ROS488_VECad647_placa15_.2023-06-05-13-58-53	C:\Users\EVOS\Documents\Miriam\05-06-23_HAEC_siRNA_placa15\ICAM555_ROS488_VECad647_placa15_.2023-06-05-13-58-53	C:\Users\EVOS\Documents\Miriam\05-06-23_HAEC_siRNA_placa15\ICAM555_ROS488_VECad647_placa15_.2023-06-05-13-58-53	Done	255	255
-1	-1	-1	-1	1281.0	0.0	0.0	2.078125	0.0	5.453125	ICAM555_ROS488_VECad647_placa15__Plate_D_p00_0_D06f08d0.TIF	ICAM555_ROS488_VECad647_placa15__Plate_D_p00_0_D06f08d2.TIF	ICAM555_ROS488_VECad647_placa15__Plate_D_p00_0_D06f08d1.TIF	ICAM555_ROS488_VECad647_placa15__Plate_D_p00_0_D06f08d3.TIF	0	0	0	0	309	1	1536	1536	1536	1536	309	b'eLuCHPahG223DJLSiazmp4FZmoHFaLtlCMTRaBtpKMTSaHtsaMSTMZXiCVRN2QEAcVQZ0w=='	89715cb641cae46aa40eef1b35152bc1	63fdfda655ee23e85d579c78dd9041c2	6acfb1b50c0e305e514bdf5f4e608d6e	1547b3d0b7cd53f9d00d2da4d87567e0	914.2257948232811	766.5478295769707	0.0	844.514598540146	766.5370370370371	0.0	0	0	0	0	0	0	0	C:\Users\EVOS\Documents\Miriam\05-06-23_HAEC_siRNA_placa15\ICAM555_ROS488_VECad647_placa15_.2023-06-05-13-58-53	C:\Users\EVOS\Documents\Miriam\05-06-23_HAEC_siRNA_placa15\ICAM555_ROS488_VECad647_placa15_.2023-06-05-13-58-53	C:\Users\EVOS\Documents\Miriam\05-06-23_HAEC_siRNA_placa15\ICAM555_ROS488_VECad647_placa15_.2023-06-05-13-58-53	C:\Users\EVOS\Documents\Miriam\05-06-23_HAEC_siRNA_placa15\ICAM555_ROS488_VECad647_placa15_.2023-06-05-13-58-53	Done	255	255
-1	-1	-1	-1	999.0	0.0	0.0	2.125	0.0	5.203125	ICAM555_ROS488_VECad647_placa15__Plate_D_p00_0_D06f09d0.TIF	ICAM555_ROS488_VECad647_placa15__Plate_D_p00_0_D06f09d2.TIF	ICAM555_ROS488_VECad647_placa15__Plate_D_p00_0_D06f09d1.TIF	ICAM555_ROS488_VECad647_placa15__Plate_D_p00_0_D06f09d3.TIF	0	0	0	0	310	1	1536	1536	1536	1536	310	b'eLuCHPahG223DJLSiazmp4EZqPk52m4Z/HE02kYaCrE02h4bGvFkTKV4AlVTdgB8eBnX'	00da92600b586e75d5ff0a30c838bf6a	733e7d26a09099012f672e7ff9881de7	84a47db3b02d1d9ee4f165e1435b72e4	49afb3af6947dbe90e35d15a8fdc3f92	1009.0671184405419	791.6425386343641	0.0	990.740350877193	797.6892857142857	0.0	0	0	0	0	0	0	0	C:\Users\EVOS\Documents\Miriam\05-06-23_HAEC_siRNA_placa15\ICAM555_ROS488_VECad647_placa15_.2023-06-05-13-58-53	C:\Users\EVOS\Documents\Miriam\05-06-23_HAEC_siRNA_placa15\ICAM555_ROS488_VECad647_placa15_.2023-06-05-13-58-53	C:\Users\EVOS\Documents\Miriam\05-06-23_HAEC_siRNA_placa15\ICAM555_ROS488_VECad647_placa15_.2023-06-05-13-58-53	C:\Users\EVOS\Documents\Miriam\05-06-23_HAEC_siRNA_placa15\ICAM555_ROS488_VECad647_placa15_.2023-06-05-13-58-53	Done	255	255
-1	-1	-1	-1	1078.0	0.0	0.0	2.0625	0.0	5.25	ICAM555_ROS488_VECad647_placa15__Plate_D_p00_0_D06f10d0.TIF	ICAM555_ROS488_VECad647_placa15__Plate_D_p00_0_D06f10d2.TIF	ICAM555_ROS488_VECad647_placa15__Plate_D_p00_0_D06f10d1.TIF	ICAM555_ROS488_VECad647_placa15__Plate_D_p00_0_D06f10d3.TIF	0	0	0	0	311	1	1536	1536	1536	1536	311	b'eLuCHPahG223DJLSiazmp4FZmuHoEMRQiKPRNtJQiKXR9tjQiCdjKsUTqJqyAwAjXBm3'	200a62f46f113a718e1dfaf9823ecfdd	6ade5855ef7d1e53e80265dc03880ee7	749bbe9b5a0ab9dff64cc248dd658fdd	4467639cf0d12370c9ff85e841eac64e	1033.630676115565	786.107182403359	0.0	1040.9017806837091	798.5878245769069	0.0	0	0	0	0	0	0	0	C:\Users\EVOS\Documents\Miriam\05-06-23_HAEC_siRNA_placa15\ICAM555_ROS488_VECad647_placa15_.2023-06-05-13-58-53	C:\Users\EVOS\Documents\Miriam\05-06-23_HAEC_siRNA_placa15\ICAM555_ROS488_VECad647_placa15_.2023-06-05-13-58-53	C:\Users\EVOS\Documents\Miriam\05-06-23_HAEC_siRNA_placa15\ICAM555_ROS488_VECad647_placa15_.2023-06-05-13-58-53	C:\Users\EVOS\Documents\Miriam\05-06-23_HAEC_siRNA_placa15\ICAM555_ROS488_VECad647_placa15_.2023-06-05-13-58-53	Done	255	255
-1	-1	-1	-1	790.0	0.0	0.0	2.09375	0.0	4.75	ICAM555_ROS488_VECad647_placa15__Plate_D_p00_0_D06f11d0.TIF	ICAM555_ROS488_VECad647_placa15__Plate_D_p00_0_D06f11d2.TIF	ICAM555_ROS488_VECad647_placa15__Plate_D_p00_0_D06f11d1.TIF	ICAM555_ROS488_VECad647_placa15__Plate_D_p00_0_D06f11d3.TIF	0	0	0	0	312	1	1536	1536	1536	1536	312	b'eLuCHPahG223DJLSiazmp4FZmqHhaLtlCMTRaBtpKMTSaHtsaMSTMZXiCVRN2QEALoAZuw=='	1b2e1e7f0e09e594ea8685dc497d2482	25129d4a8e5963ad354e2d608c3e4ad3	2c0a9f3be3e94e875a2018411068f533	eb2089d792afd371c630c38ed23bc527	1093.132507699878	770.4074756279407	0.0	1115.8757881722645	764.4414544515281	0.0	0	0	0	0	0	0	0	C:\Users\EVOS\Documents\Miriam\05-06-23_HAEC_siRNA_placa15\ICAM555_ROS488_VECad647_placa15_.2023-06-05-13-58-53	C:\Users\EVOS\Documents\Miriam\05-06-23_HAEC_siRNA_placa15\ICAM555_ROS488_VECad647_placa15_.2023-06-05-13-58-53	C:\Users\EVOS\Documents\Miriam\05-06-23_HAEC_siRNA_placa15\ICAM555_ROS488_VECad647_placa15_.2023-06-05-13-58-53	C:\Users\EVOS\Documents\Miriam\05-06-23_HAEC_siRNA_placa15\ICAM555_ROS488_VECad647_placa15_.2023-06-05-13-58-53	Done	255	255
-1	-1	-1	-1	855.0	0.0	0.0	2.078125	0.0	4.90625	ICAM555_ROS488_VECad647_placa15__Plate_D_p00_0_D07f00d0.TIF	ICAM555_ROS488_VECad647_placa15__Plate_D_p00_0_D07f00d2.TIF	ICAM555_ROS488_VECad647_placa15__Plate_D_p00_0_D07f00d1.TIF	ICAM555_ROS488_VECad647_placa15__Plate_D_p00_0_D07f00d3.TIF	0	0	0	0	313	1	1536	1536	1536	1536	313	b'eLuCHPahG223DJLSiazmp4H56BDE0Iij0TbSUIil0fbY0IgnYyrFE6iasgMAI2QZtw=='	4ba263e3d0f3f1a67087e3a5304d3553	764e76727b9870d1d02db427a15097ab	1529f5a50911dc90a5ec079cf628133c	7e6c1215bbfbe4adaf2db4d932c448a0	1070.242395301768	740.8072815370423	0.0	1082.6916666666666	731.0490956072351	0.0	0	0	0	0	0	0	0	C:\Users\EVOS\Documents\Miriam\05-06-23_HAEC_siRNA_placa15\ICAM555_ROS488_VECad647_placa15_.2023-06-05-13-58-53	C:\Users\EVOS\Documents\Miriam\05-06-23_HAEC_siRNA_placa15\ICAM555_ROS488_VECad647_placa15_.2023-06-05-13-58-53	C:\Users\EVOS\Documents\Miriam\05-06-23_HAEC_siRNA_placa15\ICAM555_ROS488_VECad647_placa15_.2023-06-05-13-58-53	C:\Users\EVOS\Documents\Miriam\05-06-23_HAEC_siRNA_placa15\ICAM555_ROS488_VECad647_placa15_.2023-06-05-13-58-53	Done	255	255
-1	-1	-1	-1	1083.0	0.0	0.0	2.09375	0.0	5.203125	ICAM555_ROS488_VECad647_placa15__Plate_D_p00_0_D07f01d0.TIF	ICAM555_ROS488_VECad647_placa15__Plate_D_p00_0_D07f01d2.TIF	ICAM555_ROS488_VECad647_placa15__Plate_D_p00_0_D07f01d1.TIF	ICAM555_ROS488_VECad647_placa15__Plate_D_p00_0_D07f01d3.TIF	0	0	0	0	314	1	1536	1536	1536	1536	314	b'eLuCHPahG223DJLSiazmp4F5moHhaLtlCMTRaBtpKMTSaHtsaMSTMZXiCVRN2QEALogZuw=='	2a06e94dcc1585155fb49a37915272e9	79ee9b354d7fa97f2f0c8ef53f936b7d	1c2022651a8efe7bee2a9a15bd73248a	00693b1cf7cd491ed7be81870b2ae9fe	1111.7119961510093	733.9860408751368	0.0	1156.3868613138686	709.7525773195877	0.0	0	0	0	0	0	0	0	C:\Users\EVOS\Documents\Miriam\05-06-23_HAEC_siRNA_placa15\ICAM555_ROS488_VECad647_placa15_.2023-06-05-13-58-53	C:\Users\EVOS\Documents\Miriam\05-06-23_HAEC_siRNA_placa15\ICAM555_ROS488_VECad647_placa15_.2023-06-05-13-58-53	C:\Users\EVOS\Documents\Miriam\05-06-23_HAEC_siRNA_placa15\ICAM555_ROS488_VECad647_placa15_.2023-06-05-13-58-53	C:\Users\EVOS\Documents\Miriam\05-06-23_HAEC_siRNA_placa15\ICAM555_ROS488_VECad647_placa15_.2023-06-05-13-58-53	Done	255	255
-1	-1	-1	-1	711.0	0.0	0.0	2.078125	0.0	4.609375	ICAM555_ROS488_VECad647_placa15__Plate_D_p00_0_D07f02d0.TIF	ICAM555_ROS488_VECad647_placa15__Plate_D_p00_0_D07f02d2.TIF	ICAM555_ROS488_VECad647_placa15__Plate_D_p00_0_D07f02d1.TIF	ICAM555_ROS488_VECad647_placa15__Plate_D_p00_0_D07f02d3.TIF	0	0	0	0	315	1	1536	1536	1536	1536	315	b'eLuCHPahG223DJLSiazmp4F5moHRaLtlCMTRaBtpKMTSaHtsaMSTMZXiCVRN2QEAOawZvw=='	aca9e57f9ec2c7b093cb635113def1a6	47582e867c1a66b5ff2fa5b2b3315374	4f78e7c51bb9c6a78f33a821db594e67	8a58d9afc294f9d6c4d82b2519b998c9	1092.674578241479	716.5090861064639	0.0	1101.072	681.4453125	0.0	0	0	0	0	0	0	0	C:\Users\EVOS\Documents\Miriam\05-06-23_HAEC_siRNA_placa15\ICAM555_ROS488_VECad647_placa15_.2023-06-05-13-58-53	C:\Users\EVOS\Documents\Miriam\05-06-23_HAEC_siRNA_placa15\ICAM555_ROS488_VECad647_placa15_.2023-06-05-13-58-53	C:\Users\EVOS\Documents\Miriam\05-06-23_HAEC_siRNA_placa15\ICAM555_ROS488_VECad647_placa15_.2023-06-05-13-58-53	C:\Users\EVOS\Documents\Miriam\05-06-23_HAEC_siRNA_placa15\ICAM555_ROS488_VECad647_placa15_.2023-06-05-13-58-53	Done	255	255
-1	-1	-1	-1	642.0	0.0	0.0	2.046875	0.0	4.46875	ICAM555_ROS488_VECad647_placa15__Plate_D_p00_0_D07f03d0.TIF	ICAM555_ROS488_VECad647_placa15__Plate_D_p00_0_D07f03d2.TIF	ICAM555_ROS488_VECad647_placa15__Plate_D_p00_0_D07f03d1.TIF	ICAM555_ROS488_VECad647_placa15__Plate_D_p00_0_D07f03d3.TIF	0	0	0	0	316	1	1536	1536	1536	1536	316	b'eLuCHPahG223DJLSiazmp4E5KKuMtlsGfxyNtpGGQiyNtseGRjwZUymeQNWUHQBE0BnD'	f241e9a05e257bff18e59aea7bea1327	5469ac017b8f1f1b032041d774bcac02	a059397ad563d841b6d3bed0dd345f11	271db7bd5071b7220ecf33d3752df1c8	1048.2047311296863	784.3139574694001	0.0	1052.3467429011948	779.3269044540776	0.0	0	0	0	0	0	0	0	C:\Users\EVOS\Documents\Miriam\05-06-23_HAEC_siRNA_placa15\ICAM555_ROS488_VECad647_placa15_.2023-06-05-13-58-53	C:\Users\EVOS\Documents\Miriam\05-06-23_HAEC_siRNA_placa15\ICAM555_ROS488_VECad647_placa15_.2023-06-05-13-58-53	C:\Users\EVOS\Documents\Miriam\05-06-23_HAEC_siRNA_placa15\ICAM555_ROS488_VECad647_placa15_.2023-06-05-13-58-53	C:\Users\EVOS\Documents\Miriam\05-06-23_HAEC_siRNA_placa15\ICAM555_ROS488_VECad647_placa15_.2023-06-05-13-58-53	Done	255	255
-1	-1	-1	-1	585.0	0.0	0.0	2.0625	0.0	4.328125	ICAM555_ROS488_VECad647_placa15__Plate_D_p00_0_D07f04d0.TIF	ICAM555_ROS488_VECad647_placa15__Plate_D_p00_0_D07f04d2.TIF	ICAM555_ROS488_VECad647_placa15__Plate_D_p00_0_D07f04d1.TIF	ICAM555_ROS488_VECad647_placa15__Plate_D_p00_0_D07f04d3.TIF	0	0	0	0	317	1	1536	1536	1536	1536	317	b'eLuCHPahG223DJLSiazmp4F5moHJaLtlCMTRaBtpKMTSaHtsaMSTMZXiCVRN2QEAT/QZxw=='	cc812805a59b0fde9d0e272d360d935c	f4390115fa712d1037b342c7f13ae890	11296756247bb88b59b15b7487e71fe9	d0c03ce077ff3933657c2e434032a643	1099.8622342589708	722.4050021952934	0.0	1115.6609756097562	719.1618705035971	0.0	0	0	0	0	0	0	0	C:\Users\EVOS\Documents\Miriam\05-06-23_HAEC_siRNA_placa15\ICAM555_ROS488_VECad647_placa15_.2023-06-05-13-58-53	C:\Users\EVOS\Documents\Miriam\05-06-23_HAEC_siRNA_placa15\ICAM555_ROS488_VECad647_placa15_.2023-06-05-13-58-53	C:\Users\EVOS\Documents\Miriam\05-06-23_HAEC_siRNA_placa15\ICAM555_ROS488_VECad647_placa15_.2023-06-05-13-58-53	C:\Users\EVOS\Documents\Miriam\05-06-23_HAEC_siRNA_placa15\ICAM555_ROS488_VECad647_placa15_.2023-06-05-13-58-53	Done	255	255
-1	-1	-1	-1	752.0	0.0	0.0	2.03125	0.0	4.6875	ICAM555_ROS488_VECad647_placa15__Plate_D_p00_0_D07f05d0.TIF	ICAM555_ROS488_VECad647_placa15__Plate_D_p00_0_D07f05d2.TIF	ICAM555_ROS488_VECad647_placa15__Plate_D_p00_0_D07f05d1.TIF	ICAM555_ROS488_VECad647_placa15__Plate_D_p00_0_D07f05d3.TIF	0	0	0	0	318	1	1536	1536	1536	1536	318	b'eLuCHPahG223DJLSiazmp4F5moHpaLtlCMTRaBtpKMTSaHtsaMSTMZXiCVRN2QEAWxgZyw=='	ba1049e16d4f4a255a4816ac14a8b25d	add293f1020840fadca1ed7a1c2cde45	d8ef5397412713b192e6b8f5cb5ed858	a5f8072a0576cff4f819b6e45b587c5a	1102.8393209155681	748.088996196859	0.0	1141.86826852866	729.2018287217572	0.0	0	0	0	0	0	0	0	C:\Users\EVOS\Documents\Miriam\05-06-23_HAEC_siRNA_placa15\ICAM555_ROS488_VECad647_placa15_.2023-06-05-13-58-53	C:\Users\EVOS\Documents\Miriam\05-06-23_HAEC_siRNA_placa15\ICAM555_ROS488_VECad647_placa15_.2023-06-05-13-58-53	C:\Users\EVOS\Documents\Miriam\05-06-23_HAEC_siRNA_placa15\ICAM555_ROS488_VECad647_placa15_.2023-06-05-13-58-53	C:\Users\EVOS\Documents\Miriam\05-06-23_HAEC_siRNA_placa15\ICAM555_ROS488_VECad647_placa15_.2023-06-05-13-58-53	Done	255	255
-1	-1	-1	-1	907.0	0.0	0.0	2.046875	0.0	5.140625	ICAM555_ROS488_VECad647_placa15__Plate_D_p00_0_D07f06d0.TIF	ICAM555_ROS488_VECad647_placa15__Plate_D_p00_0_D07f06d2.TIF	ICAM555_ROS488_VECad647_placa15__Plate_D_p00_0_D07f06d1.TIF	ICAM555_ROS488_VECad647_placa15__Plate_D_p00_0_D07f06d3.TIF	0	0	0	0	319	1	1536	1536	1536	1536	319	b'eLuCHPahG223DJLSiazmp4H5aLtlaMTRaBtpKMTSaHtsaMSTMZXiCVRN2QEAZjwZzw=='	f2c9c97b30fdf44685c43efde99cdc5a	630e679dc31c4d4e6e1d492f3241d69b	638382df85722da10cd181de585d3478	bee1aba09ab95d2932f54571ae5be59d	985.005192067558	734.4471660971799	0.0	971.4872727272727	710.5321100917431	0.0	0	0	0	0	0	0	0	C:\Users\EVOS\Documents\Miriam\05-06-23_HAEC_siRNA_placa15\ICAM555_ROS488_VECad647_placa15_.2023-06-05-13-58-53	C:\Users\EVOS\Documents\Miriam\05-06-23_HAEC_siRNA_placa15\ICAM555_ROS488_VECad647_placa15_.2023-06-05-13-58-53	C:\Users\EVOS\Documents\Miriam\05-06-23_HAEC_siRNA_placa15\ICAM555_ROS488_VECad647_placa15_.2023-06-05-13-58-53	C:\Users\EVOS\Documents\Miriam\05-06-23_HAEC_siRNA_placa15\ICAM555_ROS488_VECad647_placa15_.2023-06-05-13-58-53	Done	255	255
-1	-1	-1	-1	1021.0	0.0	0.0	2.078125	0.0	5.28125	ICAM555_ROS488_VECad647_placa15__Plate_D_p00_0_D07f07d0.TIF	ICAM555_ROS488_VECad647_placa15__Plate_D_p00_0_D07f07d2.TIF	ICAM555_ROS488_VECad647_placa15__Plate_D_p00_0_D07f07d1.TIF	ICAM555_ROS488_VECad647_placa15__Plate_D_p00_0_D07f07d3.TIF	0	0	0	0	320	1	1536	1536	1536	1536	320	b'eLuCHPahG223DJLSiazmp4F5moH5aLtlCMTRaBtpKMTSaHtsaMSTMZXiCVRN2QEAcWAZ0w=='	4f96fe7aef82c71a2748d605c472b9e3	d01fbdf690d5a7dc289999a28a0ca603	b11e18a57cef2693dab0892b9ebba639	03fbd34ed0cbd4b2643f6f6f8e291cd6	988.2535740520032	787.6964922421049	0.0	984.5344827586207	802.7478005865103	0.0	0	0	0	0	0	0	0	C:\Users\EVOS\Documents\Miriam\05-06-23_HAEC_siRNA_placa15\ICAM555_ROS488_VECad647_placa15_.2023-06-05-13-58-53	C:\Users\EVOS\Documents\Miriam\05-06-23_HAEC_siRNA_placa15\ICAM555_ROS488_VECad647_placa15_.2023-06-05-13-58-53	C:\Users\EVOS\Documents\Miriam\05-06-23_HAEC_siRNA_placa15\ICAM555_ROS488_VECad647_placa15_.2023-06-05-13-58-53	C:\Users\EVOS\Documents\Miriam\05-06-23_HAEC_siRNA_placa15\ICAM555_ROS488_VECad647_placa15_.2023-06-05-13-58-53	Done	255	255
-1	-1	-1	-1	1001.0	0.0	0.0	2.125	0.0	4.828125	ICAM555_ROS488_VECad647_placa15__Plate_D_p00_0_D07f08d0.TIF	ICAM555_ROS488_VECad647_placa15__Plate_D_p00_0_D07f08d2.TIF	ICAM555_ROS488_VECad647_placa15__Plate_D_p00_0_D07f08d1.TIF	ICAM555_ROS488_VECad647_placa15__Plate_D_p00_0_D07f08d3.TIF	0	0	0	0	321	1	1536	1536	1536	1536	321	b'eLuCHPahG223DJLSiazmp4F5moHFaLtlCMTRaBtpKMTSaHtsaMSTMZXiCVRN2QEAfIQZ1w=='	1d6cd91b581be185c58bd147ea88f090	4fb0e507b5add1d74f582a80ad32d89e	a71eb556531f3075c102f1c5679f29d0	5394a361835c4cd591a9029e9749b28d	959.621707084576	764.552761903095	0.0	917.3153638814016	770.3776435045318	0.0	0	0	0	0	0	0	0	C:\Users\EVOS\Documents\Miriam\05-06-23_HAEC_siRNA_placa15\ICAM555_ROS488_VECad647_placa15_.2023-06-05-13-58-53	C:\Users\EVOS\Documents\Miriam\05-06-23_HAEC_siRNA_placa15\ICAM555_ROS488_VECad647_placa15_.2023-06-05-13-58-53	C:\Users\EVOS\Documents\Miriam\05-06-23_HAEC_siRNA_placa15\ICAM555_ROS488_VECad647_placa15_.2023-06-05-13-58-53	C:\Users\EVOS\Documents\Miriam\05-06-23_HAEC_siRNA_placa15\ICAM555_ROS488_VECad647_placa15_.2023-06-05-13-58-53	Done	255	255
-1	-1	-1	-1	949.0	0.0	0.0	2.078125	0.0	5.03125	ICAM555_ROS488_VECad647_placa15__Plate_D_p00_0_D07f09d0.TIF	ICAM555_ROS488_VECad647_placa15__Plate_D_p00_0_D07f09d2.TIF	ICAM555_ROS488_VECad647_placa15__Plate_D_p00_0_D07f09d1.TIF	ICAM555_ROS488_VECad647_placa15__Plate_D_p00_0_D07f09d3.TIF	0	0	0	0	322	1	1536	1536	1536	1536	322	b'eLuCHPahG223DJLSiazmp4E5qPk52m4Z/HE02kYaCrE02h4bGvFkTKV4AlVTdgCHqBnb'	5f30f98e6e3e6ff05c0a70fa241c091a	877d37436202d4b9b8e624b47df1db72	5fa7ba10dd2c5535cee433948de10a19	f4f5432dc94f3bcd721eb7d3e03c1321	983.5147142642027	775.978369380567	0.0	991.8998505231689	777.5397590361446	0.0	0	0	0	0	0	0	0	C:\Users\EVOS\Documents\Miriam\05-06-23_HAEC_siRNA_placa15\ICAM555_ROS488_VECad647_placa15_.2023-06-05-13-58-53	C:\Users\EVOS\Documents\Miriam\05-06-23_HAEC_siRNA_placa15\ICAM555_ROS488_VECad647_placa15_.2023-06-05-13-58-53	C:\Users\EVOS\Documents\Miriam\05-06-23_HAEC_siRNA_placa15\ICAM555_ROS488_VECad647_placa15_.2023-06-05-13-58-53	C:\Users\EVOS\Documents\Miriam\05-06-23_HAEC_siRNA_placa15\ICAM555_ROS488_VECad647_placa15_.2023-06-05-13-58-53	Done	255	255
-1	-1	-1	-1	1014.0	0.0	0.0	2.078125	0.0	5.09375	ICAM555_ROS488_VECad647_placa15__Plate_D_p00_0_D07f10d0.TIF	ICAM555_ROS488_VECad647_placa15__Plate_D_p00_0_D07f10d2.TIF	ICAM555_ROS488_VECad647_placa15__Plate_D_p00_0_D07f10d1.TIF	ICAM555_ROS488_VECad647_placa15__Plate_D_p00_0_D07f10d3.TIF	0	0	0	0	323	1	1536	1536	1536	1536	323	b'eLuCHPahG223DJLSiazmp4F5muHoEMRQiKPRNtJQiKXR9tjQiCdjKsUTqJqyAwAujBm7'	278045bcaccd37821da0675ff157b3eb	f4caeb22e9301f59a1453796125a32a9	80cd438c6a24098b318d056d0e0d07c1	e8b3a8641013e9b60a1250b8ced613b1	1047.865720598947	782.6720664486324	0.0	1069.8386524822695	789.4096089814736	0.0	0	0	0	0	0	0	0	C:\Users\EVOS\Documents\Miriam\05-06-23_HAEC_siRNA_placa15\ICAM555_ROS488_VECad647_placa15_.2023-06-05-13-58-53	C:\Users\EVOS\Documents\Miriam\05-06-23_HAEC_siRNA_placa15\ICAM555_ROS488_VECad647_placa15_.2023-06-05-13-58-53	C:\Users\EVOS\Documents\Miriam\05-06-23_HAEC_siRNA_placa15\ICAM555_ROS488_VECad647_placa15_.2023-06-05-13-58-53	C:\Users\EVOS\Documents\Miriam\05-06-23_HAEC_siRNA_placa15\ICAM555_ROS488_VECad647_placa15_.2023-06-05-13-58-53	Done	255	255
-1	-1	-1	-1	691.0	0.0	0.0	2.0625	0.0	4.984375	ICAM555_ROS488_VECad647_placa15__Plate_D_p00_0_D07f11d0.TIF	ICAM555_ROS488_VECad647_placa15__Plate_D_p00_0_D07f11d2.TIF	ICAM555_ROS488_VECad647_placa15__Plate_D_p00_0_D07f11d1.TIF	ICAM555_ROS488_VECad647_placa15__Plate_D_p00_0_D07f11d3.TIF	0	0	0	0	324	1	1536	1536	1536	1536	324	b'eLuCHPahG223DJLSiazmp4F5mqHhaLtlCMTRaBtpKMTSaHtsaMSTMZXiCVRN2QEAObAZvw=='	f81aca80bff4c10e5d76fa75382bdf98	321a2876bb83880a27fe8810f101a6a5	d5db0930eca35118bf2ba035409c5750	d626e61e0c9b6353da82c95c8fa054d5	1152.0926299648957	765.2701534774988	0.0	1212.2806722689077	756.6086956521739	0.0	0	0	0	0	0	0	0	C:\Users\EVOS\Documents\Miriam\05-06-23_HAEC_siRNA_placa15\ICAM555_ROS488_VECad647_placa15_.2023-06-05-13-58-53	C:\Users\EVOS\Documents\Miriam\05-06-23_HAEC_siRNA_placa15\ICAM555_ROS488_VECad647_placa15_.2023-06-05-13-58-53	C:\Users\EVOS\Documents\Miriam\05-06-23_HAEC_siRNA_placa15\ICAM555_ROS488_VECad647_placa15_.2023-06-05-13-58-53	C:\Users\EVOS\Documents\Miriam\05-06-23_HAEC_siRNA_placa15\ICAM555_ROS488_VECad647_placa15_.2023-06-05-13-58-53	Done	255	255
-1	-1	-1	-1	764.0	0.0	0.0	2.078125	0.0	4.609375	ICAM555_ROS488_VECad647_placa15__Plate_D_p00_0_D08f00d0.TIF	ICAM555_ROS488_VECad647_placa15__Plate_D_p00_0_D08f00d2.TIF	ICAM555_ROS488_VECad647_placa15__Plate_D_p00_0_D08f00d1.TIF	ICAM555_ROS488_VECad647_placa15__Plate_D_p00_0_D08f00d3.TIF	0	0	0	0	325	1	1536	1536	1536	1536	325	b'eLuCHPahG223DJLSiazmp4HF6BDE0Iij0TbSUIil0fbY0IgnYyrFE6iasgMALpQZuw=='	b218bd99661ea4d2bcc1436cb85c964f	d5859d4af972a9385d60501431793c84	d1ebf96eefebab2a9272c14638d9843a	c59562fe1d160b4442ca026fa3f01014	1032.3646053760767	777.0670875251502	0.0	1058.8313824152542	776.4028914197258	0.0	0	0	0	0	0	0	0	C:\Users\EVOS\Documents\Miriam\05-06-23_HAEC_siRNA_placa15\ICAM555_ROS488_VECad647_placa15_.2023-06-05-13-58-53	C:\Users\EVOS\Documents\Miriam\05-06-23_HAEC_siRNA_placa15\ICAM555_ROS488_VECad647_placa15_.2023-06-05-13-58-53	C:\Users\EVOS\Documents\Miriam\05-06-23_HAEC_siRNA_placa15\ICAM555_ROS488_VECad647_placa15_.2023-06-05-13-58-53	C:\Users\EVOS\Documents\Miriam\05-06-23_HAEC_siRNA_placa15\ICAM555_ROS488_VECad647_placa15_.2023-06-05-13-58-53	Done	255	255
-1	-1	-1	-1	824.0	0.0	0.0	2.046875	0.0	5.03125	ICAM555_ROS488_VECad647_placa15__Plate_D_p00_0_D08f01d0.TIF	ICAM555_ROS488_VECad647_placa15__Plate_D_p00_0_D08f01d2.TIF	ICAM555_ROS488_VECad647_placa15__Plate_D_p00_0_D08f01d1.TIF	ICAM555_ROS488_VECad647_placa15__Plate_D_p00_0_D08f01d3.TIF	0	0	0	0	326	1	1536	1536	1536	1536	326	b'eLuCHPahG223DJLSiazmp4FFmoHhaLtlCMTRaBtpKMTSaHtsaMSTMZXiCVRN2QEAObgZvw=='	da9248f8e229f7717f6e0c7cb63d047a	e23389ac0af3779d3e7fcf0bf0dd08a7	7fb5d59aa41dbf76caeb7a59bfeb9bdf	63bb66dcb0110a440b024bd5bd8ab3e1	1069.309691073037	769.9803761330684	0.0	1070.8043492286517	772.6905639097745	0.0	0	0	0	0	0	0	0	C:\Users\EVOS\Documents\Miriam\05-06-23_HAEC_siRNA_placa15\ICAM555_ROS488_VECad647_placa15_.2023-06-05-13-58-53	C:\Users\EVOS\Documents\Miriam\05-06-23_HAEC_siRNA_placa15\ICAM555_ROS488_VECad647_placa15_.2023-06-05-13-58-53	C:\Users\EVOS\Documents\Miriam\05-06-23_HAEC_siRNA_placa15\ICAM555_ROS488_VECad647_placa15_.2023-06-05-13-58-53	C:\Users\EVOS\Documents\Miriam\05-06-23_HAEC_siRNA_placa15\ICAM555_ROS488_VECad647_placa15_.2023-06-05-13-58-53	Done	255	255
-1	-1	-1	-1	579.0	0.0	0.0	2.09375	0.0	4.28125	ICAM555_ROS488_VECad647_placa15__Plate_D_p00_0_D08f02d0.TIF	ICAM555_ROS488_VECad647_placa15__Plate_D_p00_0_D08f02d2.TIF	ICAM555_ROS488_VECad647_placa15__Plate_D_p00_0_D08f02d1.TIF	ICAM555_ROS488_VECad647_placa15__Plate_D_p00_0_D08f02d3.TIF	0	0	0	0	327	1	1536	1536	1536	1536	327	b'eLuCHPahG223DJLSiazmp4FFmoHRaLtlCMTRaBtpKMTSaHtsaMSTMZXiCVRN2QEARNwZww=='	cbd206b51187b5ea0d61f0e2dca3a82b	ba4f20d90727bead3fd979c1d3938758	23fbb36a4e76f41fdd36001fa06ccce4	78ef8fa50526328dae637875fb567562	1100.1906810912085	791.131660589056	0.0	1136.9654320987654	812.7683615819209	0.0	0	0	0	0	0	0	0	C:\Users\EVOS\Documents\Miriam\05-06-23_HAEC_siRNA_placa15\ICAM555_ROS488_VECad647_placa15_.2023-06-05-13-58-53	C:\Users\EVOS\Documents\Miriam\05-06-23_HAEC_siRNA_placa15\ICAM555_ROS488_VECad647_placa15_.2023-06-05-13-58-53	C:\Users\EVOS\Documents\Miriam\05-06-23_HAEC_siRNA_placa15\ICAM555_ROS488_VECad647_placa15_.2023-06-05-13-58-53	C:\Users\EVOS\Documents\Miriam\05-06-23_HAEC_siRNA_placa15\ICAM555_ROS488_VECad647_placa15_.2023-06-05-13-58-53	Done	255	255
-1	-1	-1	-1	547.0	0.0	0.0	2.09375	0.0	4.390625	ICAM555_ROS488_VECad647_placa15__Plate_D_p00_0_D08f03d0.TIF	ICAM555_ROS488_VECad647_placa15__Plate_D_p00_0_D08f03d2.TIF	ICAM555_ROS488_VECad647_placa15__Plate_D_p00_0_D08f03d1.TIF	ICAM555_ROS488_VECad647_placa15__Plate_D_p00_0_D08f03d3.TIF	0	0	0	0	328	1	1536	1536	1536	1536	328	b'eLuCHPahG223DJLSiazmp4EFKKuMtlsGfxyNtpGGQiyNtseGRjwZUymeQNWUHQBQABnH'	51e1cd127c6a931559a560bb3866417d	b0225d291ef9d76c9f69539a03cf701a	a5386d8146dfee2c8937f401668ef917	6e402d76a56130ef82c809c23be11169	1132.2557220662397	757.7565749317379	0.0	1163.7491289198606	740.9801324503311	0.0	0	0	0	0	0	0	0	C:\Users\EVOS\Documents\Miriam\05-06-23_HAEC_siRNA_placa15\ICAM555_ROS488_VECad647_placa15_.2023-06-05-13-58-53	C:\Users\EVOS\Documents\Miriam\05-06-23_HAEC_siRNA_placa15\ICAM555_ROS488_VECad647_placa15_.2023-06-05-13-58-53	C:\Users\EVOS\Documents\Miriam\05-06-23_HAEC_siRNA_placa15\ICAM555_ROS488_VECad647_placa15_.2023-06-05-13-58-53	C:\Users\EVOS\Documents\Miriam\05-06-23_HAEC_siRNA_placa15\ICAM555_ROS488_VECad647_placa15_.2023-06-05-13-58-53	Done	255	255
-1	-1	-1	-1	560.0	0.0	0.0	2.09375	0.0	4.28125	ICAM555_ROS488_VECad647_placa15__Plate_D_p00_0_D08f04d0.TIF	ICAM555_ROS488_VECad647_placa15__Plate_D_p00_0_D08f04d2.TIF	ICAM555_ROS488_VECad647_placa15__Plate_D_p00_0_D08f04d1.TIF	ICAM555_ROS488_VECad647_placa15__Plate_D_p00_0_D08f04d3.TIF	0	0	0	0	329	1	1536	1536	1536	1536	329	b'eLuCHPahG223DJLSiazmp4FFmoHJaLtlCMTRaBtpKMTSaHtsaMSTMZXiCVRN2QEAWyQZyw=='	61ccc877fc5104a094ffaaa60d52692c	7b7485da3e681a84397a5d5ce27e2304	695cb57c3710e278431065cf27955b2c	8b88057fd0a5d5352bf3f8d3b015ad5f	1143.6661197651324	749.5960912987964	0.0	1197.3470382437774	738.3331151532905	0.0	0	0	0	0	0	0	0	C:\Users\EVOS\Documents\Miriam\05-06-23_HAEC_siRNA_placa15\ICAM555_ROS488_VECad647_placa15_.2023-06-05-13-58-53	C:\Users\EVOS\Documents\Miriam\05-06-23_HAEC_siRNA_placa15\ICAM555_ROS488_VECad647_placa15_.2023-06-05-13-58-53	C:\Users\EVOS\Documents\Miriam\05-06-23_HAEC_siRNA_placa15\ICAM555_ROS488_VECad647_placa15_.2023-06-05-13-58-53	C:\Users\EVOS\Documents\Miriam\05-06-23_HAEC_siRNA_placa15\ICAM555_ROS488_VECad647_placa15_.2023-06-05-13-58-53	Done	255	255
-1	-1	-1	-1	788.0	0.0	0.0	2.078125	0.0	4.671875	ICAM555_ROS488_VECad647_placa15__Plate_D_p00_0_D08f05d0.TIF	ICAM555_ROS488_VECad647_placa15__Plate_D_p00_0_D08f05d2.TIF	ICAM555_ROS488_VECad647_placa15__Plate_D_p00_0_D08f05d1.TIF	ICAM555_ROS488_VECad647_placa15__Plate_D_p00_0_D08f05d3.TIF	0	0	0	0	330	1	1536	1536	1536	1536	330	b'eLuCHPahG223DJLSiazmp4FFmoHpaLtlCMTRaBtpKMTSaHtsaMSTMZXiCVRN2QEAZkgZzw=='	b4bb1c36044aebe4128e8cbe90e6deec	f3ae58db50424be61a4edc2d347c6e20	d0cc1fda41ea07598b361572554f438d	765ccdd98caa3bdc0d9273d268b5f442	1123.6722028106713	767.9985180721097	0.0	1172.152690715553	763.112965705822	0.0	0	0	0	0	0	0	0	C:\Users\EVOS\Documents\Miriam\05-06-23_HAEC_siRNA_placa15\ICAM555_ROS488_VECad647_placa15_.2023-06-05-13-58-53	C:\Users\EVOS\Documents\Miriam\05-06-23_HAEC_siRNA_placa15\ICAM555_ROS488_VECad647_placa15_.2023-06-05-13-58-53	C:\Users\EVOS\Documents\Miriam\05-06-23_HAEC_siRNA_placa15\ICAM555_ROS488_VECad647_placa15_.2023-06-05-13-58-53	C:\Users\EVOS\Documents\Miriam\05-06-23_HAEC_siRNA_placa15\ICAM555_ROS488_VECad647_placa15_.2023-06-05-13-58-53	Done	255	255
-1	-1	-1	-1	906.0	0.0	0.0	2.09375	0.0	4.890625	ICAM555_ROS488_VECad647_placa15__Plate_D_p00_0_D08f06d0.TIF	ICAM555_ROS488_VECad647_placa15__Plate_D_p00_0_D08f06d2.TIF	ICAM555_ROS488_VECad647_placa15__Plate_D_p00_0_D08f06d1.TIF	ICAM555_ROS488_VECad647_placa15__Plate_D_p00_0_D08f06d3.TIF	0	0	0	0	331	1	1536	1536	1536	1536	331	b'eLuCHPahG223DJLSiazmp4HFaLtlaMTRaBtpKMTSaHtsaMSTMZXiCVRN2QEAcWwZ0w=='	2e63ff73ca32dc81048110bcc402f9ec	0d3e4988f7572374b9a1fe6ada7e2846	8ade92d3a9b044f923ef9a86e8b26fc9	9dc66163e050151ba4a3ddd9b4ccbd7e	971.3365651955512	743.7722862233288	0.0	936.7577988703298	748.1219524443881	0.0	0	0	0	0	0	0	0	C:\Users\EVOS\Documents\Miriam\05-06-23_HAEC_siRNA_placa15\ICAM555_ROS488_VECad647_placa15_.2023-06-05-13-58-53	C:\Users\EVOS\Documents\Miriam\05-06-23_HAEC_siRNA_placa15\ICAM555_ROS488_VECad647_placa15_.2023-06-05-13-58-53	C:\Users\EVOS\Documents\Miriam\05-06-23_HAEC_siRNA_placa15\ICAM555_ROS488_VECad647_placa15_.2023-06-05-13-58-53	C:\Users\EVOS\Documents\Miriam\05-06-23_HAEC_siRNA_placa15\ICAM555_ROS488_VECad647_placa15_.2023-06-05-13-58-53	Done	255	255
-1	-1	-1	-1	921.0	0.0	0.0	2.15625	0.0	4.859375	ICAM555_ROS488_VECad647_placa15__Plate_D_p00_0_D08f07d0.TIF	ICAM555_ROS488_VECad647_placa15__Plate_D_p00_0_D08f07d2.TIF	ICAM555_ROS488_VECad647_placa15__Plate_D_p00_0_D08f07d1.TIF	ICAM555_ROS488_VECad647_placa15__Plate_D_p00_0_D08f07d3.TIF	0	0	0	0	332	1	1536	1536	1536	1536	332	b'eLuCHPahG223DJLSiazmp4FFmoH5aLtlCMTRaBtpKMTSaHtsaMSTMZXiCVRN2QEAfJAZ1w=='	1453a0d28ad0792f4a375d8b19557180	7a3bb7c09fc7e64c5321bdbe737eefc6	ca5ec9fbfe681e45c3b55a6275c049fc	5147919b1a212f819a05eed0de817511	1061.1277245925883	796.7872409140523	0.0	1081.5679347826087	825.953488372093	0.0	0	0	0	0	0	0	0	C:\Users\EVOS\Documents\Miriam\05-06-23_HAEC_siRNA_placa15\ICAM555_ROS488_VECad647_placa15_.2023-06-05-13-58-53	C:\Users\EVOS\Documents\Miriam\05-06-23_HAEC_siRNA_placa15\ICAM555_ROS488_VECad647_placa15_.2023-06-05-13-58-53	C:\Users\EVOS\Documents\Miriam\05-06-23_HAEC_siRNA_placa15\ICAM555_ROS488_VECad647_placa15_.2023-06-05-13-58-53	C:\Users\EVOS\Documents\Miriam\05-06-23_HAEC_siRNA_placa15\ICAM555_ROS488_VECad647_placa15_.2023-06-05-13-58-53	Done	255	255
-1	-1	-1	-1	956.0	0.0	0.0	2.046875	0.015625	5.03125	ICAM555_ROS488_VECad647_placa15__Plate_D_p00_0_D08f08d0.TIF	ICAM555_ROS488_VECad647_placa15__Plate_D_p00_0_D08f08d2.TIF	ICAM555_ROS488_VECad647_placa15__Plate_D_p00_0_D08f08d1.TIF	ICAM555_ROS488_VECad647_placa15__Plate_D_p00_0_D08f08d3.TIF	0	0	0	0	333	1	1536	1536	1536	1536	333	b'eLuCHPahG223DJLSiazmp4FFmoHFaLtlCMTRaBtpKMTSaHtsaMSTMZXiCVRN2QEAh7QZ2w=='	c74efcbdb83bc05befaee5d29bcdad45	c9a1128c728a4919f9957604d966f819	2d904eaf91f19a6b2f9442276ba6668d	95590716ab5056b44adf7de1435ca42d	1036.973188198047	749.4771886313328	0.0	1047.0390386343215	751.012932211101	0.0	0	0	0	0	0	0	0	C:\Users\EVOS\Documents\Miriam\05-06-23_HAEC_siRNA_placa15\ICAM555_ROS488_VECad647_placa15_.2023-06-05-13-58-53	C:\Users\EVOS\Documents\Miriam\05-06-23_HAEC_siRNA_placa15\ICAM555_ROS488_VECad647_placa15_.2023-06-05-13-58-53	C:\Users\EVOS\Documents\Miriam\05-06-23_HAEC_siRNA_placa15\ICAM555_ROS488_VECad647_placa15_.2023-06-05-13-58-53	C:\Users\EVOS\Documents\Miriam\05-06-23_HAEC_siRNA_placa15\ICAM555_ROS488_VECad647_placa15_.2023-06-05-13-58-53	Done	255	255
-1	-1	-1	-1	1066.0	0.0	0.0	2.09375	0.0	5.21875	ICAM555_ROS488_VECad647_placa15__Plate_D_p00_0_D08f09d0.TIF	ICAM555_ROS488_VECad647_placa15__Plate_D_p00_0_D08f09d2.TIF	ICAM555_ROS488_VECad647_placa15__Plate_D_p00_0_D08f09d1.TIF	ICAM555_ROS488_VECad647_placa15__Plate_D_p00_0_D08f09d3.TIF	0	0	0	0	334	1	1536	1536	1536	1536	334	b'eLuCHPahG223DJLSiazmp4EFqPk52m4Z/HE02kYaCrE02h4bGvFkTKV4AlVTdgCS2Bnf'	fc8d4510954ba5c7bc4d776fe86a338e	611bf83e074ae9ba9263ceac28593918	a3a58b0f265708cb9107e73c81478e44	ec3e487ebd15f7a69e12e8834011d5cd	913.4464537447742	768.4009275341368	0.0	880.2863225276016	763.1822200562389	0.0	0	0	0	0	0	0	0	C:\Users\EVOS\Documents\Miriam\05-06-23_HAEC_siRNA_placa15\ICAM555_ROS488_VECad647_placa15_.2023-06-05-13-58-53	C:\Users\EVOS\Documents\Miriam\05-06-23_HAEC_siRNA_placa15\ICAM555_ROS488_VECad647_placa15_.2023-06-05-13-58-53	C:\Users\EVOS\Documents\Miriam\05-06-23_HAEC_siRNA_placa15\ICAM555_ROS488_VECad647_placa15_.2023-06-05-13-58-53	C:\Users\EVOS\Documents\Miriam\05-06-23_HAEC_siRNA_placa15\ICAM555_ROS488_VECad647_placa15_.2023-06-05-13-58-53	Done	255	255
-1	-1	-1	-1	1221.0	0.0	0.0	2.078125	0.0	5.28125	ICAM555_ROS488_VECad647_placa15__Plate_D_p00_0_D08f10d0.TIF	ICAM555_ROS488_VECad647_placa15__Plate_D_p00_0_D08f10d2.TIF	ICAM555_ROS488_VECad647_placa15__Plate_D_p00_0_D08f10d1.TIF	ICAM555_ROS488_VECad647_placa15__Plate_D_p00_0_D08f10d3.TIF	0	0	0	0	335	1	1536	1536	1536	1536	335	b'eLuCHPahG223DJLSiazmp4FFmuHoEMRQiKPRNtJQiKXR9tjQiCdjKsUTqJqyAwA5vBm/'	5e66570ba195d4c9d1d359f825f1212d	d922dfc60ae96aaab4429d7d6fdec777	c76834a7e420d12fbfad7e21b8016391	b019abdc0264453aacf8f328804e904a	1130.7240150510127	716.7178853009269	0.0	1192.1004464285713	703.8790322580645	0.0	0	0	0	0	0	0	0	C:\Users\EVOS\Documents\Miriam\05-06-23_HAEC_siRNA_placa15\ICAM555_ROS488_VECad647_placa15_.2023-06-05-13-58-53	C:\Users\EVOS\Documents\Miriam\05-06-23_HAEC_siRNA_placa15\ICAM555_ROS488_VECad647_placa15_.2023-06-05-13-58-53	C:\Users\EVOS\Documents\Miriam\05-06-23_HAEC_siRNA_placa15\ICAM555_ROS488_VECad647_placa15_.2023-06-05-13-58-53	C:\Users\EVOS\Documents\Miriam\05-06-23_HAEC_siRNA_placa15\ICAM555_ROS488_VECad647_placa15_.2023-06-05-13-58-53	Done	255	255
-1	-1	-1	-1	654.0	0.0	0.0	2.09375	0.0	4.453125	ICAM555_ROS488_VECad647_placa15__Plate_D_p00_0_D08f11d0.TIF	ICAM555_ROS488_VECad647_placa15__Plate_D_p00_0_D08f11d2.TIF	ICAM555_ROS488_VECad647_placa15__Plate_D_p00_0_D08f11d1.TIF	ICAM555_ROS488_VECad647_placa15__Plate_D_p00_0_D08f11d3.TIF	0	0	0	0	336	1	1536	1536	1536	1536	336	b'eLuCHPahG223DJLSiazmp4FFmqHhaLtlCMTRaBtpKMTSaHtsaMSTMZXiCVRN2QEAROAZww=='	3bfe8bc62d96ed585c440e10c25a7f79	0c03b3e845d4494b88f730e59de9330a	a322d10e6c02d9f354a7681678828f0e	3d5d8b1b6ab3af4f3471abf124e02df3	1104.7687212650771	750.1121509848081	0.0	1138.2295531759344	738.8949329091286	0.0	0	0	0	0	0	0	0	C:\Users\EVOS\Documents\Miriam\05-06-23_HAEC_siRNA_placa15\ICAM555_ROS488_VECad647_placa15_.2023-06-05-13-58-53	C:\Users\EVOS\Documents\Miriam\05-06-23_HAEC_siRNA_placa15\ICAM555_ROS488_VECad647_placa15_.2023-06-05-13-58-53	C:\Users\EVOS\Documents\Miriam\05-06-23_HAEC_siRNA_placa15\ICAM555_ROS488_VECad647_placa15_.2023-06-05-13-58-53	C:\Users\EVOS\Documents\Miriam\05-06-23_HAEC_siRNA_placa15\ICAM555_ROS488_VECad647_placa15_.2023-06-05-13-58-53	Done	255	255
-1	-1	-1	-1	360.0	0.0	0.0	2.078125	0.0	3.703125	ICAM555_ROS488_VECad647_placa15__Plate_D_p00_0_D09f00d0.TIF	ICAM555_ROS488_VECad647_placa15__Plate_D_p00_0_D09f00d2.TIF	ICAM555_ROS488_VECad647_placa15__Plate_D_p00_0_D09f00d1.TIF	ICAM555_ROS488_VECad647_placa15__Plate_D_p00_0_D09f00d3.TIF	0	0	0	0	337	1	1536	1536	1536	1536	337	b'eLuCHPahG223DJLSiazmp4Hl6BDE0Iij0TbSUIil0fbY0IgnYyrFE6iasgMAOcQZvw=='	13ec165955eba42f7454b8ec5f0fa5ca	2d29742e3e075c64de111be30e505309	3e6ea84196b68bf5236ea1c2db437fae	ad195dcd55c4883721321966692cbf0d	1224.5113588713446	807.7857565714619	0.0	1275.0522192249973	806.1324030445815	0.0	0	0	0	0	0	0	0	C:\Users\EVOS\Documents\Miriam\05-06-23_HAEC_siRNA_placa15\ICAM555_ROS488_VECad647_placa15_.2023-06-05-13-58-53	C:\Users\EVOS\Documents\Miriam\05-06-23_HAEC_siRNA_placa15\ICAM555_ROS488_VECad647_placa15_.2023-06-05-13-58-53	C:\Users\EVOS\Documents\Miriam\05-06-23_HAEC_siRNA_placa15\ICAM555_ROS488_VECad647_placa15_.2023-06-05-13-58-53	C:\Users\EVOS\Documents\Miriam\05-06-23_HAEC_siRNA_placa15\ICAM555_ROS488_VECad647_placa15_.2023-06-05-13-58-53	Done	255	255
-1	-1	-1	-1	418.0	0.0	0.0	2.078125	0.0	3.9375	ICAM555_ROS488_VECad647_placa15__Plate_D_p00_0_D09f01d0.TIF	ICAM555_ROS488_VECad647_placa15__Plate_D_p00_0_D09f01d2.TIF	ICAM555_ROS488_VECad647_placa15__Plate_D_p00_0_D09f01d1.TIF	ICAM555_ROS488_VECad647_placa15__Plate_D_p00_0_D09f01d3.TIF	0	0	0	0	338	1	1536	1536	1536	1536	338	b'eLuCHPahG223DJLSiazmp4FlmoHhaLtlCMTRaBtpKMTSaHtsaMSTMZXiCVRN2QEAROgZww=='	7acd6462ef77489ff0b54d65773ba806	39e44c28324c02c2c05ecdadf781f48d	ff720792e5fa154cde0b6d9458073f0e	fa87b7fcf26cddc94bad604e6602c78b	1247.3106440282152	719.850998361667	0.0	1290.2473812504118	671.3024099116114	0.0	0	0	0	0	0	0	0	C:\Users\EVOS\Documents\Miriam\05-06-23_HAEC_siRNA_placa15\ICAM555_ROS488_VECad647_placa15_.2023-06-05-13-58-53	C:\Users\EVOS\Documents\Miriam\05-06-23_HAEC_siRNA_placa15\ICAM555_ROS488_VECad647_placa15_.2023-06-05-13-58-53	C:\Users\EVOS\Documents\Miriam\05-06-23_HAEC_siRNA_placa15\ICAM555_ROS488_VECad647_placa15_.2023-06-05-13-58-53	C:\Users\EVOS\Documents\Miriam\05-06-23_HAEC_siRNA_placa15\ICAM555_ROS488_VECad647_placa15_.2023-06-05-13-58-53	Done	255	255
-1	-1	-1	-1	193.0	0.0	0.0	2.046875	0.0	3.28125	ICAM555_ROS488_VECad647_placa15__Plate_D_p00_0_D09f02d0.TIF	ICAM555_ROS488_VECad647_placa15__Plate_D_p00_0_D09f02d2.TIF	ICAM555_ROS488_VECad647_placa15__Plate_D_p00_0_D09f02d1.TIF	ICAM555_ROS488_VECad647_placa15__Plate_D_p00_0_D09f02d3.TIF	0	0	0	0	339	1	1536	1536	1536	1536	339	b'eLuCHPahG223DJLSiazmp4FlmoHRaLtlCMTRaBtpKMTSaHtsaMSTMZXiCVRN2QEAUAwZxw=='	f58b71ab550395107dc514b3eb6d11f7	802d880823a42b4d3a2c3eb43ca72fdb	8e21100a069dd10270dee59fa250131b	d6f40172f923b28e2d7a6ad3a7b130e8	1101.8948998419116	762.9918098346592	0.0	1105.0589970501476	755.3218997361478	0.0	0	0	0	0	0	0	0	C:\Users\EVOS\Documents\Miriam\05-06-23_HAEC_siRNA_placa15\ICAM555_ROS488_VECad647_placa15_.2023-06-05-13-58-53	C:\Users\EVOS\Documents\Miriam\05-06-23_HAEC_siRNA_placa15\ICAM555_ROS488_VECad647_placa15_.2023-06-05-13-58-53	C:\Users\EVOS\Documents\Miriam\05-06-23_HAEC_siRNA_placa15\ICAM555_ROS488_VECad647_placa15_.2023-06-05-13-58-53	C:\Users\EVOS\Documents\Miriam\05-06-23_HAEC_siRNA_placa15\ICAM555_ROS488_VECad647_placa15_.2023-06-05-13-58-53	Done	255	255
-1	-1	-1	-1	166.0	0.0	0.0	2.03125	0.0	3.25	ICAM555_ROS488_VECad647_placa15__Plate_D_p00_0_D09f03d0.TIF	ICAM555_ROS488_VECad647_placa15__Plate_D_p00_0_D09f03d2.TIF	ICAM555_ROS488_VECad647_placa15__Plate_D_p00_0_D09f03d1.TIF	ICAM555_ROS488_VECad647_placa15__Plate_D_p00_0_D09f03d3.TIF	0	0	0	0	340	1	1536	1536	1536	1536	340	b'eLuCHPahG223DJLSiazmp4ElKKuMtlsGfxyNtpGGQiyNtseGRjwZUymeQNWUHQBbMBnL'	22988e267fdae75375fd4852bb387aec	a99b03f39d8b6e6cd8a4aed6a0bebb1e	2ddf9c7d9a15984108eb59d6d733f3f1	1a3df0b48554bf4a6d97e8bfd27713f0	1093.2567505997886	688.3481639072838	0.0	1124.6014356279047	616.1409846547315	0.0	0	0	0	0	0	0	0	C:\Users\EVOS\Documents\Miriam\05-06-23_HAEC_siRNA_placa15\ICAM555_ROS488_VECad647_placa15_.2023-06-05-13-58-53	C:\Users\EVOS\Documents\Miriam\05-06-23_HAEC_siRNA_placa15\ICAM555_ROS488_VECad647_placa15_.2023-06-05-13-58-53	C:\Users\EVOS\Documents\Miriam\05-06-23_HAEC_siRNA_placa15\ICAM555_ROS488_VECad647_placa15_.2023-06-05-13-58-53	C:\Users\EVOS\Documents\Miriam\05-06-23_HAEC_siRNA_placa15\ICAM555_ROS488_VECad647_placa15_.2023-06-05-13-58-53	Done	255	255
-1	-1	-1	-1	145.0	0.0	0.0	2.078125	0.0	3.375	ICAM555_ROS488_VECad647_placa15__Plate_D_p00_0_D09f04d0.TIF	ICAM555_ROS488_VECad647_placa15__Plate_D_p00_0_D09f04d2.TIF	ICAM555_ROS488_VECad647_placa15__Plate_D_p00_0_D09f04d1.TIF	ICAM555_ROS488_VECad647_placa15__Plate_D_p00_0_D09f04d3.TIF	0	0	0	0	341	1	1536	1536	1536	1536	341	b'eLuCHPahG223DJLSiazmp4FlmoHJaLtlCMTRaBtpKMTSaHtsaMSTMZXiCVRN2QEAZlQZzw=='	ad5953e5bfd7d1a6d535f46d99280659	e93f19af769588218dbd26d66167a73b	101ec598153c0f5aa35f2cc98b809bb4	008a72b41feef6b541fd99e45775b449	1121.2433208830025	701.377430782979	0.0	1082.4636209813875	612.606936416185	0.0	0	0	0	0	0	0	0	C:\Users\EVOS\Documents\Miriam\05-06-23_HAEC_siRNA_placa15\ICAM555_ROS488_VECad647_placa15_.2023-06-05-13-58-53	C:\Users\EVOS\Documents\Miriam\05-06-23_HAEC_siRNA_placa15\ICAM555_ROS488_VECad647_placa15_.2023-06-05-13-58-53	C:\Users\EVOS\Documents\Miriam\05-06-23_HAEC_siRNA_placa15\ICAM555_ROS488_VECad647_placa15_.2023-06-05-13-58-53	C:\Users\EVOS\Documents\Miriam\05-06-23_HAEC_siRNA_placa15\ICAM555_ROS488_VECad647_placa15_.2023-06-05-13-58-53	Done	255	255
-1	-1	-1	-1	429.0	0.0	0.0	2.03125	0.0	3.96875	ICAM555_ROS488_VECad647_placa15__Plate_D_p00_0_D09f05d0.TIF	ICAM555_ROS488_VECad647_placa15__Plate_D_p00_0_D09f05d2.TIF	ICAM555_ROS488_VECad647_placa15__Plate_D_p00_0_D09f05d1.TIF	ICAM555_ROS488_VECad647_placa15__Plate_D_p00_0_D09f05d3.TIF	0	0	0	0	342	1	1536	1536	1536	1536	342	b'eLuCHPahG223DJLSiazmp4FlmoHpaLtlCMTRaBtpKMTSaHtsaMSTMZXiCVRN2QEAcXgZ0w=='	5b37d3404010a6714e92b46be0ff5786	b662edde998eba8d0ddd9e66bfe5baf7	d724c9b85ac95ca561ee7b69cb2299cb	13ad937f2c02d723f61e6076235fd3a9	1298.538050428562	748.247391383921	0.0	1463.6044303797469	716.6890459363958	0.0	0	0	0	0	0	0	0	C:\Users\EVOS\Documents\Miriam\05-06-23_HAEC_siRNA_placa15\ICAM555_ROS488_VECad647_placa15_.2023-06-05-13-58-53	C:\Users\EVOS\Documents\Miriam\05-06-23_HAEC_siRNA_placa15\ICAM555_ROS488_VECad647_placa15_.2023-06-05-13-58-53	C:\Users\EVOS\Documents\Miriam\05-06-23_HAEC_siRNA_placa15\ICAM555_ROS488_VECad647_placa15_.2023-06-05-13-58-53	C:\Users\EVOS\Documents\Miriam\05-06-23_HAEC_siRNA_placa15\ICAM555_ROS488_VECad647_placa15_.2023-06-05-13-58-53	Done	255	255
-1	-1	-1	-1	457.0	0.0	0.0	2.078125	0.0	4.0625	ICAM555_ROS488_VECad647_placa15__Plate_D_p00_0_D09f06d0.TIF	ICAM555_ROS488_VECad647_placa15__Plate_D_p00_0_D09f06d2.TIF	ICAM555_ROS488_VECad647_placa15__Plate_D_p00_0_D09f06d1.TIF	ICAM555_ROS488_VECad647_placa15__Plate_D_p00_0_D09f06d3.TIF	0	0	0	0	343	1	1536	1536	1536	1536	343	b'eLuCHPahG223DJLSiazmp4HlaLtlaMTRaBtpKMTSaHtsaMSTMZXiCVRN2QEAfJwZ1w=='	82d4ea9bf277bc23af3f082a255bce1e	8dd206efc049528ff26263cc82217845	023afa4345af54afd1cdd6755ee11d18	990b1e73fd74d8c6008856c6e111a63a	768.5241150928325	737.8093921530602	0.0	634.7330097087379	724.0347394540943	0.0	0	0	0	0	0	0	0	C:\Users\EVOS\Documents\Miriam\05-06-23_HAEC_siRNA_placa15\ICAM555_ROS488_VECad647_placa15_.2023-06-05-13-58-53	C:\Users\EVOS\Documents\Miriam\05-06-23_HAEC_siRNA_placa15\ICAM555_ROS488_VECad647_placa15_.2023-06-05-13-58-53	C:\Users\EVOS\Documents\Miriam\05-06-23_HAEC_siRNA_placa15\ICAM555_ROS488_VECad647_placa15_.2023-06-05-13-58-53	C:\Users\EVOS\Documents\Miriam\05-06-23_HAEC_siRNA_placa15\ICAM555_ROS488_VECad647_placa15_.2023-06-05-13-58-53	Done	255	255
-1	-1	-1	-1	519.0	0.0	0.0	2.078125	0.0	4.0625	ICAM555_ROS488_VECad647_placa15__Plate_D_p00_0_D09f07d0.TIF	ICAM555_ROS488_VECad647_placa15__Plate_D_p00_0_D09f07d2.TIF	ICAM555_ROS488_VECad647_placa15__Plate_D_p00_0_D09f07d1.TIF	ICAM555_ROS488_VECad647_placa15__Plate_D_p00_0_D09f07d3.TIF	0	0	0	0	344	1	1536	1536	1536	1536	344	b'eLuCHPahG223DJLSiazmp4FlmoH5aLtlCMTRaBtpKMTSaHtsaMSTMZXiCVRN2QEAh8AZ2w=='	d8a41806a58b525658189671d5511714	55d7a4bd2cb6410c0543230927c5f568	65847ff7580c8432ff2a2c976cb79515	bb140c25d90bcc7dc42eeb3764f99694	930.0222954539637	727.3462850068744	0.0	866.2324159021407	706.3714285714286	0.0	0	0	0	0	0	0	0	C:\Users\EVOS\Documents\Miriam\05-06-23_HAEC_siRNA_placa15\ICAM555_ROS488_VECad647_placa15_.2023-06-05-13-58-53	C:\Users\EVOS\Documents\Miriam\05-06-23_HAEC_siRNA_placa15\ICAM555_ROS488_VECad647_placa15_.2023-06-05-13-58-53	C:\Users\EVOS\Documents\Miriam\05-06-23_HAEC_siRNA_placa15\ICAM555_ROS488_VECad647_placa15_.2023-06-05-13-58-53	C:\Users\EVOS\Documents\Miriam\05-06-23_HAEC_siRNA_placa15\ICAM555_ROS488_VECad647_placa15_.2023-06-05-13-58-53	Done	255	255
-1	-1	-1	-1	707.0	0.0	0.0	2.0625	0.0	4.5625	ICAM555_ROS488_VECad647_placa15__Plate_D_p00_0_D09f08d0.TIF	ICAM555_ROS488_VECad647_placa15__Plate_D_p00_0_D09f08d2.TIF	ICAM555_ROS488_VECad647_placa15__Plate_D_p00_0_D09f08d1.TIF	ICAM555_ROS488_VECad647_placa15__Plate_D_p00_0_D09f08d3.TIF	0	0	0	0	345	1	1536	1536	1536	1536	345	b'eLuCHPahG223DJLSiazmp4FlmoHFaLtlCMTRaBtpKMTSaHtsaMSTMZXiCVRN2QEAkuQZ3w=='	cc542237e127fc06a0de63c931559103	6679a5512a8ae263661e33c6b7636dde	d13b60eb1c9bc1c3220f997c836ed7ce	aaf19dc04a21383dc234fa9afb87bc99	959.6064924500976	741.6782745929172	0.0	890.406746031746	713.7844660194174	0.0	0	0	0	0	0	0	0	C:\Users\EVOS\Documents\Miriam\05-06-23_HAEC_siRNA_placa15\ICAM555_ROS488_VECad647_placa15_.2023-06-05-13-58-53	C:\Users\EVOS\Documents\Miriam\05-06-23_HAEC_siRNA_placa15\ICAM555_ROS488_VECad647_placa15_.2023-06-05-13-58-53	C:\Users\EVOS\Documents\Miriam\05-06-23_HAEC_siRNA_placa15\ICAM555_ROS488_VECad647_placa15_.2023-06-05-13-58-53	C:\Users\EVOS\Documents\Miriam\05-06-23_HAEC_siRNA_placa15\ICAM555_ROS488_VECad647_placa15_.2023-06-05-13-58-53	Done	255	255
-1	-1	-1	-1	617.0	0.0	0.0	1.984375	0.0	4.34375	ICAM555_ROS488_VECad647_placa15__Plate_D_p00_0_D09f09d0.TIF	ICAM555_ROS488_VECad647_placa15__Plate_D_p00_0_D09f09d2.TIF	ICAM555_ROS488_VECad647_placa15__Plate_D_p00_0_D09f09d1.TIF	ICAM555_ROS488_VECad647_placa15__Plate_D_p00_0_D09f09d3.TIF	0	0	0	0	346	1	1536	1536	1536	1536	346	b'eLuCHPahG223DJLSiazmp4ElqPk52m4Z/HE02kYaCrE02h4bGvFkTKV4AlVTdgCeCBnj'	498c106ca36445e4bec5234c8b9df709	94960fb51946157c74bd7883ec83a677	b0df81822968105e536fd77b5a7aa530	1f772fac96a3e6d790131ce237b79864	883.8474997663697	836.2077429705291	0.0	850.5219941348973	896.2162162162163	0.0	0	0	0	0	0	0	0	C:\Users\EVOS\Documents\Miriam\05-06-23_HAEC_siRNA_placa15\ICAM555_ROS488_VECad647_placa15_.2023-06-05-13-58-53	C:\Users\EVOS\Documents\Miriam\05-06-23_HAEC_siRNA_placa15\ICAM555_ROS488_VECad647_placa15_.2023-06-05-13-58-53	C:\Users\EVOS\Documents\Miriam\05-06-23_HAEC_siRNA_placa15\ICAM555_ROS488_VECad647_placa15_.2023-06-05-13-58-53	C:\Users\EVOS\Documents\Miriam\05-06-23_HAEC_siRNA_placa15\ICAM555_ROS488_VECad647_placa15_.2023-06-05-13-58-53	Done	255	255
-1	-1	-1	-1	581.0	0.0	0.0	2.078125	0.0	4.28125	ICAM555_ROS488_VECad647_placa15__Plate_D_p00_0_D09f10d0.TIF	ICAM555_ROS488_VECad647_placa15__Plate_D_p00_0_D09f10d2.TIF	ICAM555_ROS488_VECad647_placa15__Plate_D_p00_0_D09f10d1.TIF	ICAM555_ROS488_VECad647_placa15__Plate_D_p00_0_D09f10d3.TIF	0	0	0	0	347	1	1536	1536	1536	1536	347	b'eLuCHPahG223DJLSiazmp4FlmuHoEMRQiKPRNtJQiKXR9tjQiCdjKsUTqJqyAwBE7BnD'	2f4b2b8ba3684131459cd668d4d60398	000acaef2dea4482195c93cd4e3e7770	f82a13159544c713baf74008133205c2	8856eadb488b94d1b4a875b35522b822	1193.0052201018077	760.9013155192717	0.0	1260.1582278481012	778.856783919598	0.0	0	0	0	0	0	0	0	C:\Users\EVOS\Documents\Miriam\05-06-23_HAEC_siRNA_placa15\ICAM555_ROS488_VECad647_placa15_.2023-06-05-13-58-53	C:\Users\EVOS\Documents\Miriam\05-06-23_HAEC_siRNA_placa15\ICAM555_ROS488_VECad647_placa15_.2023-06-05-13-58-53	C:\Users\EVOS\Documents\Miriam\05-06-23_HAEC_siRNA_placa15\ICAM555_ROS488_VECad647_placa15_.2023-06-05-13-58-53	C:\Users\EVOS\Documents\Miriam\05-06-23_HAEC_siRNA_placa15\ICAM555_ROS488_VECad647_placa15_.2023-06-05-13-58-53	Done	255	255
-1	-1	-1	-1	195.0	0.0	0.0	2.0625	0.0	3.5	ICAM555_ROS488_VECad647_placa15__Plate_D_p00_0_D09f11d0.TIF	ICAM555_ROS488_VECad647_placa15__Plate_D_p00_0_D09f11d2.TIF	ICAM555_ROS488_VECad647_placa15__Plate_D_p00_0_D09f11d1.TIF	ICAM555_ROS488_VECad647_placa15__Plate_D_p00_0_D09f11d3.TIF	0	0	0	0	348	1	1536	1536	1536	1536	348	b'eLuCHPahG223DJLSiazmp4FlmqHhaLtlCMTRaBtpKMTSaHtsaMSTMZXiCVRN2QEAUBAZxw=='	304e7ed6df73bedfd57d39c7d759a417	b5c50f19e17c9ac87dd8c7ea2676059f	b91216067614fd4fc0262babada9899d	1e0ebd430bda893f772ad8ec3707a356	1090.8753374549024	720.023555443106	0.0	1076.625	720.9221411192215	0.0	0	0	0	0	0	0	0	C:\Users\EVOS\Documents\Miriam\05-06-23_HAEC_siRNA_placa15\ICAM555_ROS488_VECad647_placa15_.2023-06-05-13-58-53	C:\Users\EVOS\Documents\Miriam\05-06-23_HAEC_siRNA_placa15\ICAM555_ROS488_VECad647_placa15_.2023-06-05-13-58-53	C:\Users\EVOS\Documents\Miriam\05-06-23_HAEC_siRNA_placa15\ICAM555_ROS488_VECad647_placa15_.2023-06-05-13-58-53	C:\Users\EVOS\Documents\Miriam\05-06-23_HAEC_siRNA_placa15\ICAM555_ROS488_VECad647_placa15_.2023-06-05-13-58-53	Done	255	255
-1	-1	-1	-1	774.0	0.0	0.0	2.09375	0.0	4.734375	ICAM555_ROS488_VECad647_placa15__Plate_D_p00_0_D10f00d0.TIF	ICAM555_ROS488_VECad647_placa15__Plate_D_p00_0_D10f00d2.TIF	ICAM555_ROS488_VECad647_placa15__Plate_D_p00_0_D10f00d1.TIF	ICAM555_ROS488_VECad647_placa15__Plate_D_p00_0_D10f00d3.TIF	0	0	0	0	349	1	1536	1536	1536	1536	349	b'eLuCHPahG223DJLSibzmp8HoEMTQiKPRNtJQiKXR9tjQiCdjKsUTqJqyAwDgORmf'	d0b6996abaa30d07f4f8115170c1f6a6	420576cfcfc0fbd872f10d9ffbf03857	8f21a14a1c807a32348fa3259ce8a5be	fbc4378e510f42bf38eedf5428bad98b	1052.521420918279	746.4940319544427	0.0	1086.5959743040685	738.3909053929315	0.0	0	0	0	0	0	0	0	C:\Users\EVOS\Documents\Miriam\05-06-23_HAEC_siRNA_placa15\ICAM555_ROS488_VECad647_placa15_.2023-06-05-13-58-53	C:\Users\EVOS\Documents\Miriam\05-06-23_HAEC_siRNA_placa15\ICAM555_ROS488_VECad647_placa15_.2023-06-05-13-58-53	C:\Users\EVOS\Documents\Miriam\05-06-23_HAEC_siRNA_placa15\ICAM555_ROS488_VECad647_placa15_.2023-06-05-13-58-53	C:\Users\EVOS\Documents\Miriam\05-06-23_HAEC_siRNA_placa15\ICAM555_ROS488_VECad647_placa15_.2023-06-05-13-58-53	Done	255	255
-1	-1	-1	-1	834.0	0.0	0.0	2.09375	0.0	4.765625	ICAM555_ROS488_VECad647_placa15__Plate_D_p00_0_D10f01d0.TIF	ICAM555_ROS488_VECad647_placa15__Plate_D_p00_0_D10f01d2.TIF	ICAM555_ROS488_VECad647_placa15__Plate_D_p00_0_D10f01d1.TIF	ICAM555_ROS488_VECad647_placa15__Plate_D_p00_0_D10f01d3.TIF	0	0	0	0	350	1	1536	1536	1536	1536	350	b'eLuCHPahG223DJLSibzmp0GageFou2UIxNFoG2koxNJoe2xoxJMxleIJVE3ZAQDrXRmj'	0cf80708efe95efe36dc61e2693442ab	f136f356dca09d9a361cc1f94d2f221a	ee7c43393b0a28b9ad41d896711c0a03	efc510a241775b53a8a7fed059173ae9	1085.9080420645728	833.7992974641169	0.0	1162.8514389199304	890.4079014079014	0.0	0	0	0	0	0	0	0	C:\Users\EVOS\Documents\Miriam\05-06-23_HAEC_siRNA_placa15\ICAM555_ROS488_VECad647_placa15_.2023-06-05-13-58-53	C:\Users\EVOS\Documents\Miriam\05-06-23_HAEC_siRNA_placa15\ICAM555_ROS488_VECad647_placa15_.2023-06-05-13-58-53	C:\Users\EVOS\Documents\Miriam\05-06-23_HAEC_siRNA_placa15\ICAM555_ROS488_VECad647_placa15_.2023-06-05-13-58-53	C:\Users\EVOS\Documents\Miriam\05-06-23_HAEC_siRNA_placa15\ICAM555_ROS488_VECad647_placa15_.2023-06-05-13-58-53	Done	255	255
-1	-1	-1	-1	709.0	0.0	0.0	2.078125	0.0	4.734375	ICAM555_ROS488_VECad647_placa15__Plate_D_p00_0_D10f02d0.TIF	ICAM555_ROS488_VECad647_placa15__Plate_D_p00_0_D10f02d2.TIF	ICAM555_ROS488_VECad647_placa15__Plate_D_p00_0_D10f02d1.TIF	ICAM555_ROS488_VECad647_placa15__Plate_D_p00_0_D10f02d3.TIF	0	0	0	0	351	1	1536	1536	1536	1536	351	b'eLuCHPahG223DJLSibzmp0GagdFou2UIxNFoG2koxNJoe2xoxJMxleIJVE3ZAQD2gRmn'	e9b424b130fbc416f7d054b015f6fac4	da0c2fdb138bc37eade2c207941e1612	798afa10ebca1d43d9a4774dc9ef14a9	7843dd8241f8255e7de76f644d056a99	1041.5092049760688	772.6424939161067	0.0	1110.7316293929712	791.1818181818181	0.0	0	0	0	0	0	0	0	C:\Users\EVOS\Documents\Miriam\05-06-23_HAEC_siRNA_placa15\ICAM555_ROS488_VECad647_placa15_.2023-06-05-13-58-53	C:\Users\EVOS\Documents\Miriam\05-06-23_HAEC_siRNA_placa15\ICAM555_ROS488_VECad647_placa15_.2023-06-05-13-58-53	C:\Users\EVOS\Documents\Miriam\05-06-23_HAEC_siRNA_placa15\ICAM555_ROS488_VECad647_placa15_.2023-06-05-13-58-53	C:\Users\EVOS\Documents\Miriam\05-06-23_HAEC_siRNA_placa15\ICAM555_ROS488_VECad647_placa15_.2023-06-05-13-58-53	Done	255	255
-1	-1	-1	-1	719.0	0.0	0.0	2.09375	0.0	4.625	ICAM555_ROS488_VECad647_placa15__Plate_D_p00_0_D10f03d0.TIF	ICAM555_ROS488_VECad647_placa15__Plate_D_p00_0_D10f03d2.TIF	ICAM555_ROS488_VECad647_placa15__Plate_D_p00_0_D10f03d1.TIF	ICAM555_ROS488_VECad647_placa15__Plate_D_p00_0_D10f03d3.TIF	0	0	0	0	352	1	1536	1536	1536	1536	352	b'eLuCHPahG223DJLSibzmpwEoq4y2WwZ/HI22kYZCLI22x4ZGPBlTKZ5A1ZQdAAG0Gas='	1a20ea4fa4903841bd0454d84955575e	8d13a3cb1b25df9531dc1321134891de	9f887f71d4090c4442d30449daf7c9b8	053d981054e60e0723b120519bb3a86c	1020.1714201806503	791.64320750395	0.0	1017.4647377938517	775.8436578171091	0.0	0	0	0	0	0	0	0	C:\Users\EVOS\Documents\Miriam\05-06-23_HAEC_siRNA_placa15\ICAM555_ROS488_VECad647_placa15_.2023-06-05-13-58-53	C:\Users\EVOS\Documents\Miriam\05-06-23_HAEC_siRNA_placa15\ICAM555_ROS488_VECad647_placa15_.2023-06-05-13-58-53	C:\Users\EVOS\Documents\Miriam\05-06-23_HAEC_siRNA_placa15\ICAM555_ROS488_VECad647_placa15_.2023-06-05-13-58-53	C:\Users\EVOS\Documents\Miriam\05-06-23_HAEC_siRNA_placa15\ICAM555_ROS488_VECad647_placa15_.2023-06-05-13-58-53	Done	255	255
-1	-1	-1	-1	574.0	0.0	0.0	2.125	0.0	4.328125	ICAM555_ROS488_VECad647_placa15__Plate_D_p00_0_D10f04d0.TIF	ICAM555_ROS488_VECad647_placa15__Plate_D_p00_0_D10f04d2.TIF	ICAM555_ROS488_VECad647_placa15__Plate_D_p00_0_D10f04d1.TIF	ICAM555_ROS488_VECad647_placa15__Plate_D_p00_0_D10f04d3.TIF	0	0	0	0	353	1	1536	1536	1536	1536	353	b'eLuCHPahG223DJLSibzmp0Gagclou2UIxNFoG2koxNJoe2xoxJMxleIJVE3ZAQAM2Bmv'	82f479980cb9dccca49ccdfb7f851f2b	8dfe49fd20a11adb218b6b8ffa32c684	415cef7edb2ad2aee58aa12d7dbe2ba1	630715c2f92791c678f9eae37cdf23a5	1138.7308405335361	762.1254709788366	0.0	1162.7163049186067	773.7643134124087	0.0	0	0	0	0	0	0	0	C:\Users\EVOS\Documents\Miriam\05-06-23_HAEC_siRNA_placa15\ICAM555_ROS488_VECad647_placa15_.2023-06-05-13-58-53	C:\Users\EVOS\Documents\Miriam\05-06-23_HAEC_siRNA_placa15\ICAM555_ROS488_VECad647_placa15_.2023-06-05-13-58-53	C:\Users\EVOS\Documents\Miriam\05-06-23_HAEC_siRNA_placa15\ICAM555_ROS488_VECad647_placa15_.2023-06-05-13-58-53	C:\Users\EVOS\Documents\Miriam\05-06-23_HAEC_siRNA_placa15\ICAM555_ROS488_VECad647_placa15_.2023-06-05-13-58-53	Done	255	255
-1	-1	-1	-1	684.0	0.0	0.0	2.078125	0.0	4.25	ICAM555_ROS488_VECad647_placa15__Plate_D_p00_0_D10f05d0.TIF	ICAM555_ROS488_VECad647_placa15__Plate_D_p00_0_D10f05d2.TIF	ICAM555_ROS488_VECad647_placa15__Plate_D_p00_0_D10f05d1.TIF	ICAM555_ROS488_VECad647_placa15__Plate_D_p00_0_D10f05d3.TIF	0	0	0	0	354	1	1536	1536	1536	1536	354	b'eLuCHPahG223DJLSibzmp0Gagelou2UIxNFoG2koxNJoe2xoxJMxleIJVE3ZAQAX/Bmz'	ef92c1e16ba3330746d5ca18d4a9b8bd	ba9f71fb66f3fefa8050da6bbd43fd36	bf2b36537da90cbc78c56e0b68ae2328	5d32262706ddc9ca3e04c85bcef5d972	1062.9374135452288	787.2906912067209	0.0	1060.097362514029	793.5414158305463	0.0	0	0	0	0	0	0	0	C:\Users\EVOS\Documents\Miriam\05-06-23_HAEC_siRNA_placa15\ICAM555_ROS488_VECad647_placa15_.2023-06-05-13-58-53	C:\Users\EVOS\Documents\Miriam\05-06-23_HAEC_siRNA_placa15\ICAM555_ROS488_VECad647_placa15_.2023-06-05-13-58-53	C:\Users\EVOS\Documents\Miriam\05-06-23_HAEC_siRNA_placa15\ICAM555_ROS488_VECad647_placa15_.2023-06-05-13-58-53	C:\Users\EVOS\Documents\Miriam\05-06-23_HAEC_siRNA_placa15\ICAM555_ROS488_VECad647_placa15_.2023-06-05-13-58-53	Done	255	255
-1	-1	-1	-1	670.0	0.0	0.0	2.0625	0.0	4.484375	ICAM555_ROS488_VECad647_placa15__Plate_D_p00_0_D10f06d0.TIF	ICAM555_ROS488_VECad647_placa15__Plate_D_p00_0_D10f06d2.TIF	ICAM555_ROS488_VECad647_placa15__Plate_D_p00_0_D10f06d1.TIF	ICAM555_ROS488_VECad647_placa15__Plate_D_p00_0_D10f06d3.TIF	0	0	0	0	355	1	1536	1536	1536	1536	355	b'eLuCHPahG223DJLSibzmp8Fou2VoxNFoG2koxNJoe2xoxJMxleIJVE3ZAQAjIBm3'	411b018bee9c44e7254c080c70eefaa9	edfc62b091d66ae543ba2f4a993c10d1	f2b37acf3320edbe5661d38dd3edde49	3400101dc07a160b23545e355942d775	1000.1306324496239	759.895768740687	0.0	984.0523081919021	749.5692032554041	0.0	0	0	0	0	0	0	0	C:\Users\EVOS\Documents\Miriam\05-06-23_HAEC_siRNA_placa15\ICAM555_ROS488_VECad647_placa15_.2023-06-05-13-58-53	C:\Users\EVOS\Documents\Miriam\05-06-23_HAEC_siRNA_placa15\ICAM555_ROS488_VECad647_placa15_.2023-06-05-13-58-53	C:\Users\EVOS\Documents\Miriam\05-06-23_HAEC_siRNA_placa15\ICAM555_ROS488_VECad647_placa15_.2023-06-05-13-58-53	C:\Users\EVOS\Documents\Miriam\05-06-23_HAEC_siRNA_placa15\ICAM555_ROS488_VECad647_placa15_.2023-06-05-13-58-53	Done	255	255
-1	-1	-1	-1	859.0	0.0	0.0	2.09375	0.0	4.828125	ICAM555_ROS488_VECad647_placa15__Plate_D_p00_0_D10f07d0.TIF	ICAM555_ROS488_VECad647_placa15__Plate_D_p00_0_D10f07d2.TIF	ICAM555_ROS488_VECad647_placa15__Plate_D_p00_0_D10f07d1.TIF	ICAM555_ROS488_VECad647_placa15__Plate_D_p00_0_D10f07d3.TIF	0	0	0	0	356	1	1536	1536	1536	1536	356	b'eLuCHPahG223DJLSibzmp0Gagflou2UIxNFoG2koxNJoe2xoxJMxleIJVE3ZAQAuRBm7'	ad24dbb49a21352c3c3b656efefb1e3f	75e2c2de5e260a2ee57c41ccef535d42	0c627e731fac5dd5f2f15e8fee0ee071	35c74b0ad5ecf50ffb3c88187916e1ff	1026.6974171862998	719.7585927380858	0.0	1020.3367346938776	701.7396121883656	0.0	0	0	0	0	0	0	0	C:\Users\EVOS\Documents\Miriam\05-06-23_HAEC_siRNA_placa15\ICAM555_ROS488_VECad647_placa15_.2023-06-05-13-58-53	C:\Users\EVOS\Documents\Miriam\05-06-23_HAEC_siRNA_placa15\ICAM555_ROS488_VECad647_placa15_.2023-06-05-13-58-53	C:\Users\EVOS\Documents\Miriam\05-06-23_HAEC_siRNA_placa15\ICAM555_ROS488_VECad647_placa15_.2023-06-05-13-58-53	C:\Users\EVOS\Documents\Miriam\05-06-23_HAEC_siRNA_placa15\ICAM555_ROS488_VECad647_placa15_.2023-06-05-13-58-53	Done	255	255
-1	-1	-1	-1	881.0	0.0	0.0	2.09375	0.0	4.859375	ICAM555_ROS488_VECad647_placa15__Plate_D_p00_0_D10f08d0.TIF	ICAM555_ROS488_VECad647_placa15__Plate_D_p00_0_D10f08d2.TIF	ICAM555_ROS488_VECad647_placa15__Plate_D_p00_0_D10f08d1.TIF	ICAM555_ROS488_VECad647_placa15__Plate_D_p00_0_D10f08d3.TIF	0	0	0	0	357	1	1536	1536	1536	1536	357	b'eLuCHPahG223DJLSibzmp0GagcVou2UIxNFoG2koxNJoe2xoxJMxleIJVE3ZAQA5aBm/'	22a24dbf99f8af3fd58355a56d84cb75	440f5c40c400bb19270f43703b9e4e40	b0eb4f0caff57070dfa18a376e6121a2	04a3ebd21e2640511e92f178fb98b8bb	984.3091471453372	791.8572843277949	0.0	967.9835164835165	816.7619047619048	0.0	0	0	0	0	0	0	0	C:\Users\EVOS\Documents\Miriam\05-06-23_HAEC_siRNA_placa15\ICAM555_ROS488_VECad647_placa15_.2023-06-05-13-58-53	C:\Users\EVOS\Documents\Miriam\05-06-23_HAEC_siRNA_placa15\ICAM555_ROS488_VECad647_placa15_.2023-06-05-13-58-53	C:\Users\EVOS\Documents\Miriam\05-06-23_HAEC_siRNA_placa15\ICAM555_ROS488_VECad647_placa15_.2023-06-05-13-58-53	C:\Users\EVOS\Documents\Miriam\05-06-23_HAEC_siRNA_placa15\ICAM555_ROS488_VECad647_placa15_.2023-06-05-13-58-53	Done	255	255
-1	-1	-1	-1	756.0	0.0	0.0	2.078125	0.0	4.9375	ICAM555_ROS488_VECad647_placa15__Plate_D_p00_0_D10f09d0.TIF	ICAM555_ROS488_VECad647_placa15__Plate_D_p00_0_D10f09d2.TIF	ICAM555_ROS488_VECad647_placa15__Plate_D_p00_0_D10f09d1.TIF	ICAM555_ROS488_VECad647_placa15__Plate_D_p00_0_D10f09d3.TIF	0	0	0	0	358	1	1536	1536	1536	1536	358	b'eLuCHPahG223DJLSibzmpwGo+Tnabhn8cTTaRhoKsTTaHhsa8WRMpXgCVVN2AESMGcM='	337d80798fa6353972479cb55ac5dca8	ac0b51461479a6420f0920e34357a28d	b23d0058e7364d9ad120914843af93d2	57219e8ab166a4538e3f5435cf182bfa	1013.2136095338966	773.5171685145075	0.0	1010.3874607128032	771.1678223844283	0.0	0	0	0	0	0	0	0	C:\Users\EVOS\Documents\Miriam\05-06-23_HAEC_siRNA_placa15\ICAM555_ROS488_VECad647_placa15_.2023-06-05-13-58-53	C:\Users\EVOS\Documents\Miriam\05-06-23_HAEC_siRNA_placa15\ICAM555_ROS488_VECad647_placa15_.2023-06-05-13-58-53	C:\Users\EVOS\Documents\Miriam\05-06-23_HAEC_siRNA_placa15\ICAM555_ROS488_VECad647_placa15_.2023-06-05-13-58-53	C:\Users\EVOS\Documents\Miriam\05-06-23_HAEC_siRNA_placa15\ICAM555_ROS488_VECad647_placa15_.2023-06-05-13-58-53	Done	255	255
-1	-1	-1	-1	776.0	0.0	0.0	2.0625	0.0	4.75	ICAM555_ROS488_VECad647_placa15__Plate_D_p00_0_D10f10d0.TIF	ICAM555_ROS488_VECad647_placa15__Plate_D_p00_0_D10f10d2.TIF	ICAM555_ROS488_VECad647_placa15__Plate_D_p00_0_D10f10d1.TIF	ICAM555_ROS488_VECad647_placa15__Plate_D_p00_0_D10f10d3.TIF	0	0	0	0	359	1	1536	1536	1536	1536	359	b'eLuCHPahG223DJLSibzmp0Ga4egQxFCIo9E20lCIpdH22NCIJ2MqxROomrIDAOthGaM='	27b5428c87929942d6fada0d8c3cc911	66d03b6b2618efcbc6949bcf274bac23	6aee7037c616882522489383736dcfeb	547c58856fcd2f456470e561ac95a2bf	1046.5003244459929	748.7851776089364	0.0	1080.2653960592684	711.7208756402192	0.0	0	0	0	0	0	0	0	C:\Users\EVOS\Documents\Miriam\05-06-23_HAEC_siRNA_placa15\ICAM555_ROS488_VECad647_placa15_.2023-06-05-13-58-53	C:\Users\EVOS\Documents\Miriam\05-06-23_HAEC_siRNA_placa15\ICAM555_ROS488_VECad647_placa15_.2023-06-05-13-58-53	C:\Users\EVOS\Documents\Miriam\05-06-23_HAEC_siRNA_placa15\ICAM555_ROS488_VECad647_placa15_.2023-06-05-13-58-53	C:\Users\EVOS\Documents\Miriam\05-06-23_HAEC_siRNA_placa15\ICAM555_ROS488_VECad647_placa15_.2023-06-05-13-58-53	Done	255	255
-1	-1	-1	-1	602.0	0.0	0.0	2.078125	0.0	4.546875	ICAM555_ROS488_VECad647_placa15__Plate_D_p00_0_D10f11d0.TIF	ICAM555_ROS488_VECad647_placa15__Plate_D_p00_0_D10f11d2.TIF	ICAM555_ROS488_VECad647_placa15__Plate_D_p00_0_D10f11d1.TIF	ICAM555_ROS488_VECad647_placa15__Plate_D_p00_0_D10f11d3.TIF	0	0	0	0	360	1	1536	1536	1536	1536	360	b'eLuCHPahG223DJLSibzmp0GaoeFou2UIxNFoG2koxNJoe2xoxJMxleIJVE3ZAQD2hRmn'	18c754803cbf69fed354fc5d05b7e4d3	f40a795391305d7bc98c3ba74d41059f	bf2b42fa0e547fb7cd8d2744ef4627a3	e5eafde0ee33cd9ae0548d7a1dad41f9	1098.1215783292375	762.8415792212255	0.0	1104.2760750455318	768.4833872181216	0.0	0	0	0	0	0	0	0	C:\Users\EVOS\Documents\Miriam\05-06-23_HAEC_siRNA_placa15\ICAM555_ROS488_VECad647_placa15_.2023-06-05-13-58-53	C:\Users\EVOS\Documents\Miriam\05-06-23_HAEC_siRNA_placa15\ICAM555_ROS488_VECad647_placa15_.2023-06-05-13-58-53	C:\Users\EVOS\Documents\Miriam\05-06-23_HAEC_siRNA_placa15\ICAM555_ROS488_VECad647_placa15_.2023-06-05-13-58-53	C:\Users\EVOS\Documents\Miriam\05-06-23_HAEC_siRNA_placa15\ICAM555_ROS488_VECad647_placa15_.2023-06-05-13-58-53	Done	255	255
-1	-1	-1	-1	1238.0	0.0	0.0	2.078125	0.0	5.484375	ICAM555_ROS488_VECad647_placa15__Plate_D_p00_0_D11f00d0.TIF	ICAM555_ROS488_VECad647_placa15__Plate_D_p00_0_D11f00d2.TIF	ICAM555_ROS488_VECad647_placa15__Plate_D_p00_0_D11f00d1.TIF	ICAM555_ROS488_VECad647_placa15__Plate_D_p00_0_D11f00d3.TIF	0	0	0	0	361	1	1536	1536	1536	1536	361	b'eLuCHPahG223DJLSiezm5+gQxFCIo9E20lCIpdH22NCIJ2MqxROomrIDAOtpGaM='	e429ba0a2f291eee041458e07a3cbe55	7fb1676fbce25fa758cc11865ac1f6e7	b3eea2fb2a275a5bf12378bf367ae402	012fae6cbdcfad82f6e98e55d181fd8c	1049.7091869920557	753.7653416944335	0.0	1070.9152991393307	749.0703870767669	0.0	0	0	0	0	0	0	0	C:\Users\EVOS\Documents\Miriam\05-06-23_HAEC_siRNA_placa15\ICAM555_ROS488_VECad647_placa15_.2023-06-05-13-58-53	C:\Users\EVOS\Documents\Miriam\05-06-23_HAEC_siRNA_placa15\ICAM555_ROS488_VECad647_placa15_.2023-06-05-13-58-53	C:\Users\EVOS\Documents\Miriam\05-06-23_HAEC_siRNA_placa15\ICAM555_ROS488_VECad647_placa15_.2023-06-05-13-58-53	C:\Users\EVOS\Documents\Miriam\05-06-23_HAEC_siRNA_placa15\ICAM555_ROS488_VECad647_placa15_.2023-06-05-13-58-53	Done	255	255
-1	-1	-1	-1	1336.0	0.0	0.0	2.09375	0.0	5.734375	ICAM555_ROS488_VECad647_placa15__Plate_D_p00_0_D11f01d0.TIF	ICAM555_ROS488_VECad647_placa15__Plate_D_p00_0_D11f01d2.TIF	ICAM555_ROS488_VECad647_placa15__Plate_D_p00_0_D11f01d1.TIF	ICAM555_ROS488_VECad647_placa15__Plate_D_p00_0_D11f01d3.TIF	0	0	0	0	362	1	1536	1536	1536	1536	362	b'eLuCHPahG223DJLSiezmp+Fou2UIxNFoG2koxNJoe2xoxJMxleIJVE3ZAQD2jRmn'	ac73084a459e14a7bb8ee3eef1685c0c	632a92c7217674bad03126705e756330	7e12d0d4b926652b6c0312cf67c29938	444f1134293cb1ed2b1de026fa5bc0d9	1121.2843791505916	756.954908890481	0.0	1173.2686281959593	748.8491726754621	0.0	0	0	0	0	0	0	0	C:\Users\EVOS\Documents\Miriam\05-06-23_HAEC_siRNA_placa15\ICAM555_ROS488_VECad647_placa15_.2023-06-05-13-58-53	C:\Users\EVOS\Documents\Miriam\05-06-23_HAEC_siRNA_placa15\ICAM555_ROS488_VECad647_placa15_.2023-06-05-13-58-53	C:\Users\EVOS\Documents\Miriam\05-06-23_HAEC_siRNA_placa15\ICAM555_ROS488_VECad647_placa15_.2023-06-05-13-58-53	C:\Users\EVOS\Documents\Miriam\05-06-23_HAEC_siRNA_placa15\ICAM555_ROS488_VECad647_placa15_.2023-06-05-13-58-53	Done	255	255
-1	-1	-1	-1	1100.0	0.0	0.0	2.125	0.0	5.40625	ICAM555_ROS488_VECad647_placa15__Plate_D_p00_0_D11f02d0.TIF	ICAM555_ROS488_VECad647_placa15__Plate_D_p00_0_D11f02d2.TIF	ICAM555_ROS488_VECad647_placa15__Plate_D_p00_0_D11f02d1.TIF	ICAM555_ROS488_VECad647_placa15__Plate_D_p00_0_D11f02d3.TIF	0	0	0	0	363	1	1536	1536	1536	1536	363	b'eLuCHPahG223DJLSiezmp9Fou2UIxNFoG2koxNJoe2xoxJMxleIJVE3ZAQABwBmr'	8a9751d9fb3816224bfc9a1581e0957a	5f268197d5ca2369d1ac3ac73f244466	7b90c072986ca96fa023de66bf9a3311	e50a208935aaa54d0fe7622d8cd6a643	1031.0492316039667	748.0137939536259	0.0	1036.6994921946025	745.1498487266097	0.0	0	0	0	0	0	0	0	C:\Users\EVOS\Documents\Miriam\05-06-23_HAEC_siRNA_placa15\ICAM555_ROS488_VECad647_placa15_.2023-06-05-13-58-53	C:\Users\EVOS\Documents\Miriam\05-06-23_HAEC_siRNA_placa15\ICAM555_ROS488_VECad647_placa15_.2023-06-05-13-58-53	C:\Users\EVOS\Documents\Miriam\05-06-23_HAEC_siRNA_placa15\ICAM555_ROS488_VECad647_placa15_.2023-06-05-13-58-53	C:\Users\EVOS\Documents\Miriam\05-06-23_HAEC_siRNA_placa15\ICAM555_ROS488_VECad647_placa15_.2023-06-05-13-58-53	Done	255	255
-1	-1	-1	-1	1097.0	0.0	0.0	2.078125	0.0	5.640625	ICAM555_ROS488_VECad647_placa15__Plate_D_p00_0_D11f03d0.TIF	ICAM555_ROS488_VECad647_placa15__Plate_D_p00_0_D11f03d2.TIF	ICAM555_ROS488_VECad647_placa15__Plate_D_p00_0_D11f03d1.TIF	ICAM555_ROS488_VECad647_placa15__Plate_D_p00_0_D11f03d3.TIF	0	0	0	0	364	1	1536	1536	1536	1536	364	b'eLuCHPahG223DJLSiezmp/Fou2UIxNFoG2koxNJoe2xoxJMxleIJVE3ZAQAM5Bmv'	50cbfdbeec2f1007859068e5296649f1	e401aa20366f19abc6834636bf626bfb	de2cd14ecbc3f22cbe97205e694cec80	0898dbef7181c4383097c65405e4ba76	1010.5217062910756	769.0197454817592	0.0	998.103813559322	767.4424778761062	0.0	0	0	0	0	0	0	0	C:\Users\EVOS\Documents\Miriam\05-06-23_HAEC_siRNA_placa15\ICAM555_ROS488_VECad647_placa15_.2023-06-05-13-58-53	C:\Users\EVOS\Documents\Miriam\05-06-23_HAEC_siRNA_placa15\ICAM555_ROS488_VECad647_placa15_.2023-06-05-13-58-53	C:\Users\EVOS\Documents\Miriam\05-06-23_HAEC_siRNA_placa15\ICAM555_ROS488_VECad647_placa15_.2023-06-05-13-58-53	C:\Users\EVOS\Documents\Miriam\05-06-23_HAEC_siRNA_placa15\ICAM555_ROS488_VECad647_placa15_.2023-06-05-13-58-53	Done	255	255
[truncated: 1,112 more rows]
[truncated: 14 more columns]
