# Supplementary material for: Integrated systems biology approach identifies gene targets for endothelial dysfunction
Source: Mol Syst Biol. 2023 Nov 30;19(12):e11462. doi: 10.15252/msb.202211462 (PMC10698507; doi:10.15252/msb.202211462)
Supplement: Supplementary file 5 — Dataset EV2 [file MSB-19-e11462-s016.zip › Dataset_EV1/2023-05-11_HAEC_siRNA_EGLN_family_placa4Image.csv]

Channel_dapi	Channel_icam	Channel_nuclei_mask	Channel_ros	Channel_vecad	Count_cells	ExecutionTime_01Images	ExecutionTime_02Metadata	ExecutionTime_03NamesAndTypes	ExecutionTime_04Groups	ExecutionTime_05ImageMath	ExecutionTime_06RunCellpose	ExecutionTime_07MeasureImageIntensity	ExecutionTime_08ImageMath	ExecutionTime_09ImageMath	ExecutionTime_10ImageMath	ExecutionTime_11MeasureObjectIntensity	ExecutionTime_12GrayToColor	ExecutionTime_13RescaleIntensity	ExecutionTime_14OverlayOutlines	ExecutionTime_15SaveImages	FileName_dapi	FileName_icam	FileName_nuclei_mask	FileName_ros	FileName_vecad	Frame_dapi	Frame_icam	Frame_nuclei_mask	Frame_ros	Frame_vecad	Group_Index	Group_Number	Height_dapi	Height_icam	Height_nuclei_mask	Height_ros	Height_vecad	ImageNumber	ImageSet_ImageSet	Intensity_LowerQuartileIntensity_icam	Intensity_LowerQuartileIntensity_ros	Intensity_LowerQuartileIntensity_vecad	Intensity_MADIntensity_icam	Intensity_MADIntensity_ros	Intensity_MADIntensity_vecad	Intensity_MaxIntensity_icam	Intensity_MaxIntensity_ros	Intensity_MaxIntensity_vecad	Intensity_MeanIntensity_icam
-1	-1	-1	-1	-1	300.0	0.0	0.0	2.703125	0.0	0.90625	30.375	0.828125	0.015625	0.015625	0.015625	2.328125	0.328125	0.953125	0.125	0.15625	ROS488_ICAM555_VECad647_placa4_Plate_D_p00_0_C02f00d0.TIF	ROS488_ICAM555_VECad647_placa4_Plate_D_p00_0_C02f00d2.TIF	label.ROS488_ICAM555_VECad647_placa4_Plate_D_p00_0_C02f00d0.TIF	ROS488_ICAM555_VECad647_placa4_Plate_D_p00_0_C02f00d1.TIF	ROS488_ICAM555_VECad647_placa4_Plate_D_p00_0_C02f00d3.TIF	0	0	0	0	0	1	1	1536	1536	1536	1536	1536	1	b'eLsScq2Isxntrw/WyBrtrw+RiBocUTTaX6dyFI122IdAJI122Ad5BBlSKYJALQo7AEyWmk8='	0.0359996072947979	0.07574823498725891	0.08655451238155365	0.01758314	0.008416474	0.026527457	0.42852277	0.7154	0.44816118	0.06655113399028778
-1	-1	-1	-1	-1	289.0	0.0	0.0	2.6875	0.0	0.90625	45.75	0.796875	0.015625	0.015625	0.015625	2.171875	0.328125	0.953125	0.109375	0.1875	ROS488_ICAM555_VECad647_placa4_Plate_D_p00_0_C02f01d0.TIF	ROS488_ICAM555_VECad647_placa4_Plate_D_p00_0_C02f01d2.TIF	label.ROS488_ICAM555_VECad647_placa4_Plate_D_p00_0_C02f01d0.TIF	ROS488_ICAM555_VECad647_placa4_Plate_D_p00_0_C02f01d1.TIF	ROS488_ICAM555_VECad647_placa4_Plate_D_p00_0_C02f01d3.TIF	0	0	0	0	0	2	1	1536	1536	1536	1536	1536	2	b'eLsScq2Isxntrw/WyCK3v2442l8fxMUZzaJotL9O5Sga7bAPgUga7bAP8ggypFIEgVoUdgBefZpU'	0.0359996072947979	0.07574823498725891	0.09269333630800247	0.016749803	0.008416466	0.02652745	0.42852277	0.7154	0.44816118	0.06625693043073018
-1	-1	-1	-1	-1	279.0	0.0	0.0	2.203125	0.0	0.921875	33.4375	0.796875	0.015625	0.015625	0.015625	2.234375	0.328125	0.921875	0.109375	0.125	ROS488_ICAM555_VECad647_placa4_Plate_D_p00_0_C02f02d0.TIF	ROS488_ICAM555_VECad647_placa4_Plate_D_p00_0_C02f02d2.TIF	label.ROS488_ICAM555_VECad647_placa4_Plate_D_p00_0_C02f02d0.TIF	ROS488_ICAM555_VECad647_placa4_Plate_D_p00_0_C02f02d1.TIF	ROS488_ICAM555_VECad647_placa4_Plate_D_p00_0_C02f02d3.TIF	0	0	0	0	0	3	1	1536	1536	1536	1536	1536	3	b'eLsScq2Isxntrw/WyCK3v2402l8fxMUZzaJotL9O5Sga7bAPgUga7bAP8ggypFIEgVoUdgBwZJpZ'	0.0359996072947979	0.07574823498725891	0.08124902099370956	0.01758314	0.008416466	0.02652745	0.42852277	0.7154	0.44816118	0.06838945051034291
-1	-1	-1	-1	-1	287.0	0.0	0.0	2.046875	0.0	0.890625	35.515625	0.796875	0.015625	0.015625	0.015625	2.3125	0.328125	0.9375	0.109375	0.125	ROS488_ICAM555_VECad647_placa4_Plate_D_p00_0_C02f03d0.TIF	ROS488_ICAM555_VECad647_placa4_Plate_D_p00_0_C02f03d2.TIF	label.ROS488_ICAM555_VECad647_placa4_Plate_D_p00_0_C02f03d0.TIF	ROS488_ICAM555_VECad647_placa4_Plate_D_p00_0_C02f03d1.TIF	ROS488_ICAM555_VECad647_placa4_Plate_D_p00_0_C02f03d3.TIF	0	0	0	0	0	4	1	1536	1536	1536	1536	1536	4	b'eLsScq2Isxntrw/WyCK3v2482l8fxMUZzaJotL9O5Sga7bAPgUga7bAP8ggypFIEgVoUdgCCS5pe'	0.03963842988014221	0.08135921508073807	0.08124902099370956	0.018416472	0.008416474	0.030166276	0.42852277	0.7154	0.44816118	0.06880414982636769
-1	-1	-1	-1	-1	238.0	0.0	0.0	2.09375	0.0	0.90625	41.640625	0.78125	0.015625	0.015625	0.015625	1.9375	0.328125	0.953125	0.109375	0.125	ROS488_ICAM555_VECad647_placa4_Plate_D_p00_0_C02f04d0.TIF	ROS488_ICAM555_VECad647_placa4_Plate_D_p00_0_C02f04d2.TIF	label.ROS488_ICAM555_VECad647_placa4_Plate_D_p00_0_C02f04d0.TIF	ROS488_ICAM555_VECad647_placa4_Plate_D_p00_0_C02f04d1.TIF	ROS488_ICAM555_VECad647_placa4_Plate_D_p00_0_C02f04d3.TIF	0	0	0	0	0	5	1	1536	1536	1536	1536	1536	5	b'eLsScq2Isxntrw/WyCK3v24y2l8fxMUZzaJotL9O5Sga7bAPgUga7bAP8ggypFIEgVoUdgCUMppj'	0.0359996072947979	0.08697019517421722	0.07677686214447021	0.011444312	0.0056109875	0.022055298	0.42852277	0.7154	0.44816118	0.06241212785243988
-1	-1	-1	-1	-1	309.0	0.0	0.0	2.078125	0.0	0.90625	37.171875	0.8125	0.015625	0.015625	0.015625	2.4375	0.34375	0.96875	0.109375	0.140625	ROS488_ICAM555_VECad647_placa4_Plate_D_p00_0_C02f05d0.TIF	ROS488_ICAM555_VECad647_placa4_Plate_D_p00_0_C02f05d2.TIF	label.ROS488_ICAM555_VECad647_placa4_Plate_D_p00_0_C02f05d0.TIF	ROS488_ICAM555_VECad647_placa4_Plate_D_p00_0_C02f05d1.TIF	ROS488_ICAM555_VECad647_placa4_Plate_D_p00_0_C02f05d3.TIF	0	0	0	0	0	6	1	1536	1536	1536	1536	1536	6	b'eLsScq2Isxntrw/WyCK3v2462l8fxMUZzaJotL9O5Sga7bAPgUga7bAP8ggypFIEgVoUdgCmGZpo'	0.0359996072947979	0.07855372130870819	0.0820823535323143	0.01758314	0.008416474	0.03183295	0.42852277	0.7154	0.44816118	0.06624070306619008
-1	-1	-1	-1	-1	299.0	0.0	0.0	2.0625	0.0	0.90625	44.796875	0.8125	0.015625	0.015625	0.015625	2.140625	0.34375	0.953125	0.109375	0.125	ROS488_ICAM555_VECad647_placa4_Plate_D_p00_0_C02f06d0.TIF	ROS488_ICAM555_VECad647_placa4_Plate_D_p00_0_C02f06d2.TIF	label.ROS488_ICAM555_VECad647_placa4_Plate_D_p00_0_C02f06d0.TIF	ROS488_ICAM555_VECad647_placa4_Plate_D_p00_0_C02f06d1.TIF	ROS488_ICAM555_VECad647_placa4_Plate_D_p00_0_C02f06d3.TIF	0	0	0	0	0	7	1	1536	1536	1536	1536	1536	7	b'eLsScq2Isxntrw/WyCK3v2422l8fxMUZzaJotL9O5Sga7bAPgUga7bAP8ggypFIEgVoUdgC4AJpt'	0.04047176241874695	0.08697019517421722	0.08655451238155365	0.015916474	0.0056109875	0.02819413	0.42852277	0.7154	0.44816118	0.06833994388580322
-1	-1	-1	-1	-1	322.0	0.0	0.0	1.96875	0.0	0.90625	39.84375	0.78125	0.015625	0.015625	0.015625	2.421875	0.328125	0.953125	0.109375	0.125	ROS488_ICAM555_VECad647_placa4_Plate_D_p00_0_C02f07d0.TIF	ROS488_ICAM555_VECad647_placa4_Plate_D_p00_0_C02f07d2.TIF	label.ROS488_ICAM555_VECad647_placa4_Plate_D_p00_0_C02f07d0.TIF	ROS488_ICAM555_VECad647_placa4_Plate_D_p00_0_C02f07d1.TIF	ROS488_ICAM555_VECad647_placa4_Plate_D_p00_0_C02f07d3.TIF	0	0	0	0	0	8	1	1536	1536	1536	1536	1536	8	b'eLsScq2Isxntrw/WyCK3v24+2l8fxMUZzaJotL9O5Sga7bAPgUga7bAP8ggypFIEgVoUdgDJ55py'	0.04047176241874695	0.07574823498725891	0.09269333630800247	0.026527453	0.008416474	0.030999608	0.42852277	0.7154	0.44816118	0.07418454686800639
-1	-1	-1	-1	-1	280.0	0.0	0.0	2.046875	0.0	0.90625	47.453125	0.796875	0.015625	0.015625	0.015625	2.203125	0.328125	0.9375	0.109375	0.125	ROS488_ICAM555_VECad647_placa4_Plate_D_p00_0_C02f08d0.TIF	ROS488_ICAM555_VECad647_placa4_Plate_D_p00_0_C02f08d2.TIF	label.ROS488_ICAM555_VECad647_placa4_Plate_D_p00_0_C02f08d0.TIF	ROS488_ICAM555_VECad647_placa4_Plate_D_p00_0_C02f08d1.TIF	ROS488_ICAM555_VECad647_placa4_Plate_D_p00_0_C02f08d3.TIF	0	0	0	0	0	9	1	1536	1536	1536	1536	1536	9	b'eLsScq2Isxntrw/WyCK3v24x2l8fxMUZzaJotL9O5Sga7bAPgUga7bAP8ggypFIEgVoUdgDbzpp3'	0.04047176241874695	0.07855372130870819	0.10330431163311005	0.02038863	0.008416466	0.030166268	0.42852277	0.7154	0.44816118	0.07234863936901093
-1	-1	-1	-1	-1	277.0	0.0	0.0	2.03125	0.0	0.953125	44.921875	0.8125	0.015625	0.0	0.0	2.203125	0.34375	0.9375	0.109375	0.125	ROS488_ICAM555_VECad647_placa4_Plate_D_p00_0_C02f09d0.TIF	ROS488_ICAM555_VECad647_placa4_Plate_D_p00_0_C02f09d2.TIF	label.ROS488_ICAM555_VECad647_placa4_Plate_D_p00_0_C02f09d0.TIF	ROS488_ICAM555_VECad647_placa4_Plate_D_p00_0_C02f09d1.TIF	ROS488_ICAM555_VECad647_placa4_Plate_D_p00_0_C02f09d3.TIF	0	0	0	0	0	10	1	1536	1536	1536	1536	1536	10	b'eLsScq2Isxntrw/WyCK3v2452l8fxMUZzaJotL9O5Sga7bAPgUga7bAP8ggypFIEgVoUdgDttZp8'	0.04047176241874695	0.08135921508073807	0.09269333630800247	0.016749807	0.008416466	0.028194115	0.42852277	0.7154	0.44816118	0.06999917328357697
-1	-1	-1	-1	-1	262.0	0.0	0.0	2.078125	0.0	0.921875	41.203125	0.796875	0.03125	0.0	0.015625	2.03125	0.34375	0.96875	0.109375	0.125	ROS488_ICAM555_VECad647_placa4_Plate_D_p00_0_C02f10d0.TIF	ROS488_ICAM555_VECad647_placa4_Plate_D_p00_0_C02f10d2.TIF	label.ROS488_ICAM555_VECad647_placa4_Plate_D_p00_0_C02f10d0.TIF	ROS488_ICAM555_VECad647_placa4_Plate_D_p00_0_C02f10d1.TIF	ROS488_ICAM555_VECad647_placa4_Plate_D_p00_0_C02f10d3.TIF	0	0	0	0	0	11	1	1536	1536	1536	1536	1536	11	b'eLsScq2Isxntrw/WyCKzv2442l8fzMUZzaJotL9O5Sga7bAPgUga7bAP8ggypFIEgVoUdgBegppU'	0.03963842988014221	0.07855372130870819	0.09716549515724182	0.015083138	0.008416466	0.026527435	0.42852277	0.7154	0.44816118	0.0632740209499995
-1	-1	-1	-1	-1	250.0	0.0	0.0	2.078125	0.0	0.890625	38.5	0.796875	0.015625	0.015625	0.015625	2.0	0.34375	1.0	0.109375	0.125	ROS488_ICAM555_VECad647_placa4_Plate_D_p00_0_C02f11d0.TIF	ROS488_ICAM555_VECad647_placa4_Plate_D_p00_0_C02f11d2.TIF	label.ROS488_ICAM555_VECad647_placa4_Plate_D_p00_0_C02f11d0.TIF	ROS488_ICAM555_VECad647_placa4_Plate_D_p00_0_C02f11d1.TIF	ROS488_ICAM555_VECad647_placa4_Plate_D_p00_0_C02f11d3.TIF	0	0	0	0	0	12	1	1536	1536	1536	1536	1536	12	b'eLsScq2Isxntrw/WyCKzv25oONpfH8TFGc2iaLS/TuUoGu2wD4FIGu2wD/IIMqRSBIFaFHYAcGmaWQ=='	0.03963842988014221	0.08416470140218735	0.08655451238155365	0.011444315	0.008416466	0.020388626	0.42852277	0.7154	0.44816118	0.06394808491071065
-1	-1	-1	-1	-1	819.0	0.0	0.0	2.09375	0.0	0.890625	49.28125	0.796875	0.015625	0.015625	0.015625	3.859375	0.328125	0.9375	0.109375	0.140625	ROS488_ICAM555_VECad647_placa4_Plate_D_p00_0_C03f00d0.TIF	ROS488_ICAM555_VECad647_placa4_Plate_D_p00_0_C03f00d2.TIF	label.ROS488_ICAM555_VECad647_placa4_Plate_D_p00_0_C03f00d0.TIF	ROS488_ICAM555_VECad647_placa4_Plate_D_p00_0_C03f00d1.TIF	ROS488_ICAM555_VECad647_placa4_Plate_D_p00_0_C03f00d3.TIF	0	0	0	0	0	13	1	1536	1536	1536	1536	1536	13	b'eLsScq2Isxntrw/WyCKrv2482l8f3MUZzaJotL9O5Sga7bAPgUga7bAP8ggypFIEgVoUdgBejJpU'	0.029860787093639374	0.07574823498725891	0.14408156275749207	0.004472155	0.00561098	0.02652745	0.42852277	0.7154	0.44816118	0.035444567600886025
-1	-1	-1	-1	-1	689.0	0.0	0.0	2.0	0.0	0.890625	63.359375	0.796875	0.015625	0.015625	0.015625	3.640625	0.328125	0.9375	0.125	0.125	ROS488_ICAM555_VECad647_placa4_Plate_D_p00_0_C03f01d0.TIF	ROS488_ICAM555_VECad647_placa4_Plate_D_p00_0_C03f01d2.TIF	label.ROS488_ICAM555_VECad647_placa4_Plate_D_p00_0_C03f01d0.TIF	ROS488_ICAM555_VECad647_placa4_Plate_D_p00_0_C03f01d1.TIF	ROS488_ICAM555_VECad647_placa4_Plate_D_p00_0_C03f01d3.TIF	0	0	0	0	0	14	1	1536	1536	1536	1536	1536	14	b'eLsScq2Isxntrw/WyCKrv26cZmA42l8fxMUZzaJotL9O5Sga7bAPgUga7bAP8ggypFIEgVoUdgBwc5pZ'	0.029860787093639374	0.07294274121522903	0.14574824273586273	0.0053054877	0.00561098	0.027360797	0.42852277	0.7154	0.44816118	0.0359113539258639
-1	-1	-1	-1	-1	802.0	0.0	0.0	2.03125	0.0	0.875	64.5	0.8125	0.03125	0.015625	0.015625	4.015625	0.34375	0.96875	0.109375	0.140625	ROS488_ICAM555_VECad647_placa4_Plate_D_p00_0_C03f02d0.TIF	ROS488_ICAM555_VECad647_placa4_Plate_D_p00_0_C03f02d2.TIF	label.ROS488_ICAM555_VECad647_placa4_Plate_D_p00_0_C03f02d0.TIF	ROS488_ICAM555_VECad647_placa4_Plate_D_p00_0_C03f02d1.TIF	ROS488_ICAM555_VECad647_placa4_Plate_D_p00_0_C03f02d3.TIF	0	0	0	0	0	15	1	1536	1536	1536	1536	1536	15	b'eLsScq2Isxntrw/WyCKrv26cZmA02l8fxMUZzaJotL9O5Sga7bAPgUga7bAP8ggypFIEgVoUdgCCWppe'	0.03349960595369339	0.07855372130870819	0.14574824273586273	0.004472155	0.0056109875	0.027360797	0.42852277	0.7154	0.44816118	0.03725304454565048
-1	-1	-1	-1	-1	847.0	0.0	0.0	2.078125	0.0	0.90625	61.046875	0.84375	0.015625	0.015625	0.015625	4.15625	0.390625	0.953125	0.109375	0.140625	ROS488_ICAM555_VECad647_placa4_Plate_D_p00_0_C03f03d0.TIF	ROS488_ICAM555_VECad647_placa4_Plate_D_p00_0_C03f03d2.TIF	label.ROS488_ICAM555_VECad647_placa4_Plate_D_p00_0_C03f03d0.TIF	ROS488_ICAM555_VECad647_placa4_Plate_D_p00_0_C03f03d1.TIF	ROS488_ICAM555_VECad647_placa4_Plate_D_p00_0_C03f03d3.TIF	0	0	0	0	0	16	1	1536	1536	1536	1536	1536	16	b'eLsScq2Isxntrw/WyCKrv26cZmA82l8fxMUZzaJotL9O5Sga7bAPgUga7bAP8ggypFIEgVoUdgCUQZpj'	0.03349960595369339	0.07855372130870819	0.14938706159591675	0.004472155	0.0056109875	0.027360797	0.42852277	0.7154	0.44816118	0.037233442068099976
-1	-1	-1	-1	-1	601.0	0.0	0.0	2.015625	0.0	0.890625	56.1875	0.875	0.015625	0.015625	0.015625	3.3125	0.34375	0.9375	0.140625	0.109375	ROS488_ICAM555_VECad647_placa4_Plate_D_p00_0_C03f04d0.TIF	ROS488_ICAM555_VECad647_placa4_Plate_D_p00_0_C03f04d2.TIF	label.ROS488_ICAM555_VECad647_placa4_Plate_D_p00_0_C03f04d0.TIF	ROS488_ICAM555_VECad647_placa4_Plate_D_p00_0_C03f04d1.TIF	ROS488_ICAM555_VECad647_placa4_Plate_D_p00_0_C03f04d3.TIF	0	0	0	0	0	17	1	1536	1536	1536	1536	1536	17	b'eLsScq2Isxntrw/WyCKrv26cZmAy2l8fxMUZzaJotL9O5Sga7bAPgUga7bAP8ggypFIEgVoUdgCmKJpo'	0.03349960595369339	0.08416470140218735	0.1192207932472229	0.004472155	0.0056109875	0.03183295	0.42852277	0.7154	0.44816118	0.036608658730983734
-1	-1	-1	-1	-1	824.0	0.0	0.0	1.96875	0.0	0.890625	57.671875	0.796875	0.015625	0.015625	0.015625	3.484375	0.328125	0.953125	0.109375	0.125	ROS488_ICAM555_VECad647_placa4_Plate_D_p00_0_C03f05d0.TIF	ROS488_ICAM555_VECad647_placa4_Plate_D_p00_0_C03f05d2.TIF	label.ROS488_ICAM555_VECad647_placa4_Plate_D_p00_0_C03f05d0.TIF	ROS488_ICAM555_VECad647_placa4_Plate_D_p00_0_C03f05d1.TIF	ROS488_ICAM555_VECad647_placa4_Plate_D_p00_0_C03f05d3.TIF	0	0	0	0	0	18	1	1536	1536	1536	1536	1536	18	b'eLsScq2Isxntrw/WyCKrv26cZmA62l8fxMUZzaJotL9O5Sga7bAPgUga7bAP8ggypFIEgVoUdgC4D5pt'	0.03349960595369339	0.07294274121522903	0.1334705948829651	0.0053054877	0.00561098	0.029027462	0.42852277	0.7154	0.44816118	0.03639365981022517
-1	-1	-1	-1	-1	756.0	0.0	0.0	2.046875	0.0	0.90625	62.796875	0.8125	0.0	0.03125	0.015625	3.4375	0.328125	0.953125	0.109375	0.125	ROS488_ICAM555_VECad647_placa4_Plate_D_p00_0_C03f06d0.TIF	ROS488_ICAM555_VECad647_placa4_Plate_D_p00_0_C03f06d2.TIF	label.ROS488_ICAM555_VECad647_placa4_Plate_D_p00_0_C03f06d0.TIF	ROS488_ICAM555_VECad647_placa4_Plate_D_p00_0_C03f06d1.TIF	ROS488_ICAM555_VECad647_placa4_Plate_D_p00_0_C03f06d3.TIF	0	0	0	0	0	19	1	1536	1536	1536	1536	1536	19	b'eLsScq2Isxntrw/WyCKrv26cZmA22l8fxMUZzaJotL9O5Sga7bAPgUga7bAP8ggypFIEgVoUdgDJ9ppy'	0.034332942217588425	0.08697019517421722	0.12369294464588165	0.0036388226	0.0056109875	0.02819413	0.42852277	0.7154	0.44816118	0.038006916642189026
-1	-1	-1	-1	-1	767.0	0.0	0.0	1.984375	0.0	0.890625	61.484375	0.8125	0.015625	0.015625	0.0	3.640625	0.34375	0.953125	0.109375	0.15625	ROS488_ICAM555_VECad647_placa4_Plate_D_p00_0_C03f07d0.TIF	ROS488_ICAM555_VECad647_placa4_Plate_D_p00_0_C03f07d2.TIF	label.ROS488_ICAM555_VECad647_placa4_Plate_D_p00_0_C03f07d0.TIF	ROS488_ICAM555_VECad647_placa4_Plate_D_p00_0_C03f07d1.TIF	ROS488_ICAM555_VECad647_placa4_Plate_D_p00_0_C03f07d3.TIF	0	0	0	0	0	20	1	1536	1536	1536	1536	1536	20	b'eLsScq2Isxntrw/WyCKrv26cZmA+2l8fxMUZzaJotL9O5Sga7bAPgUga7bAP8ggypFIEgVoUdgDb3Zp3'	0.03349960595369339	0.08135921508073807	0.1396094113588333	0.004472155	0.0056109875	0.030999616	0.42852277	0.7154	0.44816118	0.03759638468424479
-1	-1	-1	-1	-1	831.0	0.0	0.0	2.03125	0.0	0.90625	60.015625	0.84375	0.015625	0.03125	0.015625	3.703125	0.34375	0.9375	0.109375	0.140625	ROS488_ICAM555_VECad647_placa4_Plate_D_p00_0_C03f08d0.TIF	ROS488_ICAM555_VECad647_placa4_Plate_D_p00_0_C03f08d2.TIF	label.ROS488_ICAM555_VECad647_placa4_Plate_D_p00_0_C03f08d0.TIF	ROS488_ICAM555_VECad647_placa4_Plate_D_p00_0_C03f08d1.TIF	ROS488_ICAM555_VECad647_placa4_Plate_D_p00_0_C03f08d3.TIF	0	0	0	0	0	21	1	1536	1536	1536	1536	1536	21	b'eLsScq2Isxntrw/WyCKrv26cZmAx2l8fxMUZzaJotL9O5Sga7bAPgUga7bAP8ggypFIEgVoUdgDtxJp8'	0.03349960595369339	0.08135921508073807	0.14408156275749207	0.0053054877	0.0056109875	0.027360797	0.42852277	0.7154	0.44816118	0.03769282251596451
-1	-1	-1	-1	-1	855.0	0.0	0.0	2.0625	0.0	0.890625	62.28125	0.828125	0.015625	0.015625	0.015625	3.84375	0.34375	0.96875	0.125	0.140625	ROS488_ICAM555_VECad647_placa4_Plate_D_p00_0_C03f09d0.TIF	ROS488_ICAM555_VECad647_placa4_Plate_D_p00_0_C03f09d2.TIF	label.ROS488_ICAM555_VECad647_placa4_Plate_D_p00_0_C03f09d0.TIF	ROS488_ICAM555_VECad647_placa4_Plate_D_p00_0_C03f09d1.TIF	ROS488_ICAM555_VECad647_placa4_Plate_D_p00_0_C03f09d3.TIF	0	0	0	0	0	22	1	1536	1536	1536	1536	1536	22	b'eLsScq2Isxntrw/WyCKrv26cZmA52l8fxMUZzaJotL9O5Sga7bAPgUga7bAP8ggypFIEgVoUdgD/q5qB'	0.034332942217588425	0.08135921508073807	0.1449148952960968	0.0053054877	0.008416466	0.029027447	0.42852277	0.7154	0.44816118	0.0391066645582517
-1	-1	-1	-1	-1	831.0	0.0	0.0	2.09375	0.0	0.890625	60.8125	0.84375	0.015625	0.0	0.015625	3.859375	0.34375	0.953125	0.125	0.125	ROS488_ICAM555_VECad647_placa4_Plate_D_p00_0_C03f10d0.TIF	ROS488_ICAM555_VECad647_placa4_Plate_D_p00_0_C03f10d2.TIF	label.ROS488_ICAM555_VECad647_placa4_Plate_D_p00_0_C03f10d0.TIF	ROS488_ICAM555_VECad647_placa4_Plate_D_p00_0_C03f10d1.TIF	ROS488_ICAM555_VECad647_placa4_Plate_D_p00_0_C03f10d3.TIF	0	0	0	0	0	23	1	1536	1536	1536	1536	1536	23	b'eLsScq2Isxntrw/WyCKrv26cZjjaXx/MxRnNomi0v07lKBrtsA+BSBrtsA/yCDKkUgSBWhR2AHB4mlk='	0.03349960595369339	0.07574823498725891	0.1563592255115509	0.004472155	0.00561098	0.03183295	0.42852277	0.7154	0.44816118	0.037406829496224724
-1	-1	-1	-1	-1	842.0	0.0	0.0	2.015625	0.0	0.875	59.4375	0.828125	0.03125	0.015625	0.015625	3.90625	0.359375	0.96875	0.125	0.125	ROS488_ICAM555_VECad647_placa4_Plate_D_p00_0_C03f11d0.TIF	ROS488_ICAM555_VECad647_placa4_Plate_D_p00_0_C03f11d2.TIF	label.ROS488_ICAM555_VECad647_placa4_Plate_D_p00_0_C03f11d0.TIF	ROS488_ICAM555_VECad647_placa4_Plate_D_p00_0_C03f11d1.TIF	ROS488_ICAM555_VECad647_placa4_Plate_D_p00_0_C03f11d3.TIF	0	0	0	0	0	24	1	1536	1536	1536	1536	1536	24	b'eLsScq2Isxntrw/WyCKrv26cZmg42l8fxMUZzaJotL9O5Sga7bAPgUga7bAP8ggypFIEgVoUdgCCX5pe'	0.034332942217588425	0.08416470140218735	0.13877607882022858	0.004472155	0.0056109875	0.030166283	0.42852277	0.7154	0.44816118	0.038404891888300575
-1	-1	-1	-1	-1	561.0	0.0	0.0	2.015625	0.0	0.90625	54.515625	0.796875	0.015625	0.015625	0.015625	2.796875	0.390625	0.953125	0.109375	0.140625	ROS488_ICAM555_VECad647_placa4_Plate_D_p00_0_C04f00d0.TIF	ROS488_ICAM555_VECad647_placa4_Plate_D_p00_0_C04f00d2.TIF	label.ROS488_ICAM555_VECad647_placa4_Plate_D_p00_0_C04f00d0.TIF	ROS488_ICAM555_VECad647_placa4_Plate_D_p00_0_C04f00d1.TIF	ROS488_ICAM555_VECad647_placa4_Plate_D_p00_0_C04f00d3.TIF	0	0	0	0	0	25	1	1536	1536	1536	1536	1536	25	b'eLsScq2Isxntrw/WyCKrv24y2l8f3MUZzaJotL9O5Sga7bAPgUga7bAP8ggypFIEgVoUdgBwgppZ'	0.03963842988014221	0.07574823498725891	0.07511019706726074	0.032666277	0.008416466	0.0363051	0.42852277	0.7154	0.44816118	0.07682551443576813
-1	-1	-1	-1	-1	533.0	0.0	0.0	2.078125	0.0	0.90625	53.78125	0.84375	0.015625	0.015625	0.015625	2.859375	0.40625	0.96875	0.125	0.15625	ROS488_ICAM555_VECad647_placa4_Plate_D_p00_0_C04f01d0.TIF	ROS488_ICAM555_VECad647_placa4_Plate_D_p00_0_C04f01d2.TIF	label.ROS488_ICAM555_VECad647_placa4_Plate_D_p00_0_C04f01d0.TIF	ROS488_ICAM555_VECad647_placa4_Plate_D_p00_0_C04f01d1.TIF	ROS488_ICAM555_VECad647_placa4_Plate_D_p00_0_C04f01d3.TIF	0	0	0	0	0	26	1	1536	1536	1536	1536	1536	26	b'eLsScq2Isxntrw/WyCKrv26SZmA42l8fxMUZzaJotL9O5Sga7bAPgUga7bAP8ggypFIEgVoUdgCCaZpe'	0.04047176241874695	0.07574823498725891	0.07594352960586548	0.034332946	0.008416466	0.03266628	0.42852277	0.7154	0.44816118	0.07883462806542714
-1	-1	-1	-1	-1	520.0	0.0	0.0	2.0625	0.0	0.921875	55.4375	0.8125	0.015625	0.0	0.0	2.734375	0.359375	0.953125	0.109375	0.125	ROS488_ICAM555_VECad647_placa4_Plate_D_p00_0_C04f02d0.TIF	ROS488_ICAM555_VECad647_placa4_Plate_D_p00_0_C04f02d2.TIF	label.ROS488_ICAM555_VECad647_placa4_Plate_D_p00_0_C04f02d0.TIF	ROS488_ICAM555_VECad647_placa4_Plate_D_p00_0_C04f02d1.TIF	ROS488_ICAM555_VECad647_placa4_Plate_D_p00_0_C04f02d3.TIF	0	0	0	0	0	27	1	1536	1536	1536	1536	1536	27	b'eLsScq2Isxntrw/WyCKrv26SZmA02l8fxMUZzaJotL9O5Sga7bAPgUga7bAP8ggypFIEgVoUdgCUUJpj'	0.04130509868264198	0.07855372130870819	0.08572117984294891	0.038805097	0.008416474	0.03433293	0.42852277	0.7154	0.44816118	0.08840535084406535
-1	-1	-1	-1	-1	567.0	0.0	0.0	2.0625	0.0	0.90625	56.515625	0.84375	0.0	0.015625	0.015625	2.84375	0.390625	0.953125	0.109375	0.125	ROS488_ICAM555_VECad647_placa4_Plate_D_p00_0_C04f03d0.TIF	ROS488_ICAM555_VECad647_placa4_Plate_D_p00_0_C04f03d2.TIF	label.ROS488_ICAM555_VECad647_placa4_Plate_D_p00_0_C04f03d0.TIF	ROS488_ICAM555_VECad647_placa4_Plate_D_p00_0_C04f03d1.TIF	ROS488_ICAM555_VECad647_placa4_Plate_D_p00_0_C04f03d3.TIF	0	0	0	0	0	28	1	1536	1536	1536	1536	1536	28	b'eLsScq2Isxntrw/WyCKrv26SZmA82l8fxMUZzaJotL9O5Sga7bAPgUga7bAP8ggypFIEgVoUdgCmN5po'	0.04130509868264198	0.07855372130870819	0.08572117984294891	0.03963843	0.008416474	0.0363051	0.42852277	0.7154	0.44816118	0.0889039933681488
-1	-1	-1	-1	-1	483.0	0.0	0.0	2.03125	0.0	0.921875	51.1875	0.78125	0.015625	0.015625	0.015625	2.34375	0.34375	0.9375	0.109375	0.125	ROS488_ICAM555_VECad647_placa4_Plate_D_p00_0_C04f04d0.TIF	ROS488_ICAM555_VECad647_placa4_Plate_D_p00_0_C04f04d2.TIF	label.ROS488_ICAM555_VECad647_placa4_Plate_D_p00_0_C04f04d0.TIF	ROS488_ICAM555_VECad647_placa4_Plate_D_p00_0_C04f04d1.TIF	ROS488_ICAM555_VECad647_placa4_Plate_D_p00_0_C04f04d3.TIF	0	0	0	0	0	29	1	1536	1536	1536	1536	1536	29	b'eLsScq2Isxntrw/WyCKrv26SZmAy2l8fxMUZzaJotL9O5Sga7bAPgUga7bAP8ggypFIEgVoUdgC4Hppt'	0.03963842988014221	0.08416470140218735	0.07511019706726074	0.02288863	0.0056109875	0.031832933	0.42852277	0.7154	0.44816118	0.07580478986104329
-1	-1	-1	-1	-1	485.0	0.0	0.0	2.015625	0.0	0.90625	48.46875	0.78125	0.015625	0.015625	0.015625	2.5625	0.359375	0.953125	0.109375	0.109375	ROS488_ICAM555_VECad647_placa4_Plate_D_p00_0_C04f05d0.TIF	ROS488_ICAM555_VECad647_placa4_Plate_D_p00_0_C04f05d2.TIF	label.ROS488_ICAM555_VECad647_placa4_Plate_D_p00_0_C04f05d0.TIF	ROS488_ICAM555_VECad647_placa4_Plate_D_p00_0_C04f05d1.TIF	ROS488_ICAM555_VECad647_placa4_Plate_D_p00_0_C04f05d3.TIF	0	0	0	0	0	30	1	1536	1536	1536	1536	1536	30	b'eLsScq2Isxntrw/WyCKrv26SZmA62l8fxMUZzaJotL9O5Sga7bAPgUga7bAP8ggypFIEgVoUdgDKBZpy'	0.0359996072947979	0.07013725489377975	0.06980470567941666	0.028194118	0.00561098	0.0363051	0.42852277	0.7154	0.44816118	0.07265301048755646
-1	-1	-1	-1	-1	517.0	0.0	0.0	1.96875	0.0	0.890625	46.703125	0.796875	0.015625	0.015625	0.015625	2.578125	0.359375	0.953125	0.125	0.125	ROS488_ICAM555_VECad647_placa4_Plate_D_p00_0_C04f06d0.TIF	ROS488_ICAM555_VECad647_placa4_Plate_D_p00_0_C04f06d2.TIF	label.ROS488_ICAM555_VECad647_placa4_Plate_D_p00_0_C04f06d0.TIF	ROS488_ICAM555_VECad647_placa4_Plate_D_p00_0_C04f06d1.TIF	ROS488_ICAM555_VECad647_placa4_Plate_D_p00_0_C04f06d3.TIF	0	0	0	0	0	31	1	1536	1536	1536	1536	1536	31	b'eLsScq2Isxntrw/WyCKrv26SZmA22l8fxMUZzaJotL9O5Sga7bAPgUga7bAP8ggypFIEgVoUdgDb7Jp3'	0.04130509868264198	0.08416470140218735	0.07063803821802139	0.03266628	0.0056109875	0.037971772	0.42852277	0.7154	0.44816118	0.08147562046845754
-1	-1	-1	-1	-1	580.0	0.0	0.0	2.0	0.0	0.90625	54.5	0.8125	0.015625	0.015625	0.015625	2.8125	0.34375	0.953125	0.109375	0.125	ROS488_ICAM555_VECad647_placa4_Plate_D_p00_0_C04f07d0.TIF	ROS488_ICAM555_VECad647_placa4_Plate_D_p00_0_C04f07d2.TIF	label.ROS488_ICAM555_VECad647_placa4_Plate_D_p00_0_C04f07d0.TIF	ROS488_ICAM555_VECad647_placa4_Plate_D_p00_0_C04f07d1.TIF	ROS488_ICAM555_VECad647_placa4_Plate_D_p00_0_C04f07d3.TIF	0	0	0	0	0	32	1	1536	1536	1536	1536	1536	32	b'eLsScq2Isxntrw/WyCKrv26SZmA+2l8fxMUZzaJotL9O5Sga7bAPgUga7bAP8ggypFIEgVoUdgDt05p8'	0.04130509868264198	0.07855372130870819	0.07063803821802139	0.043277252	0.008416466	0.037138432	0.42852277	0.7154	0.44816118	0.0896497368812561
-1	-1	-1	-1	-1	579.0	0.0	0.0	2.015625	0.0	0.921875	59.15625	0.796875	0.015625	0.015625	0.015625	2.734375	0.34375	0.9375	0.125	0.109375	ROS488_ICAM555_VECad647_placa4_Plate_D_p00_0_C04f08d0.TIF	ROS488_ICAM555_VECad647_placa4_Plate_D_p00_0_C04f08d2.TIF	label.ROS488_ICAM555_VECad647_placa4_Plate_D_p00_0_C04f08d0.TIF	ROS488_ICAM555_VECad647_placa4_Plate_D_p00_0_C04f08d1.TIF	ROS488_ICAM555_VECad647_placa4_Plate_D_p00_0_C04f08d3.TIF	0	0	0	0	0	33	1	1536	1536	1536	1536	1536	33	b'eLsScq2Isxntrw/WyCKrv26SZmAx2l8fxMUZzaJotL9O5Sga7bAPgUga7bAP8ggypFIEgVoUdgD/upqB'	0.04130509868264198	0.07855372130870819	0.07063803821802139	0.04244392	0.008416466	0.032666273	0.42852277	0.7154	0.44816118	0.08850948015848796
-1	-1	-1	-1	-1	497.0	0.0	0.0	2.0	0.0	0.890625	52.734375	0.796875	0.015625	0.015625	0.015625	2.46875	0.359375	0.9375	0.109375	0.125	ROS488_ICAM555_VECad647_placa4_Plate_D_p00_0_C04f09d0.TIF	ROS488_ICAM555_VECad647_placa4_Plate_D_p00_0_C04f09d2.TIF	label.ROS488_ICAM555_VECad647_placa4_Plate_D_p00_0_C04f09d0.TIF	ROS488_ICAM555_VECad647_placa4_Plate_D_p00_0_C04f09d1.TIF	ROS488_ICAM555_VECad647_placa4_Plate_D_p00_0_C04f09d3.TIF	0	0	0	0	0	34	1	1536	1536	1536	1536	1536	34	b'eLsScq2Isxntrw/WyCKrv26SZmA52l8fxMUZzaJotL9O5Sga7bAPgUga7bAP8ggypFIEgVoUdgARsJqG'	0.04047176241874695	0.08416470140218735	0.06980470567941666	0.033499613	0.008416466	0.030999616	0.42852277	0.7154	0.44816118	0.08153717716534932
-1	-1	-1	-1	-1	560.0	0.0	0.0	1.984375	0.0	0.921875	54.703125	0.796875	0.0	0.015625	0.015625	2.71875	0.34375	0.9375	0.125	0.125	ROS488_ICAM555_VECad647_placa4_Plate_D_p00_0_C04f10d0.TIF	ROS488_ICAM555_VECad647_placa4_Plate_D_p00_0_C04f10d2.TIF	label.ROS488_ICAM555_VECad647_placa4_Plate_D_p00_0_C04f10d0.TIF	ROS488_ICAM555_VECad647_placa4_Plate_D_p00_0_C04f10d1.TIF	ROS488_ICAM555_VECad647_placa4_Plate_D_p00_0_C04f10d3.TIF	0	0	0	0	0	35	1	1536	1536	1536	1536	1536	35	b'eLsScq2Isxntrw/WyCKrv26SZjjaXx/MxRnNomi0v07lKBrtsA+BSBrtsA/yCDKkUgSBWhR2AIJuml4='	0.03963842988014221	0.07855372130870819	0.07594352960586548	0.029027455	0.008416474	0.033499613	0.42852277	0.7154	0.44816118	0.07415030896663666
-1	-1	-1	-1	-1	532.0	0.0	0.0	2.0	0.0	0.890625	56.671875	0.796875	0.0	0.0	0.0	2.71875	0.375	0.96875	0.109375	0.15625	ROS488_ICAM555_VECad647_placa4_Plate_D_p00_0_C04f11d0.TIF	ROS488_ICAM555_VECad647_placa4_Plate_D_p00_0_C04f11d2.TIF	label.ROS488_ICAM555_VECad647_placa4_Plate_D_p00_0_C04f11d0.TIF	ROS488_ICAM555_VECad647_placa4_Plate_D_p00_0_C04f11d1.TIF	ROS488_ICAM555_VECad647_placa4_Plate_D_p00_0_C04f11d3.TIF	0	0	0	0	0	36	1	1536	1536	1536	1536	1536	36	b'eLsScq2Isxntrw/WyCKrv26SZmg42l8fxMUZzaJotL9O5Sga7bAPgUga7bAP8ggypFIEgVoUdgCUVZpj'	0.0449439212679863	0.08135921508073807	0.091026671230793	0.03349961	0.008416466	0.035471767	0.42852277	0.7154	0.44816118	0.08452477057774861
-1	-1	-1	-1	-1	457.0	0.0	0.0	2.0	0.0	0.921875	55.0625	0.796875	0.015625	0.015625	0.03125	2.703125	0.359375	0.9375	0.109375	0.125	ROS488_ICAM555_VECad647_placa4_Plate_D_p00_0_C05f00d0.TIF	ROS488_ICAM555_VECad647_placa4_Plate_D_p00_0_C05f00d2.TIF	label.ROS488_ICAM555_VECad647_placa4_Plate_D_p00_0_C05f00d0.TIF	ROS488_ICAM555_VECad647_placa4_Plate_D_p00_0_C05f00d1.TIF	ROS488_ICAM555_VECad647_placa4_Plate_D_p00_0_C05f00d3.TIF	0	0	0	0	0	37	1	1536	1536	1536	1536	1536	37	b'eLsScq2Isxntrw/WyCKrv2462l8f3MUZzaJotL9O5Sga7bAPgUga7bAP8ggypFIEgVoUdgCCeJpe'	0.05024941265583038	0.07294274121522903	0.11308196187019348	0.021221958	0.00561098	0.037138432	0.42852277	0.7154	0.44816118	0.07431812584400177
-1	-1	-1	-1	-1	445.0	0.0	0.0	2.0625	0.0	0.953125	70.796875	0.78125	0.015625	0.0	0.015625	2.84375	0.328125	0.953125	0.125	0.125	ROS488_ICAM555_VECad647_placa4_Plate_D_p00_0_C05f01d0.TIF	ROS488_ICAM555_VECad647_placa4_Plate_D_p00_0_C05f01d2.TIF	label.ROS488_ICAM555_VECad647_placa4_Plate_D_p00_0_C05f01d0.TIF	ROS488_ICAM555_VECad647_placa4_Plate_D_p00_0_C05f01d1.TIF	ROS488_ICAM555_VECad647_placa4_Plate_D_p00_0_C05f01d3.TIF	0	0	0	0	0	38	1	1536	1536	1536	1536	1536	38	b'eLsScq2Isxntrw/WyCKrv26aZmA42l8fxMUZzaJotL9O5Sga7bAPgUga7bAP8ggypFIEgVoUdgCUX5pj'	0.051916081458330154	0.07574823498725891	0.11755412817001343	0.022888627	0.008416474	0.037138432	0.42852277	0.7154	0.44816118	0.07798482477664948
-1	-1	-1	-1	-1	450.0	0.0	0.0	2.0	0.0	0.921875	55.390625	0.796875	0.015625	0.0	0.015625	2.796875	0.359375	0.953125	0.109375	0.140625	ROS488_ICAM555_VECad647_placa4_Plate_D_p00_0_C05f02d0.TIF	ROS488_ICAM555_VECad647_placa4_Plate_D_p00_0_C05f02d2.TIF	label.ROS488_ICAM555_VECad647_placa4_Plate_D_p00_0_C05f02d0.TIF	ROS488_ICAM555_VECad647_placa4_Plate_D_p00_0_C05f02d1.TIF	ROS488_ICAM555_VECad647_placa4_Plate_D_p00_0_C05f02d3.TIF	0	0	0	0	0	39	1	1536	1536	1536	1536	1536	39	b'eLsScq2Isxntrw/WyCKrv26aZmA02l8fxMUZzaJotL9O5Sga7bAPgUga7bAP8ggypFIEgVoUdgCmRppo'	0.05722156912088394	0.08135921508073807	0.12369294464588165	0.024555303	0.008416474	0.037138447	0.42852277	0.7154	0.44816118	0.0861161748568217
-1	-1	-1	-1	-1	457.0	0.0	0.0	2.0625	0.0	0.90625	61.359375	0.78125	0.015625	0.015625	0.015625	2.734375	0.375	0.953125	0.109375	0.125	ROS488_ICAM555_VECad647_placa4_Plate_D_p00_0_C05f03d0.TIF	ROS488_ICAM555_VECad647_placa4_Plate_D_p00_0_C05f03d2.TIF	label.ROS488_ICAM555_VECad647_placa4_Plate_D_p00_0_C05f03d0.TIF	ROS488_ICAM555_VECad647_placa4_Plate_D_p00_0_C05f03d1.TIF	ROS488_ICAM555_VECad647_placa4_Plate_D_p00_0_C05f03d3.TIF	0	0	0	0	0	40	1	1536	1536	1536	1536	1536	40	b'eLsScq2Isxntrw/WyCKrv26aZmA82l8fxMUZzaJotL9O5Sga7bAPgUga7bAP8ggypFIEgVoUdgC4LZpt'	0.051916081458330154	0.07855372130870819	0.11224862933158875	0.025694113	0.008416474	0.038805097	0.42852277	0.7154	0.44816118	0.08165664474169414
-1	-1	-1	-1	-1	436.0	0.0	0.0	2.03125	0.0	0.90625	61.984375	0.8125	0.015625	0.0	0.015625	2.59375	0.34375	0.96875	0.109375	0.125	ROS488_ICAM555_VECad647_placa4_Plate_D_p00_0_C05f04d0.TIF	ROS488_ICAM555_VECad647_placa4_Plate_D_p00_0_C05f04d2.TIF	label.ROS488_ICAM555_VECad647_placa4_Plate_D_p00_0_C05f04d0.TIF	ROS488_ICAM555_VECad647_placa4_Plate_D_p00_0_C05f04d1.TIF	ROS488_ICAM555_VECad647_placa4_Plate_D_p00_0_C05f04d3.TIF	0	0	0	0	0	41	1	1536	1536	1536	1536	1536	41	b'eLsScq2Isxntrw/WyCKrv26aZmAy2l8fxMUZzaJotL9O5Sga7bAPgUga7bAP8ggypFIEgVoUdgDKFJpy'	0.04661059007048607	0.08697019517421722	0.09633216261863708	0.022888623	0.0056109875	0.04244393	0.42852277	0.7154	0.44816118	0.07360018293062846
-1	-1	-1	-1	-1	403.0	0.0	0.0	1.984375	0.0	0.890625	62.015625	0.78125	0.015625	0.0	0.015625	2.453125	0.34375	0.953125	0.109375	0.125	ROS488_ICAM555_VECad647_placa4_Plate_D_p00_0_C05f05d0.TIF	ROS488_ICAM555_VECad647_placa4_Plate_D_p00_0_C05f05d2.TIF	label.ROS488_ICAM555_VECad647_placa4_Plate_D_p00_0_C05f05d0.TIF	ROS488_ICAM555_VECad647_placa4_Plate_D_p00_0_C05f05d1.TIF	ROS488_ICAM555_VECad647_placa4_Plate_D_p00_0_C05f05d3.TIF	0	0	0	0	0	42	1	1536	1536	1536	1536	1536	42	b'eLsScq2Isxntrw/WyCKrv26aZmA62l8fxMUZzaJotL9O5Sga7bAPgUga7bAP8ggypFIEgVoUdgDb+5p3'	0.0449439212679863	0.08135921508073807	0.09799882769584656	0.018416472	0.008416474	0.042443916	0.42852277	0.7154	0.44816118	0.06728840370972951
-1	-1	-1	-1	-1	428.0	0.0	0.0	2.015625	0.0	0.90625	65.171875	0.78125	0.015625	0.015625	0.015625	2.421875	0.34375	0.96875	0.109375	0.125	ROS488_ICAM555_VECad647_placa4_Plate_D_p00_0_C05f06d0.TIF	ROS488_ICAM555_VECad647_placa4_Plate_D_p00_0_C05f06d2.TIF	label.ROS488_ICAM555_VECad647_placa4_Plate_D_p00_0_C05f06d0.TIF	ROS488_ICAM555_VECad647_placa4_Plate_D_p00_0_C05f06d1.TIF	ROS488_ICAM555_VECad647_placa4_Plate_D_p00_0_C05f06d3.TIF	0	0	0	0	0	43	1	1536	1536	1536	1536	1536	43	b'eLsScq2Isxntrw/WyCKrv26aZmA22l8fxMUZzaJotL9O5Sga7bAPgUga7bAP8ggypFIEgVoUdgDt4pp8'	0.056388236582279205	0.08416470140218735	0.12369294464588165	0.021221966	0.0056109875	0.03963843	0.42852277	0.7154	0.44816118	0.0795179009437561
-1	-1	-1	-1	-1	449.0	0.0	0.0	2.03125	0.0	0.90625	60.59375	0.796875	0.015625	0.015625	0.0	2.578125	0.34375	0.953125	0.125	0.125	ROS488_ICAM555_VECad647_placa4_Plate_D_p00_0_C05f07d0.TIF	ROS488_ICAM555_VECad647_placa4_Plate_D_p00_0_C05f07d2.TIF	label.ROS488_ICAM555_VECad647_placa4_Plate_D_p00_0_C05f07d0.TIF	ROS488_ICAM555_VECad647_placa4_Plate_D_p00_0_C05f07d1.TIF	ROS488_ICAM555_VECad647_placa4_Plate_D_p00_0_C05f07d3.TIF	0	0	0	0	0	44	1	1536	1536	1536	1536	1536	44	b'eLsScq2Isxntrw/WyCKrv26aZmA+2l8fxMUZzaJotL9O5Sga7bAPgUga7bAP8ggypFIEgVoUdgD/yZqB'	0.06252706050872803	0.08416470140218735	0.13430392742156982	0.021221958	0.008416466	0.03266628	0.42852277	0.7154	0.44816118	0.08604570229848225
-1	-1	-1	-1	-1	428.0	0.0	0.0	2.0	0.0	0.90625	64.875	0.78125	0.015625	0.015625	0.015625	2.546875	0.34375	0.96875	0.109375	0.125	ROS488_ICAM555_VECad647_placa4_Plate_D_p00_0_C05f08d0.TIF	ROS488_ICAM555_VECad647_placa4_Plate_D_p00_0_C05f08d2.TIF	label.ROS488_ICAM555_VECad647_placa4_Plate_D_p00_0_C05f08d0.TIF	ROS488_ICAM555_VECad647_placa4_Plate_D_p00_0_C05f08d1.TIF	ROS488_ICAM555_VECad647_placa4_Plate_D_p00_0_C05f08d3.TIF	0	0	0	0	0	45	1	1536	1536	1536	1536	1536	45	b'eLsScq2Isxntrw/WyCKrv26aZmAx2l8fxMUZzaJotL9O5Sga7bAPgUga7bAP8ggypFIEgVoUdgARv5qG'	0.05722156912088394	0.08135921508073807	0.11755412817001343	0.023721956	0.008416466	0.037138432	0.42852277	0.7154	0.44816118	0.08428226908047994
-1	-1	-1	-1	-1	441.0	0.0	0.0	2.0	0.0	0.890625	66.125	0.8125	0.015625	0.015625	0.0	2.578125	0.34375	0.96875	0.109375	0.125	ROS488_ICAM555_VECad647_placa4_Plate_D_p00_0_C05f09d0.TIF	ROS488_ICAM555_VECad647_placa4_Plate_D_p00_0_C05f09d2.TIF	label.ROS488_ICAM555_VECad647_placa4_Plate_D_p00_0_C05f09d0.TIF	ROS488_ICAM555_VECad647_placa4_Plate_D_p00_0_C05f09d1.TIF	ROS488_ICAM555_VECad647_placa4_Plate_D_p00_0_C05f09d3.TIF	0	0	0	0	0	46	1	1536	1536	1536	1536	1536	46	b'eLsScq2Isxntrw/WyCKrv26aZmA52l8fxMUZzaJotL9O5Sga7bAPgUga7bAP8ggypFIEgVoUdgAjppqL'	0.058054905384778976	0.08416470140218735	0.12285961210727692	0.021221954	0.008416466	0.035471767	0.42852277	0.7154	0.44816118	0.08215426901976268
-1	-1	-1	-1	-1	453.0	0.0	0.0	2.0	0.0	0.921875	61.109375	0.78125	0.015625	0.015625	0.015625	2.578125	0.34375	0.96875	0.109375	0.125	ROS488_ICAM555_VECad647_placa4_Plate_D_p00_0_C05f10d0.TIF	ROS488_ICAM555_VECad647_placa4_Plate_D_p00_0_C05f10d2.TIF	label.ROS488_ICAM555_VECad647_placa4_Plate_D_p00_0_C05f10d0.TIF	ROS488_ICAM555_VECad647_placa4_Plate_D_p00_0_C05f10d1.TIF	ROS488_ICAM555_VECad647_placa4_Plate_D_p00_0_C05f10d3.TIF	0	0	0	0	0	47	1	1536	1536	1536	1536	1536	47	b'eLsScq2Isxntrw/WyCKrv26aZjjaXx/MxRnNomi0v07lKBrtsA+BSBrtsA/yCDKkUgSBWhR2AJRkmmM='	0.051916081458330154	0.07013725489377975	0.12452627718448639	0.019555293	0.008416466	0.038805097	0.42852277	0.7154	0.44816118	0.07432822386423747
-1	-1	-1	-1	-1	423.0	0.0	0.0	2.046875	0.0	0.90625	64.90625	0.796875	0.015625	0.015625	0.015625	2.546875	0.34375	0.953125	0.109375	0.125	ROS488_ICAM555_VECad647_placa4_Plate_D_p00_0_C05f11d0.TIF	ROS488_ICAM555_VECad647_placa4_Plate_D_p00_0_C05f11d2.TIF	label.ROS488_ICAM555_VECad647_placa4_Plate_D_p00_0_C05f11d0.TIF	ROS488_ICAM555_VECad647_placa4_Plate_D_p00_0_C05f11d1.TIF	ROS488_ICAM555_VECad647_placa4_Plate_D_p00_0_C05f11d3.TIF	0	0	0	0	0	48	1	1536	1536	1536	1536	1536	48	b'eLsScq2Isxntrw/WyCKrv26aZmg42l8fxMUZzaJotL9O5Sga7bAPgUga7bAP8ggypFIEgVoUdgCmS5po'	0.058054905384778976	0.08697019517421722	0.13513725996017456	0.022888623	0.008416466	0.037971765	0.42852277	0.7154	0.44816118	0.0854302446047465
-1	-1	-1	-1	-1	357.0	0.0	0.0	1.96875	0.0	0.890625	52.953125	0.78125	0.03125	0.0	0.015625	1.90625	0.34375	0.953125	0.109375	0.125	ROS488_ICAM555_VECad647_placa4_Plate_D_p00_0_C06f00d0.TIF	ROS488_ICAM555_VECad647_placa4_Plate_D_p00_0_C06f00d2.TIF	label.ROS488_ICAM555_VECad647_placa4_Plate_D_p00_0_C06f00d0.TIF	ROS488_ICAM555_VECad647_placa4_Plate_D_p00_0_C06f00d1.TIF	ROS488_ICAM555_VECad647_placa4_Plate_D_p00_0_C06f00d3.TIF	0	0	0	0	0	49	1	1536	1536	1536	1536	1536	49	b'eLsScq2Isxntrw/WyCKrv2422l8f3MUZzaJotL9O5Sga7bAPgUga7bAP8ggypFIEgVoUdgCUbppj'	0.034332942217588425	0.07294274121522903	0.07063803821802139	0.010610975	0.00561098	0.01758314	0.42852277	0.7154	0.44816118	0.060542032122612
-1	-1	-1	-1	-1	360.0	0.0	0.0	2.015625	0.0	0.890625	37.09375	0.796875	0.015625	0.015625	0.015625	2.03125	0.359375	0.953125	0.109375	0.140625	ROS488_ICAM555_VECad647_placa4_Plate_D_p00_0_C06f01d0.TIF	ROS488_ICAM555_VECad647_placa4_Plate_D_p00_0_C06f01d2.TIF	label.ROS488_ICAM555_VECad647_placa4_Plate_D_p00_0_C06f01d0.TIF	ROS488_ICAM555_VECad647_placa4_Plate_D_p00_0_C06f01d1.TIF	ROS488_ICAM555_VECad647_placa4_Plate_D_p00_0_C06f01d3.TIF	0	0	0	0	0	50	1	1536	1536	1536	1536	1536	50	b'eLsScq2Isxntrw/WyCKrv26WZmA42l8fxMUZzaJotL9O5Sga7bAPgUga7bAP8ggypFIEgVoUdgCmVZpo'	0.03516627475619316	0.07013725489377975	0.07594352960586548	0.011444312	0.00561098	0.021221966	0.42852277	0.7154	0.44816118	0.0627607802549998
-1	-1	-1	-1	-1	306.0	0.0	0.0	1.984375	0.0	0.921875	40.4375	0.8125	0.015625	0.015625	0.015625	1.8125	0.34375	0.953125	0.109375	0.140625	ROS488_ICAM555_VECad647_placa4_Plate_D_p00_0_C06f02d0.TIF	ROS488_ICAM555_VECad647_placa4_Plate_D_p00_0_C06f02d2.TIF	label.ROS488_ICAM555_VECad647_placa4_Plate_D_p00_0_C06f02d0.TIF	ROS488_ICAM555_VECad647_placa4_Plate_D_p00_0_C06f02d1.TIF	ROS488_ICAM555_VECad647_placa4_Plate_D_p00_0_C06f02d3.TIF	0	0	0	0	0	51	1	1536	1536	1536	1536	1536	51	b'eLsScq2Isxntrw/WyCKrv26WZmA02l8fxMUZzaJotL9O5Sga7bAPgUga7bAP8ggypFIEgVoUdgC4PJpt'	0.034332942217588425	0.07574823498725891	0.07511019706726074	0.00977765	0.00561098	0.015916474	0.42852277	0.7154	0.44816118	0.060875460505485535
-1	-1	-1	-1	-1	283.0	0.0	0.0	1.984375	0.0	0.875	33.375	0.796875	0.015625	0.015625	0.015625	1.65625	0.34375	0.953125	0.109375	0.125	ROS488_ICAM555_VECad647_placa4_Plate_D_p00_0_C06f03d0.TIF	ROS488_ICAM555_VECad647_placa4_Plate_D_p00_0_C06f03d2.TIF	label.ROS488_ICAM555_VECad647_placa4_Plate_D_p00_0_C06f03d0.TIF	ROS488_ICAM555_VECad647_placa4_Plate_D_p00_0_C06f03d1.TIF	ROS488_ICAM555_VECad647_placa4_Plate_D_p00_0_C06f03d3.TIF	0	0	0	0	0	52	1	1536	1536	1536	1536	1536	52	b'eLsScq2Isxntrw/WyCKrv26WZmA82l8fxMUZzaJotL9O5Sga7bAPgUga7bAP8ggypFIEgVoUdgDKI5py'	0.034332942217588425	0.07574823498725891	0.07063803821802139	0.006138824	0.00561098	0.014249802	0.42852277	0.7154	0.44816118	0.05780580143133799
-1	-1	-1	-1	-1	333.0	0.0	0.0	1.96875	0.0	0.890625	38.640625	0.78125	0.015625	0.015625	0.015625	1.90625	0.359375	0.953125	0.109375	0.125	ROS488_ICAM555_VECad647_placa4_Plate_D_p00_0_C06f04d0.TIF	ROS488_ICAM555_VECad647_placa4_Plate_D_p00_0_C06f04d2.TIF	label.ROS488_ICAM555_VECad647_placa4_Plate_D_p00_0_C06f04d0.TIF	ROS488_ICAM555_VECad647_placa4_Plate_D_p00_0_C06f04d1.TIF	ROS488_ICAM555_VECad647_placa4_Plate_D_p00_0_C06f04d3.TIF	0	0	0	0	0	53	1	1536	1536	1536	1536	1536	53	b'eLsScq2Isxntrw/WyCKrv26WZmAy2l8fxMUZzaJotL9O5Sga7bAPgUga7bAP8ggypFIEgVoUdgDcCpp3'	0.0359996072947979	0.08416470140218735	0.07511019706726074	0.0078054927	0.00561098	0.0167498	0.42852277	0.7154	0.44816118	0.06108160316944122
-1	-1	-1	-1	-1	375.0	0.0	0.0	1.96875	0.0	0.890625	38.953125	0.8125	0.015625	0.015625	0.015625	2.0625	0.34375	0.9375	0.109375	0.125	ROS488_ICAM555_VECad647_placa4_Plate_D_p00_0_C06f05d0.TIF	ROS488_ICAM555_VECad647_placa4_Plate_D_p00_0_C06f05d2.TIF	label.ROS488_ICAM555_VECad647_placa4_Plate_D_p00_0_C06f05d0.TIF	ROS488_ICAM555_VECad647_placa4_Plate_D_p00_0_C06f05d1.TIF	ROS488_ICAM555_VECad647_placa4_Plate_D_p00_0_C06f05d3.TIF	0	0	0	0	0	54	1	1536	1536	1536	1536	1536	54	b'eLsScq2Isxntrw/WyCKrv26WZmA62l8fxMUZzaJotL9O5Sga7bAPgUga7bAP8ggypFIEgVoUdgDt8Zp8'	0.03349960595369339	0.07855372130870819	0.06449921429157257	0.01144431	0.0056109875	0.016749807	0.42852277	0.7154	0.44816118	0.05779648323853811
-1	-1	-1	-1	-1	373.0	0.0	0.0	2.0	0.0	0.90625	41.375	0.78125	0.03125	0.015625	0.015625	2.03125	0.359375	0.9375	0.109375	0.125	ROS488_ICAM555_VECad647_placa4_Plate_D_p00_0_C06f06d0.TIF	ROS488_ICAM555_VECad647_placa4_Plate_D_p00_0_C06f06d2.TIF	label.ROS488_ICAM555_VECad647_placa4_Plate_D_p00_0_C06f06d0.TIF	ROS488_ICAM555_VECad647_placa4_Plate_D_p00_0_C06f06d1.TIF	ROS488_ICAM555_VECad647_placa4_Plate_D_p00_0_C06f06d3.TIF	0	0	0	0	0	55	1	1536	1536	1536	1536	1536	55	b'eLsScq2Isxntrw/WyCKrv26WZmA22l8fxMUZzaJotL9O5Sga7bAPgUga7bAP8ggypFIEgVoUdgD/2JqB'	0.03516627475619316	0.08416470140218735	0.06449921429157257	0.011444315	0.0056109875	0.01758314	0.42852277	0.7154	0.44816118	0.06149439016977946
-1	-1	-1	-1	-1	338.0	0.0	0.0	2.0	0.0	0.90625	40.78125	0.796875	0.015625	0.0	0.015625	2.015625	0.34375	0.953125	0.109375	0.140625	ROS488_ICAM555_VECad647_placa4_Plate_D_p00_0_C06f07d0.TIF	ROS488_ICAM555_VECad647_placa4_Plate_D_p00_0_C06f07d2.TIF	label.ROS488_ICAM555_VECad647_placa4_Plate_D_p00_0_C06f07d0.TIF	ROS488_ICAM555_VECad647_placa4_Plate_D_p00_0_C06f07d1.TIF	ROS488_ICAM555_VECad647_placa4_Plate_D_p00_0_C06f07d3.TIF	0	0	0	0	0	56	1	1536	1536	1536	1536	1536	56	b'eLsScq2Isxntrw/WyCKrv26WZmA+2l8fxMUZzaJotL9O5Sga7bAPgUga7bAP8ggypFIEgVoUdgARzpqG'	0.034332942217588425	0.0645262748003006	0.06533254683017731	0.010610975	0.00561098	0.0167498	0.42852277	0.7154	0.44816118	0.06157733500003815
-1	-1	-1	-1	-1	333.0	0.0	0.0	2.0	0.0	0.90625	35.21875	0.796875	0.015625	0.015625	0.03125	1.84375	0.359375	0.953125	0.109375	0.125	ROS488_ICAM555_VECad647_placa4_Plate_D_p00_0_C06f08d0.TIF	ROS488_ICAM555_VECad647_placa4_Plate_D_p00_0_C06f08d2.TIF	label.ROS488_ICAM555_VECad647_placa4_Plate_D_p00_0_C06f08d0.TIF	ROS488_ICAM555_VECad647_placa4_Plate_D_p00_0_C06f08d1.TIF	ROS488_ICAM555_VECad647_placa4_Plate_D_p00_0_C06f08d3.TIF	0	0	0	0	0	57	1	1536	1536	1536	1536	1536	57	b'eLsScq2Isxntrw/WyCKrv26WZmAx2l8fxMUZzaJotL9O5Sga7bAPgUga7bAP8ggypFIEgVoUdgAjtZqL'	0.034332942217588425	0.07574823498725891	0.06533254683017731	0.010610975	0.00561098	0.015916467	0.42852277	0.7154	0.44816118	0.06072930991649628
-1	-1	-1	-1	-1	382.0	0.0	0.0	1.953125	0.0	0.953125	38.546875	0.78125	0.015625	0.015625	0.015625	2.046875	0.34375	0.953125	0.109375	0.125	ROS488_ICAM555_VECad647_placa4_Plate_D_p00_0_C06f09d0.TIF	ROS488_ICAM555_VECad647_placa4_Plate_D_p00_0_C06f09d2.TIF	label.ROS488_ICAM555_VECad647_placa4_Plate_D_p00_0_C06f09d0.TIF	ROS488_ICAM555_VECad647_placa4_Plate_D_p00_0_C06f09d1.TIF	ROS488_ICAM555_VECad647_placa4_Plate_D_p00_0_C06f09d3.TIF	0	0	0	0	0	58	1	1536	1536	1536	1536	1536	58	b'eLsScq2Isxntrw/WyCKrv26WZmA52l8fxMUZzaJotL9O5Sga7bAPgUga7bAP8ggypFIEgVoUdgA1nJqQ'	0.03516627475619316	0.08135921508073807	0.07063803821802139	0.011444315	0.0056109875	0.01758314	0.42852277	0.7154	0.44816118	0.062395443518956505
-1	-1	-1	-1	-1	384.0	0.0	0.0	1.984375	0.0	0.921875	40.59375	0.8125	0.015625	0.015625	0.015625	2.109375	0.34375	0.96875	0.109375	0.125	ROS488_ICAM555_VECad647_placa4_Plate_D_p00_0_C06f10d0.TIF	ROS488_ICAM555_VECad647_placa4_Plate_D_p00_0_C06f10d2.TIF	label.ROS488_ICAM555_VECad647_placa4_Plate_D_p00_0_C06f10d0.TIF	ROS488_ICAM555_VECad647_placa4_Plate_D_p00_0_C06f10d1.TIF	ROS488_ICAM555_VECad647_placa4_Plate_D_p00_0_C06f10d3.TIF	0	0	0	0	0	59	1	1536	1536	1536	1536	1536	59	b'eLsScq2Isxntrw/WyCKrv26WZjjaXx/MxRnNomi0v07lKBrtsA+BSBrtsA/yCDKkUgSBWhR2AKZammg='	0.03516627475619316	0.07574823498725891	0.07594352960586548	0.011444312	0.008416466	0.021221958	0.42852277	0.7154	0.44816118	0.059627801179885864
-1	-1	-1	-1	-1	328.0	0.0	0.0	2.0625	0.0	0.890625	38.90625	0.796875	0.015625	0.015625	0.015625	1.875	0.34375	0.953125	0.125	0.125	ROS488_ICAM555_VECad647_placa4_Plate_D_p00_0_C06f11d0.TIF	ROS488_ICAM555_VECad647_placa4_Plate_D_p00_0_C06f11d2.TIF	label.ROS488_ICAM555_VECad647_placa4_Plate_D_p00_0_C06f11d0.TIF	ROS488_ICAM555_VECad647_placa4_Plate_D_p00_0_C06f11d1.TIF	ROS488_ICAM555_VECad647_placa4_Plate_D_p00_0_C06f11d3.TIF	0	0	0	0	0	60	1	1536	1536	1536	1536	1536	60	b'eLsScq2Isxntrw/WyCKrv26WZmg42l8fxMUZzaJotL9O5Sga7bAPgUga7bAP8ggypFIEgVoUdgC4QZpt'	0.0359996072947979	0.08135921508073807	0.08124902099370956	0.0097776465	0.008416466	0.016749807	0.42852277	0.7154	0.44816118	0.06293898820877075
-1	-1	-1	-1	-1	317.0	0.0	0.0	2.0	0.0	0.890625	39.890625	0.78125	0.015625	0.0	0.015625	2.4375	0.34375	0.9375	0.109375	0.140625	ROS488_ICAM555_VECad647_placa4_Plate_D_p00_0_C07f00d0.TIF	ROS488_ICAM555_VECad647_placa4_Plate_D_p00_0_C07f00d2.TIF	label.ROS488_ICAM555_VECad647_placa4_Plate_D_p00_0_C07f00d0.TIF	ROS488_ICAM555_VECad647_placa4_Plate_D_p00_0_C07f00d1.TIF	ROS488_ICAM555_VECad647_placa4_Plate_D_p00_0_C07f00d3.TIF	0	0	0	0	0	61	1	1536	1536	1536	1536	1536	61	b'eLsScq2Isxntrw/WyCKrv24+2l8f3MUZzaJotL9O5Sga7bAPgUga7bAP8ggypFIEgVoUdgCmZJpo'	0.0359996072947979	0.07574823498725891	0.08572117984294891	0.01758314	0.008416466	0.031832933	0.42852277	0.7154	0.44816118	0.06526801486810048
-1	-1	-1	-1	-1	347.0	0.0	0.0	2.0	0.0	0.890625	44.234375	0.796875	0.015625	0.015625	0.015625	2.46875	0.359375	0.953125	0.109375	0.125	ROS488_ICAM555_VECad647_placa4_Plate_D_p00_0_C07f01d0.TIF	ROS488_ICAM555_VECad647_placa4_Plate_D_p00_0_C07f01d2.TIF	label.ROS488_ICAM555_VECad647_placa4_Plate_D_p00_0_C07f01d0.TIF	ROS488_ICAM555_VECad647_placa4_Plate_D_p00_0_C07f01d1.TIF	ROS488_ICAM555_VECad647_placa4_Plate_D_p00_0_C07f01d3.TIF	0	0	0	0	0	62	1	1536	1536	1536	1536	1536	62	b'eLsScq2Isxntrw/WyCKrv26eZmA42l8fxMUZzaJotL9O5Sga7bAPgUga7bAP8ggypFIEgVoUdgC4S5pt'	0.0359996072947979	0.07574823498725891	0.08124902099370956	0.019249808	0.008416474	0.03183295	0.42852277	0.7154	0.44816118	0.0660504549741745
-1	-1	-1	-1	-1	324.0	0.0	0.0	2.015625	0.0	0.90625	44.0625	0.8125	0.015625	0.015625	0.015625	2.390625	0.34375	0.953125	0.109375	0.125	ROS488_ICAM555_VECad647_placa4_Plate_D_p00_0_C07f02d0.TIF	ROS488_ICAM555_VECad647_placa4_Plate_D_p00_0_C07f02d2.TIF	label.ROS488_ICAM555_VECad647_placa4_Plate_D_p00_0_C07f02d0.TIF	ROS488_ICAM555_VECad647_placa4_Plate_D_p00_0_C07f02d1.TIF	ROS488_ICAM555_VECad647_placa4_Plate_D_p00_0_C07f02d3.TIF	0	0	0	0	0	63	1	1536	1536	1536	1536	1536	63	b'eLsScq2Isxntrw/WyCKrv26eZmA02l8fxMUZzaJotL9O5Sga7bAPgUga7bAP8ggypFIEgVoUdgDKMppy'	0.03963842988014221	0.08135921508073807	0.09633216261863708	0.018416472	0.008416474	0.0309996	0.42852277	0.7154	0.44816118	0.07021333773930867
-1	-1	-1	-1	-1	309.0	0.0	0.0	2.046875	0.0	0.90625	39.6875	0.796875	0.015625	0.015625	0.015625	2.390625	0.359375	0.953125	0.109375	0.125	ROS488_ICAM555_VECad647_placa4_Plate_D_p00_0_C07f03d0.TIF	ROS488_ICAM555_VECad647_placa4_Plate_D_p00_0_C07f03d2.TIF	label.ROS488_ICAM555_VECad647_placa4_Plate_D_p00_0_C07f03d0.TIF	ROS488_ICAM555_VECad647_placa4_Plate_D_p00_0_C07f03d1.TIF	ROS488_ICAM555_VECad647_placa4_Plate_D_p00_0_C07f03d3.TIF	0	0	0	0	0	64	1	1536	1536	1536	1536	1536	64	b'eLsScq2Isxntrw/WyCKrv26eZmA82l8fxMUZzaJotL9O5Sga7bAPgUga7bAP8ggypFIEgVoUdgDcGZp3'	0.03963842988014221	0.07855372130870819	0.09186000376939774	0.021221962	0.008416474	0.030166268	0.42852277	0.7154	0.44816118	0.07000594834486644
-1	-1	-1	-1	-1	267.0	0.0	0.0	2.046875	0.0	0.90625	42.703125	0.78125	0.015625	0.015625	0.03125	2.046875	0.34375	0.953125	0.109375	0.125	ROS488_ICAM555_VECad647_placa4_Plate_D_p00_0_C07f04d0.TIF	ROS488_ICAM555_VECad647_placa4_Plate_D_p00_0_C07f04d2.TIF	label.ROS488_ICAM555_VECad647_placa4_Plate_D_p00_0_C07f04d0.TIF	ROS488_ICAM555_VECad647_placa4_Plate_D_p00_0_C07f04d1.TIF	ROS488_ICAM555_VECad647_placa4_Plate_D_p00_0_C07f04d3.TIF	0	0	0	0	0	65	1	1536	1536	1536	1536	1536	65	b'eLsScq2Isxntrw/WyCKrv26eZmAy2l8fxMUZzaJotL9O5Sga7bAPgUga7bAP8ggypFIEgVoUdgDuAJp8'	0.0359996072947979	0.08416470140218735	0.08655451238155365	0.011444315	0.0056109875	0.02652745	0.42852277	0.7154	0.44816118	0.06146108607451121
-1	-1	-1	-1	-1	312.0	0.0	0.0	1.984375	0.0	0.890625	39.453125	0.8125	0.015625	0.015625	0.015625	2.34375	0.359375	0.9375	0.109375	0.125	ROS488_ICAM555_VECad647_placa4_Plate_D_p00_0_C07f05d0.TIF	ROS488_ICAM555_VECad647_placa4_Plate_D_p00_0_C07f05d2.TIF	label.ROS488_ICAM555_VECad647_placa4_Plate_D_p00_0_C07f05d0.TIF	ROS488_ICAM555_VECad647_placa4_Plate_D_p00_0_C07f05d1.TIF	ROS488_ICAM555_VECad647_placa4_Plate_D_p00_0_C07f05d3.TIF	0	0	0	0	0	66	1	1536	1536	1536	1536	1536	66	b'eLsScq2Isxntrw/WyCKrv26eZmA62l8fxMUZzaJotL9O5Sga7bAPgUga7bAP8ggypFIEgVoUdgD/55qB'	0.03516627475619316	0.07013725489377975	0.0820823535323143	0.01758314	0.00561098	0.03266628	0.42852277	0.7154	0.44816118	0.06337518990039825
-1	-1	-1	-1	-1	314.0	0.0	0.0	2.03125	0.0	0.96875	44.609375	0.796875	0.015625	0.015625	0.015625	2.34375	0.34375	0.953125	0.125	0.125	ROS488_ICAM555_VECad647_placa4_Plate_D_p00_0_C07f06d0.TIF	ROS488_ICAM555_VECad647_placa4_Plate_D_p00_0_C07f06d2.TIF	label.ROS488_ICAM555_VECad647_placa4_Plate_D_p00_0_C07f06d0.TIF	ROS488_ICAM555_VECad647_placa4_Plate_D_p00_0_C07f06d1.TIF	ROS488_ICAM555_VECad647_placa4_Plate_D_p00_0_C07f06d3.TIF	0	0	0	0	0	67	1	1536	1536	1536	1536	1536	67	b'eLsScq2Isxntrw/WyCKrv26eZmA22l8fxMUZzaJotL9O5Sga7bAPgUga7bAP8ggypFIEgVoUdgAR3ZqG'	0.0359996072947979	0.08416470140218735	0.07511019706726074	0.01591647	0.0056109875	0.030166268	0.42852277	0.7154	0.44816118	0.06398777663707733
-1	-1	-1	-1	-1	281.0	0.0	0.0	2.09375	0.0	0.90625	39.046875	0.796875	0.015625	0.015625	0.015625	2.1875	0.34375	0.953125	0.109375	0.125	ROS488_ICAM555_VECad647_placa4_Plate_D_p00_0_C07f07d0.TIF	ROS488_ICAM555_VECad647_placa4_Plate_D_p00_0_C07f07d2.TIF	label.ROS488_ICAM555_VECad647_placa4_Plate_D_p00_0_C07f07d0.TIF	ROS488_ICAM555_VECad647_placa4_Plate_D_p00_0_C07f07d1.TIF	ROS488_ICAM555_VECad647_placa4_Plate_D_p00_0_C07f07d3.TIF	0	0	0	0	0	68	1	1536	1536	1536	1536	1536	68	b'eLsScq2Isxntrw/WyCKrv26eZmA+2l8fxMUZzaJotL9O5Sga7bAPgUga7bAP8ggypFIEgVoUdgAjxJqL'	0.034332942217588425	0.07855372130870819	0.07147137820720673	0.016749803	0.008416466	0.02736079	0.42852277	0.7154	0.44816118	0.06413411597410838
-1	-1	-1	-1	-1	320.0	0.0	0.0	2.03125	0.0	0.90625	39.28125	0.796875	0.015625	0.015625	0.015625	2.25	0.34375	0.953125	0.109375	0.125	ROS488_ICAM555_VECad647_placa4_Plate_D_p00_0_C07f08d0.TIF	ROS488_ICAM555_VECad647_placa4_Plate_D_p00_0_C07f08d2.TIF	label.ROS488_ICAM555_VECad647_placa4_Plate_D_p00_0_C07f08d0.TIF	ROS488_ICAM555_VECad647_placa4_Plate_D_p00_0_C07f08d1.TIF	ROS488_ICAM555_VECad647_placa4_Plate_D_p00_0_C07f08d3.TIF	0	0	0	0	0	69	1	1536	1536	1536	1536	1536	69	b'eLsScq2Isxntrw/WyCKrv26eZmAx2l8fxMUZzaJotL9O5Sga7bAPgUga7bAP8ggypFIEgVoUdgA1q5qQ'	0.03516627475619316	0.07855372130870819	0.07511019706726074	0.017583132	0.008416466	0.027360782	0.42852277	0.7154	0.44816118	0.06771512826283772
-1	-1	-1	-1	-1	285.0	0.0	0.0	2.015625	0.0	0.890625	38.4375	0.8125	0.015625	0.015625	0.015625	2.28125	0.34375	0.9375	0.125	0.125	ROS488_ICAM555_VECad647_placa4_Plate_D_p00_0_C07f09d0.TIF	ROS488_ICAM555_VECad647_placa4_Plate_D_p00_0_C07f09d2.TIF	label.ROS488_ICAM555_VECad647_placa4_Plate_D_p00_0_C07f09d0.TIF	ROS488_ICAM555_VECad647_placa4_Plate_D_p00_0_C07f09d1.TIF	ROS488_ICAM555_VECad647_placa4_Plate_D_p00_0_C07f09d3.TIF	0	0	0	0	0	70	1	1536	1536	1536	1536	1536	70	b'eLsScq2Isxntrw/WyCKrv26eZmA52l8fxMUZzaJotL9O5Sga7bAPgUga7bAP8ggypFIEgVoUdgBHkpqV'	0.0359996072947979	0.08135921508073807	0.07677686214447021	0.01758314	0.008416466	0.02736079	0.42852277	0.7154	0.44816118	0.06715569893519084
-1	-1	-1	-1	-1	303.0	0.0	0.0	2.03125	0.0	0.90625	42.859375	0.765625	0.015625	0.015625	0.015625	2.375	0.359375	0.953125	0.109375	0.125	ROS488_ICAM555_VECad647_placa4_Plate_D_p00_0_C07f10d0.TIF	ROS488_ICAM555_VECad647_placa4_Plate_D_p00_0_C07f10d2.TIF	label.ROS488_ICAM555_VECad647_placa4_Plate_D_p00_0_C07f10d0.TIF	ROS488_ICAM555_VECad647_placa4_Plate_D_p00_0_C07f10d1.TIF	ROS488_ICAM555_VECad647_placa4_Plate_D_p00_0_C07f10d3.TIF	0	0	0	0	0	71	1	1536	1536	1536	1536	1536	71	b'eLsScq2Isxntrw/WyCKrv26eZjjaXx/MxRnNomi0v07lKBrtsA+BSBrtsA/yCDKkUgSBWhR2ALhQmm0='	0.03516627475619316	0.07855372130870819	0.08124902099370956	0.016749807	0.008416466	0.027360782	0.42852277	0.7154	0.44816118	0.06294079124927521
-1	-1	-1	-1	-1	269.0	0.0	0.0	2.03125	0.0	0.90625	41.890625	0.8125	0.015625	0.015625	0.015625	2.015625	0.34375	0.953125	0.109375	0.140625	ROS488_ICAM555_VECad647_placa4_Plate_D_p00_0_C07f11d0.TIF	ROS488_ICAM555_VECad647_placa4_Plate_D_p00_0_C07f11d2.TIF	label.ROS488_ICAM555_VECad647_placa4_Plate_D_p00_0_C07f11d0.TIF	ROS488_ICAM555_VECad647_placa4_Plate_D_p00_0_C07f11d1.TIF	ROS488_ICAM555_VECad647_placa4_Plate_D_p00_0_C07f11d3.TIF	0	0	0	0	0	72	1	1536	1536	1536	1536	1536	72	b'eLsScq2Isxntrw/WyCKrv26eZmg42l8fxMUZzaJotL9O5Sga7bAPgUga7bAP8ggypFIEgVoUdgDKN5py'	0.03963842988014221	0.08416470140218735	0.09269333630800247	0.014249805	0.008416466	0.022055298	0.42852277	0.7154	0.44816118	0.06522132456302643
-1	-1	-1	-1	-1	847.0	0.0	0.0	2.015625	0.0	0.90625	51.09375	0.828125	0.015625	0.0	0.015625	3.765625	0.34375	0.953125	0.109375	0.140625	ROS488_ICAM555_VECad647_placa4_Plate_D_p00_0_C08f00d0.TIF	ROS488_ICAM555_VECad647_placa4_Plate_D_p00_0_C08f00d2.TIF	label.ROS488_ICAM555_VECad647_placa4_Plate_D_p00_0_C08f00d0.TIF	ROS488_ICAM555_VECad647_placa4_Plate_D_p00_0_C08f00d1.TIF	ROS488_ICAM555_VECad647_placa4_Plate_D_p00_0_C08f00d3.TIF	0	0	0	0	0	73	1	1536	1536	1536	1536	1536	73	b'eLsScq2Isxntrw/WyCKrv24x2l8f3MUZzaJotL9O5Sga7bAPgUga7bAP8ggypFIEgVoUdgC4Wppt'	0.029860787093639374	0.07574823498725891	0.14938706159591675	0.004472155	0.00561098	0.031832933	0.42852277	0.7154	0.44816118	0.03465210894743601
-1	-1	-1	-1	-1	858.0	0.0	0.0	2.03125	0.0	0.90625	60.453125	0.828125	0.015625	0.015625	0.015625	3.75	0.34375	0.9375	0.125	0.140625	ROS488_ICAM555_VECad647_placa4_Plate_D_p00_0_C08f01d0.TIF	ROS488_ICAM555_VECad647_placa4_Plate_D_p00_0_C08f01d2.TIF	label.ROS488_ICAM555_VECad647_placa4_Plate_D_p00_0_C08f01d0.TIF	ROS488_ICAM555_VECad647_placa4_Plate_D_p00_0_C08f01d1.TIF	ROS488_ICAM555_VECad647_placa4_Plate_D_p00_0_C08f01d3.TIF	0	0	0	0	0	74	1	1536	1536	1536	1536	1536	74	b'eLsScq2Isxntrw/WyCKrv26RZmA42l8fxMUZzaJotL9O5Sga7bAPgUga7bAP8ggypFIEgVoUdgDKQZpy'	0.029860787093639374	0.07574823498725891	0.15022039413452148	0.004472155	0.00561098	0.030999616	0.42852277	0.7154	0.44816118	0.03465448319911957
-1	-1	-1	-1	-1	880.0	0.0	0.0	1.984375	0.0	0.96875	62.75	0.828125	0.015625	0.015625	0.015625	3.8125	0.34375	0.9375	0.109375	0.140625	ROS488_ICAM555_VECad647_placa4_Plate_D_p00_0_C08f02d0.TIF	ROS488_ICAM555_VECad647_placa4_Plate_D_p00_0_C08f02d2.TIF	label.ROS488_ICAM555_VECad647_placa4_Plate_D_p00_0_C08f02d0.TIF	ROS488_ICAM555_VECad647_placa4_Plate_D_p00_0_C08f02d1.TIF	ROS488_ICAM555_VECad647_placa4_Plate_D_p00_0_C08f02d3.TIF	0	0	0	0	0	75	1	1536	1536	1536	1536	1536	75	b'eLsScq2Isxntrw/WyCKrv26RZmA02l8fxMUZzaJotL9O5Sga7bAPgUga7bAP8ggypFIEgVoUdgDcKJp3'	0.03349960595369339	0.07294274121522903	0.15105372667312622	0.004472155	0.00561098	0.027360797	0.42852277	0.7154	0.44816118	0.03587278723716736
-1	-1	-1	-1	-1	831.0	0.0	0.0	2.0	0.0	0.90625	59.859375	0.828125	0.015625	0.015625	0.03125	3.765625	0.34375	0.953125	0.109375	0.125	ROS488_ICAM555_VECad647_placa4_Plate_D_p00_0_C08f03d0.TIF	ROS488_ICAM555_VECad647_placa4_Plate_D_p00_0_C08f03d2.TIF	label.ROS488_ICAM555_VECad647_placa4_Plate_D_p00_0_C08f03d0.TIF	ROS488_ICAM555_VECad647_placa4_Plate_D_p00_0_C08f03d1.TIF	ROS488_ICAM555_VECad647_placa4_Plate_D_p00_0_C08f03d3.TIF	0	0	0	0	0	76	1	1536	1536	1536	1536	1536	76	b'eLsScq2Isxntrw/WyCKrv26RZmA82l8fxMUZzaJotL9O5Sga7bAPgUga7bAP8ggypFIEgVoUdgDuD5p8'	0.03349960595369339	0.07855372130870819	0.15022039413452148	0.004472155	0.0056109875	0.030999616	0.42852277	0.7154	0.44816118	0.03599628061056137
-1	-1	-1	-1	-1	708.0	0.0	0.0	2.03125	0.0	0.890625	61.375	0.828125	0.015625	0.0	0.015625	3.546875	0.34375	0.9375	0.125	0.109375	ROS488_ICAM555_VECad647_placa4_Plate_D_p00_0_C08f04d0.TIF	ROS488_ICAM555_VECad647_placa4_Plate_D_p00_0_C08f04d2.TIF	label.ROS488_ICAM555_VECad647_placa4_Plate_D_p00_0_C08f04d0.TIF	ROS488_ICAM555_VECad647_placa4_Plate_D_p00_0_C08f04d1.TIF	ROS488_ICAM555_VECad647_placa4_Plate_D_p00_0_C08f04d3.TIF	0	0	0	0	0	77	1	1536	1536	1536	1536	1536	77	b'eLsScq2Isxntrw/WyCKrv26RZmAy2l8fxMUZzaJotL9O5Sga7bAPgUga7bAP8ggypFIEgVoUdgAABZqB'	0.03349960595369339	0.08697019517421722	0.13430392742156982	0.0036388226	0.0056109875	0.031832933	0.42852277	0.7154	0.44816118	0.0372600257396698
-1	-1	-1	-1	-1	709.0	0.0	0.0	2.09375	0.0	0.890625	57.140625	0.8125	0.015625	0.015625	0.015625	3.53125	0.328125	0.9375	0.109375	0.125	ROS488_ICAM555_VECad647_placa4_Plate_D_p00_0_C08f05d0.TIF	ROS488_ICAM555_VECad647_placa4_Plate_D_p00_0_C08f05d2.TIF	label.ROS488_ICAM555_VECad647_placa4_Plate_D_p00_0_C08f05d0.TIF	ROS488_ICAM555_VECad647_placa4_Plate_D_p00_0_C08f05d1.TIF	ROS488_ICAM555_VECad647_placa4_Plate_D_p00_0_C08f05d3.TIF	0	0	0	0	0	78	1	1536	1536	1536	1536	1536	78	b'eLsScq2Isxntrw/WyCKrv26RZmA62l8fxMUZzaJotL9O5Sga7bAPgUga7bAP8ggypFIEgVoUdgAR7JqG'	0.029860787093639374	0.07855372130870819	0.13430392742156982	0.0053054877	0.0056109875	0.032666266	0.42852277	0.7154	0.44816118	0.03568524122238159
-1	-1	-1	-1	-1	728.0	0.0	0.0	1.953125	0.0	0.90625	63.921875	0.828125	0.015625	0.015625	0.03125	3.640625	0.34375	0.9375	0.109375	0.140625	ROS488_ICAM555_VECad647_placa4_Plate_D_p00_0_C08f06d0.TIF	ROS488_ICAM555_VECad647_placa4_Plate_D_p00_0_C08f06d2.TIF	label.ROS488_ICAM555_VECad647_placa4_Plate_D_p00_0_C08f06d0.TIF	ROS488_ICAM555_VECad647_placa4_Plate_D_p00_0_C08f06d1.TIF	ROS488_ICAM555_VECad647_placa4_Plate_D_p00_0_C08f06d3.TIF	0	0	0	0	0	79	1	1536	1536	1536	1536	1536	79	b'eLsScq2Isxntrw/WyCKrv26RZmA22l8fxMUZzaJotL9O5Sga7bAPgUga7bAP8ggypFIEgVoUdgAj05qL'	0.034332942217588425	0.08697019517421722	0.14408156275749207	0.0036388226	0.0056109875	0.027360782	0.42852277	0.7154	0.44816118	0.03816773990790049
-1	-1	-1	-1	-1	834.0	0.0	0.0	1.96875	0.0	0.90625	63.796875	0.828125	0.015625	0.015625	0.015625	3.640625	0.34375	0.953125	0.109375	0.140625	ROS488_ICAM555_VECad647_placa4_Plate_D_p00_0_C08f07d0.TIF	ROS488_ICAM555_VECad647_placa4_Plate_D_p00_0_C08f07d2.TIF	label.ROS488_ICAM555_VECad647_placa4_Plate_D_p00_0_C08f07d0.TIF	ROS488_ICAM555_VECad647_placa4_Plate_D_p00_0_C08f07d1.TIF	ROS488_ICAM555_VECad647_placa4_Plate_D_p00_0_C08f07d3.TIF	0	0	0	0	0	80	1	1536	1536	1536	1536	1536	80	b'eLsScq2Isxntrw/WyCKrv26RZmA+2l8fxMUZzaJotL9O5Sga7bAPgUga7bAP8ggypFIEgVoUdgA1upqQ'	0.03349960595369339	0.07855372130870819	0.15105372667312622	0.004472155	0.0056109875	0.030999616	0.42852277	0.7154	0.44816118	0.036087848246097565
-1	-1	-1	-1	-1	827.0	0.0	0.0	2.0	0.0	0.90625	63.234375	0.84375	0.015625	0.015625	0.015625	3.671875	0.359375	0.953125	0.109375	0.125	ROS488_ICAM555_VECad647_placa4_Plate_D_p00_0_C08f08d0.TIF	ROS488_ICAM555_VECad647_placa4_Plate_D_p00_0_C08f08d2.TIF	label.ROS488_ICAM555_VECad647_placa4_Plate_D_p00_0_C08f08d0.TIF	ROS488_ICAM555_VECad647_placa4_Plate_D_p00_0_C08f08d1.TIF	ROS488_ICAM555_VECad647_placa4_Plate_D_p00_0_C08f08d3.TIF	0	0	0	0	0	81	1	1536	1536	1536	1536	1536	81	b'eLsScq2Isxntrw/WyCKrv26RZmAx2l8fxMUZzaJotL9O5Sga7bAPgUga7bAP8ggypFIEgVoUdgBHoZqV'	0.03349960595369339	0.07855372130870819	0.15105372667312622	0.004472155	0.0056109875	0.0309996	0.42852277	0.7154	0.44816118	0.03599724421898524
-1	-1	-1	-1	-1	781.0	0.0	0.0	2.015625	0.0	0.90625	62.8125	0.8125	0.03125	0.015625	0.015625	3.71875	0.34375	0.953125	0.125	0.140625	ROS488_ICAM555_VECad647_placa4_Plate_D_p00_0_C08f09d0.TIF	ROS488_ICAM555_VECad647_placa4_Plate_D_p00_0_C08f09d2.TIF	label.ROS488_ICAM555_VECad647_placa4_Plate_D_p00_0_C08f09d0.TIF	ROS488_ICAM555_VECad647_placa4_Plate_D_p00_0_C08f09d1.TIF	ROS488_ICAM555_VECad647_placa4_Plate_D_p00_0_C08f09d3.TIF	0	0	0	0	0	82	1	1536	1536	1536	1536	1536	82	b'eLsScq2Isxntrw/WyCKrv26RZmA52l8fxMUZzaJotL9O5Sga7bAPgUga7bAP8ggypFIEgVoUdgBZiJqa'	0.03349960595369339	0.08135921508073807	0.1396094113588333	0.004472155	0.0056109875	0.027360782	0.42852277	0.7154	0.44816118	0.03591723988453547
-1	-1	-1	-1	-1	882.0	0.0	0.0	2.046875	0.0	0.921875	60.3125	0.8125	0.015625	0.015625	0.015625	3.859375	0.359375	0.953125	0.109375	0.140625	ROS488_ICAM555_VECad647_placa4_Plate_D_p00_0_C08f10d0.TIF	ROS488_ICAM555_VECad647_placa4_Plate_D_p00_0_C08f10d2.TIF	label.ROS488_ICAM555_VECad647_placa4_Plate_D_p00_0_C08f10d0.TIF	ROS488_ICAM555_VECad647_placa4_Plate_D_p00_0_C08f10d1.TIF	ROS488_ICAM555_VECad647_placa4_Plate_D_p00_0_C08f10d3.TIF	0	0	0	0	0	83	1	1536	1536	1536	1536	1536	83	b'eLsScq2Isxntrw/WyCKrv26RZjjaXx/MxRnNomi0v07lKBrtsA+BSBrtsA/yCDKkUgSBWhR2AMpGmnI='	0.029860787093639374	0.07855372130870819	0.14408156275749207	0.004472155	0.0056109875	0.028194115	0.42852277	0.7154	0.44816118	0.03507849325736364
-1	-1	-1	-1	-1	813.0	0.0	0.0	2.046875	0.0	0.90625	55.828125	0.828125	0.015625	0.015625	0.015625	3.5	0.34375	0.96875	0.125	0.125	ROS488_ICAM555_VECad647_placa4_Plate_D_p00_0_C08f11d0.TIF	ROS488_ICAM555_VECad647_placa4_Plate_D_p00_0_C08f11d2.TIF	label.ROS488_ICAM555_VECad647_placa4_Plate_D_p00_0_C08f11d0.TIF	ROS488_ICAM555_VECad647_placa4_Plate_D_p00_0_C08f11d1.TIF	ROS488_ICAM555_VECad647_placa4_Plate_D_p00_0_C08f11d3.TIF	0	0	0	0	0	84	1	1536	1536	1536	1536	1536	84	b'eLsScq2Isxntrw/WyCKrv26RZmg42l8fxMUZzaJotL9O5Sga7bAPgUga7bAP8ggypFIEgVoUdgDcLZp3'	0.03349960595369339	0.08135921508073807	0.13513725996017456	0.0036388226	0.0056109875	0.0363051	0.42852277	0.7154	0.44816118	0.03762893875439962
-1	-1	-1	-1	-1	539.0	0.0	0.0	2.09375	0.0	0.90625	49.75	0.796875	0.015625	0.015625	0.015625	2.71875	0.359375	0.953125	0.109375	0.125	ROS488_ICAM555_VECad647_placa4_Plate_D_p00_0_C09f00d0.TIF	ROS488_ICAM555_VECad647_placa4_Plate_D_p00_0_C09f00d2.TIF	label.ROS488_ICAM555_VECad647_placa4_Plate_D_p00_0_C09f00d0.TIF	ROS488_ICAM555_VECad647_placa4_Plate_D_p00_0_C09f00d1.TIF	ROS488_ICAM555_VECad647_placa4_Plate_D_p00_0_C09f00d3.TIF	0	0	0	0	0	85	1	1536	1536	1536	1536	1536	85	b'eLsScq2Isxntrw/WyCKrv2452l8f3MUZzaJotL9O5Sga7bAPgUga7bAP8ggypFIEgVoUdgDKUJpy'	0.0359996072947979	0.07574823498725891	0.07677686214447021	0.028194118	0.00561098	0.03183295	0.42852277	0.7154	0.44816118	0.07494398454825084
-1	-1	-1	-1	-1	488.0	0.0	0.0	2.0625	0.0	0.921875	53.0	0.796875	0.015625	0.015625	0.015625	2.5	0.34375	0.953125	0.109375	0.125	ROS488_ICAM555_VECad647_placa4_Plate_D_p00_0_C09f01d0.TIF	ROS488_ICAM555_VECad647_placa4_Plate_D_p00_0_C09f01d2.TIF	label.ROS488_ICAM555_VECad647_placa4_Plate_D_p00_0_C09f01d0.TIF	ROS488_ICAM555_VECad647_placa4_Plate_D_p00_0_C09f01d1.TIF	ROS488_ICAM555_VECad647_placa4_Plate_D_p00_0_C09f01d3.TIF	0	0	0	0	0	86	1	1536	1536	1536	1536	1536	86	b'eLsScq2Isxntrw/WyCKrv26ZZmA42l8fxMUZzaJotL9O5Sga7bAPgUga7bAP8ggypFIEgVoUdgDcN5p3'	0.0359996072947979	0.07574823498725891	0.08041568100452423	0.030999605	0.008416474	0.035471767	0.42852277	0.7154	0.44816118	0.07467493911584218
-1	-1	-1	-1	-1	522.0	0.0	0.0	2.078125	0.0	0.921875	54.078125	0.8125	0.015625	0.015625	0.015625	2.671875	0.390625	0.96875	0.109375	0.125	ROS488_ICAM555_VECad647_placa4_Plate_D_p00_0_C09f02d0.TIF	ROS488_ICAM555_VECad647_placa4_Plate_D_p00_0_C09f02d2.TIF	label.ROS488_ICAM555_VECad647_placa4_Plate_D_p00_0_C09f02d0.TIF	ROS488_ICAM555_VECad647_placa4_Plate_D_p00_0_C09f02d1.TIF	ROS488_ICAM555_VECad647_placa4_Plate_D_p00_0_C09f02d3.TIF	0	0	0	0	0	87	1	1536	1536	1536	1536	1536	87	b'eLsScq2Isxntrw/WyCKrv26ZZmA02l8fxMUZzaJotL9O5Sga7bAPgUga7bAP8ggypFIEgVoUdgDuHpp8'	0.04047176241874695	0.07855372130870819	0.07511019706726074	0.032666277	0.008416474	0.0363051	0.42852277	0.7154	0.44816118	0.08333338300387065
-1	-1	-1	-1	-1	466.0	0.0	0.0	2.046875	0.0	0.90625	52.140625	0.828125	0.015625	0.015625	0.015625	2.5625	0.359375	0.953125	0.125	0.125	ROS488_ICAM555_VECad647_placa4_Plate_D_p00_0_C09f03d0.TIF	ROS488_ICAM555_VECad647_placa4_Plate_D_p00_0_C09f03d2.TIF	label.ROS488_ICAM555_VECad647_placa4_Plate_D_p00_0_C09f03d0.TIF	ROS488_ICAM555_VECad647_placa4_Plate_D_p00_0_C09f03d1.TIF	ROS488_ICAM555_VECad647_placa4_Plate_D_p00_0_C09f03d3.TIF	0	0	0	0	0	88	1	1536	1536	1536	1536	1536	88	b'eLsScq2Isxntrw/WyCKrv26ZZmA82l8fxMUZzaJotL9O5Sga7bAPgUga7bAP8ggypFIEgVoUdgAAFJqB'	0.0359996072947979	0.07855372130870819	0.07147137820720673	0.028194118	0.008416466	0.032666273	0.42852277	0.7154	0.44816118	0.07955641547838847
-1	-1	-1	-1	-1	428.0	0.0	0.0	2.015625	0.0	0.90625	46.734375	0.78125	0.03125	0.015625	0.015625	2.125	0.34375	0.953125	0.109375	0.125	ROS488_ICAM555_VECad647_placa4_Plate_D_p00_0_C09f04d0.TIF	ROS488_ICAM555_VECad647_placa4_Plate_D_p00_0_C09f04d2.TIF	label.ROS488_ICAM555_VECad647_placa4_Plate_D_p00_0_C09f04d0.TIF	ROS488_ICAM555_VECad647_placa4_Plate_D_p00_0_C09f04d1.TIF	ROS488_ICAM555_VECad647_placa4_Plate_D_p00_0_C09f04d3.TIF	0	0	0	0	0	89	1	1536	1536	1536	1536	1536	89	b'eLsScq2Isxntrw/WyCKrv26ZZmAy2l8fxMUZzaJotL9O5Sga7bAPgUga7bAP8ggypFIEgVoUdgAR+5qG'	0.0359996072947979	0.08416470140218735	0.06616587936878204	0.013110984	0.0056109875	0.02205529	0.42852277	0.7154	0.44816118	0.07256158689657848
-1	-1	-1	-1	-1	514.0	0.0	0.0	2.0	0.0	0.9375	47.890625	0.78125	0.015625	0.015625	0.015625	2.515625	0.34375	0.953125	0.109375	0.125	ROS488_ICAM555_VECad647_placa4_Plate_D_p00_0_C09f05d0.TIF	ROS488_ICAM555_VECad647_placa4_Plate_D_p00_0_C09f05d2.TIF	label.ROS488_ICAM555_VECad647_placa4_Plate_D_p00_0_C09f05d0.TIF	ROS488_ICAM555_VECad647_placa4_Plate_D_p00_0_C09f05d1.TIF	ROS488_ICAM555_VECad647_placa4_Plate_D_p00_0_C09f05d3.TIF	0	0	0	0	0	90	1	1536	1536	1536	1536	1536	90	b'eLsScq2Isxntrw/WyCKrv26ZZmA62l8fxMUZzaJotL9O5Sga7bAPgUga7bAP8ggypFIEgVoUdgAj4pqL'	0.03516627475619316	0.07855372130870819	0.06980470567941666	0.02288863	0.008416466	0.032666266	0.42852277	0.7154	0.44816118	0.06903445223967235
-1	-1	-1	-1	-1	459.0	0.0	0.0	2.015625	0.0	0.890625	46.078125	0.796875	0.015625	0.015625	0.015625	2.296875	0.359375	0.953125	0.109375	0.125	ROS488_ICAM555_VECad647_placa4_Plate_D_p00_0_C09f06d0.TIF	ROS488_ICAM555_VECad647_placa4_Plate_D_p00_0_C09f06d2.TIF	label.ROS488_ICAM555_VECad647_placa4_Plate_D_p00_0_C09f06d0.TIF	ROS488_ICAM555_VECad647_placa4_Plate_D_p00_0_C09f06d1.TIF	ROS488_ICAM555_VECad647_placa4_Plate_D_p00_0_C09f06d3.TIF	0	0	0	0	0	91	1	1536	1536	1536	1536	1536	91	b'eLsScq2Isxntrw/WyCKrv26ZZmA22l8fxMUZzaJotL9O5Sga7bAPgUga7bAP8ggypFIEgVoUdgA1yZqQ'	0.0359996072947979	0.08416470140218735	0.06533254683017731	0.018416476	0.0056109875	0.02652745	0.42852277	0.7154	0.44816118	0.07274778683980306
-1	-1	-1	-1	-1	559.0	0.0	0.0	2.015625	0.0	0.921875	49.78125	0.8125	0.015625	0.015625	0.015625	2.640625	0.359375	0.953125	0.109375	0.125	ROS488_ICAM555_VECad647_placa4_Plate_D_p00_0_C09f07d0.TIF	ROS488_ICAM555_VECad647_placa4_Plate_D_p00_0_C09f07d2.TIF	label.ROS488_ICAM555_VECad647_placa4_Plate_D_p00_0_C09f07d0.TIF	ROS488_ICAM555_VECad647_placa4_Plate_D_p00_0_C09f07d1.TIF	ROS488_ICAM555_VECad647_placa4_Plate_D_p00_0_C09f07d3.TIF	0	0	0	0	0	92	1	1536	1536	1536	1536	1536	92	b'eLsScq2Isxntrw/WyCKrv26ZZmA+2l8fxMUZzaJotL9O5Sga7bAPgUga7bAP8ggypFIEgVoUdgBHsJqV'	0.03963842988014221	0.07574823498725891	0.06980470567941666	0.03797177	0.008416466	0.037138432	0.42852277	0.7154	0.44816118	0.08341028292973836
-1	-1	-1	-1	-1	539.0	0.0	0.0	2.015625	0.0	0.90625	49.640625	0.796875	0.015625	0.015625	0.015625	2.59375	0.359375	0.9375	0.109375	0.125	ROS488_ICAM555_VECad647_placa4_Plate_D_p00_0_C09f08d0.TIF	ROS488_ICAM555_VECad647_placa4_Plate_D_p00_0_C09f08d2.TIF	label.ROS488_ICAM555_VECad647_placa4_Plate_D_p00_0_C09f08d0.TIF	ROS488_ICAM555_VECad647_placa4_Plate_D_p00_0_C09f08d1.TIF	ROS488_ICAM555_VECad647_placa4_Plate_D_p00_0_C09f08d3.TIF	0	0	0	0	0	93	1	1536	1536	1536	1536	1536	93	b'eLsScq2Isxntrw/WyCKrv26ZZmAx2l8fxMUZzaJotL9O5Sga7bAPgUga7bAP8ggypFIEgVoUdgBZl5qa'	0.0359996072947979	0.07574823498725891	0.06980470567941666	0.034332942	0.008416466	0.035471767	0.42852277	0.7154	0.44816118	0.08213702340920766
-1	-1	-1	-1	-1	519.0	0.0	0.0	2.0	0.0	0.890625	53.796875	0.765625	0.015625	0.015625	0.015625	2.46875	0.359375	0.953125	0.125	0.125	ROS488_ICAM555_VECad647_placa4_Plate_D_p00_0_C09f09d0.TIF	ROS488_ICAM555_VECad647_placa4_Plate_D_p00_0_C09f09d2.TIF	label.ROS488_ICAM555_VECad647_placa4_Plate_D_p00_0_C09f09d0.TIF	ROS488_ICAM555_VECad647_placa4_Plate_D_p00_0_C09f09d1.TIF	ROS488_ICAM555_VECad647_placa4_Plate_D_p00_0_C09f09d3.TIF	0	0	0	0	0	94	1	1536	1536	1536	1536	1536	94	b'eLsScq2Isxntrw/WyCKrv26ZZmA52l8fxMUZzaJotL9O5Sga7bAPgUga7bAP8ggypFIEgVoUdgBrfpqf'	0.03963842988014221	0.08135921508073807	0.06616587936878204	0.028194115	0.008416474	0.02736079	0.42852277	0.7154	0.44816118	0.07903287311395009
-1	-1	-1	-1	-1	497.0	0.0	0.0	1.984375	0.0	0.921875	51.078125	0.796875	0.015625	0.015625	0.015625	2.390625	0.3125	0.953125	0.109375	0.125	ROS488_ICAM555_VECad647_placa4_Plate_D_p00_0_C09f10d0.TIF	ROS488_ICAM555_VECad647_placa4_Plate_D_p00_0_C09f10d2.TIF	label.ROS488_ICAM555_VECad647_placa4_Plate_D_p00_0_C09f10d0.TIF	ROS488_ICAM555_VECad647_placa4_Plate_D_p00_0_C09f10d1.TIF	ROS488_ICAM555_VECad647_placa4_Plate_D_p00_0_C09f10d3.TIF	0	0	0	0	0	95	1	1536	1536	1536	1536	1536	95	b'eLsScq2Isxntrw/WyCKrv26ZZjjaXx/MxRnNomi0v07lKBrtsA+BSBrtsA/yCDKkUgSBWhR2ANw8mnc='	0.03516627475619316	0.07855372130870819	0.07511019706726074	0.02038863	0.008416466	0.030999616	0.42852277	0.7154	0.44816118	0.07006105283896129
-1	-1	-1	-1	-1	498.0	0.0	0.0	1.984375	0.0	0.90625	54.359375	0.796875	0.015625	0.0	0.015625	2.546875	0.359375	0.9375	0.109375	0.109375	ROS488_ICAM555_VECad647_placa4_Plate_D_p00_0_C09f11d0.TIF	ROS488_ICAM555_VECad647_placa4_Plate_D_p00_0_C09f11d2.TIF	label.ROS488_ICAM555_VECad647_placa4_Plate_D_p00_0_C09f11d0.TIF	ROS488_ICAM555_VECad647_placa4_Plate_D_p00_0_C09f11d1.TIF	ROS488_ICAM555_VECad647_placa4_Plate_D_p00_0_C09f11d3.TIF	0	0	0	0	0	96	1	1536	1536	1536	1536	1536	96	b'eLsScq2Isxntrw/WyCKrv26ZZmg42l8fxMUZzaJotL9O5Sga7bAPgUga7bAP8ggypFIEgVoUdgDuI5p8'	0.04130509868264198	0.08135921508073807	0.07677686214447021	0.029860787	0.008416466	0.03183294	0.42852277	0.7154	0.44816118	0.08288547893365224
-1	-1	-1	-1	-1	451.0	0.0	0.0	2.046875	0.0	0.90625	54.5	0.796875	0.015625	0.0	0.015625	2.671875	0.34375	0.9375	0.125	0.125	ROS488_ICAM555_VECad647_placa4_Plate_D_p00_0_C10f00d0.TIF	ROS488_ICAM555_VECad647_placa4_Plate_D_p00_0_C10f00d2.TIF	label.ROS488_ICAM555_VECad647_placa4_Plate_D_p00_0_C10f00d0.TIF	ROS488_ICAM555_VECad647_placa4_Plate_D_p00_0_C10f00d1.TIF	ROS488_ICAM555_VECad647_placa4_Plate_D_p00_0_C10f00d3.TIF	0	0	0	0	0	97	1	1536	1536	1536	1536	1536	97	b'eLsScq2Isxntrw/WyCKnv25oMNpfH9zFGc2iaLS/TuUoGu2wD4FIGu2wD/IIMqRSBIFaFHYAOqWaSg=='	0.05108274519443512	0.07855372130870819	0.11838746070861816	0.018416472	0.008416466	0.038805097	0.42852277	0.7154	0.44816118	0.07241455713907878
-1	-1	-1	-1	-1	459.0	0.0	0.0	2.0	0.0	0.90625	67.671875	0.796875	0.015625	0.0	0.0	2.65625	0.34375	0.953125	0.109375	0.140625	ROS488_ICAM555_VECad647_placa4_Plate_D_p00_0_C10f01d0.TIF	ROS488_ICAM555_VECad647_placa4_Plate_D_p00_0_C10f01d2.TIF	label.ROS488_ICAM555_VECad647_placa4_Plate_D_p00_0_C10f01d0.TIF	ROS488_ICAM555_VECad647_placa4_Plate_D_p00_0_C10f01d1.TIF	ROS488_ICAM555_VECad647_placa4_Plate_D_p00_0_C10f01d3.TIF	0	0	0	0	0	98	1	1536	1536	1536	1536	1536	98	b'eLsScq2Isxntrw/WyCKnv25okGZgONpfH8TFGc2iaLS/TuUoGu2wD4FIGu2wD/IIMqRSBIFaFHYATIyaTw=='	0.05108274519443512	0.07855372130870819	0.11755412817001343	0.020388626	0.008416466	0.037971765	0.42852277	0.7154	0.44816118	0.07271847625573476
-1	-1	-1	-1	-1	499.0	0.0	0.0	2.015625	0.0	0.921875	63.15625	0.796875	0.015625	0.015625	0.015625	2.859375	0.359375	0.953125	0.109375	0.125	ROS488_ICAM555_VECad647_placa4_Plate_D_p00_0_C10f02d0.TIF	ROS488_ICAM555_VECad647_placa4_Plate_D_p00_0_C10f02d2.TIF	label.ROS488_ICAM555_VECad647_placa4_Plate_D_p00_0_C10f02d0.TIF	ROS488_ICAM555_VECad647_placa4_Plate_D_p00_0_C10f02d1.TIF	ROS488_ICAM555_VECad647_placa4_Plate_D_p00_0_C10f02d3.TIF	0	0	0	0	0	99	1	1536	1536	1536	1536	1536	99	b'eLsScq2Isxntrw/WyCKnv25okGZgNNpfH8TFGc2iaLS/TuUoGu2wD4FIGu2wD/IIMqRSBIFaFHYAXnOaVA=='	0.051916081458330154	0.08135921508073807	0.11838746070861816	0.023721963	0.008416466	0.0416106	0.42852277	0.7154	0.44816118	0.0806098182996114
-1	-1	-1	-1	-1	504.0	0.0	0.0	2.0625	0.0	0.90625	63.671875	0.78125	0.015625	0.0	0.015625	2.828125	0.34375	0.953125	0.109375	0.125	ROS488_ICAM555_VECad647_placa4_Plate_D_p00_0_C10f03d0.TIF	ROS488_ICAM555_VECad647_placa4_Plate_D_p00_0_C10f03d2.TIF	label.ROS488_ICAM555_VECad647_placa4_Plate_D_p00_0_C10f03d0.TIF	ROS488_ICAM555_VECad647_placa4_Plate_D_p00_0_C10f03d1.TIF	ROS488_ICAM555_VECad647_placa4_Plate_D_p00_0_C10f03d3.TIF	0	0	0	0	0	100	1	1536	1536	1536	1536	1536	100	b'eLsScq2Isxntrw/WyCKnv25okGZgPNpfH8TFGc2iaLS/TuUoGu2wD4FIGu2wD/IIMqRSBIFaFHYAcFqaWQ=='	0.051916081458330154	0.07574823498725891	0.11755412817001343	0.024555296	0.008416474	0.04244393	0.42852277	0.7154	0.44816118	0.08141657710075378
-1	-1	-1	-1	-1	340.0	0.0	0.0	2.0	0.0	0.90625	58.984375	0.8125	0.015625	0.0	0.0	2.21875	0.34375	0.953125	0.109375	0.125	ROS488_ICAM555_VECad647_placa4_Plate_D_p00_0_C10f04d0.TIF	ROS488_ICAM555_VECad647_placa4_Plate_D_p00_0_C10f04d2.TIF	label.ROS488_ICAM555_VECad647_placa4_Plate_D_p00_0_C10f04d0.TIF	ROS488_ICAM555_VECad647_placa4_Plate_D_p00_0_C10f04d1.TIF	ROS488_ICAM555_VECad647_placa4_Plate_D_p00_0_C10f04d3.TIF	0	0	0	0	0	101	1	1536	1536	1536	1536	1536	101	b'eLsScq2Isxntrw/WyCKnv25okGZgMtpfH8TFGc2iaLS/TuUoGu2wD4FIGu2wD/IIMqRSBIFaFHYAgkGaXg=='	0.04661059007048607	0.08697019517421722	0.10777647793292999	0.022055294	0.0056109875	0.044110596	0.42852277	0.7154	0.44816118	0.07440664370854695
-1	-1	-1	-1	-1	426.0	0.0	0.0	2.0	0.0	0.90625	66.015625	0.796875	0.015625	0.015625	0.015625	2.515625	0.359375	0.953125	0.109375	0.125	ROS488_ICAM555_VECad647_placa4_Plate_D_p00_0_C10f05d0.TIF	ROS488_ICAM555_VECad647_placa4_Plate_D_p00_0_C10f05d2.TIF	label.ROS488_ICAM555_VECad647_placa4_Plate_D_p00_0_C10f05d0.TIF	ROS488_ICAM555_VECad647_placa4_Plate_D_p00_0_C10f05d1.TIF	ROS488_ICAM555_VECad647_placa4_Plate_D_p00_0_C10f05d3.TIF	0	0	0	0	0	102	1	1536	1536	1536	1536	1536	102	b'eLsScq2Isxntrw/WyCKnv25okGZgOtpfH8TFGc2iaLS/TuUoGu2wD4FIGu2wD/IIMqRSBIFaFHYAlCiaYw=='	0.045777253806591034	0.08135921508073807	0.10247097909450531	0.021221958	0.008416474	0.04327725	0.42852277	0.7154	0.44816118	0.06880407532056172
-1	-1	-1	-1	-1	419.0	0.0	0.0	1.984375	0.0	0.921875	65.921875	0.8125	0.015625	0.015625	0.015625	2.546875	0.359375	0.953125	0.109375	0.125	ROS488_ICAM555_VECad647_placa4_Plate_D_p00_0_C10f06d0.TIF	ROS488_ICAM555_VECad647_placa4_Plate_D_p00_0_C10f06d2.TIF	label.ROS488_ICAM555_VECad647_placa4_Plate_D_p00_0_C10f06d0.TIF	ROS488_ICAM555_VECad647_placa4_Plate_D_p00_0_C10f06d1.TIF	ROS488_ICAM555_VECad647_placa4_Plate_D_p00_0_C10f06d3.TIF	0	0	0	0	0	103	1	1536	1536	1536	1536	1536	103	b'eLsScq2Isxntrw/WyCKnv25okGZgNtpfH8TFGc2iaLS/TuUoGu2wD4FIGu2wD/IIMqRSBIFaFHYApg+aaA=='	0.05274941399693489	0.08697019517421722	0.11755412817001343	0.021221962	0.0056109875	0.033499613	0.42852277	0.7154	0.44816118	0.07715112964312236
-1	-1	-1	-1	-1	471.0	0.0	0.0	2.0	0.0	0.921875	67.6875	0.8125	0.015625	0.015625	0.015625	2.84375	0.34375	0.9375	0.109375	0.125	ROS488_ICAM555_VECad647_placa4_Plate_D_p00_0_C10f07d0.TIF	ROS488_ICAM555_VECad647_placa4_Plate_D_p00_0_C10f07d2.TIF	label.ROS488_ICAM555_VECad647_placa4_Plate_D_p00_0_C10f07d0.TIF	ROS488_ICAM555_VECad647_placa4_Plate_D_p00_0_C10f07d1.TIF	ROS488_ICAM555_VECad647_placa4_Plate_D_p00_0_C10f07d3.TIF	0	0	0	0	0	104	1	1536	1536	1536	1536	1536	104	b'eLsScq2Isxntrw/WyCKnv25okGZgPtpfH8TFGc2iaLS/TuUoGu2wD4FIGu2wD/IIMqRSBIFaFHYAt/aabQ=='	0.05274941399693489	0.08135921508073807	0.11224862933158875	0.022888627	0.008416474	0.037971765	0.42852277	0.7154	0.44816118	0.07974080244700114
-1	-1	-1	-1	-1	435.0	0.0	0.0	2.015625	0.0	0.90625	63.1875	0.796875	0.015625	0.0	0.015625	2.640625	0.359375	0.953125	0.109375	0.125	ROS488_ICAM555_VECad647_placa4_Plate_D_p00_0_C10f08d0.TIF	ROS488_ICAM555_VECad647_placa4_Plate_D_p00_0_C10f08d2.TIF	label.ROS488_ICAM555_VECad647_placa4_Plate_D_p00_0_C10f08d0.TIF	ROS488_ICAM555_VECad647_placa4_Plate_D_p00_0_C10f08d1.TIF	ROS488_ICAM555_VECad647_placa4_Plate_D_p00_0_C10f08d3.TIF	0	0	0	0	0	105	1	1536	1536	1536	1536	1536	105	b'eLsScq2Isxntrw/WyCKnv25okGZgMdpfH8TFGc2iaLS/TuUoGu2wD4FIGu2wD/IIMqRSBIFaFHYAyd2acg=='	0.05722156912088394	0.07574823498725891	0.11391529440879822	0.022055298	0.008416466	0.037138432	0.42852277	0.7154	0.44816118	0.08214037617047627
-1	-1	-1	-1	-1	433.0	0.0	0.0	2.015625	0.0	0.90625	57.234375	0.796875	0.015625	0.015625	0.015625	2.5	0.328125	0.9375	0.109375	0.125	ROS488_ICAM555_VECad647_placa4_Plate_D_p00_0_C10f09d0.TIF	ROS488_ICAM555_VECad647_placa4_Plate_D_p00_0_C10f09d2.TIF	label.ROS488_ICAM555_VECad647_placa4_Plate_D_p00_0_C10f09d0.TIF	ROS488_ICAM555_VECad647_placa4_Plate_D_p00_0_C10f09d1.TIF	ROS488_ICAM555_VECad647_placa4_Plate_D_p00_0_C10f09d3.TIF	0	0	0	0	0	106	1	1536	1536	1536	1536	1536	106	b'eLsScq2Isxntrw/WyCKnv25okGZgOdpfH8TFGc2iaLS/TuUoGu2wD4FIGu2wD/IIMqRSBIFaFHYA28Sadw=='	0.056388236582279205	0.08416470140218735	0.11391529440879822	0.02288863	0.008416481	0.037138432	0.42852277	0.7154	0.44816118	0.08120375871658325
-1	-1	-1	-1	-1	463.0	0.0	0.0	2.046875	0.0	0.921875	65.828125	0.8125	0.015625	0.015625	0.015625	2.6875	0.34375	0.9375	0.109375	0.140625	ROS488_ICAM555_VECad647_placa4_Plate_D_p00_0_C10f10d0.TIF	ROS488_ICAM555_VECad647_placa4_Plate_D_p00_0_C10f10d2.TIF	label.ROS488_ICAM555_VECad647_placa4_Plate_D_p00_0_C10f10d0.TIF	ROS488_ICAM555_VECad647_placa4_Plate_D_p00_0_C10f10d1.TIF	ROS488_ICAM555_VECad647_placa4_Plate_D_p00_0_C10f10d3.TIF	0	0	0	0	0	107	1	1536	1536	1536	1536	1536	107	b'eLsScq2Isxntrw/WyCKnv25okGY42l8fzMUZzaJotL9O5Sga7bAPgUga7bAP8ggypFIEgVoUdgBMkZpP'	0.045777253806591034	0.07855372130870819	0.10694313794374466	0.021221958	0.008416474	0.037971765	0.42852277	0.7154	0.44816118	0.07037300864855449
-1	-1	-1	-1	-1	450.0	0.0	0.0	2.046875	0.0	0.90625	68.21875	0.78125	0.015625	0.015625	0.015625	2.5625	0.34375	0.9375	0.109375	0.125	ROS488_ICAM555_VECad647_placa4_Plate_D_p00_0_C10f11d0.TIF	ROS488_ICAM555_VECad647_placa4_Plate_D_p00_0_C10f11d2.TIF	label.ROS488_ICAM555_VECad647_placa4_Plate_D_p00_0_C10f11d0.TIF	ROS488_ICAM555_VECad647_placa4_Plate_D_p00_0_C10f11d1.TIF	ROS488_ICAM555_VECad647_placa4_Plate_D_p00_0_C10f11d3.TIF	0	0	0	0	0	108	1	1536	1536	1536	1536	1536	108	b'eLsScq2Isxntrw/WyCKnv25okGZoONpfH8TFGc2iaLS/TuUoGu2wD4FIGu2wD/IIMqRSBIFaFHYAXniaVA=='	0.05108274519443512	0.08416470140218735	0.11224862933158875	0.02288863	0.008416466	0.04077725	0.42852277	0.7154	0.44816118	0.07932124038537343
-1	-1	-1	-1	-1	346.0	0.0	0.0	1.953125	0.0	0.890625	55.546875	0.78125	0.015625	0.015625	0.015625	1.96875	0.328125	0.9375	0.109375	0.125	ROS488_ICAM555_VECad647_placa4_Plate_D_p00_0_C11f00d0.TIF	ROS488_ICAM555_VECad647_placa4_Plate_D_p00_0_C11f00d2.TIF	label.ROS488_ICAM555_VECad647_placa4_Plate_D_p00_0_C11f00d0.TIF	ROS488_ICAM555_VECad647_placa4_Plate_D_p00_0_C11f00d1.TIF	ROS488_ICAM555_VECad647_placa4_Plate_D_p00_0_C11f00d3.TIF	0	0	0	0	0	109	1	1536	1536	1536	1536	1536	109	b'eLsScq2Isxntrw/WyCKnv25oONpfH9zFGc2iaLS/TuUoGu2wD4FIGu2wD/IIMqRSBIFaFHYATJuaTw=='	0.034332942217588425	0.07855372130870819	0.07147137820720673	0.011444312	0.0056109875	0.016749807	0.42852277	0.7154	0.44816118	0.06349684794743855
-1	-1	-1	-1	-1	327.0	0.0	0.0	2.0	0.0	0.890625	42.171875	0.796875	0.015625	0.015625	0.015625	1.765625	0.34375	0.953125	0.109375	0.125	ROS488_ICAM555_VECad647_placa4_Plate_D_p00_0_C11f01d0.TIF	ROS488_ICAM555_VECad647_placa4_Plate_D_p00_0_C11f01d2.TIF	label.ROS488_ICAM555_VECad647_placa4_Plate_D_p00_0_C11f01d0.TIF	ROS488_ICAM555_VECad647_placa4_Plate_D_p00_0_C11f01d1.TIF	ROS488_ICAM555_VECad647_placa4_Plate_D_p00_0_C11f01d3.TIF	0	0	0	0	0	110	1	1536	1536	1536	1536	1536	110	b'eLsScq2Isxntrw/WyCKnv25omGZgONpfH8TFGc2iaLS/TuUoGu2wD4FIGu2wD/IIMqRSBIFaFHYAXoKaVA=='	0.034332942217588425	0.07574823498725891	0.07147137820720673	0.009777643	0.00561098	0.014249802	0.42852277	0.7154	0.44816118	0.05813769499460856
-1	-1	-1	-1	-1	323.0	0.0	0.0	2.015625	0.0	0.90625	36.796875	0.8125	0.015625	0.015625	0.03125	1.75	0.34375	0.9375	0.125	0.140625	ROS488_ICAM555_VECad647_placa4_Plate_D_p00_0_C11f02d0.TIF	ROS488_ICAM555_VECad647_placa4_Plate_D_p00_0_C11f02d2.TIF	label.ROS488_ICAM555_VECad647_placa4_Plate_D_p00_0_C11f02d0.TIF	ROS488_ICAM555_VECad647_placa4_Plate_D_p00_0_C11f02d1.TIF	ROS488_ICAM555_VECad647_placa4_Plate_D_p00_0_C11f02d3.TIF	0	0	0	0	0	111	1	1536	1536	1536	1536	1536	111	b'eLsScq2Isxntrw/WyCKnv25omGZgNNpfH8TFGc2iaLS/TuUoGu2wD4FIGu2wD/IIMqRSBIFaFHYAcGmaWQ=='	0.03516627475619316	0.08135921508073807	0.07511019706726074	0.0069721565	0.0056109875	0.011444315	0.42852277	0.7154	0.44816118	0.06035019954045614
-1	-1	-1	-1	-1	275.0	0.0	0.0	1.96875	0.0	0.890625	38.109375	0.78125	0.015625	0.015625	0.03125	1.78125	0.34375	0.9375	0.109375	0.140625	ROS488_ICAM555_VECad647_placa4_Plate_D_p00_0_C11f03d0.TIF	ROS488_ICAM555_VECad647_placa4_Plate_D_p00_0_C11f03d2.TIF	label.ROS488_ICAM555_VECad647_placa4_Plate_D_p00_0_C11f03d0.TIF	ROS488_ICAM555_VECad647_placa4_Plate_D_p00_0_C11f03d1.TIF	ROS488_ICAM555_VECad647_placa4_Plate_D_p00_0_C11f03d3.TIF	0	0	0	0	0	112	1	1536	1536	1536	1536	1536	112	b'eLsScq2Isxntrw/WyCKnv25omGZgPNpfH8TFGc2iaLS/TuUoGu2wD4FIGu2wD/IIMqRSBIFaFHYAglCaXg=='	0.03516627475619316	0.07855372130870819	0.07594352960586548	0.0078054927	0.0056109875	0.015916474	0.42852277	0.7154	0.44816118	0.06285201013088226
-1	-1	-1	-1	-1	278.0	0.0	0.0	2.0	0.0	0.90625	37.359375	0.796875	0.015625	0.015625	0.015625	1.90625	0.34375	0.953125	0.109375	0.140625	ROS488_ICAM555_VECad647_placa4_Plate_D_p00_0_C11f04d0.TIF	ROS488_ICAM555_VECad647_placa4_Plate_D_p00_0_C11f04d2.TIF	label.ROS488_ICAM555_VECad647_placa4_Plate_D_p00_0_C11f04d0.TIF	ROS488_ICAM555_VECad647_placa4_Plate_D_p00_0_C11f04d1.TIF	ROS488_ICAM555_VECad647_placa4_Plate_D_p00_0_C11f04d3.TIF	0	0	0	0	0	113	1	1536	1536	1536	1536	1536	113	b'eLsScq2Isxntrw/WyCKnv25omGZgMtpfH8TFGc2iaLS/TuUoGu2wD4FIGu2wD/IIMqRSBIFaFHYAlDeaYw=='	0.0359996072947979	0.08697019517421722	0.07594352960586548	0.0078054927	0.0056109726	0.015916474	0.42852277	0.7154	0.44816118	0.06216363112131754
-1	-1	-1	-1	-1	310.0	0.0	0.0	1.984375	0.0	0.890625	38.0	0.796875	0.015625	0.015625	0.015625	1.859375	0.34375	0.953125	0.109375	0.125	ROS488_ICAM555_VECad647_placa4_Plate_D_p00_0_C11f05d0.TIF	ROS488_ICAM555_VECad647_placa4_Plate_D_p00_0_C11f05d2.TIF	label.ROS488_ICAM555_VECad647_placa4_Plate_D_p00_0_C11f05d0.TIF	ROS488_ICAM555_VECad647_placa4_Plate_D_p00_0_C11f05d1.TIF	ROS488_ICAM555_VECad647_placa4_Plate_D_p00_0_C11f05d3.TIF	0	0	0	0	0	114	1	1536	1536	1536	1536	1536	114	b'eLsScq2Isxntrw/WyCKnv25omGZgOtpfH8TFGc2iaLS/TuUoGu2wD4FIGu2wD/IIMqRSBIFaFHYAph6aaA=='	0.03516627475619316	0.08135921508073807	0.07147137820720673	0.00977765	0.0056109875	0.015083142	0.42852277	0.7154	0.44816118	0.06033529341220856
-1	-1	-1	-1	-1	401.0	0.0	0.0	1.984375	0.0	0.90625	38.953125	0.78125	0.015625	0.015625	0.015625	2.25	0.34375	0.96875	0.109375	0.140625	ROS488_ICAM555_VECad647_placa4_Plate_D_p00_0_C11f06d0.TIF	ROS488_ICAM555_VECad647_placa4_Plate_D_p00_0_C11f06d2.TIF	label.ROS488_ICAM555_VECad647_placa4_Plate_D_p00_0_C11f06d0.TIF	ROS488_ICAM555_VECad647_placa4_Plate_D_p00_0_C11f06d1.TIF	ROS488_ICAM555_VECad647_placa4_Plate_D_p00_0_C11f06d3.TIF	0	0	0	0	0	115	1	1536	1536	1536	1536	1536	115	b'eLsScq2Isxntrw/WyCKnv25omGZgNtpfH8TFGc2iaLS/TuUoGu2wD4FIGu2wD/IIMqRSBIFaFHYAuAWabQ=='	0.04047176241874695	0.08697019517421722	0.07677686214447021	0.01591647	0.0056109875	0.021221958	0.42852277	0.7154	0.44816118	0.07001895209153493
-1	-1	-1	-1	-1	417.0	0.0	0.0	2.015625	0.0	0.890625	45.53125	0.8125	0.015625	0.015625	0.015625	2.421875	0.359375	0.953125	0.09375	0.140625	ROS488_ICAM555_VECad647_placa4_Plate_D_p00_0_C11f07d0.TIF	ROS488_ICAM555_VECad647_placa4_Plate_D_p00_0_C11f07d2.TIF	label.ROS488_ICAM555_VECad647_placa4_Plate_D_p00_0_C11f07d0.TIF	ROS488_ICAM555_VECad647_placa4_Plate_D_p00_0_C11f07d1.TIF	ROS488_ICAM555_VECad647_placa4_Plate_D_p00_0_C11f07d3.TIF	0	0	0	0	0	116	1	1536	1536	1536	1536	1536	116	b'eLsScq2Isxntrw/WyCKnv25omGZgPtpfH8TFGc2iaLS/TuUoGu2wD4FIGu2wD/IIMqRSBIFaFHYAyeyacg=='	0.0359996072947979	0.08416470140218735	0.07511019706726074	0.01758314	0.008416466	0.021221958	0.42852277	0.7154	0.44816118	0.0713932712872823
-1	-1	-1	-1	-1	352.0	0.0	0.0	2.03125	0.0	0.90625	44.203125	1.0	0.015625	0.015625	0.015625	2.515625	0.40625	1.453125	0.140625	0.15625	ROS488_ICAM555_VECad647_placa4_Plate_D_p00_0_C11f08d0.TIF	ROS488_ICAM555_VECad647_placa4_Plate_D_p00_0_C11f08d2.TIF	label.ROS488_ICAM555_VECad647_placa4_Plate_D_p00_0_C11f08d0.TIF	ROS488_ICAM555_VECad647_placa4_Plate_D_p00_0_C11f08d1.TIF	ROS488_ICAM555_VECad647_placa4_Plate_D_p00_0_C11f08d3.TIF	0	0	0	0	0	117	1	1536	1536	1536	1536	1536	117	b'eLsScq2Isxntrw/WyCKnv25omGZgMdpfH8TFGc2iaLS/TuUoGu2wD4FIGu2wD/IIMqRSBIFaFHYA29Oadw=='	0.03516627475619316	0.07574823498725891	0.07511019706726074	0.011444315	0.00561098	0.015916474	0.42852277	0.7154	0.44816118	0.06629344820976257
-1	-1	-1	-1	-1	344.0	0.0	0.0	1.984375	0.0	0.890625	43.328125	1.0	0.015625	0.015625	0.015625	2.484375	0.40625	1.46875	0.140625	0.140625	ROS488_ICAM555_VECad647_placa4_Plate_D_p00_0_C11f09d0.TIF	ROS488_ICAM555_VECad647_placa4_Plate_D_p00_0_C11f09d2.TIF	label.ROS488_ICAM555_VECad647_placa4_Plate_D_p00_0_C11f09d0.TIF	ROS488_ICAM555_VECad647_placa4_Plate_D_p00_0_C11f09d1.TIF	ROS488_ICAM555_VECad647_placa4_Plate_D_p00_0_C11f09d3.TIF	0	0	0	0	0	118	1	1536	1536	1536	1536	1536	118	b'eLsScq2Isxntrw/WyCKnv25omGZgOdpfH8TFGc2iaLS/TuUoGu2wD4FIGu2wD/IIMqRSBIFaFHYA7bqafA=='	0.0359996072947979	0.08416470140218735	0.07594352960586548	0.010610979	0.008416466	0.015916474	0.42852277	0.7154	0.44816118	0.0649902621905009
-1	-1	-1	-1	-1	317.0	0.0	0.0	2.6875	0.0	1.234375	41.34375	1.015625	0.015625	0.015625	0.015625	2.25	0.390625	1.46875	0.140625	0.15625	ROS488_ICAM555_VECad647_placa4_Plate_D_p00_0_C11f10d0.TIF	ROS488_ICAM555_VECad647_placa4_Plate_D_p00_0_C11f10d2.TIF	label.ROS488_ICAM555_VECad647_placa4_Plate_D_p00_0_C11f10d0.TIF	ROS488_ICAM555_VECad647_placa4_Plate_D_p00_0_C11f10d1.TIF	ROS488_ICAM555_VECad647_placa4_Plate_D_p00_0_C11f10d3.TIF	0	0	0	0	0	119	1	1536	1536	1536	1536	1536	119	b'eLsScq2Isxntrw/WyCKnv25omGY42l8fzMUZzaJotL9O5Sga7bAPgUga7bAP8ggypFIEgVoUdgBeh5pU'	0.034332942217588425	0.07294274121522903	0.07147137820720673	0.010610975	0.008416474	0.015083142	0.42852277	0.7154	0.44816118	0.05926685035228729
-1	-1	-1	-1	-1	260.0	0.0	0.0	2.703125	0.0	1.203125	36.296875	1.0	0.015625	0.015625	0.015625	2.015625	0.40625	1.46875	0.140625	0.140625	ROS488_ICAM555_VECad647_placa4_Plate_D_p00_0_C11f11d0.TIF	ROS488_ICAM555_VECad647_placa4_Plate_D_p00_0_C11f11d2.TIF	label.ROS488_ICAM555_VECad647_placa4_Plate_D_p00_0_C11f11d0.TIF	ROS488_ICAM555_VECad647_placa4_Plate_D_p00_0_C11f11d1.TIF	ROS488_ICAM555_VECad647_placa4_Plate_D_p00_0_C11f11d3.TIF	0	0	0	0	0	120	1	1536	1536	1536	1536	1536	120	b'eLsScq2Isxntrw/WyCKnv25omGZoONpfH8TFGc2iaLS/TuUoGu2wD4FIGu2wD/IIMqRSBIFaFHYAcG6aWQ=='	0.0359996072947979	0.08697019517421722	0.07677686214447021	0.0069721565	0.008416466	0.014249802	0.42852277	0.7154	0.44816118	0.057953337828318276
-1	-1	-1	-1	-1	237.0	0.0	0.0	2.734375	0.0	1.203125	38.234375	1.015625	0.015625	0.015625	0.015625	2.21875	0.40625	1.453125	0.140625	0.15625	ROS488_ICAM555_VECad647_placa4_Plate_D_p00_0_D02f00d0.TIF	ROS488_ICAM555_VECad647_placa4_Plate_D_p00_0_D02f00d2.TIF	label.ROS488_ICAM555_VECad647_placa4_Plate_D_p00_0_D02f00d0.TIF	ROS488_ICAM555_VECad647_placa4_Plate_D_p00_0_D02f00d1.TIF	ROS488_ICAM555_VECad647_placa4_Plate_D_p00_0_D02f00d3.TIF	0	0	0	0	0	121	1	1536	1536	1536	1536	1536	121	b'eLsScq2Isxntrw/WyCKjv06zZs9of53KTaXR/vqgj6LRDvsQiKTRDvsgjyBDKkUQqEVhBwBelppU'	0.03349960595369339	0.07294274121522903	0.06616587936878204	0.010610977	0.00561098	0.015916467	0.42852277	0.7154	0.44816118	0.05771691600481669
-1	-1	-1	-1	-1	238.0	0.0	0.0	2.625	0.0	1.203125	37.453125	1.0	0.015625	0.015625	0.015625	2.171875	0.40625	1.4375	0.140625	0.140625	ROS488_ICAM555_VECad647_placa4_Plate_D_p00_0_D02f01d0.TIF	ROS488_ICAM555_VECad647_placa4_Plate_D_p00_0_D02f01d2.TIF	label.ROS488_ICAM555_VECad647_placa4_Plate_D_p00_0_D02f01d0.TIF	ROS488_ICAM555_VECad647_placa4_Plate_D_p00_0_D02f01d1.TIF	ROS488_ICAM555_VECad647_placa4_Plate_D_p00_0_D02f01d3.TIF	0	0	0	0	0	122	1	1536	1536	1536	1536	1536	122	b'eLsScq2Isxntrw/WyCKjvw6uhw1H++uDuDijWRSN9tepHEWjHfYhEEmjHfZBHkGGVIogUIvCDgBwfZpZ'	0.034332942217588425	0.07574823498725891	0.07511019706726074	0.010610975	0.00561098	0.015916474	0.42852277	0.7154	0.44816118	0.059759870171546936
-1	-1	-1	-1	-1	221.0	0.0	0.0	2.65625	0.0	1.21875	37.1875	0.984375	0.015625	0.015625	0.015625	2.171875	0.40625	1.453125	0.15625	0.15625	ROS488_ICAM555_VECad647_placa4_Plate_D_p00_0_D02f02d0.TIF	ROS488_ICAM555_VECad647_placa4_Plate_D_p00_0_D02f02d2.TIF	label.ROS488_ICAM555_VECad647_placa4_Plate_D_p00_0_D02f02d0.TIF	ROS488_ICAM555_VECad647_placa4_Plate_D_p00_0_D02f02d1.TIF	ROS488_ICAM555_VECad647_placa4_Plate_D_p00_0_D02f02d3.TIF	0	0	0	0	0	123	1	1536	1536	1536	1536	1536	123	b'eLsScq2Isxntrw/WyCKjvw6uh41G++uDuDijWRSN9tepHEWjHfYhEEmjHfZBHkGGVIogUIvCDgCCZJpe'	0.034332942217588425	0.07855372130870819	0.06980470567941666	0.009777643	0.0056109875	0.015916467	0.42852277	0.7154	0.44816118	0.05829977989196777
-1	-1	-1	-1	-1	218.0	0.0	0.0	2.671875	0.0	1.203125	37.46875	1.015625	0.015625	0.03125	0.015625	2.109375	0.40625	1.453125	0.15625	0.140625	ROS488_ICAM555_VECad647_placa4_Plate_D_p00_0_D02f03d0.TIF	ROS488_ICAM555_VECad647_placa4_Plate_D_p00_0_D02f03d2.TIF	label.ROS488_ICAM555_VECad647_placa4_Plate_D_p00_0_D02f03d0.TIF	ROS488_ICAM555_VECad647_placa4_Plate_D_p00_0_D02f03d1.TIF	ROS488_ICAM555_VECad647_placa4_Plate_D_p00_0_D02f03d3.TIF	0	0	0	0	0	124	1	1536	1536	1536	1536	1536	124	b'eLsScq2Isxntrw/WyCKjvw6uh41H++uDuDijWRSN9tepHEWjHfYhEEmjHfZBHkGGVIogUIvCDgCUS5pj'	0.034332942217588425	0.07855372130870819	0.06533254683017731	0.009777643	0.0056109875	0.014249802	0.42852277	0.7154	0.44816118	0.057921335101127625
-1	-1	-1	-1	-1	215.0	0.0	0.0	2.65625	0.0	1.203125	36.15625	1.015625	0.015625	0.015625	0.015625	2.0625	0.40625	1.46875	0.140625	0.15625	ROS488_ICAM555_VECad647_placa4_Plate_D_p00_0_D02f04d0.TIF	ROS488_ICAM555_VECad647_placa4_Plate_D_p00_0_D02f04d2.TIF	label.ROS488_ICAM555_VECad647_placa4_Plate_D_p00_0_D02f04d0.TIF	ROS488_ICAM555_VECad647_placa4_Plate_D_p00_0_D02f04d1.TIF	ROS488_ICAM555_VECad647_placa4_Plate_D_p00_0_D02f04d3.TIF	0	0	0	0	0	125	1	1536	1536	1536	1536	1536	125	b'eLsScq2Isxntrw/WyCKjvw6uh01G++uDuDijWRSN9tepHEWjHfYhEEmjHfZBHkGGVIogUIvCDgCmMppo'	0.03516627475619316	0.08416470140218735	0.07147137820720673	0.0069721565	0.00561098	0.015083142	0.42852277	0.7154	0.44816118	0.05697494248549143
-1	-1	-1	-1	-1	274.0	0.0	0.0	2.671875	0.0	1.203125	37.25	1.0	0.015625	0.015625	0.03125	2.375	0.421875	1.453125	0.140625	0.140625	ROS488_ICAM555_VECad647_placa4_Plate_D_p00_0_D02f05d0.TIF	ROS488_ICAM555_VECad647_placa4_Plate_D_p00_0_D02f05d2.TIF	label.ROS488_ICAM555_VECad647_placa4_Plate_D_p00_0_D02f05d0.TIF	ROS488_ICAM555_VECad647_placa4_Plate_D_p00_0_D02f05d1.TIF	ROS488_ICAM555_VECad647_placa4_Plate_D_p00_0_D02f05d3.TIF	0	0	0	0	0	126	1	1536	1536	1536	1536	1536	126	b'eLsScq2Isxntrw/WyCKjvw6uh01H++uDuDijWRSN9tepHEWjHfYhEEmjHfZBHkGGVIogUIvCDgC4GZpt'	0.034332942217588425	0.07855372130870819	0.06616587936878204	0.010610975	0.0056109875	0.015916467	0.42852277	0.7154	0.44816118	0.05576009054978689
-1	-1	-1	-1	-1	268.0	0.0	0.0	2.703125	0.0	1.234375	42.171875	1.0	0.015625	0.015625	0.015625	2.40625	0.390625	1.453125	0.140625	0.140625	ROS488_ICAM555_VECad647_placa4_Plate_D_p00_0_D02f06d0.TIF	ROS488_ICAM555_VECad647_placa4_Plate_D_p00_0_D02f06d2.TIF	label.ROS488_ICAM555_VECad647_placa4_Plate_D_p00_0_D02f06d0.TIF	ROS488_ICAM555_VECad647_placa4_Plate_D_p00_0_D02f06d1.TIF	ROS488_ICAM555_VECad647_placa4_Plate_D_p00_0_D02f06d3.TIF	0	0	0	0	0	127	1	1536	1536	1536	1536	1536	127	b'eLsScq2Isxntrw/WyCKjvw6uh81G++uDuDijWRSN9tepHEWjHfYhEEmjHfZBHkGGVIogUIvCDgDKAJpy'	0.0359996072947979	0.08697019517421722	0.07594352960586548	0.012277648	0.0056109875	0.02288863	0.42852277	0.7154	0.44816118	0.0629887084166209
-1	-1	-1	-1	-1	290.0	0.0	0.0	2.6875	0.0	1.21875	45.53125	1.0	0.015625	0.015625	0.015625	2.53125	0.390625	1.453125	0.140625	0.140625	ROS488_ICAM555_VECad647_placa4_Plate_D_p00_0_D02f07d0.TIF	ROS488_ICAM555_VECad647_placa4_Plate_D_p00_0_D02f07d2.TIF	label.ROS488_ICAM555_VECad647_placa4_Plate_D_p00_0_D02f07d0.TIF	ROS488_ICAM555_VECad647_placa4_Plate_D_p00_0_D02f07d1.TIF	ROS488_ICAM555_VECad647_placa4_Plate_D_p00_0_D02f07d3.TIF	0	0	0	0	0	128	1	1536	1536	1536	1536	1536	128	b'eLsScq2Isxntrw/WyCKjvw6uh81H++uDuDijWRSN9tepHEWjHfYhEEmjHfZBHkGGVIogUIvCDgDb55p3'	0.03516627475619316	0.07855372130870819	0.07594352960586548	0.012277648	0.008416474	0.02205529	0.42852277	0.7154	0.44816118	0.06364246706167857
-1	-1	-1	-1	-1	248.0	0.0	0.0	2.671875	0.0	1.203125	43.125	1.0	0.015625	0.015625	0.015625	2.34375	0.40625	1.46875	0.140625	0.140625	ROS488_ICAM555_VECad647_placa4_Plate_D_p00_0_D02f08d0.TIF	ROS488_ICAM555_VECad647_placa4_Plate_D_p00_0_D02f08d2.TIF	label.ROS488_ICAM555_VECad647_placa4_Plate_D_p00_0_D02f08d0.TIF	ROS488_ICAM555_VECad647_placa4_Plate_D_p00_0_D02f08d1.TIF	ROS488_ICAM555_VECad647_placa4_Plate_D_p00_0_D02f08d3.TIF	0	0	0	0	0	129	1	1536	1536	1536	1536	1536	129	b'eLsScq2Isxntrw/WyCKjvw6uhy1G++uDuDijWRSN9tepHEWjHfYhEEmjHfZBHkGGVIogUIvCDgDtzpp8'	0.03516627475619316	0.07855372130870819	0.07594352960586548	0.011444315	0.0056109875	0.016749807	0.42852277	0.7154	0.44816118	0.06416196127732594
-1	-1	-1	-1	-1	302.0	0.0	0.0	2.703125	0.0	1.21875	43.03125	1.0	0.015625	0.015625	0.015625	2.609375	0.40625	1.453125	0.140625	0.15625	ROS488_ICAM555_VECad647_placa4_Plate_D_p00_0_D02f09d0.TIF	ROS488_ICAM555_VECad647_placa4_Plate_D_p00_0_D02f09d2.TIF	label.ROS488_ICAM555_VECad647_placa4_Plate_D_p00_0_D02f09d0.TIF	ROS488_ICAM555_VECad647_placa4_Plate_D_p00_0_D02f09d1.TIF	ROS488_ICAM555_VECad647_placa4_Plate_D_p00_0_D02f09d3.TIF	0	0	0	0	0	130	1	1536	1536	1536	1536	1536	130	b'eLsScq2Isxntrw/WyCKjvw6uhy1H++uDuDijWRSN9tepHEWjHfYhEEmjHfZBHkGGVIogUIvCDgD/tZqB'	0.0359996072947979	0.08416470140218735	0.08124902099370956	0.01591647	0.008416466	0.02652745	0.42852277	0.7154	0.44816118	0.06472449998060863
-1	-1	-1	-1	-1	238.0	0.0	0.0	2.6875	0.0	1.21875	44.578125	1.0	0.015625	0.015625	0.015625	2.25	0.40625	1.46875	0.140625	0.140625	ROS488_ICAM555_VECad647_placa4_Plate_D_p00_0_D02f10d0.TIF	ROS488_ICAM555_VECad647_placa4_Plate_D_p00_0_D02f10d2.TIF	label.ROS488_ICAM555_VECad647_placa4_Plate_D_p00_0_D02f10d0.TIF	ROS488_ICAM555_VECad647_placa4_Plate_D_p00_0_D02f10d1.TIF	ROS488_ICAM555_VECad647_placa4_Plate_D_p00_0_D02f10d3.TIF	0	0	0	0	0	131	1	1536	1536	1536	1536	1536	131	b'eLsScq2Isxntrw/WyCKjvw6qhw1H++uDuTijWRSN9tepHEWjHfYhEEmjHfZBHkGGVIogUIvCDgBwgppZ'	0.034332942217588425	0.07855372130870819	0.07594352960586548	0.00977765	0.0056109875	0.015916467	0.42852277	0.7154	0.44816118	0.057751993338267006
-1	-1	-1	-1	-1	210.0	0.0	0.0	2.6875	0.0	1.203125	36.75	1.0	0.015625	0.015625	0.015625	1.984375	0.40625	1.453125	0.140625	0.15625	ROS488_ICAM555_VECad647_placa4_Plate_D_p00_0_D02f11d0.TIF	ROS488_ICAM555_VECad647_placa4_Plate_D_p00_0_D02f11d2.TIF	label.ROS488_ICAM555_VECad647_placa4_Plate_D_p00_0_D02f11d0.TIF	ROS488_ICAM555_VECad647_placa4_Plate_D_p00_0_D02f11d1.TIF	ROS488_ICAM555_VECad647_placa4_Plate_D_p00_0_D02f11d3.TIF	0	0	0	0	0	132	1	1536	1536	1536	1536	1536	132	b'eLsScq2Isxntrw/WyCKjvw6qhw0NR/vrg7g4o1kUjfbXqRxFox32IRBJox32QR5BhlSKIFCLwg4AgmmaXg=='	0.0359996072947979	0.08135921508073807	0.08124902099370956	0.0097776465	0.0056109875	0.015916474	0.42852277	0.7154	0.44816118	0.0605786939462026
-1	-1	-1	-1	-1	122.0	0.0	0.0	2.703125	0.0	1.21875	35.453125	1.03125	0.015625	0.015625	0.015625	1.671875	0.40625	1.453125	0.140625	0.140625	ROS488_ICAM555_VECad647_placa4_Plate_D_p00_0_D03f00d0.TIF	ROS488_ICAM555_VECad647_placa4_Plate_D_p00_0_D03f00d2.TIF	label.ROS488_ICAM555_VECad647_placa4_Plate_D_p00_0_D03f00d0.TIF	ROS488_ICAM555_VECad647_placa4_Plate_D_p00_0_D03f00d1.TIF	ROS488_ICAM555_VECad647_placa4_Plate_D_p00_0_D03f00d3.TIF	0	0	0	0	0	133	1	1536	1536	1536	1536	1536	133	b'eLsScq2Isxntrw/WyCKjv+5iYDzaXx/cxRnNomi0v07lKBrtsA+BSBrtsA/yCDKkUgSBWhR2AHCMmlk='	0.029860787093639374	0.07574823498725891	0.06980470567941666	0.0053054895	0.00561098	0.010610983	0.42852277	0.7154	0.44816118	0.0540538082520167
-1	-1	-1	-1	-1	179.0	0.0	0.0	2.671875	0.0	1.21875	32.546875	1.015625	0.015625	0.015625	0.015625	2.265625	0.40625	1.453125	0.140625	0.15625	ROS488_ICAM555_VECad647_placa4_Plate_D_p00_0_D03f01d0.TIF	ROS488_ICAM555_VECad647_placa4_Plate_D_p00_0_D03f01d2.TIF	label.ROS488_ICAM555_VECad647_placa4_Plate_D_p00_0_D03f01d0.TIF	ROS488_ICAM555_VECad647_placa4_Plate_D_p00_0_D03f01d1.TIF	ROS488_ICAM555_VECad647_placa4_Plate_D_p00_0_D03f01d3.TIF	0	0	0	0	0	134	1	1536	1536	1536	1536	1536	134	b'eLsScq2Isxntrw/WyCKjv+5iYJxmYDjaXx/ExRnNomi0v07lKBrtsA+BSBrtsA/yCDKkUgSBWhR2AIJzml4='	0.03349960595369339	0.07574823498725891	0.07063803821802139	0.007805489	0.00561098	0.015083142	0.42852277	0.7154	0.44816118	0.0646372636159261
-1	-1	-1	-1	-1	109.0	0.0	0.0	2.65625	0.0	1.234375	34.515625	1.0	0.03125	0.015625	0.015625	1.609375	0.40625	1.453125	0.140625	0.15625	ROS488_ICAM555_VECad647_placa4_Plate_D_p00_0_D03f02d0.TIF	ROS488_ICAM555_VECad647_placa4_Plate_D_p00_0_D03f02d2.TIF	label.ROS488_ICAM555_VECad647_placa4_Plate_D_p00_0_D03f02d0.TIF	ROS488_ICAM555_VECad647_placa4_Plate_D_p00_0_D03f02d1.TIF	ROS488_ICAM555_VECad647_placa4_Plate_D_p00_0_D03f02d3.TIF	0	0	0	0	0	135	1	1536	1536	1536	1536	1536	135	b'eLsScq2Isxntrw/WyCKjv+5iYJxmYDTaXx/ExRnNomi0v07lKBrtsA+BSBrtsA/yCDKkUgSBWhR2AJRammM='	0.03349960595369339	0.07855372130870819	0.07594352960586548	0.0053054877	0.0056109875	0.010610983	0.42852277	0.7154	0.44816118	0.056139285365740456
-1	-1	-1	-1	-1	125.0	0.0	0.0	2.6875	0.0	1.203125	29.359375	1.015625	0.015625	0.015625	0.03125	1.734375	0.40625	1.453125	0.140625	0.15625	ROS488_ICAM555_VECad647_placa4_Plate_D_p00_0_D03f03d0.TIF	ROS488_ICAM555_VECad647_placa4_Plate_D_p00_0_D03f03d2.TIF	label.ROS488_ICAM555_VECad647_placa4_Plate_D_p00_0_D03f03d0.TIF	ROS488_ICAM555_VECad647_placa4_Plate_D_p00_0_D03f03d1.TIF	ROS488_ICAM555_VECad647_placa4_Plate_D_p00_0_D03f03d3.TIF	0	0	0	0	0	136	1	1536	1536	1536	1536	1536	136	b'eLsScq2Isxntrw/WyCKjv+5iYJxmYDzaXx/ExRnNomi0v07lKBrtsA+BSBrtsA/yCDKkUgSBWhR2AKZBmmg='	0.029860787093639374	0.07574823498725891	0.07063803821802139	0.006138822	0.0056109875	0.010610975	0.42852277	0.7154	0.44816118	0.055586785078048706
-1	-1	-1	-1	-1	78.0	0.0	0.0	2.6875	0.0	1.203125	30.984375	1.03125	0.015625	0.015625	0.015625	1.34375	0.390625	1.453125	0.140625	0.15625	ROS488_ICAM555_VECad647_placa4_Plate_D_p00_0_D03f04d0.TIF	ROS488_ICAM555_VECad647_placa4_Plate_D_p00_0_D03f04d2.TIF	label.ROS488_ICAM555_VECad647_placa4_Plate_D_p00_0_D03f04d0.TIF	ROS488_ICAM555_VECad647_placa4_Plate_D_p00_0_D03f04d1.TIF	ROS488_ICAM555_VECad647_placa4_Plate_D_p00_0_D03f04d3.TIF	0	0	0	0	0	137	1	1536	1536	1536	1536	1536	137	b'eLsScq2Isxntrw/WyCKjv+5iYJxmYDLaXx/ExRnNomi0v07lKBrtsA+BSBrtsA/yCDKkUgSBWhR2ALgomm0='	0.029860787093639374	0.08416470140218735	0.06980470567941666	0.0053054877	0.00561098	0.0069721565	0.42852277	0.7154	0.44816118	0.04688672721385956
-1	-1	-1	-1	-1	91.0	0.0	0.0	2.703125	0.0	1.203125	29.375	1.015625	0.015625	0.015625	0.03125	1.46875	0.40625	1.46875	0.125	0.140625	ROS488_ICAM555_VECad647_placa4_Plate_D_p00_0_D03f05d0.TIF	ROS488_ICAM555_VECad647_placa4_Plate_D_p00_0_D03f05d2.TIF	label.ROS488_ICAM555_VECad647_placa4_Plate_D_p00_0_D03f05d0.TIF	ROS488_ICAM555_VECad647_placa4_Plate_D_p00_0_D03f05d1.TIF	ROS488_ICAM555_VECad647_placa4_Plate_D_p00_0_D03f05d3.TIF	0	0	0	0	0	138	1	1536	1536	1536	1536	1536	138	b'eLsScq2Isxntrw/WyCKjv+5iYJxmYDraXx/ExRnNomi0v07lKBrtsA+BSBrtsA/yCDKkUgSBWhR2AMoPmnI='	0.029860787093639374	0.07574823498725891	0.06616587936878204	0.0053054895	0.00561098	0.00977765	0.42852277	0.7154	0.44816118	0.049063081542650856
-1	-1	-1	-1	-1	115.0	0.0	0.0	2.671875	0.0	1.21875	30.875	1.03125	0.015625	0.015625	0.015625	1.59375	0.40625	1.453125	0.140625	0.15625	ROS488_ICAM555_VECad647_placa4_Plate_D_p00_0_D03f06d0.TIF	ROS488_ICAM555_VECad647_placa4_Plate_D_p00_0_D03f06d2.TIF	label.ROS488_ICAM555_VECad647_placa4_Plate_D_p00_0_D03f06d0.TIF	ROS488_ICAM555_VECad647_placa4_Plate_D_p00_0_D03f06d1.TIF	ROS488_ICAM555_VECad647_placa4_Plate_D_p00_0_D03f06d3.TIF	0	0	0	0	0	139	1	1536	1536	1536	1536	1536	139	b'eLsScq2Isxntrw/WyCKjv+5iYJxmYDbaXx/ExRnNomi0v07lKBrtsA+BSBrtsA/yCDKkUgSBWhR2ANv2mnc='	0.03349960595369339	0.08416470140218735	0.06533254683017731	0.0053054877	0.00561098	0.006972164	0.42852277	0.7154	0.44816118	0.05199278394381205
-1	-1	-1	-1	-1	121.0	0.0	0.0	2.671875	0.0	1.21875	29.046875	1.015625	0.015625	0.015625	0.015625	1.65625	0.40625	1.453125	0.140625	0.140625	ROS488_ICAM555_VECad647_placa4_Plate_D_p00_0_D03f07d0.TIF	ROS488_ICAM555_VECad647_placa4_Plate_D_p00_0_D03f07d2.TIF	label.ROS488_ICAM555_VECad647_placa4_Plate_D_p00_0_D03f07d0.TIF	ROS488_ICAM555_VECad647_placa4_Plate_D_p00_0_D03f07d1.TIF	ROS488_ICAM555_VECad647_placa4_Plate_D_p00_0_D03f07d3.TIF	0	0	0	0	0	140	1	1536	1536	1536	1536	1536	140	b'eLsScq2Isxntrw/WyCKjv+5iYJxmYD7aXx/ExRnNomi0v07lKBrtsA+BSBrtsA/yCDKkUgSBWhR2AO3dmnw='	0.029860787093639374	0.07574823498725891	0.06533254683017731	0.0053054895	0.00561098	0.010610983	0.42852277	0.7154	0.44816118	0.05577323834101359
-1	-1	-1	-1	-1	100.0	0.0	0.0	2.625	0.0	1.21875	32.5	1.0	0.015625	0.015625	0.015625	1.578125	0.390625	1.46875	0.140625	0.15625	ROS488_ICAM555_VECad647_placa4_Plate_D_p00_0_D03f08d0.TIF	ROS488_ICAM555_VECad647_placa4_Plate_D_p00_0_D03f08d2.TIF	label.ROS488_ICAM555_VECad647_placa4_Plate_D_p00_0_D03f08d0.TIF	ROS488_ICAM555_VECad647_placa4_Plate_D_p00_0_D03f08d1.TIF	ROS488_ICAM555_VECad647_placa4_Plate_D_p00_0_D03f08d3.TIF	0	0	0	0	0	141	1	1536	1536	1536	1536	1536	141	b'eLsScq2Isxntrw/WyCKjv+5iYJxmYDHaXx/ExRnNomi0v07lKBrtsA+BSBrtsA/yCDKkUgSBWhR2AP/EmoE='	0.029860787093639374	0.07574823498725891	0.06980470567941666	0.0053054877	0.00561098	0.00977765	0.42852277	0.7154	0.44816118	0.055749475955963135
-1	-1	-1	-1	-1	109.0	0.0	0.0	2.640625	0.0	1.203125	31.40625	1.015625	0.03125	0.015625	0.015625	1.71875	0.40625	1.453125	0.125	0.140625	ROS488_ICAM555_VECad647_placa4_Plate_D_p00_0_D03f09d0.TIF	ROS488_ICAM555_VECad647_placa4_Plate_D_p00_0_D03f09d2.TIF	label.ROS488_ICAM555_VECad647_placa4_Plate_D_p00_0_D03f09d0.TIF	ROS488_ICAM555_VECad647_placa4_Plate_D_p00_0_D03f09d1.TIF	ROS488_ICAM555_VECad647_placa4_Plate_D_p00_0_D03f09d3.TIF	0	0	0	0	0	142	1	1536	1536	1536	1536	1536	142	b'eLsScq2Isxntrw/WyCKjv+5iYJxmYDnaXx/ExRnNomi0v07lKBrtsA+BSBrtsA/yCDKkUgSBWhR2ABG6moY='	0.03349960595369339	0.08135921508073807	0.07063803821802139	0.0053054877	0.0056109875	0.00977765	0.42852277	0.7154	0.44816118	0.05749623974164327
-1	-1	-1	-1	-1	133.0	0.0	0.0	2.703125	0.0	1.21875	36.734375	1.0	0.015625	0.03125	0.015625	1.90625	0.40625	1.453125	0.15625	0.140625	ROS488_ICAM555_VECad647_placa4_Plate_D_p00_0_D03f10d0.TIF	ROS488_ICAM555_VECad647_placa4_Plate_D_p00_0_D03f10d2.TIF	label.ROS488_ICAM555_VECad647_placa4_Plate_D_p00_0_D03f10d0.TIF	ROS488_ICAM555_VECad647_placa4_Plate_D_p00_0_D03f10d1.TIF	ROS488_ICAM555_VECad647_placa4_Plate_D_p00_0_D03f10d3.TIF	0	0	0	0	0	143	1	1536	1536	1536	1536	1536	143	b'eLsScq2Isxntrw/WyCKjv+5iYJxmONpfH8zFGc2iaLS/TuUoGu2wD4FIGu2wD/IIMqRSBIFaFHYAgniaXg=='	0.029860787093639374	0.07574823498725891	0.06980470567941666	0.006138822	0.0056109875	0.010610983	0.42852277	0.7154	0.44816118	0.05828083058198293
-1	-1	-1	-1	-1	123.0	0.0	0.0	2.6875	0.0	1.21875	37.921875	1.046875	0.015625	0.015625	0.03125	1.828125	0.421875	1.453125	0.140625	0.15625	ROS488_ICAM555_VECad647_placa4_Plate_D_p00_0_D03f11d0.TIF	ROS488_ICAM555_VECad647_placa4_Plate_D_p00_0_D03f11d2.TIF	label.ROS488_ICAM555_VECad647_placa4_Plate_D_p00_0_D03f11d0.TIF	ROS488_ICAM555_VECad647_placa4_Plate_D_p00_0_D03f11d1.TIF	ROS488_ICAM555_VECad647_placa4_Plate_D_p00_0_D03f11d3.TIF	0	0	0	0	0	144	1	1536	1536	1536	1536	1536	144	b'eLsScq2Isxntrw/WyCKjv+5iYJxmaDjaXx/ExRnNomi0v07lKBrtsA+BSBrtsA/yCDKkUgSBWhR2AJRfmmM='	0.03516627475619316	0.08416470140218735	0.08124902099370956	0.006138824	0.0056109875	0.011444323	0.42852277	0.7154	0.44816118	0.05926970144112905
-1	-1	-1	-1	-1	491.0	0.0	0.0	2.71875	0.0	1.21875	45.796875	1.015625	0.015625	0.015625	0.03125	2.8125	0.40625	1.453125	0.15625	0.140625	ROS488_ICAM555_VECad647_placa4_Plate_D_p00_0_D04f00d0.TIF	ROS488_ICAM555_VECad647_placa4_Plate_D_p00_0_D04f00d2.TIF	label.ROS488_ICAM555_VECad647_placa4_Plate_D_p00_0_D04f00d0.TIF	ROS488_ICAM555_VECad647_placa4_Plate_D_p00_0_D04f00d1.TIF	ROS488_ICAM555_VECad647_placa4_Plate_D_p00_0_D04f00d3.TIF	0	0	0	0	0	145	1	1536	1536	1536	1536	1536	145	b'eLsScq2Isxntrw/WyCKjv+5iYDLaXx/cxRnNomi0v07lKBrtsA+BSBrtsA/yCDKkUgSBWhR2AIKCml4='	0.03516627475619316	0.07574823498725891	0.07147137820720673	0.018416472	0.008416474	0.030999616	0.42852277	0.7154	0.44816118	0.06768059233824412
-1	-1	-1	-1	-1	450.0	0.0	0.0	2.671875	0.0	1.21875	44.0	1.015625	0.015625	0.015625	0.03125	2.6875	0.40625	1.46875	0.140625	0.15625	ROS488_ICAM555_VECad647_placa4_Plate_D_p00_0_D04f01d0.TIF	ROS488_ICAM555_VECad647_placa4_Plate_D_p00_0_D04f01d2.TIF	label.ROS488_ICAM555_VECad647_placa4_Plate_D_p00_0_D04f01d0.TIF	ROS488_ICAM555_VECad647_placa4_Plate_D_p00_0_D04f01d1.TIF	ROS488_ICAM555_VECad647_placa4_Plate_D_p00_0_D04f01d3.TIF	0	0	0	0	0	146	1	1536	1536	1536	1536	1536	146	b'eLsScq2Isxntrw/WyCKjv+5iYJJmYDjaXx/ExRnNomi0v07lKBrtsA+BSBrtsA/yCDKkUgSBWhR2AJRpmmM='	0.03516627475619316	0.07574823498725891	0.07147137820720673	0.016749807	0.00561098	0.024860792	0.42852277	0.7154	0.44816118	0.06492847700913747
-1	-1	-1	-1	-1	507.0	0.0	0.0	2.75	0.0	1.234375	53.1875	1.0	0.015625	0.015625	0.015625	2.765625	0.40625	1.453125	0.140625	0.15625	ROS488_ICAM555_VECad647_placa4_Plate_D_p00_0_D04f02d0.TIF	ROS488_ICAM555_VECad647_placa4_Plate_D_p00_0_D04f02d2.TIF	label.ROS488_ICAM555_VECad647_placa4_Plate_D_p00_0_D04f02d0.TIF	ROS488_ICAM555_VECad647_placa4_Plate_D_p00_0_D04f02d1.TIF	ROS488_ICAM555_VECad647_placa4_Plate_D_p00_0_D04f02d3.TIF	0	0	0	0	0	147	1	1536	1536	1536	1536	1536	147	b'eLsScq2Isxntrw/WyCKjv+5iYJJmYDTaXx/ExRnNomi0v07lKBrtsA+BSBrtsA/yCDKkUgSBWhR2AKZQmmg='	0.03963842988014221	0.07855372130870819	0.08738784492015839	0.022055294	0.008416474	0.02819413	0.42852277	0.7154	0.44816118	0.07430155575275421
-1	-1	-1	-1	-1	478.0	0.0	0.0	2.75	0.0	1.21875	52.953125	1.0	0.015625	0.015625	0.015625	2.734375	0.40625	1.453125	0.140625	0.140625	ROS488_ICAM555_VECad647_placa4_Plate_D_p00_0_D04f03d0.TIF	ROS488_ICAM555_VECad647_placa4_Plate_D_p00_0_D04f03d2.TIF	label.ROS488_ICAM555_VECad647_placa4_Plate_D_p00_0_D04f03d0.TIF	ROS488_ICAM555_VECad647_placa4_Plate_D_p00_0_D04f03d1.TIF	ROS488_ICAM555_VECad647_placa4_Plate_D_p00_0_D04f03d3.TIF	0	0	0	0	0	148	1	1536	1536	1536	1536	1536	148	b'eLsScq2Isxntrw/WyCKjv+5iYJJmYDzaXx/ExRnNomi0v07lKBrtsA+BSBrtsA/yCDKkUgSBWhR2ALg3mm0='	0.03963842988014221	0.07855372130870819	0.08124902099370956	0.021221962	0.008416474	0.028194115	0.42852277	0.7154	0.44816118	0.07271551092465718
-1	-1	-1	-1	-1	499.0	0.0	0.0	2.734375	0.0	1.21875	50.96875	0.984375	0.015625	0.015625	0.015625	2.859375	0.40625	1.453125	0.15625	0.140625	ROS488_ICAM555_VECad647_placa4_Plate_D_p00_0_D04f04d0.TIF	ROS488_ICAM555_VECad647_placa4_Plate_D_p00_0_D04f04d2.TIF	label.ROS488_ICAM555_VECad647_placa4_Plate_D_p00_0_D04f04d0.TIF	ROS488_ICAM555_VECad647_placa4_Plate_D_p00_0_D04f04d1.TIF	ROS488_ICAM555_VECad647_placa4_Plate_D_p00_0_D04f04d3.TIF	0	0	0	0	0	149	1	1536	1536	1536	1536	1536	149	b'eLsScq2Isxntrw/WyCKjv+5iYJJmYDLaXx/ExRnNomi0v07lKBrtsA+BSBrtsA/yCDKkUgSBWhR2AMoemnI='	0.04047176241874695	0.08416470140218735	0.08124902099370956	0.02038863	0.0056109875	0.032666266	0.42852277	0.7154	0.44816118	0.0700980971256892
-1	-1	-1	-1	-1	468.0	0.0	0.0	2.71875	0.0	1.203125	48.90625	1.015625	0.015625	0.015625	0.015625	2.8125	0.40625	1.453125	0.15625	0.140625	ROS488_ICAM555_VECad647_placa4_Plate_D_p00_0_D04f05d0.TIF	ROS488_ICAM555_VECad647_placa4_Plate_D_p00_0_D04f05d2.TIF	label.ROS488_ICAM555_VECad647_placa4_Plate_D_p00_0_D04f05d0.TIF	ROS488_ICAM555_VECad647_placa4_Plate_D_p00_0_D04f05d1.TIF	ROS488_ICAM555_VECad647_placa4_Plate_D_p00_0_D04f05d3.TIF	0	0	0	0	0	150	1	1536	1536	1536	1536	1536	150	b'eLsScq2Isxntrw/WyCKjv+5iYJJmYDraXx/ExRnNomi0v07lKBrtsA+BSBrtsA/yCDKkUgSBWhR2ANwFmnc='	0.0359996072947979	0.07855372130870819	0.07511019706726074	0.01758314	0.0056109875	0.0309996	0.42852277	0.7154	0.44816118	0.06542457640171051
-1	-1	-1	-1	-1	438.0	0.0	0.0	2.6875	0.0	1.234375	48.5625	1.0	0.03125	0.015625	0.015625	2.671875	0.40625	1.453125	0.140625	0.140625	ROS488_ICAM555_VECad647_placa4_Plate_D_p00_0_D04f06d0.TIF	ROS488_ICAM555_VECad647_placa4_Plate_D_p00_0_D04f06d2.TIF	label.ROS488_ICAM555_VECad647_placa4_Plate_D_p00_0_D04f06d0.TIF	ROS488_ICAM555_VECad647_placa4_Plate_D_p00_0_D04f06d1.TIF	ROS488_ICAM555_VECad647_placa4_Plate_D_p00_0_D04f06d3.TIF	0	0	0	0	0	151	1	1536	1536	1536	1536	1536	151	b'eLsScq2Isxntrw/WyCKjv+5iYJJmYDbaXx/ExRnNomi0v07lKBrtsA+BSBrtsA/yCDKkUgSBWhR2AO3smnw='	0.04047176241874695	0.08416470140218735	0.07511019706726074	0.02038863	0.0056109875	0.03183294	0.42852277	0.7154	0.44816118	0.07096470892429352
-1	-1	-1	-1	-1	446.0	0.0	0.0	2.6875	0.0	1.21875	46.875	1.0	0.015625	0.015625	0.015625	2.546875	0.40625	1.453125	0.140625	0.15625	ROS488_ICAM555_VECad647_placa4_Plate_D_p00_0_D04f07d0.TIF	ROS488_ICAM555_VECad647_placa4_Plate_D_p00_0_D04f07d2.TIF	label.ROS488_ICAM555_VECad647_placa4_Plate_D_p00_0_D04f07d0.TIF	ROS488_ICAM555_VECad647_placa4_Plate_D_p00_0_D04f07d1.TIF	ROS488_ICAM555_VECad647_placa4_Plate_D_p00_0_D04f07d3.TIF	0	0	0	0	0	152	1	1536	1536	1536	1536	1536	152	b'eLsScq2Isxntrw/WyCKjv+5iYJJmYD7aXx/ExRnNomi0v07lKBrtsA+BSBrtsA/yCDKkUgSBWhR2AP/TmoE='	0.03516627475619316	0.07855372130870819	0.06980470567941666	0.015083138	0.0056109875	0.021221958	0.42852277	0.7154	0.44816118	0.06841416160265605
-1	-1	-1	-1	-1	422.0	0.0	0.0	2.703125	0.0	1.21875	39.828125	1.03125	0.015625	0.015625	0.03125	2.671875	0.421875	1.453125	0.140625	0.15625	ROS488_ICAM555_VECad647_placa4_Plate_D_p00_0_D04f08d0.TIF	ROS488_ICAM555_VECad647_placa4_Plate_D_p00_0_D04f08d2.TIF	label.ROS488_ICAM555_VECad647_placa4_Plate_D_p00_0_D04f08d0.TIF	ROS488_ICAM555_VECad647_placa4_Plate_D_p00_0_D04f08d1.TIF	ROS488_ICAM555_VECad647_placa4_Plate_D_p00_0_D04f08d3.TIF	0	0	0	0	0	153	1	1536	1536	1536	1536	1536	153	b'eLsScq2Isxntrw/WyCKjv+5iYJJmYDHaXx/ExRnNomi0v07lKBrtsA+BSBrtsA/yCDKkUgSBWhR2ABHJmoY='	0.0359996072947979	0.07855372130870819	0.07147137820720673	0.016749807	0.0056109875	0.022055298	0.42852277	0.7154	0.44816118	0.06991759439309438
-1	-1	-1	-1	-1	488.0	0.0	0.0	2.734375	0.0	1.234375	48.296875	1.046875	0.015625	0.015625	0.015625	3.125	0.40625	1.46875	0.140625	0.140625	ROS488_ICAM555_VECad647_placa4_Plate_D_p00_0_D04f09d0.TIF	ROS488_ICAM555_VECad647_placa4_Plate_D_p00_0_D04f09d2.TIF	label.ROS488_ICAM555_VECad647_placa4_Plate_D_p00_0_D04f09d0.TIF	ROS488_ICAM555_VECad647_placa4_Plate_D_p00_0_D04f09d1.TIF	ROS488_ICAM555_VECad647_placa4_Plate_D_p00_0_D04f09d3.TIF	0	0	0	0	0	154	1	1536	1536	1536	1536	1536	154	b'eLsScq2Isxntrw/WyCKjv+5iYJJmYDnaXx/ExRnNomi0v07lKBrtsA+BSBrtsA/yCDKkUgSBWhR2ACOwmos='	0.04047176241874695	0.08135921508073807	0.07677686214447021	0.02652745	0.008416466	0.037138432	0.42852277	0.7154	0.44816118	0.07478290299574535
-1	-1	-1	-1	-1	469.0	0.0	0.0	2.71875	0.0	1.234375	49.53125	1.03125	0.015625	0.015625	0.015625	2.703125	0.40625	1.484375	0.15625	0.15625	ROS488_ICAM555_VECad647_placa4_Plate_D_p00_0_D04f10d0.TIF	ROS488_ICAM555_VECad647_placa4_Plate_D_p00_0_D04f10d2.TIF	label.ROS488_ICAM555_VECad647_placa4_Plate_D_p00_0_D04f10d0.TIF	ROS488_ICAM555_VECad647_placa4_Plate_D_p00_0_D04f10d1.TIF	ROS488_ICAM555_VECad647_placa4_Plate_D_p00_0_D04f10d3.TIF	0	0	0	0	0	155	1	1536	1536	1536	1536	1536	155	b'eLsScq2Isxntrw/WyCKjv+5iYJJmONpfH8zFGc2iaLS/TuUoGu2wD4FIGu2wD/IIMqRSBIFaFHYAlG6aYw=='	0.03516627475619316	0.07855372130870819	0.07511019706726074	0.015083138	0.008416466	0.024860792	0.42852277	0.7154	0.44816118	0.06337306400140126
-1	-1	-1	-1	-1	481.0	0.0	0.0	3.140625	0.0	1.375	48.796875	1.03125	0.015625	0.015625	0.03125	2.8125	0.421875	1.53125	0.1875	0.171875	ROS488_ICAM555_VECad647_placa4_Plate_D_p00_0_D04f11d0.TIF	ROS488_ICAM555_VECad647_placa4_Plate_D_p00_0_D04f11d2.TIF	label.ROS488_ICAM555_VECad647_placa4_Plate_D_p00_0_D04f11d0.TIF	ROS488_ICAM555_VECad647_placa4_Plate_D_p00_0_D04f11d1.TIF	ROS488_ICAM555_VECad647_placa4_Plate_D_p00_0_D04f11d3.TIF	0	0	0	0	0	156	1	1536	1536	1536	1536	1536	156	b'eLsScq2Isxntrw/WyCKjv+5iYJJmaDjaXx/ExRnNomi0v07lKBrtsA+BSBrtsA/yCDKkUgSBWhR2AKZVmmg='	0.04047176241874695	0.08416470140218735	0.09269333630800247	0.02038863	0.008416466	0.030999616	0.42852277	0.7154	0.44816118	0.07088499267896016
-1	-1	-1	-1	-1	416.0	0.0	0.0	2.703125	0.0	1.203125	58.90625	1.0	0.015625	0.015625	0.015625	3.078125	0.40625	1.46875	0.140625	0.15625	ROS488_ICAM555_VECad647_placa4_Plate_D_p00_0_D05f00d0.TIF	ROS488_ICAM555_VECad647_placa4_Plate_D_p00_0_D05f00d2.TIF	label.ROS488_ICAM555_VECad647_placa4_Plate_D_p00_0_D05f00d0.TIF	ROS488_ICAM555_VECad647_placa4_Plate_D_p00_0_D05f00d1.TIF	ROS488_ICAM555_VECad647_placa4_Plate_D_p00_0_D05f00d3.TIF	0	0	0	0	0	157	1	1536	1536	1536	1536	1536	157	b'eLsScq2Isxntrw/WyCKjv+5iYDraXx/cxRnNomi0v07lKBrtsA+BSBrtsA/yCDKkUgSBWhR2AJR4mmM='	0.03963842988014221	0.07574823498725891	0.08572117984294891	0.02288863	0.00561098	0.03433293	0.42852277	0.7154	0.44816118	0.06674923499425252
-1	-1	-1	-1	-1	382.0	0.0	0.0	2.71875	0.0	1.21875	57.4375	1.15625	0.03125	0.015625	0.015625	3.40625	0.40625	1.453125	0.15625	0.140625	ROS488_ICAM555_VECad647_placa4_Plate_D_p00_0_D05f01d0.TIF	ROS488_ICAM555_VECad647_placa4_Plate_D_p00_0_D05f01d2.TIF	label.ROS488_ICAM555_VECad647_placa4_Plate_D_p00_0_D05f01d0.TIF	ROS488_ICAM555_VECad647_placa4_Plate_D_p00_0_D05f01d1.TIF	ROS488_ICAM555_VECad647_placa4_Plate_D_p00_0_D05f01d3.TIF	0	0	0	0	0	158	1	1536	1536	1536	1536	1536	158	b'eLsScq2Isxntrw/WyCKjv+5iYJpmYDjaXx/ExRnNomi0v07lKBrtsA+BSBrtsA/yCDKkUgSBWhR2AKZfmmg='	0.03516627475619316	0.07294274121522903	0.07677686214447021	0.018416476	0.00561098	0.0309996	0.42852277	0.7154	0.44816118	0.06352125604947408
-1	-1	-1	-1	-1	344.0	0.0	0.0	2.71875	0.0	1.234375	53.53125	1.015625	0.015625	0.015625	0.015625	3.015625	0.421875	1.46875	0.15625	0.140625	ROS488_ICAM555_VECad647_placa4_Plate_D_p00_0_D05f02d0.TIF	ROS488_ICAM555_VECad647_placa4_Plate_D_p00_0_D05f02d2.TIF	label.ROS488_ICAM555_VECad647_placa4_Plate_D_p00_0_D05f02d0.TIF	ROS488_ICAM555_VECad647_placa4_Plate_D_p00_0_D05f02d1.TIF	ROS488_ICAM555_VECad647_placa4_Plate_D_p00_0_D05f02d3.TIF	0	0	0	0	0	159	1	1536	1536	1536	1536	1536	159	b'eLsScq2Isxntrw/WyCKjv+5iYJpmYDTaXx/ExRnNomi0v07lKBrtsA+BSBrtsA/yCDKkUgSBWhR2ALhGmm0='	0.03963842988014221	0.07294274121522903	0.08738784492015839	0.022055294	0.00561098	0.032666266	0.42852277	0.7154	0.44816118	0.06997016568978627
-1	-1	-1	-1	-1	395.0	0.0	0.0	3.046875	0.0	1.484375	48.90625	1.015625	0.015625	0.015625	0.015625	3.15625	0.484375	1.625	0.15625	0.171875	ROS488_ICAM555_VECad647_placa4_Plate_D_p00_0_D05f03d0.TIF	ROS488_ICAM555_VECad647_placa4_Plate_D_p00_0_D05f03d2.TIF	label.ROS488_ICAM555_VECad647_placa4_Plate_D_p00_0_D05f03d0.TIF	ROS488_ICAM555_VECad647_placa4_Plate_D_p00_0_D05f03d1.TIF	ROS488_ICAM555_VECad647_placa4_Plate_D_p00_0_D05f03d3.TIF	0	0	0	0	0	160	1	1536	1536	1536	1536	1536	160	b'eLsScq2Isxntrw/WyCKjv+5iYJpmYDzaXx/ExRnNomi0v07lKBrtsA+BSBrtsA/yCDKkUgSBWhR2AMotmnI='	0.03963842988014221	0.07574823498725891	0.08124902099370956	0.02288863	0.0056109875	0.0363051	0.42852277	0.7154	0.44816118	0.06996652980645497
-1	-1	-1	-1	-1	388.0	0.0	0.0	2.71875	0.0	1.21875	53.15625	1.015625	0.015625	0.015625	0.015625	2.765625	0.40625	1.453125	0.15625	0.140625	ROS488_ICAM555_VECad647_placa4_Plate_D_p00_0_D05f04d0.TIF	ROS488_ICAM555_VECad647_placa4_Plate_D_p00_0_D05f04d2.TIF	label.ROS488_ICAM555_VECad647_placa4_Plate_D_p00_0_D05f04d0.TIF	ROS488_ICAM555_VECad647_placa4_Plate_D_p00_0_D05f04d1.TIF	ROS488_ICAM555_VECad647_placa4_Plate_D_p00_0_D05f04d3.TIF	0	0	0	0	0	161	1	1536	1536	1536	1536	1536	161	b'eLsScq2Isxntrw/WyCKjv+5iYJpmYDLaXx/ExRnNomi0v07lKBrtsA+BSBrtsA/yCDKkUgSBWhR2ANwUmnc='	0.03963842988014221	0.08416470140218735	0.07594352960586548	0.01758314	0.0056109875	0.037138432	0.42852277	0.7154	0.44816118	0.06357889870802562
-1	-1	-1	-1	-1	410.0	0.0	0.0	3.046875	0.0	1.328125	53.46875	1.21875	0.015625	0.015625	0.03125	3.484375	0.53125	1.59375	0.171875	0.203125	ROS488_ICAM555_VECad647_placa4_Plate_D_p00_0_D05f05d0.TIF	ROS488_ICAM555_VECad647_placa4_Plate_D_p00_0_D05f05d2.TIF	label.ROS488_ICAM555_VECad647_placa4_Plate_D_p00_0_D05f05d0.TIF	ROS488_ICAM555_VECad647_placa4_Plate_D_p00_0_D05f05d1.TIF	ROS488_ICAM555_VECad647_placa4_Plate_D_p00_0_D05f05d3.TIF	0	0	0	0	0	162	1	1536	1536	1536	1536	1536	162	b'eLsScq2Isxntrw/WyCKjv+5iYJpmYDraXx/ExRnNomi0v07lKBrtsA+BSBrtsA/yCDKkUgSBWhR2AO37mnw='	0.03516627475619316	0.07574823498725891	0.07511019706726074	0.0167498	0.00561098	0.03183294	0.42852277	0.7154	0.44816118	0.06066050628821055
-1	-1	-1	-1	-1	351.0	0.0	0.0	2.703125	0.0	1.28125	49.953125	1.03125	0.015625	0.03125	0.015625	2.71875	0.421875	1.578125	0.171875	0.1875	ROS488_ICAM555_VECad647_placa4_Plate_D_p00_0_D05f06d0.TIF	ROS488_ICAM555_VECad647_placa4_Plate_D_p00_0_D05f06d2.TIF	label.ROS488_ICAM555_VECad647_placa4_Plate_D_p00_0_D05f06d0.TIF	ROS488_ICAM555_VECad647_placa4_Plate_D_p00_0_D05f06d1.TIF	ROS488_ICAM555_VECad647_placa4_Plate_D_p00_0_D05f06d3.TIF	0	0	0	0	0	163	1	1536	1536	1536	1536	1536	163	b'eLsScq2Isxntrw/WyCKjv+5iYJpmYDbaXx/ExRnNomi0v07lKBrtsA+BSBrtsA/yCDKkUgSBWhR2AP/imoE='	0.03963842988014221	0.08416470140218735	0.07063803821802139	0.016749807	0.0056109875	0.031832933	0.42852277	0.7154	0.44816118	0.06353917221228282
-1	-1	-1	-1	-1	367.0	0.0	0.0	3.125	0.0	1.40625	49.171875	1.015625	0.015625	0.015625	0.015625	2.984375	0.515625	1.625	0.171875	0.171875	ROS488_ICAM555_VECad647_placa4_Plate_D_p00_0_D05f07d0.TIF	ROS488_ICAM555_VECad647_placa4_Plate_D_p00_0_D05f07d2.TIF	label.ROS488_ICAM555_VECad647_placa4_Plate_D_p00_0_D05f07d0.TIF	ROS488_ICAM555_VECad647_placa4_Plate_D_p00_0_D05f07d1.TIF	ROS488_ICAM555_VECad647_placa4_Plate_D_p00_0_D05f07d3.TIF	0	0	0	0	0	164	1	1536	1536	1536	1536	1536	164	b'eLsScq2Isxntrw/WyCKjv+5iYJpmYD7aXx/ExRnNomi0v07lKBrtsA+BSBrtsA/yCDKkUgSBWhR2ABHYmoY='	0.0359996072947979	0.07574823498725891	0.06616587936878204	0.018416476	0.00561098	0.02652745	0.42852277	0.7154	0.44816118	0.06716585159301758
-1	-1	-1	-1	-1	389.0	0.0	0.0	3.0	0.0	1.40625	51.9375	1.15625	0.015625	0.03125	0.015625	3.65625	0.421875	1.46875	0.140625	0.15625	ROS488_ICAM555_VECad647_placa4_Plate_D_p00_0_D05f08d0.TIF	ROS488_ICAM555_VECad647_placa4_Plate_D_p00_0_D05f08d2.TIF	label.ROS488_ICAM555_VECad647_placa4_Plate_D_p00_0_D05f08d0.TIF	ROS488_ICAM555_VECad647_placa4_Plate_D_p00_0_D05f08d1.TIF	ROS488_ICAM555_VECad647_placa4_Plate_D_p00_0_D05f08d3.TIF	0	0	0	0	0	165	1	1536	1536	1536	1536	1536	165	b'eLsScq2Isxntrw/WyCKjv+5iYJpmYDHaXx/ExRnNomi0v07lKBrtsA+BSBrtsA/yCDKkUgSBWhR2ACO/mos='	0.03963842988014221	0.07855372130870819	0.07511019706726074	0.026527453	0.0056109875	0.036305085	0.42852277	0.7154	0.44816118	0.07103206713994344
-1	-1	-1	-1	-1	377.0	0.0	0.0	3.109375	0.0	1.4375	54.515625	1.125	0.015625	0.015625	0.03125	2.796875	0.40625	1.46875	0.140625	0.140625	ROS488_ICAM555_VECad647_placa4_Plate_D_p00_0_D05f09d0.TIF	ROS488_ICAM555_VECad647_placa4_Plate_D_p00_0_D05f09d2.TIF	label.ROS488_ICAM555_VECad647_placa4_Plate_D_p00_0_D05f09d0.TIF	ROS488_ICAM555_VECad647_placa4_Plate_D_p00_0_D05f09d1.TIF	ROS488_ICAM555_VECad647_placa4_Plate_D_p00_0_D05f09d3.TIF	0	0	0	0	0	166	1	1536	1536	1536	1536	1536	166	b'eLsScq2Isxntrw/WyCKjv+5iYJpmYDnaXx/ExRnNomi0v07lKBrtsA+BSBrtsA/yCDKkUgSBWhR2ADWmmpA='	0.04047176241874695	0.08135921508073807	0.08041568100452423	0.023721963	0.0056109875	0.035471767	0.42852277	0.7154	0.44816118	0.06976495186487834
-1	-1	-1	-1	-1	375.0	0.0	0.0	2.8125	0.0	1.421875	55.203125	1.203125	0.03125	0.03125	0.015625	3.359375	0.515625	1.59375	0.171875	0.171875	ROS488_ICAM555_VECad647_placa4_Plate_D_p00_0_D05f10d0.TIF	ROS488_ICAM555_VECad647_placa4_Plate_D_p00_0_D05f10d2.TIF	label.ROS488_ICAM555_VECad647_placa4_Plate_D_p00_0_D05f10d0.TIF	ROS488_ICAM555_VECad647_placa4_Plate_D_p00_0_D05f10d1.TIF	ROS488_ICAM555_VECad647_placa4_Plate_D_p00_0_D05f10d3.TIF	0	0	0	0	0	167	1	1536	1536	1536	1536	1536	167	b'eLsScq2Isxntrw/WyCKjv+5iYJpmONpfH8zFGc2iaLS/TuUoGu2wD4FIGu2wD/IIMqRSBIFaFHYApmSaaA=='	0.0359996072947979	0.07574823498725891	0.0820823535323143	0.018416472	0.0056109875	0.031832933	0.42852277	0.7154	0.44816118	0.06339617073535919
-1	-1	-1	-1	-1	358.0	0.0	0.0	2.734375	0.0	1.234375	55.015625	1.046875	0.015625	0.015625	0.015625	2.578125	0.40625	1.46875	0.140625	0.15625	ROS488_ICAM555_VECad647_placa4_Plate_D_p00_0_D05f11d0.TIF	ROS488_ICAM555_VECad647_placa4_Plate_D_p00_0_D05f11d2.TIF	label.ROS488_ICAM555_VECad647_placa4_Plate_D_p00_0_D05f11d0.TIF	ROS488_ICAM555_VECad647_placa4_Plate_D_p00_0_D05f11d1.TIF	ROS488_ICAM555_VECad647_placa4_Plate_D_p00_0_D05f11d3.TIF	0	0	0	0	0	168	1	1536	1536	1536	1536	1536	168	b'eLsScq2Isxntrw/WyCKjv+5iYJpmaDjaXx/ExRnNomi0v07lKBrtsA+BSBrtsA/yCDKkUgSBWhR2ALhLmm0='	0.04047176241874695	0.08135921508073807	0.08738784492015839	0.02038863	0.0056109875	0.0309996	0.42852277	0.7154	0.44816118	0.06741535166899364
-1	-1	-1	-1	-1	334.0	0.0	0.0	2.734375	0.0	1.328125	46.625	1.15625	0.03125	0.015625	0.03125	3.390625	0.515625	1.578125	0.15625	0.171875	ROS488_ICAM555_VECad647_placa4_Plate_D_p00_0_D06f00d0.TIF	ROS488_ICAM555_VECad647_placa4_Plate_D_p00_0_D06f00d2.TIF	label.ROS488_ICAM555_VECad647_placa4_Plate_D_p00_0_D06f00d0.TIF	ROS488_ICAM555_VECad647_placa4_Plate_D_p00_0_D06f00d1.TIF	ROS488_ICAM555_VECad647_placa4_Plate_D_p00_0_D06f00d3.TIF	0	0	0	0	0	169	1	1536	1536	1536	1536	1536	169	b'eLsScq2Isxntrw/WyCKjv+5iYDbaXx/cxRnNomi0v07lKBrtsA+BSBrtsA/yCDKkUgSBWhR2AKZummg='	0.028194118291139603	0.07574823498725891	0.07511019706726074	0.004472155	0.00561098	0.026527457	0.42852277	0.7154	0.44816118	0.032009134689966835
-1	-1	-1	-1	-1	307.0	0.0	0.0	2.6875	0.0	1.3125	46.578125	1.03125	0.03125	0.015625	0.015625	2.40625	0.390625	1.484375	0.140625	0.15625	ROS488_ICAM555_VECad647_placa4_Plate_D_p00_0_D06f01d0.TIF	ROS488_ICAM555_VECad647_placa4_Plate_D_p00_0_D06f01d2.TIF	label.ROS488_ICAM555_VECad647_placa4_Plate_D_p00_0_D06f01d0.TIF	ROS488_ICAM555_VECad647_placa4_Plate_D_p00_0_D06f01d1.TIF	ROS488_ICAM555_VECad647_placa4_Plate_D_p00_0_D06f01d3.TIF	0	0	0	0	0	170	1	1536	1536	1536	1536	1536	170	b'eLsScq2Isxntrw/WyCKjv+5iYJZmYDjaXx/ExRnNomi0v07lKBrtsA+BSBrtsA/yCDKkUgSBWhR2ALhVmm0='	0.028194118291139603	0.07574823498725891	0.07677686214447021	0.004472155	0.00561098	0.02288863	0.42852277	0.7154	0.44816118	0.03238584597905477
-1	-1	-1	-1	-1	314.0	0.0	0.0	3.046875	0.0	1.375	40.453125	1.015625	0.015625	0.015625	0.015625	2.34375	0.421875	1.46875	0.140625	0.140625	ROS488_ICAM555_VECad647_placa4_Plate_D_p00_0_D06f02d0.TIF	ROS488_ICAM555_VECad647_placa4_Plate_D_p00_0_D06f02d2.TIF	label.ROS488_ICAM555_VECad647_placa4_Plate_D_p00_0_D06f02d0.TIF	ROS488_ICAM555_VECad647_placa4_Plate_D_p00_0_D06f02d1.TIF	ROS488_ICAM555_VECad647_placa4_Plate_D_p00_0_D06f02d3.TIF	0	0	0	0	0	171	1	1536	1536	1536	1536	1536	171	b'eLsScq2Isxntrw/WyCKjv+5iYJZmYDTaXx/ExRnNomi0v07lKBrtsA+BSBrtsA/yCDKkUgSBWhR2AMo8mnI='	0.028194118291139603	0.07855372130870819	0.08124902099370956	0.004472155	0.0056109875	0.01758314	0.42852277	0.7154	0.44816118	0.03327501565217972
-1	-1	-1	-1	-1	325.0	0.0	0.0	2.734375	0.0	1.21875	42.296875	1.1875	0.015625	0.015625	0.03125	2.921875	0.5	1.5625	0.140625	0.15625	ROS488_ICAM555_VECad647_placa4_Plate_D_p00_0_D06f03d0.TIF	ROS488_ICAM555_VECad647_placa4_Plate_D_p00_0_D06f03d2.TIF	label.ROS488_ICAM555_VECad647_placa4_Plate_D_p00_0_D06f03d0.TIF	ROS488_ICAM555_VECad647_placa4_Plate_D_p00_0_D06f03d1.TIF	ROS488_ICAM555_VECad647_placa4_Plate_D_p00_0_D06f03d3.TIF	0	0	0	0	0	172	1	1536	1536	1536	1536	1536	172	b'eLsScq2Isxntrw/WyCKjv+5iYJZmYDzaXx/ExRnNomi0v07lKBrtsA+BSBrtsA/yCDKkUgSBWhR2ANwjmnc='	0.028194118291139603	0.07855372130870819	0.07594352960586548	0.004472155	0.0056109875	0.02205529	0.42852277	0.7154	0.44816118	0.033075980842113495
-1	-1	-1	-1	-1	286.0	0.0	0.0	2.6875	0.0	1.203125	45.1875	1.046875	0.015625	0.015625	0.03125	2.3125	0.40625	1.46875	0.140625	0.15625	ROS488_ICAM555_VECad647_placa4_Plate_D_p00_0_D06f04d0.TIF	ROS488_ICAM555_VECad647_placa4_Plate_D_p00_0_D06f04d2.TIF	label.ROS488_ICAM555_VECad647_placa4_Plate_D_p00_0_D06f04d0.TIF	ROS488_ICAM555_VECad647_placa4_Plate_D_p00_0_D06f04d1.TIF	ROS488_ICAM555_VECad647_placa4_Plate_D_p00_0_D06f04d3.TIF	0	0	0	0	0	173	1	1536	1536	1536	1536	1536	173	b'eLsScq2Isxntrw/WyCKjv+5iYJZmYDLaXx/ExRnNomi0v07lKBrtsA+BSBrtsA/yCDKkUgSBWhR2AO4Kmnw='	0.029027452692389488	0.08416470140218735	0.07063803821802139	0.0036388189	0.00561098	0.025694117	0.42852277	0.7154	0.44816118	0.034222843746344246
-1	-1	-1	-1	-1	345.0	0.0	0.0	2.71875	0.0	1.234375	43.515625	1.03125	0.015625	0.015625	0.03125	3.015625	0.390625	1.484375	0.140625	0.140625	ROS488_ICAM555_VECad647_placa4_Plate_D_p00_0_D06f05d0.TIF	ROS488_ICAM555_VECad647_placa4_Plate_D_p00_0_D06f05d2.TIF	label.ROS488_ICAM555_VECad647_placa4_Plate_D_p00_0_D06f05d0.TIF	ROS488_ICAM555_VECad647_placa4_Plate_D_p00_0_D06f05d1.TIF	ROS488_ICAM555_VECad647_placa4_Plate_D_p00_0_D06f05d3.TIF	0	0	0	0	0	174	1	1536	1536	1536	1536	1536	174	b'eLsScq2Isxntrw/WyCKjv+5iYJZmYDraXx/ExRnNomi0v07lKBrtsA+BSBrtsA/yCDKkUgSBWhR2AAAAmoE='	0.028194118291139603	0.07855372130870819	0.06980470567941666	0.004472155	0.0056109875	0.028194122	0.42852277	0.7154	0.44816118	0.0330446387330691
-1	-1	-1	-1	-1	278.0	0.0	0.0	2.65625	0.0	1.265625	43.203125	1.015625	0.015625	0.015625	0.015625	2.0	0.40625	1.453125	0.15625	0.140625	ROS488_ICAM555_VECad647_placa4_Plate_D_p00_0_D06f06d0.TIF	ROS488_ICAM555_VECad647_placa4_Plate_D_p00_0_D06f06d2.TIF	label.ROS488_ICAM555_VECad647_placa4_Plate_D_p00_0_D06f06d0.TIF	ROS488_ICAM555_VECad647_placa4_Plate_D_p00_0_D06f06d1.TIF	ROS488_ICAM555_VECad647_placa4_Plate_D_p00_0_D06f06d3.TIF	0	0	0	0	0	175	1	1536	1536	1536	1536	1536	175	b'eLsScq2Isxntrw/WyCKjv+5iYJZmYDbaXx/ExRnNomi0v07lKBrtsA+BSBrtsA/yCDKkUgSBWhR2ABHnmoY='	0.029027452692389488	0.08135921508073807	0.07511019706726074	0.0036388189	0.00561098	0.014249809	0.42852277	0.7154	0.44816118	0.03410381575425466
-1	-1	-1	-1	-1	319.0	0.0	0.0	2.71875	0.0	1.21875	41.09375	1.015625	0.015625	0.015625	0.015625	2.34375	0.421875	1.453125	0.140625	0.15625	ROS488_ICAM555_VECad647_placa4_Plate_D_p00_0_D06f07d0.TIF	ROS488_ICAM555_VECad647_placa4_Plate_D_p00_0_D06f07d2.TIF	label.ROS488_ICAM555_VECad647_placa4_Plate_D_p00_0_D06f07d0.TIF	ROS488_ICAM555_VECad647_placa4_Plate_D_p00_0_D06f07d1.TIF	ROS488_ICAM555_VECad647_placa4_Plate_D_p00_0_D06f07d3.TIF	0	0	0	0	0	176	1	1536	1536	1536	1536	1536	176	b'eLsScq2Isxntrw/WyCKjv+5iYJZmYD7aXx/ExRnNomi0v07lKBrtsA+BSBrtsA/yCDKkUgSBWhR2ACPOmos='	0.028194118291139603	0.07574823498725891	0.07147137820720673	0.004472155	0.0056109875	0.016749807	0.42852277	0.7154	0.44816118	0.03274151931206385
-1	-1	-1	-1	-1	308.0	0.0	0.0	2.6875	0.0	1.21875	45.453125	1.03125	0.015625	0.015625	0.015625	2.484375	0.4375	1.484375	0.140625	0.15625	ROS488_ICAM555_VECad647_placa4_Plate_D_p00_0_D06f08d0.TIF	ROS488_ICAM555_VECad647_placa4_Plate_D_p00_0_D06f08d2.TIF	label.ROS488_ICAM555_VECad647_placa4_Plate_D_p00_0_D06f08d0.TIF	ROS488_ICAM555_VECad647_placa4_Plate_D_p00_0_D06f08d1.TIF	ROS488_ICAM555_VECad647_placa4_Plate_D_p00_0_D06f08d3.TIF	0	0	0	0	0	177	1	1536	1536	1536	1536	1536	177	b'eLsScq2Isxntrw/WyCKjv+5iYJZmYDHaXx/ExRnNomi0v07lKBrtsA+BSBrtsA/yCDKkUgSBWhR2ADW1mpA='	0.028194118291139603	0.07574823498725891	0.07677686214447021	0.004472155	0.0056109875	0.025694124	0.42852277	0.7154	0.44816118	0.03370284785827001
-1	-1	-1	-1	-1	298.0	0.0	0.0	2.71875	0.0	1.234375	42.703125	1.046875	0.015625	0.015625	0.03125	2.34375	0.4375	1.53125	0.15625	0.15625	ROS488_ICAM555_VECad647_placa4_Plate_D_p00_0_D06f09d0.TIF	ROS488_ICAM555_VECad647_placa4_Plate_D_p00_0_D06f09d2.TIF	label.ROS488_ICAM555_VECad647_placa4_Plate_D_p00_0_D06f09d0.TIF	ROS488_ICAM555_VECad647_placa4_Plate_D_p00_0_D06f09d1.TIF	ROS488_ICAM555_VECad647_placa4_Plate_D_p00_0_D06f09d3.TIF	0	0	0	0	0	178	1	1536	1536	1536	1536	1536	178	b'eLsScq2Isxntrw/WyCKjv+5iYJZmYDnaXx/ExRnNomi0v07lKBrtsA+BSBrtsA/yCDKkUgSBWhR2AEecmpU='	0.029860787093639374	0.07574823498725891	0.08655451238155365	0.004472155	0.00561098	0.021221966	0.42852277	0.7154	0.44816118	0.035166372855504356
-1	-1	-1	-1	-1	299.0	0.0	0.0	2.9375	0.0	1.3125	40.765625	1.046875	0.015625	0.015625	0.015625	2.3125	0.421875	1.484375	0.140625	0.140625	ROS488_ICAM555_VECad647_placa4_Plate_D_p00_0_D06f10d0.TIF	ROS488_ICAM555_VECad647_placa4_Plate_D_p00_0_D06f10d2.TIF	label.ROS488_ICAM555_VECad647_placa4_Plate_D_p00_0_D06f10d0.TIF	ROS488_ICAM555_VECad647_placa4_Plate_D_p00_0_D06f10d1.TIF	ROS488_ICAM555_VECad647_placa4_Plate_D_p00_0_D06f10d3.TIF	0	0	0	0	0	179	1	1536	1536	1536	1536	1536	179	b'eLsScq2Isxntrw/WyCKjv+5iYJZmONpfH8zFGc2iaLS/TuUoGu2wD4FIGu2wD/IIMqRSBIFaFHYAuFqabQ=='	0.029027452692389488	0.07574823498725891	0.08738784492015839	0.0044721533	0.0056109875	0.024860784	0.42852277	0.7154	0.44816118	0.03417053818702698
-1	-1	-1	-1	-1	318.0	0.0	0.0	2.8125	0.0	1.28125	41.53125	1.015625	0.015625	0.015625	0.015625	2.375	0.421875	1.46875	0.140625	0.15625	ROS488_ICAM555_VECad647_placa4_Plate_D_p00_0_D06f11d0.TIF	ROS488_ICAM555_VECad647_placa4_Plate_D_p00_0_D06f11d2.TIF	label.ROS488_ICAM555_VECad647_placa4_Plate_D_p00_0_D06f11d0.TIF	ROS488_ICAM555_VECad647_placa4_Plate_D_p00_0_D06f11d1.TIF	ROS488_ICAM555_VECad647_placa4_Plate_D_p00_0_D06f11d3.TIF	0	0	0	0	0	180	1	1536	1536	1536	1536	1536	180	b'eLsScq2Isxntrw/WyCKjv+5iYJZmaDjaXx/ExRnNomi0v07lKBrtsA+BSBrtsA/yCDKkUgSBWhR2AMpBmnI='	0.029860787093639374	0.07574823498725891	0.08655451238155365	0.004472155	0.0056109875	0.021221966	0.42852277	0.7154	0.44816118	0.034852477411429085
-1	-1	-1	-1	-1	224.0	0.0	0.0	2.71875	0.0	1.25	39.578125	1.171875	0.03125	0.015625	0.015625	2.796875	0.515625	1.65625	0.15625	0.140625	ROS488_ICAM555_VECad647_placa4_Plate_D_p00_0_D07f00d0.TIF	ROS488_ICAM555_VECad647_placa4_Plate_D_p00_0_D07f00d2.TIF	label.ROS488_ICAM555_VECad647_placa4_Plate_D_p00_0_D07f00d0.TIF	ROS488_ICAM555_VECad647_placa4_Plate_D_p00_0_D07f00d1.TIF	ROS488_ICAM555_VECad647_placa4_Plate_D_p00_0_D07f00d3.TIF	0	0	0	0	0	181	1	1536	1536	1536	1536	1536	181	b'eLsScq2Isxntrw/WyCKjv+5iYD7aXx/cxRnNomi0v07lKBrtsA+BSBrtsA/yCDKkUgSBWhR2ALhkmm0='	0.03349960595369339	0.07574823498725891	0.07511019706726074	0.010610977	0.00561098	0.021221966	0.42852277	0.7154	0.44816118	0.055495003859202065
-1	-1	-1	-1	-1	226.0	0.0	0.0	2.734375	0.0	1.21875	38.09375	1.046875	0.03125	0.015625	0.015625	2.140625	0.421875	1.546875	0.15625	0.15625	ROS488_ICAM555_VECad647_placa4_Plate_D_p00_0_D07f01d0.TIF	ROS488_ICAM555_VECad647_placa4_Plate_D_p00_0_D07f01d2.TIF	label.ROS488_ICAM555_VECad647_placa4_Plate_D_p00_0_D07f01d0.TIF	ROS488_ICAM555_VECad647_placa4_Plate_D_p00_0_D07f01d1.TIF	ROS488_ICAM555_VECad647_placa4_Plate_D_p00_0_D07f01d3.TIF	0	0	0	0	0	182	1	1536	1536	1536	1536	1536	182	b'eLsScq2Isxntrw/WyCKjv+5iYJ5mYDjaXx/ExRnNomi0v07lKBrtsA+BSBrtsA/yCDKkUgSBWhR2AMpLmnI='	0.034332942217588425	0.07294274121522903	0.06980470567941666	0.010610983	0.00561098	0.015916467	0.42852277	0.7154	0.44816118	0.05674091478188833
-1	-1	-1	-1	-1	264.0	0.0	0.0	2.75	0.0	1.28125	42.671875	1.015625	0.03125	0.015625	0.015625	2.40625	0.421875	1.46875	0.140625	0.15625	ROS488_ICAM555_VECad647_placa4_Plate_D_p00_0_D07f02d0.TIF	ROS488_ICAM555_VECad647_placa4_Plate_D_p00_0_D07f02d2.TIF	label.ROS488_ICAM555_VECad647_placa4_Plate_D_p00_0_D07f02d0.TIF	ROS488_ICAM555_VECad647_placa4_Plate_D_p00_0_D07f02d1.TIF	ROS488_ICAM555_VECad647_placa4_Plate_D_p00_0_D07f02d3.TIF	0	0	0	0	0	183	1	1536	1536	1536	1536	1536	183	b'eLsScq2Isxntrw/WyCKjv+5iYJ5mYDTaXx/ExRnNomi0v07lKBrtsA+BSBrtsA/yCDKkUgSBWhR2ANwymnc='	0.034332942217588425	0.07855372130870819	0.07594352960586548	0.010610975	0.0056109875	0.01758314	0.42852277	0.7154	0.44816118	0.059026286005973816
-1	-1	-1	-1	-1	257.0	0.0	0.0	2.921875	0.0	1.234375	47.625	1.078125	0.015625	0.03125	0.015625	2.890625	0.53125	1.59375	0.171875	0.171875	ROS488_ICAM555_VECad647_placa4_Plate_D_p00_0_D07f03d0.TIF	ROS488_ICAM555_VECad647_placa4_Plate_D_p00_0_D07f03d2.TIF	label.ROS488_ICAM555_VECad647_placa4_Plate_D_p00_0_D07f03d0.TIF	ROS488_ICAM555_VECad647_placa4_Plate_D_p00_0_D07f03d1.TIF	ROS488_ICAM555_VECad647_placa4_Plate_D_p00_0_D07f03d3.TIF	0	0	0	0	0	184	1	1536	1536	1536	1536	1536	184	b'eLsScq2Isxntrw/WyCKjv+5iYJ5mYDzaXx/ExRnNomi0v07lKBrtsA+BSBrtsA/yCDKkUgSBWhR2AO4Zmnw='	0.034332942217588425	0.07855372130870819	0.07147137820720673	0.010610975	0.0056109875	0.020388633	0.42852277	0.7154	0.44816118	0.0592238704363505
-1	-1	-1	-1	-1	232.0	0.0	0.0	2.71875	0.0	1.21875	40.75	1.09375	0.03125	0.03125	0.015625	2.390625	0.515625	1.609375	0.15625	0.1875	ROS488_ICAM555_VECad647_placa4_Plate_D_p00_0_D07f04d0.TIF	ROS488_ICAM555_VECad647_placa4_Plate_D_p00_0_D07f04d2.TIF	label.ROS488_ICAM555_VECad647_placa4_Plate_D_p00_0_D07f04d0.TIF	ROS488_ICAM555_VECad647_placa4_Plate_D_p00_0_D07f04d1.TIF	ROS488_ICAM555_VECad647_placa4_Plate_D_p00_0_D07f04d3.TIF	0	0	0	0	0	185	1	1536	1536	1536	1536	1536	185	b'eLsScq2Isxntrw/WyCKjv+5iYJ5mYDLaXx/ExRnNomi0v07lKBrtsA+BSBrtsA/yCDKkUgSBWhR2AAAPmoE='	0.03516627475619316	0.08697019517421722	0.07147137820720673	0.0078054927	0.0056109726	0.015916474	0.42852277	0.7154	0.44816118	0.0576424648364385
-1	-1	-1	-1	-1	277.0	0.0	0.0	2.75	0.0	1.234375	44.5625	1.15625	0.015625	0.03125	0.015625	2.921875	0.40625	1.453125	0.140625	0.140625	ROS488_ICAM555_VECad647_placa4_Plate_D_p00_0_D07f05d0.TIF	ROS488_ICAM555_VECad647_placa4_Plate_D_p00_0_D07f05d2.TIF	label.ROS488_ICAM555_VECad647_placa4_Plate_D_p00_0_D07f05d0.TIF	ROS488_ICAM555_VECad647_placa4_Plate_D_p00_0_D07f05d1.TIF	ROS488_ICAM555_VECad647_placa4_Plate_D_p00_0_D07f05d3.TIF	0	0	0	0	0	186	1	1536	1536	1536	1536	1536	186	b'eLsScq2Isxntrw/WyCKjv+5iYJ5mYDraXx/ExRnNomi0v07lKBrtsA+BSBrtsA/yCDKkUgSBWhR2ABH2moY='	0.034332942217588425	0.07855372130870819	0.07063803821802139	0.010610975	0.0056109875	0.01758314	0.42852277	0.7154	0.44816118	0.055896212657292686
-1	-1	-1	-1	-1	282.0	0.0	0.0	3.09375	0.0	1.375	42.21875	1.078125	0.03125	0.015625	0.015625	2.3125	0.40625	1.53125	0.15625	0.140625	ROS488_ICAM555_VECad647_placa4_Plate_D_p00_0_D07f06d0.TIF	ROS488_ICAM555_VECad647_placa4_Plate_D_p00_0_D07f06d2.TIF	label.ROS488_ICAM555_VECad647_placa4_Plate_D_p00_0_D07f06d0.TIF	ROS488_ICAM555_VECad647_placa4_Plate_D_p00_0_D07f06d1.TIF	ROS488_ICAM555_VECad647_placa4_Plate_D_p00_0_D07f06d3.TIF	0	0	0	0	0	187	1	1536	1536	1536	1536	1536	187	b'eLsScq2Isxntrw/WyCKjv+5iYJ5mYDbaXx/ExRnNomi0v07lKBrtsA+BSBrtsA/yCDKkUgSBWhR2ACPdmos='	0.034332942217588425	0.08416470140218735	0.06533254683017731	0.009777643	0.0056109875	0.015083134	0.42852277	0.7154	0.44816118	0.05630456407864889
-1	-1	-1	-1	-1	265.0	0.0	0.0	2.8125	0.0	1.265625	37.578125	1.03125	0.03125	0.015625	0.03125	2.578125	0.40625	1.453125	0.15625	0.140625	ROS488_ICAM555_VECad647_placa4_Plate_D_p00_0_D07f07d0.TIF	ROS488_ICAM555_VECad647_placa4_Plate_D_p00_0_D07f07d2.TIF	label.ROS488_ICAM555_VECad647_placa4_Plate_D_p00_0_D07f07d0.TIF	ROS488_ICAM555_VECad647_placa4_Plate_D_p00_0_D07f07d1.TIF	ROS488_ICAM555_VECad647_placa4_Plate_D_p00_0_D07f07d3.TIF	0	0	0	0	0	188	1	1536	1536	1536	1536	1536	188	b'eLsScq2Isxntrw/WyCKjv+5iYJ5mYD7aXx/ExRnNomi0v07lKBrtsA+BSBrtsA/yCDKkUgSBWhR2ADXEmpA='	0.03349960595369339	0.07574823498725891	0.06449921429157257	0.01144431	0.00561098	0.0167498	0.42852277	0.7154	0.44816118	0.059110820293426514
-1	-1	-1	-1	-1	220.0	0.0	0.0	2.84375	0.0	1.296875	36.015625	1.03125	0.015625	0.015625	0.015625	2.203125	0.421875	1.484375	0.140625	0.140625	ROS488_ICAM555_VECad647_placa4_Plate_D_p00_0_D07f08d0.TIF	ROS488_ICAM555_VECad647_placa4_Plate_D_p00_0_D07f08d2.TIF	label.ROS488_ICAM555_VECad647_placa4_Plate_D_p00_0_D07f08d0.TIF	ROS488_ICAM555_VECad647_placa4_Plate_D_p00_0_D07f08d1.TIF	ROS488_ICAM555_VECad647_placa4_Plate_D_p00_0_D07f08d3.TIF	0	0	0	0	0	189	1	1536	1536	1536	1536	1536	189	b'eLsScq2Isxntrw/WyCKjv+5iYJ5mYDHaXx/ExRnNomi0v07lKBrtsA+BSBrtsA/yCDKkUgSBWhR2AEermpU='	0.034332942217588425	0.07574823498725891	0.06533254683017731	0.015083134	0.008416466	0.02122195	0.42852277	0.7154	0.44816118	0.06150369346141815
-1	-1	-1	-1	-1	306.0	0.0	0.0	3.0	0.0	1.40625	40.9375	1.015625	0.03125	0.015625	0.03125	2.640625	0.515625	1.546875	0.15625	0.171875	ROS488_ICAM555_VECad647_placa4_Plate_D_p00_0_D07f09d0.TIF	ROS488_ICAM555_VECad647_placa4_Plate_D_p00_0_D07f09d2.TIF	label.ROS488_ICAM555_VECad647_placa4_Plate_D_p00_0_D07f09d0.TIF	ROS488_ICAM555_VECad647_placa4_Plate_D_p00_0_D07f09d1.TIF	ROS488_ICAM555_VECad647_placa4_Plate_D_p00_0_D07f09d3.TIF	0	0	0	0	0	190	1	1536	1536	1536	1536	1536	190	b'eLsScq2Isxntrw/WyCKjv+5iYJ5mYDnaXx/ExRnNomi0v07lKBrtsA+BSBrtsA/yCDKkUgSBWhR2AFmSmpo='	0.03516627475619316	0.07855372130870819	0.07063803821802139	0.015916467	0.0056109875	0.026527457	0.42852277	0.7154	0.44816118	0.061304678519566856
-1	-1	-1	-1	-1	242.0	0.0	0.0	2.75	0.0	1.234375	44.796875	1.015625	0.015625	0.015625	0.015625	2.296875	0.40625	1.5	0.15625	0.15625	ROS488_ICAM555_VECad647_placa4_Plate_D_p00_0_D07f10d0.TIF	ROS488_ICAM555_VECad647_placa4_Plate_D_p00_0_D07f10d2.TIF	label.ROS488_ICAM555_VECad647_placa4_Plate_D_p00_0_D07f10d0.TIF	ROS488_ICAM555_VECad647_placa4_Plate_D_p00_0_D07f10d1.TIF	ROS488_ICAM555_VECad647_placa4_Plate_D_p00_0_D07f10d3.TIF	0	0	0	0	0	191	1	1536	1536	1536	1536	1536	191	b'eLsScq2Isxntrw/WyCKjv+5iYJ5mONpfH8zFGc2iaLS/TuUoGu2wD4FIGu2wD/IIMqRSBIFaFHYAylCacg=='	0.03349960595369339	0.07574823498725891	0.06616587936878204	0.010610977	0.00561098	0.0167498	0.42852277	0.7154	0.44816118	0.05501516660054525
-1	-1	-1	-1	-1	266.0	0.0	0.0	3.03125	0.0	1.40625	46.125	1.015625	0.015625	0.015625	0.015625	2.515625	0.40625	1.46875	0.140625	0.140625	ROS488_ICAM555_VECad647_placa4_Plate_D_p00_0_D07f11d0.TIF	ROS488_ICAM555_VECad647_placa4_Plate_D_p00_0_D07f11d2.TIF	label.ROS488_ICAM555_VECad647_placa4_Plate_D_p00_0_D07f11d0.TIF	ROS488_ICAM555_VECad647_placa4_Plate_D_p00_0_D07f11d1.TIF	ROS488_ICAM555_VECad647_placa4_Plate_D_p00_0_D07f11d3.TIF	0	0	0	0	0	192	1	1536	1536	1536	1536	1536	192	b'eLsScq2Isxntrw/WyCKjv+5iYJ5maDjaXx/ExRnNomi0v07lKBrtsA+BSBrtsA/yCDKkUgSBWhR2ANw3mnc='	0.0359996072947979	0.08135921508073807	0.0820823535323143	0.012277648	0.008416466	0.031832933	0.42852277	0.7154	0.44816118	0.06338001290957133
-1	-1	-1	-1	-1	91.0	0.0	0.0	2.84375	0.0	1.265625	38.234375	1.109375	0.03125	0.015625	0.03125	1.640625	0.5	1.515625	0.140625	0.171875	ROS488_ICAM555_VECad647_placa4_Plate_D_p00_0_D08f00d0.TIF	ROS488_ICAM555_VECad647_placa4_Plate_D_p00_0_D08f00d2.TIF	label.ROS488_ICAM555_VECad647_placa4_Plate_D_p00_0_D08f00d0.TIF	ROS488_ICAM555_VECad647_placa4_Plate_D_p00_0_D08f00d1.TIF	ROS488_ICAM555_VECad647_placa4_Plate_D_p00_0_D08f00d3.TIF	0	0	0	0	0	193	1	1536	1536	1536	1536	1536	193	b'eLsScq2Isxntrw/WyCKjv+5iYDHaXx/cxRnNomi0v07lKBrtsA+BSBrtsA/yCDKkUgSBWhR2AMpamnI='	0.029027452692389488	0.07294274121522903	0.06533254683017731	0.0044721533	0.00561098	0.006972164	0.42852277	0.7154	0.44816118	0.04776721696058909
-1	-1	-1	-1	-1	105.0	0.0	0.0	2.734375	0.0	1.25	30.734375	1.046875	0.015625	0.015625	0.015625	1.671875	0.40625	1.453125	0.140625	0.15625	ROS488_ICAM555_VECad647_placa4_Plate_D_p00_0_D08f01d0.TIF	ROS488_ICAM555_VECad647_placa4_Plate_D_p00_0_D08f01d2.TIF	label.ROS488_ICAM555_VECad647_placa4_Plate_D_p00_0_D08f01d0.TIF	ROS488_ICAM555_VECad647_placa4_Plate_D_p00_0_D08f01d1.TIF	ROS488_ICAM555_VECad647_placa4_Plate_D_p00_0_D08f01d3.TIF	0	0	0	0	0	194	1	1536	1536	1536	1536	1536	194	b'eLsScq2Isxntrw/WyCKjv+5iYJFmYDjaXx/ExRnNomi0v07lKBrtsA+BSBrtsA/yCDKkUgSBWhR2ANxBmnc='	0.029027452692389488	0.07013725489377975	0.06616587936878204	0.0053054895	0.00561098	0.010610983	0.42852277	0.7154	0.44816118	0.053517808516820274
-1	-1	-1	-1	-1	96.0	0.0	0.0	2.734375	0.0	1.234375	34.09375	1.015625	0.015625	0.015625	0.03125	1.65625	0.40625	1.46875	0.125	0.15625	ROS488_ICAM555_VECad647_placa4_Plate_D_p00_0_D08f02d0.TIF	ROS488_ICAM555_VECad647_placa4_Plate_D_p00_0_D08f02d2.TIF	label.ROS488_ICAM555_VECad647_placa4_Plate_D_p00_0_D08f02d0.TIF	ROS488_ICAM555_VECad647_placa4_Plate_D_p00_0_D08f02d1.TIF	ROS488_ICAM555_VECad647_placa4_Plate_D_p00_0_D08f02d3.TIF	0	0	0	0	0	195	1	1536	1536	1536	1536	1536	195	b'eLsScq2Isxntrw/WyCKjv+5iYJFmYDTaXx/ExRnNomi0v07lKBrtsA+BSBrtsA/yCDKkUgSBWhR2AO4omnw='	0.029860787093639374	0.07294274121522903	0.07063803821802139	0.0053054895	0.00561098	0.00977765	0.42852277	0.7154	0.44816118	0.05270675818125407
-1	-1	-1	-1	-1	90.0	0.0	0.0	2.671875	0.0	1.21875	27.078125	1.203125	0.015625	0.03125	0.015625	1.9375	0.5	1.546875	0.140625	0.15625	ROS488_ICAM555_VECad647_placa4_Plate_D_p00_0_D08f03d0.TIF	ROS488_ICAM555_VECad647_placa4_Plate_D_p00_0_D08f03d2.TIF	label.ROS488_ICAM555_VECad647_placa4_Plate_D_p00_0_D08f03d0.TIF	ROS488_ICAM555_VECad647_placa4_Plate_D_p00_0_D08f03d1.TIF	ROS488_ICAM555_VECad647_placa4_Plate_D_p00_0_D08f03d3.TIF	0	0	0	0	0	196	1	1536	1536	1536	1536	1536	196	b'eLsScq2Isxntrw/WyCKjv+5iYJFmYDzaXx/ExRnNomi0v07lKBrtsA+BSBrtsA/yCDKkUgSBWhR2AAAemoE='	0.029027452692389488	0.07574823498725891	0.06449921429157257	0.0053054895	0.00561098	0.009777643	0.42852277	0.7154	0.44816118	0.05033095677693685
-1	-1	-1	-1	-1	74.0	0.0	0.0	2.734375	0.0	1.203125	29.328125	1.078125	0.015625	0.015625	0.03125	1.265625	0.390625	1.453125	0.140625	0.15625	ROS488_ICAM555_VECad647_placa4_Plate_D_p00_0_D08f04d0.TIF	ROS488_ICAM555_VECad647_placa4_Plate_D_p00_0_D08f04d2.TIF	label.ROS488_ICAM555_VECad647_placa4_Plate_D_p00_0_D08f04d0.TIF	ROS488_ICAM555_VECad647_placa4_Plate_D_p00_0_D08f04d1.TIF	ROS488_ICAM555_VECad647_placa4_Plate_D_p00_0_D08f04d3.TIF	0	0	0	0	0	197	1	1536	1536	1536	1536	1536	197	b'eLsScq2Isxntrw/WyCKjv+5iYJFmYDLaXx/ExRnNomi0v07lKBrtsA+BSBrtsA/yCDKkUgSBWhR2ABIFmoY='	0.029860787093639374	0.08416470140218735	0.06449921429157257	0.004472155	0.00561098	0.006138824	0.42852277	0.7154	0.44816118	0.0460217148065567
-1	-1	-1	-1	-1	103.0	0.0	0.0	2.703125	0.0	1.21875	30.390625	1.015625	0.015625	0.015625	0.015625	1.6875	0.40625	1.453125	0.140625	0.15625	ROS488_ICAM555_VECad647_placa4_Plate_D_p00_0_D08f05d0.TIF	ROS488_ICAM555_VECad647_placa4_Plate_D_p00_0_D08f05d2.TIF	label.ROS488_ICAM555_VECad647_placa4_Plate_D_p00_0_D08f05d0.TIF	ROS488_ICAM555_VECad647_placa4_Plate_D_p00_0_D08f05d1.TIF	ROS488_ICAM555_VECad647_placa4_Plate_D_p00_0_D08f05d3.TIF	0	0	0	0	0	198	1	1536	1536	1536	1536	1536	198	b'eLsScq2Isxntrw/WyCKjv+5iYJFmYDraXx/ExRnNomi0v07lKBrtsA+BSBrtsA/yCDKkUgSBWhR2ACPsmos='	0.029860787093639374	0.07855372130870819	0.06449921429157257	0.0053054895	0.0056109875	0.009777643	0.42852277	0.7154	0.44816118	0.05264336367448171
-1	-1	-1	-1	-1	83.0	0.0	0.0	2.6875	0.0	1.234375	32.1875	1.0625	0.015625	0.015625	0.03125	1.390625	0.40625	1.46875	0.140625	0.15625	ROS488_ICAM555_VECad647_placa4_Plate_D_p00_0_D08f06d0.TIF	ROS488_ICAM555_VECad647_placa4_Plate_D_p00_0_D08f06d2.TIF	label.ROS488_ICAM555_VECad647_placa4_Plate_D_p00_0_D08f06d0.TIF	ROS488_ICAM555_VECad647_placa4_Plate_D_p00_0_D08f06d1.TIF	ROS488_ICAM555_VECad647_placa4_Plate_D_p00_0_D08f06d3.TIF	0	0	0	0	0	199	1	1536	1536	1536	1536	1536	199	b'eLsScq2Isxntrw/WyCKjv+5iYJFmYDbaXx/ExRnNomi0v07lKBrtsA+BSBrtsA/yCDKkUgSBWhR2ADXTmpA='	0.03349960595369339	0.08416470140218735	0.06449921429157257	0.0053054877	0.0056109875	0.006138824	0.42852277	0.7154	0.44816118	0.04891154170036316
-1	-1	-1	-1	-1	94.0	0.0	0.0	2.703125	0.0	1.234375	29.90625	1.03125	0.015625	0.015625	0.03125	1.546875	0.4375	1.453125	0.140625	0.15625	ROS488_ICAM555_VECad647_placa4_Plate_D_p00_0_D08f07d0.TIF	ROS488_ICAM555_VECad647_placa4_Plate_D_p00_0_D08f07d2.TIF	label.ROS488_ICAM555_VECad647_placa4_Plate_D_p00_0_D08f07d0.TIF	ROS488_ICAM555_VECad647_placa4_Plate_D_p00_0_D08f07d1.TIF	ROS488_ICAM555_VECad647_placa4_Plate_D_p00_0_D08f07d3.TIF	0	0	0	0	0	200	1	1536	1536	1536	1536	1536	200	b'eLsScq2Isxntrw/WyCKjv+5iYJFmYD7aXx/ExRnNomi0v07lKBrtsA+BSBrtsA/yCDKkUgSBWhR2AEe6mpU='	0.029027452692389488	0.07574823498725891	0.060860395431518555	0.0053054895	0.00561098	0.010610975	0.42852277	0.7154	0.44816118	0.05201796690622965
-1	-1	-1	-1	-1	119.0	0.0	0.0	2.71875	0.0	1.234375	32.75	1.03125	0.015625	0.015625	0.03125	1.84375	0.421875	1.46875	0.140625	0.15625	ROS488_ICAM555_VECad647_placa4_Plate_D_p00_0_D08f08d0.TIF	ROS488_ICAM555_VECad647_placa4_Plate_D_p00_0_D08f08d2.TIF	label.ROS488_ICAM555_VECad647_placa4_Plate_D_p00_0_D08f08d0.TIF	ROS488_ICAM555_VECad647_placa4_Plate_D_p00_0_D08f08d1.TIF	ROS488_ICAM555_VECad647_placa4_Plate_D_p00_0_D08f08d3.TIF	0	0	0	0	0	201	1	1536	1536	1536	1536	1536	201	b'eLsScq2Isxntrw/WyCKjv+5iYJFmYDHaXx/ExRnNomi0v07lKBrtsA+BSBrtsA/yCDKkUgSBWhR2AFmhmpo='	0.029860787093639374	0.07574823498725891	0.060860395431518555	0.0053054895	0.00561098	0.010610975	0.42852277	0.7154	0.44816118	0.05723449091116587
-1	-1	-1	-1	-1	113.0	0.0	0.0	2.65625	0.0	1.1875	30.796875	1.03125	0.03125	0.015625	0.015625	1.828125	0.40625	1.46875	0.140625	0.15625	ROS488_ICAM555_VECad647_placa4_Plate_D_p00_0_D08f09d0.TIF	ROS488_ICAM555_VECad647_placa4_Plate_D_p00_0_D08f09d2.TIF	label.ROS488_ICAM555_VECad647_placa4_Plate_D_p00_0_D08f09d0.TIF	ROS488_ICAM555_VECad647_placa4_Plate_D_p00_0_D08f09d1.TIF	ROS488_ICAM555_VECad647_placa4_Plate_D_p00_0_D08f09d3.TIF	0	0	0	0	0	202	1	1536	1536	1536	1536	1536	202	b'eLsScq2Isxntrw/WyCKjv+5iYJFmYDnaXx/ExRnNomi0v07lKBrtsA+BSBrtsA/yCDKkUgSBWhR2AGuImp8='	0.03349960595369339	0.07855372130870819	0.06533254683017731	0.0053054877	0.0056109875	0.010610983	0.42852277	0.7154	0.44816118	0.05520364145437876
-1	-1	-1	-1	-1	115.0	0.0	0.0	2.6875	0.0	1.21875	34.140625	1.015625	0.015625	0.015625	0.03125	1.765625	0.40625	1.453125	0.140625	0.140625	ROS488_ICAM555_VECad647_placa4_Plate_D_p00_0_D08f10d0.TIF	ROS488_ICAM555_VECad647_placa4_Plate_D_p00_0_D08f10d2.TIF	label.ROS488_ICAM555_VECad647_placa4_Plate_D_p00_0_D08f10d0.TIF	ROS488_ICAM555_VECad647_placa4_Plate_D_p00_0_D08f10d1.TIF	ROS488_ICAM555_VECad647_placa4_Plate_D_p00_0_D08f10d3.TIF	0	0	0	0	0	203	1	1536	1536	1536	1536	1536	203	b'eLsScq2Isxntrw/WyCKjv+5iYJFmONpfH8zFGc2iaLS/TuUoGu2wD4FIGu2wD/IIMqRSBIFaFHYA3Eaadw=='	0.029860787093639374	0.07574823498725891	0.06980470567941666	0.0053054895	0.00561098	0.010610983	0.42852277	0.7154	0.44816118	0.0531826118628184
-1	-1	-1	-1	-1	78.0	0.0	0.0	2.640625	0.0	1.203125	28.34375	1.171875	0.03125	0.015625	0.015625	1.75	0.515625	1.640625	0.171875	0.1875	ROS488_ICAM555_VECad647_placa4_Plate_D_p00_0_D08f11d0.TIF	ROS488_ICAM555_VECad647_placa4_Plate_D_p00_0_D08f11d2.TIF	label.ROS488_ICAM555_VECad647_placa4_Plate_D_p00_0_D08f11d0.TIF	ROS488_ICAM555_VECad647_placa4_Plate_D_p00_0_D08f11d1.TIF	ROS488_ICAM555_VECad647_placa4_Plate_D_p00_0_D08f11d3.TIF	0	0	0	0	0	204	1	1536	1536	1536	1536	1536	204	b'eLsScq2Isxntrw/WyCKjv+5iYJFmaDjaXx/ExRnNomi0v07lKBrtsA+BSBrtsA/yCDKkUgSBWhR2AO4tmnw='	0.034332942217588425	0.08135921508073807	0.08041568100452423	0.004472155	0.0056109875	0.01227764	0.42852277	0.7154	0.44816118	0.05150615672270457
-1	-1	-1	-1	-1	488.0	0.0	0.0	2.703125	0.0	1.21875	40.671875	1.015625	0.015625	0.015625	0.015625	3.140625	0.40625	1.46875	0.15625	0.15625	ROS488_ICAM555_VECad647_placa4_Plate_D_p00_0_D09f00d0.TIF	ROS488_ICAM555_VECad647_placa4_Plate_D_p00_0_D09f00d2.TIF	label.ROS488_ICAM555_VECad647_placa4_Plate_D_p00_0_D09f00d0.TIF	ROS488_ICAM555_VECad647_placa4_Plate_D_p00_0_D09f00d1.TIF	ROS488_ICAM555_VECad647_placa4_Plate_D_p00_0_D09f00d3.TIF	0	0	0	0	0	205	1	1536	1536	1536	1536	1536	205	b'eLsScq2Isxntrw/WyCKjv+5iYDnaXx/cxRnNomi0v07lKBrtsA+BSBrtsA/yCDKkUgSBWhR2ANxQmnc='	0.0359996072947979	0.07855372130870819	0.07677686214447021	0.019249808	0.008416466	0.03183294	0.42852277	0.7154	0.44816118	0.06821578244368236
-1	-1	-1	-1	-1	432.0	0.0	0.0	3.015625	0.0	1.375	49.953125	1.03125	0.015625	0.015625	0.03125	2.71875	0.421875	1.46875	0.125	0.15625	ROS488_ICAM555_VECad647_placa4_Plate_D_p00_0_D09f01d0.TIF	ROS488_ICAM555_VECad647_placa4_Plate_D_p00_0_D09f01d2.TIF	label.ROS488_ICAM555_VECad647_placa4_Plate_D_p00_0_D09f01d0.TIF	ROS488_ICAM555_VECad647_placa4_Plate_D_p00_0_D09f01d1.TIF	ROS488_ICAM555_VECad647_placa4_Plate_D_p00_0_D09f01d3.TIF	0	0	0	0	0	206	1	1536	1536	1536	1536	1536	206	b'eLsScq2Isxntrw/WyCKjv+5iYJlmYDjaXx/ExRnNomi0v07lKBrtsA+BSBrtsA/yCDKkUgSBWhR2AO43mnw='	0.03516627475619316	0.07013725489377975	0.07147137820720673	0.016749803	0.00561098	0.025694124	0.42852277	0.7154	0.44816118	0.06568445265293121
-1	-1	-1	-1	-1	433.0	0.0	0.0	2.75	0.0	1.25	42.40625	1.03125	0.015625	0.015625	0.015625	2.65625	0.421875	1.46875	0.140625	0.15625	ROS488_ICAM555_VECad647_placa4_Plate_D_p00_0_D09f02d0.TIF	ROS488_ICAM555_VECad647_placa4_Plate_D_p00_0_D09f02d2.TIF	label.ROS488_ICAM555_VECad647_placa4_Plate_D_p00_0_D09f02d0.TIF	ROS488_ICAM555_VECad647_placa4_Plate_D_p00_0_D09f02d1.TIF	ROS488_ICAM555_VECad647_placa4_Plate_D_p00_0_D09f02d3.TIF	0	0	0	0	0	207	1	1536	1536	1536	1536	1536	207	b'eLsScq2Isxntrw/WyCKjv+5iYJlmYDTaXx/ExRnNomi0v07lKBrtsA+BSBrtsA/yCDKkUgSBWhR2AAAtmoE='	0.0359996072947979	0.07855372130870819	0.07511019706726074	0.016749803	0.0056109875	0.025694124	0.42852277	0.7154	0.44816118	0.07037590444087982
-1	-1	-1	-1	-1	434.0	0.0	0.0	2.78125	0.0	1.203125	46.734375	1.125	0.015625	0.015625	0.03125	3.296875	0.53125	1.59375	0.171875	0.171875	ROS488_ICAM555_VECad647_placa4_Plate_D_p00_0_D09f03d0.TIF	ROS488_ICAM555_VECad647_placa4_Plate_D_p00_0_D09f03d2.TIF	label.ROS488_ICAM555_VECad647_placa4_Plate_D_p00_0_D09f03d0.TIF	ROS488_ICAM555_VECad647_placa4_Plate_D_p00_0_D09f03d1.TIF	ROS488_ICAM555_VECad647_placa4_Plate_D_p00_0_D09f03d3.TIF	0	0	0	0	0	208	1	1536	1536	1536	1536	1536	208	b'eLsScq2Isxntrw/WyCKjv+5iYJlmYDzaXx/ExRnNomi0v07lKBrtsA+BSBrtsA/yCDKkUgSBWhR2ABIUmoY='	0.0359996072947979	0.07574823498725891	0.07063803821802139	0.01758314	0.008416466	0.026527457	0.42852277	0.7154	0.44816118	0.0712688813606898
-1	-1	-1	-1	-1	457.0	0.0	0.0	2.71875	0.0	1.234375	47.625	1.015625	0.03125	0.015625	0.015625	2.90625	0.40625	1.5	0.15625	0.15625	ROS488_ICAM555_VECad647_placa4_Plate_D_p00_0_D09f04d0.TIF	ROS488_ICAM555_VECad647_placa4_Plate_D_p00_0_D09f04d2.TIF	label.ROS488_ICAM555_VECad647_placa4_Plate_D_p00_0_D09f04d0.TIF	ROS488_ICAM555_VECad647_placa4_Plate_D_p00_0_D09f04d1.TIF	ROS488_ICAM555_VECad647_placa4_Plate_D_p00_0_D09f04d3.TIF	0	0	0	0	0	209	1	1536	1536	1536	1536	1536	209	b'eLsScq2Isxntrw/WyCKjv+5iYJlmYDLaXx/ExRnNomi0v07lKBrtsA+BSBrtsA/yCDKkUgSBWhR2ACP7mos='	0.04047176241874695	0.0897756889462471	0.07511019706726074	0.021221962	0.00561098	0.032666273	0.42852277	0.7154	0.44816118	0.07161015272140503
-1	-1	-1	-1	-1	451.0	0.0	0.0	3.015625	0.0	1.25	48.21875	1.046875	0.015625	0.015625	0.015625	2.84375	0.421875	1.453125	0.15625	0.140625	ROS488_ICAM555_VECad647_placa4_Plate_D_p00_0_D09f05d0.TIF	ROS488_ICAM555_VECad647_placa4_Plate_D_p00_0_D09f05d2.TIF	label.ROS488_ICAM555_VECad647_placa4_Plate_D_p00_0_D09f05d0.TIF	ROS488_ICAM555_VECad647_placa4_Plate_D_p00_0_D09f05d1.TIF	ROS488_ICAM555_VECad647_placa4_Plate_D_p00_0_D09f05d3.TIF	0	0	0	0	0	210	1	1536	1536	1536	1536	1536	210	b'eLsScq2Isxntrw/WyCKjv+5iYJlmYDraXx/ExRnNomi0v07lKBrtsA+BSBrtsA/yCDKkUgSBWhR2ADXimpA='	0.03963842988014221	0.08697019517421722	0.07677686214447021	0.01591647	0.0056109875	0.028194122	0.42852277	0.7154	0.44816118	0.0673796683549881
-1	-1	-1	-1	-1	478.0	0.0	0.0	2.75	0.0	1.234375	47.015625	1.015625	0.03125	0.015625	0.015625	2.984375	0.421875	1.453125	0.140625	0.140625	ROS488_ICAM555_VECad647_placa4_Plate_D_p00_0_D09f06d0.TIF	ROS488_ICAM555_VECad647_placa4_Plate_D_p00_0_D09f06d2.TIF	label.ROS488_ICAM555_VECad647_placa4_Plate_D_p00_0_D09f06d0.TIF	ROS488_ICAM555_VECad647_placa4_Plate_D_p00_0_D09f06d1.TIF	ROS488_ICAM555_VECad647_placa4_Plate_D_p00_0_D09f06d3.TIF	0	0	0	0	0	211	1	1536	1536	1536	1536	1536	211	b'eLsScq2Isxntrw/WyCKjv+5iYJlmYDbaXx/ExRnNomi0v07lKBrtsA+BSBrtsA/yCDKkUgSBWhR2AEfJmpU='	0.0449439212679863	0.09538666903972626	0.07677686214447021	0.021221966	0.00561098	0.031832933	0.42852277	0.7154	0.44816118	0.0751378983259201
-1	-1	-1	-1	-1	513.0	0.0	0.0	2.796875	0.0	1.265625	51.390625	1.03125	0.015625	0.015625	0.015625	3.25	0.421875	1.453125	0.140625	0.15625	ROS488_ICAM555_VECad647_placa4_Plate_D_p00_0_D09f07d0.TIF	ROS488_ICAM555_VECad647_placa4_Plate_D_p00_0_D09f07d2.TIF	label.ROS488_ICAM555_VECad647_placa4_Plate_D_p00_0_D09f07d0.TIF	ROS488_ICAM555_VECad647_placa4_Plate_D_p00_0_D09f07d1.TIF	ROS488_ICAM555_VECad647_placa4_Plate_D_p00_0_D09f07d3.TIF	0	0	0	0	0	212	1	1536	1536	1536	1536	1536	212	b'eLsScq2Isxntrw/WyCKjv+5iYJlmYD7aXx/ExRnNomi0v07lKBrtsA+BSBrtsA/yCDKkUgSBWhR2AFmwmpo='	0.03963842988014221	0.08135921508073807	0.07511019706726074	0.027360786	0.008416474	0.03183294	0.42852277	0.7154	0.44816118	0.07711828748385112
-1	-1	-1	-1	-1	429.0	0.0	0.0	2.71875	0.0	1.21875	48.265625	1.15625	0.015625	0.0	0.03125	3.34375	0.515625	1.578125	0.15625	0.171875	ROS488_ICAM555_VECad647_placa4_Plate_D_p00_0_D09f08d0.TIF	ROS488_ICAM555_VECad647_placa4_Plate_D_p00_0_D09f08d2.TIF	label.ROS488_ICAM555_VECad647_placa4_Plate_D_p00_0_D09f08d0.TIF	ROS488_ICAM555_VECad647_placa4_Plate_D_p00_0_D09f08d1.TIF	ROS488_ICAM555_VECad647_placa4_Plate_D_p00_0_D09f08d3.TIF	0	0	0	0	0	213	1	1536	1536	1536	1536	1536	213	b'eLsScq2Isxntrw/WyCKjv+5iYJlmYDHaXx/ExRnNomi0v07lKBrtsA+BSBrtsA/yCDKkUgSBWhR2AGuXmp8='	0.0359996072947979	0.07574823498725891	0.07063803821802139	0.01758314	0.00561098	0.024860784	0.42852277	0.7154	0.44816118	0.07156353692213695
-1	-1	-1	-1	-1	488.0	0.0	0.0	2.75	0.0	1.25	47.24999999999909	1.03125	0.015625	0.03125	0.015625	3.125	0.4375	1.515625	0.140625	0.171875	ROS488_ICAM555_VECad647_placa4_Plate_D_p00_0_D09f09d0.TIF	ROS488_ICAM555_VECad647_placa4_Plate_D_p00_0_D09f09d2.TIF	label.ROS488_ICAM555_VECad647_placa4_Plate_D_p00_0_D09f09d0.TIF	ROS488_ICAM555_VECad647_placa4_Plate_D_p00_0_D09f09d1.TIF	ROS488_ICAM555_VECad647_placa4_Plate_D_p00_0_D09f09d3.TIF	0	0	0	0	0	214	1	1536	1536	1536	1536	1536	214	b'eLsScq2Isxntrw/WyCKjv+5iYJlmYDnaXx/ExRnNomi0v07lKBrtsA+BSBrtsA/yCDKkUgSBWhR2AH1+mqQ='	0.04047176241874695	0.07855372130870819	0.08041568100452423	0.027360782	0.008416474	0.040777266	0.42852277	0.7154	0.44816118	0.07515222330888112
-1	-1	-1	-1	-1	490.0	0.0	0.0	3.125	0.0	1.40625	50.06249999999909	1.0	0.015625	0.015625	0.015625	2.828125	0.421875	1.453125	0.140625	0.140625	ROS488_ICAM555_VECad647_placa4_Plate_D_p00_0_D09f10d0.TIF	ROS488_ICAM555_VECad647_placa4_Plate_D_p00_0_D09f10d2.TIF	label.ROS488_ICAM555_VECad647_placa4_Plate_D_p00_0_D09f10d0.TIF	ROS488_ICAM555_VECad647_placa4_Plate_D_p00_0_D09f10d1.TIF	ROS488_ICAM555_VECad647_placa4_Plate_D_p00_0_D09f10d3.TIF	0	0	0	0	0	215	1	1536	1536	1536	1536	1536	215	b'eLsScq2Isxntrw/WyCKjv+5iYJlmONpfH8zFGc2iaLS/TuUoGu2wD4FIGu2wD/IIMqRSBIFaFHYA7jyafA=='	0.0359996072947979	0.07574823498725891	0.08041568100452423	0.016749803	0.008416466	0.030166268	0.42852277	0.7154	0.44816118	0.06449673076470692
-1	-1	-1	-1	-1	404.0	0.0	0.0	2.796875	0.0	1.3125	46.953125	1.0	0.015625	0.015625	0.015625	2.6875	0.40625	1.453125	0.15625	0.15625	ROS488_ICAM555_VECad647_placa4_Plate_D_p00_0_D09f11d0.TIF	ROS488_ICAM555_VECad647_placa4_Plate_D_p00_0_D09f11d2.TIF	label.ROS488_ICAM555_VECad647_placa4_Plate_D_p00_0_D09f11d0.TIF	ROS488_ICAM555_VECad647_placa4_Plate_D_p00_0_D09f11d1.TIF	ROS488_ICAM555_VECad647_placa4_Plate_D_p00_0_D09f11d3.TIF	0	0	0	0	0	216	1	1536	1536	1536	1536	1536	216	b'eLsScq2Isxntrw/WyCKjv+5iYJlmaDjaXx/ExRnNomi0v07lKBrtsA+BSBrtsA/yCDKkUgSBWhR2AAAymoE='	0.04047176241874695	0.08416470140218735	0.08738784492015839	0.01758314	0.008416466	0.02819413	0.42852277	0.7154	0.44816118	0.07103999455769856
-1	-1	-1	-1	-1	402.0	0.0	0.0	2.703125	0.0	1.21875	54.46875	1.0	0.015625	0.015625	0.015625	2.890625	0.40625	1.453125	0.140625	0.15625	ROS488_ICAM555_VECad647_placa4_Plate_D_p00_0_D10f00d0.TIF	ROS488_ICAM555_VECad647_placa4_Plate_D_p00_0_D10f00d2.TIF	label.ROS488_ICAM555_VECad647_placa4_Plate_D_p00_0_D10f00d0.TIF	ROS488_ICAM555_VECad647_placa4_Plate_D_p00_0_D10f00d1.TIF	ROS488_ICAM555_VECad647_placa4_Plate_D_p00_0_D10f00d3.TIF	0	0	0	0	0	217	1	1536	1536	1536	1536	1536	217	b'eLsScq2Isxntrw/WyCKjv+5iaDDaXx/cxRnNomi0v07lKBrtsA+BSBrtsA/yCDKkUgSBWhR2AEylmk8='	0.0359996072947979	0.07574823498725891	0.0820823535323143	0.022055294	0.00561098	0.033499613	0.42852277	0.7154	0.44816118	0.06605485578378041
-1	-1	-1	-1	-1	412.0	0.0	0.0	2.71875	0.0	1.21875	59.75	1.03125	0.015625	0.015625	0.015625	3.015625	0.40625	1.453125	0.15625	0.15625	ROS488_ICAM555_VECad647_placa4_Plate_D_p00_0_D10f01d0.TIF	ROS488_ICAM555_VECad647_placa4_Plate_D_p00_0_D10f01d2.TIF	label.ROS488_ICAM555_VECad647_placa4_Plate_D_p00_0_D10f01d0.TIF	ROS488_ICAM555_VECad647_placa4_Plate_D_p00_0_D10f01d1.TIF	ROS488_ICAM555_VECad647_placa4_Plate_D_p00_0_D10f01d3.TIF	0	0	0	0	0	218	1	1536	1536	1536	1536	1536	218	b'eLsScq2Isxntrw/WyCKjv+5iaJBmYDjaXx/ExRnNomi0v07lKBrtsA+BSBrtsA/yCDKkUgSBWhR2AF6MmlQ='	0.0359996072947979	0.07574823498725891	0.0820823535323143	0.02569412	0.00561098	0.036305107	0.42852277	0.7154	0.44816118	0.06740544239679973
-1	-1	-1	-1	-1	419.0	0.0	0.0	2.6875	0.0	1.21875	57.28125	1.015625	0.015625	0.015625	0.015625	3.0	0.40625	1.453125	0.140625	0.15625	ROS488_ICAM555_VECad647_placa4_Plate_D_p00_0_D10f02d0.TIF	ROS488_ICAM555_VECad647_placa4_Plate_D_p00_0_D10f02d2.TIF	label.ROS488_ICAM555_VECad647_placa4_Plate_D_p00_0_D10f02d0.TIF	ROS488_ICAM555_VECad647_placa4_Plate_D_p00_0_D10f02d1.TIF	ROS488_ICAM555_VECad647_placa4_Plate_D_p00_0_D10f02d3.TIF	0	0	0	0	0	219	1	1536	1536	1536	1536	1536	219	b'eLsScq2Isxntrw/WyCKjv+5iaJBmYDTaXx/ExRnNomi0v07lKBrtsA+BSBrtsA/yCDKkUgSBWhR2AHBzmlk='	0.03963842988014221	0.07855372130870819	0.08041568100452423	0.02569412	0.0056109875	0.0363051	0.42852277	0.7154	0.44816118	0.07122653226057689
-1	-1	-1	-1	-1	373.0	0.0	0.0	2.734375	0.0	1.21875	50.296875	1.03125	0.015625	0.015625	0.015625	2.875	0.40625	1.453125	0.140625	0.15625	ROS488_ICAM555_VECad647_placa4_Plate_D_p00_0_D10f03d0.TIF	ROS488_ICAM555_VECad647_placa4_Plate_D_p00_0_D10f03d2.TIF	label.ROS488_ICAM555_VECad647_placa4_Plate_D_p00_0_D10f03d0.TIF	ROS488_ICAM555_VECad647_placa4_Plate_D_p00_0_D10f03d1.TIF	ROS488_ICAM555_VECad647_placa4_Plate_D_p00_0_D10f03d3.TIF	0	0	0	0	0	220	1	1536	1536	1536	1536	1536	220	b'eLsScq2Isxntrw/WyCKjv+5iaJBmYDzaXx/ExRnNomi0v07lKBrtsA+BSBrtsA/yCDKkUgSBWhR2AIJaml4='	0.03963842988014221	0.08135921508073807	0.08124902099370956	0.02569412	0.0056109875	0.03183295	0.42852277	0.7154	0.44816118	0.0720677375793457
-1	-1	-1	-1	-1	356.0	0.0	0.0	2.703125	0.0	1.21875	56.234375	1.015625	0.015625	0.015625	0.015625	2.703125	0.421875	1.453125	0.140625	0.15625	ROS488_ICAM555_VECad647_placa4_Plate_D_p00_0_D10f04d0.TIF	ROS488_ICAM555_VECad647_placa4_Plate_D_p00_0_D10f04d2.TIF	label.ROS488_ICAM555_VECad647_placa4_Plate_D_p00_0_D10f04d0.TIF	ROS488_ICAM555_VECad647_placa4_Plate_D_p00_0_D10f04d1.TIF	ROS488_ICAM555_VECad647_placa4_Plate_D_p00_0_D10f04d3.TIF	0	0	0	0	0	221	1	1536	1536	1536	1536	1536	221	b'eLsScq2Isxntrw/WyCKjv+5iaJBmYDLaXx/ExRnNomi0v07lKBrtsA+BSBrtsA/yCDKkUgSBWhR2AJRBmmM='	0.04130509868264198	0.08697019517421722	0.09186000376939774	0.017583143	0.0056109726	0.037138417	0.42852277	0.7154	0.44816118	0.06973725060621898
-1	-1	-1	-1	-1	392.0	0.0	0.0	2.71875	0.0	1.21875	57.828125	1.015625	0.015625	0.015625	0.015625	2.84375	0.390625	1.453125	0.140625	0.140625	ROS488_ICAM555_VECad647_placa4_Plate_D_p00_0_D10f05d0.TIF	ROS488_ICAM555_VECad647_placa4_Plate_D_p00_0_D10f05d2.TIF	label.ROS488_ICAM555_VECad647_placa4_Plate_D_p00_0_D10f05d0.TIF	ROS488_ICAM555_VECad647_placa4_Plate_D_p00_0_D10f05d1.TIF	ROS488_ICAM555_VECad647_placa4_Plate_D_p00_0_D10f05d3.TIF	0	0	0	0	0	222	1	1536	1536	1536	1536	1536	222	b'eLsScq2Isxntrw/WyCKjv+5iaJBmYDraXx/ExRnNomi0v07lKBrtsA+BSBrtsA/yCDKkUgSBWhR2AKYommg='	0.03963842988014221	0.07855372130870819	0.08572117984294891	0.018416472	0.0056109875	0.032666266	0.42852277	0.7154	0.44816118	0.0665946900844574
-1	-1	-1	-1	-1	339.0	0.0	0.0	2.71875	0.0	1.21875	50.296875	1.015625	0.015625	0.015625	0.015625	2.5	0.421875	1.453125	0.140625	0.15625	ROS488_ICAM555_VECad647_placa4_Plate_D_p00_0_D10f06d0.TIF	ROS488_ICAM555_VECad647_placa4_Plate_D_p00_0_D10f06d2.TIF	label.ROS488_ICAM555_VECad647_placa4_Plate_D_p00_0_D10f06d0.TIF	ROS488_ICAM555_VECad647_placa4_Plate_D_p00_0_D10f06d1.TIF	ROS488_ICAM555_VECad647_placa4_Plate_D_p00_0_D10f06d3.TIF	0	0	0	0	0	223	1	1536	1536	1536	1536	1536	223	b'eLsScq2Isxntrw/WyCKjv+5iaJBmYDbaXx/ExRnNomi0v07lKBrtsA+BSBrtsA/yCDKkUgSBWhR2ALgPmm0='	0.03963842988014221	0.07294274121522903	0.07594352960586548	0.015083138	0.00561098	0.02288863	0.42852277	0.7154	0.44816118	0.06641434133052826
-1	-1	-1	-1	-1	355.0	0.0	0.0	2.734375	0.0	1.21875	49.34375	1.0	0.015625	0.015625	0.015625	2.765625	0.40625	1.46875	0.140625	0.140625	ROS488_ICAM555_VECad647_placa4_Plate_D_p00_0_D10f07d0.TIF	ROS488_ICAM555_VECad647_placa4_Plate_D_p00_0_D10f07d2.TIF	label.ROS488_ICAM555_VECad647_placa4_Plate_D_p00_0_D10f07d0.TIF	ROS488_ICAM555_VECad647_placa4_Plate_D_p00_0_D10f07d1.TIF	ROS488_ICAM555_VECad647_placa4_Plate_D_p00_0_D10f07d3.TIF	0	0	0	0	0	224	1	1536	1536	1536	1536	1536	224	b'eLsScq2Isxntrw/WyCKjv+5iaJBmYD7aXx/ExRnNomi0v07lKBrtsA+BSBrtsA/yCDKkUgSBWhR2AMn2mnI='	0.03963842988014221	0.07855372130870819	0.08124902099370956	0.026527453	0.0056109875	0.03266628	0.42852277	0.7154	0.44816118	0.0720153699318568
-1	-1	-1	-1	-1	398.0	0.0	0.0	2.734375	0.0	1.21875	54.875	1.0	0.015625	0.015625	0.015625	3.0	0.40625	1.453125	0.15625	0.140625	ROS488_ICAM555_VECad647_placa4_Plate_D_p00_0_D10f08d0.TIF	ROS488_ICAM555_VECad647_placa4_Plate_D_p00_0_D10f08d2.TIF	label.ROS488_ICAM555_VECad647_placa4_Plate_D_p00_0_D10f08d0.TIF	ROS488_ICAM555_VECad647_placa4_Plate_D_p00_0_D10f08d1.TIF	ROS488_ICAM555_VECad647_placa4_Plate_D_p00_0_D10f08d3.TIF	0	0	0	0	0	225	1	1536	1536	1536	1536	1536	225	b'eLsScq2Isxntrw/WyCKjv+5iaJBmYDHaXx/ExRnNomi0v07lKBrtsA+BSBrtsA/yCDKkUgSBWhR2ANvdmnc='	0.04047176241874695	0.07855372130870819	0.08655451238155365	0.027360782	0.0056109875	0.0363051	0.42852277	0.7154	0.44816118	0.07265721758206685
-1	-1	-1	-1	-1	374.0	0.0	0.0	2.71875	0.0	1.21875	56.703125	1.015625	0.015625	0.015625	0.015625	2.859375	0.40625	1.453125	0.140625	0.15625	ROS488_ICAM555_VECad647_placa4_Plate_D_p00_0_D10f09d0.TIF	ROS488_ICAM555_VECad647_placa4_Plate_D_p00_0_D10f09d2.TIF	label.ROS488_ICAM555_VECad647_placa4_Plate_D_p00_0_D10f09d0.TIF	ROS488_ICAM555_VECad647_placa4_Plate_D_p00_0_D10f09d1.TIF	ROS488_ICAM555_VECad647_placa4_Plate_D_p00_0_D10f09d3.TIF	0	0	0	0	0	226	1	1536	1536	1536	1536	1536	226	b'eLsScq2Isxntrw/WyCKjv+5iaJBmYDnaXx/ExRnNomi0v07lKBrtsA+BSBrtsA/yCDKkUgSBWhR2AO3Emnw='	0.04047176241874695	0.08135921508073807	0.08738784492015839	0.023721963	0.008416466	0.037138432	0.42852277	0.7154	0.44816118	0.07190703352292378
-1	-1	-1	-1	-1	393.0	0.0	0.0	2.6875	0.0	1.21875	54.5625	1.015625	0.015625	0.015625	0.015625	2.859375	0.40625	1.453125	0.140625	0.140625	ROS488_ICAM555_VECad647_placa4_Plate_D_p00_0_D10f10d0.TIF	ROS488_ICAM555_VECad647_placa4_Plate_D_p00_0_D10f10d2.TIF	label.ROS488_ICAM555_VECad647_placa4_Plate_D_p00_0_D10f10d0.TIF	ROS488_ICAM555_VECad647_placa4_Plate_D_p00_0_D10f10d1.TIF	ROS488_ICAM555_VECad647_placa4_Plate_D_p00_0_D10f10d3.TIF	0	0	0	0	0	227	1	1536	1536	1536	1536	1536	227	b'eLsScq2Isxntrw/WyCKjv+5iaJBmONpfH8zFGc2iaLS/TuUoGu2wD4FIGu2wD/IIMqRSBIFaFHYAXpGaVA=='	0.03516627475619316	0.07855372130870819	0.08041568100452423	0.01758314	0.0056109875	0.030166268	0.42852277	0.7154	0.44816118	0.061867465575536094
-1	-1	-1	-1	-1	258.0	0.0	0.0	2.671875	0.0	1.21875	45.70312500000091	1.015625	0.015625	0.015625	0.03125	2.03125	0.40625	1.46875	0.140625	0.125	ROS488_ICAM555_VECad647_placa4_Plate_D_p00_0_D10f11d0.TIF	ROS488_ICAM555_VECad647_placa4_Plate_D_p00_0_D10f11d2.TIF	label.ROS488_ICAM555_VECad647_placa4_Plate_D_p00_0_D10f11d0.TIF	ROS488_ICAM555_VECad647_placa4_Plate_D_p00_0_D10f11d1.TIF	ROS488_ICAM555_VECad647_placa4_Plate_D_p00_0_D10f11d3.TIF	0	0	0	0	0	228	1	1536	1536	1536	1536	1536	228	b'eLsScq2Isxntrw/WyCKjv+5iaJBmaDjaXx/ExRnNomi0v07lKBrtsA+BSBrtsA/yCDKkUgSBWhR2AHB4mlk='	0.0359996072947979	0.08135921508073807	0.07594352960586548	0.010610979	0.0056109875	0.016749807	0.42852277	0.7154	0.44816118	0.06052892406781515
-1	-1	-1	-1	-1	397.0	0.0	0.0	2.6875	0.0	1.203125	43.56250000000091	1.03125	0.015625	0.015625	0.03125	2.9375	0.40625	1.453125	0.15625	0.140625	ROS488_ICAM555_VECad647_placa4_Plate_D_p00_0_D11f00d0.TIF	ROS488_ICAM555_VECad647_placa4_Plate_D_p00_0_D11f00d2.TIF	label.ROS488_ICAM555_VECad647_placa4_Plate_D_p00_0_D11f00d0.TIF	ROS488_ICAM555_VECad647_placa4_Plate_D_p00_0_D11f00d1.TIF	ROS488_ICAM555_VECad647_placa4_Plate_D_p00_0_D11f00d3.TIF	0	0	0	0	0	229	1	1536	1536	1536	1536	1536	229	b'eLsScq2Isxntrw/WyCKjv+5iaDjaXx/cxRnNomi0v07lKBrtsA+BSBrtsA/yCDKkUgSBWhR2AF6bmlQ='	0.029027452692389488	0.07855372130870819	0.07677686214447021	0.0044721533	0.0056109875	0.033499613	0.42852277	0.7154	0.44816118	0.03446175158023834
-1	-1	-1	-1	-1	341.0	0.0	0.0	2.703125	0.0	1.21875	48.140625	1.015625	0.03125	0.015625	0.015625	2.71875	0.40625	1.46875	0.140625	0.15625	ROS488_ICAM555_VECad647_placa4_Plate_D_p00_0_D11f01d0.TIF	ROS488_ICAM555_VECad647_placa4_Plate_D_p00_0_D11f01d2.TIF	label.ROS488_ICAM555_VECad647_placa4_Plate_D_p00_0_D11f01d0.TIF	ROS488_ICAM555_VECad647_placa4_Plate_D_p00_0_D11f01d1.TIF	ROS488_ICAM555_VECad647_placa4_Plate_D_p00_0_D11f01d3.TIF	0	0	0	0	0	230	1	1536	1536	1536	1536	1536	230	b'eLsScq2Isxntrw/WyCKjv+5iaJhmYDjaXx/ExRnNomi0v07lKBrtsA+BSBrtsA/yCDKkUgSBWhR2AHCCmlk='	0.028194118291139603	0.07574823498725891	0.08041568100452423	0.0053054877	0.0056109875	0.028194115	0.42852277	0.7154	0.44816118	0.03426616142193476
-1	-1	-1	-1	-1	388.0	0.0	0.0	2.703125	0.0	1.234375	49.265625	1.015625	0.015625	0.015625	0.015625	3.0	0.421875	1.453125	0.140625	0.140625	ROS488_ICAM555_VECad647_placa4_Plate_D_p00_0_D11f02d0.TIF	ROS488_ICAM555_VECad647_placa4_Plate_D_p00_0_D11f02d2.TIF	label.ROS488_ICAM555_VECad647_placa4_Plate_D_p00_0_D11f02d0.TIF	ROS488_ICAM555_VECad647_placa4_Plate_D_p00_0_D11f02d1.TIF	ROS488_ICAM555_VECad647_placa4_Plate_D_p00_0_D11f02d3.TIF	0	0	0	0	0	231	1	1536	1536	1536	1536	1536	231	b'eLsScq2Isxntrw/WyCKjv+5iaJhmYDTaXx/ExRnNomi0v07lKBrtsA+BSBrtsA/yCDKkUgSBWhR2AIJpml4='	0.029027452692389488	0.08135921508073807	0.07594352960586548	0.0044721533	0.0056109875	0.033499613	0.42852277	0.7154	0.44816118	0.03548981249332428
-1	-1	-1	-1	-1	403.0	0.0	0.0	2.734375	0.0	1.203125	51.171875	1.015625	0.03125	0.015625	0.015625	2.953125	0.40625	1.46875	0.140625	0.15625	ROS488_ICAM555_VECad647_placa4_Plate_D_p00_0_D11f03d0.TIF	ROS488_ICAM555_VECad647_placa4_Plate_D_p00_0_D11f03d2.TIF	label.ROS488_ICAM555_VECad647_placa4_Plate_D_p00_0_D11f03d0.TIF	ROS488_ICAM555_VECad647_placa4_Plate_D_p00_0_D11f03d1.TIF	ROS488_ICAM555_VECad647_placa4_Plate_D_p00_0_D11f03d3.TIF	0	0	0	0	0	232	1	1536	1536	1536	1536	1536	232	b'eLsScq2Isxntrw/WyCKjv+5iaJhmYDzaXx/ExRnNomi0v07lKBrtsA+BSBrtsA/yCDKkUgSBWhR2AJRQmmM='	0.029027452692389488	0.08135921508073807	0.08124902099370956	0.0053054895	0.0056109875	0.033499613	0.42852277	0.7154	0.44816118	0.03575846552848816
-1	-1	-1	-1	-1	412.0	0.0	0.0	2.640625	0.0	1.1875	50.921875	1.015625	0.015625	0.015625	0.03125	3.078125	0.40625	1.453125	0.15625	0.140625	ROS488_ICAM555_VECad647_placa4_Plate_D_p00_0_D11f04d0.TIF	ROS488_ICAM555_VECad647_placa4_Plate_D_p00_0_D11f04d2.TIF	label.ROS488_ICAM555_VECad647_placa4_Plate_D_p00_0_D11f04d0.TIF	ROS488_ICAM555_VECad647_placa4_Plate_D_p00_0_D11f04d1.TIF	ROS488_ICAM555_VECad647_placa4_Plate_D_p00_0_D11f04d3.TIF	0	0	0	0	0	233	1	1536	1536	1536	1536	1536	233	b'eLsScq2Isxntrw/WyCKjv+5iaJhmYDLaXx/ExRnNomi0v07lKBrtsA+BSBrtsA/yCDKkUgSBWhR2AKY3mmg='	0.03349960595369339	0.0897756889462471	0.08572117984294891	0.0053054877	0.00561098	0.0416106	0.42852277	0.7154	0.44816118	0.03765256702899933
-1	-1	-1	-1	-1	327.0	0.0	0.0	2.671875	0.0	1.1875	47.90625	1.0	0.015625	0.03125	0.015625	2.40625	0.40625	1.453125	0.140625	0.140625	ROS488_ICAM555_VECad647_placa4_Plate_D_p00_0_D11f05d0.TIF	ROS488_ICAM555_VECad647_placa4_Plate_D_p00_0_D11f05d2.TIF	label.ROS488_ICAM555_VECad647_placa4_Plate_D_p00_0_D11f05d0.TIF	ROS488_ICAM555_VECad647_placa4_Plate_D_p00_0_D11f05d1.TIF	ROS488_ICAM555_VECad647_placa4_Plate_D_p00_0_D11f05d3.TIF	0	0	0	0	0	234	1	1536	1536	1536	1536	1536	234	b'eLsScq2Isxntrw/WyCKjv+5iaJhmYDraXx/ExRnNomi0v07lKBrtsA+BSBrtsA/yCDKkUgSBWhR2ALgemm0='	0.029027452692389488	0.08135921508073807	0.07147137820720673	0.0044721533	0.0056109875	0.022055298	0.42852277	0.7154	0.44816118	0.033851899206638336
-1	-1	-1	-1	-1	384.0	0.0	0.0	2.6875	0.0	1.21875	44.15625	1.03125	0.015625	0.015625	0.03125	2.75	0.421875	1.5	0.15625	0.15625	ROS488_ICAM555_VECad647_placa4_Plate_D_p00_0_D11f06d0.TIF	ROS488_ICAM555_VECad647_placa4_Plate_D_p00_0_D11f06d2.TIF	label.ROS488_ICAM555_VECad647_placa4_Plate_D_p00_0_D11f06d0.TIF	ROS488_ICAM555_VECad647_placa4_Plate_D_p00_0_D11f06d1.TIF	ROS488_ICAM555_VECad647_placa4_Plate_D_p00_0_D11f06d3.TIF	0	0	0	0	0	235	1	1536	1536	1536	1536	1536	235	b'eLsScq2Isxntrw/WyCKjv+5iaJhmYDbaXx/ExRnNomi0v07lKBrtsA+BSBrtsA/yCDKkUgSBWhR2AMoFmnI='	0.029860787093639374	0.08416470140218735	0.08124902099370956	0.0053054877	0.00561098	0.030999616	0.42852277	0.7154	0.44816118	0.03661761432886124
-1	-1	-1	-1	-1	367.0	0.0	0.0	2.671875	0.0	1.234375	47.484375	1.078125	0.03125	0.015625	0.015625	2.859375	0.421875	1.515625	0.15625	0.15625	ROS488_ICAM555_VECad647_placa4_Plate_D_p00_0_D11f07d0.TIF	ROS488_ICAM555_VECad647_placa4_Plate_D_p00_0_D11f07d2.TIF	label.ROS488_ICAM555_VECad647_placa4_Plate_D_p00_0_D11f07d0.TIF	ROS488_ICAM555_VECad647_placa4_Plate_D_p00_0_D11f07d1.TIF	ROS488_ICAM555_VECad647_placa4_Plate_D_p00_0_D11f07d3.TIF	0	0	0	0	0	236	1	1536	1536	1536	1536	1536	236	b'eLsScq2Isxntrw/WyCKjv+5iaJhmYD7aXx/ExRnNomi0v07lKBrtsA+BSBrtsA/yCDKkUgSBWhR2ANvsmnc='	0.029027452692389488	0.07855372130870819	0.08041568100452423	0.0044721533	0.0056109875	0.02652745	0.42852277	0.7154	0.44816118	0.03492965052525202
-1	-1	-1	-1	-1	352.0	0.0	0.0	2.796875	0.0	1.25	48.0625	1.015625	0.015625	0.015625	0.015625	2.671875	0.40625	1.453125	0.140625	0.140625	ROS488_ICAM555_VECad647_placa4_Plate_D_p00_0_D11f08d0.TIF	ROS488_ICAM555_VECad647_placa4_Plate_D_p00_0_D11f08d2.TIF	label.ROS488_ICAM555_VECad647_placa4_Plate_D_p00_0_D11f08d0.TIF	ROS488_ICAM555_VECad647_placa4_Plate_D_p00_0_D11f08d1.TIF	ROS488_ICAM555_VECad647_placa4_Plate_D_p00_0_D11f08d3.TIF	0	0	0	0	0	237	1	1536	1536	1536	1536	1536	237	b'eLsScq2Isxntrw/WyCKjv+5iaJhmYDHaXx/ExRnNomi0v07lKBrtsA+BSBrtsA/yCDKkUgSBWhR2AO3Tmnw='	0.029027452692389488	0.07294274121522903	0.08572117984294891	0.0053054895	0.008416474	0.027360782	0.42852277	0.7154	0.44816118	0.036347344517707825
-1	-1	-1	-1	-1	379.0	0.0	0.0	2.75	0.0	1.203125	47.90625	1.015625	0.015625	0.015625	0.015625	2.8125	0.40625	1.46875	0.140625	0.140625	ROS488_ICAM555_VECad647_placa4_Plate_D_p00_0_D11f09d0.TIF	ROS488_ICAM555_VECad647_placa4_Plate_D_p00_0_D11f09d2.TIF	label.ROS488_ICAM555_VECad647_placa4_Plate_D_p00_0_D11f09d0.TIF	ROS488_ICAM555_VECad647_placa4_Plate_D_p00_0_D11f09d1.TIF	ROS488_ICAM555_VECad647_placa4_Plate_D_p00_0_D11f09d3.TIF	0	0	0	0	0	238	1	1536	1536	1536	1536	1536	238	b'eLsScq2Isxntrw/WyCKjv+5iaJhmYDnaXx/ExRnNomi0v07lKBrtsA+BSBrtsA/yCDKkUgSBWhR2AP+6moE='	0.03349960595369339	0.08416470140218735	0.09269333630800247	0.0053054877	0.008416466	0.030999616	0.42852277	0.7154	0.44816118	0.03793725619713465
-1	-1	-1	-1	-1	419.0	0.0	0.0	2.6875	0.0	1.234375	48.84375	1.03125	0.015625	0.015625	0.03125	3.03125	0.421875	1.453125	0.15625	0.140625	ROS488_ICAM555_VECad647_placa4_Plate_D_p00_0_D11f10d0.TIF	ROS488_ICAM555_VECad647_placa4_Plate_D_p00_0_D11f10d2.TIF	label.ROS488_ICAM555_VECad647_placa4_Plate_D_p00_0_D11f10d0.TIF	ROS488_ICAM555_VECad647_placa4_Plate_D_p00_0_D11f10d1.TIF	ROS488_ICAM555_VECad647_placa4_Plate_D_p00_0_D11f10d3.TIF	0	0	0	0	0	239	1	1536	1536	1536	1536	1536	239	b'eLsScq2Isxntrw/WyCKjv+5iaJhmONpfH8zFGc2iaLS/TuUoGu2wD4FIGu2wD/IIMqRSBIFaFHYAcIeaWQ=='	0.029027452692389488	0.07855372130870819	0.0820823535323143	0.0053054895	0.0056109875	0.02819413	0.42852277	0.7154	0.44816118	0.036336670319239296
-1	-1	-1	-1	-1	345.0	0.0	0.0	2.671875	0.0	1.21875	47.078125	1.03125	0.03125	0.015625	0.015625	2.59375	0.421875	1.453125	0.140625	0.140625	ROS488_ICAM555_VECad647_placa4_Plate_D_p00_0_D11f11d0.TIF	ROS488_ICAM555_VECad647_placa4_Plate_D_p00_0_D11f11d2.TIF	label.ROS488_ICAM555_VECad647_placa4_Plate_D_p00_0_D11f11d0.TIF	ROS488_ICAM555_VECad647_placa4_Plate_D_p00_0_D11f11d1.TIF	ROS488_ICAM555_VECad647_placa4_Plate_D_p00_0_D11f11d3.TIF	0	0	0	0	0	240	1	1536	1536	1536	1536	1536	240	b'eLsScq2Isxntrw/WyCKjv+5iaJhmaDjaXx/ExRnNomi0v07lKBrtsA+BSBrtsA/yCDKkUgSBWhR2AIJuml4='	0.029860787093639374	0.08416470140218735	0.08041568100452423	0.004472155	0.0056109875	0.024860784	0.42852277	0.7154	0.44816118	0.03600639601548513
-1	-1	-1	-1	-1	330.0	0.0	0.0	2.734375	0.0	1.203125	43.890625	0.828125	0.015625	0.015625	0.015625	2.453125	0.34375	0.96875	0.125	0.140625	ROS488_ICAM555_VECad647_placa4_Plate_D_p00_0_E02f00d0.TIF	ROS488_ICAM555_VECad647_placa4_Plate_D_p00_0_E02f00d2.TIF	label.ROS488_ICAM555_VECad647_placa4_Plate_D_p00_0_E02f00d0.TIF	ROS488_ICAM555_VECad647_placa4_Plate_D_p00_0_E02f00d1.TIF	ROS488_ICAM555_VECad647_placa4_Plate_D_p00_0_E02f00d3.TIF	0	0	0	0	0	241	1	1536	1536	1536	1536	1536	241	b'eLsScq2Isxntrw/WyCKjv06zGnW0v07lWni0vz7oo2i0wz4EImm0wz7II8iQShEEalHYAQBwlppZ'	0.03516627475619316	0.07574823498725891	0.07063803821802139	0.018416476	0.00561098	0.022055298	0.42852277	0.7154	0.44816118	0.0668437530597051
-1	-1	-1	-1	-1	279.0	0.0	0.0	2.84375	0.0	1.28125	45.625	0.828125	0.015625	0.015625	0.015625	2.140625	0.359375	0.96875	0.109375	0.125	ROS488_ICAM555_VECad647_placa4_Plate_D_p00_0_E02f01d0.TIF	ROS488_ICAM555_VECad647_placa4_Plate_D_p00_0_E02f01d2.TIF	label.ROS488_ICAM555_VECad647_placa4_Plate_D_p00_0_E02f01d0.TIF	ROS488_ICAM555_VECad647_placa4_Plate_D_p00_0_E02f01d1.TIF	ROS488_ICAM555_VECad647_placa4_Plate_D_p00_0_E02f01d3.TIF	0	0	0	0	0	242	1	1536	1536	1536	1536	1536	242	b'eLsScq2Isxntrw/WyCKjvw4u4g1H++uDuDijWRSN9tepHEWjHfYhEEmjHfZBHkGGVIogUIvCDgCCfZpe'	0.034332942217588425	0.07574823498725891	0.07147137820720673	0.015083134	0.00561098	0.020388633	0.42852277	0.7154	0.44816118	0.06321074565251668
-1	-1	-1	-1	-1	321.0	0.0	0.0	2.078125	0.0	0.90625	41.765625	0.828125	0.015625	0.015625	0.015625	2.421875	0.359375	0.953125	0.109375	0.125	ROS488_ICAM555_VECad647_placa4_Plate_D_p00_0_E02f02d0.TIF	ROS488_ICAM555_VECad647_placa4_Plate_D_p00_0_E02f02d2.TIF	label.ROS488_ICAM555_VECad647_placa4_Plate_D_p00_0_E02f02d0.TIF	ROS488_ICAM555_VECad647_placa4_Plate_D_p00_0_E02f02d1.TIF	ROS488_ICAM555_VECad647_placa4_Plate_D_p00_0_E02f02d3.TIF	0	0	0	0	0	243	1	1536	1536	1536	1536	1536	243	b'eLsScq2Isxntrw/WyCKjvw4u4o1G++uDuDijWRSN9tepHEWjHfYhEEmjHfZBHkGGVIogUIvCDgCUZJpj'	0.03516627475619316	0.07574823498725891	0.07511019706726074	0.018416476	0.008416466	0.02288863	0.42852277	0.7154	0.44816118	0.07040685911973317
-1	-1	-1	-1	-1	272.0	0.0	0.0	2.125	0.0	0.921875	48.796875	0.828125	0.015625	0.015625	0.015625	2.34375	0.375	0.9375	0.109375	0.140625	ROS488_ICAM555_VECad647_placa4_Plate_D_p00_0_E02f03d0.TIF	ROS488_ICAM555_VECad647_placa4_Plate_D_p00_0_E02f03d2.TIF	label.ROS488_ICAM555_VECad647_placa4_Plate_D_p00_0_E02f03d0.TIF	ROS488_ICAM555_VECad647_placa4_Plate_D_p00_0_E02f03d1.TIF	ROS488_ICAM555_VECad647_placa4_Plate_D_p00_0_E02f03d3.TIF	0	0	0	0	0	244	1	1536	1536	1536	1536	1536	244	b'eLsScq2Isxntrw/WyCKjvw4u4o1H++uDuDijWRSN9tepHEWjHfYhEEmjHfZBHkGGVIogUIvCDgCmS5po'	0.03516627475619316	0.07855372130870819	0.07063803821802139	0.01758314	0.0056109875	0.022055298	0.42852277	0.7154	0.44816118	0.06804371376832326
-1	-1	-1	-1	-1	316.0	0.0	0.0	2.0	0.0	0.90625	46.796875	0.796875	0.015625	0.015625	0.015625	2.265625	0.375	0.953125	0.109375	0.140625	ROS488_ICAM555_VECad647_placa4_Plate_D_p00_0_E02f04d0.TIF	ROS488_ICAM555_VECad647_placa4_Plate_D_p00_0_E02f04d2.TIF	label.ROS488_ICAM555_VECad647_placa4_Plate_D_p00_0_E02f04d0.TIF	ROS488_ICAM555_VECad647_placa4_Plate_D_p00_0_E02f04d1.TIF	ROS488_ICAM555_VECad647_placa4_Plate_D_p00_0_E02f04d3.TIF	0	0	0	0	0	245	1	1536	1536	1536	1536	1536	245	b'eLsScq2Isxntrw/WyCKjvw4u4k1G++uDuDijWRSN9tepHEWjHfYhEEmjHfZBHkGGVIogUIvCDgC4Mppt'	0.0359996072947979	0.08416470140218735	0.06980470567941666	0.013110984	0.0056109875	0.021221958	0.42852277	0.7154	0.44816118	0.06647120416164398
-1	-1	-1	-1	-1	327.0	0.0	0.0	2.015625	0.0	0.953125	43.296875	0.796875	0.015625	0.015625	0.015625	2.3125	0.359375	1.140625	0.125	0.125	ROS488_ICAM555_VECad647_placa4_Plate_D_p00_0_E02f05d0.TIF	ROS488_ICAM555_VECad647_placa4_Plate_D_p00_0_E02f05d2.TIF	label.ROS488_ICAM555_VECad647_placa4_Plate_D_p00_0_E02f05d0.TIF	ROS488_ICAM555_VECad647_placa4_Plate_D_p00_0_E02f05d1.TIF	ROS488_ICAM555_VECad647_placa4_Plate_D_p00_0_E02f05d3.TIF	0	0	0	0	0	246	1	1536	1536	1536	1536	1536	246	b'eLsScq2Isxntrw/WyCKjvw4u4k1H++uDuDijWRSN9tepHEWjHfYhEEmjHfZBHkGGVIogUIvCDgDKGZpy'	0.03516627475619316	0.07855372130870819	0.06980470567941666	0.016749803	0.0056109875	0.022055298	0.42852277	0.7154	0.44816118	0.0647613952557246
-1	-1	-1	-1	-1	278.0	0.0	0.0	2.015625	0.0	1.0	40.453125	0.90625	0.015625	0.015625	0.015625	1.84375	0.34375	0.96875	0.109375	0.125	ROS488_ICAM555_VECad647_placa4_Plate_D_p00_0_E02f06d0.TIF	ROS488_ICAM555_VECad647_placa4_Plate_D_p00_0_E02f06d2.TIF	label.ROS488_ICAM555_VECad647_placa4_Plate_D_p00_0_E02f06d0.TIF	ROS488_ICAM555_VECad647_placa4_Plate_D_p00_0_E02f06d1.TIF	ROS488_ICAM555_VECad647_placa4_Plate_D_p00_0_E02f06d3.TIF	0	0	0	0	0	247	1	1536	1536	1536	1536	1536	247	b'eLsScq2Isxntrw/WyCKjvw4u4s1G++uDuDijWRSN9tepHEWjHfYhEEmjHfZBHkGGVIogUIvCDgDcAJp3'	0.0359996072947979	0.08697019517421722	0.06980470567941666	0.010610979	0.0056109875	0.012277648	0.42852277	0.7154	0.44816118	0.06317678093910217
-1	-1	-1	-1	-1	316.0	0.0	0.0	2.078125	0.0	0.921875	42.0	0.78125	0.015625	0.0	0.015625	2.140625	0.328125	0.984375	0.109375	0.140625	ROS488_ICAM555_VECad647_placa4_Plate_D_p00_0_E02f07d0.TIF	ROS488_ICAM555_VECad647_placa4_Plate_D_p00_0_E02f07d2.TIF	label.ROS488_ICAM555_VECad647_placa4_Plate_D_p00_0_E02f07d0.TIF	ROS488_ICAM555_VECad647_placa4_Plate_D_p00_0_E02f07d1.TIF	ROS488_ICAM555_VECad647_placa4_Plate_D_p00_0_E02f07d3.TIF	0	0	0	0	0	248	1	1536	1536	1536	1536	1536	248	b'eLsScq2Isxntrw/WyCKjvw4u4s1H++uDuDijWRSN9tepHEWjHfYhEEmjHfZBHkGGVIogUIvCDgDt55p8'	0.03516627475619316	0.07574823498725891	0.07063803821802139	0.015916467	0.00561098	0.021221966	0.42852277	0.7154	0.44816118	0.0694709171851476
-1	-1	-1	-1	-1	292.0	0.0	0.0	2.015625	0.0	0.90625	39.65625	0.796875	0.015625	0.015625	0.015625	2.0625	0.34375	0.953125	0.09375	0.125	ROS488_ICAM555_VECad647_placa4_Plate_D_p00_0_E02f08d0.TIF	ROS488_ICAM555_VECad647_placa4_Plate_D_p00_0_E02f08d2.TIF	label.ROS488_ICAM555_VECad647_placa4_Plate_D_p00_0_E02f08d0.TIF	ROS488_ICAM555_VECad647_placa4_Plate_D_p00_0_E02f08d1.TIF	ROS488_ICAM555_VECad647_placa4_Plate_D_p00_0_E02f08d3.TIF	0	0	0	0	0	249	1	1536	1536	1536	1536	1536	249	b'eLsScq2Isxntrw/WyCKjvw4u4i1G++uDuDijWRSN9tepHEWjHfYhEEmjHfZBHkGGVIogUIvCDgD/zpqB'	0.03516627475619316	0.07855372130870819	0.07147137820720673	0.015916467	0.0056109875	0.020388633	0.42852277	0.7154	0.44816118	0.0684792697429657
-1	-1	-1	-1	-1	320.0	0.0	0.0	2.03125	0.0	0.90625	37.09375	0.796875	0.015625	0.015625	0.015625	2.0625	0.359375	0.953125	0.109375	0.140625	ROS488_ICAM555_VECad647_placa4_Plate_D_p00_0_E02f09d0.TIF	ROS488_ICAM555_VECad647_placa4_Plate_D_p00_0_E02f09d2.TIF	label.ROS488_ICAM555_VECad647_placa4_Plate_D_p00_0_E02f09d0.TIF	ROS488_ICAM555_VECad647_placa4_Plate_D_p00_0_E02f09d1.TIF	ROS488_ICAM555_VECad647_placa4_Plate_D_p00_0_E02f09d3.TIF	0	0	0	0	0	250	1	1536	1536	1536	1536	1536	250	b'eLsScq2Isxntrw/WyCKjvw4u4i1H++uDuDijWRSN9tepHEWjHfYhEEmjHfZBHkGGVIogUIvCDgARxJqG'	0.0359996072947979	0.07855372130870819	0.07677686214447021	0.011444312	0.008416466	0.020388626	0.42852277	0.7154	0.44816118	0.06875175734361012
-1	-1	-1	-1	-1	294.0	0.0	0.0	2.015625	0.0	0.90625	40.953125	0.8125	0.015625	0.015625	0.015625	2.015625	0.359375	0.953125	0.109375	0.125	ROS488_ICAM555_VECad647_placa4_Plate_D_p00_0_E02f10d0.TIF	ROS488_ICAM555_VECad647_placa4_Plate_D_p00_0_E02f10d2.TIF	label.ROS488_ICAM555_VECad647_placa4_Plate_D_p00_0_E02f10d0.TIF	ROS488_ICAM555_VECad647_placa4_Plate_D_p00_0_E02f10d1.TIF	ROS488_ICAM555_VECad647_placa4_Plate_D_p00_0_E02f10d3.TIF	0	0	0	0	0	251	1	1536	1536	1536	1536	1536	251	b'eLsScq2Isxntrw/WyCKjvw4q4g1H++uDuTijWRSN9tepHEWjHfYhEEmjHfZBHkGGVIogUIvCDgCCgppe'	0.03516627475619316	0.07574823498725891	0.07594352960586548	0.011444312	0.008416466	0.016749807	0.42852277	0.7154	0.44816118	0.06228818496068319
-1	-1	-1	-1	-1	266.0	0.0	0.0	2.046875	0.0	0.90625	36.828125	0.84375	0.015625	0.015625	0.015625	1.84375	0.34375	0.953125	0.109375	0.125	ROS488_ICAM555_VECad647_placa4_Plate_D_p00_0_E02f11d0.TIF	ROS488_ICAM555_VECad647_placa4_Plate_D_p00_0_E02f11d2.TIF	label.ROS488_ICAM555_VECad647_placa4_Plate_D_p00_0_E02f11d0.TIF	ROS488_ICAM555_VECad647_placa4_Plate_D_p00_0_E02f11d1.TIF	ROS488_ICAM555_VECad647_placa4_Plate_D_p00_0_E02f11d3.TIF	0	0	0	0	0	252	1	1536	1536	1536	1536	1536	252	b'eLsScq2Isxntrw/WyCKjvw4q4g0NR/vrg7g4o1kUjfbXqRxFox32IRBJox32QR5BhlSKIFCLwg4AlGmaYw=='	0.0359996072947979	0.08416470140218735	0.08041568100452423	0.011444312	0.008416466	0.01758314	0.42852277	0.7154	0.44816118	0.06588053703308105
-1	-1	-1	-1	-1	230.0	0.0	0.0	2.015625	0.0	0.9375	34.84375	0.8125	0.015625	0.015625	0.015625	1.65625	0.375	0.953125	0.09375	0.140625	ROS488_ICAM555_VECad647_placa4_Plate_D_p00_0_E03f00d0.TIF	ROS488_ICAM555_VECad647_placa4_Plate_D_p00_0_E03f00d2.TIF	label.ROS488_ICAM555_VECad647_placa4_Plate_D_p00_0_E03f00d0.TIF	ROS488_ICAM555_VECad647_placa4_Plate_D_p00_0_E03f00d1.TIF	ROS488_ICAM555_VECad647_placa4_Plate_D_p00_0_E03f00d3.TIF	0	0	0	0	0	253	1	1536	1536	1536	1536	1536	253	b'eLsScq2Isxntrw/WyCKjv+5qYDzaXx/cxRnNomi0v07lKBrtsA+BSBrtsA/yCDKkUgSBWhR2AIKMml4='	0.03349960595369339	0.0645262748003006	0.06449921429157257	0.009777643	0.00561098	0.011444315	0.42852277	0.7154	0.44816118	0.05942318836847941
-1	-1	-1	-1	-1	265.0	0.0	0.0	2.046875	0.0	0.890625	34.421875	0.796875	0.03125	0.015625	0.015625	1.828125	0.34375	0.953125	0.109375	0.125	ROS488_ICAM555_VECad647_placa4_Plate_D_p00_0_E03f01d0.TIF	ROS488_ICAM555_VECad647_placa4_Plate_D_p00_0_E03f01d2.TIF	label.ROS488_ICAM555_VECad647_placa4_Plate_D_p00_0_E03f01d0.TIF	ROS488_ICAM555_VECad647_placa4_Plate_D_p00_0_E03f01d1.TIF	ROS488_ICAM555_VECad647_placa4_Plate_D_p00_0_E03f01d3.TIF	0	0	0	0	0	254	1	1536	1536	1536	1536	1536	254	b'eLsScq2Isxntrw/WyCKjv+5qYJxmYDjaXx/ExRnNomi0v07lKBrtsA+BSBrtsA/yCDKkUgSBWhR2AJRzmmM='	0.03516627475619316	0.07574823498725891	0.07147137820720673	0.011444312	0.00561098	0.016749807	0.42852277	0.7154	0.44816118	0.06505491336186726
-1	-1	-1	-1	-1	233.0	0.0	0.0	1.953125	0.0	0.90625	35.703125	0.78125	0.015625	0.015625	0.015625	1.640625	0.34375	0.9375	0.109375	0.140625	ROS488_ICAM555_VECad647_placa4_Plate_D_p00_0_E03f02d0.TIF	ROS488_ICAM555_VECad647_placa4_Plate_D_p00_0_E03f02d2.TIF	label.ROS488_ICAM555_VECad647_placa4_Plate_D_p00_0_E03f02d0.TIF	ROS488_ICAM555_VECad647_placa4_Plate_D_p00_0_E03f02d1.TIF	ROS488_ICAM555_VECad647_placa4_Plate_D_p00_0_E03f02d3.TIF	0	0	0	0	0	255	1	1536	1536	1536	1536	1536	255	b'eLsScq2Isxntrw/WyCKjv+5qYJxmYDTaXx/ExRnNomi0v07lKBrtsA+BSBrtsA/yCDKkUgSBWhR2AKZammg='	0.034332942217588425	0.07574823498725891	0.06616587936878204	0.0069721565	0.00561098	0.011444315	0.42852277	0.7154	0.44816118	0.06570226450761159
-1	-1	-1	-1	-1	288.0	0.0	0.0	2.015625	0.0	0.890625	34.8125	0.8125	0.015625	0.015625	0.015625	1.78125	0.34375	0.9375	0.109375	0.125	ROS488_ICAM555_VECad647_placa4_Plate_D_p00_0_E03f03d0.TIF	ROS488_ICAM555_VECad647_placa4_Plate_D_p00_0_E03f03d2.TIF	label.ROS488_ICAM555_VECad647_placa4_Plate_D_p00_0_E03f03d0.TIF	ROS488_ICAM555_VECad647_placa4_Plate_D_p00_0_E03f03d1.TIF	ROS488_ICAM555_VECad647_placa4_Plate_D_p00_0_E03f03d3.TIF	0	0	0	0	0	256	1	1536	1536	1536	1536	1536	256	b'eLsScq2Isxntrw/WyCKjv+5qYJxmYDzaXx/ExRnNomi0v07lKBrtsA+BSBrtsA/yCDKkUgSBWhR2ALhBmm0='	0.03516627475619316	0.07855372130870819	0.06980470567941666	0.0097776465	0.0056109875	0.015083134	0.42852277	0.7154	0.44816118	0.0651200811068217
-1	-1	-1	-1	-1	323.0	0.0	0.0	1.984375	0.0	0.984375	37.1875	0.78125	0.015625	0.015625	0.015625	1.8125	0.359375	0.921875	0.109375	0.109375	ROS488_ICAM555_VECad647_placa4_Plate_D_p00_0_E03f04d0.TIF	ROS488_ICAM555_VECad647_placa4_Plate_D_p00_0_E03f04d2.TIF	label.ROS488_ICAM555_VECad647_placa4_Plate_D_p00_0_E03f04d0.TIF	ROS488_ICAM555_VECad647_placa4_Plate_D_p00_0_E03f04d1.TIF	ROS488_ICAM555_VECad647_placa4_Plate_D_p00_0_E03f04d3.TIF	0	0	0	0	0	257	1	1536	1536	1536	1536	1536	257	b'eLsScq2Isxntrw/WyCKjv+5qYJxmYDLaXx/ExRnNomi0v07lKBrtsA+BSBrtsA/yCDKkUgSBWhR2AMoomnI='	0.0359996072947979	0.08416470140218735	0.07063803821802139	0.010610979	0.0056109875	0.016749807	0.42852277	0.7154	0.44816118	0.06571101148923238
-1	-1	-1	-1	-1	295.0	0.0	0.0	2.0	0.0	0.953125	36.921875	0.8125	0.015625	0.015625	0.015625	1.828125	0.34375	0.953125	0.109375	0.140625	ROS488_ICAM555_VECad647_placa4_Plate_D_p00_0_E03f05d0.TIF	ROS488_ICAM555_VECad647_placa4_Plate_D_p00_0_E03f05d2.TIF	label.ROS488_ICAM555_VECad647_placa4_Plate_D_p00_0_E03f05d0.TIF	ROS488_ICAM555_VECad647_placa4_Plate_D_p00_0_E03f05d1.TIF	ROS488_ICAM555_VECad647_placa4_Plate_D_p00_0_E03f05d3.TIF	0	0	0	0	0	258	1	1536	1536	1536	1536	1536	258	b'eLsScq2Isxntrw/WyCKjv+5qYJxmYDraXx/ExRnNomi0v07lKBrtsA+BSBrtsA/yCDKkUgSBWhR2ANwPmnc='	0.034332942217588425	0.07855372130870819	0.06616587936878204	0.010610975	0.0056109875	0.015916467	0.42852277	0.7154	0.44816118	0.061867723862330117
-1	-1	-1	-1	-1	273.0	0.0	0.0	1.9375	0.0	0.921875	37.6875	0.796875	0.015625	0.015625	0.015625	1.71875	0.34375	0.9375	0.109375	0.140625	ROS488_ICAM555_VECad647_placa4_Plate_D_p00_0_E03f06d0.TIF	ROS488_ICAM555_VECad647_placa4_Plate_D_p00_0_E03f06d2.TIF	label.ROS488_ICAM555_VECad647_placa4_Plate_D_p00_0_E03f06d0.TIF	ROS488_ICAM555_VECad647_placa4_Plate_D_p00_0_E03f06d1.TIF	ROS488_ICAM555_VECad647_placa4_Plate_D_p00_0_E03f06d3.TIF	0	0	0	0	0	259	1	1536	1536	1536	1536	1536	259	b'eLsScq2Isxntrw/WyCKjv+5qYJxmYDbaXx/ExRnNomi0v07lKBrtsA+BSBrtsA/yCDKkUgSBWhR2AO32mnw='	0.0359996072947979	0.08135921508073807	0.06449921429157257	0.010610979	0.0056109875	0.012277648	0.42852277	0.7154	0.44816118	0.06718516846497853
-1	-1	-1	-1	-1	267.0	0.0	0.0	1.984375	0.0	0.875	34.59375	0.78125	0.015625	0.015625	0.015625	1.8125	0.34375	0.953125	0.125	0.125	ROS488_ICAM555_VECad647_placa4_Plate_D_p00_0_E03f07d0.TIF	ROS488_ICAM555_VECad647_placa4_Plate_D_p00_0_E03f07d2.TIF	label.ROS488_ICAM555_VECad647_placa4_Plate_D_p00_0_E03f07d0.TIF	ROS488_ICAM555_VECad647_placa4_Plate_D_p00_0_E03f07d1.TIF	ROS488_ICAM555_VECad647_placa4_Plate_D_p00_0_E03f07d3.TIF	0	0	0	0	0	260	1	1536	1536	1536	1536	1536	260	b'eLsScq2Isxntrw/WyCKjv+5qYJxmYD7aXx/ExRnNomi0v07lKBrtsA+BSBrtsA/yCDKkUgSBWhR2AP/dmoE='	0.034332942217588425	0.07574823498725891	0.060860395431518555	0.011444312	0.00561098	0.015916467	0.42852277	0.7154	0.44816118	0.06817244986693065
-1	-1	-1	-1	-1	243.0	0.0	0.0	1.953125	0.0	0.890625	37.46875	0.796875	0.015625	0.015625	0.015625	1.71875	0.34375	0.921875	0.109375	0.125	ROS488_ICAM555_VECad647_placa4_Plate_D_p00_0_E03f08d0.TIF	ROS488_ICAM555_VECad647_placa4_Plate_D_p00_0_E03f08d2.TIF	label.ROS488_ICAM555_VECad647_placa4_Plate_D_p00_0_E03f08d0.TIF	ROS488_ICAM555_VECad647_placa4_Plate_D_p00_0_E03f08d1.TIF	ROS488_ICAM555_VECad647_placa4_Plate_D_p00_0_E03f08d3.TIF	0	0	0	0	0	261	1	1536	1536	1536	1536	1536	261	b'eLsScq2Isxntrw/WyCKjv+5qYJxmYDHaXx/ExRnNomi0v07lKBrtsA+BSBrtsA/yCDKkUgSBWhR2ABHTmoY='	0.03516627475619316	0.07574823498725891	0.07063803821802139	0.011444315	0.00561098	0.015916474	0.42852277	0.7154	0.44816118	0.06974509358406067
-1	-1	-1	-1	-1	319.0	0.0	0.0	1.984375	0.0	0.890625	38.734375	0.78125	0.015625	0.015625	0.015625	1.90625	0.34375	0.9375	0.109375	0.125	ROS488_ICAM555_VECad647_placa4_Plate_D_p00_0_E03f09d0.TIF	ROS488_ICAM555_VECad647_placa4_Plate_D_p00_0_E03f09d2.TIF	label.ROS488_ICAM555_VECad647_placa4_Plate_D_p00_0_E03f09d0.TIF	ROS488_ICAM555_VECad647_placa4_Plate_D_p00_0_E03f09d1.TIF	ROS488_ICAM555_VECad647_placa4_Plate_D_p00_0_E03f09d3.TIF	0	0	0	0	0	262	1	1536	1536	1536	1536	1536	262	b'eLsScq2Isxntrw/WyCKjv+5qYJxmYDnaXx/ExRnNomi0v07lKBrtsA+BSBrtsA/yCDKkUgSBWhR2ACO6mos='	0.03963842988014221	0.08135921508073807	0.07677686214447021	0.015083138	0.0056109875	0.019555293	0.42852277	0.7154	0.44816118	0.07297030091285706
-1	-1	-1	-1	-1	285.0	0.0	0.0	2.015625	0.0	0.90625	38.796875	0.78125	0.015625	0.015625	0.015625	1.734375	0.34375	0.953125	0.109375	0.140625	ROS488_ICAM555_VECad647_placa4_Plate_D_p00_0_E03f10d0.TIF	ROS488_ICAM555_VECad647_placa4_Plate_D_p00_0_E03f10d2.TIF	label.ROS488_ICAM555_VECad647_placa4_Plate_D_p00_0_E03f10d0.TIF	ROS488_ICAM555_VECad647_placa4_Plate_D_p00_0_E03f10d1.TIF	ROS488_ICAM555_VECad647_placa4_Plate_D_p00_0_E03f10d3.TIF	0	0	0	0	0	263	1	1536	1536	1536	1536	1536	263	b'eLsScq2Isxntrw/WyCKjv+5qYJxmONpfH8zFGc2iaLS/TuUoGu2wD4FIGu2wD/IIMqRSBIFaFHYAlHiaYw=='	0.03516627475619316	0.07855372130870819	0.07147137820720673	0.0078054927	0.0056109875	0.012277648	0.42852277	0.7154	0.44816118	0.06246950229008993
-1	-1	-1	-1	-1	223.0	0.0	0.0	2.0	0.0	0.890625	32.078125	0.8125	0.015625	0.015625	0.015625	1.578125	0.359375	0.9375	0.109375	0.125	ROS488_ICAM555_VECad647_placa4_Plate_D_p00_0_E03f11d0.TIF	ROS488_ICAM555_VECad647_placa4_Plate_D_p00_0_E03f11d2.TIF	label.ROS488_ICAM555_VECad647_placa4_Plate_D_p00_0_E03f11d0.TIF	ROS488_ICAM555_VECad647_placa4_Plate_D_p00_0_E03f11d1.TIF	ROS488_ICAM555_VECad647_placa4_Plate_D_p00_0_E03f11d3.TIF	0	0	0	0	0	264	1	1536	1536	1536	1536	1536	264	b'eLsScq2Isxntrw/WyCKjv+5qYJxmaDjaXx/ExRnNomi0v07lKBrtsA+BSBrtsA/yCDKkUgSBWhR2AKZfmmg='	0.0359996072947979	0.08135921508073807	0.07147137820720673	0.0097776465	0.008416466	0.012277648	0.42852277	0.7154	0.44816118	0.06356491645177205
-1	-1	-1	-1	-1	445.0	0.0	0.0	2.03125	0.0	0.890625	40.296875	0.8125	0.015625	0.015625	0.015625	2.28125	0.34375	0.9375	0.109375	0.140625	ROS488_ICAM555_VECad647_placa4_Plate_D_p00_0_E04f00d0.TIF	ROS488_ICAM555_VECad647_placa4_Plate_D_p00_0_E04f00d2.TIF	label.ROS488_ICAM555_VECad647_placa4_Plate_D_p00_0_E04f00d0.TIF	ROS488_ICAM555_VECad647_placa4_Plate_D_p00_0_E04f00d1.TIF	ROS488_ICAM555_VECad647_placa4_Plate_D_p00_0_E04f00d3.TIF	0	0	0	0	0	265	1	1536	1536	1536	1536	1536	265	b'eLsScq2Isxntrw/WyCKjv+5qYDLaXx/cxRnNomi0v07lKBrtsA+BSBrtsA/yCDKkUgSBWhR2AJSCmmM='	0.03963842988014221	0.07855372130870819	0.08041568100452423	0.022055294	0.0056109875	0.0309996	0.42852277	0.7154	0.44816118	0.07178589701652527
-1	-1	-1	-1	-1	380.0	0.0	0.0	1.984375	0.0	0.890625	43.875	0.796875	0.015625	0.015625	0.015625	2.109375	0.34375	0.9375	0.109375	0.140625	ROS488_ICAM555_VECad647_placa4_Plate_D_p00_0_E04f01d0.TIF	ROS488_ICAM555_VECad647_placa4_Plate_D_p00_0_E04f01d2.TIF	label.ROS488_ICAM555_VECad647_placa4_Plate_D_p00_0_E04f01d0.TIF	ROS488_ICAM555_VECad647_placa4_Plate_D_p00_0_E04f01d1.TIF	ROS488_ICAM555_VECad647_placa4_Plate_D_p00_0_E04f01d3.TIF	0	0	0	0	0	266	1	1536	1536	1536	1536	1536	266	b'eLsScq2Isxntrw/WyCKjv+5qYJJmYDjaXx/ExRnNomi0v07lKBrtsA+BSBrtsA/yCDKkUgSBWhR2AKZpmmg='	0.03963842988014221	0.07574823498725891	0.07677686214447021	0.016749803	0.0056109875	0.02288863	0.42852277	0.7154	0.44816118	0.06784464418888092
-1	-1	-1	-1	-1	365.0	0.0	0.0	2.0	0.0	0.90625	38.5625	0.796875	0.015625	0.015625	0.015625	1.953125	0.359375	0.9375	0.109375	0.125	ROS488_ICAM555_VECad647_placa4_Plate_D_p00_0_E04f02d0.TIF	ROS488_ICAM555_VECad647_placa4_Plate_D_p00_0_E04f02d2.TIF	label.ROS488_ICAM555_VECad647_placa4_Plate_D_p00_0_E04f02d0.TIF	ROS488_ICAM555_VECad647_placa4_Plate_D_p00_0_E04f02d1.TIF	ROS488_ICAM555_VECad647_placa4_Plate_D_p00_0_E04f02d3.TIF	0	0	0	0	0	267	1	1536	1536	1536	1536	1536	267	b'eLsScq2Isxntrw/WyCKjv+5qYJJmYDTaXx/ExRnNomi0v07lKBrtsA+BSBrtsA/yCDKkUgSBWhR2ALhQmm0='	0.04047176241874695	0.06733176112174988	0.08572117984294891	0.015916474	0.00561098	0.021221966	0.42852277	0.7154	0.44816118	0.07235547403494517
-1	-1	-1	-1	-1	424.0	0.0	0.0	2.0	0.0	0.90625	39.390625	0.828125	0.015625	0.03125	0.015625	2.703125	0.390625	0.984375	0.109375	0.125	ROS488_ICAM555_VECad647_placa4_Plate_D_p00_0_E04f03d0.TIF	ROS488_ICAM555_VECad647_placa4_Plate_D_p00_0_E04f03d2.TIF	label.ROS488_ICAM555_VECad647_placa4_Plate_D_p00_0_E04f03d0.TIF	ROS488_ICAM555_VECad647_placa4_Plate_D_p00_0_E04f03d1.TIF	ROS488_ICAM555_VECad647_placa4_Plate_D_p00_0_E04f03d3.TIF	0	0	0	0	0	268	1	1536	1536	1536	1536	1536	268	b'eLsScq2Isxntrw/WyCKjv+5qYJJmYDzaXx/ExRnNomi0v07lKBrtsA+BSBrtsA/yCDKkUgSBWhR2AMo3mnI='	0.04047176241874695	0.08135921508073807	0.08572117984294891	0.021221962	0.0056109875	0.027360782	0.42852277	0.7154	0.44816118	0.07664860785007477
-1	-1	-1	-1	-1	463.0	0.0	0.0	2.078125	0.0	0.9375	43.140625	0.859375	0.015625	0.015625	0.015625	2.546875	0.375	0.96875	0.109375	0.140625	ROS488_ICAM555_VECad647_placa4_Plate_D_p00_0_E04f04d0.TIF	ROS488_ICAM555_VECad647_placa4_Plate_D_p00_0_E04f04d2.TIF	label.ROS488_ICAM555_VECad647_placa4_Plate_D_p00_0_E04f04d0.TIF	ROS488_ICAM555_VECad647_placa4_Plate_D_p00_0_E04f04d1.TIF	ROS488_ICAM555_VECad647_placa4_Plate_D_p00_0_E04f04d3.TIF	0	0	0	0	0	269	1	1536	1536	1536	1536	1536	269	b'eLsScq2Isxntrw/WyCKjv+5qYJJmYDLaXx/ExRnNomi0v07lKBrtsA+BSBrtsA/yCDKkUgSBWhR2ANwemnc='	0.0449439212679863	0.08416470140218735	0.08738784492015839	0.022055298	0.0056109875	0.036305107	0.42852277	0.7154	0.44816118	0.07622357209523518
-1	-1	-1	-1	-1	416.0	0.0	0.0	2.109375	0.0	0.921875	46.625	0.828125	0.03125	0.015625	0.015625	2.234375	0.359375	0.96875	0.109375	0.140625	ROS488_ICAM555_VECad647_placa4_Plate_D_p00_0_E04f05d0.TIF	ROS488_ICAM555_VECad647_placa4_Plate_D_p00_0_E04f05d2.TIF	label.ROS488_ICAM555_VECad647_placa4_Plate_D_p00_0_E04f05d0.TIF	ROS488_ICAM555_VECad647_placa4_Plate_D_p00_0_E04f05d1.TIF	ROS488_ICAM555_VECad647_placa4_Plate_D_p00_0_E04f05d3.TIF	0	0	0	0	0	270	1	1536	1536	1536	1536	1536	270	b'eLsScq2Isxntrw/WyCKjv+5qYJJmYDraXx/ExRnNomi0v07lKBrtsA+BSBrtsA/yCDKkUgSBWhR2AO4Fmnw='	0.03963842988014221	0.07294274121522903	0.08041568100452423	0.016749807	0.00561098	0.02736079	0.42852277	0.7154	0.44816118	0.06741605699062347
-1	-1	-1	-1	-1	435.0	0.0	0.0	2.046875	0.0	1.0	44.5625	0.796875	0.03125	0.015625	0.015625	2.375	0.359375	0.953125	0.109375	0.125	ROS488_ICAM555_VECad647_placa4_Plate_D_p00_0_E04f06d0.TIF	ROS488_ICAM555_VECad647_placa4_Plate_D_p00_0_E04f06d2.TIF	label.ROS488_ICAM555_VECad647_placa4_Plate_D_p00_0_E04f06d0.TIF	ROS488_ICAM555_VECad647_placa4_Plate_D_p00_0_E04f06d1.TIF	ROS488_ICAM555_VECad647_placa4_Plate_D_p00_0_E04f06d3.TIF	0	0	0	0	0	271	1	1536	1536	1536	1536	1536	271	b'eLsScq2Isxntrw/WyCKjv+5qYJJmYDbaXx/ExRnNomi0v07lKBrtsA+BSBrtsA/yCDKkUgSBWhR2AP/smoE='	0.04130509868264198	0.08416470140218735	0.07677686214447021	0.022055298	0.0056109875	0.03183295	0.42852277	0.7154	0.44816118	0.07512966295083363
-1	-1	-1	-1	-1	422.0	0.0	0.0	2.03125	0.0	0.953125	44.28125	0.8125	0.015625	0.015625	0.015625	2.25	0.34375	0.96875	0.109375	0.125	ROS488_ICAM555_VECad647_placa4_Plate_D_p00_0_E04f07d0.TIF	ROS488_ICAM555_VECad647_placa4_Plate_D_p00_0_E04f07d2.TIF	label.ROS488_ICAM555_VECad647_placa4_Plate_D_p00_0_E04f07d0.TIF	ROS488_ICAM555_VECad647_placa4_Plate_D_p00_0_E04f07d1.TIF	ROS488_ICAM555_VECad647_placa4_Plate_D_p00_0_E04f07d3.TIF	0	0	0	0	0	272	1	1536	1536	1536	1536	1536	272	b'eLsScq2Isxntrw/WyCKjv+5qYJJmYD7aXx/ExRnNomi0v07lKBrtsA+BSBrtsA/yCDKkUgSBWhR2ABHimoY='	0.03963842988014221	0.07855372130870819	0.07063803821802139	0.02205529	0.0056109875	0.026527457	0.42852277	0.7154	0.44816118	0.07360845804214478
-1	-1	-1	-1	-1	394.0	0.0	0.0	2.0625	0.0	0.9375	39.65625	0.796875	0.015625	0.015625	0.015625	2.25	0.375	0.953125	0.125	0.125	ROS488_ICAM555_VECad647_placa4_Plate_D_p00_0_E04f08d0.TIF	ROS488_ICAM555_VECad647_placa4_Plate_D_p00_0_E04f08d2.TIF	label.ROS488_ICAM555_VECad647_placa4_Plate_D_p00_0_E04f08d0.TIF	ROS488_ICAM555_VECad647_placa4_Plate_D_p00_0_E04f08d1.TIF	ROS488_ICAM555_VECad647_placa4_Plate_D_p00_0_E04f08d3.TIF	0	0	0	0	0	273	1	1536	1536	1536	1536	1536	273	b'eLsScq2Isxntrw/WyCKjv+5qYJJmYDHaXx/ExRnNomi0v07lKBrtsA+BSBrtsA/yCDKkUgSBWhR2ACPJmos='	0.04047176241874695	0.07855372130870819	0.07594352960586548	0.022055294	0.008416474	0.025694124	0.42852277	0.7154	0.44816118	0.07466550171375275
-1	-1	-1	-1	-1	375.0	0.0	0.0	2.0625	0.0	0.96875	42.46875	1.0625	0.015625	0.015625	0.015625	2.84375	0.40625	1.515625	0.15625	0.15625	ROS488_ICAM555_VECad647_placa4_Plate_D_p00_0_E04f09d0.TIF	ROS488_ICAM555_VECad647_placa4_Plate_D_p00_0_E04f09d2.TIF	label.ROS488_ICAM555_VECad647_placa4_Plate_D_p00_0_E04f09d0.TIF	ROS488_ICAM555_VECad647_placa4_Plate_D_p00_0_E04f09d1.TIF	ROS488_ICAM555_VECad647_placa4_Plate_D_p00_0_E04f09d3.TIF	0	0	0	0	0	274	1	1536	1536	1536	1536	1536	274	b'eLsScq2Isxntrw/WyCKjv+5qYJJmYDnaXx/ExRnNomi0v07lKBrtsA+BSBrtsA/yCDKkUgSBWhR2ADWwmpA='	0.04130509868264198	0.08135921508073807	0.08041568100452423	0.021221962	0.0056109875	0.02652745	0.42852277	0.7154	0.44816118	0.07412772874037425
-1	-1	-1	-1	-1	393.0	0.0	0.0	2.8125	0.0	1.21875	46.84375	1.015625	0.03125	0.015625	0.015625	2.6875	0.421875	1.453125	0.140625	0.140625	ROS488_ICAM555_VECad647_placa4_Plate_D_p00_0_E04f10d0.TIF	ROS488_ICAM555_VECad647_placa4_Plate_D_p00_0_E04f10d2.TIF	label.ROS488_ICAM555_VECad647_placa4_Plate_D_p00_0_E04f10d0.TIF	ROS488_ICAM555_VECad647_placa4_Plate_D_p00_0_E04f10d1.TIF	ROS488_ICAM555_VECad647_placa4_Plate_D_p00_0_E04f10d3.TIF	0	0	0	0	0	275	1	1536	1536	1536	1536	1536	275	b'eLsScq2Isxntrw/WyCKjv+5qYJJmONpfH8zFGc2iaLS/TuUoGu2wD4FIGu2wD/IIMqRSBIFaFHYApm6aaA=='	0.03963842988014221	0.07855372130870819	0.07677686214447021	0.01591647	0.0056109875	0.024860784	0.42852277	0.7154	0.44816118	0.06519618630409241
-1	-1	-1	-1	-1	342.0	0.0	0.0	2.84375	0.0	1.265625	41.5	1.03125	0.015625	0.015625	0.015625	2.3125	0.40625	1.46875	0.140625	0.171875	ROS488_ICAM555_VECad647_placa4_Plate_D_p00_0_E04f11d0.TIF	ROS488_ICAM555_VECad647_placa4_Plate_D_p00_0_E04f11d2.TIF	label.ROS488_ICAM555_VECad647_placa4_Plate_D_p00_0_E04f11d0.TIF	ROS488_ICAM555_VECad647_placa4_Plate_D_p00_0_E04f11d1.TIF	ROS488_ICAM555_VECad647_placa4_Plate_D_p00_0_E04f11d3.TIF	0	0	0	0	0	276	1	1536	1536	1536	1536	1536	276	b'eLsScq2Isxntrw/WyCKjv+5qYJJmaDjaXx/ExRnNomi0v07lKBrtsA+BSBrtsA/yCDKkUgSBWhR2ALhVmm0='	0.04130509868264198	0.08416470140218735	0.091026671230793	0.012277648	0.008416466	0.025694117	0.42852277	0.7154	0.44816118	0.0695628821849823
-1	-1	-1	-1	-1	229.0	0.0	0.0	2.734375	0.0	1.203125	38.71875	1.03125	0.015625	0.015625	0.015625	2.03125	0.390625	1.453125	0.140625	0.140625	ROS488_ICAM555_VECad647_placa4_Plate_D_p00_0_E05f00d0.TIF	ROS488_ICAM555_VECad647_placa4_Plate_D_p00_0_E05f00d2.TIF	label.ROS488_ICAM555_VECad647_placa4_Plate_D_p00_0_E05f00d0.TIF	ROS488_ICAM555_VECad647_placa4_Plate_D_p00_0_E05f00d1.TIF	ROS488_ICAM555_VECad647_placa4_Plate_D_p00_0_E05f00d3.TIF	0	0	0	0	0	277	1	1536	1536	1536	1536	1536	277	b'eLsScq2Isxntrw/WyCKjv+5qYDraXx/cxRnNomi0v07lKBrtsA+BSBrtsA/yCDKkUgSBWhR2AKZ4mmg='	0.034332942217588425	0.07574823498725891	0.07063803821802139	0.010610975	0.00561098	0.014249802	0.42852277	0.7154	0.44816118	0.06323667864004771
-1	-1	-1	-1	-1	203.0	0.0	0.0	2.671875	0.0	1.203125	37.671875	1.015625	0.015625	0.015625	0.03125	1.890625	0.390625	1.46875	0.140625	0.140625	ROS488_ICAM555_VECad647_placa4_Plate_D_p00_0_E05f01d0.TIF	ROS488_ICAM555_VECad647_placa4_Plate_D_p00_0_E05f01d2.TIF	label.ROS488_ICAM555_VECad647_placa4_Plate_D_p00_0_E05f01d0.TIF	ROS488_ICAM555_VECad647_placa4_Plate_D_p00_0_E05f01d1.TIF	ROS488_ICAM555_VECad647_placa4_Plate_D_p00_0_E05f01d3.TIF	0	0	0	0	0	278	1	1536	1536	1536	1536	1536	278	b'eLsScq2Isxntrw/WyCKjv+5qYJpmYDjaXx/ExRnNomi0v07lKBrtsA+BSBrtsA/yCDKkUgSBWhR2ALhfmm0='	0.034332942217588425	0.07574823498725891	0.07063803821802139	0.009777643	0.00561098	0.011444323	0.42852277	0.7154	0.44816118	0.06206048528353373
-1	-1	-1	-1	-1	175.0	0.0	0.0	2.71875	0.0	1.234375	36.671875	1.0	0.03125	0.015625	0.015625	1.625	0.390625	1.453125	0.140625	0.15625	ROS488_ICAM555_VECad647_placa4_Plate_D_p00_0_E05f02d0.TIF	ROS488_ICAM555_VECad647_placa4_Plate_D_p00_0_E05f02d2.TIF	label.ROS488_ICAM555_VECad647_placa4_Plate_D_p00_0_E05f02d0.TIF	ROS488_ICAM555_VECad647_placa4_Plate_D_p00_0_E05f02d1.TIF	ROS488_ICAM555_VECad647_placa4_Plate_D_p00_0_E05f02d3.TIF	0	0	0	0	0	279	1	1536	1536	1536	1536	1536	279	b'eLsScq2Isxntrw/WyCKjv+5qYJpmYDTaXx/ExRnNomi0v07lKBrtsA+BSBrtsA/yCDKkUgSBWhR2AMpGmnI='	0.034332942217588425	0.07855372130870819	0.07511019706726074	0.006138824	0.0056109875	0.010610975	0.42852277	0.7154	0.44816118	0.06120226780573527
-1	-1	-1	-1	-1	182.0	0.0	0.0	2.65625	0.0	1.21875	30.859375	1.015625	0.015625	0.015625	0.03125	1.671875	0.390625	1.453125	0.140625	0.15625	ROS488_ICAM555_VECad647_placa4_Plate_D_p00_0_E05f03d0.TIF	ROS488_ICAM555_VECad647_placa4_Plate_D_p00_0_E05f03d2.TIF	label.ROS488_ICAM555_VECad647_placa4_Plate_D_p00_0_E05f03d0.TIF	ROS488_ICAM555_VECad647_placa4_Plate_D_p00_0_E05f03d1.TIF	ROS488_ICAM555_VECad647_placa4_Plate_D_p00_0_E05f03d3.TIF	0	0	0	0	0	280	1	1536	1536	1536	1536	1536	280	b'eLsScq2Isxntrw/WyCKjv+5qYJpmYDzaXx/ExRnNomi0v07lKBrtsA+BSBrtsA/yCDKkUgSBWhR2ANwtmnc='	0.034332942217588425	0.07855372130870819	0.07063803821802139	0.006138824	0.0056109875	0.010610975	0.42852277	0.7154	0.44816118	0.061971416076024376
-1	-1	-1	-1	-1	204.0	0.0	0.0	2.78125	0.0	1.265625	41.75	1.0625	0.015625	0.015625	0.03125	1.859375	0.4375	1.53125	0.15625	0.15625	ROS488_ICAM555_VECad647_placa4_Plate_D_p00_0_E05f04d0.TIF	ROS488_ICAM555_VECad647_placa4_Plate_D_p00_0_E05f04d2.TIF	label.ROS488_ICAM555_VECad647_placa4_Plate_D_p00_0_E05f04d0.TIF	ROS488_ICAM555_VECad647_placa4_Plate_D_p00_0_E05f04d1.TIF	ROS488_ICAM555_VECad647_placa4_Plate_D_p00_0_E05f04d3.TIF	0	0	0	0	0	281	1	1536	1536	1536	1536	1536	281	b'eLsScq2Isxntrw/WyCKjv+5qYJpmYDLaXx/ExRnNomi0v07lKBrtsA+BSBrtsA/yCDKkUgSBWhR2AO4Umnw='	0.034332942217588425	0.08416470140218735	0.07147137820720673	0.006138824	0.0056109875	0.010610975	0.42852277	0.7154	0.44816118	0.05825336774190267
-1	-1	-1	-1	-1	231.0	0.0	0.0	2.796875	0.0	1.265625	40.84375	1.03125	0.015625	0.015625	0.015625	1.96875	0.4375	1.53125	0.140625	0.15625	ROS488_ICAM555_VECad647_placa4_Plate_D_p00_0_E05f05d0.TIF	ROS488_ICAM555_VECad647_placa4_Plate_D_p00_0_E05f05d2.TIF	label.ROS488_ICAM555_VECad647_placa4_Plate_D_p00_0_E05f05d0.TIF	ROS488_ICAM555_VECad647_placa4_Plate_D_p00_0_E05f05d1.TIF	ROS488_ICAM555_VECad647_placa4_Plate_D_p00_0_E05f05d3.TIF	0	0	0	0	0	282	1	1536	1536	1536	1536	1536	282	b'eLsScq2Isxntrw/WyCKjv+5qYJpmYDraXx/ExRnNomi0v07lKBrtsA+BSBrtsA/yCDKkUgSBWhR2AAAKmoE='	0.034332942217588425	0.07855372130870819	0.07147137820720673	0.00697216	0.0056109875	0.011444315	0.42852277	0.7154	0.44816118	0.06001005073388418
-1	-1	-1	-1	-1	227.0	0.0	0.0	2.859375	0.0	1.28125	35.74999999999909	1.0625	0.015625	0.015625	0.015625	2.40625	0.4375	1.640625	0.140625	0.1875	ROS488_ICAM555_VECad647_placa4_Plate_D_p00_0_E05f06d0.TIF	ROS488_ICAM555_VECad647_placa4_Plate_D_p00_0_E05f06d2.TIF	label.ROS488_ICAM555_VECad647_placa4_Plate_D_p00_0_E05f06d0.TIF	ROS488_ICAM555_VECad647_placa4_Plate_D_p00_0_E05f06d1.TIF	ROS488_ICAM555_VECad647_placa4_Plate_D_p00_0_E05f06d3.TIF	0	0	0	0	0	283	1	1536	1536	1536	1536	1536	283	b'eLsScq2Isxntrw/WyCKjv+5qYJpmYDbaXx/ExRnNomi0v07lKBrtsA+BSBrtsA/yCDKkUgSBWhR2ABHxmoY='	0.03516627475619316	0.08416470140218735	0.07063803821802139	0.0078054927	0.0056109875	0.014249802	0.42852277	0.7154	0.44816118	0.06688601771990459
-1	-1	-1	-1	-1	180.0	0.0	0.0	2.84375	0.0	1.28125	36.71875	1.015625	0.015625	0.015625	0.015625	1.875	0.453125	1.546875	0.1875	0.15625	ROS488_ICAM555_VECad647_placa4_Plate_D_p00_0_E05f07d0.TIF	ROS488_ICAM555_VECad647_placa4_Plate_D_p00_0_E05f07d2.TIF	label.ROS488_ICAM555_VECad647_placa4_Plate_D_p00_0_E05f07d0.TIF	ROS488_ICAM555_VECad647_placa4_Plate_D_p00_0_E05f07d1.TIF	ROS488_ICAM555_VECad647_placa4_Plate_D_p00_0_E05f07d3.TIF	0	0	0	0	0	284	1	1536	1536	1536	1536	1536	284	b'eLsScq2Isxntrw/WyCKjv+5qYJpmYD7aXx/ExRnNomi0v07lKBrtsA+BSBrtsA/yCDKkUgSBWhR2ACPYmos='	0.034332942217588425	0.07574823498725891	0.06533254683017731	0.006138824	0.00561098	0.008944303	0.42852277	0.7154	0.44816118	0.06196783979733785
-1	-1	-1	-1	-1	198.0	0.0	0.0	3.203125	0.0	1.296875	30.46874999999909	1.328125	0.03125	0.03125	0.03125	1.921875	0.453125	1.78125	0.15625	0.15625	ROS488_ICAM555_VECad647_placa4_Plate_D_p00_0_E05f08d0.TIF	ROS488_ICAM555_VECad647_placa4_Plate_D_p00_0_E05f08d2.TIF	label.ROS488_ICAM555_VECad647_placa4_Plate_D_p00_0_E05f08d0.TIF	ROS488_ICAM555_VECad647_placa4_Plate_D_p00_0_E05f08d1.TIF	ROS488_ICAM555_VECad647_placa4_Plate_D_p00_0_E05f08d3.TIF	0	0	0	0	0	285	1	1536	1536	1536	1536	1536	285	b'eLsScq2Isxntrw/WyCKjv+5qYJpmYDHaXx/ExRnNomi0v07lKBrtsA+BSBrtsA/yCDKkUgSBWhR2ADW/mpA='	0.034332942217588425	0.07855372130870819	0.06980470567941666	0.0069721565	0.0056109875	0.010610983	0.42852277	0.7154	0.44816118	0.06442443529764812
-1	-1	-1	-1	-1	194.0	0.0	0.0	2.953125	0.0	1.5	34.78125	1.078125	0.015625	0.03125	0.015625	2.015625	0.5625	1.75	0.140625	0.15625	ROS488_ICAM555_VECad647_placa4_Plate_D_p00_0_E05f09d0.TIF	ROS488_ICAM555_VECad647_placa4_Plate_D_p00_0_E05f09d2.TIF	label.ROS488_ICAM555_VECad647_placa4_Plate_D_p00_0_E05f09d0.TIF	ROS488_ICAM555_VECad647_placa4_Plate_D_p00_0_E05f09d1.TIF	ROS488_ICAM555_VECad647_placa4_Plate_D_p00_0_E05f09d3.TIF	0	0	0	0	0	286	1	1536	1536	1536	1536	1536	286	b'eLsScq2Isxntrw/WyCKjv+5qYJpmYDnaXx/ExRnNomi0v07lKBrtsA+BSBrtsA/yCDKkUgSBWhR2AEemmpU='	0.03516627475619316	0.08135921508073807	0.07147137820720673	0.0061388277	0.0056109875	0.010610975	0.42852277	0.7154	0.44816118	0.06329507132371266
-1	-1	-1	-1	-1	161.0	0.0	0.0	3.046875	0.0	1.5	28.4375	1.046875	0.03125	0.03125	0.015625	1.84375	0.421875	1.625	0.15625	0.15625	ROS488_ICAM555_VECad647_placa4_Plate_D_p00_0_E05f10d0.TIF	ROS488_ICAM555_VECad647_placa4_Plate_D_p00_0_E05f10d2.TIF	label.ROS488_ICAM555_VECad647_placa4_Plate_D_p00_0_E05f10d0.TIF	ROS488_ICAM555_VECad647_placa4_Plate_D_p00_0_E05f10d1.TIF	ROS488_ICAM555_VECad647_placa4_Plate_D_p00_0_E05f10d3.TIF	0	0	0	0	0	287	1	1536	1536	1536	1536	1536	287	b'eLsScq2Isxntrw/WyCKjv+5qYJpmONpfH8zFGc2iaLS/TuUoGu2wD4FIGu2wD/IIMqRSBIFaFHYAuGSabQ=='	0.03349960595369339	0.07574823498725891	0.07063803821802139	0.00613882	0.00561098	0.0069721565	0.42852277	0.7154	0.44816118	0.05586168666680654
-1	-1	-1	-1	-1	182.0	0.0	0.0	3.0625	0.0	1.375	32.421875	1.171875	0.015625	0.015625	0.015625	2.140625	0.40625	1.515625	0.15625	0.171875	ROS488_ICAM555_VECad647_placa4_Plate_D_p00_0_E05f11d0.TIF	ROS488_ICAM555_VECad647_placa4_Plate_D_p00_0_E05f11d2.TIF	label.ROS488_ICAM555_VECad647_placa4_Plate_D_p00_0_E05f11d0.TIF	ROS488_ICAM555_VECad647_placa4_Plate_D_p00_0_E05f11d1.TIF	ROS488_ICAM555_VECad647_placa4_Plate_D_p00_0_E05f11d3.TIF	0	0	0	0	0	288	1	1536	1536	1536	1536	1536	288	b'eLsScq2Isxntrw/WyCKjv+5qYJpmaDjaXx/ExRnNomi0v07lKBrtsA+BSBrtsA/yCDKkUgSBWhR2AMpLmnI='	0.0359996072947979	0.07855372130870819	0.08124902099370956	0.008944314	0.008416474	0.01227764	0.42852277	0.7154	0.44816118	0.0654384692509969
-1	-1	-1	-1	-1	503.0	0.0	0.0	3.1875	0.0	1.296875	38.125	1.171875	0.03125	0.015625	0.015625	3.1875	0.53125	1.59375	0.15625	0.1875	ROS488_ICAM555_VECad647_placa4_Plate_D_p00_0_E06f00d0.TIF	ROS488_ICAM555_VECad647_placa4_Plate_D_p00_0_E06f00d2.TIF	label.ROS488_ICAM555_VECad647_placa4_Plate_D_p00_0_E06f00d0.TIF	ROS488_ICAM555_VECad647_placa4_Plate_D_p00_0_E06f00d1.TIF	ROS488_ICAM555_VECad647_placa4_Plate_D_p00_0_E06f00d3.TIF	0	0	0	0	0	289	1	1536	1536	1536	1536	1536	289	b'eLsScq2Isxntrw/WyCKjv+5qYDbaXx/cxRnNomi0v07lKBrtsA+BSBrtsA/yCDKkUgSBWhR2ALhumm0='	0.03516627475619316	0.07013725489377975	0.07511019706726074	0.01758314	0.00561098	0.02736079	0.42852277	0.7154	0.44816118	0.06546982129414876
-1	-1	-1	-1	-1	461.0	0.0	0.0	3.25	0.0	1.3125	47.375	1.09375	0.015625	0.015625	0.015625	3.0625	0.4375	1.703125	0.171875	0.1875	ROS488_ICAM555_VECad647_placa4_Plate_D_p00_0_E06f01d0.TIF	ROS488_ICAM555_VECad647_placa4_Plate_D_p00_0_E06f01d2.TIF	label.ROS488_ICAM555_VECad647_placa4_Plate_D_p00_0_E06f01d0.TIF	ROS488_ICAM555_VECad647_placa4_Plate_D_p00_0_E06f01d1.TIF	ROS488_ICAM555_VECad647_placa4_Plate_D_p00_0_E06f01d3.TIF	0	0	0	0	0	290	1	1536	1536	1536	1536	1536	290	b'eLsScq2Isxntrw/WyCKjv+5qYJZmYDjaXx/ExRnNomi0v07lKBrtsA+BSBrtsA/yCDKkUgSBWhR2AMpVmnI='	0.03516627475619316	0.07574823498725891	0.07063803821802139	0.016749803	0.00561098	0.026527457	0.42852277	0.7154	0.44816118	0.06520322461922963
-1	-1	-1	-1	-1	521.0	0.0	0.0	2.875	0.0	1.5	43.734375	1.015625	0.015625	0.03125	0.03125	3.203125	0.40625	1.59375	0.140625	0.171875	ROS488_ICAM555_VECad647_placa4_Plate_D_p00_0_E06f02d0.TIF	ROS488_ICAM555_VECad647_placa4_Plate_D_p00_0_E06f02d2.TIF	label.ROS488_ICAM555_VECad647_placa4_Plate_D_p00_0_E06f02d0.TIF	ROS488_ICAM555_VECad647_placa4_Plate_D_p00_0_E06f02d1.TIF	ROS488_ICAM555_VECad647_placa4_Plate_D_p00_0_E06f02d3.TIF	0	0	0	0	0	291	1	1536	1536	1536	1536	1536	291	b'eLsScq2Isxntrw/WyCKjv+5qYJZmYDTaXx/ExRnNomi0v07lKBrtsA+BSBrtsA/yCDKkUgSBWhR2ANw8mnc='	0.0359996072947979	0.07855372130870819	0.08041568100452423	0.018416476	0.008416466	0.0309996	0.42852277	0.7154	0.44816118	0.06978729863961537
-1	-1	-1	-1	-1	453.0	0.0	0.0	2.984375	0.0	1.546875	41.234375	1.046875	0.03125	0.015625	0.03125	3.109375	0.453125	1.734375	0.1875	0.15625	ROS488_ICAM555_VECad647_placa4_Plate_D_p00_0_E06f03d0.TIF	ROS488_ICAM555_VECad647_placa4_Plate_D_p00_0_E06f03d2.TIF	label.ROS488_ICAM555_VECad647_placa4_Plate_D_p00_0_E06f03d0.TIF	ROS488_ICAM555_VECad647_placa4_Plate_D_p00_0_E06f03d1.TIF	ROS488_ICAM555_VECad647_placa4_Plate_D_p00_0_E06f03d3.TIF	0	0	0	0	0	292	1	1536	1536	1536	1536	1536	292	b'eLsScq2Isxntrw/WyCKjv+5qYJZmYDzaXx/ExRnNomi0v07lKBrtsA+BSBrtsA/yCDKkUgSBWhR2AO4jmnw='	0.03516627475619316	0.07574823498725891	0.07594352960586548	0.013110984	0.00561098	0.022055298	0.42852277	0.7154	0.44816118	0.06650705138842265
-1	-1	-1	-1	-1	433.0	0.0	0.0	3.078125	0.0	1.4375	41.75	1.0625	0.015625	0.015625	0.015625	3.171875	0.421875	1.65625	0.140625	0.171875	ROS488_ICAM555_VECad647_placa4_Plate_D_p00_0_E06f04d0.TIF	ROS488_ICAM555_VECad647_placa4_Plate_D_p00_0_E06f04d2.TIF	label.ROS488_ICAM555_VECad647_placa4_Plate_D_p00_0_E06f04d0.TIF	ROS488_ICAM555_VECad647_placa4_Plate_D_p00_0_E06f04d1.TIF	ROS488_ICAM555_VECad647_placa4_Plate_D_p00_0_E06f04d3.TIF	0	0	0	0	0	293	1	1536	1536	1536	1536	1536	293	b'eLsScq2Isxntrw/WyCKjv+5qYJZmYDLaXx/ExRnNomi0v07lKBrtsA+BSBrtsA/yCDKkUgSBWhR2AAAZmoE='	0.03963842988014221	0.08416470140218735	0.08041568100452423	0.01758314	0.0056109875	0.028194115	0.42852277	0.7154	0.44816118	0.07051455477873485
-1	-1	-1	-1	-1	536.0	0.0	0.0	3.03125	0.0	1.390625	42.75	1.03125	0.015625	0.015625	0.015625	3.46875	0.40625	1.640625	0.15625	0.140625	ROS488_ICAM555_VECad647_placa4_Plate_D_p00_0_E06f05d0.TIF	ROS488_ICAM555_VECad647_placa4_Plate_D_p00_0_E06f05d2.TIF	label.ROS488_ICAM555_VECad647_placa4_Plate_D_p00_0_E06f05d0.TIF	ROS488_ICAM555_VECad647_placa4_Plate_D_p00_0_E06f05d1.TIF	ROS488_ICAM555_VECad647_placa4_Plate_D_p00_0_E06f05d3.TIF	0	0	0	0	0	294	1	1536	1536	1536	1536	1536	294	b'eLsScq2Isxntrw/WyCKjv+5qYJZmYDraXx/ExRnNomi0v07lKBrtsA+BSBrtsA/yCDKkUgSBWhR2ABIAmoY='	0.0359996072947979	0.07574823498725891	0.08041568100452423	0.01758314	0.00561098	0.03183295	0.42852277	0.7154	0.44816118	0.06615886092185974
-1	-1	-1	-1	-1	504.0	0.0	0.0	3.09375	0.0	1.421875	45.9375	1.046875	0.015625	0.015625	0.015625	3.484375	0.5	1.6875	0.15625	0.15625	ROS488_ICAM555_VECad647_placa4_Plate_D_p00_0_E06f06d0.TIF	ROS488_ICAM555_VECad647_placa4_Plate_D_p00_0_E06f06d2.TIF	label.ROS488_ICAM555_VECad647_placa4_Plate_D_p00_0_E06f06d0.TIF	ROS488_ICAM555_VECad647_placa4_Plate_D_p00_0_E06f06d1.TIF	ROS488_ICAM555_VECad647_placa4_Plate_D_p00_0_E06f06d3.TIF	0	0	0	0	0	295	1	1536	1536	1536	1536	1536	295	b'eLsScq2Isxntrw/WyCKjv+5qYJZmYDbaXx/ExRnNomi0v07lKBrtsA+BSBrtsA/yCDKkUgSBWhR2ACPnmos='	0.04047176241874695	0.08697019517421722	0.08041568100452423	0.021221962	0.0056109875	0.037138432	0.42852277	0.7154	0.44816118	0.07067238291104634
-1	-1	-1	-1	-1	492.0	0.0	0.0	3.15625	0.0	1.296875	42.35937500000091	1.046875	0.015625	0.015625	0.015625	3.484375	0.421875	1.6875	0.203125	0.1875	ROS488_ICAM555_VECad647_placa4_Plate_D_p00_0_E06f07d0.TIF	ROS488_ICAM555_VECad647_placa4_Plate_D_p00_0_E06f07d2.TIF	label.ROS488_ICAM555_VECad647_placa4_Plate_D_p00_0_E06f07d0.TIF	ROS488_ICAM555_VECad647_placa4_Plate_D_p00_0_E06f07d1.TIF	ROS488_ICAM555_VECad647_placa4_Plate_D_p00_0_E06f07d3.TIF	0	0	0	0	0	296	1	1536	1536	1536	1536	1536	296	b'eLsScq2Isxntrw/WyCKjv+5qYJZmYD7aXx/ExRnNomi0v07lKBrtsA+BSBrtsA/yCDKkUgSBWhR2ADXOmpA='	0.0359996072947979	0.07855372130870819	0.07594352960586548	0.022055294	0.008416466	0.032666273	0.42852277	0.7154	0.44816118	0.07077602545420329
-1	-1	-1	-1	-1	456.0	0.0	0.0	3.171875	0.0	1.375	42.57812500000091	1.125	0.015625	0.015625	0.015625	3.390625	0.4375	1.71875	0.15625	0.1875	ROS488_ICAM555_VECad647_placa4_Plate_D_p00_0_E06f08d0.TIF	ROS488_ICAM555_VECad647_placa4_Plate_D_p00_0_E06f08d2.TIF	label.ROS488_ICAM555_VECad647_placa4_Plate_D_p00_0_E06f08d0.TIF	ROS488_ICAM555_VECad647_placa4_Plate_D_p00_0_E06f08d1.TIF	ROS488_ICAM555_VECad647_placa4_Plate_D_p00_0_E06f08d3.TIF	0	0	0	0	0	297	1	1536	1536	1536	1536	1536	297	b'eLsScq2Isxntrw/WyCKjv+5qYJZmYDHaXx/ExRnNomi0v07lKBrtsA+BSBrtsA/yCDKkUgSBWhR2AEe1mpU='	0.0359996072947979	0.07294274121522903	0.07147137820720673	0.019249808	0.00561098	0.0309996	0.42852277	0.7154	0.44816118	0.06905378897984822
-1	-1	-1	-1	-1	517.0	0.0	0.0	3.0	0.0	1.453125	49.4375	1.1875	0.0	0.015625	0.03125	3.53125	0.5	1.640625	0.15625	0.140625	ROS488_ICAM555_VECad647_placa4_Plate_D_p00_0_E06f09d0.TIF	ROS488_ICAM555_VECad647_placa4_Plate_D_p00_0_E06f09d2.TIF	label.ROS488_ICAM555_VECad647_placa4_Plate_D_p00_0_E06f09d0.TIF	ROS488_ICAM555_VECad647_placa4_Plate_D_p00_0_E06f09d1.TIF	ROS488_ICAM555_VECad647_placa4_Plate_D_p00_0_E06f09d3.TIF	0	0	0	0	0	298	1	1536	1536	1536	1536	1536	298	b'eLsScq2Isxntrw/WyCKjv+5qYJZmYDnaXx/ExRnNomi0v07lKBrtsA+BSBrtsA/yCDKkUgSBWhR2AFmcmpo='	0.04047176241874695	0.08135921508073807	0.07677686214447021	0.026527453	0.008416466	0.040777266	0.42852277	0.7154	0.44816118	0.07362448175748189
-1	-1	-1	-1	-1	471.0	0.0	0.0	3.0625	0.0	1.421875	47.53125	1.078125	0.015625	0.015625	0.015625	3.3125	0.4375	1.546875	0.171875	0.15625	ROS488_ICAM555_VECad647_placa4_Plate_D_p00_0_E06f10d0.TIF	ROS488_ICAM555_VECad647_placa4_Plate_D_p00_0_E06f10d2.TIF	label.ROS488_ICAM555_VECad647_placa4_Plate_D_p00_0_E06f10d0.TIF	ROS488_ICAM555_VECad647_placa4_Plate_D_p00_0_E06f10d1.TIF	ROS488_ICAM555_VECad647_placa4_Plate_D_p00_0_E06f10d3.TIF	0	0	0	0	0	299	1	1536	1536	1536	1536	1536	299	b'eLsScq2Isxntrw/WyCKjv+5qYJZmONpfH8zFGc2iaLS/TuUoGu2wD4FIGu2wD/IIMqRSBIFaFHYAylqacg=='	0.03516627475619316	0.07855372130870819	0.07147137820720673	0.01591647	0.008416466	0.02736079	0.42852277	0.7154	0.44816118	0.061986953020095825
-1	-1	-1	-1	-1	456.0	0.0	0.0	2.984375	0.0	1.421875	45.75	1.09375	0.015625	0.015625	0.03125	3.09375	0.46875	1.578125	0.1875	0.1875	ROS488_ICAM555_VECad647_placa4_Plate_D_p00_0_E06f11d0.TIF	ROS488_ICAM555_VECad647_placa4_Plate_D_p00_0_E06f11d2.TIF	label.ROS488_ICAM555_VECad647_placa4_Plate_D_p00_0_E06f11d0.TIF	ROS488_ICAM555_VECad647_placa4_Plate_D_p00_0_E06f11d1.TIF	ROS488_ICAM555_VECad647_placa4_Plate_D_p00_0_E06f11d3.TIF	0	0	0	0	0	300	1	1536	1536	1536	1536	1536	300	b'eLsScq2Isxntrw/WyCKjv+5qYJZmaDjaXx/ExRnNomi0v07lKBrtsA+BSBrtsA/yCDKkUgSBWhR2ANxBmnc='	0.04047176241874695	0.08416470140218735	0.08655451238155365	0.016749807	0.008416466	0.030999616	0.42852277	0.7154	0.44816118	0.06906338532765706
-1	-1	-1	-1	-1	329.0	0.0	0.0	3.1875	0.015625	1.28125	40.859375	1.15625	0.015625	0.015625	0.015625	3.140625	0.46875	1.796875	0.15625	0.171875	ROS488_ICAM555_VECad647_placa4_Plate_D_p00_0_E07f00d0.TIF	ROS488_ICAM555_VECad647_placa4_Plate_D_p00_0_E07f00d2.TIF	label.ROS488_ICAM555_VECad647_placa4_Plate_D_p00_0_E07f00d0.TIF	ROS488_ICAM555_VECad647_placa4_Plate_D_p00_0_E07f00d1.TIF	ROS488_ICAM555_VECad647_placa4_Plate_D_p00_0_E07f00d3.TIF	0	0	0	0	0	301	1	1536	1536	1536	1536	1536	301	b'eLsScq2Isxntrw/WyCKjv+5qYD7aXx/cxRnNomi0v07lKBrtsA+BSBrtsA/yCDKkUgSBWhR2AMpkmnI='	0.03516627475619316	0.07294274121522903	0.07677686214447021	0.01758314	0.00561098	0.025694124	0.42852277	0.7154	0.44816118	0.06773101290067036
-1	-1	-1	-1	-1	317.0	0.0	0.0	2.90625	0.0	1.515625	41.1875	1.078125	0.03125	0.015625	0.03125	3.171875	0.421875	1.640625	0.203125	0.15625	ROS488_ICAM555_VECad647_placa4_Plate_D_p00_0_E07f01d0.TIF	ROS488_ICAM555_VECad647_placa4_Plate_D_p00_0_E07f01d2.TIF	label.ROS488_ICAM555_VECad647_placa4_Plate_D_p00_0_E07f01d0.TIF	ROS488_ICAM555_VECad647_placa4_Plate_D_p00_0_E07f01d1.TIF	ROS488_ICAM555_VECad647_placa4_Plate_D_p00_0_E07f01d3.TIF	0	0	0	0	0	302	1	1536	1536	1536	1536	1536	302	b'eLsScq2Isxntrw/WyCKjv+5qYJ5mYDjaXx/ExRnNomi0v07lKBrtsA+BSBrtsA/yCDKkUgSBWhR2ANxLmnc='	0.03516627475619316	0.07574823498725891	0.07511019706726074	0.018416472	0.00561098	0.025694124	0.42852277	0.7154	0.44816118	0.06891042490800221
-1	-1	-1	-1	-1	334.0	0.0	0.0	3.0	0.0	1.3125	42.3125	1.140625	0.015625	0.015625	0.015625	3.03125	0.4375	1.65625	0.15625	0.1875	ROS488_ICAM555_VECad647_placa4_Plate_D_p00_0_E07f02d0.TIF	ROS488_ICAM555_VECad647_placa4_Plate_D_p00_0_E07f02d2.TIF	label.ROS488_ICAM555_VECad647_placa4_Plate_D_p00_0_E07f02d0.TIF	ROS488_ICAM555_VECad647_placa4_Plate_D_p00_0_E07f02d1.TIF	ROS488_ICAM555_VECad647_placa4_Plate_D_p00_0_E07f02d3.TIF	0	0	0	0	0	303	1	1536	1536	1536	1536	1536	303	b'eLsScq2Isxntrw/WyCKjv+5qYJ5mYDTaXx/ExRnNomi0v07lKBrtsA+BSBrtsA/yCDKkUgSBWhR2AO4ymnw='	0.0359996072947979	0.07855372130870819	0.07677686214447021	0.018416476	0.008416466	0.024860784	0.42852277	0.7154	0.44816118	0.07354002197583516
-1	-1	-1	-1	-1	343.0	0.0	0.0	3.125	0.0	1.328125	42.890625	1.265625	0.015625	0.03125	0.015625	3.265625	0.53125	1.5625	0.21875	0.171875	ROS488_ICAM555_VECad647_placa4_Plate_D_p00_0_E07f03d0.TIF	ROS488_ICAM555_VECad647_placa4_Plate_D_p00_0_E07f03d2.TIF	label.ROS488_ICAM555_VECad647_placa4_Plate_D_p00_0_E07f03d0.TIF	ROS488_ICAM555_VECad647_placa4_Plate_D_p00_0_E07f03d1.TIF	ROS488_ICAM555_VECad647_placa4_Plate_D_p00_0_E07f03d3.TIF	0	0	0	0	0	304	1	1536	1536	1536	1536	1536	304	b'eLsScq2Isxntrw/WyCKjv+5qYJ5mYDzaXx/ExRnNomi0v07lKBrtsA+BSBrtsA/yCDKkUgSBWhR2AAAomoE='	0.0359996072947979	0.07855372130870819	0.07511019706726074	0.022888627	0.008416466	0.025694124	0.42852277	0.7154	0.44816118	0.07416422665119171
-1	-1	-1	-1	-1	306.0	0.0	0.0	2.90625	0.0	1.40625	41.546875	1.125	0.015625	0.015625	0.015625	3.0	0.453125	1.53125	0.15625	0.15625	ROS488_ICAM555_VECad647_placa4_Plate_D_p00_0_E07f04d0.TIF	ROS488_ICAM555_VECad647_placa4_Plate_D_p00_0_E07f04d2.TIF	label.ROS488_ICAM555_VECad647_placa4_Plate_D_p00_0_E07f04d0.TIF	ROS488_ICAM555_VECad647_placa4_Plate_D_p00_0_E07f04d1.TIF	ROS488_ICAM555_VECad647_placa4_Plate_D_p00_0_E07f04d3.TIF	0	0	0	0	0	305	1	1536	1536	1536	1536	1536	305	b'eLsScq2Isxntrw/WyCKjv+5qYJ5mYDLaXx/ExRnNomi0v07lKBrtsA+BSBrtsA/yCDKkUgSBWhR2ABIPmoY='	0.0359996072947979	0.08416470140218735	0.07511019706726074	0.012277648	0.0056109875	0.020388633	0.42852277	0.7154	0.44816118	0.06764522691567738
-1	-1	-1	-1	-1	302.0	0.0	0.0	3.015625	0.0	1.28125	39.828125	1.078125	0.03125	0.015625	0.015625	2.90625	0.421875	1.703125	0.203125	0.171875	ROS488_ICAM555_VECad647_placa4_Plate_D_p00_0_E07f05d0.TIF	ROS488_ICAM555_VECad647_placa4_Plate_D_p00_0_E07f05d2.TIF	label.ROS488_ICAM555_VECad647_placa4_Plate_D_p00_0_E07f05d0.TIF	ROS488_ICAM555_VECad647_placa4_Plate_D_p00_0_E07f05d1.TIF	ROS488_ICAM555_VECad647_placa4_Plate_D_p00_0_E07f05d3.TIF	0	0	0	0	0	306	1	1536	1536	1536	1536	1536	306	b'eLsScq2Isxntrw/WyCKjv+5qYJ5mYDraXx/ExRnNomi0v07lKBrtsA+BSBrtsA/yCDKkUgSBWhR2ACP2mos='	0.034332942217588425	0.07855372130870819	0.07063803821802139	0.015916467	0.0056109875	0.021221966	0.42852277	0.7154	0.44816118	0.06151022513707479
-1	-1	-1	-1	-1	292.0	0.0	0.0	3.09375	0.0	1.375	37.953125	1.046875	0.015625	0.015625	0.015625	2.90625	0.4375	1.671875	0.1875	0.1875	ROS488_ICAM555_VECad647_placa4_Plate_D_p00_0_E07f06d0.TIF	ROS488_ICAM555_VECad647_placa4_Plate_D_p00_0_E07f06d2.TIF	label.ROS488_ICAM555_VECad647_placa4_Plate_D_p00_0_E07f06d0.TIF	ROS488_ICAM555_VECad647_placa4_Plate_D_p00_0_E07f06d1.TIF	ROS488_ICAM555_VECad647_placa4_Plate_D_p00_0_E07f06d3.TIF	0	0	0	0	0	307	1	1536	1536	1536	1536	1536	307	b'eLsScq2Isxntrw/WyCKjv+5qYJ5mYDbaXx/ExRnNomi0v07lKBrtsA+BSBrtsA/yCDKkUgSBWhR2ADXdmpA='	0.0359996072947979	0.08416470140218735	0.07063803821802139	0.013110984	0.0056109875	0.01758314	0.42852277	0.7154	0.44816118	0.0663301299015681
-1	-1	-1	-1	-1	309.0	0.0	0.0	2.96875	0.0	1.484375	44.140625	1.078125	0.015625	0.015625	0.015625	3.0625	0.4375	1.484375	0.15625	0.15625	ROS488_ICAM555_VECad647_placa4_Plate_D_p00_0_E07f07d0.TIF	ROS488_ICAM555_VECad647_placa4_Plate_D_p00_0_E07f07d2.TIF	label.ROS488_ICAM555_VECad647_placa4_Plate_D_p00_0_E07f07d0.TIF	ROS488_ICAM555_VECad647_placa4_Plate_D_p00_0_E07f07d1.TIF	ROS488_ICAM555_VECad647_placa4_Plate_D_p00_0_E07f07d3.TIF	0	0	0	0	0	308	1	1536	1536	1536	1536	1536	308	b'eLsScq2Isxntrw/WyCKjv+5qYJ5mYD7aXx/ExRnNomi0v07lKBrtsA+BSBrtsA/yCDKkUgSBWhR2AEfEmpU='	0.03516627475619316	0.07574823498725891	0.06616587936878204	0.016749803	0.00561098	0.021221958	0.42852277	0.7154	0.44816118	0.06787866353988647
-1	-1	-1	-1	-1	309.0	0.0	0.0	3.015625	0.0	1.375	42.953125	1.0625	0.015625	0.015625	0.015625	3.109375	0.46875	1.53125	0.15625	0.171875	ROS488_ICAM555_VECad647_placa4_Plate_D_p00_0_E07f08d0.TIF	ROS488_ICAM555_VECad647_placa4_Plate_D_p00_0_E07f08d2.TIF	label.ROS488_ICAM555_VECad647_placa4_Plate_D_p00_0_E07f08d0.TIF	ROS488_ICAM555_VECad647_placa4_Plate_D_p00_0_E07f08d1.TIF	ROS488_ICAM555_VECad647_placa4_Plate_D_p00_0_E07f08d3.TIF	0	0	0	0	0	309	1	1536	1536	1536	1536	1536	309	b'eLsScq2Isxntrw/WyCKjv+5qYJ5mYDHaXx/ExRnNomi0v07lKBrtsA+BSBrtsA/yCDKkUgSBWhR2AFmrmpo='	0.03516627475619316	0.07294274121522903	0.06616587936878204	0.016749803	0.00561098	0.02122195	0.42852277	0.7154	0.44816118	0.06891092161337535
-1	-1	-1	-1	-1	259.0	0.0	0.0	2.9375	0.0	1.453125	40.5625	1.28125	0.03125	0.03125	0.03125	2.453125	0.453125	1.78125	0.140625	0.15625	ROS488_ICAM555_VECad647_placa4_Plate_D_p00_0_E07f09d0.TIF	ROS488_ICAM555_VECad647_placa4_Plate_D_p00_0_E07f09d2.TIF	label.ROS488_ICAM555_VECad647_placa4_Plate_D_p00_0_E07f09d0.TIF	ROS488_ICAM555_VECad647_placa4_Plate_D_p00_0_E07f09d1.TIF	ROS488_ICAM555_VECad647_placa4_Plate_D_p00_0_E07f09d3.TIF	0	0	0	0	0	310	1	1536	1536	1536	1536	1536	310	b'eLsScq2Isxntrw/WyCKjv+5qYJ5mYDnaXx/ExRnNomi0v07lKBrtsA+BSBrtsA/yCDKkUgSBWhR2AGuSmp8='	0.03516627475619316	0.07855372130870819	0.06616587936878204	0.0097776465	0.0056109875	0.015083134	0.42852277	0.7154	0.44816118	0.0629465679327647
-1	-1	-1	-1	-1	294.0	0.0	0.0	3.109375	0.0	1.390625	39.046875	1.09375	0.015625	0.015625	0.03125	3.0625	0.4375	1.671875	0.21875	0.1875	ROS488_ICAM555_VECad647_placa4_Plate_D_p00_0_E07f10d0.TIF	ROS488_ICAM555_VECad647_placa4_Plate_D_p00_0_E07f10d2.TIF	label.ROS488_ICAM555_VECad647_placa4_Plate_D_p00_0_E07f10d0.TIF	ROS488_ICAM555_VECad647_placa4_Plate_D_p00_0_E07f10d1.TIF	ROS488_ICAM555_VECad647_placa4_Plate_D_p00_0_E07f10d3.TIF	0	0	0	0	0	311	1	1536	1536	1536	1536	1536	311	b'eLsScq2Isxntrw/WyCKjv+5qYJ5mONpfH8zFGc2iaLS/TuUoGu2wD4FIGu2wD/IIMqRSBIFaFHYA3FCadw=='	0.034332942217588425	0.07574823498725891	0.07063803821802139	0.015916467	0.00561098	0.021221958	0.42852277	0.7154	0.44816118	0.06340157488981883
-1	-1	-1	-1	-1	235.0	0.0	0.0	3.0	0.0	1.359375	43.25	1.15625	0.015625	0.015625	0.015625	2.359375	0.53125	1.578125	0.171875	0.1875	ROS488_ICAM555_VECad647_placa4_Plate_D_p00_0_E07f11d0.TIF	ROS488_ICAM555_VECad647_placa4_Plate_D_p00_0_E07f11d2.TIF	label.ROS488_ICAM555_VECad647_placa4_Plate_D_p00_0_E07f11d0.TIF	ROS488_ICAM555_VECad647_placa4_Plate_D_p00_0_E07f11d1.TIF	ROS488_ICAM555_VECad647_placa4_Plate_D_p00_0_E07f11d3.TIF	0	0	0	0	0	312	1	1536	1536	1536	1536	1536	312	b'eLsScq2Isxntrw/WyCKjv+5qYJ5maDjaXx/ExRnNomi0v07lKBrtsA+BSBrtsA/yCDKkUgSBWhR2AO43mnw='	0.0359996072947979	0.08135921508073807	0.08124902099370956	0.010610979	0.008416466	0.020388633	0.42852277	0.7154	0.44816118	0.06389879683653514
-1	-1	-1	-1	-1	258.0	0.0	0.0	2.84375	0.0	1.5	35.390625	1.25	0.03125	0.015625	0.03125	2.171875	0.484375	1.671875	0.15625	0.140625	ROS488_ICAM555_VECad647_placa4_Plate_D_p00_0_E08f00d0.TIF	ROS488_ICAM555_VECad647_placa4_Plate_D_p00_0_E08f00d2.TIF	label.ROS488_ICAM555_VECad647_placa4_Plate_D_p00_0_E08f00d0.TIF	ROS488_ICAM555_VECad647_placa4_Plate_D_p00_0_E08f00d1.TIF	ROS488_ICAM555_VECad647_placa4_Plate_D_p00_0_E08f00d3.TIF	0	0	0	0	0	313	1	1536	1536	1536	1536	1536	313	b'eLsScq2Isxntrw/WyCKjv+5qYDHaXx/cxRnNomi0v07lKBrtsA+BSBrtsA/yCDKkUgSBWhR2ANxamnc='	0.034332942217588425	0.07574823498725891	0.07147137820720673	0.010610975	0.00561098	0.015083142	0.42852277	0.7154	0.44816118	0.0633441557486852
-1	-1	-1	-1	-1	254.0	0.0	0.0	3.21875	0.0	1.296875	41.234375	1.234375	0.015625	0.015625	0.015625	2.3125	0.40625	1.609375	0.15625	0.140625	ROS488_ICAM555_VECad647_placa4_Plate_D_p00_0_E08f01d0.TIF	ROS488_ICAM555_VECad647_placa4_Plate_D_p00_0_E08f01d2.TIF	label.ROS488_ICAM555_VECad647_placa4_Plate_D_p00_0_E08f01d0.TIF	ROS488_ICAM555_VECad647_placa4_Plate_D_p00_0_E08f01d1.TIF	ROS488_ICAM555_VECad647_placa4_Plate_D_p00_0_E08f01d3.TIF	0	0	0	0	0	314	1	1536	1536	1536	1536	1536	314	b'eLsScq2Isxntrw/WyCKjv+5qYJFmYDjaXx/ExRnNomi0v07lKBrtsA+BSBrtsA/yCDKkUgSBWhR2AO5Bmnw='	0.034332942217588425	0.07294274121522903	0.07063803821802139	0.010610975	0.00561098	0.015083134	0.42852277	0.7154	0.44816118	0.06047768394152323
-1	-1	-1	-1	-1	197.0	0.0	0.0	3.015625	0.0	1.296875	35.015625	1.109375	0.015625	0.015625	0.015625	2.03125	0.5	1.59375	0.140625	0.125	ROS488_ICAM555_VECad647_placa4_Plate_D_p00_0_E08f02d0.TIF	ROS488_ICAM555_VECad647_placa4_Plate_D_p00_0_E08f02d2.TIF	label.ROS488_ICAM555_VECad647_placa4_Plate_D_p00_0_E08f02d0.TIF	ROS488_ICAM555_VECad647_placa4_Plate_D_p00_0_E08f02d1.TIF	ROS488_ICAM555_VECad647_placa4_Plate_D_p00_0_E08f02d3.TIF	0	0	0	0	0	315	1	1536	1536	1536	1536	1536	315	b'eLsScq2Isxntrw/WyCKjv+5qYJFmYDTaXx/ExRnNomi0v07lKBrtsA+BSBrtsA/yCDKkUgSBWhR2AAA3moE='	0.034332942217588425	0.07574823498725891	0.07594352960586548	0.006138824	0.0056109875	0.010610983	0.42852277	0.7154	0.44816118	0.05842775106430054
-1	-1	-1	-1	-1	269.0	0.0	0.0	3.109375	0.0	1.21875	35.328125	1.21875	0.015625	0.03125	0.015625	2.4375	0.421875	1.875	0.1875	0.15625	ROS488_ICAM555_VECad647_placa4_Plate_D_p00_0_E08f03d0.TIF	ROS488_ICAM555_VECad647_placa4_Plate_D_p00_0_E08f03d2.TIF	label.ROS488_ICAM555_VECad647_placa4_Plate_D_p00_0_E08f03d0.TIF	ROS488_ICAM555_VECad647_placa4_Plate_D_p00_0_E08f03d1.TIF	ROS488_ICAM555_VECad647_placa4_Plate_D_p00_0_E08f03d3.TIF	0	0	0	0	0	316	1	1536	1536	1536	1536	1536	316	b'eLsScq2Isxntrw/WyCKjv+5qYJFmYDzaXx/ExRnNomi0v07lKBrtsA+BSBrtsA/yCDKkUgSBWhR2ABIemoY='	0.03516627475619316	0.07855372130870819	0.07677686214447021	0.010610979	0.0056109875	0.015083134	0.42852277	0.7154	0.44816118	0.06791852911313374
-1	-1	-1	-1	-1	289.0	0.0	0.0	3.078125	0.0	1.3125	43.03125	1.0625	0.015625	0.015625	0.015625	2.734375	0.40625	1.59375	0.171875	0.1875	ROS488_ICAM555_VECad647_placa4_Plate_D_p00_0_E08f04d0.TIF	ROS488_ICAM555_VECad647_placa4_Plate_D_p00_0_E08f04d2.TIF	label.ROS488_ICAM555_VECad647_placa4_Plate_D_p00_0_E08f04d0.TIF	ROS488_ICAM555_VECad647_placa4_Plate_D_p00_0_E08f04d1.TIF	ROS488_ICAM555_VECad647_placa4_Plate_D_p00_0_E08f04d3.TIF	0	0	0	0	0	317	1	1536	1536	1536	1536	1536	317	b'eLsScq2Isxntrw/WyCKjv+5qYJFmYDLaXx/ExRnNomi0v07lKBrtsA+BSBrtsA/yCDKkUgSBWhR2ACQFmos='	0.04047176241874695	0.08697019517421722	0.0820823535323143	0.014249805	0.00561098	0.021221966	0.42852277	0.7154	0.44816118	0.07150806486606598
-1	-1	-1	-1	-1	313.0	0.0	0.0	2.859375	0.0	1.515625	42.25	1.09375	0.015625	0.015625	0.015625	2.734375	0.421875	1.546875	0.15625	0.15625	ROS488_ICAM555_VECad647_placa4_Plate_D_p00_0_E08f05d0.TIF	ROS488_ICAM555_VECad647_placa4_Plate_D_p00_0_E08f05d2.TIF	label.ROS488_ICAM555_VECad647_placa4_Plate_D_p00_0_E08f05d0.TIF	ROS488_ICAM555_VECad647_placa4_Plate_D_p00_0_E08f05d1.TIF	ROS488_ICAM555_VECad647_placa4_Plate_D_p00_0_E08f05d3.TIF	0	0	0	0	0	318	1	1536	1536	1536	1536	1536	318	b'eLsScq2Isxntrw/WyCKjv+5qYJFmYDraXx/ExRnNomi0v07lKBrtsA+BSBrtsA/yCDKkUgSBWhR2ADXsmpA='	0.03516627475619316	0.07574823498725891	0.07063803821802139	0.013110984	0.0056109875	0.020388633	0.42852277	0.7154	0.44816118	0.06487193703651428
-1	-1	-1	-1	-1	329.0	0.0	0.0	3.0	0.0	1.390625	38.140625	1.09375	0.015625	0.015625	0.03125	2.859375	0.40625	1.546875	0.1875	0.171875	ROS488_ICAM555_VECad647_placa4_Plate_D_p00_0_E08f06d0.TIF	ROS488_ICAM555_VECad647_placa4_Plate_D_p00_0_E08f06d2.TIF	label.ROS488_ICAM555_VECad647_placa4_Plate_D_p00_0_E08f06d0.TIF	ROS488_ICAM555_VECad647_placa4_Plate_D_p00_0_E08f06d1.TIF	ROS488_ICAM555_VECad647_placa4_Plate_D_p00_0_E08f06d3.TIF	0	0	0	0	0	319	1	1536	1536	1536	1536	1536	319	b'eLsScq2Isxntrw/WyCKjv+5qYJFmYDbaXx/ExRnNomi0v07lKBrtsA+BSBrtsA/yCDKkUgSBWhR2AEfTmpU='	0.0359996072947979	0.08416470140218735	0.07147137820720673	0.011444312	0.0056109875	0.0167498	0.42852277	0.7154	0.44816118	0.0664931188027064
-1	-1	-1	-1	-1	286.0	0.0	0.0	2.96875	0.0	1.40625	37.4375	1.21875	0.03125	0.03125	0.015625	2.609375	0.421875	1.78125	0.15625	0.171875	ROS488_ICAM555_VECad647_placa4_Plate_D_p00_0_E08f07d0.TIF	ROS488_ICAM555_VECad647_placa4_Plate_D_p00_0_E08f07d2.TIF	label.ROS488_ICAM555_VECad647_placa4_Plate_D_p00_0_E08f07d0.TIF	ROS488_ICAM555_VECad647_placa4_Plate_D_p00_0_E08f07d1.TIF	ROS488_ICAM555_VECad647_placa4_Plate_D_p00_0_E08f07d3.TIF	0	0	0	0	0	320	1	1536	1536	1536	1536	1536	320	b'eLsScq2Isxntrw/WyCKjv+5qYJFmYD7aXx/ExRnNomi0v07lKBrtsA+BSBrtsA/yCDKkUgSBWhR2AFm6mpo='	0.03516627475619316	0.07574823498725891	0.06616587936878204	0.011444312	0.00561098	0.015916467	0.42852277	0.7154	0.44816118	0.06705691417058308
-1	-1	-1	-1	-1	275.0	0.0	0.0	2.9375	0.0	1.375	38.65625	1.1875	0.046875	0.015625	0.015625	2.453125	0.4375	1.75	0.171875	0.171875	ROS488_ICAM555_VECad647_placa4_Plate_D_p00_0_E08f08d0.TIF	ROS488_ICAM555_VECad647_placa4_Plate_D_p00_0_E08f08d2.TIF	label.ROS488_ICAM555_VECad647_placa4_Plate_D_p00_0_E08f08d0.TIF	ROS488_ICAM555_VECad647_placa4_Plate_D_p00_0_E08f08d1.TIF	ROS488_ICAM555_VECad647_placa4_Plate_D_p00_0_E08f08d3.TIF	0	0	0	0	0	321	1	1536	1536	1536	1536	1536	321	b'eLsScq2Isxntrw/WyCKjv+5qYJFmYDHaXx/ExRnNomi0v07lKBrtsA+BSBrtsA/yCDKkUgSBWhR2AGuhmp8='	0.034332942217588425	0.07294274121522903	0.06533254683017731	0.011444312	0.00561098	0.015083134	0.42852277	0.7154	0.44816118	0.0675228585799535
-1	-1	-1	-1	-1	284.0	0.0	0.0	3.03125	0.0	1.3125	35.71875	1.078125	0.015625	0.015625	0.015625	2.640625	0.40625	1.578125	0.15625	0.171875	ROS488_ICAM555_VECad647_placa4_Plate_D_p00_0_E08f09d0.TIF	ROS488_ICAM555_VECad647_placa4_Plate_D_p00_0_E08f09d2.TIF	label.ROS488_ICAM555_VECad647_placa4_Plate_D_p00_0_E08f09d0.TIF	ROS488_ICAM555_VECad647_placa4_Plate_D_p00_0_E08f09d1.TIF	ROS488_ICAM555_VECad647_placa4_Plate_D_p00_0_E08f09d3.TIF	0	0	0	0	0	322	1	1536	1536	1536	1536	1536	322	b'eLsScq2Isxntrw/WyCKjv+5qYJFmYDnaXx/ExRnNomi0v07lKBrtsA+BSBrtsA/yCDKkUgSBWhR2AH2ImqQ='	0.03516627475619316	0.07855372130870819	0.06616587936878204	0.011444315	0.0056109875	0.015916467	0.42852277	0.7154	0.44816118	0.06707837680975597
-1	-1	-1	-1	-1	273.0	0.0	0.0	2.953125	0.0	1.46875	40.71875	1.046875	0.046875	0.015625	0.046875	2.65625	0.4375	1.671875	0.15625	0.171875	ROS488_ICAM555_VECad647_placa4_Plate_D_p00_0_E08f10d0.TIF	ROS488_ICAM555_VECad647_placa4_Plate_D_p00_0_E08f10d2.TIF	label.ROS488_ICAM555_VECad647_placa4_Plate_D_p00_0_E08f10d0.TIF	ROS488_ICAM555_VECad647_placa4_Plate_D_p00_0_E08f10d1.TIF	ROS488_ICAM555_VECad647_placa4_Plate_D_p00_0_E08f10d3.TIF	0	0	0	0	0	323	1	1536	1536	1536	1536	1536	323	b'eLsScq2Isxntrw/WyCKjv+5qYJFmONpfH8zFGc2iaLS/TuUoGu2wD4FIGu2wD/IIMqRSBIFaFHYA7kaafA=='	0.034332942217588425	0.07574823498725891	0.06616587936878204	0.010610975	0.00561098	0.015916467	0.42852277	0.7154	0.44816118	0.06122651199499766
-1	-1	-1	-1	-1	222.0	0.0	0.0	3.140625	0.0	1.3125	38.765625	1.09375	0.03125	0.015625	0.015625	2.203125	0.5	1.546875	0.140625	0.15625	ROS488_ICAM555_VECad647_placa4_Plate_D_p00_0_E08f11d0.TIF	ROS488_ICAM555_VECad647_placa4_Plate_D_p00_0_E08f11d2.TIF	label.ROS488_ICAM555_VECad647_placa4_Plate_D_p00_0_E08f11d0.TIF	ROS488_ICAM555_VECad647_placa4_Plate_D_p00_0_E08f11d1.TIF	ROS488_ICAM555_VECad647_placa4_Plate_D_p00_0_E08f11d3.TIF	0	0	0	0	0	324	1	1536	1536	1536	1536	1536	324	b'eLsScq2Isxntrw/WyCKjv+5qYJFmaDjaXx/ExRnNomi0v07lKBrtsA+BSBrtsA/yCDKkUgSBWhR2AAA8moE='	0.03963842988014221	0.08416470140218735	0.0820823535323143	0.0097776465	0.008416466	0.017583147	0.42852277	0.7154	0.44816118	0.06445773939291637
-1	-1	-1	-1	-1	418.0	0.0	0.0	3.015625	0.0	1.421875	41.65625	1.296875	0.03125	0.015625	0.03125	3.203125	0.515625	1.53125	0.171875	0.15625	ROS488_ICAM555_VECad647_placa4_Plate_D_p00_0_E09f00d0.TIF	ROS488_ICAM555_VECad647_placa4_Plate_D_p00_0_E09f00d2.TIF	label.ROS488_ICAM555_VECad647_placa4_Plate_D_p00_0_E09f00d0.TIF	ROS488_ICAM555_VECad647_placa4_Plate_D_p00_0_E09f00d1.TIF	ROS488_ICAM555_VECad647_placa4_Plate_D_p00_0_E09f00d3.TIF	0	0	0	0	0	325	1	1536	1536	1536	1536	1536	325	b'eLsScq2Isxntrw/WyCKjv+5qYDnaXx/cxRnNomi0v07lKBrtsA+BSBrtsA/yCDKkUgSBWhR2AO5Qmnw='	0.03963842988014221	0.07294274121522903	0.07677686214447021	0.022055294	0.00561098	0.030999608	0.42852277	0.7154	0.44816118	0.06937913596630096
-1	-1	-1	-1	-1	404.0	0.0	0.0	3.0625	0.0	1.296875	44.640625	1.109375	0.03125	0.015625	0.015625	3.09375	0.421875	1.796875	0.1875	0.171875	ROS488_ICAM555_VECad647_placa4_Plate_D_p00_0_E09f01d0.TIF	ROS488_ICAM555_VECad647_placa4_Plate_D_p00_0_E09f01d2.TIF	label.ROS488_ICAM555_VECad647_placa4_Plate_D_p00_0_E09f01d0.TIF	ROS488_ICAM555_VECad647_placa4_Plate_D_p00_0_E09f01d1.TIF	ROS488_ICAM555_VECad647_placa4_Plate_D_p00_0_E09f01d3.TIF	0	0	0	0	0	326	1	1536	1536	1536	1536	1536	326	b'eLsScq2Isxntrw/WyCKjv+5qYJlmYDjaXx/ExRnNomi0v07lKBrtsA+BSBrtsA/yCDKkUgSBWhR2AABGmoE='	0.0359996072947979	0.07574823498725891	0.07511019706726074	0.018416476	0.00561098	0.030166283	0.42852277	0.7154	0.44816118	0.06690538922945659
-1	-1	-1	-1	-1	358.0	0.0	0.0	3.109375	0.0	1.265625	45.0625	1.015625	0.015625	0.015625	0.015625	3.015625	0.453125	1.5	0.15625	0.15625	ROS488_ICAM555_VECad647_placa4_Plate_D_p00_0_E09f02d0.TIF	ROS488_ICAM555_VECad647_placa4_Plate_D_p00_0_E09f02d2.TIF	label.ROS488_ICAM555_VECad647_placa4_Plate_D_p00_0_E09f02d0.TIF	ROS488_ICAM555_VECad647_placa4_Plate_D_p00_0_E09f02d1.TIF	ROS488_ICAM555_VECad647_placa4_Plate_D_p00_0_E09f02d3.TIF	0	0	0	0	0	327	1	1536	1536	1536	1536	1536	327	b'eLsScq2Isxntrw/WyCKjv+5qYJlmYDTaXx/ExRnNomi0v07lKBrtsA+BSBrtsA/yCDKkUgSBWhR2ABItmoY='	0.03963842988014221	0.07574823498725891	0.07594352960586548	0.016749803	0.0056109875	0.021221966	0.42852277	0.7154	0.44816118	0.07229155798753102
-1	-1	-1	-1	-1	400.0	0.0	0.0	2.859375	0.0	1.53125	38.890625	1.0625	0.015625	0.015625	0.03125	3.015625	0.421875	1.796875	0.15625	0.15625	ROS488_ICAM555_VECad647_placa4_Plate_D_p00_0_E09f03d0.TIF	ROS488_ICAM555_VECad647_placa4_Plate_D_p00_0_E09f03d2.TIF	label.ROS488_ICAM555_VECad647_placa4_Plate_D_p00_0_E09f03d0.TIF	ROS488_ICAM555_VECad647_placa4_Plate_D_p00_0_E09f03d1.TIF	ROS488_ICAM555_VECad647_placa4_Plate_D_p00_0_E09f03d3.TIF	0	0	0	0	0	328	1	1536	1536	1536	1536	1536	328	b'eLsScq2Isxntrw/WyCKjv+5qYJlmYDzaXx/ExRnNomi0v07lKBrtsA+BSBrtsA/yCDKkUgSBWhR2ACQUmos='	0.03963842988014221	0.07855372130870819	0.08041568100452423	0.017583136	0.0056109875	0.024860784	0.42852277	0.7154	0.44816118	0.07342187066872914
-1	-1	-1	-1	-1	407.0	0.0	0.0	2.96875	0.0	1.28125	42.15625	1.25	0.015625	0.03125	0.015625	3.109375	0.53125	1.5625	0.171875	0.15625	ROS488_ICAM555_VECad647_placa4_Plate_D_p00_0_E09f04d0.TIF	ROS488_ICAM555_VECad647_placa4_Plate_D_p00_0_E09f04d2.TIF	label.ROS488_ICAM555_VECad647_placa4_Plate_D_p00_0_E09f04d0.TIF	ROS488_ICAM555_VECad647_placa4_Plate_D_p00_0_E09f04d1.TIF	ROS488_ICAM555_VECad647_placa4_Plate_D_p00_0_E09f04d3.TIF	0	0	0	0	0	329	1	1536	1536	1536	1536	1536	329	b'eLsScq2Isxntrw/WyCKjv+5qYJlmYDLaXx/ExRnNomi0v07lKBrtsA+BSBrtsA/yCDKkUgSBWhR2ADX7mpA='	0.0449439212679863	0.08416470140218735	0.09633216261863708	0.022055298	0.0056109875	0.0363051	0.42852277	0.7154	0.44816118	0.07518625259399414
-1	-1	-1	-1	-1	464.0	0.0	0.0	2.921875	0.0	1.484375	48.734375	1.078125	0.015625	0.015625	0.015625	3.53125	0.40625	1.59375	0.1875	0.15625	ROS488_ICAM555_VECad647_placa4_Plate_D_p00_0_E09f05d0.TIF	ROS488_ICAM555_VECad647_placa4_Plate_D_p00_0_E09f05d2.TIF	label.ROS488_ICAM555_VECad647_placa4_Plate_D_p00_0_E09f05d0.TIF	ROS488_ICAM555_VECad647_placa4_Plate_D_p00_0_E09f05d1.TIF	ROS488_ICAM555_VECad647_placa4_Plate_D_p00_0_E09f05d3.TIF	0	0	0	0	0	330	1	1536	1536	1536	1536	1536	330	b'eLsScq2Isxntrw/WyCKjv+5qYJlmYDraXx/ExRnNomi0v07lKBrtsA+BSBrtsA/yCDKkUgSBWhR2AEfimpU='	0.03963842988014221	0.07574823498725891	0.07594352960586548	0.022055294	0.00561098	0.03547176	0.42852277	0.7154	0.44816118	0.06731659173965454
-1	-1	-1	-1	-1	425.0	0.0	0.0	3.25	0.0	1.28125	44.046875	1.0625	0.046875	0.03125	0.03125	3.25	0.40625	1.5625	0.1875	0.203125	ROS488_ICAM555_VECad647_placa4_Plate_D_p00_0_E09f06d0.TIF	ROS488_ICAM555_VECad647_placa4_Plate_D_p00_0_E09f06d2.TIF	label.ROS488_ICAM555_VECad647_placa4_Plate_D_p00_0_E09f06d0.TIF	ROS488_ICAM555_VECad647_placa4_Plate_D_p00_0_E09f06d1.TIF	ROS488_ICAM555_VECad647_placa4_Plate_D_p00_0_E09f06d3.TIF	0	0	0	0	0	331	1	1536	1536	1536	1536	1536	331	b'eLsScq2Isxntrw/WyCKjv+5qYJlmYDbaXx/ExRnNomi0v07lKBrtsA+BSBrtsA/yCDKkUgSBWhR2AFnJmpo='	0.04047176241874695	0.08416470140218735	0.07511019706726074	0.022055298	0.0056109875	0.030999608	0.42852277	0.7154	0.44816118	0.07234002153078715
-1	-1	-1	-1	-1	405.0	0.0	0.0	3.0625	0.0	1.453125	41.640625	1.078125	0.015625	0.015625	0.015625	3.328125	0.40625	1.546875	0.15625	0.171875	ROS488_ICAM555_VECad647_placa4_Plate_D_p00_0_E09f07d0.TIF	ROS488_ICAM555_VECad647_placa4_Plate_D_p00_0_E09f07d2.TIF	label.ROS488_ICAM555_VECad647_placa4_Plate_D_p00_0_E09f07d0.TIF	ROS488_ICAM555_VECad647_placa4_Plate_D_p00_0_E09f07d1.TIF	ROS488_ICAM555_VECad647_placa4_Plate_D_p00_0_E09f07d3.TIF	0	0	0	0	0	332	1	1536	1536	1536	1536	1536	332	b'eLsScq2Isxntrw/WyCKjv+5qYJlmYD7aXx/ExRnNomi0v07lKBrtsA+BSBrtsA/yCDKkUgSBWhR2AGuwmp8='	0.03963842988014221	0.07574823498725891	0.06980470567941666	0.018416472	0.008416466	0.02652745	0.42852277	0.7154	0.44816118	0.07285391787687938
-1	-1	-1	-1	-1	442.0	0.0	0.0	3.09375	0.0	1.265625	39.375	1.25	0.03125	0.015625	0.03125	3.171875	0.546875	1.59375	0.171875	0.15625	ROS488_ICAM555_VECad647_placa4_Plate_D_p00_0_E09f08d0.TIF	ROS488_ICAM555_VECad647_placa4_Plate_D_p00_0_E09f08d2.TIF	label.ROS488_ICAM555_VECad647_placa4_Plate_D_p00_0_E09f08d0.TIF	ROS488_ICAM555_VECad647_placa4_Plate_D_p00_0_E09f08d1.TIF	ROS488_ICAM555_VECad647_placa4_Plate_D_p00_0_E09f08d3.TIF	0	0	0	0	0	333	1	1536	1536	1536	1536	1536	333	b'eLsScq2Isxntrw/WyCKjv+5qYJlmYDHaXx/ExRnNomi0v07lKBrtsA+BSBrtsA/yCDKkUgSBWhR2AH2XmqQ='	0.03963842988014221	0.07574823498725891	0.07063803821802139	0.027360786	0.00561098	0.03183295	0.42852277	0.7154	0.44816118	0.07624891897042592
-1	-1	-1	-1	-1	425.0	0.0	0.0	2.90625	0.0	1.453125	43.3125	1.0625	0.015625	0.015625	0.015625	3.4375	0.453125	1.640625	0.140625	0.1875	ROS488_ICAM555_VECad647_placa4_Plate_D_p00_0_E09f09d0.TIF	ROS488_ICAM555_VECad647_placa4_Plate_D_p00_0_E09f09d2.TIF	label.ROS488_ICAM555_VECad647_placa4_Plate_D_p00_0_E09f09d0.TIF	ROS488_ICAM555_VECad647_placa4_Plate_D_p00_0_E09f09d1.TIF	ROS488_ICAM555_VECad647_placa4_Plate_D_p00_0_E09f09d3.TIF	0	0	0	0	0	334	1	1536	1536	1536	1536	1536	334	b'eLsScq2Isxntrw/WyCKjv+5qYJlmYDnaXx/ExRnNomi0v07lKBrtsA+BSBrtsA/yCDKkUgSBWhR2AI9+mqk='	0.04047176241874695	0.07855372130870819	0.07063803821802139	0.026527453	0.008416466	0.035471767	0.42852277	0.7154	0.44816118	0.07377288738886516
-1	-1	-1	-1	-1	422.0	0.0	0.0	3.046875	0.0	1.296875	43.15625	1.234375	0.03125	0.015625	0.03125	3.171875	0.46875	1.671875	0.140625	0.140625	ROS488_ICAM555_VECad647_placa4_Plate_D_p00_0_E09f10d0.TIF	ROS488_ICAM555_VECad647_placa4_Plate_D_p00_0_E09f10d2.TIF	label.ROS488_ICAM555_VECad647_placa4_Plate_D_p00_0_E09f10d0.TIF	ROS488_ICAM555_VECad647_placa4_Plate_D_p00_0_E09f10d1.TIF	ROS488_ICAM555_VECad647_placa4_Plate_D_p00_0_E09f10d3.TIF	0	0	0	0	0	335	1	1536	1536	1536	1536	1536	335	b'eLsScq2Isxntrw/WyCKjv+5qYJlmONpfH8zFGc2iaLS/TuUoGu2wD4FIGu2wD/IIMqRSBIFaFHYAAEuagQ=='	0.0359996072947979	0.07574823498725891	0.07147137820720673	0.018416476	0.008416474	0.02736079	0.42852277	0.7154	0.44816118	0.06444237132867177
-1	-1	-1	-1	-1	392.0	0.0	0.0	2.9375	0.0	1.4375	39.109375	1.140625	0.015625	0.015625	0.03125	2.90625	0.421875	1.75	0.171875	0.1875	ROS488_ICAM555_VECad647_placa4_Plate_D_p00_0_E09f11d0.TIF	ROS488_ICAM555_VECad647_placa4_Plate_D_p00_0_E09f11d2.TIF	label.ROS488_ICAM555_VECad647_placa4_Plate_D_p00_0_E09f11d0.TIF	ROS488_ICAM555_VECad647_placa4_Plate_D_p00_0_E09f11d1.TIF	ROS488_ICAM555_VECad647_placa4_Plate_D_p00_0_E09f11d3.TIF	0	0	0	0	0	336	1	1536	1536	1536	1536	1536	336	b'eLsScq2Isxntrw/WyCKjv+5qYJlmaDjaXx/ExRnNomi0v07lKBrtsA+BSBrtsA/yCDKkUgSBWhR2ABIymoY='	0.04047176241874695	0.08416470140218735	0.0820823535323143	0.016749803	0.008416466	0.02652745	0.42852277	0.7154	0.44816118	0.07178251941998799
-1	-1	-1	-1	-1	208.0	0.0	0.0	2.96875	0.0	1.359375	36.328125	1.0625	0.015625	0.015625	0.015625	2.171875	0.53125	1.546875	0.171875	0.15625	ROS488_ICAM555_VECad647_placa4_Plate_D_p00_0_E10f00d0.TIF	ROS488_ICAM555_VECad647_placa4_Plate_D_p00_0_E10f00d2.TIF	label.ROS488_ICAM555_VECad647_placa4_Plate_D_p00_0_E10f00d0.TIF	ROS488_ICAM555_VECad647_placa4_Plate_D_p00_0_E10f00d1.TIF	ROS488_ICAM555_VECad647_placa4_Plate_D_p00_0_E10f00d3.TIF	0	0	0	0	0	337	1	1536	1536	1536	1536	1536	337	b'eLsScq2Isxntrw/WyCKjv+5qaDDaXx/cxRnNomi0v07lKBrtsA+BSBrtsA/yCDKkUgSBWhR2AF6lmlQ='	0.034332942217588425	0.07574823498725891	0.07147137820720673	0.009777643	0.00561098	0.012277648	0.42852277	0.7154	0.44816118	0.06287434697151184
-1	-1	-1	-1	-1	201.0	0.0	0.0	2.96875	0.0	1.375	33.328125	1.046875	0.015625	0.015625	0.03125	2.140625	0.5	1.515625	0.140625	0.15625	ROS488_ICAM555_VECad647_placa4_Plate_D_p00_0_E10f01d0.TIF	ROS488_ICAM555_VECad647_placa4_Plate_D_p00_0_E10f01d2.TIF	label.ROS488_ICAM555_VECad647_placa4_Plate_D_p00_0_E10f01d0.TIF	ROS488_ICAM555_VECad647_placa4_Plate_D_p00_0_E10f01d1.TIF	ROS488_ICAM555_VECad647_placa4_Plate_D_p00_0_E10f01d3.TIF	0	0	0	0	0	338	1	1536	1536	1536	1536	1536	338	b'eLsScq2Isxntrw/WyCKjv+5qaJBmYDjaXx/ExRnNomi0v07lKBrtsA+BSBrtsA/yCDKkUgSBWhR2AHCMmlk='	0.03349960595369339	0.07574823498725891	0.07147137820720673	0.00697216	0.00561098	0.010610975	0.42852277	0.7154	0.44816118	0.05899621546268463
-1	-1	-1	-1	-1	189.0	0.0	0.0	3.171875	0.0	1.28125	32.21875	1.046875	0.015625	0.015625	0.03125	2.203125	0.5	1.53125	0.15625	0.140625	ROS488_ICAM555_VECad647_placa4_Plate_D_p00_0_E10f02d0.TIF	ROS488_ICAM555_VECad647_placa4_Plate_D_p00_0_E10f02d2.TIF	label.ROS488_ICAM555_VECad647_placa4_Plate_D_p00_0_E10f02d0.TIF	ROS488_ICAM555_VECad647_placa4_Plate_D_p00_0_E10f02d1.TIF	ROS488_ICAM555_VECad647_placa4_Plate_D_p00_0_E10f02d3.TIF	0	0	0	0	0	339	1	1536	1536	1536	1536	1536	339	b'eLsScq2Isxntrw/WyCKjv+5qaJBmYDTaXx/ExRnNomi0v07lKBrtsA+BSBrtsA/yCDKkUgSBWhR2AIJzml4='	0.034332942217588425	0.07855372130870819	0.06980470567941666	0.006138824	0.0056109875	0.010610983	0.42852277	0.7154	0.44816118	0.06408548355102539
-1	-1	-1	-1	-1	199.0	0.0	0.0	2.953125	0.0	1.34375	34.484375	1.171875	0.03125	0.03125	0.015625	2.0625	0.4375	1.578125	0.171875	0.234375	ROS488_ICAM555_VECad647_placa4_Plate_D_p00_0_E10f03d0.TIF	ROS488_ICAM555_VECad647_placa4_Plate_D_p00_0_E10f03d2.TIF	label.ROS488_ICAM555_VECad647_placa4_Plate_D_p00_0_E10f03d0.TIF	ROS488_ICAM555_VECad647_placa4_Plate_D_p00_0_E10f03d1.TIF	ROS488_ICAM555_VECad647_placa4_Plate_D_p00_0_E10f03d3.TIF	0	0	0	0	0	340	1	1536	1536	1536	1536	1536	340	b'eLsScq2Isxntrw/WyCKjv+5qaJBmYDzaXx/ExRnNomi0v07lKBrtsA+BSBrtsA/yCDKkUgSBWhR2AJRammM='	0.034332942217588425	0.07855372130870819	0.06980470567941666	0.006138824	0.0056109875	0.00977765	0.42852277	0.7154	0.44816118	0.06170356273651123
-1	-1	-1	-1	-1	262.0	0.0	0.0	3.140625	0.0	1.265625	33.9375	1.125	0.03125	0.015625	0.015625	2.515625	0.421875	1.59375	0.1875	0.1875	ROS488_ICAM555_VECad647_placa4_Plate_D_p00_0_E10f04d0.TIF	ROS488_ICAM555_VECad647_placa4_Plate_D_p00_0_E10f04d2.TIF	label.ROS488_ICAM555_VECad647_placa4_Plate_D_p00_0_E10f04d0.TIF	ROS488_ICAM555_VECad647_placa4_Plate_D_p00_0_E10f04d1.TIF	ROS488_ICAM555_VECad647_placa4_Plate_D_p00_0_E10f04d3.TIF	0	0	0	0	0	341	1	1536	1536	1536	1536	1536	341	b'eLsScq2Isxntrw/WyCKjv+5qaJBmYDLaXx/ExRnNomi0v07lKBrtsA+BSBrtsA/yCDKkUgSBWhR2AKZBmmg='	0.0359996072947979	0.08697019517421722	0.07594352960586548	0.010610979	0.0056109726	0.015083134	0.42852277	0.7154	0.44816118	0.06860911846160889
-1	-1	-1	-1	-1	229.0	0.0	0.0	2.96875	0.0	1.4375	31.6875	1.171875	0.015625	0.015625	0.015625	2.265625	0.390625	1.671875	0.15625	0.203125	ROS488_ICAM555_VECad647_placa4_Plate_D_p00_0_E10f05d0.TIF	ROS488_ICAM555_VECad647_placa4_Plate_D_p00_0_E10f05d2.TIF	label.ROS488_ICAM555_VECad647_placa4_Plate_D_p00_0_E10f05d0.TIF	ROS488_ICAM555_VECad647_placa4_Plate_D_p00_0_E10f05d1.TIF	ROS488_ICAM555_VECad647_placa4_Plate_D_p00_0_E10f05d3.TIF	0	0	0	0	0	342	1	1536	1536	1536	1536	1536	342	b'eLsScq2Isxntrw/WyCKjv+5qaJBmYDraXx/ExRnNomi0v07lKBrtsA+BSBrtsA/yCDKkUgSBWhR2ALgomm0='	0.034332942217588425	0.07855372130870819	0.07147137820720673	0.0069721565	0.00561098	0.011444315	0.42852277	0.7154	0.44816118	0.06025135020414988
-1	-1	-1	-1	-1	250.0	0.0	0.0	3.140625	0.0	1.375	34.109375	1.078125	0.015625	0.015625	0.015625	2.40625	0.5	1.53125	0.140625	0.15625	ROS488_ICAM555_VECad647_placa4_Plate_D_p00_0_E10f06d0.TIF	ROS488_ICAM555_VECad647_placa4_Plate_D_p00_0_E10f06d2.TIF	label.ROS488_ICAM555_VECad647_placa4_Plate_D_p00_0_E10f06d0.TIF	ROS488_ICAM555_VECad647_placa4_Plate_D_p00_0_E10f06d1.TIF	ROS488_ICAM555_VECad647_placa4_Plate_D_p00_0_E10f06d3.TIF	0	0	0	0	0	343	1	1536	1536	1536	1536	1536	343	b'eLsScq2Isxntrw/WyCKjv+5qaJBmYDbaXx/ExRnNomi0v07lKBrtsA+BSBrtsA/yCDKkUgSBWhR2AMoPmnI='	0.0359996072947979	0.08416470140218735	0.07511019706726074	0.010610979	0.00561098	0.012277648	0.42852277	0.7154	0.44816118	0.06750336786111195
-1	-1	-1	-1	-1	235.0	0.0	0.0	3.0	0.0	1.3125	32.0	1.15625	0.015625	0.015625	0.015625	2.171875	0.421875	1.796875	0.171875	0.15625	ROS488_ICAM555_VECad647_placa4_Plate_D_p00_0_E10f07d0.TIF	ROS488_ICAM555_VECad647_placa4_Plate_D_p00_0_E10f07d2.TIF	label.ROS488_ICAM555_VECad647_placa4_Plate_D_p00_0_E10f07d0.TIF	ROS488_ICAM555_VECad647_placa4_Plate_D_p00_0_E10f07d1.TIF	ROS488_ICAM555_VECad647_placa4_Plate_D_p00_0_E10f07d3.TIF	0	0	0	0	0	344	1	1536	1536	1536	1536	1536	344	b'eLsScq2Isxntrw/WyCKjv+5qaJBmYD7aXx/ExRnNomi0v07lKBrtsA+BSBrtsA/yCDKkUgSBWhR2ANv2mnc='	0.034332942217588425	0.07574823498725891	0.06980470567941666	0.00977765	0.00561098	0.014249802	0.42852277	0.7154	0.44816118	0.06700323522090912
-1	-1	-1	-1	-1	239.0	0.0	0.0	3.140625	0.0	1.25	38.0625	1.078125	0.015625	0.015625	0.015625	2.53125	0.453125	1.640625	0.15625	0.140625	ROS488_ICAM555_VECad647_placa4_Plate_D_p00_0_E10f08d0.TIF	ROS488_ICAM555_VECad647_placa4_Plate_D_p00_0_E10f08d2.TIF	label.ROS488_ICAM555_VECad647_placa4_Plate_D_p00_0_E10f08d0.TIF	ROS488_ICAM555_VECad647_placa4_Plate_D_p00_0_E10f08d1.TIF	ROS488_ICAM555_VECad647_placa4_Plate_D_p00_0_E10f08d3.TIF	0	0	0	0	0	345	1	1536	1536	1536	1536	1536	345	b'eLsScq2Isxntrw/WyCKjv+5qaJBmYDHaXx/ExRnNomi0v07lKBrtsA+BSBrtsA/yCDKkUgSBWhR2AO3dmnw='	0.03516627475619316	0.07574823498725891	0.07511019706726074	0.0097776465	0.00561098	0.015083142	0.42852277	0.7154	0.44816118	0.06932683785756429
-1	-1	-1	-1	-1	244.0	0.0	0.0	2.96875	0.0	1.546875	34.453125	1.09375	0.015625	0.015625	0.03125	2.546875	0.46875	1.5	0.140625	0.15625	ROS488_ICAM555_VECad647_placa4_Plate_D_p00_0_E10f09d0.TIF	ROS488_ICAM555_VECad647_placa4_Plate_D_p00_0_E10f09d2.TIF	label.ROS488_ICAM555_VECad647_placa4_Plate_D_p00_0_E10f09d0.TIF	ROS488_ICAM555_VECad647_placa4_Plate_D_p00_0_E10f09d1.TIF	ROS488_ICAM555_VECad647_placa4_Plate_D_p00_0_E10f09d3.TIF	0	0	0	0	0	346	1	1536	1536	1536	1536	1536	346	b'eLsScq2Isxntrw/WyCKjv+5qaJBmYDnaXx/ExRnNomi0v07lKBrtsA+BSBrtsA/yCDKkUgSBWhR2AP/EmoE='	0.0359996072947979	0.08135921508073807	0.08041568100452423	0.010610979	0.0056109875	0.011444315	0.42852277	0.7154	0.44816118	0.06981731951236725
-1	-1	-1	-1	-1	194.0	0.0	0.0	3.0625	0.0	1.4375	34.296875	1.203125	0.015625	0.015625	0.03125	1.78125	0.5	1.765625	0.15625	0.140625	ROS488_ICAM555_VECad647_placa4_Plate_D_p00_0_E10f10d0.TIF	ROS488_ICAM555_VECad647_placa4_Plate_D_p00_0_E10f10d2.TIF	label.ROS488_ICAM555_VECad647_placa4_Plate_D_p00_0_E10f10d0.TIF	ROS488_ICAM555_VECad647_placa4_Plate_D_p00_0_E10f10d1.TIF	ROS488_ICAM555_VECad647_placa4_Plate_D_p00_0_E10f10d3.TIF	0	0	0	0	0	347	1	1536	1536	1536	1536	1536	347	b'eLsScq2Isxntrw/WyCKjv+5qaJBmONpfH8zFGc2iaLS/TuUoGu2wD4FIGu2wD/IIMqRSBIFaFHYAcJGaWQ=='	0.034332942217588425	0.07574823498725891	0.07594352960586548	0.006138824	0.00561098	0.010610983	0.42852277	0.7154	0.44816118	0.05886382361253103
-1	-1	-1	-1	-1	173.0	0.0	0.0	3.109375	0.0	1.265625	32.875	1.046875	0.03125	0.015625	0.015625	1.828125	0.546875	1.625	0.15625	0.15625	ROS488_ICAM555_VECad647_placa4_Plate_D_p00_0_E10f11d0.TIF	ROS488_ICAM555_VECad647_placa4_Plate_D_p00_0_E10f11d2.TIF	label.ROS488_ICAM555_VECad647_placa4_Plate_D_p00_0_E10f11d0.TIF	ROS488_ICAM555_VECad647_placa4_Plate_D_p00_0_E10f11d1.TIF	ROS488_ICAM555_VECad647_placa4_Plate_D_p00_0_E10f11d3.TIF	0	0	0	0	0	348	1	1536	1536	1536	1536	1536	348	b'eLsScq2Isxntrw/WyCKjv+5qaJBmaDjaXx/ExRnNomi0v07lKBrtsA+BSBrtsA/yCDKkUgSBWhR2AIJ4ml4='	0.03516627475619316	0.08416470140218735	0.07511019706726074	0.00613882	0.008416466	0.010610975	0.42852277	0.7154	0.44816118	0.06109674274921417
-1	-1	-1	-1	-1	538.0	0.0	0.0	2.90625	0.0	1.328125	44.515625	1.0	0.015625	0.0	0.015625	3.328125	0.390625	1.46875	0.140625	0.15625	ROS488_ICAM555_VECad647_placa4_Plate_D_p00_0_E11f00d0.TIF	ROS488_ICAM555_VECad647_placa4_Plate_D_p00_0_E11f00d2.TIF	label.ROS488_ICAM555_VECad647_placa4_Plate_D_p00_0_E11f00d0.TIF	ROS488_ICAM555_VECad647_placa4_Plate_D_p00_0_E11f00d1.TIF	ROS488_ICAM555_VECad647_placa4_Plate_D_p00_0_E11f00d3.TIF	0	0	0	0	0	349	1	1536	1536	1536	1536	1536	349	b'eLsScq2Isxntrw/WyCKjv+5qaDjaXx/cxRnNomi0v07lKBrtsA+BSBrtsA/yCDKkUgSBWhR2AHCbmlk='	0.03963842988014221	0.07574823498725891	0.08041568100452423	0.026527453	0.00561098	0.0363051	0.42852277	0.7154	0.44816118	0.0692019412914912
-1	-1	-1	-1	-1	506.0	0.0	0.0	3.0	0.0	1.328125	49.421875	1.015625	0.015625	0.015625	0.015625	2.9375	0.40625	1.453125	0.15625	0.15625	ROS488_ICAM555_VECad647_placa4_Plate_D_p00_0_E11f01d0.TIF	ROS488_ICAM555_VECad647_placa4_Plate_D_p00_0_E11f01d2.TIF	label.ROS488_ICAM555_VECad647_placa4_Plate_D_p00_0_E11f01d0.TIF	ROS488_ICAM555_VECad647_placa4_Plate_D_p00_0_E11f01d1.TIF	ROS488_ICAM555_VECad647_placa4_Plate_D_p00_0_E11f01d3.TIF	0	0	0	0	0	350	1	1536	1536	1536	1536	1536	350	b'eLsScq2Isxntrw/WyCKjv+5qaJhmYDjaXx/ExRnNomi0v07lKBrtsA+BSBrtsA/yCDKkUgSBWhR2AIKCml4='	0.0359996072947979	0.07855372130870819	0.07147137820720673	0.019249808	0.008416466	0.0309996	0.42852277	0.7154	0.44816118	0.06764569878578186
-1	-1	-1	-1	-1	544.0	0.0	0.0	2.671875	0.0	1.234375	52.484375	1.046875	0.015625	0.015625	0.015625	3.28125	0.40625	1.53125	0.140625	0.15625	ROS488_ICAM555_VECad647_placa4_Plate_D_p00_0_E11f02d0.TIF	ROS488_ICAM555_VECad647_placa4_Plate_D_p00_0_E11f02d2.TIF	label.ROS488_ICAM555_VECad647_placa4_Plate_D_p00_0_E11f02d0.TIF	ROS488_ICAM555_VECad647_placa4_Plate_D_p00_0_E11f02d1.TIF	ROS488_ICAM555_VECad647_placa4_Plate_D_p00_0_E11f02d3.TIF	0	0	0	0	0	351	1	1536	1536	1536	1536	1536	351	b'eLsScq2Isxntrw/WyCKjv+5qaJhmYDTaXx/ExRnNomi0v07lKBrtsA+BSBrtsA/yCDKkUgSBWhR2AJRpmmM='	0.03963842988014221	0.08135921508073807	0.07511019706726074	0.026527453	0.008416474	0.041610584	0.42852277	0.7154	0.44816118	0.07043025394280751
-1	-1	-1	-1	-1	532.0	0.0	0.0	3.03125	0.0	1.296875	53.59375	1.0	0.015625	0.015625	0.015625	3.15625	0.40625	1.46875	0.15625	0.140625	ROS488_ICAM555_VECad647_placa4_Plate_D_p00_0_E11f03d0.TIF	ROS488_ICAM555_VECad647_placa4_Plate_D_p00_0_E11f03d2.TIF	label.ROS488_ICAM555_VECad647_placa4_Plate_D_p00_0_E11f03d0.TIF	ROS488_ICAM555_VECad647_placa4_Plate_D_p00_0_E11f03d1.TIF	ROS488_ICAM555_VECad647_placa4_Plate_D_p00_0_E11f03d3.TIF	0	0	0	0	0	352	1	1536	1536	1536	1536	1536	352	b'eLsScq2Isxntrw/WyCKjv+5qaJhmYDzaXx/ExRnNomi0v07lKBrtsA+BSBrtsA/yCDKkUgSBWhR2AKZQmmg='	0.03963842988014221	0.08697019517421722	0.07511019706726074	0.02288863	0.008416466	0.0363051	0.42852277	0.7154	0.44816118	0.07229019701480865
-1	-1	-1	-1	-1	492.0	0.0	0.0	2.765625	0.0	1.21875	58.515625	1.015625	0.015625	0.015625	0.015625	3.25	0.40625	1.453125	0.140625	0.140625	ROS488_ICAM555_VECad647_placa4_Plate_D_p00_0_E11f04d0.TIF	ROS488_ICAM555_VECad647_placa4_Plate_D_p00_0_E11f04d2.TIF	label.ROS488_ICAM555_VECad647_placa4_Plate_D_p00_0_E11f04d0.TIF	ROS488_ICAM555_VECad647_placa4_Plate_D_p00_0_E11f04d1.TIF	ROS488_ICAM555_VECad647_placa4_Plate_D_p00_0_E11f04d3.TIF	0	0	0	0	0	353	1	1536	1536	1536	1536	1536	353	b'eLsScq2Isxntrw/WyCKjv+5qaJhmYDLaXx/ExRnNomi0v07lKBrtsA+BSBrtsA/yCDKkUgSBWhR2ALg3mm0='	0.045777253806591034	0.09819215536117554	0.08572117984294891	0.02288863	0.00561098	0.037138432	0.42852277	0.7154	0.44816118	0.07564245661099751
-1	-1	-1	-1	-1	525.0	0.0	0.0	2.734375	0.0	1.234375	55.984375	1.015625	0.015625	0.015625	0.015625	3.09375	0.40625	1.46875	0.15625	0.140625	ROS488_ICAM555_VECad647_placa4_Plate_D_p00_0_E11f05d0.TIF	ROS488_ICAM555_VECad647_placa4_Plate_D_p00_0_E11f05d2.TIF	label.ROS488_ICAM555_VECad647_placa4_Plate_D_p00_0_E11f05d0.TIF	ROS488_ICAM555_VECad647_placa4_Plate_D_p00_0_E11f05d1.TIF	ROS488_ICAM555_VECad647_placa4_Plate_D_p00_0_E11f05d3.TIF	0	0	0	0	0	354	1	1536	1536	1536	1536	1536	354	b'eLsScq2Isxntrw/WyCKjv+5qaJhmYDraXx/ExRnNomi0v07lKBrtsA+BSBrtsA/yCDKkUgSBWhR2AMoemnI='	0.0359996072947979	0.08135921508073807	0.07677686214447021	0.021221962	0.0056109875	0.03183294	0.42852277	0.7154	0.44816118	0.06523178517818451
-1	-1	-1	-1	-1	551.0	0.0	0.0	2.71875	0.0	1.25	49.265625	1.0	0.03125	0.015625	0.015625	3.375	0.40625	1.453125	0.15625	0.140625	ROS488_ICAM555_VECad647_placa4_Plate_D_p00_0_E11f06d0.TIF	ROS488_ICAM555_VECad647_placa4_Plate_D_p00_0_E11f06d2.TIF	label.ROS488_ICAM555_VECad647_placa4_Plate_D_p00_0_E11f06d0.TIF	ROS488_ICAM555_VECad647_placa4_Plate_D_p00_0_E11f06d1.TIF	ROS488_ICAM555_VECad647_placa4_Plate_D_p00_0_E11f06d3.TIF	0	0	0	0	0	355	1	1536	1536	1536	1536	1536	355	b'eLsScq2Isxntrw/WyCKjv+5qaJhmYDbaXx/ExRnNomi0v07lKBrtsA+BSBrtsA/yCDKkUgSBWhR2ANwFmnc='	0.04130509868264198	0.08416470140218735	0.08572117984294891	0.025694113	0.0056109875	0.03266628	0.42852277	0.7154	0.44816118	0.07280930876731873
-1	-1	-1	-1	-1	527.0	0.0	0.0	2.703125	0.0	1.21875	50.875	1.03125	0.015625	0.015625	0.03125	3.0625	0.40625	1.453125	0.15625	0.140625	ROS488_ICAM555_VECad647_placa4_Plate_D_p00_0_E11f07d0.TIF	ROS488_ICAM555_VECad647_placa4_Plate_D_p00_0_E11f07d2.TIF	label.ROS488_ICAM555_VECad647_placa4_Plate_D_p00_0_E11f07d0.TIF	ROS488_ICAM555_VECad647_placa4_Plate_D_p00_0_E11f07d1.TIF	ROS488_ICAM555_VECad647_placa4_Plate_D_p00_0_E11f07d3.TIF	0	0	0	0	0	356	1	1536	1536	1536	1536	1536	356	b'eLsScq2Isxntrw/WyCKjv+5qaJhmYD7aXx/ExRnNomi0v07lKBrtsA+BSBrtsA/yCDKkUgSBWhR2AO3smnw='	0.03963842988014221	0.07855372130870819	0.07677686214447021	0.026527453	0.008416474	0.028194115	0.42852277	0.7154	0.44816118	0.07305774092674255
-1	-1	-1	-1	-1	533.0	0.0	0.0	2.71875	0.0	1.234375	49.140625	1.015625	0.015625	0.015625	0.015625	3.125	0.390625	1.453125	0.140625	0.140625	ROS488_ICAM555_VECad647_placa4_Plate_D_p00_0_E11f08d0.TIF	ROS488_ICAM555_VECad647_placa4_Plate_D_p00_0_E11f08d2.TIF	label.ROS488_ICAM555_VECad647_placa4_Plate_D_p00_0_E11f08d0.TIF	ROS488_ICAM555_VECad647_placa4_Plate_D_p00_0_E11f08d1.TIF	ROS488_ICAM555_VECad647_placa4_Plate_D_p00_0_E11f08d3.TIF	0	0	0	0	0	357	1	1536	1536	1536	1536	1536	357	b'eLsScq2Isxntrw/WyCKjv+5qaJhmYDHaXx/ExRnNomi0v07lKBrtsA+BSBrtsA/yCDKkUgSBWhR2AP/TmoE='	0.04047176241874695	0.08135921508073807	0.07677686214447021	0.029027462	0.008416474	0.03183295	0.42852277	0.7154	0.44816118	0.07617589334646861
-1	-1	-1	-1	-1	530.0	0.0	0.0	2.71875	0.0	1.25	55.0	1.015625	0.03125	0.015625	0.015625	3.265625	0.40625	1.46875	0.140625	0.15625	ROS488_ICAM555_VECad647_placa4_Plate_D_p00_0_E11f09d0.TIF	ROS488_ICAM555_VECad647_placa4_Plate_D_p00_0_E11f09d2.TIF	label.ROS488_ICAM555_VECad647_placa4_Plate_D_p00_0_E11f09d0.TIF	ROS488_ICAM555_VECad647_placa4_Plate_D_p00_0_E11f09d1.TIF	ROS488_ICAM555_VECad647_placa4_Plate_D_p00_0_E11f09d3.TIF	0	0	0	0	0	358	1	1536	1536	1536	1536	1536	358	b'eLsScq2Isxntrw/WyCKjv+5qaJhmYDnaXx/ExRnNomi0v07lKBrtsA+BSBrtsA/yCDKkUgSBWhR2ABHJmoY='	0.04130509868264198	0.08416470140218735	0.08124902099370956	0.02652745	0.008416466	0.033499613	0.42852277	0.7154	0.44816118	0.07289620240529378
-1	-1	-1	-1	-1	531.0	0.0	0.0	2.765625	0.0	1.25	55.625	1.015625	0.015625	0.015625	0.015625	3.171875	0.40625	1.453125	0.15625	0.140625	ROS488_ICAM555_VECad647_placa4_Plate_D_p00_0_E11f10d0.TIF	ROS488_ICAM555_VECad647_placa4_Plate_D_p00_0_E11f10d2.TIF	label.ROS488_ICAM555_VECad647_placa4_Plate_D_p00_0_E11f10d0.TIF	ROS488_ICAM555_VECad647_placa4_Plate_D_p00_0_E11f10d1.TIF	ROS488_ICAM555_VECad647_placa4_Plate_D_p00_0_E11f10d3.TIF	0	0	0	0	0	359	1	1536	1536	1536	1536	1536	359	b'eLsScq2Isxntrw/WyCKjv+5qaJhmONpfH8zFGc2iaLS/TuUoGu2wD4FIGu2wD/IIMqRSBIFaFHYAgoeaXg=='	0.0359996072947979	0.08135921508073807	0.07594352960586548	0.022055294	0.008416474	0.031832933	0.42852277	0.7154	0.44816118	0.06639410555362701
-1	-1	-1	-1	-1	482.0	0.0	0.0	2.75	0.0	1.21875	52.140625	1.03125	0.015625	0.015625	0.03125	3.078125	0.421875	1.484375	0.140625	0.15625	ROS488_ICAM555_VECad647_placa4_Plate_D_p00_0_E11f11d0.TIF	ROS488_ICAM555_VECad647_placa4_Plate_D_p00_0_E11f11d2.TIF	label.ROS488_ICAM555_VECad647_placa4_Plate_D_p00_0_E11f11d0.TIF	ROS488_ICAM555_VECad647_placa4_Plate_D_p00_0_E11f11d1.TIF	ROS488_ICAM555_VECad647_placa4_Plate_D_p00_0_E11f11d3.TIF	0	0	0	0	0	360	1	1536	1536	1536	1536	1536	360	b'eLsScq2Isxntrw/WyCKjv+5qaJhmaDjaXx/ExRnNomi0v07lKBrtsA+BSBrtsA/yCDKkUgSBWhR2AJRummM='	0.04130509868264198	0.0897756889462471	0.08572117984294891	0.021221954	0.008416474	0.03266628	0.42852277	0.7154	0.44816118	0.07060135900974274
-1	-1	-1	-1	-1	532.0	0.0	0.0	2.734375	0.0	1.265625	64.046875	1.046875	0.015625	0.015625	0.015625	3.671875	0.40625	1.5	0.140625	0.15625	ROS488_ICAM555_VECad647_placa4_Plate_D_p00_0_F02f00d0.TIF	ROS488_ICAM555_VECad647_placa4_Plate_D_p00_0_F02f00d2.TIF	label.ROS488_ICAM555_VECad647_placa4_Plate_D_p00_0_F02f00d0.TIF	ROS488_ICAM555_VECad647_placa4_Plate_D_p00_0_F02f00d1.TIF	ROS488_ICAM555_VECad647_placa4_Plate_D_p00_0_F02f00d3.TIF	0	0	0	0	0	361	1	1536	1536	1536	1536	1536	361	b'eLsScq2Isxntrw/WyCKjv06zsmy0v07l4my0vz7oo2i0wz4EImm0wz7II8iQShEEalHYAQCClppe'	0.03963842988014221	0.07574823498725891	0.06616587936878204	0.02819413	0.00561098	0.02288863	0.42852277	0.7154	0.44816118	0.07091785470644633
-1	-1	-1	-1	-1	512.0	0.0	0.0	2.828125	0.0	1.34375	53.046875	1.015625	0.015625	0.015625	0.015625	3.28125	0.4375	1.46875	0.140625	0.140625	ROS488_ICAM555_VECad647_placa4_Plate_D_p00_0_F02f01d0.TIF	ROS488_ICAM555_VECad647_placa4_Plate_D_p00_0_F02f01d2.TIF	label.ROS488_ICAM555_VECad647_placa4_Plate_D_p00_0_F02f01d0.TIF	ROS488_ICAM555_VECad647_placa4_Plate_D_p00_0_F02f01d1.TIF	ROS488_ICAM555_VECad647_placa4_Plate_D_p00_0_F02f01d3.TIF	0	0	0	0	0	362	1	1536	1536	1536	1536	1536	362	b'eLsScq2Isxntrw/WyCKjvw7OK4aj/fXBXpzRIopG++tUjqLRDvsQiKTRDvsgjyBDKkUQqEVhBwCUfZpj'	0.0359996072947979	0.07294274121522903	0.06449921429157257	0.029860795	0.00561098	0.022055298	0.42852277	0.7154	0.44816118	0.0685804436604182
-1	-1	-1	-1	-1	535.0	0.0	0.0	2.78125	0.0	1.234375	54.015625	1.015625	0.015625	0.015625	0.015625	3.53125	0.40625	1.46875	0.15625	0.15625	ROS488_ICAM555_VECad647_placa4_Plate_D_p00_0_F02f02d0.TIF	ROS488_ICAM555_VECad647_placa4_Plate_D_p00_0_F02f02d2.TIF	label.ROS488_ICAM555_VECad647_placa4_Plate_D_p00_0_F02f02d0.TIF	ROS488_ICAM555_VECad647_placa4_Plate_D_p00_0_F02f02d1.TIF	ROS488_ICAM555_VECad647_placa4_Plate_D_p00_0_F02f02d3.TIF	0	0	0	0	0	363	1	1536	1536	1536	1536	1536	363	b'eLsScq2Isxntrw/WyCKjvw7OK0aj/fXBXpzRIopG++tUjqLRDvsQiKTRDvsgjyBDKkUQqEVhBwCmZJpo'	0.0359996072947979	0.07574823498725891	0.06449921429157257	0.031832937	0.00561098	0.021221966	0.42852277	0.7154	0.44816118	0.07288624842961629
-1	-1	-1	-1	-1	535.0	0.0	0.0	2.734375	0.0	1.25	53.4375	1.0	0.015625	0.015625	0.015625	3.328125	0.40625	1.453125	0.140625	0.15625	ROS488_ICAM555_VECad647_placa4_Plate_D_p00_0_F02f03d0.TIF	ROS488_ICAM555_VECad647_placa4_Plate_D_p00_0_F02f03d2.TIF	label.ROS488_ICAM555_VECad647_placa4_Plate_D_p00_0_F02f03d0.TIF	ROS488_ICAM555_VECad647_placa4_Plate_D_p00_0_F02f03d1.TIF	ROS488_ICAM555_VECad647_placa4_Plate_D_p00_0_F02f03d3.TIF	0	0	0	0	0	364	1	1536	1536	1536	1536	1536	364	b'eLsScq2Isxntrw/WyCKjvw7OK8aj/fXBXpzRIopG++tUjqLRDvsQiKTRDvsgjyBDKkUQqEVhBwC4S5pt'	0.0359996072947979	0.07855372130870819	0.06449921429157257	0.028194118	0.0056109875	0.022055298	0.42852277	0.7154	0.44816118	0.0722209910551707
-1	-1	-1	-1	-1	533.0	0.0	0.0	2.734375	0.0	1.21875	54.765625	1.0	0.015625	0.015625	0.015625	3.390625	0.453125	1.4375	0.15625	0.140625	ROS488_ICAM555_VECad647_placa4_Plate_D_p00_0_F02f04d0.TIF	ROS488_ICAM555_VECad647_placa4_Plate_D_p00_0_F02f04d2.TIF	label.ROS488_ICAM555_VECad647_placa4_Plate_D_p00_0_F02f04d0.TIF	ROS488_ICAM555_VECad647_placa4_Plate_D_p00_0_F02f04d1.TIF	ROS488_ICAM555_VECad647_placa4_Plate_D_p00_0_F02f04d3.TIF	0	0	0	0	0	365	1	1536	1536	1536	1536	1536	365	b'eLsScq2Isxntrw/WyCKjvw7OKyaj/fXBXpzRIopG++tUjqLRDvsQiKTRDvsgjyBDKkUQqEVhBwDKMppy'	0.03963842988014221	0.08416470140218735	0.06980470567941666	0.026527453	0.0056109875	0.022055298	0.42852277	0.7154	0.44816118	0.07041240731875102
-1	-1	-1	-1	-1	581.0	0.0	0.0	2.796875	0.0	1.234375	57.25	1.03125	0.015625	0.015625	0.015625	3.546875	0.4375	1.484375	0.15625	0.15625	ROS488_ICAM555_VECad647_placa4_Plate_D_p00_0_F02f05d0.TIF	ROS488_ICAM555_VECad647_placa4_Plate_D_p00_0_F02f05d2.TIF	label.ROS488_ICAM555_VECad647_placa4_Plate_D_p00_0_F02f05d0.TIF	ROS488_ICAM555_VECad647_placa4_Plate_D_p00_0_F02f05d1.TIF	ROS488_ICAM555_VECad647_placa4_Plate_D_p00_0_F02f05d3.TIF	0	0	0	0	0	366	1	1536	1536	1536	1536	1536	366	b'eLsScq2Isxntrw/WyCKjvw7OK6aj/fXBXpzRIopG++tUjqLRDvsQiKTRDvsgjyBDKkUQqEVhBwDcGZp3'	0.0359996072947979	0.07574823498725891	0.06616587936878204	0.026527453	0.00561098	0.022055298	0.42852277	0.7154	0.44816118	0.06665276984373729
-1	-1	-1	-1	-1	488.0	0.0	0.0	2.703125	0.0	1.21875	51.984375	1.015625	0.015625	0.015625	0.015625	3.234375	0.40625	1.453125	0.140625	0.140625	ROS488_ICAM555_VECad647_placa4_Plate_D_p00_0_F02f06d0.TIF	ROS488_ICAM555_VECad647_placa4_Plate_D_p00_0_F02f06d2.TIF	label.ROS488_ICAM555_VECad647_placa4_Plate_D_p00_0_F02f06d0.TIF	ROS488_ICAM555_VECad647_placa4_Plate_D_p00_0_F02f06d1.TIF	ROS488_ICAM555_VECad647_placa4_Plate_D_p00_0_F02f06d3.TIF	0	0	0	0	0	367	1	1536	1536	1536	1536	1536	367	b'eLsScq2Isxntrw/WyCKjvw7OK2aj/fXBXpzRIopG++tUjqLRDvsQiKTRDvsgjyBDKkUQqEVhBwDuAJp8'	0.0359996072947979	0.08697019517421722	0.06616587936878204	0.026527453	0.0056109875	0.025694124	0.42852277	0.7154	0.44816118	0.0699368566274643
-1	-1	-1	-1	-1	564.0	0.0	0.0	2.96875	0.0	1.234375	57.046875	0.984375	0.015625	0.015625	0.015625	3.578125	0.4375	1.4375	0.15625	0.15625	ROS488_ICAM555_VECad647_placa4_Plate_D_p00_0_F02f07d0.TIF	ROS488_ICAM555_VECad647_placa4_Plate_D_p00_0_F02f07d2.TIF	label.ROS488_ICAM555_VECad647_placa4_Plate_D_p00_0_F02f07d0.TIF	ROS488_ICAM555_VECad647_placa4_Plate_D_p00_0_F02f07d1.TIF	ROS488_ICAM555_VECad647_placa4_Plate_D_p00_0_F02f07d3.TIF	0	0	0	0	0	368	1	1536	1536	1536	1536	1536	368	b'eLsScq2Isxntrw/WyCKjvw7OK+aj/fXBXpzRIopG++tUjqLRDvsQiKTRDvsgjyBDKkUQqEVhBwD/55qB'	0.0359996072947979	0.07855372130870819	0.06449921429157257	0.03516628	0.0056109875	0.025694124	0.42852277	0.7154	0.44816118	0.0766640454530716
-1	-1	-1	-1	-1	534.0	0.0	0.0	2.734375	0.0	1.234375	55.90625	1.03125	0.015625	0.015625	0.015625	3.5	0.4375	1.5	0.140625	0.15625	ROS488_ICAM555_VECad647_placa4_Plate_D_p00_0_F02f08d0.TIF	ROS488_ICAM555_VECad647_placa4_Plate_D_p00_0_F02f08d2.TIF	label.ROS488_ICAM555_VECad647_placa4_Plate_D_p00_0_F02f08d0.TIF	ROS488_ICAM555_VECad647_placa4_Plate_D_p00_0_F02f08d1.TIF	ROS488_ICAM555_VECad647_placa4_Plate_D_p00_0_F02f08d3.TIF	0	0	0	0	0	369	1	1536	1536	1536	1536	1536	369	b'eLsScq2Isxntrw/WyCKjvw7OKxaj/fXBXpzRIopG++tUjqLRDvsQiKTRDvsgjyBDKkUQqEVhBwAR3ZqG'	0.03963842988014221	0.07855372130870819	0.07147137820720673	0.03183294	0.0056109875	0.021221958	0.42852277	0.7154	0.44816118	0.07616562147935231
-1	-1	-1	-1	-1	511.0	0.0	0.0	2.8125	0.0	1.234375	57.21875	1.03125	0.015625	0.015625	0.015625	3.46875	0.46875	1.46875	0.140625	0.15625	ROS488_ICAM555_VECad647_placa4_Plate_D_p00_0_F02f09d0.TIF	ROS488_ICAM555_VECad647_placa4_Plate_D_p00_0_F02f09d2.TIF	label.ROS488_ICAM555_VECad647_placa4_Plate_D_p00_0_F02f09d0.TIF	ROS488_ICAM555_VECad647_placa4_Plate_D_p00_0_F02f09d1.TIF	ROS488_ICAM555_VECad647_placa4_Plate_D_p00_0_F02f09d3.TIF	0	0	0	0	0	370	1	1536	1536	1536	1536	1536	370	b'eLsScq2Isxntrw/WyCKjvw7OK5aj/fXBXpzRIopG++tUjqLRDvsQiKTRDvsgjyBDKkUQqEVhBwAjxJqL'	0.04047176241874695	0.07855372130870819	0.07594352960586548	0.028194115	0.0056109875	0.021221966	0.42852277	0.7154	0.44816118	0.07410385211308797
-1	-1	-1	-1	-1	554.0	0.0	0.0	2.78125	0.0	1.234375	56.40625	1.015625	0.03125	0.015625	0.015625	3.515625	0.421875	1.46875	0.15625	0.15625	ROS488_ICAM555_VECad647_placa4_Plate_D_p00_0_F02f10d0.TIF	ROS488_ICAM555_VECad647_placa4_Plate_D_p00_0_F02f10d2.TIF	label.ROS488_ICAM555_VECad647_placa4_Plate_D_p00_0_F02f10d0.TIF	ROS488_ICAM555_VECad647_placa4_Plate_D_p00_0_F02f10d1.TIF	ROS488_ICAM555_VECad647_placa4_Plate_D_p00_0_F02f10d3.TIF	0	0	0	0	0	371	1	1536	1536	1536	1536	1536	371	b'eLsScq2Isxntrw/WyCKjvw7KK4aj/fXBXpzRJIpG++tUjqLRDvsQiKTRDvsgjyBDKkUQqEVhBwCUgppj'	0.03516627475619316	0.07574823498725891	0.06533254683017731	0.026527453	0.00561098	0.021221966	0.42852277	0.7154	0.44816118	0.06477883954842885
-1	-1	-1	-1	-1	516.0	0.0	0.0	2.953125	0.0	1.28125	51.9375	1.015625	0.015625	0.015625	0.015625	3.28125	0.4375	1.453125	0.140625	0.15625	ROS488_ICAM555_VECad647_placa4_Plate_D_p00_0_F02f11d0.TIF	ROS488_ICAM555_VECad647_placa4_Plate_D_p00_0_F02f11d2.TIF	label.ROS488_ICAM555_VECad647_placa4_Plate_D_p00_0_F02f11d0.TIF	ROS488_ICAM555_VECad647_placa4_Plate_D_p00_0_F02f11d1.TIF	ROS488_ICAM555_VECad647_placa4_Plate_D_p00_0_F02f11d3.TIF	0	0	0	0	0	372	1	1536	1536	1536	1536	1536	372	b'eLsScq2Isxntrw/WyCKjvw7KK4aGo/31QV6c0SSKRvvrVI6i0Q77EIik0Q77II8gQypFEKhFYQcApmmaaA=='	0.03963842988014221	0.08135921508073807	0.06616587936878204	0.029860795	0.008416466	0.021221966	0.42852277	0.7154	0.44816118	0.07478877405325572
-1	-1	-1	-1	-1	51.0	0.0	0.0	2.71875	0.0	1.203125	24.796875	1.046875	0.015625	0.015625	0.015625	0.90625	0.40625	1.453125	0.125	0.15625	ROS488_ICAM555_VECad647_placa4_Plate_D_p00_0_F03f00d0.TIF	ROS488_ICAM555_VECad647_placa4_Plate_D_p00_0_F03f00d2.TIF	label.ROS488_ICAM555_VECad647_placa4_Plate_D_p00_0_F03f00d0.TIF	ROS488_ICAM555_VECad647_placa4_Plate_D_p00_0_F03f00d1.TIF	ROS488_ICAM555_VECad647_placa4_Plate_D_p00_0_F03f00d3.TIF	0	0	0	0	0	373	1	1536	1536	1536	1536	1536	373	b'eLsScq2Isxntrw/WyCKjv+5mYDzaXx/sxRmNomi0v07lKBrtsA+BSBrtsA/yCDKkUgSBWhR2AJSMmmM='	0.024555295705795288	0.07013725489377975	0.05555490404367447	0.0036388226	0.00561098	0.0053054914	0.42852277	0.7154	0.44816118	0.030225326617558796
-1	-1	-1	-1	-1	67.0	0.0	0.0	2.734375	0.0	1.203125	20.203125	1.0625	0.015625	0.015625	0.015625	0.984375	0.421875	1.46875	0.125	0.140625	ROS488_ICAM555_VECad647_placa4_Plate_D_p00_0_F03f01d0.TIF	ROS488_ICAM555_VECad647_placa4_Plate_D_p00_0_F03f01d2.TIF	label.ROS488_ICAM555_VECad647_placa4_Plate_D_p00_0_F03f01d0.TIF	ROS488_ICAM555_VECad647_placa4_Plate_D_p00_0_F03f01d1.TIF	ROS488_ICAM555_VECad647_placa4_Plate_D_p00_0_F03f01d3.TIF	0	0	0	0	0	374	1	1536	1536	1536	1536	1536	374	b'eLsScq2Isxntrw/WyCKjv+5mYJxmYDjaXx/UxRmNomi0v07lKBrtsA+BSBrtsA/yCDKkUgSBWhR2AKZzmmg='	0.024555295705795288	0.07294274121522903	0.05919373035430908	0.0036388226	0.00561098	0.0053054914	0.42852277	0.7154	0.44816118	0.030997941891352337
-1	-1	-1	-1	-1	10.0	0.0	0.0	2.65625	0.0	1.1875	27.59375	1.0625	0.015625	0.015625	0.015625	0.65625	0.421875	1.46875	0.140625	0.140625	ROS488_ICAM555_VECad647_placa4_Plate_D_p00_0_F03f02d0.TIF	ROS488_ICAM555_VECad647_placa4_Plate_D_p00_0_F03f02d2.TIF	label.ROS488_ICAM555_VECad647_placa4_Plate_D_p00_0_F03f02d0.TIF	ROS488_ICAM555_VECad647_placa4_Plate_D_p00_0_F03f02d1.TIF	ROS488_ICAM555_VECad647_placa4_Plate_D_p00_0_F03f02d3.TIF	0	0	0	0	0	375	1	1536	1536	1536	1536	1536	375	b'eLsScq2Isxntrw/WyCKjv+5mYJxmYDTaXx/UxRmNomi0v07lKBrtsA+BSBrtsA/yCDKkUgSBWhR2ALhamm0='	0.024555295705795288	0.07574823498725891	0.05919373035430908	0.0044721533	0.00561098	0.0053054914	0.42852277	0.7154	0.44816118	0.02991601824760437
-1	-1	-1	-1	-1	19.0	0.0	0.0	2.671875	0.0	1.1875	22.515625	1.03125	0.015625	0.015625	0.015625	0.6875	0.453125	1.484375	0.140625	0.15625	ROS488_ICAM555_VECad647_placa4_Plate_D_p00_0_F03f03d0.TIF	ROS488_ICAM555_VECad647_placa4_Plate_D_p00_0_F03f03d2.TIF	label.ROS488_ICAM555_VECad647_placa4_Plate_D_p00_0_F03f03d0.TIF	ROS488_ICAM555_VECad647_placa4_Plate_D_p00_0_F03f03d1.TIF	ROS488_ICAM555_VECad647_placa4_Plate_D_p00_0_F03f03d3.TIF	0	0	0	0	0	376	1	1536	1536	1536	1536	1536	376	b'eLsScq2Isxntrw/WyCKjv+5mYJxmYDzaXx/UxRmNomi0v07lKBrtsA+BSBrtsA/yCDKkUgSBWhR2AMpBmnI='	0.024555295705795288	0.07574823498725891	0.05919373035430908	0.0044721533	0.00561098	0.0053054914	0.42852277	0.7154	0.44816118	0.029831387102603912
-1	-1	-1	-1	-1	29.0	0.0	0.0	2.6875	0.0	1.203125	22.96875	1.0625	0.03125	0.015625	0.015625	0.75	0.421875	1.5	0.140625	0.15625	ROS488_ICAM555_VECad647_placa4_Plate_D_p00_0_F03f04d0.TIF	ROS488_ICAM555_VECad647_placa4_Plate_D_p00_0_F03f04d2.TIF	label.ROS488_ICAM555_VECad647_placa4_Plate_D_p00_0_F03f04d0.TIF	ROS488_ICAM555_VECad647_placa4_Plate_D_p00_0_F03f04d1.TIF	ROS488_ICAM555_VECad647_placa4_Plate_D_p00_0_F03f04d3.TIF	0	0	0	0	0	377	1	1536	1536	1536	1536	1536	377	b'eLsScq2Isxntrw/WyCKjv+5mYJxmYDLaXx/UxRmNomi0v07lKBrtsA+BSBrtsA/yCDKkUgSBWhR2ANwomnc='	0.028194118291139603	0.08135921508073807	0.06002706289291382	0.0036388189	0.00561098	0.0053054914	0.42852277	0.7154	0.44816118	0.032168773313363395
-1	-1	-1	-1	-1	41.0	0.0	0.0	2.71875	0.0	1.25	21.828125	1.125	0.015625	0.03125	0.015625	0.828125	0.421875	1.53125	0.140625	0.15625	ROS488_ICAM555_VECad647_placa4_Plate_D_p00_0_F03f05d0.TIF	ROS488_ICAM555_VECad647_placa4_Plate_D_p00_0_F03f05d2.TIF	label.ROS488_ICAM555_VECad647_placa4_Plate_D_p00_0_F03f05d0.TIF	ROS488_ICAM555_VECad647_placa4_Plate_D_p00_0_F03f05d1.TIF	ROS488_ICAM555_VECad647_placa4_Plate_D_p00_0_F03f05d3.TIF	0	0	0	0	0	378	1	1536	1536	1536	1536	1536	378	b'eLsScq2Isxntrw/WyCKjv+5mYJxmYDraXx/UxRmNomi0v07lKBrtsA+BSBrtsA/yCDKkUgSBWhR2AO4Pmnw='	0.024555295705795288	0.07574823498725891	0.05919373035430908	0.0044721533	0.00561098	0.0053054914	0.42852277	0.7154	0.44816118	0.030567864576975506
-1	-1	-1	-1	-1	29.0	0.0	0.0	2.765625	0.0	1.25	20.96875	1.109375	0.015625	0.015625	0.03125	0.78125	0.421875	1.515625	0.140625	0.15625	ROS488_ICAM555_VECad647_placa4_Plate_D_p00_0_F03f06d0.TIF	ROS488_ICAM555_VECad647_placa4_Plate_D_p00_0_F03f06d2.TIF	label.ROS488_ICAM555_VECad647_placa4_Plate_D_p00_0_F03f06d0.TIF	ROS488_ICAM555_VECad647_placa4_Plate_D_p00_0_F03f06d1.TIF	ROS488_ICAM555_VECad647_placa4_Plate_D_p00_0_F03f06d3.TIF	0	0	0	0	0	379	1	1536	1536	1536	1536	1536	379	b'eLsScq2Isxntrw/WyCKjv+5mYJxmYDbaXx/UxRmNomi0v07lKBrtsA+BSBrtsA/yCDKkUgSBWhR2AAAFmoE='	0.029027452692389488	0.08416470140218735	0.060860395431518555	0.0036388189	0.00561098	0.005305484	0.42852277	0.7154	0.44816118	0.0333313395579656
-1	-1	-1	-1	-1	21.0	0.0	0.0	2.765625	0.0	1.265625	26.890625	1.03125	0.015625	0.015625	0.015625	0.6875	0.40625	1.453125	0.140625	0.15625	ROS488_ICAM555_VECad647_placa4_Plate_D_p00_0_F03f07d0.TIF	ROS488_ICAM555_VECad647_placa4_Plate_D_p00_0_F03f07d2.TIF	label.ROS488_ICAM555_VECad647_placa4_Plate_D_p00_0_F03f07d0.TIF	ROS488_ICAM555_VECad647_placa4_Plate_D_p00_0_F03f07d1.TIF	ROS488_ICAM555_VECad647_placa4_Plate_D_p00_0_F03f07d3.TIF	0	0	0	0	0	380	1	1536	1536	1536	1536	1536	380	b'eLsScq2Isxntrw/WyCKjv+5mYJxmYD7aXx/UxRmNomi0v07lKBrtsA+BSBrtsA/yCDKkUgSBWhR2ABHsmoY='	0.024555295705795288	0.07574823498725891	0.06002706289291382	0.0044721533	0.00561098	0.0053054914	0.42852277	0.7154	0.44816118	0.030803876618544262
-1	-1	-1	-1	-1	41.0	0.0	0.0	2.765625	0.0	1.265625	23.0625	1.0625	0.015625	0.03125	0.015625	0.875	0.40625	1.46875	0.140625	0.15625	ROS488_ICAM555_VECad647_placa4_Plate_D_p00_0_F03f08d0.TIF	ROS488_ICAM555_VECad647_placa4_Plate_D_p00_0_F03f08d2.TIF	label.ROS488_ICAM555_VECad647_placa4_Plate_D_p00_0_F03f08d0.TIF	ROS488_ICAM555_VECad647_placa4_Plate_D_p00_0_F03f08d1.TIF	ROS488_ICAM555_VECad647_placa4_Plate_D_p00_0_F03f08d3.TIF	0	0	0	0	0	381	1	1536	1536	1536	1536	1536	381	b'eLsScq2Isxntrw/WyCKjv+5mYJxmYDHaXx/UxRmNomi0v07lKBrtsA+BSBrtsA/yCDKkUgSBWhR2ACPTmos='	0.028194118291139603	0.07294274121522903	0.06449921429157257	0.0044721533	0.00561098	0.0053054914	0.42852277	0.7154	0.44816118	0.03198694437742233
-1	-1	-1	-1	-1	18.0	0.0	0.0	2.703125	0.0	1.203125	28.46875	1.109375	0.015625	0.015625	0.015625	0.703125	0.421875	1.484375	0.140625	0.15625	ROS488_ICAM555_VECad647_placa4_Plate_D_p00_0_F03f09d0.TIF	ROS488_ICAM555_VECad647_placa4_Plate_D_p00_0_F03f09d2.TIF	label.ROS488_ICAM555_VECad647_placa4_Plate_D_p00_0_F03f09d0.TIF	ROS488_ICAM555_VECad647_placa4_Plate_D_p00_0_F03f09d1.TIF	ROS488_ICAM555_VECad647_placa4_Plate_D_p00_0_F03f09d3.TIF	0	0	0	0	0	382	1	1536	1536	1536	1536	1536	382	b'eLsScq2Isxntrw/WyCKjv+5mYJxmYDnaXx/UxRmNomi0v07lKBrtsA+BSBrtsA/yCDKkUgSBWhR2ADW6mpA='	0.029860787093639374	0.07855372130870819	0.07063803821802139	0.0036388189	0.0056109875	0.0069721565	0.42852277	0.7154	0.44816118	0.03462549299001694
-1	-1	-1	-1	-1	24.0	0.0	0.0	2.671875	0.0	1.21875	28.21875	1.046875	0.015625	0.015625	0.015625	0.71875	0.40625	1.5	0.140625	0.15625	ROS488_ICAM555_VECad647_placa4_Plate_D_p00_0_F03f10d0.TIF	ROS488_ICAM555_VECad647_placa4_Plate_D_p00_0_F03f10d2.TIF	label.ROS488_ICAM555_VECad647_placa4_Plate_D_p00_0_F03f10d0.TIF	ROS488_ICAM555_VECad647_placa4_Plate_D_p00_0_F03f10d1.TIF	ROS488_ICAM555_VECad647_placa4_Plate_D_p00_0_F03f10d3.TIF	0	0	0	0	0	383	1	1536	1536	1536	1536	1536	383	b'eLsScq2Isxntrw/WyCKjv+5mYJxmONpfH9zFGY2iaLS/TuUoGu2wD4FIGu2wD/IIMqRSBIFaFHYApniaaA=='	0.028194118291139603	0.07574823498725891	0.06002706289291382	0.0044721533	0.00561098	0.0053054914	0.42852277	0.7154	0.44816118	0.031337521970272064
-1	-1	-1	-1	-1	16.0	0.015625	0.0	2.734375	0.0	1.234375	27.390625	1.046875	0.015625	0.015625	0.03125	0.703125	0.46875	1.5	0.140625	0.15625	ROS488_ICAM555_VECad647_placa4_Plate_D_p00_0_F03f11d0.TIF	ROS488_ICAM555_VECad647_placa4_Plate_D_p00_0_F03f11d2.TIF	label.ROS488_ICAM555_VECad647_placa4_Plate_D_p00_0_F03f11d0.TIF	ROS488_ICAM555_VECad647_placa4_Plate_D_p00_0_F03f11d1.TIF	ROS488_ICAM555_VECad647_placa4_Plate_D_p00_0_F03f11d3.TIF	0	0	0	0	0	384	1	1536	1536	1536	1536	1536	384	b'eLsScq2Isxntrw/WyCKjv+5mYJxmaDjaXx/UxRmNomi0v07lKBrtsA+BSBrtsA/yCDKkUgSBWhR2ALhfmm0='	0.029027452692389488	0.08135921508073807	0.060860395431518555	0.0036388189	0.0056109875	0.0069721565	0.42852277	0.7154	0.44816118	0.033545260628064476
-1	-1	-1	-1	-1	985.0	0.0	0.0	2.890625	0.0	1.359375	49.65625	1.046875	0.03125	0.015625	0.015625	3.421875	0.421875	1.484375	0.15625	0.15625	ROS488_ICAM555_VECad647_placa4_Plate_D_p00_0_F04f00d0.TIF	ROS488_ICAM555_VECad647_placa4_Plate_D_p00_0_F04f00d2.TIF	label.ROS488_ICAM555_VECad647_placa4_Plate_D_p00_0_F04f00d0.TIF	ROS488_ICAM555_VECad647_placa4_Plate_D_p00_0_F04f00d1.TIF	ROS488_ICAM555_VECad647_placa4_Plate_D_p00_0_F04f00d3.TIF	0	0	0	0	0	385	1	1536	1536	1536	1536	1536	385	b'eLsScq2Isxntrw/WyCKjv+5mYDLaXx/sxRmNomi0v07lKBrtsA+BSBrtsA/yCDKkUgSBWhR2AKaCmmg='	0.029860787093639374	0.07574823498725891	0.05024941265583038	0.0053054877	0.00561098	0.0053054914	0.42852277	0.7154	0.44816118	0.036858138938744865
-1	-1	-1	-1	-1	1006.0	0.0	0.0	2.734375	0.0	1.203125	62.1875	1.0625	0.03125	0.015625	0.03125	3.21875	0.40625	1.453125	0.140625	0.15625	ROS488_ICAM555_VECad647_placa4_Plate_D_p00_0_F04f01d0.TIF	ROS488_ICAM555_VECad647_placa4_Plate_D_p00_0_F04f01d2.TIF	label.ROS488_ICAM555_VECad647_placa4_Plate_D_p00_0_F04f01d0.TIF	ROS488_ICAM555_VECad647_placa4_Plate_D_p00_0_F04f01d1.TIF	ROS488_ICAM555_VECad647_placa4_Plate_D_p00_0_F04f01d3.TIF	0	0	0	0	0	386	1	1536	1536	1536	1536	1536	386	b'eLsScq2Isxntrw/WyCKjv+5mYJJmYDjaXx/UxRmNomi0v07lKBrtsA+BSBrtsA/yCDKkUgSBWhR2ALhpmm0='	0.029860787093639374	0.07574823498725891	0.05472157150506973	0.0053054877	0.00561098	0.0053054914	0.42852277	0.7154	0.44816118	0.03606698910395304
-1	-1	-1	-1	-1	869.0	0.0	0.0	2.859375	0.0	1.21875	55.359375	1.046875	0.015625	0.015625	0.03125	3.15625	0.421875	1.46875	0.15625	0.15625	ROS488_ICAM555_VECad647_placa4_Plate_D_p00_0_F04f02d0.TIF	ROS488_ICAM555_VECad647_placa4_Plate_D_p00_0_F04f02d2.TIF	label.ROS488_ICAM555_VECad647_placa4_Plate_D_p00_0_F04f02d0.TIF	ROS488_ICAM555_VECad647_placa4_Plate_D_p00_0_F04f02d1.TIF	ROS488_ICAM555_VECad647_placa4_Plate_D_p00_0_F04f02d3.TIF	0	0	0	0	0	387	1	1536	1536	1536	1536	1536	387	b'eLsScq2Isxntrw/WyCKjv+5mYJJmYDTaXx/UxRmNomi0v07lKBrtsA+BSBrtsA/yCDKkUgSBWhR2AMpQmnI='	0.03349960595369339	0.07855372130870819	0.05472157150506973	0.0053054877	0.0056109875	0.0053054914	0.42852277	0.7154	0.44816118	0.037649003167947136
-1	-1	-1	-1	-1	1020.0	0.0	0.0	2.703125	0.0	1.203125	56.53125	1.0625	0.015625	0.03125	0.015625	3.265625	0.40625	1.46875	0.15625	0.140625	ROS488_ICAM555_VECad647_placa4_Plate_D_p00_0_F04f03d0.TIF	ROS488_ICAM555_VECad647_placa4_Plate_D_p00_0_F04f03d2.TIF	label.ROS488_ICAM555_VECad647_placa4_Plate_D_p00_0_F04f03d0.TIF	ROS488_ICAM555_VECad647_placa4_Plate_D_p00_0_F04f03d1.TIF	ROS488_ICAM555_VECad647_placa4_Plate_D_p00_0_F04f03d3.TIF	0	0	0	0	0	388	1	1536	1536	1536	1536	1536	388	b'eLsScq2Isxntrw/WyCKjv+5mYJJmYDzaXx/UxRmNomi0v07lKBrtsA+BSBrtsA/yCDKkUgSBWhR2ANw3mnc='	0.03349960595369339	0.07855372130870819	0.05472157150506973	0.004472155	0.0056109875	0.0053054914	0.42852277	0.7154	0.44816118	0.03886651496092478
-1	-1	-1	-1	-1	766.0	0.0	0.0	2.71875	0.0	1.203125	50.40625	1.046875	0.015625	0.03125	0.015625	2.8125	0.4375	1.453125	0.140625	0.140625	ROS488_ICAM555_VECad647_placa4_Plate_D_p00_0_F04f04d0.TIF	ROS488_ICAM555_VECad647_placa4_Plate_D_p00_0_F04f04d2.TIF	label.ROS488_ICAM555_VECad647_placa4_Plate_D_p00_0_F04f04d0.TIF	ROS488_ICAM555_VECad647_placa4_Plate_D_p00_0_F04f04d1.TIF	ROS488_ICAM555_VECad647_placa4_Plate_D_p00_0_F04f04d3.TIF	0	0	0	0	0	389	1	1536	1536	1536	1536	1536	389	b'eLsScq2Isxntrw/WyCKjv+5mYJJmYDLaXx/UxRmNomi0v07lKBrtsA+BSBrtsA/yCDKkUgSBWhR2AO4emnw='	0.034332942217588425	0.08416470140218735	0.05472157150506973	0.004472155	0.0056109875	0.0053054914	0.42852277	0.7154	0.44816118	0.038692367573579155
-1	-1	-1	-1	-1	950.0	0.0	0.0	2.734375	0.0	1.203125	54.671875	1.0625	0.03125	0.015625	0.015625	3.546875	0.421875	1.453125	0.140625	0.15625	ROS488_ICAM555_VECad647_placa4_Plate_D_p00_0_F04f05d0.TIF	ROS488_ICAM555_VECad647_placa4_Plate_D_p00_0_F04f05d2.TIF	label.ROS488_ICAM555_VECad647_placa4_Plate_D_p00_0_F04f05d0.TIF	ROS488_ICAM555_VECad647_placa4_Plate_D_p00_0_F04f05d1.TIF	ROS488_ICAM555_VECad647_placa4_Plate_D_p00_0_F04f05d3.TIF	0	0	0	0	0	390	1	1536	1536	1536	1536	1536	390	b'eLsScq2Isxntrw/WyCKjv+5mYJJmYDraXx/UxRmNomi0v07lKBrtsA+BSBrtsA/yCDKkUgSBWhR2AAAUmoE='	0.03349960595369339	0.07855372130870819	0.05024941265583038	0.0053054877	0.0056109875	0.0053054914	0.42852277	0.7154	0.44816118	0.0375499352812767
-1	-1	-1	-1	-1	875.0	0.0	0.0	2.71875	0.0	1.203125	51.265625	1.015625	0.015625	0.015625	0.015625	3.203125	0.4375	1.484375	0.140625	0.15625	ROS488_ICAM555_VECad647_placa4_Plate_D_p00_0_F04f06d0.TIF	ROS488_ICAM555_VECad647_placa4_Plate_D_p00_0_F04f06d2.TIF	label.ROS488_ICAM555_VECad647_placa4_Plate_D_p00_0_F04f06d0.TIF	ROS488_ICAM555_VECad647_placa4_Plate_D_p00_0_F04f06d1.TIF	ROS488_ICAM555_VECad647_placa4_Plate_D_p00_0_F04f06d3.TIF	0	0	0	0	0	391	1	1536	1536	1536	1536	1536	391	b'eLsScq2Isxntrw/WyCKjv+5mYJJmYDbaXx/UxRmNomi0v07lKBrtsA+BSBrtsA/yCDKkUgSBWhR2ABH7moY='	0.034332942217588425	0.08697019517421722	0.053888238966464996	0.0053054877	0.00561098	0.0053054914	0.42852277	0.7154	0.44816118	0.04331126809120178
-1	-1	-1	-1	-1	1044.0	0.0	0.0	2.71875	0.0	1.203125	54.125	1.09375	0.015625	0.015625	0.03125	3.53125	0.40625	1.46875	0.140625	0.15625	ROS488_ICAM555_VECad647_placa4_Plate_D_p00_0_F04f07d0.TIF	ROS488_ICAM555_VECad647_placa4_Plate_D_p00_0_F04f07d2.TIF	label.ROS488_ICAM555_VECad647_placa4_Plate_D_p00_0_F04f07d0.TIF	ROS488_ICAM555_VECad647_placa4_Plate_D_p00_0_F04f07d1.TIF	ROS488_ICAM555_VECad647_placa4_Plate_D_p00_0_F04f07d3.TIF	0	0	0	0	0	392	1	1536	1536	1536	1536	1536	392	b'eLsScq2Isxntrw/WyCKjv+5mYJJmYD7aXx/UxRmNomi0v07lKBrtsA+BSBrtsA/yCDKkUgSBWhR2ACPimos='	0.03349960595369339	0.07855372130870819	0.053888238966464996	0.0053054877	0.0056109875	0.005305484	0.42852277	0.7154	0.44816118	0.03779902309179306
-1	-1	-1	-1	-1	1050.0	0.0	0.0	2.953125	0.0	1.375	58.984375	1.046875	0.03125	0.015625	0.015625	3.71875	0.4375	1.453125	0.140625	0.15625	ROS488_ICAM555_VECad647_placa4_Plate_D_p00_0_F04f08d0.TIF	ROS488_ICAM555_VECad647_placa4_Plate_D_p00_0_F04f08d2.TIF	label.ROS488_ICAM555_VECad647_placa4_Plate_D_p00_0_F04f08d0.TIF	ROS488_ICAM555_VECad647_placa4_Plate_D_p00_0_F04f08d1.TIF	ROS488_ICAM555_VECad647_placa4_Plate_D_p00_0_F04f08d3.TIF	0	0	0	0	0	393	1	1536	1536	1536	1536	1536	393	b'eLsScq2Isxntrw/WyCKjv+5mYJJmYDHaXx/UxRmNomi0v07lKBrtsA+BSBrtsA/yCDKkUgSBWhR2ADXJmpA='	0.03349960595369339	0.07574823498725891	0.053888238966464996	0.0053054877	0.0056109875	0.005305484	0.42852277	0.7154	0.44816118	0.037872555355230965
-1	-1	-1	-1	-1	941.0	0.0	0.0	2.796875	0.0	1.21875	56.90625	1.0625	0.015625	0.03125	0.015625	3.578125	0.421875	1.46875	0.15625	0.15625	ROS488_ICAM555_VECad647_placa4_Plate_D_p00_0_F04f09d0.TIF	ROS488_ICAM555_VECad647_placa4_Plate_D_p00_0_F04f09d2.TIF	label.ROS488_ICAM555_VECad647_placa4_Plate_D_p00_0_F04f09d0.TIF	ROS488_ICAM555_VECad647_placa4_Plate_D_p00_0_F04f09d1.TIF	ROS488_ICAM555_VECad647_placa4_Plate_D_p00_0_F04f09d3.TIF	0	0	0	0	0	394	1	1536	1536	1536	1536	1536	394	b'eLsScq2Isxntrw/WyCKjv+5mYJJmYDnaXx/UxRmNomi0v07lKBrtsA+BSBrtsA/yCDKkUgSBWhR2AEewmpU='	0.03349960595369339	0.08135921508073807	0.053888238966464996	0.004472155	0.0056109875	0.0053054914	0.42852277	0.7154	0.44816118	0.03814079612493515
-1	-1	-1	-1	-1	1071.0	0.0	0.0	2.703125	0.0	1.234375	58.0	1.0625	0.015625	0.015625	0.015625	3.65625	0.421875	1.46875	0.15625	0.140625	ROS488_ICAM555_VECad647_placa4_Plate_D_p00_0_F04f10d0.TIF	ROS488_ICAM555_VECad647_placa4_Plate_D_p00_0_F04f10d2.TIF	label.ROS488_ICAM555_VECad647_placa4_Plate_D_p00_0_F04f10d0.TIF	ROS488_ICAM555_VECad647_placa4_Plate_D_p00_0_F04f10d1.TIF	ROS488_ICAM555_VECad647_placa4_Plate_D_p00_0_F04f10d3.TIF	0	0	0	0	0	395	1	1536	1536	1536	1536	1536	395	b'eLsScq2Isxntrw/WyCKjv+5mYJJmONpfH9zFGY2iaLS/TuUoGu2wD4FIGu2wD/IIMqRSBIFaFHYAuG6abQ=='	0.03349960595369339	0.07855372130870819	0.05472157150506973	0.004472155	0.0056109875	0.0053054914	0.42852277	0.7154	0.44816118	0.03806923578182856
-1	-1	-1	-1	-1	804.0	0.0	0.0	2.75	0.0	1.203125	53.5	1.015625	0.03125	0.015625	0.015625	3.03125	0.421875	1.46875	0.140625	0.15625	ROS488_ICAM555_VECad647_placa4_Plate_D_p00_0_F04f11d0.TIF	ROS488_ICAM555_VECad647_placa4_Plate_D_p00_0_F04f11d2.TIF	label.ROS488_ICAM555_VECad647_placa4_Plate_D_p00_0_F04f11d0.TIF	ROS488_ICAM555_VECad647_placa4_Plate_D_p00_0_F04f11d1.TIF	ROS488_ICAM555_VECad647_placa4_Plate_D_p00_0_F04f11d3.TIF	0	0	0	0	0	396	1	1536	1536	1536	1536	1536	396	b'eLsScq2Isxntrw/WyCKjv+5mYJJmaDjaXx/UxRmNomi0v07lKBrtsA+BSBrtsA/yCDKkUgSBWhR2AMpVmnI='	0.034332942217588425	0.08135921508073807	0.05555490404367447	0.004472155	0.0056109875	0.0053054914	0.42852277	0.7154	0.44816118	0.03845788290103277
-1	-1	-1	-1	-1	459.0	0.0	0.0	2.75	0.0	1.234375	45.78125	1.03125	0.015625	0.015625	0.015625	3.1875	0.421875	1.46875	0.140625	0.15625	ROS488_ICAM555_VECad647_placa4_Plate_D_p00_0_F05f00d0.TIF	ROS488_ICAM555_VECad647_placa4_Plate_D_p00_0_F05f00d2.TIF	label.ROS488_ICAM555_VECad647_placa4_Plate_D_p00_0_F05f00d0.TIF	ROS488_ICAM555_VECad647_placa4_Plate_D_p00_0_F05f00d1.TIF	ROS488_ICAM555_VECad647_placa4_Plate_D_p00_0_F05f00d3.TIF	0	0	0	0	0	397	1	1536	1536	1536	1536	1536	397	b'eLsScq2Isxntrw/WyCKjv+5mYDraXx/sxRmNomi0v07lKBrtsA+BSBrtsA/yCDKkUgSBWhR2ALh4mm0='	0.03516627475619316	0.07294274121522903	0.07511019706726074	0.018416476	0.00561098	0.027360782	0.42852277	0.7154	0.44816118	0.0659221609433492
-1	-1	-1	-1	-1	459.0	0.0	0.0	2.6875	0.0	1.234375	43.484375	1.0	0.015625	0.015625	0.015625	2.8125	0.421875	1.484375	0.15625	0.140625	ROS488_ICAM555_VECad647_placa4_Plate_D_p00_0_F05f01d0.TIF	ROS488_ICAM555_VECad647_placa4_Plate_D_p00_0_F05f01d2.TIF	label.ROS488_ICAM555_VECad647_placa4_Plate_D_p00_0_F05f01d0.TIF	ROS488_ICAM555_VECad647_placa4_Plate_D_p00_0_F05f01d1.TIF	ROS488_ICAM555_VECad647_placa4_Plate_D_p00_0_F05f01d3.TIF	0	0	0	0	0	398	1	1536	1536	1536	1536	1536	398	b'eLsScq2Isxntrw/WyCKjv+5mYJpmYDjaXx/UxRmNomi0v07lKBrtsA+BSBrtsA/yCDKkUgSBWhR2AMpfmnI='	0.034332942217588425	0.07013725489377975	0.07063803821802139	0.016749803	0.00561098	0.022055298	0.42852277	0.7154	0.44816118	0.06424909830093384
-1	-1	-1	-1	-1	475.0	0.0	0.0	2.75	0.0	1.25	47.53125	1.015625	0.015625	0.015625	0.015625	2.734375	0.40625	1.46875	0.15625	0.140625	ROS488_ICAM555_VECad647_placa4_Plate_D_p00_0_F05f02d0.TIF	ROS488_ICAM555_VECad647_placa4_Plate_D_p00_0_F05f02d2.TIF	label.ROS488_ICAM555_VECad647_placa4_Plate_D_p00_0_F05f02d0.TIF	ROS488_ICAM555_VECad647_placa4_Plate_D_p00_0_F05f02d1.TIF	ROS488_ICAM555_VECad647_placa4_Plate_D_p00_0_F05f02d3.TIF	0	0	0	0	0	399	1	1536	1536	1536	1536	1536	399	b'eLsScq2Isxntrw/WyCKjv+5mYJpmYDTaXx/UxRmNomi0v07lKBrtsA+BSBrtsA/yCDKkUgSBWhR2ANxGmnc='	0.0359996072947979	0.07855372130870819	0.08124902099370956	0.01758314	0.008416474	0.02652745	0.42852277	0.7154	0.44816118	0.07002357641855876
-1	-1	-1	-1	-1	464.0	0.0	0.0	2.734375	0.0	1.234375	47.46875	1.015625	0.03125	0.015625	0.015625	2.953125	0.421875	1.46875	0.140625	0.15625	ROS488_ICAM555_VECad647_placa4_Plate_D_p00_0_F05f03d0.TIF	ROS488_ICAM555_VECad647_placa4_Plate_D_p00_0_F05f03d2.TIF	label.ROS488_ICAM555_VECad647_placa4_Plate_D_p00_0_F05f03d0.TIF	ROS488_ICAM555_VECad647_placa4_Plate_D_p00_0_F05f03d1.TIF	ROS488_ICAM555_VECad647_placa4_Plate_D_p00_0_F05f03d3.TIF	0	0	0	0	0	400	1	1536	1536	1536	1536	1536	400	b'eLsScq2Isxntrw/WyCKjv+5mYJpmYDzaXx/UxRmNomi0v07lKBrtsA+BSBrtsA/yCDKkUgSBWhR2AO4tmnw='	0.0359996072947979	0.07574823498725891	0.08041568100452423	0.022055294	0.008416466	0.02652745	0.42852277	0.7154	0.44816118	0.07163769006729126
-1	-1	-1	-1	-1	527.0	0.0	0.0	2.765625	0.0	1.234375	51.71875	1.046875	0.015625	0.015625	0.015625	3.28125	0.453125	1.53125	0.140625	0.171875	ROS488_ICAM555_VECad647_placa4_Plate_D_p00_0_F05f04d0.TIF	ROS488_ICAM555_VECad647_placa4_Plate_D_p00_0_F05f04d2.TIF	label.ROS488_ICAM555_VECad647_placa4_Plate_D_p00_0_F05f04d0.TIF	ROS488_ICAM555_VECad647_placa4_Plate_D_p00_0_F05f04d1.TIF	ROS488_ICAM555_VECad647_placa4_Plate_D_p00_0_F05f04d3.TIF	0	0	0	0	0	401	1	1536	1536	1536	1536	1536	401	b'eLsScq2Isxntrw/WyCKjv+5mYJpmYDLaXx/UxRmNomi0v07lKBrtsA+BSBrtsA/yCDKkUgSBWhR2AAAjmoE='	0.04047176241874695	0.08416470140218735	0.0820823535323143	0.022055298	0.0056109875	0.033499613	0.42852277	0.7154	0.44816118	0.070528840025266
-1	-1	-1	-1	-1	448.0	0.0	0.0	2.734375	0.0	1.234375	43.53125	1.015625	0.015625	0.015625	0.015625	2.8125	0.40625	1.453125	0.140625	0.140625	ROS488_ICAM555_VECad647_placa4_Plate_D_p00_0_F05f05d0.TIF	ROS488_ICAM555_VECad647_placa4_Plate_D_p00_0_F05f05d2.TIF	label.ROS488_ICAM555_VECad647_placa4_Plate_D_p00_0_F05f05d0.TIF	ROS488_ICAM555_VECad647_placa4_Plate_D_p00_0_F05f05d1.TIF	ROS488_ICAM555_VECad647_placa4_Plate_D_p00_0_F05f05d3.TIF	0	0	0	0	0	402	1	1536	1536	1536	1536	1536	402	b'eLsScq2Isxntrw/WyCKjv+5mYJpmYDraXx/UxRmNomi0v07lKBrtsA+BSBrtsA/yCDKkUgSBWhR2ABIKmoY='	0.03516627475619316	0.07574823498725891	0.07677686214447021	0.016749807	0.00561098	0.030166268	0.42852277	0.7154	0.44816118	0.0625727226336797
-1	-1	-1	-1	-1	524.0	0.0	0.0	2.765625	0.0	1.265625	53.265625	1.0625	0.015625	0.015625	0.015625	3.25	0.421875	1.453125	0.140625	0.140625	ROS488_ICAM555_VECad647_placa4_Plate_D_p00_0_F05f06d0.TIF	ROS488_ICAM555_VECad647_placa4_Plate_D_p00_0_F05f06d2.TIF	label.ROS488_ICAM555_VECad647_placa4_Plate_D_p00_0_F05f06d0.TIF	ROS488_ICAM555_VECad647_placa4_Plate_D_p00_0_F05f06d1.TIF	ROS488_ICAM555_VECad647_placa4_Plate_D_p00_0_F05f06d3.TIF	0	0	0	0	0	403	1	1536	1536	1536	1536	1536	403	b'eLsScq2Isxntrw/WyCKjv+5mYJpmYDbaXx/UxRmNomi0v07lKBrtsA+BSBrtsA/yCDKkUgSBWhR2ACPxmos='	0.04047176241874695	0.08135921508073807	0.08124902099370956	0.02288863	0.0056109875	0.03183295	0.42852277	0.7154	0.44816118	0.07202193140983582
-1	-1	-1	-1	-1	486.0	0.0	0.0	2.78125	0.0	1.234375	52.296875	1.015625	0.015625	0.03125	0.015625	3.0	0.40625	1.46875	0.140625	0.15625	ROS488_ICAM555_VECad647_placa4_Plate_D_p00_0_F05f07d0.TIF	ROS488_ICAM555_VECad647_placa4_Plate_D_p00_0_F05f07d2.TIF	label.ROS488_ICAM555_VECad647_placa4_Plate_D_p00_0_F05f07d0.TIF	ROS488_ICAM555_VECad647_placa4_Plate_D_p00_0_F05f07d1.TIF	ROS488_ICAM555_VECad647_placa4_Plate_D_p00_0_F05f07d3.TIF	0	0	0	0	0	404	1	1536	1536	1536	1536	1536	404	b'eLsScq2Isxntrw/WyCKjv+5mYJpmYD7aXx/UxRmNomi0v07lKBrtsA+BSBrtsA/yCDKkUgSBWhR2ADXYmpA='	0.0359996072947979	0.07574823498725891	0.07147137820720673	0.023721963	0.008416466	0.026527457	0.42852277	0.7154	0.44816118	0.072418212890625
-1	-1	-1	-1	-1	466.0	0.0	0.0	2.78125	0.0	1.21875	52.015625	1.015625	0.015625	0.03125	0.015625	3.140625	0.40625	1.46875	0.140625	0.140625	ROS488_ICAM555_VECad647_placa4_Plate_D_p00_0_F05f08d0.TIF	ROS488_ICAM555_VECad647_placa4_Plate_D_p00_0_F05f08d2.TIF	label.ROS488_ICAM555_VECad647_placa4_Plate_D_p00_0_F05f08d0.TIF	ROS488_ICAM555_VECad647_placa4_Plate_D_p00_0_F05f08d1.TIF	ROS488_ICAM555_VECad647_placa4_Plate_D_p00_0_F05f08d3.TIF	0	0	0	0	0	405	1	1536	1536	1536	1536	1536	405	b'eLsScq2Isxntrw/WyCKjv+5mYJpmYDHaXx/UxRmNomi0v07lKBrtsA+BSBrtsA/yCDKkUgSBWhR2AEe/mpU='	0.0359996072947979	0.07574823498725891	0.07147137820720673	0.023721963	0.008416474	0.02736079	0.42852277	0.7154	0.44816118	0.0711291233698527
-1	-1	-1	-1	-1	416.0	0.0	0.0	2.71875	0.0	1.21875	49.421875	1.015625	0.015625	0.015625	0.015625	3.0	0.421875	1.453125	0.140625	0.140625	ROS488_ICAM555_VECad647_placa4_Plate_D_p00_0_F05f09d0.TIF	ROS488_ICAM555_VECad647_placa4_Plate_D_p00_0_F05f09d2.TIF	label.ROS488_ICAM555_VECad647_placa4_Plate_D_p00_0_F05f09d0.TIF	ROS488_ICAM555_VECad647_placa4_Plate_D_p00_0_F05f09d1.TIF	ROS488_ICAM555_VECad647_placa4_Plate_D_p00_0_F05f09d3.TIF	0	0	0	0	0	406	1	1536	1536	1536	1536	1536	406	b'eLsScq2Isxntrw/WyCKjv+5mYJpmYDnaXx/UxRmNomi0v07lKBrtsA+BSBrtsA/yCDKkUgSBWhR2AFmmmpo='	0.04047176241874695	0.08135921508073807	0.08572117984294891	0.02652745	0.008416466	0.036305107	0.42852277	0.7154	0.44816118	0.07341631750265758
-1	-1	-1	-1	-1	450.0	0.0	0.0	2.734375	0.0	1.25	49.875	1.015625	0.03125	0.015625	0.015625	3.0	0.421875	1.46875	0.140625	0.15625	ROS488_ICAM555_VECad647_placa4_Plate_D_p00_0_F05f10d0.TIF	ROS488_ICAM555_VECad647_placa4_Plate_D_p00_0_F05f10d2.TIF	label.ROS488_ICAM555_VECad647_placa4_Plate_D_p00_0_F05f10d0.TIF	ROS488_ICAM555_VECad647_placa4_Plate_D_p00_0_F05f10d1.TIF	ROS488_ICAM555_VECad647_placa4_Plate_D_p00_0_F05f10d3.TIF	0	0	0	0	0	407	1	1536	1536	1536	1536	1536	407	b'eLsScq2Isxntrw/WyCKjv+5mYJpmONpfH9zFGY2iaLS/TuUoGu2wD4FIGu2wD/IIMqRSBIFaFHYAymSacg=='	0.03516627475619316	0.07574823498725891	0.07511019706726074	0.019249808	0.008416466	0.02736079	0.42852277	0.7154	0.44816118	0.06505195299784343
-1	-1	-1	-1	-1	400.0	0.0	0.0	2.75	0.0	1.234375	46.859375	1.03125	0.015625	0.015625	0.015625	2.625	0.421875	1.46875	0.140625	0.15625	ROS488_ICAM555_VECad647_placa4_Plate_D_p00_0_F05f11d0.TIF	ROS488_ICAM555_VECad647_placa4_Plate_D_p00_0_F05f11d2.TIF	label.ROS488_ICAM555_VECad647_placa4_Plate_D_p00_0_F05f11d0.TIF	ROS488_ICAM555_VECad647_placa4_Plate_D_p00_0_F05f11d1.TIF	ROS488_ICAM555_VECad647_placa4_Plate_D_p00_0_F05f11d3.TIF	0	0	0	0	0	408	1	1536	1536	1536	1536	1536	408	b'eLsScq2Isxntrw/WyCKjv+5mYJpmaDjaXx/UxRmNomi0v07lKBrtsA+BSBrtsA/yCDKkUgSBWhR2ANxLmnc='	0.03963842988014221	0.08135921508073807	0.08041568100452423	0.01591647	0.008416466	0.025694117	0.42852277	0.7154	0.44816118	0.06688236196835835
-1	-1	-1	-1	-1	54.0	0.0	0.0	2.734375	0.0	1.21875	31.5625	1.125	0.015625	0.03125	0.015625	1.0	0.46875	1.46875	0.140625	0.140625	ROS488_ICAM555_VECad647_placa4_Plate_D_p00_0_F06f00d0.TIF	ROS488_ICAM555_VECad647_placa4_Plate_D_p00_0_F06f00d2.TIF	label.ROS488_ICAM555_VECad647_placa4_Plate_D_p00_0_F06f00d0.TIF	ROS488_ICAM555_VECad647_placa4_Plate_D_p00_0_F06f00d1.TIF	ROS488_ICAM555_VECad647_placa4_Plate_D_p00_0_F06f00d3.TIF	0	0	0	0	0	409	1	1536	1536	1536	1536	1536	409	b'eLsScq2Isxntrw/WyCKjv+5mYDbaXx/sxRmNomi0v07lKBrtsA+BSBrtsA/yCDKkUgSBWhR2AMpumnI='	0.024555295705795288	0.07013725489377975	0.06002706289291382	0.004472157	0.00561098	0.0053054914	0.42852277	0.7154	0.44816118	0.03524645169576009
-1	-1	-1	-1	-1	51.0	0.0	0.0	2.828125	0.0	1.296875	24.828125	1.046875	0.015625	0.015625	0.015625	0.84375	0.421875	1.46875	0.140625	0.15625	ROS488_ICAM555_VECad647_placa4_Plate_D_p00_0_F06f01d0.TIF	ROS488_ICAM555_VECad647_placa4_Plate_D_p00_0_F06f01d2.TIF	label.ROS488_ICAM555_VECad647_placa4_Plate_D_p00_0_F06f01d0.TIF	ROS488_ICAM555_VECad647_placa4_Plate_D_p00_0_F06f01d1.TIF	ROS488_ICAM555_VECad647_placa4_Plate_D_p00_0_F06f01d3.TIF	0	0	0	0	0	410	1	1536	1536	1536	1536	1536	410	b'eLsScq2Isxntrw/WyCKjv+5mYJZmYDjaXx/UxRmNomi0v07lKBrtsA+BSBrtsA/yCDKkUgSBWhR2ANxVmnc='	0.028194118291139603	0.07013725489377975	0.06449921429157257	0.0036388189	0.00561098	0.006138824	0.42852277	0.7154	0.44816118	0.03507839639981588
-1	-1	-1	-1	-1	23.0	0.0	0.0	2.65625	0.0	1.21875	25.421875	1.03125	0.015625	0.03125	0.015625	0.703125	0.421875	1.46875	0.140625	0.15625	ROS488_ICAM555_VECad647_placa4_Plate_D_p00_0_F06f02d0.TIF	ROS488_ICAM555_VECad647_placa4_Plate_D_p00_0_F06f02d2.TIF	label.ROS488_ICAM555_VECad647_placa4_Plate_D_p00_0_F06f02d0.TIF	ROS488_ICAM555_VECad647_placa4_Plate_D_p00_0_F06f02d1.TIF	ROS488_ICAM555_VECad647_placa4_Plate_D_p00_0_F06f02d3.TIF	0	0	0	0	0	411	1	1536	1536	1536	1536	1536	411	b'eLsScq2Isxntrw/WyCKjv+5mYJZmYDTaXx/UxRmNomi0v07lKBrtsA+BSBrtsA/yCDKkUgSBWhR2AO48mnw='	0.028194118291139603	0.07013725489377975	0.06449921429157257	0.0036388189	0.00561098	0.0053054914	0.42852277	0.7154	0.44816118	0.03338369478782018
-1	-1	-1	-1	-1	36.0	0.0	0.0	2.6875	0.0	1.203125	24.4375	1.0625	0.015625	0.015625	0.015625	0.875	0.40625	1.484375	0.140625	0.171875	ROS488_ICAM555_VECad647_placa4_Plate_D_p00_0_F06f03d0.TIF	ROS488_ICAM555_VECad647_placa4_Plate_D_p00_0_F06f03d2.TIF	label.ROS488_ICAM555_VECad647_placa4_Plate_D_p00_0_F06f03d0.TIF	ROS488_ICAM555_VECad647_placa4_Plate_D_p00_0_F06f03d1.TIF	ROS488_ICAM555_VECad647_placa4_Plate_D_p00_0_F06f03d3.TIF	0	0	0	0	0	412	1	1536	1536	1536	1536	1536	412	b'eLsScq2Isxntrw/WyCKjv+5mYJZmYDzaXx/UxRmNomi0v07lKBrtsA+BSBrtsA/yCDKkUgSBWhR2AAAymoE='	0.029027452692389488	0.07574823498725891	0.06449921429157257	0.004472155	0.00561098	0.0053054914	0.42852277	0.7154	0.44816118	0.036906162897745766
-1	-1	-1	-1	-1	50.0	0.0	0.0	2.703125	0.0	1.203125	23.90625	1.0625	0.03125	0.015625	0.015625	0.859375	0.421875	1.5	0.140625	0.15625	ROS488_ICAM555_VECad647_placa4_Plate_D_p00_0_F06f04d0.TIF	ROS488_ICAM555_VECad647_placa4_Plate_D_p00_0_F06f04d2.TIF	label.ROS488_ICAM555_VECad647_placa4_Plate_D_p00_0_F06f04d0.TIF	ROS488_ICAM555_VECad647_placa4_Plate_D_p00_0_F06f04d1.TIF	ROS488_ICAM555_VECad647_placa4_Plate_D_p00_0_F06f04d3.TIF	0	0	0	0	0	413	1	1536	1536	1536	1536	1536	413	b'eLsScq2Isxntrw/WyCKjv+5mYJZmYDLaXx/UxRmNomi0v07lKBrtsA+BSBrtsA/yCDKkUgSBWhR2ABIZmoY='	0.029860787093639374	0.08135921508073807	0.06616587936878204	0.004472155	0.0056109875	0.005305499	0.42852277	0.7154	0.44816118	0.03844859451055527
-1	-1	-1	-1	-1	44.0	0.0	0.0	2.703125	0.0	1.234375	25.578125	1.046875	0.03125	0.015625	0.015625	0.8125	0.40625	1.484375	0.125	0.140625	ROS488_ICAM555_VECad647_placa4_Plate_D_p00_0_F06f05d0.TIF	ROS488_ICAM555_VECad647_placa4_Plate_D_p00_0_F06f05d2.TIF	label.ROS488_ICAM555_VECad647_placa4_Plate_D_p00_0_F06f05d0.TIF	ROS488_ICAM555_VECad647_placa4_Plate_D_p00_0_F06f05d1.TIF	ROS488_ICAM555_VECad647_placa4_Plate_D_p00_0_F06f05d3.TIF	0	0	0	0	0	414	1	1536	1536	1536	1536	1536	414	b'eLsScq2Isxntrw/WyCKjv+5mYJZmYDraXx/UxRmNomi0v07lKBrtsA+BSBrtsA/yCDKkUgSBWhR2ACQAmos='	0.028194118291139603	0.07294274121522903	0.06002706289291382	0.0036388189	0.00561098	0.0053054914	0.42852277	0.7154	0.44816118	0.03494140754143397
-1	-1	-1	-1	-1	82.0	0.0	0.0	2.71875	0.0	1.21875	25.765625	1.046875	0.015625	0.015625	0.03125	1.015625	0.421875	1.46875	0.140625	0.15625	ROS488_ICAM555_VECad647_placa4_Plate_D_p00_0_F06f06d0.TIF	ROS488_ICAM555_VECad647_placa4_Plate_D_p00_0_F06f06d2.TIF	label.ROS488_ICAM555_VECad647_placa4_Plate_D_p00_0_F06f06d0.TIF	ROS488_ICAM555_VECad647_placa4_Plate_D_p00_0_F06f06d1.TIF	ROS488_ICAM555_VECad647_placa4_Plate_D_p00_0_F06f06d3.TIF	0	0	0	0	0	415	1	1536	1536	1536	1536	1536	415	b'eLsScq2Isxntrw/WyCKjv+5mYJZmYDbaXx/UxRmNomi0v07lKBrtsA+BSBrtsA/yCDKkUgSBWhR2ADXnmpA='	0.029860787093639374	0.08135921508073807	0.060860395431518555	0.004472155	0.00561098	0.005305499	0.42852277	0.7154	0.44816118	0.04027962684631348
-1	-1	-1	-1	-1	53.0	0.0	0.0	2.703125	0.0	1.203125	26.015625	1.046875	0.015625	0.03125	0.015625	0.90625	0.421875	1.453125	0.125	0.140625	ROS488_ICAM555_VECad647_placa4_Plate_D_p00_0_F06f07d0.TIF	ROS488_ICAM555_VECad647_placa4_Plate_D_p00_0_F06f07d2.TIF	label.ROS488_ICAM555_VECad647_placa4_Plate_D_p00_0_F06f07d0.TIF	ROS488_ICAM555_VECad647_placa4_Plate_D_p00_0_F06f07d1.TIF	ROS488_ICAM555_VECad647_placa4_Plate_D_p00_0_F06f07d3.TIF	0	0	0	0	0	416	1	1536	1536	1536	1536	1536	416	b'eLsScq2Isxntrw/WyCKjv+5mYJZmYD7aXx/UxRmNomi0v07lKBrtsA+BSBrtsA/yCDKkUgSBWhR2AEfOmpU='	0.028194118291139603	0.07294274121522903	0.06002706289291382	0.0036388189	0.00561098	0.005305499	0.42852277	0.7154	0.44816118	0.035505260030428566
-1	-1	-1	-1	-1	65.0	0.0	0.0	2.671875	0.0	1.203125	26.046875	1.078125	0.015625	0.015625	0.03125	0.9375	0.40625	1.46875	0.140625	0.171875	ROS488_ICAM555_VECad647_placa4_Plate_D_p00_0_F06f08d0.TIF	ROS488_ICAM555_VECad647_placa4_Plate_D_p00_0_F06f08d2.TIF	label.ROS488_ICAM555_VECad647_placa4_Plate_D_p00_0_F06f08d0.TIF	ROS488_ICAM555_VECad647_placa4_Plate_D_p00_0_F06f08d1.TIF	ROS488_ICAM555_VECad647_placa4_Plate_D_p00_0_F06f08d3.TIF	0	0	0	0	0	417	1	1536	1536	1536	1536	1536	417	b'eLsScq2Isxntrw/WyCKjv+5mYJZmYDHaXx/UxRmNomi0v07lKBrtsA+BSBrtsA/yCDKkUgSBWhR2AFm1mpo='	0.028194118291139603	0.07294274121522903	0.06449921429157257	0.004472155	0.00561098	0.0053054914	0.42852277	0.7154	0.44816118	0.036940070490042366
-1	-1	-1	-1	-1	51.0	0.0	0.0	2.734375	0.0	1.296875	24.921875	1.03125	0.015625	0.015625	0.03125	0.84375	0.4375	1.46875	0.140625	0.15625	ROS488_ICAM555_VECad647_placa4_Plate_D_p00_0_F06f09d0.TIF	ROS488_ICAM555_VECad647_placa4_Plate_D_p00_0_F06f09d2.TIF	label.ROS488_ICAM555_VECad647_placa4_Plate_D_p00_0_F06f09d0.TIF	ROS488_ICAM555_VECad647_placa4_Plate_D_p00_0_F06f09d1.TIF	ROS488_ICAM555_VECad647_placa4_Plate_D_p00_0_F06f09d3.TIF	0	0	0	0	0	418	1	1536	1536	1536	1536	1536	418	b'eLsScq2Isxntrw/WyCKjv+5mYJZmYDnaXx/UxRmNomi0v07lKBrtsA+BSBrtsA/yCDKkUgSBWhR2AGucmp8='	0.029860787093639374	0.07574823498725891	0.06980470567941666	0.004472155	0.00561098	0.006138824	0.42852277	0.7154	0.44816118	0.03915430853764216
-1	-1	-1	-1	-1	58.0	0.0	0.0	2.6875	0.0	1.21875	24.96875	1.046875	0.015625	0.015625	0.03125	0.953125	0.40625	1.46875	0.140625	0.15625	ROS488_ICAM555_VECad647_placa4_Plate_D_p00_0_F06f10d0.TIF	ROS488_ICAM555_VECad647_placa4_Plate_D_p00_0_F06f10d2.TIF	label.ROS488_ICAM555_VECad647_placa4_Plate_D_p00_0_F06f10d0.TIF	ROS488_ICAM555_VECad647_placa4_Plate_D_p00_0_F06f10d1.TIF	ROS488_ICAM555_VECad647_placa4_Plate_D_p00_0_F06f10d3.TIF	0	0	0	0	0	419	1	1536	1536	1536	1536	1536	419	b'eLsScq2Isxntrw/WyCKjv+5mYJZmONpfH9zFGY2iaLS/TuUoGu2wD4FIGu2wD/IIMqRSBIFaFHYA3Fqadw=='	0.029027452692389488	0.07294274121522903	0.06980470567941666	0.0044721533	0.00561098	0.006138824	0.42852277	0.7154	0.44816118	0.038678474724292755
-1	-1	-1	-1	-1	35.0	0.0	0.0	2.6875	0.0	1.1875	25.375	1.0625	0.03125	0.015625	0.015625	0.8125	0.40625	1.453125	0.140625	0.140625	ROS488_ICAM555_VECad647_placa4_Plate_D_p00_0_F06f11d0.TIF	ROS488_ICAM555_VECad647_placa4_Plate_D_p00_0_F06f11d2.TIF	label.ROS488_ICAM555_VECad647_placa4_Plate_D_p00_0_F06f11d0.TIF	ROS488_ICAM555_VECad647_placa4_Plate_D_p00_0_F06f11d1.TIF	ROS488_ICAM555_VECad647_placa4_Plate_D_p00_0_F06f11d3.TIF	0	0	0	0	0	420	1	1536	1536	1536	1536	1536	420	b'eLsScq2Isxntrw/WyCKjv+5mYJZmaDjaXx/UxRmNomi0v07lKBrtsA+BSBrtsA/yCDKkUgSBWhR2AO5Bmnw='	0.029860787093639374	0.08135921508073807	0.07063803821802139	0.004472155	0.0056109875	0.008944318	0.42852277	0.7154	0.44816118	0.03880715121825536
-1	-1	-1	-1	-1	620.0	0.0	0.0	2.734375	0.0	1.21875	41.4375	1.0	0.015625	0.015625	0.015625	3.578125	0.421875	1.453125	0.15625	0.140625	ROS488_ICAM555_VECad647_placa4_Plate_D_p00_0_F07f00d0.TIF	ROS488_ICAM555_VECad647_placa4_Plate_D_p00_0_F07f00d2.TIF	label.ROS488_ICAM555_VECad647_placa4_Plate_D_p00_0_F07f00d0.TIF	ROS488_ICAM555_VECad647_placa4_Plate_D_p00_0_F07f00d1.TIF	ROS488_ICAM555_VECad647_placa4_Plate_D_p00_0_F07f00d3.TIF	0	0	0	0	0	421	1	1536	1536	1536	1536	1536	421	b'eLsScq2Isxntrw/WyCKjv+5mYD7aXx/sxRmNomi0v07lKBrtsA+BSBrtsA/yCDKkUgSBWhR2ANxkmnc='	0.04130509868264198	0.07574823498725891	0.07594352960586548	0.026527457	0.00561098	0.02288863	0.42852277	0.7154	0.44816118	0.07134263714154561
-1	-1	-1	-1	-1	576.0	0.0	0.0	2.703125	0.0	1.234375	57.578125	0.796875	0.015625	0.0	0.015625	2.796875	0.34375	0.96875	0.109375	0.125	ROS488_ICAM555_VECad647_placa4_Plate_D_p00_0_F07f01d0.TIF	ROS488_ICAM555_VECad647_placa4_Plate_D_p00_0_F07f01d2.TIF	label.ROS488_ICAM555_VECad647_placa4_Plate_D_p00_0_F07f01d0.TIF	ROS488_ICAM555_VECad647_placa4_Plate_D_p00_0_F07f01d1.TIF	ROS488_ICAM555_VECad647_placa4_Plate_D_p00_0_F07f01d3.TIF	0	0	0	0	0	422	1	1536	1536	1536	1536	1536	422	b'eLsScq2Isxntrw/WyCKjv+5mYJ5mYDjaXx/UxRmNomi0v07lKBrtsA+BSBrtsA/yCDKkUgSBWhR2AO5Lmnw='	0.03963842988014221	0.07294274121522903	0.07147137820720673	0.027360782	0.00561098	0.02288863	0.42852277	0.7154	0.44816118	0.07019213835398357
-1	-1	-1	-1	-1	618.0	0.0	0.0	2.734375	0.0	1.234375	54.078125	0.796875	0.015625	0.0	0.0	2.84375	0.359375	0.953125	0.109375	0.140625	ROS488_ICAM555_VECad647_placa4_Plate_D_p00_0_F07f02d0.TIF	ROS488_ICAM555_VECad647_placa4_Plate_D_p00_0_F07f02d2.TIF	label.ROS488_ICAM555_VECad647_placa4_Plate_D_p00_0_F07f02d0.TIF	ROS488_ICAM555_VECad647_placa4_Plate_D_p00_0_F07f02d1.TIF	ROS488_ICAM555_VECad647_placa4_Plate_D_p00_0_F07f02d3.TIF	0	0	0	0	0	423	1	1536	1536	1536	1536	1536	423	b'eLsScq2Isxntrw/WyCKjv+5mYJ5mYDTaXx/UxRmNomi0v07lKBrtsA+BSBrtsA/yCDKkUgSBWhR2AABBmoE='	0.04047176241874695	0.07574823498725891	0.07147137820720673	0.030999608	0.00561098	0.022055298	0.42852277	0.7154	0.44816118	0.07674674689769745
-1	-1	-1	-1	-1	629.0	0.0	0.0	2.0	0.0	0.875	52.46875	0.765625	0.015625	0.0	0.0	2.921875	0.34375	1.0	0.109375	0.109375	ROS488_ICAM555_VECad647_placa4_Plate_D_p00_0_F07f03d0.TIF	ROS488_ICAM555_VECad647_placa4_Plate_D_p00_0_F07f03d2.TIF	label.ROS488_ICAM555_VECad647_placa4_Plate_D_p00_0_F07f03d0.TIF	ROS488_ICAM555_VECad647_placa4_Plate_D_p00_0_F07f03d1.TIF	ROS488_ICAM555_VECad647_placa4_Plate_D_p00_0_F07f03d3.TIF	0	0	0	0	0	424	1	1536	1536	1536	1536	1536	424	b'eLsScq2Isxntrw/WyCKjv+5mYJ5mYDzaXx/UxRmNomi0v07lKBrtsA+BSBrtsA/yCDKkUgSBWhR2ABIomoY='	0.04130509868264198	0.07574823498725891	0.07147137820720673	0.029860787	0.00561098	0.022055298	0.42852277	0.7154	0.44816118	0.07695743938287099
-1	-1	-1	-1	-1	618.0	0.0	0.0	2.015625	0.0	0.890625	54.328125	0.78125	0.015625	0.015625	0.015625	3.0	0.375	0.9375	0.109375	0.125	ROS488_ICAM555_VECad647_placa4_Plate_D_p00_0_F07f04d0.TIF	ROS488_ICAM555_VECad647_placa4_Plate_D_p00_0_F07f04d2.TIF	label.ROS488_ICAM555_VECad647_placa4_Plate_D_p00_0_F07f04d0.TIF	ROS488_ICAM555_VECad647_placa4_Plate_D_p00_0_F07f04d1.TIF	ROS488_ICAM555_VECad647_placa4_Plate_D_p00_0_F07f04d3.TIF	0	0	0	0	0	425	1	1536	1536	1536	1536	1536	425	b'eLsScq2Isxntrw/WyCKjv+5mYJ5mYDLaXx/UxRmNomi0v07lKBrtsA+BSBrtsA/yCDKkUgSBWhR2ACQPmos='	0.0449439212679863	0.08416470140218735	0.07594352960586548	0.02736079	0.0056109875	0.025694117	0.42852277	0.7154	0.44816118	0.07634441554546356
-1	-1	-1	-1	-1	650.0	0.0	0.0	2.015625	0.0	0.890625	55.98437499999818	0.78125	0.0	0.0	0.0	3.0	0.34375	0.953125	0.109375	0.125	ROS488_ICAM555_VECad647_placa4_Plate_D_p00_0_F07f05d0.TIF	ROS488_ICAM555_VECad647_placa4_Plate_D_p00_0_F07f05d2.TIF	label.ROS488_ICAM555_VECad647_placa4_Plate_D_p00_0_F07f05d0.TIF	ROS488_ICAM555_VECad647_placa4_Plate_D_p00_0_F07f05d1.TIF	ROS488_ICAM555_VECad647_placa4_Plate_D_p00_0_F07f05d3.TIF	0	0	0	0	0	426	1	1536	1536	1536	1536	1536	426	b'eLsScq2Isxntrw/WyCKjv+5mYJ5mYDraXx/UxRmNomi0v07lKBrtsA+BSBrtsA/yCDKkUgSBWhR2ADX2mpA='	0.04047176241874695	0.07574823498725891	0.07594352960586548	0.023721963	0.00561098	0.022055298	0.42852277	0.7154	0.44816118	0.06739049156506856
-1	-1	-1	-1	-1	570.0	0.0	0.0	2.015625	0.0	0.890625	53.79687499999818	0.78125	0.015625	0.015625	0.015625	2.90625	0.375	0.953125	0.109375	0.125	ROS488_ICAM555_VECad647_placa4_Plate_D_p00_0_F07f06d0.TIF	ROS488_ICAM555_VECad647_placa4_Plate_D_p00_0_F07f06d2.TIF	label.ROS488_ICAM555_VECad647_placa4_Plate_D_p00_0_F07f06d0.TIF	ROS488_ICAM555_VECad647_placa4_Plate_D_p00_0_F07f06d1.TIF	ROS488_ICAM555_VECad647_placa4_Plate_D_p00_0_F07f06d3.TIF	0	0	0	0	0	427	1	1536	1536	1536	1536	1536	427	b'eLsScq2Isxntrw/WyCKjv+5mYJ5mYDbaXx/UxRmNomi0v07lKBrtsA+BSBrtsA/yCDKkUgSBWhR2AEfdmpU='	0.0449439212679863	0.08416470140218735	0.07511019706726074	0.026527457	0.0056109875	0.02288863	0.42852277	0.7154	0.44816118	0.07434072593847911
-1	-1	-1	-1	-1	574.0	0.0	0.0	2.0	0.0	0.875	51.234375	0.796875	0.015625	0.015625	0.015625	2.796875	0.34375	0.9375	0.109375	0.140625	ROS488_ICAM555_VECad647_placa4_Plate_D_p00_0_F07f07d0.TIF	ROS488_ICAM555_VECad647_placa4_Plate_D_p00_0_F07f07d2.TIF	label.ROS488_ICAM555_VECad647_placa4_Plate_D_p00_0_F07f07d0.TIF	ROS488_ICAM555_VECad647_placa4_Plate_D_p00_0_F07f07d1.TIF	ROS488_ICAM555_VECad647_placa4_Plate_D_p00_0_F07f07d3.TIF	0	0	0	0	0	428	1	1536	1536	1536	1536	1536	428	b'eLsScq2Isxntrw/WyCKjv+5mYJ5mYD7aXx/UxRmNomi0v07lKBrtsA+BSBrtsA/yCDKkUgSBWhR2AFnEmpo='	0.03963842988014221	0.07574823498725891	0.06449921429157257	0.032666273	0.00561098	0.024860792	0.42852277	0.7154	0.44816118	0.07472929358482361
-1	-1	-1	-1	-1	610.0	0.0	0.0	2.0	0.0	0.90625	50.234375	0.78125	0.0	0.0	0.0	3.0	0.375	0.9375	0.109375	0.125	ROS488_ICAM555_VECad647_placa4_Plate_D_p00_0_F07f08d0.TIF	ROS488_ICAM555_VECad647_placa4_Plate_D_p00_0_F07f08d2.TIF	label.ROS488_ICAM555_VECad647_placa4_Plate_D_p00_0_F07f08d0.TIF	ROS488_ICAM555_VECad647_placa4_Plate_D_p00_0_F07f08d1.TIF	ROS488_ICAM555_VECad647_placa4_Plate_D_p00_0_F07f08d3.TIF	0	0	0	0	0	429	1	1536	1536	1536	1536	1536	429	b'eLsScq2Isxntrw/WyCKjv+5mYJ5mYDHaXx/UxRmNomi0v07lKBrtsA+BSBrtsA/yCDKkUgSBWhR2AGurmp8='	0.04047176241874695	0.07574823498725891	0.06616587936878204	0.03349961	0.00561098	0.022055298	0.42852277	0.7154	0.44816118	0.07820009191830952
-1	-1	-1	-1	-1	532.0	0.0	0.0	2.046875	0.0	0.875	52.03125	0.8125	0.015625	0.015625	0.015625	2.71875	0.34375	0.953125	0.109375	0.125	ROS488_ICAM555_VECad647_placa4_Plate_D_p00_0_F07f09d0.TIF	ROS488_ICAM555_VECad647_placa4_Plate_D_p00_0_F07f09d2.TIF	label.ROS488_ICAM555_VECad647_placa4_Plate_D_p00_0_F07f09d0.TIF	ROS488_ICAM555_VECad647_placa4_Plate_D_p00_0_F07f09d1.TIF	ROS488_ICAM555_VECad647_placa4_Plate_D_p00_0_F07f09d3.TIF	0	0	0	0	0	430	1	1536	1536	1536	1536	1536	430	b'eLsScq2Isxntrw/WyCKjv+5mYJ5mYDnaXx/UxRmNomi0v07lKBrtsA+BSBrtsA/yCDKkUgSBWhR2AH2SmqQ='	0.04047176241874695	0.08135921508073807	0.07147137820720673	0.029860787	0.008416474	0.025694117	0.42852277	0.7154	0.44816118	0.076679527759552
-1	-1	-1	-1	-1	526.0	0.0	0.0	1.96875	0.0	0.90625	50.65625	0.78125	0.015625	0.015625	0.015625	2.578125	0.34375	0.953125	0.125	0.125	ROS488_ICAM555_VECad647_placa4_Plate_D_p00_0_F07f10d0.TIF	ROS488_ICAM555_VECad647_placa4_Plate_D_p00_0_F07f10d2.TIF	label.ROS488_ICAM555_VECad647_placa4_Plate_D_p00_0_F07f10d0.TIF	ROS488_ICAM555_VECad647_placa4_Plate_D_p00_0_F07f10d1.TIF	ROS488_ICAM555_VECad647_placa4_Plate_D_p00_0_F07f10d3.TIF	0	0	0	0	0	431	1	1536	1536	1536	1536	1536	431	b'eLsScq2Isxntrw/WyCKjv+5mYJ5mONpfH9zFGY2iaLS/TuUoGu2wD4FIGu2wD/IIMqRSBIFaFHYA7lCafA=='	0.0359996072947979	0.07574823498725891	0.07511019706726074	0.022055294	0.008416466	0.022055298	0.42852277	0.7154	0.44816118	0.06533790131409963
-1	-1	-1	-1	-1	555.0	0.0	0.0	2.0	0.0	0.875	53.03125	0.796875	0.015625	0.015625	0.015625	2.828125	0.375	0.9375	0.109375	0.125	ROS488_ICAM555_VECad647_placa4_Plate_D_p00_0_F07f11d0.TIF	ROS488_ICAM555_VECad647_placa4_Plate_D_p00_0_F07f11d2.TIF	label.ROS488_ICAM555_VECad647_placa4_Plate_D_p00_0_F07f11d0.TIF	ROS488_ICAM555_VECad647_placa4_Plate_D_p00_0_F07f11d1.TIF	ROS488_ICAM555_VECad647_placa4_Plate_D_p00_0_F07f11d3.TIF	0	0	0	0	0	432	1	1536	1536	1536	1536	1536	432	b'eLsScq2Isxntrw/WyCKjv+5mYJ5maDjaXx/UxRmNomi0v07lKBrtsA+BSBrtsA/yCDKkUgSBWhR2AABGmoE='	0.0449439212679863	0.08416470140218735	0.08655451238155365	0.02736079	0.008416466	0.024860784	0.42852277	0.7154	0.44816118	0.07563423117001851
-1	-1	-1	-1	-1	24.0	0.0	0.0	1.9375	0.0	0.859375	44.953125	0.8125	0.015625	0.015625	0.03125	0.578125	0.34375	0.921875	0.109375	0.140625	ROS488_ICAM555_VECad647_placa4_Plate_D_p00_0_F08f00d0.TIF	ROS488_ICAM555_VECad647_placa4_Plate_D_p00_0_F08f00d2.TIF	label.ROS488_ICAM555_VECad647_placa4_Plate_D_p00_0_F08f00d0.TIF	ROS488_ICAM555_VECad647_placa4_Plate_D_p00_0_F08f00d1.TIF	ROS488_ICAM555_VECad647_placa4_Plate_D_p00_0_F08f00d3.TIF	0	0	0	0	0	433	1	1536	1536	1536	1536	1536	433	b'eLsScq2Isxntrw/WyCKjv+5mYDHaXx/sxRmNomi0v07lKBrtsA+BSBrtsA/yCDKkUgSBWhR2AO5amnw='	0.023721961304545403	0.07013725489377975	0.05555490404367447	0.0036388226	0.00561098	0.005305484	0.42852277	0.7154	0.44816118	0.02819407234589259
-1	-1	-1	-1	-1	10.0	0.0	0.0	1.921875	0.0	0.875	38.09375	0.84375	0.015625	0.015625	0.015625	0.515625	0.375	0.953125	0.109375	0.140625	ROS488_ICAM555_VECad647_placa4_Plate_D_p00_0_F08f01d0.TIF	ROS488_ICAM555_VECad647_placa4_Plate_D_p00_0_F08f01d2.TIF	label.ROS488_ICAM555_VECad647_placa4_Plate_D_p00_0_F08f01d0.TIF	ROS488_ICAM555_VECad647_placa4_Plate_D_p00_0_F08f01d1.TIF	ROS488_ICAM555_VECad647_placa4_Plate_D_p00_0_F08f01d3.TIF	0	0	0	0	0	434	1	1536	1536	1536	1536	1536	434	b'eLsScq2Isxntrw/WyCKjv+5mYJFmYDjaXx/UxRmNomi0v07lKBrtsA+BSBrtsA/yCDKkUgSBWhR2AABQmoE='	0.023721961304545403	0.07013725489377975	0.05555490404367447	0.0036388226	0.00561098	0.0053054914	0.42852277	0.7154	0.44816118	0.02737191567818324
-1	-1	-1	-1	-1	3.0	0.0	0.0	1.953125	0.0	0.875	34.96875	0.828125	0.015625	0.015625	0.015625	0.53125	0.359375	0.953125	0.109375	0.140625	ROS488_ICAM555_VECad647_placa4_Plate_D_p00_0_F08f02d0.TIF	ROS488_ICAM555_VECad647_placa4_Plate_D_p00_0_F08f02d2.TIF	label.ROS488_ICAM555_VECad647_placa4_Plate_D_p00_0_F08f02d0.TIF	ROS488_ICAM555_VECad647_placa4_Plate_D_p00_0_F08f02d1.TIF	ROS488_ICAM555_VECad647_placa4_Plate_D_p00_0_F08f02d3.TIF	0	0	0	0	0	435	1	1536	1536	1536	1536	1536	435	b'eLsScq2Isxntrw/WyCKjv+5mYJFmYDTaXx/UxRmNomi0v07lKBrtsA+BSBrtsA/yCDKkUgSBWhR2ABI3moY='	0.024555295705795288	0.07294274121522903	0.06002706289291382	0.0044721533	0.00561098	0.005305499	0.42852277	0.7154	0.44816118	0.028580134113629658
-1	-1	-1	-1	-1	9.0	0.0	0.0	1.9375	0.0	0.90625	35.84375	0.828125	0.015625	0.015625	0.015625	0.53125	0.359375	0.9375	0.109375	0.140625	ROS488_ICAM555_VECad647_placa4_Plate_D_p00_0_F08f03d0.TIF	ROS488_ICAM555_VECad647_placa4_Plate_D_p00_0_F08f03d2.TIF	label.ROS488_ICAM555_VECad647_placa4_Plate_D_p00_0_F08f03d0.TIF	ROS488_ICAM555_VECad647_placa4_Plate_D_p00_0_F08f03d1.TIF	ROS488_ICAM555_VECad647_placa4_Plate_D_p00_0_F08f03d3.TIF	0	0	0	0	0	436	1	1536	1536	1536	1536	1536	436	b'eLsScq2Isxntrw/WyCKjv+5mYJFmYDzaXx/UxRmNomi0v07lKBrtsA+BSBrtsA/yCDKkUgSBWhR2ACQemos='	0.024555295705795288	0.07294274121522903	0.06002706289291382	0.0036388226	0.00561098	0.005305484	0.42852277	0.7154	0.44816118	0.0286783625682195
-1	-1	-1	-1	-1	40.0	0.0	0.0	2.0	0.0	0.890625	41.015625	0.8125	0.015625	0.015625	0.015625	0.578125	0.34375	0.953125	0.109375	0.125	ROS488_ICAM555_VECad647_placa4_Plate_D_p00_0_F08f04d0.TIF	ROS488_ICAM555_VECad647_placa4_Plate_D_p00_0_F08f04d2.TIF	label.ROS488_ICAM555_VECad647_placa4_Plate_D_p00_0_F08f04d0.TIF	ROS488_ICAM555_VECad647_placa4_Plate_D_p00_0_F08f04d1.TIF	ROS488_ICAM555_VECad647_placa4_Plate_D_p00_0_F08f04d3.TIF	0	0	0	0	0	437	1	1536	1536	1536	1536	1536	437	b'eLsScq2Isxntrw/WyCKjv+5mYJFmYDLaXx/UxRmNomi0v07lKBrtsA+BSBrtsA/yCDKkUgSBWhR2ADYFmpA='	0.029027452692389488	0.08135921508073807	0.06533254683017731	0.0036388189	0.00561098	0.0061388314	0.42852277	0.7154	0.44816118	0.03210573395093282
-1	-1	-1	-1	-1	10.0	0.0	0.0	1.953125	0.0	0.859375	42.0625	0.828125	0.015625	0.015625	0.03125	0.515625	0.375	0.9375	0.109375	0.140625	ROS488_ICAM555_VECad647_placa4_Plate_D_p00_0_F08f05d0.TIF	ROS488_ICAM555_VECad647_placa4_Plate_D_p00_0_F08f05d2.TIF	label.ROS488_ICAM555_VECad647_placa4_Plate_D_p00_0_F08f05d0.TIF	ROS488_ICAM555_VECad647_placa4_Plate_D_p00_0_F08f05d1.TIF	ROS488_ICAM555_VECad647_placa4_Plate_D_p00_0_F08f05d3.TIF	0	0	0	0	0	438	1	1536	1536	1536	1536	1536	438	b'eLsScq2Isxntrw/WyCKjv+5mYJFmYDraXx/UxRmNomi0v07lKBrtsA+BSBrtsA/yCDKkUgSBWhR2AEfsmpU='	0.024555295705795288	0.07574823498725891	0.06449921429157257	0.0044721533	0.00561098	0.0053054914	0.42852277	0.7154	0.44816118	0.029527028401692707
-1	-1	-1	-1	-1	15.0	0.0	0.0	1.953125	0.0	0.90625	35.734375	0.84375	0.015625	0.015625	0.015625	0.578125	0.359375	0.953125	0.109375	0.140625	ROS488_ICAM555_VECad647_placa4_Plate_D_p00_0_F08f06d0.TIF	ROS488_ICAM555_VECad647_placa4_Plate_D_p00_0_F08f06d2.TIF	label.ROS488_ICAM555_VECad647_placa4_Plate_D_p00_0_F08f06d0.TIF	ROS488_ICAM555_VECad647_placa4_Plate_D_p00_0_F08f06d1.TIF	ROS488_ICAM555_VECad647_placa4_Plate_D_p00_0_F08f06d3.TIF	0	0	0	0	0	439	1	1536	1536	1536	1536	1536	439	b'eLsScq2Isxntrw/WyCKjv+5mYJFmYDbaXx/UxRmNomi0v07lKBrtsA+BSBrtsA/yCDKkUgSBWhR2AFnTmpo='	0.029027452692389488	0.08135921508073807	0.06533254683017731	0.0036388189	0.00561098	0.0053054914	0.42852277	0.7154	0.44816118	0.0335278312365214
-1	-1	-1	-1	-1	10.0	0.0	0.0	2.0	0.0	0.890625	33.359375	0.859375	0.015625	0.015625	0.015625	0.546875	0.375	0.953125	0.109375	0.125	ROS488_ICAM555_VECad647_placa4_Plate_D_p00_0_F08f07d0.TIF	ROS488_ICAM555_VECad647_placa4_Plate_D_p00_0_F08f07d2.TIF	label.ROS488_ICAM555_VECad647_placa4_Plate_D_p00_0_F08f07d0.TIF	ROS488_ICAM555_VECad647_placa4_Plate_D_p00_0_F08f07d1.TIF	ROS488_ICAM555_VECad647_placa4_Plate_D_p00_0_F08f07d3.TIF	0	0	0	0	0	440	1	1536	1536	1536	1536	1536	440	b'eLsScq2Isxntrw/WyCKjv+5mYJFmYD7aXx/UxRmNomi0v07lKBrtsA+BSBrtsA/yCDKkUgSBWhR2AGu6mp8='	0.024555295705795288	0.07294274121522903	0.05919373035430908	0.0036388226	0.00561098	0.005305484	0.42852277	0.7154	0.44816118	0.028802019854386646
-1	-1	-1	-1	-1	5.0	0.0	0.0	2.015625	0.0	0.875	34.796875	0.875	0.015625	0.015625	0.03125	0.53125	0.359375	0.9375	0.109375	0.125	ROS488_ICAM555_VECad647_placa4_Plate_D_p00_0_F08f08d0.TIF	ROS488_ICAM555_VECad647_placa4_Plate_D_p00_0_F08f08d2.TIF	label.ROS488_ICAM555_VECad647_placa4_Plate_D_p00_0_F08f08d0.TIF	ROS488_ICAM555_VECad647_placa4_Plate_D_p00_0_F08f08d1.TIF	ROS488_ICAM555_VECad647_placa4_Plate_D_p00_0_F08f08d3.TIF	0	0	0	0	0	441	1	1536	1536	1536	1536	1536	441	b'eLsScq2Isxntrw/WyCKjv+5mYJFmYDHaXx/UxRmNomi0v07lKBrtsA+BSBrtsA/yCDKkUgSBWhR2AH2hmqQ='	0.024555295705795288	0.07013725489377975	0.05919373035430908	0.0036388226	0.00561098	0.0053054914	0.42852277	0.7154	0.44816118	0.028379800419012707
-1	-1	-1	-1	-1	5.0	0.0	0.0	2.0	0.0	0.875	32.828125	0.84375	0.015625	0.015625	0.015625	0.53125	0.375	0.953125	0.109375	0.125	ROS488_ICAM555_VECad647_placa4_Plate_D_p00_0_F08f09d0.TIF	ROS488_ICAM555_VECad647_placa4_Plate_D_p00_0_F08f09d2.TIF	label.ROS488_ICAM555_VECad647_placa4_Plate_D_p00_0_F08f09d0.TIF	ROS488_ICAM555_VECad647_placa4_Plate_D_p00_0_F08f09d1.TIF	ROS488_ICAM555_VECad647_placa4_Plate_D_p00_0_F08f09d3.TIF	0	0	0	0	0	442	1	1536	1536	1536	1536	1536	442	b'eLsScq2Isxntrw/WyCKjv+5mYJFmYDnaXx/UxRmNomi0v07lKBrtsA+BSBrtsA/yCDKkUgSBWhR2AI+Imqk='	0.024555295705795288	0.07574823498725891	0.05555490404367447	0.0044721533	0.00561098	0.0053054914	0.42852277	0.7154	0.44816118	0.029977545142173767
-1	-1	-1	-1	-1	9.0	0.0	0.0	2.0	0.0	0.890625	34.234375	0.859375	0.015625	0.015625	0.015625	0.53125	0.359375	0.9375	0.109375	0.125	ROS488_ICAM555_VECad647_placa4_Plate_D_p00_0_F08f10d0.TIF	ROS488_ICAM555_VECad647_placa4_Plate_D_p00_0_F08f10d2.TIF	label.ROS488_ICAM555_VECad647_placa4_Plate_D_p00_0_F08f10d0.TIF	ROS488_ICAM555_VECad647_placa4_Plate_D_p00_0_F08f10d1.TIF	ROS488_ICAM555_VECad647_placa4_Plate_D_p00_0_F08f10d3.TIF	0	0	0	0	0	443	1	1536	1536	1536	1536	1536	443	b'eLsScq2Isxntrw/WyCKjv+5mYJFmONpfH9zFGY2iaLS/TuUoGu2wD4FIGu2wD/IIMqRSBIFaFHYAAFWagQ=='	0.023721961304545403	0.07294274121522903	0.053888238966464996	0.0036388226	0.00561098	0.005305484	0.42852277	0.7154	0.44816118	0.02751825253168742
-1	-1	-1	-1	-1	18.0	0.0	0.0	1.953125	0.0	0.875	37.125	0.828125	0.015625	0.015625	0.015625	0.53125	0.34375	0.9375	0.109375	0.125	ROS488_ICAM555_VECad647_placa4_Plate_D_p00_0_F08f11d0.TIF	ROS488_ICAM555_VECad647_placa4_Plate_D_p00_0_F08f11d2.TIF	label.ROS488_ICAM555_VECad647_placa4_Plate_D_p00_0_F08f11d0.TIF	ROS488_ICAM555_VECad647_placa4_Plate_D_p00_0_F08f11d1.TIF	ROS488_ICAM555_VECad647_placa4_Plate_D_p00_0_F08f11d3.TIF	0	0	0	0	0	444	1	1536	1536	1536	1536	1536	444	b'eLsScq2Isxntrw/WyCKjv+5mYJFmaDjaXx/UxRmNomi0v07lKBrtsA+BSBrtsA/yCDKkUgSBWhR2ABI8moY='	0.028194118291139603	0.07574823498725891	0.06002706289291382	0.0036388189	0.0056109875	0.0061388165	0.42852277	0.7154	0.44816118	0.031164226432641346
-1	-1	-1	-1	-1	1042.0	0.0	0.0	2.0	0.0	0.890625	51.109375	0.828125	0.015625	0.015625	0.015625	2.875	0.375	0.9375	0.125	0.125	ROS488_ICAM555_VECad647_placa4_Plate_D_p00_0_F09f00d0.TIF	ROS488_ICAM555_VECad647_placa4_Plate_D_p00_0_F09f00d2.TIF	label.ROS488_ICAM555_VECad647_placa4_Plate_D_p00_0_F09f00d0.TIF	ROS488_ICAM555_VECad647_placa4_Plate_D_p00_0_F09f00d1.TIF	ROS488_ICAM555_VECad647_placa4_Plate_D_p00_0_F09f00d3.TIF	0	0	0	0	0	445	1	1536	1536	1536	1536	1536	445	b'eLsScq2Isxntrw/WyCKjv+5mYDnaXx/sxRmNomi0v07lKBrtsA+BSBrtsA/yCDKkUgSBWhR2AABfmoE='	0.029860787093639374	0.07574823498725891	0.05472157150506973	0.0053054877	0.00561098	0.005305484	0.42852277	0.7154	0.44816118	0.03654754410187403
-1	-1	-1	-1	-1	951.0	0.0	0.0	1.984375	0.0	0.859375	53.25	0.828125	0.015625	0.015625	0.015625	2.65625	0.359375	0.921875	0.125	0.125	ROS488_ICAM555_VECad647_placa4_Plate_D_p00_0_F09f01d0.TIF	ROS488_ICAM555_VECad647_placa4_Plate_D_p00_0_F09f01d2.TIF	label.ROS488_ICAM555_VECad647_placa4_Plate_D_p00_0_F09f01d0.TIF	ROS488_ICAM555_VECad647_placa4_Plate_D_p00_0_F09f01d1.TIF	ROS488_ICAM555_VECad647_placa4_Plate_D_p00_0_F09f01d3.TIF	0	0	0	0	0	446	1	1536	1536	1536	1536	1536	446	b'eLsScq2Isxntrw/WyCKjv+5mYJlmYDjaXx/UxRmNomi0v07lKBrtsA+BSBrtsA/yCDKkUgSBWhR2ABJGmoY='	0.029860787093639374	0.07574823498725891	0.053888238966464996	0.0053054877	0.00561098	0.0053054914	0.42852277	0.7154	0.44816118	0.03550141304731369
-1	-1	-1	-1	-1	956.0	0.0	0.0	2.015625	0.0	0.875	54.953125	0.84375	0.015625	0.015625	0.015625	2.671875	0.34375	0.953125	0.109375	0.140625	ROS488_ICAM555_VECad647_placa4_Plate_D_p00_0_F09f02d0.TIF	ROS488_ICAM555_VECad647_placa4_Plate_D_p00_0_F09f02d2.TIF	label.ROS488_ICAM555_VECad647_placa4_Plate_D_p00_0_F09f02d0.TIF	ROS488_ICAM555_VECad647_placa4_Plate_D_p00_0_F09f02d1.TIF	ROS488_ICAM555_VECad647_placa4_Plate_D_p00_0_F09f02d3.TIF	0	0	0	0	0	447	1	1536	1536	1536	1536	1536	447	b'eLsScq2Isxntrw/WyCKjv+5mYJlmYDTaXx/UxRmNomi0v07lKBrtsA+BSBrtsA/yCDKkUgSBWhR2ACQtmos='	0.03349960595369339	0.07855372130870819	0.05555490404367447	0.0053054877	0.0056109875	0.0053054914	0.42852277	0.7154	0.44816118	0.03780215481917063
-1	-1	-1	-1	-1	995.0	0.0	0.0	2.015625	0.0	0.890625	55.03125	0.828125	0.015625	0.015625	0.015625	2.765625	0.34375	0.9375	0.125	0.125	ROS488_ICAM555_VECad647_placa4_Plate_D_p00_0_F09f03d0.TIF	ROS488_ICAM555_VECad647_placa4_Plate_D_p00_0_F09f03d2.TIF	label.ROS488_ICAM555_VECad647_placa4_Plate_D_p00_0_F09f03d0.TIF	ROS488_ICAM555_VECad647_placa4_Plate_D_p00_0_F09f03d1.TIF	ROS488_ICAM555_VECad647_placa4_Plate_D_p00_0_F09f03d3.TIF	0	0	0	0	0	448	1	1536	1536	1536	1536	1536	448	b'eLsScq2Isxntrw/WyCKjv+5mYJlmYDzaXx/UxRmNomi0v07lKBrtsA+BSBrtsA/yCDKkUgSBWhR2ADYUmpA='	0.03349960595369339	0.07574823498725891	0.05919373035430908	0.004472155	0.00561098	0.0053054914	0.42852277	0.7154	0.44816118	0.03906392306089401
-1	-1	-1	-1	-1	829.0	0.0	0.0	1.984375	0.0	0.875	55.5625	0.828125	0.015625	0.015625	0.015625	2.3125	0.359375	0.9375	0.125	0.140625	ROS488_ICAM555_VECad647_placa4_Plate_D_p00_0_F09f04d0.TIF	ROS488_ICAM555_VECad647_placa4_Plate_D_p00_0_F09f04d2.TIF	label.ROS488_ICAM555_VECad647_placa4_Plate_D_p00_0_F09f04d0.TIF	ROS488_ICAM555_VECad647_placa4_Plate_D_p00_0_F09f04d1.TIF	ROS488_ICAM555_VECad647_placa4_Plate_D_p00_0_F09f04d3.TIF	0	0	0	0	0	449	1	1536	1536	1536	1536	1536	449	b'eLsScq2Isxntrw/WyCKjv+5mYJlmYDLaXx/UxRmNomi0v07lKBrtsA+BSBrtsA/yCDKkUgSBWhR2AEf7mpU='	0.0359996072947979	0.0897756889462471	0.06533254683017731	0.0053054914	0.00561098	0.0069721565	0.42852277	0.7154	0.44816118	0.04260645310084025
-1	-1	-1	-1	-1	940.0	0.0	0.0	2.015625	0.0	0.875	50.609375	0.8125	0.015625	0.015625	0.015625	2.53125	0.34375	0.9375	0.125	0.125	ROS488_ICAM555_VECad647_placa4_Plate_D_p00_0_F09f05d0.TIF	ROS488_ICAM555_VECad647_placa4_Plate_D_p00_0_F09f05d2.TIF	label.ROS488_ICAM555_VECad647_placa4_Plate_D_p00_0_F09f05d0.TIF	ROS488_ICAM555_VECad647_placa4_Plate_D_p00_0_F09f05d1.TIF	ROS488_ICAM555_VECad647_placa4_Plate_D_p00_0_F09f05d3.TIF	0	0	0	0	0	450	1	1536	1536	1536	1536	1536	450	b'eLsScq2Isxntrw/WyCKjv+5mYJlmYDraXx/UxRmNomi0v07lKBrtsA+BSBrtsA/yCDKkUgSBWhR2AFnimpo='	0.034332942217588425	0.08135921508073807	0.06002706289291382	0.004472155	0.0056109875	0.0053054914	0.42852277	0.7154	0.44816118	0.03940319021542867
-1	-1	-1	-1	-1	908.0	0.0	0.0	2.0	0.0	0.890625	52.015625	0.8125	0.015625	0.015625	0.015625	2.546875	0.34375	0.953125	0.109375	0.125	ROS488_ICAM555_VECad647_placa4_Plate_D_p00_0_F09f06d0.TIF	ROS488_ICAM555_VECad647_placa4_Plate_D_p00_0_F09f06d2.TIF	label.ROS488_ICAM555_VECad647_placa4_Plate_D_p00_0_F09f06d0.TIF	ROS488_ICAM555_VECad647_placa4_Plate_D_p00_0_F09f06d1.TIF	ROS488_ICAM555_VECad647_placa4_Plate_D_p00_0_F09f06d3.TIF	0	0	0	0	0	451	1	1536	1536	1536	1536	1536	451	b'eLsScq2Isxntrw/WyCKjv+5mYJlmYDbaXx/UxRmNomi0v07lKBrtsA+BSBrtsA/yCDKkUgSBWhR2AGvJmp8='	0.03516627475619316	0.08697019517421722	0.060860395431518555	0.0053054877	0.0056109875	0.005305499	0.42852277	0.7154	0.44816118	0.04091671109199524
-1	-1	-1	-1	-1	1045.0	0.0	0.0	2.015625	0.0	0.875	53.84375	0.8125	0.015625	0.015625	0.015625	2.71875	0.34375	0.953125	0.109375	0.125	ROS488_ICAM555_VECad647_placa4_Plate_D_p00_0_F09f07d0.TIF	ROS488_ICAM555_VECad647_placa4_Plate_D_p00_0_F09f07d2.TIF	label.ROS488_ICAM555_VECad647_placa4_Plate_D_p00_0_F09f07d0.TIF	ROS488_ICAM555_VECad647_placa4_Plate_D_p00_0_F09f07d1.TIF	ROS488_ICAM555_VECad647_placa4_Plate_D_p00_0_F09f07d3.TIF	0	0	0	0	0	452	1	1536	1536	1536	1536	1536	452	b'eLsScq2Isxntrw/WyCKjv+5mYJlmYD7aXx/UxRmNomi0v07lKBrtsA+BSBrtsA/yCDKkUgSBWhR2AH2wmqQ='	0.03349960595369339	0.07855372130870819	0.05555490404367447	0.004472155	0.0056109875	0.0053054914	0.42852277	0.7154	0.44816118	0.03797981391350428
-1	-1	-1	-1	-1	1055.0	0.0	0.0	2.03125	0.0	0.890625	55.578125	0.828125	0.015625	0.015625	0.015625	2.03125	0.359375	0.953125	0.109375	0.125	ROS488_ICAM555_VECad647_placa4_Plate_D_p00_0_F09f08d0.TIF	ROS488_ICAM555_VECad647_placa4_Plate_D_p00_0_F09f08d2.TIF	label.ROS488_ICAM555_VECad647_placa4_Plate_D_p00_0_F09f08d0.TIF	ROS488_ICAM555_VECad647_placa4_Plate_D_p00_0_F09f08d1.TIF	ROS488_ICAM555_VECad647_placa4_Plate_D_p00_0_F09f08d3.TIF	0	0	0	0	0	453	1	1536	1536	1536	1536	1536	453	b'eLsScq2Isxntrw/WyCKjv+5mYJlmYDHaXx/UxRmNomi0v07lKBrtsA+BSBrtsA/yCDKkUgSBWhR2AI+Xmqk='	0.03349960595369339	0.07855372130870819	0.05919373035430908	0.0053054914	0.0056109875	0.006972164	0.42852277	0.7154	0.44816118	0.05331901709238688
-1	-1	-1	-1	-1	1003.0	0.0	0.0	2.03125	0.0	0.890625	51.5	0.84375	0.015625	0.015625	0.015625	2.859375	0.34375	0.9375	0.125	0.125	ROS488_ICAM555_VECad647_placa4_Plate_D_p00_0_F09f09d0.TIF	ROS488_ICAM555_VECad647_placa4_Plate_D_p00_0_F09f09d2.TIF	label.ROS488_ICAM555_VECad647_placa4_Plate_D_p00_0_F09f09d0.TIF	ROS488_ICAM555_VECad647_placa4_Plate_D_p00_0_F09f09d1.TIF	ROS488_ICAM555_VECad647_placa4_Plate_D_p00_0_F09f09d3.TIF	0	0	0	0	0	454	1	1536	1536	1536	1536	1536	454	b'eLsScq2Isxntrw/WyCKjv+5mYJlmYDnaXx/UxRmNomi0v07lKBrtsA+BSBrtsA/yCDKkUgSBWhR2AKF+mq4='	0.03349960595369339	0.08135921508073807	0.05555490404367447	0.004472155	0.0056109875	0.0053054914	0.42852277	0.7154	0.44816118	0.03813281158606211
-1	-1	-1	-1	-1	982.0	0.0	0.0	2.046875	0.0	0.921875	56.0625	0.84375	0.015625	0.015625	0.015625	2.78125	0.359375	0.953125	0.125	0.171875	ROS488_ICAM555_VECad647_placa4_Plate_D_p00_0_F09f10d0.TIF	ROS488_ICAM555_VECad647_placa4_Plate_D_p00_0_F09f10d2.TIF	label.ROS488_ICAM555_VECad647_placa4_Plate_D_p00_0_F09f10d0.TIF	ROS488_ICAM555_VECad647_placa4_Plate_D_p00_0_F09f10d1.TIF	ROS488_ICAM555_VECad647_placa4_Plate_D_p00_0_F09f10d3.TIF	0	0	0	0	0	455	1	1536	1536	1536	1536	1536	455	b'eLsScq2Isxntrw/WyCKjv+5mYJlmONpfH9zFGY2iaLS/TuUoGu2wD4FIGu2wD/IIMqRSBIFaFHYAEkuahg=='	0.029860787093639374	0.07855372130870819	0.05472157150506973	0.0053054877	0.0056109875	0.0053054914	0.42852277	0.7154	0.44816118	0.03688239554564158
-1	-1	-1	-1	-1	849.0	0.0	0.0	2.109375	0.0	0.90625	54.796875	0.84375	0.015625	0.015625	0.015625	2.5	0.359375	0.953125	0.109375	0.140625	ROS488_ICAM555_VECad647_placa4_Plate_D_p00_0_F09f11d0.TIF	ROS488_ICAM555_VECad647_placa4_Plate_D_p00_0_F09f11d2.TIF	label.ROS488_ICAM555_VECad647_placa4_Plate_D_p00_0_F09f11d0.TIF	ROS488_ICAM555_VECad647_placa4_Plate_D_p00_0_F09f11d1.TIF	ROS488_ICAM555_VECad647_placa4_Plate_D_p00_0_F09f11d3.TIF	0	0	0	0	0	456	1	1536	1536	1536	1536	1536	456	b'eLsScq2Isxntrw/WyCKjv+5mYJlmaDjaXx/UxRmNomi0v07lKBrtsA+BSBrtsA/yCDKkUgSBWhR2ACQymos='	0.034332942217588425	0.08416470140218735	0.06002706289291382	0.0053054877	0.0056109875	0.0061388165	0.42852277	0.7154	0.44816118	0.0395174448688825
-1	-1	-1	-1	-1	458.0	0.0	0.0	2.03125	0.0	0.90625	45.421875	0.796875	0.03125	0.0	0.03125	2.46875	0.359375	0.96875	0.109375	0.140625	ROS488_ICAM555_VECad647_placa4_Plate_D_p00_0_F10f00d0.TIF	ROS488_ICAM555_VECad647_placa4_Plate_D_p00_0_F10f00d2.TIF	label.ROS488_ICAM555_VECad647_placa4_Plate_D_p00_0_F10f00d0.TIF	ROS488_ICAM555_VECad647_placa4_Plate_D_p00_0_F10f00d1.TIF	ROS488_ICAM555_VECad647_placa4_Plate_D_p00_0_F10f00d3.TIF	0	0	0	0	0	457	1	1536	1536	1536	1536	1536	457	b'eLsScq2Isxntrw/WyCKjv+5maDDaXx/kxRmtomi0v07lKBrtsA+BSBrtsA/yCDKkUgSBWhR2AHClmlk='	0.0359996072947979	0.07574823498725891	0.07594352960586548	0.022888623	0.00561098	0.030999616	0.42852277	0.7154	0.44816118	0.06854549547036488
-1	-1	-1	-1	-1	453.0	0.0	0.0	2.09375	0.0	0.90625	50.921875	0.8125	0.03125	0.015625	0.015625	2.53125	0.359375	1.015625	0.109375	0.125	ROS488_ICAM555_VECad647_placa4_Plate_D_p00_0_F10f01d0.TIF	ROS488_ICAM555_VECad647_placa4_Plate_D_p00_0_F10f01d2.TIF	label.ROS488_ICAM555_VECad647_placa4_Plate_D_p00_0_F10f01d0.TIF	ROS488_ICAM555_VECad647_placa4_Plate_D_p00_0_F10f01d1.TIF	ROS488_ICAM555_VECad647_placa4_Plate_D_p00_0_F10f01d3.TIF	0	0	0	0	0	458	1	1536	1536	1536	1536	1536	458	b'eLsScq2Isxntrw/WyCKjv+5maJBmYDjaXx/MxRmtomi0v07lKBrtsA+BSBrtsA/yCDKkUgSBWhR2AIKMml4='	0.0359996072947979	0.07574823498725891	0.07677686214447021	0.023721963	0.00561098	0.027360782	0.42852277	0.7154	0.44816118	0.06873660782972972
-1	-1	-1	-1	-1	481.0	0.0	0.0	2.15625	0.0	0.953125	48.03125	0.8125	0.03125	0.015625	0.015625	2.453125	0.34375	0.953125	0.125	0.109375	ROS488_ICAM555_VECad647_placa4_Plate_D_p00_0_F10f02d0.TIF	ROS488_ICAM555_VECad647_placa4_Plate_D_p00_0_F10f02d2.TIF	label.ROS488_ICAM555_VECad647_placa4_Plate_D_p00_0_F10f02d0.TIF	ROS488_ICAM555_VECad647_placa4_Plate_D_p00_0_F10f02d1.TIF	ROS488_ICAM555_VECad647_placa4_Plate_D_p00_0_F10f02d3.TIF	0	0	0	0	0	459	1	1536	1536	1536	1536	1536	459	b'eLsScq2Isxntrw/WyCKjv+5maJBmYDTaXx/MxRmtomi0v07lKBrtsA+BSBrtsA/yCDKkUgSBWhR2AJRzmmM='	0.0359996072947979	0.07574823498725891	0.07063803821802139	0.018416476	0.008416466	0.025694124	0.42852277	0.7154	0.44816118	0.07084619998931885
-1	-1	-1	-1	-1	498.0	0.0	0.0	2.140625	0.0	0.921875	48.34375000000182	0.78125	0.015625	0.015625	0.015625	2.75	0.359375	0.96875	0.109375	0.125	ROS488_ICAM555_VECad647_placa4_Plate_D_p00_0_F10f03d0.TIF	ROS488_ICAM555_VECad647_placa4_Plate_D_p00_0_F10f03d2.TIF	label.ROS488_ICAM555_VECad647_placa4_Plate_D_p00_0_F10f03d0.TIF	ROS488_ICAM555_VECad647_placa4_Plate_D_p00_0_F10f03d1.TIF	ROS488_ICAM555_VECad647_placa4_Plate_D_p00_0_F10f03d3.TIF	0	0	0	0	0	460	1	1536	1536	1536	1536	1536	460	b'eLsScq2Isxntrw/WyCKjv+5maJBmYDzaXx/MxRmtomi0v07lKBrtsA+BSBrtsA/yCDKkUgSBWhR2AKZammg='	0.03963842988014221	0.07855372130870819	0.07677686214447021	0.03183294	0.008416474	0.03266628	0.42852277	0.7154	0.44816118	0.07639267047246297
-1	-1	-1	-1	-1	472.0	0.0	0.0	2.015625	0.0	0.9375	55.54687500000182	0.828125	0.015625	0.015625	0.015625	2.546875	0.375	0.953125	0.125	0.140625	ROS488_ICAM555_VECad647_placa4_Plate_D_p00_0_F10f04d0.TIF	ROS488_ICAM555_VECad647_placa4_Plate_D_p00_0_F10f04d2.TIF	label.ROS488_ICAM555_VECad647_placa4_Plate_D_p00_0_F10f04d0.TIF	ROS488_ICAM555_VECad647_placa4_Plate_D_p00_0_F10f04d1.TIF	ROS488_ICAM555_VECad647_placa4_Plate_D_p00_0_F10f04d3.TIF	0	0	0	0	0	461	1	1536	1536	1536	1536	1536	461	b'eLsScq2Isxntrw/WyCKjv+5maJBmYDLaXx/MxRmtomi0v07lKBrtsA+BSBrtsA/yCDKkUgSBWhR2ALhBmm0='	0.04047176241874695	0.08416470140218735	0.08655451238155365	0.022888623	0.0056109875	0.032666266	0.42852277	0.7154	0.44816118	0.07069157560666402
-1	-1	-1	-1	-1	572.0	0.0	0.0	2.03125	0.0	0.921875	52.78125	0.8125	0.015625	0.015625	0.015625	2.84375	0.359375	1.015625	0.109375	0.125	ROS488_ICAM555_VECad647_placa4_Plate_D_p00_0_F10f05d0.TIF	ROS488_ICAM555_VECad647_placa4_Plate_D_p00_0_F10f05d2.TIF	label.ROS488_ICAM555_VECad647_placa4_Plate_D_p00_0_F10f05d0.TIF	ROS488_ICAM555_VECad647_placa4_Plate_D_p00_0_F10f05d1.TIF	ROS488_ICAM555_VECad647_placa4_Plate_D_p00_0_F10f05d3.TIF	0	0	0	0	0	462	1	1536	1536	1536	1536	1536	462	b'eLsScq2Isxntrw/WyCKjv+5maJBmYDraXx/MxRmtomi0v07lKBrtsA+BSBrtsA/yCDKkUgSBWhR2AMoomnI='	0.03963842988014221	0.07855372130870819	0.07677686214447021	0.02652745	0.008416466	0.03183295	0.42852277	0.7154	0.44816118	0.07026433447996776
-1	-1	-1	-1	-1	508.0	0.0	0.0	2.0625	0.0	0.921875	52.875	0.828125	0.015625	0.015625	0.015625	2.640625	0.375	0.953125	0.109375	0.140625	ROS488_ICAM555_VECad647_placa4_Plate_D_p00_0_F10f06d0.TIF	ROS488_ICAM555_VECad647_placa4_Plate_D_p00_0_F10f06d2.TIF	label.ROS488_ICAM555_VECad647_placa4_Plate_D_p00_0_F10f06d0.TIF	ROS488_ICAM555_VECad647_placa4_Plate_D_p00_0_F10f06d1.TIF	ROS488_ICAM555_VECad647_placa4_Plate_D_p00_0_F10f06d3.TIF	0	0	0	0	0	463	1	1536	1536	1536	1536	1536	463	b'eLsScq2Isxntrw/WyCKjv+5maJBmYDbaXx/MxRmtomi0v07lKBrtsA+BSBrtsA/yCDKkUgSBWhR2ANwPmnc='	0.04047176241874695	0.08416470140218735	0.07677686214447021	0.02288863	0.0056109875	0.03183295	0.42852277	0.7154	0.44816118	0.07130949199199677
-1	-1	-1	-1	-1	523.0	0.0	0.0	2.078125	0.0	0.90625	47.328125	0.796875	0.015625	0.0	0.0	2.84375	0.34375	0.984375	0.125	0.140625	ROS488_ICAM555_VECad647_placa4_Plate_D_p00_0_F10f07d0.TIF	ROS488_ICAM555_VECad647_placa4_Plate_D_p00_0_F10f07d2.TIF	label.ROS488_ICAM555_VECad647_placa4_Plate_D_p00_0_F10f07d0.TIF	ROS488_ICAM555_VECad647_placa4_Plate_D_p00_0_F10f07d1.TIF	ROS488_ICAM555_VECad647_placa4_Plate_D_p00_0_F10f07d3.TIF	0	0	0	0	0	464	1	1536	1536	1536	1536	1536	464	b'eLsScq2Isxntrw/WyCKjv+5maJBmYD7aXx/MxRmtomi0v07lKBrtsA+BSBrtsA/yCDKkUgSBWhR2AO32mnw='	0.03963842988014221	0.07574823498725891	0.07677686214447021	0.03183294	0.008416466	0.032666266	0.42852277	0.7154	0.44816118	0.07582782705624898
-1	-1	-1	-1	-1	480.0	0.0	0.0	2.0625	0.0	0.984375	46.15625	0.796875	0.015625	0.0	0.0	2.5	0.34375	0.96875	0.109375	0.125	ROS488_ICAM555_VECad647_placa4_Plate_D_p00_0_F10f08d0.TIF	ROS488_ICAM555_VECad647_placa4_Plate_D_p00_0_F10f08d2.TIF	label.ROS488_ICAM555_VECad647_placa4_Plate_D_p00_0_F10f08d0.TIF	ROS488_ICAM555_VECad647_placa4_Plate_D_p00_0_F10f08d1.TIF	ROS488_ICAM555_VECad647_placa4_Plate_D_p00_0_F10f08d3.TIF	0	0	0	0	0	465	1	1536	1536	1536	1536	1536	465	b'eLsScq2Isxntrw/WyCKjv+5maJBmYDHaXx/MxRmtomi0v07lKBrtsA+BSBrtsA/yCDKkUgSBWhR2AP/dmoE='	0.03963842988014221	0.07855372130870819	0.0820823535323143	0.028194115	0.008416466	0.027360797	0.42852277	0.7154	0.44816118	0.07566911975542705
-1	-1	-1	-1	-1	474.0	0.0	0.0	2.046875	0.0	0.90625	45.375	0.828125	0.015625	0.0	0.0	2.546875	0.375	1.0	0.109375	0.140625	ROS488_ICAM555_VECad647_placa4_Plate_D_p00_0_F10f09d0.TIF	ROS488_ICAM555_VECad647_placa4_Plate_D_p00_0_F10f09d2.TIF	label.ROS488_ICAM555_VECad647_placa4_Plate_D_p00_0_F10f09d0.TIF	ROS488_ICAM555_VECad647_placa4_Plate_D_p00_0_F10f09d1.TIF	ROS488_ICAM555_VECad647_placa4_Plate_D_p00_0_F10f09d3.TIF	0	0	0	0	0	466	1	1536	1536	1536	1536	1536	466	b'eLsScq2Isxntrw/WyCKjv+5maJBmYDnaXx/MxRmtomi0v07lKBrtsA+BSBrtsA/yCDKkUgSBWhR2ABHTmoY='	0.04130509868264198	0.07855372130870819	0.08655451238155365	0.027360797	0.008416474	0.032666266	0.42852277	0.7154	0.44816118	0.0752362310886383
-1	-1	-1	-1	-1	447.0	0.0	0.0	2.015625	0.0	0.9375	50.734375	0.78125	0.015625	0.015625	0.0	2.515625	0.359375	0.953125	0.109375	0.125	ROS488_ICAM555_VECad647_placa4_Plate_D_p00_0_F10f10d0.TIF	ROS488_ICAM555_VECad647_placa4_Plate_D_p00_0_F10f10d2.TIF	label.ROS488_ICAM555_VECad647_placa4_Plate_D_p00_0_F10f10d0.TIF	ROS488_ICAM555_VECad647_placa4_Plate_D_p00_0_F10f10d1.TIF	ROS488_ICAM555_VECad647_placa4_Plate_D_p00_0_F10f10d3.TIF	0	0	0	0	0	467	1	1536	1536	1536	1536	1536	467	b'eLsScq2Isxntrw/WyCKjv+5maJBmONpfH9TFGa2iaLS/TuUoGu2wD4FIGu2wD/IIMqRSBIFaFHYAgpGaXg=='	0.03516627475619316	0.07574823498725891	0.07594352960586548	0.019249808	0.008416466	0.02736079	0.42852277	0.7154	0.44816118	0.06464185317357381
-1	-1	-1	-1	-1	501.0	0.0	0.0	2.046875	0.0	0.890625	49.015625	0.796875	0.015625	0.015625	0.015625	2.609375	0.359375	0.953125	0.109375	0.140625	ROS488_ICAM555_VECad647_placa4_Plate_D_p00_0_F10f11d0.TIF	ROS488_ICAM555_VECad647_placa4_Plate_D_p00_0_F10f11d2.TIF	label.ROS488_ICAM555_VECad647_placa4_Plate_D_p00_0_F10f11d0.TIF	ROS488_ICAM555_VECad647_placa4_Plate_D_p00_0_F10f11d1.TIF	ROS488_ICAM555_VECad647_placa4_Plate_D_p00_0_F10f11d3.TIF	0	0	0	0	0	468	1	1536	1536	1536	1536	1536	468	b'eLsScq2Isxntrw/WyCKjv+5maJBmaDjaXx/MxRmtomi0v07lKBrtsA+BSBrtsA/yCDKkUgSBWhR2AJR4mmM='	0.04047176241874695	0.08416470140218735	0.08124902099370956	0.02652745	0.008416466	0.0363051	0.42852277	0.7154	0.44816118	0.07309672733147939
-1	-1	-1	-1	-1	102.0	0.0	0.0	2.0625	0.0	0.875	41.46875	0.828125	0.015625	0.015625	0.015625	0.953125	0.34375	0.9375	0.109375	0.140625	ROS488_ICAM555_VECad647_placa4_Plate_D_p00_0_F11f00d0.TIF	ROS488_ICAM555_VECad647_placa4_Plate_D_p00_0_F11f00d2.TIF	label.ROS488_ICAM555_VECad647_placa4_Plate_D_p00_0_F11f00d0.TIF	ROS488_ICAM555_VECad647_placa4_Plate_D_p00_0_F11f00d1.TIF	ROS488_ICAM555_VECad647_placa4_Plate_D_p00_0_F11f00d3.TIF	0	0	0	0	0	469	1	1536	1536	1536	1536	1536	469	b'eLsScq2Isxntrw/WyCKjv+5maDjaXx/kxRmtomi0v07lKBrtsA+BSBrtsA/yCDKkUgSBWhR2AIKbml4='	0.028194118291139603	0.07294274121522903	0.05919373035430908	0.004472155	0.00561098	0.006138824	0.42852277	0.7154	0.44816118	0.04063166926304499
-1	-1	-1	-1	-1	106.0	0.0	0.0	2.046875	0.0	0.890625	27.6875	0.8125	0.015625	0.015625	0.015625	0.96875	0.375	0.96875	0.109375	0.140625	ROS488_ICAM555_VECad647_placa4_Plate_D_p00_0_F11f01d0.TIF	ROS488_ICAM555_VECad647_placa4_Plate_D_p00_0_F11f01d2.TIF	label.ROS488_ICAM555_VECad647_placa4_Plate_D_p00_0_F11f01d0.TIF	ROS488_ICAM555_VECad647_placa4_Plate_D_p00_0_F11f01d1.TIF	ROS488_ICAM555_VECad647_placa4_Plate_D_p00_0_F11f01d3.TIF	0	0	0	0	0	470	1	1536	1536	1536	1536	1536	470	b'eLsScq2Isxntrw/WyCKjv+5maJhmYDjaXx/MxRmtomi0v07lKBrtsA+BSBrtsA/yCDKkUgSBWhR2AJSCmmM='	0.029027452692389488	0.07294274121522903	0.06002706289291382	0.0044721533	0.00561098	0.0061388165	0.42852277	0.7154	0.44816118	0.04087452838818232
-1	-1	-1	-1	-1	77.0	0.0	0.0	2.03125	0.0	0.90625	29.546875	0.828125	0.015625	0.015625	0.015625	0.890625	0.359375	0.953125	0.109375	0.140625	ROS488_ICAM555_VECad647_placa4_Plate_D_p00_0_F11f02d0.TIF	ROS488_ICAM555_VECad647_placa4_Plate_D_p00_0_F11f02d2.TIF	label.ROS488_ICAM555_VECad647_placa4_Plate_D_p00_0_F11f02d0.TIF	ROS488_ICAM555_VECad647_placa4_Plate_D_p00_0_F11f02d1.TIF	ROS488_ICAM555_VECad647_placa4_Plate_D_p00_0_F11f02d3.TIF	0	0	0	0	0	471	1	1536	1536	1536	1536	1536	471	b'eLsScq2Isxntrw/WyCKjv+5maJhmYDTaXx/MxRmtomi0v07lKBrtsA+BSBrtsA/yCDKkUgSBWhR2AKZpmmg='	0.029027452692389488	0.07574823498725891	0.060860395431518555	0.0036388189	0.00561098	0.005305499	0.42852277	0.7154	0.44816118	0.040317667027314506
-1	-1	-1	-1	-1	83.0	0.0	0.0	2.046875	0.0	0.890625	26.140625	0.828125	0.015625	0.015625	0.015625	0.890625	0.34375	0.953125	0.109375	0.125	ROS488_ICAM555_VECad647_placa4_Plate_D_p00_0_F11f03d0.TIF	ROS488_ICAM555_VECad647_placa4_Plate_D_p00_0_F11f03d2.TIF	label.ROS488_ICAM555_VECad647_placa4_Plate_D_p00_0_F11f03d0.TIF	ROS488_ICAM555_VECad647_placa4_Plate_D_p00_0_F11f03d1.TIF	ROS488_ICAM555_VECad647_placa4_Plate_D_p00_0_F11f03d3.TIF	0	0	0	0	0	472	1	1536	1536	1536	1536	1536	472	b'eLsScq2Isxntrw/WyCKjv+5maJhmYDzaXx/MxRmtomi0v07lKBrtsA+BSBrtsA/yCDKkUgSBWhR2ALhQmm0='	0.029027452692389488	0.07574823498725891	0.06002706289291382	0.0036388189	0.0056109875	0.005305499	0.42852277	0.7154	0.44816118	0.040443221728006996
-1	-1	-1	-1	-1	127.0	0.0	0.0	2.0	0.0	0.890625	29.5	0.90625	0.015625	0.015625	0.015625	1.203125	0.421875	1.0625	0.125	0.140625	ROS488_ICAM555_VECad647_placa4_Plate_D_p00_0_F11f04d0.TIF	ROS488_ICAM555_VECad647_placa4_Plate_D_p00_0_F11f04d2.TIF	label.ROS488_ICAM555_VECad647_placa4_Plate_D_p00_0_F11f04d0.TIF	ROS488_ICAM555_VECad647_placa4_Plate_D_p00_0_F11f04d1.TIF	ROS488_ICAM555_VECad647_placa4_Plate_D_p00_0_F11f04d3.TIF	0	0	0	0	0	473	1	1536	1536	1536	1536	1536	473	b'eLsScq2Isxntrw/WyCKjv+5maJhmYDLaXx/MxRmtomi0v07lKBrtsA+BSBrtsA/yCDKkUgSBWhR2AMo3mnI='	0.03349960595369339	0.08697019517421722	0.06449921429157257	0.0053054877	0.0056109726	0.006138824	0.42852277	0.7154	0.44816118	0.04538089533646902
-1	-1	-1	-1	-1	137.0	0.0	0.0	2.078125	0.0	0.984375	31.3125	0.828125	0.015625	0.015625	0.015625	1.140625	0.375	0.953125	0.109375	0.15625	ROS488_ICAM555_VECad647_placa4_Plate_D_p00_0_F11f05d0.TIF	ROS488_ICAM555_VECad647_placa4_Plate_D_p00_0_F11f05d2.TIF	label.ROS488_ICAM555_VECad647_placa4_Plate_D_p00_0_F11f05d0.TIF	ROS488_ICAM555_VECad647_placa4_Plate_D_p00_0_F11f05d1.TIF	ROS488_ICAM555_VECad647_placa4_Plate_D_p00_0_F11f05d3.TIF	0	0	0	0	0	474	1	1536	1536	1536	1536	1536	474	b'eLsScq2Isxntrw/WyCKjv+5maJhmYDraXx/MxRmtomi0v07lKBrtsA+BSBrtsA/yCDKkUgSBWhR2ANwemnc='	0.029860787093639374	0.07855372130870819	0.06002706289291382	0.0053054877	0.00561098	0.0061388165	0.42852277	0.7154	0.44816118	0.04409117499987284
-1	-1	-1	-1	-1	168.0	0.0	0.0	2.015625	0.0	0.9375	32.5	0.859375	0.015625	0.015625	0.015625	1.28125	0.359375	0.953125	0.109375	0.140625	ROS488_ICAM555_VECad647_placa4_Plate_D_p00_0_F11f06d0.TIF	ROS488_ICAM555_VECad647_placa4_Plate_D_p00_0_F11f06d2.TIF	label.ROS488_ICAM555_VECad647_placa4_Plate_D_p00_0_F11f06d0.TIF	ROS488_ICAM555_VECad647_placa4_Plate_D_p00_0_F11f06d1.TIF	ROS488_ICAM555_VECad647_placa4_Plate_D_p00_0_F11f06d3.TIF	0	0	0	0	0	475	1	1536	1536	1536	1536	1536	475	b'eLsScq2Isxntrw/WyCKjv+5maJhmYDbaXx/MxRmtomi0v07lKBrtsA+BSBrtsA/yCDKkUgSBWhR2AO4Fmnw='	0.03516627475619316	0.0897756889462471	0.06616587936878204	0.0053054877	0.00561098	0.0061388314	0.42852277	0.7154	0.44816118	0.05282128353913625
-1	-1	-1	-1	-1	120.0	0.0	0.0	2.03125	0.0	0.90625	27.375	0.84375	0.015625	0.015625	0.015625	1.078125	0.359375	0.9375	0.109375	0.140625	ROS488_ICAM555_VECad647_placa4_Plate_D_p00_0_F11f07d0.TIF	ROS488_ICAM555_VECad647_placa4_Plate_D_p00_0_F11f07d2.TIF	label.ROS488_ICAM555_VECad647_placa4_Plate_D_p00_0_F11f07d0.TIF	ROS488_ICAM555_VECad647_placa4_Plate_D_p00_0_F11f07d1.TIF	ROS488_ICAM555_VECad647_placa4_Plate_D_p00_0_F11f07d3.TIF	0	0	0	0	0	476	1	1536	1536	1536	1536	1536	476	b'eLsScq2Isxntrw/WyCKjv+5maJhmYD7aXx/MxRmtomi0v07lKBrtsA+BSBrtsA/yCDKkUgSBWhR2AP/smoE='	0.029860787093639374	0.08135921508073807	0.060860395431518555	0.0053054877	0.0056109875	0.0061388165	0.42852277	0.7154	0.44816118	0.046251386404037476
-1	-1	-1	-1	-1	101.0	0.0	0.0	1.984375	0.0	0.890625	28.1875	0.859375	0.015625	0.015625	0.015625	0.953125	0.359375	0.953125	0.109375	0.125	ROS488_ICAM555_VECad647_placa4_Plate_D_p00_0_F11f08d0.TIF	ROS488_ICAM555_VECad647_placa4_Plate_D_p00_0_F11f08d2.TIF	label.ROS488_ICAM555_VECad647_placa4_Plate_D_p00_0_F11f08d0.TIF	ROS488_ICAM555_VECad647_placa4_Plate_D_p00_0_F11f08d1.TIF	ROS488_ICAM555_VECad647_placa4_Plate_D_p00_0_F11f08d3.TIF	0	0	0	0	0	477	1	1536	1536	1536	1536	1536	477	b'eLsScq2Isxntrw/WyCKjv+5maJhmYDHaXx/MxRmtomi0v07lKBrtsA+BSBrtsA/yCDKkUgSBWhR2ABHimoY='	0.029027452692389488	0.07574823498725891	0.06002706289291382	0.0053054877	0.00561098	0.0061388165	0.42852277	0.7154	0.44816118	0.04255497455596924
-1	-1	-1	-1	-1	98.0	0.0	0.0	2.015625	0.0	0.921875	25.546875	0.828125	0.015625	0.015625	0.015625	0.9375	0.34375	0.9375	0.109375	0.140625	ROS488_ICAM555_VECad647_placa4_Plate_D_p00_0_F11f09d0.TIF	ROS488_ICAM555_VECad647_placa4_Plate_D_p00_0_F11f09d2.TIF	label.ROS488_ICAM555_VECad647_placa4_Plate_D_p00_0_F11f09d0.TIF	ROS488_ICAM555_VECad647_placa4_Plate_D_p00_0_F11f09d1.TIF	ROS488_ICAM555_VECad647_placa4_Plate_D_p00_0_F11f09d3.TIF	0	0	0	0	0	478	1	1536	1536	1536	1536	1536	478	b'eLsScq2Isxntrw/WyCKjv+5maJhmYDnaXx/MxRmtomi0v07lKBrtsA+BSBrtsA/yCDKkUgSBWhR2ACPJmos='	0.029860787093639374	0.07855372130870819	0.06449921429157257	0.0053054877	0.0056109875	0.006138824	0.42852277	0.7154	0.44816118	0.04339116315046946
-1	-1	-1	-1	-1	100.0	0.0	0.0	2.0	0.0	0.890625	26.6875	0.828125	0.015625	0.015625	0.015625	0.96875	0.34375	0.953125	0.109375	0.125	ROS488_ICAM555_VECad647_placa4_Plate_D_p00_0_F11f10d0.TIF	ROS488_ICAM555_VECad647_placa4_Plate_D_p00_0_F11f10d2.TIF	label.ROS488_ICAM555_VECad647_placa4_Plate_D_p00_0_F11f10d0.TIF	ROS488_ICAM555_VECad647_placa4_Plate_D_p00_0_F11f10d1.TIF	ROS488_ICAM555_VECad647_placa4_Plate_D_p00_0_F11f10d3.TIF	0	0	0	0	0	479	1	1536	1536	1536	1536	1536	479	b'eLsScq2Isxntrw/WyCKjv+5maJhmONpfH9TFGa2iaLS/TuUoGu2wD4FIGu2wD/IIMqRSBIFaFHYAlIeaYw=='	0.029027452692389488	0.07294274121522903	0.06002706289291382	0.0044721533	0.00561098	0.0061388165	0.42852277	0.7154	0.44816118	0.04121974358956019
-1	-1	-1	-1	-1	100.0	0.0	0.0	2.0625	0.0	0.90625	20.8125	0.828125	0.015625	0.015625	0.015625	0.921875	0.34375	0.953125	0.109375	0.140625	ROS488_ICAM555_VECad647_placa4_Plate_D_p00_0_F11f11d0.TIF	ROS488_ICAM555_VECad647_placa4_Plate_D_p00_0_F11f11d2.TIF	label.ROS488_ICAM555_VECad647_placa4_Plate_D_p00_0_F11f11d0.TIF	ROS488_ICAM555_VECad647_placa4_Plate_D_p00_0_F11f11d1.TIF	ROS488_ICAM555_VECad647_placa4_Plate_D_p00_0_F11f11d3.TIF	0	0	0	0	0	480	1	1536	1536	1536	1536	1536	480	b'eLsScq2Isxntrw/WyCKjv+5maJhmaDjaXx/MxRmtomi0v07lKBrtsA+BSBrtsA/yCDKkUgSBWhR2AKZummg='	0.03349960595369339	0.08416470140218735	0.06533254683017731	0.004472155	0.008416466	0.010610983	0.42852277	0.7154	0.44816118	0.04491342604160309
[truncated: 137 more columns]
