# Supplementary material for: Integrated systems biology approach identifies gene targets for endothelial dysfunction
Source: Mol Syst Biol. 2023 Nov 30;19(12):e11462. doi: 10.15252/msb.202211462 (PMC10698507; doi:10.15252/msb.202211462)
Supplement: Supplementary file 5 — Dataset EV2 [file MSB-19-e11462-s016.zip › Dataset_EV1/Placas_Well_Maps_for_all_plates.xlsx]

## Sheet: Well_Maps
		HAEC#6			Gelatin 0.1% em uma outra placa.
	154333
	1	2	3	4	5	6	7	8	9	10	11	12
A
B		CONTROL	ATF3	CONTROL	CXCL12	DRAM1	ICAM1	FOS	HBEGF	HRH1	IRF2	EGLN1
C		CONTROL	B4GAL1	ANGPT2	CXCL2	CFB	EGLN3	FOSB	HEY1	CONTROL	ISG20
D		ICAM1	BCL3	CHD5	NTpool	DUSP1	EGR1	FOSL2	HGF	IFNGR1	CONTROL
E		ICAM1	BCL6	CEBPD	CXCL8	DUSP6	CONTROL	GJA1	HIF1A	IGFBP1	ITGAV
F		CHD5	CCL2	CSF1	PLK1	CONTROL	ETS1	HAS2	CHD5	IL6	ICAM1
G		CHD5	CCL20	CSF2	CXCR4	EDN1	F3	CONTROL	HMOX1	IRF1	ITGB8
H		Cells	Cells
		No IL-1beta + OXPAPC
	154337
	1	2	3	4	5	6	7	8	9	10	11	12
A
B		Control	JUN	Control	NOX4	NRIP1	ICAM1	RUNX1	SLC7A5	STAT5A	UGCG
C		Control	JUNB	NFIL3	NQO1	CFB	POU2F2	SALL4	SOCS1	Control	UPP1
D		ICAM1	KLF4	CHD5	Control	PCSK1	PTGS2	SERPINE1	SOD2	TGIF1	Control
E		ICAM1	LDLR	NFKB1	NR4A2	PFKFB3	Control	SLC19A2	SOX4	TNFAIP3	VEGFA
F		CHD5	MAFG	NFKBIZ	PLK1	Control	RHOB	SLC7A1	CHD5	TNIP3	ICAM1
G		CHD5	NAMPT	NKX3-1	NR4A3	PLAU	RIPK2	Control	ST6GAL1	TRAF1	EGLN2
H		Cells	Cells
