# Supplementary material for: Integrated systems biology approach identifies gene targets for endothelial dysfunction
Source: Mol Syst Biol. 2023 Nov 30;19(12):e11462. doi: 10.15252/msb.202211462 (PMC10698507; doi:10.15252/msb.202211462)
Supplement: Supplementary file 5 — Dataset EV2 [file MSB-19-e11462-s016.zip › Dataset_EV1/2023-05-10_HAEC_siRNA_EGLN_family_placa2_Image.csv]

Channel_dapi	Channel_icam	Channel_nuclei_mask	Channel_ros	Channel_vecad	Count_cells	ExecutionTime_01Images	ExecutionTime_02Metadata	ExecutionTime_03NamesAndTypes	ExecutionTime_04Groups	ExecutionTime_05ImageMath	ExecutionTime_06RunCellpose	ExecutionTime_07MeasureImageIntensity	ExecutionTime_08ImageMath	ExecutionTime_09ImageMath	ExecutionTime_10ImageMath	ExecutionTime_11MeasureObjectIntensity	ExecutionTime_12GrayToColor	ExecutionTime_13RescaleIntensity	ExecutionTime_14OverlayOutlines	ExecutionTime_15SaveImages	FileName_dapi	FileName_icam	FileName_nuclei_mask	FileName_ros	FileName_vecad	Frame_dapi	Frame_icam	Frame_nuclei_mask	Frame_ros	Frame_vecad	Group_Index	Group_Number	Height_dapi	Height_icam	Height_nuclei_mask	Height_ros	Height_vecad	ImageNumber	ImageSet_ImageSet	Intensity_LowerQuartileIntensity_icam	Intensity_LowerQuartileIntensity_ros	Intensity_LowerQuartileIntensity_vecad	Intensity_MADIntensity_icam	Intensity_MADIntensity_ros	Intensity_MADIntensity_vecad	Intensity_MaxIntensity_icam	Intensity_MaxIntensity_ros	Intensity_MaxIntensity_vecad	Intensity_MeanIntensity_icam
-1	-1	-1	-1	-1	270.0	0.0	0.0	2.65625	0.0	0.859375	29.515625	0.796875	0.015625	0.015625	0.015625	2.25	0.328125	0.921875	0.109375	0.1875	ROS488_ICAM555_VECad647_placa2__Plate_D_p00_0_C02f00d0.TIF	ROS488_ICAM555_VECad647_placa2__Plate_D_p00_0_C02f00d2.TIF	label.ROS488_ICAM555_VECad647_placa2__Plate_D_p00_0_C02f00d0.TIF	ROS488_ICAM555_VECad647_placa2__Plate_D_p00_0_C02f00d1.TIF	ROS488_ICAM555_VECad647_placa2__Plate_D_p00_0_C02f00d3.TIF	0	0	0	0	0	1	1	1536	1536	1536	1536	1536	1	b'eLvambXDsxntxQ/a+BrtxQ+ZqBokkTTai6d6JI1244dENI124wd9FBlSKYpAbQs7AOxYnfE='	0.045777253806591034	0.08416470140218735	0.04941608011722565	0.027360782	0.008416466	0.016749807	0.42852277	0.7154	0.44816118	0.07953351736068726
-1	-1	-1	-1	-1	291.0	0.0	0.0	2.625	0.0	0.890625	47.5	0.765625	0.015625	0.015625	0.0	2.078125	0.3125	0.9375	0.109375	0.171875	ROS488_ICAM555_VECad647_placa2__Plate_D_p00_0_C02f01d0.TIF	ROS488_ICAM555_VECad647_placa2__Plate_D_p00_0_C02f01d2.TIF	label.ROS488_ICAM555_VECad647_placa2__Plate_D_p00_0_C02f01d0.TIF	ROS488_ICAM555_VECad647_placa2__Plate_D_p00_0_C02f01d1.TIF	ROS488_ICAM555_VECad647_placa2__Plate_D_p00_0_C02f01d3.TIF	0	0	0	0	0	2	1	1536	1536	1536	1536	1536	2	b'eLvambXDsxntxQ/a+CK7F2842osf1KUazSJptBdP9Uga7cYPiWga7cYP+igypFIUgdoWdgD+U532'	0.045777253806591034	0.08135921508073807	0.04941608011722565	0.022055298	0.0056109875	0.015083142	0.42852277	0.7154	0.44816118	0.07635473708311717
-1	-1	-1	-1	-1	246.0	0.0	0.0	2.125	0.0	0.890625	32.484375	0.8125	0.015625	0.03125	0.015625	2.171875	0.328125	0.90625	0.109375	0.125	ROS488_ICAM555_VECad647_placa2__Plate_D_p00_0_C02f02d0.TIF	ROS488_ICAM555_VECad647_placa2__Plate_D_p00_0_C02f02d2.TIF	label.ROS488_ICAM555_VECad647_placa2__Plate_D_p00_0_C02f02d0.TIF	ROS488_ICAM555_VECad647_placa2__Plate_D_p00_0_C02f02d1.TIF	ROS488_ICAM555_VECad647_placa2__Plate_D_p00_0_C02f02d3.TIF	0	0	0	0	0	3	1	1536	1536	1536	1536	1536	3	b'eLvambXDsxntxQ/a+CK7F2802osf1KUazSJptBdP9Uga7cYPiWga7cYP+igypFIUgdoWdgAQXZ37'	0.045777253806591034	0.08416470140218735	0.04941608011722565	0.025694113	0.0056109875	0.015083142	0.42852277	0.7154	0.44816118	0.083787868420283
-1	-1	-1	-1	-1	245.0	0.0	0.0	1.984375	0.0	0.859375	29.0625	0.78125	0.015625	0.015625	0.015625	2.03125	0.3125	0.921875	0.109375	0.125	ROS488_ICAM555_VECad647_placa2__Plate_D_p00_0_C02f03d0.TIF	ROS488_ICAM555_VECad647_placa2__Plate_D_p00_0_C02f03d2.TIF	label.ROS488_ICAM555_VECad647_placa2__Plate_D_p00_0_C02f03d0.TIF	ROS488_ICAM555_VECad647_placa2__Plate_D_p00_0_C02f03d1.TIF	ROS488_ICAM555_VECad647_placa2__Plate_D_p00_0_C02f03d3.TIF	0	0	0	0	0	4	1	1536	1536	1536	1536	1536	4	b'eLvambXDsxntxQ/a+CK7F2882osf1KUazSJptBdP9Uga7cYPiWga7cYP+igypFIUgdoWdgAiWJ4A'	0.0449439212679863	0.08135921508073807	0.04858274757862091	0.021221958	0.0056109875	0.012277648	0.42852277	0.7154	0.44816118	0.08102778096993764
-1	-1	-1	-1	-1	177.0	0.0	0.0	2.0	0.0	0.890625	34.78125	0.75	0.015625	0.015625	0.015625	1.71875	0.328125	0.921875	0.109375	0.125	ROS488_ICAM555_VECad647_placa2__Plate_D_p00_0_C02f04d0.TIF	ROS488_ICAM555_VECad647_placa2__Plate_D_p00_0_C02f04d2.TIF	label.ROS488_ICAM555_VECad647_placa2__Plate_D_p00_0_C02f04d0.TIF	ROS488_ICAM555_VECad647_placa2__Plate_D_p00_0_C02f04d1.TIF	ROS488_ICAM555_VECad647_placa2__Plate_D_p00_0_C02f04d3.TIF	0	0	0	0	0	5	1	1536	1536	1536	1536	1536	5	b'eLvambXDsxntxQ/a+CK7F28y2osf1KUazSJptBdP9Uga7cYPiWga7cYP+igypFIUgdoWdgA0U54F'	0.04130509868264198	0.09258118271827698	0.0449439212679863	0.011444315	0.00561098	0.00977765	0.42852277	0.7154	0.44816118	0.0716757873694102
-1	-1	-1	-1	-1	263.0	0.0	0.0	1.953125	0.0	0.859375	37.96875	0.78125	0.015625	0.015625	0.015625	2.109375	0.328125	0.921875	0.09375	0.109375	ROS488_ICAM555_VECad647_placa2__Plate_D_p00_0_C02f05d0.TIF	ROS488_ICAM555_VECad647_placa2__Plate_D_p00_0_C02f05d2.TIF	label.ROS488_ICAM555_VECad647_placa2__Plate_D_p00_0_C02f05d0.TIF	ROS488_ICAM555_VECad647_placa2__Plate_D_p00_0_C02f05d1.TIF	ROS488_ICAM555_VECad647_placa2__Plate_D_p00_0_C02f05d3.TIF	0	0	0	0	0	6	1	1536	1536	1536	1536	1536	6	b'eLvambXDsxntxQ/a+CK7F2862osf1KUazSJptBdP9Uga7cYPiWga7cYP+igypFIUgdoWdgBGTp4K'	0.04130509868264198	0.08697019517421722	0.04858274757862091	0.021221962	0.0056109875	0.015916474	0.42852277	0.7154	0.44816118	0.07646156847476959
-1	-1	-1	-1	-1	199.0	0.0	0.0	2.046875	0.0	0.875	37.265625	0.78125	0.015625	0.015625	0.015625	1.6875	0.328125	0.921875	0.109375	0.125	ROS488_ICAM555_VECad647_placa2__Plate_D_p00_0_C02f06d0.TIF	ROS488_ICAM555_VECad647_placa2__Plate_D_p00_0_C02f06d2.TIF	label.ROS488_ICAM555_VECad647_placa2__Plate_D_p00_0_C02f06d0.TIF	ROS488_ICAM555_VECad647_placa2__Plate_D_p00_0_C02f06d1.TIF	ROS488_ICAM555_VECad647_placa2__Plate_D_p00_0_C02f06d3.TIF	0	0	0	0	0	7	1	1536	1536	1536	1536	1536	7	b'eLvambXDsxntxQ/a+CK7F2822osf1KUazSJptBdP9Uga7cYPiWga7cYP+igypFIUgdoWdgBYSZ4P'	0.0449439212679863	0.09538666903972626	0.0449439212679863	0.013110984	0.00561098	0.010610983	0.42852277	0.7154	0.44816118	0.07614520688851674
-1	-1	-1	-1	-1	259.0	0.0	0.0	1.96875	0.0	0.859375	38.953125	0.78125	0.015625	0.015625	0.015625	2.296875	0.328125	0.96875	0.109375	0.125	ROS488_ICAM555_VECad647_placa2__Plate_D_p00_0_C02f07d0.TIF	ROS488_ICAM555_VECad647_placa2__Plate_D_p00_0_C02f07d2.TIF	label.ROS488_ICAM555_VECad647_placa2__Plate_D_p00_0_C02f07d0.TIF	ROS488_ICAM555_VECad647_placa2__Plate_D_p00_0_C02f07d1.TIF	ROS488_ICAM555_VECad647_placa2__Plate_D_p00_0_C02f07d3.TIF	0	0	0	0	0	8	1	1536	1536	1536	1536	1536	8	b'eLvambXDsxntxQ/a+CK7F28+2osf1KUazSJptBdP9Uga7cYPiWga7cYP+igypFIUgdoWdgBqRJ4U'	0.04661059007048607	0.08697019517421722	0.04858274757862091	0.03349961	0.008416466	0.019555293	0.42852277	0.7154	0.44816118	0.09235861897468567
-1	-1	-1	-1	-1	261.0	0.0	0.0	1.984375	0.0	0.890625	45.640625	0.765625	0.015625	0.015625	0.015625	2.046875	0.328125	0.953125	0.109375	0.140625	ROS488_ICAM555_VECad647_placa2__Plate_D_p00_0_C02f08d0.TIF	ROS488_ICAM555_VECad647_placa2__Plate_D_p00_0_C02f08d2.TIF	label.ROS488_ICAM555_VECad647_placa2__Plate_D_p00_0_C02f08d0.TIF	ROS488_ICAM555_VECad647_placa2__Plate_D_p00_0_C02f08d1.TIF	ROS488_ICAM555_VECad647_placa2__Plate_D_p00_0_C02f08d3.TIF	0	0	0	0	0	9	1	1536	1536	1536	1536	1536	9	b'eLvambXDsxntxQ/a+CK7F28x2osf1KUazSJptBdP9Uga7cYPiWga7cYP+igypFIUgdoWdgB8P54Z'	0.045777253806591034	0.08697019517421722	0.04941608011722565	0.02652745	0.008416466	0.015916474	0.42852277	0.7154	0.44816118	0.0879840354124705
-1	-1	-1	-1	-1	242.0	0.0	0.0	2.0	0.0	0.890625	38.96875	0.78125	0.015625	0.015625	0.015625	2.171875	0.328125	0.9375	0.109375	0.125	ROS488_ICAM555_VECad647_placa2__Plate_D_p00_0_C02f09d0.TIF	ROS488_ICAM555_VECad647_placa2__Plate_D_p00_0_C02f09d2.TIF	label.ROS488_ICAM555_VECad647_placa2__Plate_D_p00_0_C02f09d0.TIF	ROS488_ICAM555_VECad647_placa2__Plate_D_p00_0_C02f09d1.TIF	ROS488_ICAM555_VECad647_placa2__Plate_D_p00_0_C02f09d3.TIF	0	0	0	0	0	10	1	1536	1536	1536	1536	1536	10	b'eLvambXDsxntxQ/a+CK7F2852osf1KUazSJptBdP9Uga7cYPiWga7cYP+igypFIUgdoWdgCOOp4e'	0.05024941265583038	0.09538666903972626	0.05024941265583038	0.023721963	0.008416466	0.015916474	0.42852277	0.7154	0.44816118	0.08922603726387024
-1	-1	-1	-1	-1	256.0	0.0	0.0	2.0	0.0	0.890625	44.875	0.765625	0.015625	0.015625	0.015625	2.046875	0.328125	0.9375	0.109375	0.125	ROS488_ICAM555_VECad647_placa2__Plate_D_p00_0_C02f10d0.TIF	ROS488_ICAM555_VECad647_placa2__Plate_D_p00_0_C02f10d2.TIF	label.ROS488_ICAM555_VECad647_placa2__Plate_D_p00_0_C02f10d0.TIF	ROS488_ICAM555_VECad647_placa2__Plate_D_p00_0_C02f10d1.TIF	ROS488_ICAM555_VECad647_placa2__Plate_D_p00_0_C02f10d3.TIF	0	0	0	0	0	11	1	1536	1536	1536	1536	1536	11	b'eLvambXDsxntxQ/a+CK3F2842osf3KUazSJptBdP9Uga7cYPiWga7cYP+igypFIUgdoWdgD+WJ32'	0.045777253806591034	0.08135921508073807	0.04941608011722565	0.02205529	0.0056109875	0.015916467	0.42852277	0.7154	0.44816118	0.07834778726100922
-1	-1	-1	-1	-1	219.0	0.0	0.0	1.984375	0.0	0.859375	33.796875	0.796875	0.015625	0.015625	0.015625	1.953125	0.34375	0.921875	0.109375	0.125	ROS488_ICAM555_VECad647_placa2__Plate_D_p00_0_C02f11d0.TIF	ROS488_ICAM555_VECad647_placa2__Plate_D_p00_0_C02f11d2.TIF	label.ROS488_ICAM555_VECad647_placa2__Plate_D_p00_0_C02f11d0.TIF	ROS488_ICAM555_VECad647_placa2__Plate_D_p00_0_C02f11d1.TIF	ROS488_ICAM555_VECad647_placa2__Plate_D_p00_0_C02f11d3.TIF	0	0	0	0	0	12	1	1536	1536	1536	1536	1536	12	b'eLvambXDsxntxQ/a+CK3F29oONqLH9SlGs0iabQXT/VIGu3GD4loGu3GD/ooMqRSFIHaFnYAEGKd+w=='	0.045777253806591034	0.08697019517421722	0.04941608011722565	0.016749807	0.0056109875	0.011444315	0.42852277	0.7154	0.44816118	0.07869539658228557
-1	-1	-1	-1	-1	732.0	0.0	0.0	1.96875	0.0	0.875	56.3125	0.796875	0.015625	0.015625	0.015625	3.40625	0.328125	0.953125	0.140625	0.140625	ROS488_ICAM555_VECad647_placa2__Plate_D_p00_0_C03f00d0.TIF	ROS488_ICAM555_VECad647_placa2__Plate_D_p00_0_C03f00d2.TIF	label.ROS488_ICAM555_VECad647_placa2__Plate_D_p00_0_C03f00d0.TIF	ROS488_ICAM555_VECad647_placa2__Plate_D_p00_0_C03f00d1.TIF	ROS488_ICAM555_VECad647_placa2__Plate_D_p00_0_C03f00d3.TIF	0	0	0	0	0	13	1	1536	1536	1536	1536	1536	13	b'eLvambXDsxntxQ/a+CKvF2882osf7KUazSJptBdP9Uga7cYPiWga7cYP+igypFIUgdoWdgD+Yp32'	0.0449439212679863	0.08135921508073807	0.07594352960586548	0.012277648	0.0056109875	0.016749807	0.42852277	0.7154	0.44816118	0.060784692565600075
-1	-1	-1	-1	-1	756.0	0.0	0.0	1.96875	0.0	0.875	54.953125	0.78125	0.015625	0.015625	0.015625	3.296875	0.34375	0.953125	0.109375	0.125	ROS488_ICAM555_VECad647_placa2__Plate_D_p00_0_C03f01d0.TIF	ROS488_ICAM555_VECad647_placa2__Plate_D_p00_0_C03f01d2.TIF	label.ROS488_ICAM555_VECad647_placa2__Plate_D_p00_0_C03f01d0.TIF	ROS488_ICAM555_VECad647_placa2__Plate_D_p00_0_C03f01d1.TIF	ROS488_ICAM555_VECad647_placa2__Plate_D_p00_0_C03f01d3.TIF	0	0	0	0	0	14	1	1536	1536	1536	1536	1536	14	b'eLvambXDsxntxQ/a+CKvF2+cZmA42osf1KUazSJptBdP9Uga7cYPiWga7cYP+igypFIUgdoWdgAQbJ37'	0.045777253806591034	0.08135921508073807	0.07594352960586548	0.012277648	0.0056109875	0.016749807	0.42852277	0.7154	0.44816118	0.06460221608479817
-1	-1	-1	-1	-1	680.0	0.0	0.0	1.9375	0.0	0.859375	54.15625	0.78125	0.015625	0.0	0.0	3.234375	0.328125	0.9375	0.109375	0.125	ROS488_ICAM555_VECad647_placa2__Plate_D_p00_0_C03f02d0.TIF	ROS488_ICAM555_VECad647_placa2__Plate_D_p00_0_C03f02d2.TIF	label.ROS488_ICAM555_VECad647_placa2__Plate_D_p00_0_C03f02d0.TIF	ROS488_ICAM555_VECad647_placa2__Plate_D_p00_0_C03f02d1.TIF	ROS488_ICAM555_VECad647_placa2__Plate_D_p00_0_C03f02d3.TIF	0	0	0	0	0	15	1	1536	1536	1536	1536	1536	15	b'eLvambXDsxntxQ/a+CKvF2+cZmA02osf1KUazSJptBdP9Uga7cYPiWga7cYP+igypFIUgdoWdgAiZ54A'	0.04661059007048607	0.08416470140218735	0.07511019706726074	0.015083138	0.0056109875	0.021221958	0.42852277	0.7154	0.44816118	0.06460570792357127
-1	-1	-1	-1	-1	659.0	0.0	0.0	1.984375	0.0	0.875	55.703125	0.78125	0.015625	0.015625	0.015625	3.140625	0.359375	0.921875	0.109375	0.125	ROS488_ICAM555_VECad647_placa2__Plate_D_p00_0_C03f03d0.TIF	ROS488_ICAM555_VECad647_placa2__Plate_D_p00_0_C03f03d2.TIF	label.ROS488_ICAM555_VECad647_placa2__Plate_D_p00_0_C03f03d0.TIF	ROS488_ICAM555_VECad647_placa2__Plate_D_p00_0_C03f03d1.TIF	ROS488_ICAM555_VECad647_placa2__Plate_D_p00_0_C03f03d3.TIF	0	0	0	0	0	16	1	1536	1536	1536	1536	1536	16	b'eLvambXDsxntxQ/a+CKvF2+cZmA82osf1KUazSJptBdP9Uga7cYPiWga7cYP+igypFIUgdoWdgA0Yp4F'	0.04661059007048607	0.08416470140218735	0.07147137820720673	0.015916474	0.0056109875	0.020388633	0.42852277	0.7154	0.44816118	0.06491783758004506
-1	-1	-1	-1	-1	668.0	0.0	0.0	1.96875	0.0	0.859375	54.5	0.8125	0.015625	0.015625	0.015625	3.15625	0.34375	0.9375	0.125	0.140625	ROS488_ICAM555_VECad647_placa2__Plate_D_p00_0_C03f04d0.TIF	ROS488_ICAM555_VECad647_placa2__Plate_D_p00_0_C03f04d2.TIF	label.ROS488_ICAM555_VECad647_placa2__Plate_D_p00_0_C03f04d0.TIF	ROS488_ICAM555_VECad647_placa2__Plate_D_p00_0_C03f04d1.TIF	ROS488_ICAM555_VECad647_placa2__Plate_D_p00_0_C03f04d3.TIF	0	0	0	0	0	17	1	1536	1536	1536	1536	1536	17	b'eLvambXDsxntxQ/a+CKvF2+cZmAy2osf1KUazSJptBdP9Uga7cYPiWga7cYP+igypFIUgdoWdgBGXZ4K'	0.04661059007048607	0.09258118271827698	0.06980470567941666	0.012277652	0.00561098	0.017583132	0.42852277	0.7154	0.44816118	0.06352642178535461
-1	-1	-1	-1	-1	689.0	0.0	0.0	1.96875	0.0	0.890625	52.6875	0.78125	0.015625	0.015625	0.015625	3.046875	0.34375	0.953125	0.109375	0.125	ROS488_ICAM555_VECad647_placa2__Plate_D_p00_0_C03f05d0.TIF	ROS488_ICAM555_VECad647_placa2__Plate_D_p00_0_C03f05d2.TIF	label.ROS488_ICAM555_VECad647_placa2__Plate_D_p00_0_C03f05d0.TIF	ROS488_ICAM555_VECad647_placa2__Plate_D_p00_0_C03f05d1.TIF	ROS488_ICAM555_VECad647_placa2__Plate_D_p00_0_C03f05d3.TIF	0	0	0	0	0	18	1	1536	1536	1536	1536	1536	18	b'eLvambXDsxntxQ/a+CKvF2+cZmA62osf1KUazSJptBdP9Uga7cYPiWga7cYP+igypFIUgdoWdgBYWJ4P'	0.0449439212679863	0.07855372130870819	0.06980470567941666	0.011444315	0.0056109875	0.021221966	0.42852277	0.7154	0.44816118	0.05932884414990743
-1	-1	-1	-1	-1	625.0	0.0	0.0	1.953125	0.0	0.875	52.46875	0.796875	0.015625	0.015625	0.015625	3.109375	0.34375	1.015625	0.109375	0.125	ROS488_ICAM555_VECad647_placa2__Plate_D_p00_0_C03f06d0.TIF	ROS488_ICAM555_VECad647_placa2__Plate_D_p00_0_C03f06d2.TIF	label.ROS488_ICAM555_VECad647_placa2__Plate_D_p00_0_C03f06d0.TIF	ROS488_ICAM555_VECad647_placa2__Plate_D_p00_0_C03f06d1.TIF	ROS488_ICAM555_VECad647_placa2__Plate_D_p00_0_C03f06d3.TIF	0	0	0	0	0	19	1	1536	1536	1536	1536	1536	19	b'eLvambXDsxntxQ/a+CKvF2+cZmA22osf1KUazSJptBdP9Uga7cYPiWga7cYP+igypFIUgdoWdgBqU54U'	0.051916081458330154	0.09258118271827698	0.08124902099370956	0.011444315	0.00561098	0.015916474	0.42852277	0.7154	0.44816118	0.06521800657113393
-1	-1	-1	-1	-1	687.0	0.0	0.0	1.953125	0.0	0.890625	55.28125	0.796875	0.015625	0.015625	0.015625	3.265625	0.359375	0.953125	0.109375	0.125	ROS488_ICAM555_VECad647_placa2__Plate_D_p00_0_C03f07d0.TIF	ROS488_ICAM555_VECad647_placa2__Plate_D_p00_0_C03f07d2.TIF	label.ROS488_ICAM555_VECad647_placa2__Plate_D_p00_0_C03f07d0.TIF	ROS488_ICAM555_VECad647_placa2__Plate_D_p00_0_C03f07d1.TIF	ROS488_ICAM555_VECad647_placa2__Plate_D_p00_0_C03f07d3.TIF	0	0	0	0	0	20	1	1536	1536	1536	1536	1536	20	b'eLvambXDsxntxQ/a+CKvF2+cZmA+2osf1KUazSJptBdP9Uga7cYPiWga7cYP+igypFIUgdoWdgB8Tp4Z'	0.05274941399693489	0.08697019517421722	0.09633216261863708	0.015916463	0.00561098	0.021221958	0.42852277	0.7154	0.44816118	0.0720282793045044
-1	-1	-1	-1	-1	686.0	0.0	0.0	1.953125	0.0	0.875	52.359375	0.78125	0.015625	0.015625	0.015625	3.046875	0.34375	0.9375	0.109375	0.125	ROS488_ICAM555_VECad647_placa2__Plate_D_p00_0_C03f08d0.TIF	ROS488_ICAM555_VECad647_placa2__Plate_D_p00_0_C03f08d2.TIF	label.ROS488_ICAM555_VECad647_placa2__Plate_D_p00_0_C03f08d0.TIF	ROS488_ICAM555_VECad647_placa2__Plate_D_p00_0_C03f08d1.TIF	ROS488_ICAM555_VECad647_placa2__Plate_D_p00_0_C03f08d3.TIF	0	0	0	0	0	21	1	1536	1536	1536	1536	1536	21	b'eLvambXDsxntxQ/a+CKvF2+cZmAx2osf1KUazSJptBdP9Uga7cYPiWga7cYP+igypFIUgdoWdgCOSZ4e'	0.056388236582279205	0.08416470140218735	0.08655451238155365	0.018416464	0.0056109875	0.020388633	0.42852277	0.7154	0.44816118	0.08354376753171285
-1	-1	-1	-1	-1	652.0	0.0	0.0	1.984375	0.0	0.875	53.09375	0.765625	0.015625	0.015625	0.015625	2.9375	0.375	0.921875	0.109375	0.125	ROS488_ICAM555_VECad647_placa2__Plate_D_p00_0_C03f09d0.TIF	ROS488_ICAM555_VECad647_placa2__Plate_D_p00_0_C03f09d2.TIF	label.ROS488_ICAM555_VECad647_placa2__Plate_D_p00_0_C03f09d0.TIF	ROS488_ICAM555_VECad647_placa2__Plate_D_p00_0_C03f09d1.TIF	ROS488_ICAM555_VECad647_placa2__Plate_D_p00_0_C03f09d3.TIF	0	0	0	0	0	22	1	1536	1536	1536	1536	1536	22	b'eLvambXDsxntxQ/a+CKvF2+cZmA52osf1KUazSJptBdP9Uga7cYPiWga7cYP+igypFIUgdoWdgCgRJ4j'	0.045777253806591034	0.0897756889462471	0.06980470567941666	0.012277648	0.00561098	0.020388633	0.42852277	0.7154	0.44816118	0.06184870501359304
-1	-1	-1	-1	-1	675.0	0.0	0.0	1.9375	0.0	0.859375	55.359375	0.78125	0.015625	0.015625	0.015625	3.359375	0.359375	0.9375	0.109375	0.109375	ROS488_ICAM555_VECad647_placa2__Plate_D_p00_0_C03f10d0.TIF	ROS488_ICAM555_VECad647_placa2__Plate_D_p00_0_C03f10d2.TIF	label.ROS488_ICAM555_VECad647_placa2__Plate_D_p00_0_C03f10d0.TIF	ROS488_ICAM555_VECad647_placa2__Plate_D_p00_0_C03f10d1.TIF	ROS488_ICAM555_VECad647_placa2__Plate_D_p00_0_C03f10d3.TIF	0	0	0	0	0	23	1	1536	1536	1536	1536	1536	23	b'eLvambXDsxntxQ/a+CKvF2+cZjjaix/cpRrNImm0F0/1SBrtxg+JaBrtxg/6KDKkUhSB2hZ2ABBxnfs='	0.045777253806591034	0.08416470140218735	0.08041568100452423	0.011444315	0.0056109875	0.020388633	0.42852277	0.7154	0.44816118	0.061194648345311485
-1	-1	-1	-1	-1	618.0	0.0	0.0	1.96875	0.0	0.875	56.484375	0.796875	0.015625	0.015625	0.015625	3.140625	0.359375	0.9375	0.109375	0.125	ROS488_ICAM555_VECad647_placa2__Plate_D_p00_0_C03f11d0.TIF	ROS488_ICAM555_VECad647_placa2__Plate_D_p00_0_C03f11d2.TIF	label.ROS488_ICAM555_VECad647_placa2__Plate_D_p00_0_C03f11d0.TIF	ROS488_ICAM555_VECad647_placa2__Plate_D_p00_0_C03f11d1.TIF	ROS488_ICAM555_VECad647_placa2__Plate_D_p00_0_C03f11d3.TIF	0	0	0	0	0	24	1	1536	1536	1536	1536	1536	24	b'eLvambXDsxntxQ/a+CKvF2+cZmg42osf1KUazSJptBdP9Uga7cYPiWga7cYP+igypFIUgdoWdgAibJ4A'	0.04661059007048607	0.08697019517421722	0.07594352960586548	0.012277652	0.00561098	0.020388626	0.42852277	0.7154	0.44816118	0.06332984566688538
-1	-1	-1	-1	-1	443.0	0.0	0.0	1.921875	0.0	0.875	50.328125	0.78125	0.015625	0.015625	0.0	2.625	0.328125	0.953125	0.109375	0.125	ROS488_ICAM555_VECad647_placa2__Plate_D_p00_0_C04f00d0.TIF	ROS488_ICAM555_VECad647_placa2__Plate_D_p00_0_C04f00d2.TIF	label.ROS488_ICAM555_VECad647_placa2__Plate_D_p00_0_C04f00d0.TIF	ROS488_ICAM555_VECad647_placa2__Plate_D_p00_0_C04f00d1.TIF	ROS488_ICAM555_VECad647_placa2__Plate_D_p00_0_C04f00d3.TIF	0	0	0	0	0	25	1	1536	1536	1536	1536	1536	25	b'eLvambXDsxntxQ/a+CKvF28y2osf7KUazSJptBdP9Uga7cYPiWga7cYP+igypFIUgdoWdgAQe537'	0.045777253806591034	0.08135921508073807	0.05024941265583038	0.029860787	0.0056109875	0.021221966	0.42852277	0.7154	0.44816118	0.08016450206438701
-1	-1	-1	-1	-1	437.0	0.0	0.0	1.96875	0.0	0.90625	51.609375	0.78125	0.015625	0.015625	0.015625	2.53125	0.34375	0.9375	0.109375	0.109375	ROS488_ICAM555_VECad647_placa2__Plate_D_p00_0_C04f01d0.TIF	ROS488_ICAM555_VECad647_placa2__Plate_D_p00_0_C04f01d2.TIF	label.ROS488_ICAM555_VECad647_placa2__Plate_D_p00_0_C04f01d0.TIF	ROS488_ICAM555_VECad647_placa2__Plate_D_p00_0_C04f01d1.TIF	ROS488_ICAM555_VECad647_placa2__Plate_D_p00_0_C04f01d3.TIF	0	0	0	0	0	26	1	1536	1536	1536	1536	1536	26	b'eLvambXDsxntxQ/a+CKvF2+SZmA42osf1KUazSJptBdP9Uga7cYPiWga7cYP+igypFIUgdoWdgAidp4A'	0.045777253806591034	0.08135921508073807	0.05024941265583038	0.032666273	0.0056109875	0.020388626	0.42852277	0.7154	0.44816118	0.08330488701661427
-1	-1	-1	-1	-1	429.0	0.0	0.0	1.96875	0.0	0.875	55.15625	0.796875	0.015625	0.015625	0.015625	2.6875	0.34375	0.921875	0.109375	0.125	ROS488_ICAM555_VECad647_placa2__Plate_D_p00_0_C04f02d0.TIF	ROS488_ICAM555_VECad647_placa2__Plate_D_p00_0_C04f02d2.TIF	label.ROS488_ICAM555_VECad647_placa2__Plate_D_p00_0_C04f02d0.TIF	ROS488_ICAM555_VECad647_placa2__Plate_D_p00_0_C04f02d1.TIF	ROS488_ICAM555_VECad647_placa2__Plate_D_p00_0_C04f02d3.TIF	0	0	0	0	0	27	1	1536	1536	1536	1536	1536	27	b'eLvambXDsxntxQ/a+CKvF2+SZmA02osf1KUazSJptBdP9Uga7cYPiWga7cYP+igypFIUgdoWdgA0cZ4F'	0.05024941265583038	0.08416470140218735	0.05472157150506973	0.033499606	0.008416466	0.021221958	0.42852277	0.7154	0.44816118	0.08731160561243693
-1	-1	-1	-1	-1	444.0	0.0	0.0	1.9375	0.0	0.875	62.796875	0.765625	0.015625	0.0	0.015625	2.640625	0.328125	0.953125	0.109375	0.109375	ROS488_ICAM555_VECad647_placa2__Plate_D_p00_0_C04f03d0.TIF	ROS488_ICAM555_VECad647_placa2__Plate_D_p00_0_C04f03d2.TIF	label.ROS488_ICAM555_VECad647_placa2__Plate_D_p00_0_C04f03d0.TIF	ROS488_ICAM555_VECad647_placa2__Plate_D_p00_0_C04f03d1.TIF	ROS488_ICAM555_VECad647_placa2__Plate_D_p00_0_C04f03d3.TIF	0	0	0	0	0	28	1	1536	1536	1536	1536	1536	28	b'eLvambXDsxntxQ/a+CKvF2+SZmA82osf1KUazSJptBdP9Uga7cYPiWga7cYP+igypFIUgdoWdgBGbJ4K'	0.04661059007048607	0.08135921508073807	0.05472157150506973	0.035166286	0.0056109875	0.021221966	0.42852277	0.7154	0.44816118	0.08799053231875102
-1	-1	-1	-1	-1	394.0	0.0	0.0	1.921875	0.0	0.859375	51.53125	0.796875	0.015625	0.015625	0.015625	2.421875	0.328125	0.9375	0.125	0.140625	ROS488_ICAM555_VECad647_placa2__Plate_D_p00_0_C04f04d0.TIF	ROS488_ICAM555_VECad647_placa2__Plate_D_p00_0_C04f04d2.TIF	label.ROS488_ICAM555_VECad647_placa2__Plate_D_p00_0_C04f04d0.TIF	ROS488_ICAM555_VECad647_placa2__Plate_D_p00_0_C04f04d1.TIF	ROS488_ICAM555_VECad647_placa2__Plate_D_p00_0_C04f04d3.TIF	0	0	0	0	0	29	1	1536	1536	1536	1536	1536	29	b'eLvambXDsxntxQ/a+CKvF2+SZmAy2osf1KUazSJptBdP9Uga7cYPiWga7cYP+igypFIUgdoWdgBYZ54P'	0.045777253806591034	0.09819215536117554	0.04941608011722565	0.029027455	0.008416466	0.017583132	0.42852277	0.7154	0.44816118	0.08380116025606792
-1	-1	-1	-1	-1	396.0	0.0	0.0	1.984375	0.0	0.875	47.515625	0.78125	0.015625	0.015625	0.015625	2.515625	0.34375	0.96875	0.109375	0.125	ROS488_ICAM555_VECad647_placa2__Plate_D_p00_0_C04f05d0.TIF	ROS488_ICAM555_VECad647_placa2__Plate_D_p00_0_C04f05d2.TIF	label.ROS488_ICAM555_VECad647_placa2__Plate_D_p00_0_C04f05d0.TIF	ROS488_ICAM555_VECad647_placa2__Plate_D_p00_0_C04f05d1.TIF	ROS488_ICAM555_VECad647_placa2__Plate_D_p00_0_C04f05d3.TIF	0	0	0	0	0	30	1	1536	1536	1536	1536	1536	30	b'eLvambXDsxntxQ/a+CKvF2+SZmA62osf1KUazSJptBdP9Uga7cYPiWga7cYP+igypFIUgdoWdgBqYp4U'	0.04130509868264198	0.09258118271827698	0.04858274757862091	0.028194122	0.008416466	0.020388626	0.42852277	0.7154	0.44816118	0.07732187708218892
-1	-1	-1	-1	-1	391.0	0.0	0.0	1.9375	0.0	0.890625	49.8125	0.8125	0.015625	0.015625	0.015625	2.359375	0.34375	0.9375	0.109375	0.125	ROS488_ICAM555_VECad647_placa2__Plate_D_p00_0_C04f06d0.TIF	ROS488_ICAM555_VECad647_placa2__Plate_D_p00_0_C04f06d2.TIF	label.ROS488_ICAM555_VECad647_placa2__Plate_D_p00_0_C04f06d0.TIF	ROS488_ICAM555_VECad647_placa2__Plate_D_p00_0_C04f06d1.TIF	ROS488_ICAM555_VECad647_placa2__Plate_D_p00_0_C04f06d3.TIF	0	0	0	0	0	31	1	1536	1536	1536	1536	1536	31	b'eLvambXDsxntxQ/a+CKvF2+SZmA22osf1KUazSJptBdP9Uga7cYPiWga7cYP+igypFIUgdoWdgB8XZ4Z'	0.04661059007048607	0.1038031354546547	0.053888238966464996	0.028194122	0.008416466	0.015916474	0.42852277	0.7154	0.44816118	0.08573658267656963
-1	-1	-1	-1	-1	414.0	0.0	0.0	2.03125	0.0	0.890625	52.15625	0.8125	0.015625	0.015625	0.015625	2.515625	0.34375	0.921875	0.109375	0.125	ROS488_ICAM555_VECad647_placa2__Plate_D_p00_0_C04f07d0.TIF	ROS488_ICAM555_VECad647_placa2__Plate_D_p00_0_C04f07d2.TIF	label.ROS488_ICAM555_VECad647_placa2__Plate_D_p00_0_C04f07d0.TIF	ROS488_ICAM555_VECad647_placa2__Plate_D_p00_0_C04f07d1.TIF	ROS488_ICAM555_VECad647_placa2__Plate_D_p00_0_C04f07d3.TIF	0	0	0	0	0	32	1	1536	1536	1536	1536	1536	32	b'eLvambXDsxntxQ/a+CKvF2+SZmA+2osf1KUazSJptBdP9Uga7cYPiWga7cYP+igypFIUgdoWdgCOWJ4e'	0.045777253806591034	0.08697019517421722	0.05024941265583038	0.037971765	0.0056109875	0.0167498	0.42852277	0.7154	0.44816118	0.08967823783556621
-1	-1	-1	-1	-1	417.0	0.0	0.0	1.96875	0.0	0.875	50.34375	0.796875	0.015625	0.0	0.0	2.71875	0.328125	0.921875	0.109375	0.125	ROS488_ICAM555_VECad647_placa2__Plate_D_p00_0_C04f08d0.TIF	ROS488_ICAM555_VECad647_placa2__Plate_D_p00_0_C04f08d2.TIF	label.ROS488_ICAM555_VECad647_placa2__Plate_D_p00_0_C04f08d0.TIF	ROS488_ICAM555_VECad647_placa2__Plate_D_p00_0_C04f08d1.TIF	ROS488_ICAM555_VECad647_placa2__Plate_D_p00_0_C04f08d3.TIF	0	0	0	0	0	33	1	1536	1536	1536	1536	1536	33	b'eLvambXDsxntxQ/a+CKvF2+SZmAx2osf1KUazSJptBdP9Uga7cYPiWga7cYP+igypFIUgdoWdgCgU54j'	0.05024941265583038	0.08697019517421722	0.053888238966464996	0.03963843	0.008416466	0.020388626	0.42852277	0.7154	0.44816118	0.09450381994247437
-1	-1	-1	-1	-1	415.0	0.0	0.0	1.984375	0.0	0.890625	52.140625	0.8125	0.015625	0.015625	0.015625	2.53125	0.328125	0.9375	0.109375	0.125	ROS488_ICAM555_VECad647_placa2__Plate_D_p00_0_C04f09d0.TIF	ROS488_ICAM555_VECad647_placa2__Plate_D_p00_0_C04f09d2.TIF	label.ROS488_ICAM555_VECad647_placa2__Plate_D_p00_0_C04f09d0.TIF	ROS488_ICAM555_VECad647_placa2__Plate_D_p00_0_C04f09d1.TIF	ROS488_ICAM555_VECad647_placa2__Plate_D_p00_0_C04f09d3.TIF	0	0	0	0	0	34	1	1536	1536	1536	1536	1536	34	b'eLvambXDsxntxQ/a+CKvF2+SZmA52osf1KUazSJptBdP9Uga7cYPiWga7cYP+igypFIUgdoWdgCyTp4o'	0.04661059007048607	0.09258118271827698	0.05555490404367447	0.037971765	0.008416466	0.01758314	0.42852277	0.7154	0.44816118	0.09322258830070496
-1	-1	-1	-1	-1	422.0	0.0	0.0	1.96875	0.0	0.90625	49.28125	0.796875	0.015625	0.015625	0.015625	2.59375	0.34375	0.9375	0.109375	0.125	ROS488_ICAM555_VECad647_placa2__Plate_D_p00_0_C04f10d0.TIF	ROS488_ICAM555_VECad647_placa2__Plate_D_p00_0_C04f10d2.TIF	label.ROS488_ICAM555_VECad647_placa2__Plate_D_p00_0_C04f10d0.TIF	ROS488_ICAM555_VECad647_placa2__Plate_D_p00_0_C04f10d1.TIF	ROS488_ICAM555_VECad647_placa2__Plate_D_p00_0_C04f10d3.TIF	0	0	0	0	0	35	1	1536	1536	1536	1536	1536	35	b'eLvambXDsxntxQ/a+CKvF2+SZjjaix/cpRrNImm0F0/1SBrtxg+JaBrtxg/6KDKkUhSB2hZ2ACJ7ngA='	0.045777253806591034	0.08416470140218735	0.05024941265583038	0.033499606	0.008416466	0.0167498	0.42852277	0.7154	0.44816118	0.0866985023021698
-1	-1	-1	-1	-1	400.0	0.0	0.0	1.984375	0.0	0.90625	48.828125	0.796875	0.015625	0.015625	0.015625	2.640625	0.328125	0.921875	0.109375	0.140625	ROS488_ICAM555_VECad647_placa2__Plate_D_p00_0_C04f11d0.TIF	ROS488_ICAM555_VECad647_placa2__Plate_D_p00_0_C04f11d2.TIF	label.ROS488_ICAM555_VECad647_placa2__Plate_D_p00_0_C04f11d0.TIF	ROS488_ICAM555_VECad647_placa2__Plate_D_p00_0_C04f11d1.TIF	ROS488_ICAM555_VECad647_placa2__Plate_D_p00_0_C04f11d3.TIF	0	0	0	0	0	36	1	1536	1536	1536	1536	1536	36	b'eLvambXDsxntxQ/a+CKvF2+SZmg42osf1KUazSJptBdP9Uga7cYPiWga7cYP+igypFIUgdoWdgA0dp4F'	0.04661059007048607	0.0897756889462471	0.05024941265583038	0.03433294	0.008416474	0.020388626	0.42852277	0.7154	0.44816118	0.08818747599919637
-1	-1	-1	-1	-1	327.0	0.0	0.0	1.984375	0.0	0.890625	51.484375	0.796875	0.015625	0.015625	0.015625	2.578125	0.34375	0.921875	0.109375	0.125	ROS488_ICAM555_VECad647_placa2__Plate_D_p00_0_C05f00d0.TIF	ROS488_ICAM555_VECad647_placa2__Plate_D_p00_0_C05f00d2.TIF	label.ROS488_ICAM555_VECad647_placa2__Plate_D_p00_0_C05f00d0.TIF	ROS488_ICAM555_VECad647_placa2__Plate_D_p00_0_C05f00d1.TIF	ROS488_ICAM555_VECad647_placa2__Plate_D_p00_0_C05f00d3.TIF	0	0	0	0	0	37	1	1536	1536	1536	1536	1536	37	b'eLvambXDsxntxQ/a+CKvF2862osf7KUazSJptBdP9Uga7cYPiWga7cYP+igypFIUgdoWdgAihZ4A'	0.0449439212679863	0.08135921508073807	0.05472157150506973	0.028194115	0.0056109875	0.022888623	0.42852277	0.7154	0.44816118	0.07680633167425792
-1	-1	-1	-1	-1	326.0	0.0	0.0	2.03125	0.0	0.875	56.09375	0.78125	0.0	0.0	0.0	2.59375	0.34375	0.9375	0.109375	0.140625	ROS488_ICAM555_VECad647_placa2__Plate_D_p00_0_C05f01d0.TIF	ROS488_ICAM555_VECad647_placa2__Plate_D_p00_0_C05f01d2.TIF	label.ROS488_ICAM555_VECad647_placa2__Plate_D_p00_0_C05f01d0.TIF	ROS488_ICAM555_VECad647_placa2__Plate_D_p00_0_C05f01d1.TIF	ROS488_ICAM555_VECad647_placa2__Plate_D_p00_0_C05f01d3.TIF	0	0	0	0	0	38	1	1536	1536	1536	1536	1536	38	b'eLvambXDsxntxQ/a+CKvF2+aZmA42osf1KUazSJptBdP9Uga7cYPiWga7cYP+igypFIUgdoWdgA0gJ4F'	0.05108274519443512	0.07855372130870819	0.060860395431518555	0.026527446	0.0056109875	0.02652745	0.42852277	0.7154	0.44816118	0.08118630945682526
-1	-1	-1	-1	-1	322.0	0.0	0.0	2.015625	0.0	0.890625	54.21875	0.78125	0.015625	0.015625	0.015625	2.609375	0.34375	0.90625	0.09375	0.125	ROS488_ICAM555_VECad647_placa2__Plate_D_p00_0_C05f02d0.TIF	ROS488_ICAM555_VECad647_placa2__Plate_D_p00_0_C05f02d2.TIF	label.ROS488_ICAM555_VECad647_placa2__Plate_D_p00_0_C05f02d0.TIF	ROS488_ICAM555_VECad647_placa2__Plate_D_p00_0_C05f02d1.TIF	ROS488_ICAM555_VECad647_placa2__Plate_D_p00_0_C05f02d3.TIF	0	0	0	0	0	39	1	1536	1536	1536	1536	1536	39	b'eLvambXDsxntxQ/a+CKvF2+aZmA02osf1KUazSJptBdP9Uga7cYPiWga7cYP+igypFIUgdoWdgBGe54K'	0.04661059007048607	0.08135921508073807	0.05555490404367447	0.03266627	0.0056109875	0.02652745	0.42852277	0.7154	0.44816118	0.08546955386797588
-1	-1	-1	-1	-1	352.0	0.0	0.0	1.953125	0.0	0.890625	52.890625	0.8125	0.015625	0.015625	0.015625	2.734375	0.34375	0.9375	0.125	0.125	ROS488_ICAM555_VECad647_placa2__Plate_D_p00_0_C05f03d0.TIF	ROS488_ICAM555_VECad647_placa2__Plate_D_p00_0_C05f03d2.TIF	label.ROS488_ICAM555_VECad647_placa2__Plate_D_p00_0_C05f03d0.TIF	ROS488_ICAM555_VECad647_placa2__Plate_D_p00_0_C05f03d1.TIF	ROS488_ICAM555_VECad647_placa2__Plate_D_p00_0_C05f03d3.TIF	0	0	0	0	0	40	1	1536	1536	1536	1536	1536	40	b'eLvambXDsxntxQ/a+CKvF2+aZmA82osf1KUazSJptBdP9Uga7cYPiWga7cYP+igypFIUgdoWdgBYdp4P'	0.05108274519443512	0.08416470140218735	0.05919373035430908	0.033499613	0.0056109875	0.02652745	0.42852277	0.7154	0.44816118	0.089854896068573
-1	-1	-1	-1	-1	262.0	0.0	0.0	2.0	0.0	0.875	50.9375	0.8125	0.015625	0.015625	0.015625	2.40625	0.328125	0.9375	0.109375	0.125	ROS488_ICAM555_VECad647_placa2__Plate_D_p00_0_C05f04d0.TIF	ROS488_ICAM555_VECad647_placa2__Plate_D_p00_0_C05f04d2.TIF	label.ROS488_ICAM555_VECad647_placa2__Plate_D_p00_0_C05f04d0.TIF	ROS488_ICAM555_VECad647_placa2__Plate_D_p00_0_C05f04d1.TIF	ROS488_ICAM555_VECad647_placa2__Plate_D_p00_0_C05f04d3.TIF	0	0	0	0	0	41	1	1536	1536	1536	1536	1536	41	b'eLvambXDsxntxQ/a+CKvF2+aZmAy2osf1KUazSJptBdP9Uga7cYPiWga7cYP+igypFIUgdoWdgBqcZ4U'	0.045777253806591034	0.0897756889462471	0.053888238966464996	0.03183294	0.008416466	0.025694117	0.42852277	0.7154	0.44816118	0.08218702177206676
-1	-1	-1	-1	-1	296.0	0.0	0.0	1.9375	0.0	0.890625	52.78125	0.78125	0.015625	0.015625	0.015625	2.484375	0.34375	0.984375	0.109375	0.125	ROS488_ICAM555_VECad647_placa2__Plate_D_p00_0_C05f05d0.TIF	ROS488_ICAM555_VECad647_placa2__Plate_D_p00_0_C05f05d2.TIF	label.ROS488_ICAM555_VECad647_placa2__Plate_D_p00_0_C05f05d0.TIF	ROS488_ICAM555_VECad647_placa2__Plate_D_p00_0_C05f05d1.TIF	ROS488_ICAM555_VECad647_placa2__Plate_D_p00_0_C05f05d3.TIF	0	0	0	0	0	42	1	1536	1536	1536	1536	1536	42	b'eLvambXDsxntxQ/a+CKvF2+aZmA62osf1KUazSJptBdP9Uga7cYPiWga7cYP+igypFIUgdoWdgB8bJ4Z'	0.04661059007048607	0.08697019517421722	0.05555490404367447	0.028194118	0.0056109875	0.024860777	0.42852277	0.7154	0.44816118	0.07877538601557414
-1	-1	-1	-1	-1	224.0	0.0	0.0	2.015625	0.0	0.90625	54.0	0.8125	0.015625	0.015625	0.015625	2.375	0.34375	0.921875	0.109375	0.140625	ROS488_ICAM555_VECad647_placa2__Plate_D_p00_0_C05f06d0.TIF	ROS488_ICAM555_VECad647_placa2__Plate_D_p00_0_C05f06d2.TIF	label.ROS488_ICAM555_VECad647_placa2__Plate_D_p00_0_C05f06d0.TIF	ROS488_ICAM555_VECad647_placa2__Plate_D_p00_0_C05f06d1.TIF	ROS488_ICAM555_VECad647_placa2__Plate_D_p00_0_C05f06d3.TIF	0	0	0	0	0	43	1	1536	1536	1536	1536	1536	43	b'eLvambXDsxntxQ/a+CKvF2+aZmA22osf1KUazSJptBdP9Uga7cYPiWga7cYP+igypFIUgdoWdgCOZ54e'	0.04661059007048607	0.09819215536117554	0.05024941265583038	0.028194122	0.00561098	0.022055298	0.42852277	0.7154	0.44816118	0.08411857485771179
-1	-1	-1	-1	-1	339.0	0.0	0.0	1.9375	0.0	0.890625	51.234375	0.828125	0.015625	0.015625	0.015625	2.609375	0.34375	0.921875	0.109375	0.109375	ROS488_ICAM555_VECad647_placa2__Plate_D_p00_0_C05f07d0.TIF	ROS488_ICAM555_VECad647_placa2__Plate_D_p00_0_C05f07d2.TIF	label.ROS488_ICAM555_VECad647_placa2__Plate_D_p00_0_C05f07d0.TIF	ROS488_ICAM555_VECad647_placa2__Plate_D_p00_0_C05f07d1.TIF	ROS488_ICAM555_VECad647_placa2__Plate_D_p00_0_C05f07d3.TIF	0	0	0	0	0	44	1	1536	1536	1536	1536	1536	44	b'eLvambXDsxntxQ/a+CKvF2+aZmA+2osf1KUazSJptBdP9Uga7cYPiWga7cYP+igypFIUgdoWdgCgYp4j'	0.05274941399693489	0.08416470140218735	0.06002706289291382	0.030999605	0.008416466	0.02652745	0.42852277	0.7154	0.44816118	0.09122385581334432
-1	-1	-1	-1	-1	300.0	0.0	0.0	2.015625	0.0	0.890625	57.765625	0.796875	0.015625	0.015625	0.015625	2.53125	0.328125	0.9375	0.109375	0.125	ROS488_ICAM555_VECad647_placa2__Plate_D_p00_0_C05f08d0.TIF	ROS488_ICAM555_VECad647_placa2__Plate_D_p00_0_C05f08d2.TIF	label.ROS488_ICAM555_VECad647_placa2__Plate_D_p00_0_C05f08d0.TIF	ROS488_ICAM555_VECad647_placa2__Plate_D_p00_0_C05f08d1.TIF	ROS488_ICAM555_VECad647_placa2__Plate_D_p00_0_C05f08d3.TIF	0	0	0	0	0	45	1	1536	1536	1536	1536	1536	45	b'eLvambXDsxntxQ/a+CKvF2+aZmAx2osf1KUazSJptBdP9Uga7cYPiWga7cYP+igypFIUgdoWdgCyXZ4o'	0.058054905384778976	0.08416470140218735	0.060860395431518555	0.030999616	0.0056109875	0.025694117	0.42852277	0.7154	0.44816118	0.09656472007433574
-1	-1	-1	-1	-1	256.0	0.0	0.0	1.984375	0.0	0.875	56.453125	0.8125	0.015625	0.015625	0.015625	2.1875	0.34375	0.921875	0.109375	0.125	ROS488_ICAM555_VECad647_placa2__Plate_D_p00_0_C05f09d0.TIF	ROS488_ICAM555_VECad647_placa2__Plate_D_p00_0_C05f09d2.TIF	label.ROS488_ICAM555_VECad647_placa2__Plate_D_p00_0_C05f09d0.TIF	ROS488_ICAM555_VECad647_placa2__Plate_D_p00_0_C05f09d1.TIF	ROS488_ICAM555_VECad647_placa2__Plate_D_p00_0_C05f09d3.TIF	0	0	0	0	0	46	1	1536	1536	1536	1536	1536	46	b'eLvambXDsxntxQ/a+CKvF2+aZmA52osf1KUazSJptBdP9Uga7cYPiWga7cYP+igypFIUgdoWdgDEWJ4t'	0.045777253806591034	0.0897756889462471	0.05024941265583038	0.029027447	0.008416466	0.021221958	0.42852277	0.7154	0.44816118	0.08334515492121379
-1	-1	-1	-1	-1	330.0	0.0	0.0	1.921875	0.0	0.890625	48.546875	0.8125	0.015625	0.015625	0.015625	2.640625	0.34375	0.953125	0.109375	0.125	ROS488_ICAM555_VECad647_placa2__Plate_D_p00_0_C05f10d0.TIF	ROS488_ICAM555_VECad647_placa2__Plate_D_p00_0_C05f10d2.TIF	label.ROS488_ICAM555_VECad647_placa2__Plate_D_p00_0_C05f10d0.TIF	ROS488_ICAM555_VECad647_placa2__Plate_D_p00_0_C05f10d1.TIF	ROS488_ICAM555_VECad647_placa2__Plate_D_p00_0_C05f10d3.TIF	0	0	0	0	0	47	1	1536	1536	1536	1536	1536	47	b'eLvambXDsxntxQ/a+CKvF2+aZjjaix/cpRrNImm0F0/1SBrtxg+JaBrtxg/6KDKkUhSB2hZ2ADSFngU='	0.05108274519443512	0.08135921508073807	0.05919373035430908	0.02819413	0.0056109875	0.02652745	0.42852277	0.7154	0.44816118	0.08462985356648763
-1	-1	-1	-1	-1	304.0	0.0	0.0	1.984375	0.0	0.90625	53.796875	0.78125	0.015625	0.015625	0.015625	2.484375	0.34375	0.953125	0.109375	0.140625	ROS488_ICAM555_VECad647_placa2__Plate_D_p00_0_C05f11d0.TIF	ROS488_ICAM555_VECad647_placa2__Plate_D_p00_0_C05f11d2.TIF	label.ROS488_ICAM555_VECad647_placa2__Plate_D_p00_0_C05f11d0.TIF	ROS488_ICAM555_VECad647_placa2__Plate_D_p00_0_C05f11d1.TIF	ROS488_ICAM555_VECad647_placa2__Plate_D_p00_0_C05f11d3.TIF	0	0	0	0	0	48	1	1536	1536	1536	1536	1536	48	b'eLvambXDsxntxQ/a+CKvF2+aZmg42osf1KUazSJptBdP9Uga7cYPiWga7cYP+igypFIUgdoWdgBGgJ4K'	0.05024941265583038	0.08416470140218735	0.05555490404367447	0.028194118	0.008416481	0.02652745	0.42852277	0.7154	0.44816118	0.0819603403409322
-1	-1	-1	-1	-1	299.0	0.0	0.0	1.984375	0.0	0.875	50.671875	0.796875	0.015625	0.015625	0.015625	2.0	0.328125	0.9375	0.109375	0.109375	ROS488_ICAM555_VECad647_placa2__Plate_D_p00_0_C06f00d0.TIF	ROS488_ICAM555_VECad647_placa2__Plate_D_p00_0_C06f00d2.TIF	label.ROS488_ICAM555_VECad647_placa2__Plate_D_p00_0_C06f00d0.TIF	ROS488_ICAM555_VECad647_placa2__Plate_D_p00_0_C06f00d1.TIF	ROS488_ICAM555_VECad647_placa2__Plate_D_p00_0_C06f00d3.TIF	0	0	0	0	0	49	1	1536	1536	1536	1536	1536	49	b'eLvambXDsxntxQ/a+CKvF2822osf7KUazSJptBdP9Uga7cYPiWga7cYP+igypFIUgdoWdgA0j54F'	0.03963842988014221	0.07574823498725891	0.043277256190776825	0.016749803	0.00561098	0.011444315	0.42852277	0.7154	0.44816118	0.06986640393733978
-1	-1	-1	-1	-1	329.0	0.0	0.0	1.96875	0.0	0.875	39.265625	0.796875	0.015625	0.015625	0.015625	2.015625	0.34375	0.9375	0.109375	0.140625	ROS488_ICAM555_VECad647_placa2__Plate_D_p00_0_C06f01d0.TIF	ROS488_ICAM555_VECad647_placa2__Plate_D_p00_0_C06f01d2.TIF	label.ROS488_ICAM555_VECad647_placa2__Plate_D_p00_0_C06f01d0.TIF	ROS488_ICAM555_VECad647_placa2__Plate_D_p00_0_C06f01d1.TIF	ROS488_ICAM555_VECad647_placa2__Plate_D_p00_0_C06f01d3.TIF	0	0	0	0	0	50	1	1536	1536	1536	1536	1536	50	b'eLvambXDsxntxQ/a+CKvF2+WZmA42osf1KUazSJptBdP9Uga7cYPiWga7cYP+igypFIUgdoWdgBGip4K'	0.03963842988014221	0.0645262748003006	0.043277256190776825	0.016749803	0.00561098	0.010610983	0.42852277	0.7154	0.44816118	0.07076941927274068
-1	-1	-1	-1	-1	317.0	0.0	0.0	1.953125	0.0	0.953125	41.359375	0.796875	0.015625	0.015625	0.015625	2.15625	0.34375	0.9375	0.125	0.140625	ROS488_ICAM555_VECad647_placa2__Plate_D_p00_0_C06f02d0.TIF	ROS488_ICAM555_VECad647_placa2__Plate_D_p00_0_C06f02d2.TIF	label.ROS488_ICAM555_VECad647_placa2__Plate_D_p00_0_C06f02d0.TIF	ROS488_ICAM555_VECad647_placa2__Plate_D_p00_0_C06f02d1.TIF	ROS488_ICAM555_VECad647_placa2__Plate_D_p00_0_C06f02d3.TIF	0	0	0	0	0	51	1	1536	1536	1536	1536	1536	51	b'eLvambXDsxntxQ/a+CKvF2+WZmA02osf1KUazSJptBdP9Uga7cYPiWga7cYP+igypFIUgdoWdgBYhZ4P'	0.0449439212679863	0.07855372130870819	0.04411058872938156	0.022055298	0.0056109875	0.011444308	0.42852277	0.7154	0.44816118	0.08212213218212128
-1	-1	-1	-1	-1	301.0	0.0	0.0	2.03125	0.0	0.890625	37.984375	0.8125	0.015625	0.015625	0.015625	2.359375	0.375	0.984375	0.109375	0.140625	ROS488_ICAM555_VECad647_placa2__Plate_D_p00_0_C06f03d0.TIF	ROS488_ICAM555_VECad647_placa2__Plate_D_p00_0_C06f03d2.TIF	label.ROS488_ICAM555_VECad647_placa2__Plate_D_p00_0_C06f03d0.TIF	ROS488_ICAM555_VECad647_placa2__Plate_D_p00_0_C06f03d1.TIF	ROS488_ICAM555_VECad647_placa2__Plate_D_p00_0_C06f03d3.TIF	0	0	0	0	0	52	1	1536	1536	1536	1536	1536	52	b'eLvambXDsxntxQ/a+CKvF2+WZmA82osf1KUazSJptBdP9Uga7cYPiWga7cYP+igypFIUgdoWdgBqgJ4U'	0.04130509868264198	0.07855372130870819	0.04411058872938156	0.021221962	0.0056109875	0.010610983	0.42852277	0.7154	0.44816118	0.08308540781339009
-1	-1	-1	-1	-1	244.0	0.0	0.0	2.0	0.0	0.890625	36.453125	0.84375	0.015625	0.03125	0.015625	1.859375	0.328125	0.953125	0.125	0.140625	ROS488_ICAM555_VECad647_placa2__Plate_D_p00_0_C06f04d0.TIF	ROS488_ICAM555_VECad647_placa2__Plate_D_p00_0_C06f04d2.TIF	label.ROS488_ICAM555_VECad647_placa2__Plate_D_p00_0_C06f04d0.TIF	ROS488_ICAM555_VECad647_placa2__Plate_D_p00_0_C06f04d1.TIF	ROS488_ICAM555_VECad647_placa2__Plate_D_p00_0_C06f04d3.TIF	0	0	0	0	0	53	1	1536	1536	1536	1536	1536	53	b'eLvambXDsxntxQ/a+CKvF2+WZmAy2osf1KUazSJptBdP9Uga7cYPiWga7cYP+igypFIUgdoWdgB8e54Z'	0.04130509868264198	0.08697019517421722	0.0449439212679863	0.012277652	0.00561098	0.00977765	0.42852277	0.7154	0.44816118	0.07542485495408376
-1	-1	-1	-1	-1	282.0	0.0	0.0	1.984375	0.0	0.90625	37.609375	0.796875	0.015625	0.015625	0.015625	1.90625	0.359375	0.9375	0.109375	0.125	ROS488_ICAM555_VECad647_placa2__Plate_D_p00_0_C06f05d0.TIF	ROS488_ICAM555_VECad647_placa2__Plate_D_p00_0_C06f05d2.TIF	label.ROS488_ICAM555_VECad647_placa2__Plate_D_p00_0_C06f05d0.TIF	ROS488_ICAM555_VECad647_placa2__Plate_D_p00_0_C06f05d1.TIF	ROS488_ICAM555_VECad647_placa2__Plate_D_p00_0_C06f05d3.TIF	0	0	0	0	0	54	1	1536	1536	1536	1536	1536	54	b'eLvambXDsxntxQ/a+CKvF2+WZmA62osf1KUazSJptBdP9Uga7cYPiWga7cYP+igypFIUgdoWdgCOdp4e'	0.03963842988014221	0.08416470140218735	0.0449439212679863	0.015083138	0.0056109875	0.010610975	0.42852277	0.7154	0.44816118	0.07067617774009705
-1	-1	-1	-1	-1	240.0	0.0	0.0	2.03125	0.0	0.9375	37.578125	0.796875	0.015625	0.015625	0.015625	1.734375	0.34375	0.9375	0.109375	0.140625	ROS488_ICAM555_VECad647_placa2__Plate_D_p00_0_C06f06d0.TIF	ROS488_ICAM555_VECad647_placa2__Plate_D_p00_0_C06f06d2.TIF	label.ROS488_ICAM555_VECad647_placa2__Plate_D_p00_0_C06f06d0.TIF	ROS488_ICAM555_VECad647_placa2__Plate_D_p00_0_C06f06d1.TIF	ROS488_ICAM555_VECad647_placa2__Plate_D_p00_0_C06f06d3.TIF	0	0	0	0	0	55	1	1536	1536	1536	1536	1536	55	b'eLvambXDsxntxQ/a+CKvF2+WZmA22osf1KUazSJptBdP9Uga7cYPiWga7cYP+igypFIUgdoWdgCgcZ4j'	0.04130509868264198	0.09258118271827698	0.04411058872938156	0.011444315	0.00561098	0.008944318	0.42852277	0.7154	0.44816118	0.07491901516914368
-1	-1	-1	-1	-1	300.0	0.0	0.0	1.921875	0.0	0.90625	38.890625	0.796875	0.015625	0.03125	0.015625	2.109375	0.34375	0.9375	0.109375	0.125	ROS488_ICAM555_VECad647_placa2__Plate_D_p00_0_C06f07d0.TIF	ROS488_ICAM555_VECad647_placa2__Plate_D_p00_0_C06f07d2.TIF	label.ROS488_ICAM555_VECad647_placa2__Plate_D_p00_0_C06f07d0.TIF	ROS488_ICAM555_VECad647_placa2__Plate_D_p00_0_C06f07d1.TIF	ROS488_ICAM555_VECad647_placa2__Plate_D_p00_0_C06f07d3.TIF	0	0	0	0	0	56	1	1536	1536	1536	1536	1536	56	b'eLvambXDsxntxQ/a+CKvF2+WZmA+2osf1KUazSJptBdP9Uga7cYPiWga7cYP+igypFIUgdoWdgCybJ4o'	0.04130509868264198	0.08135921508073807	0.04411058872938156	0.021221962	0.0056109875	0.010610983	0.42852277	0.7154	0.44816118	0.08117179075876872
-1	-1	-1	-1	-1	296.0	0.0	0.0	1.984375	0.0	0.890625	41.0	0.78125	0.015625	0.015625	0.015625	1.953125	0.34375	0.96875	0.125	0.140625	ROS488_ICAM555_VECad647_placa2__Plate_D_p00_0_C06f08d0.TIF	ROS488_ICAM555_VECad647_placa2__Plate_D_p00_0_C06f08d2.TIF	label.ROS488_ICAM555_VECad647_placa2__Plate_D_p00_0_C06f08d0.TIF	ROS488_ICAM555_VECad647_placa2__Plate_D_p00_0_C06f08d1.TIF	ROS488_ICAM555_VECad647_placa2__Plate_D_p00_0_C06f08d3.TIF	0	0	0	0	0	57	1	1536	1536	1536	1536	1536	57	b'eLvambXDsxntxQ/a+CKvF2+WZmAx2osf1KUazSJptBdP9Uga7cYPiWga7cYP+igypFIUgdoWdgDEZ54t'	0.04047176241874695	0.08135921508073807	0.043277256190776825	0.016749807	0.0056109875	0.010610983	0.42852277	0.7154	0.44816118	0.07751504580179851
-1	-1	-1	-1	-1	311.0	0.0	0.0	1.890625	0.0	0.90625	40.515625	0.796875	0.015625	0.015625	0.015625	2.28125	0.34375	0.9375	0.109375	0.125	ROS488_ICAM555_VECad647_placa2__Plate_D_p00_0_C06f09d0.TIF	ROS488_ICAM555_VECad647_placa2__Plate_D_p00_0_C06f09d2.TIF	label.ROS488_ICAM555_VECad647_placa2__Plate_D_p00_0_C06f09d0.TIF	ROS488_ICAM555_VECad647_placa2__Plate_D_p00_0_C06f09d1.TIF	ROS488_ICAM555_VECad647_placa2__Plate_D_p00_0_C06f09d3.TIF	0	0	0	0	0	58	1	1536	1536	1536	1536	1536	58	b'eLvambXDsxntxQ/a+CKvF2+WZmA52osf1KUazSJptBdP9Uga7cYPiWga7cYP+igypFIUgdoWdgDWYp4y'	0.0449439212679863	0.08416470140218735	0.04411058872938156	0.02288863	0.008416466	0.010610983	0.42852277	0.7154	0.44816118	0.08321025470892589
-1	-1	-1	-1	-1	322.0	0.0	0.0	1.96875	0.0	0.890625	43.296875	0.78125	0.015625	0.015625	0.015625	2.0625	0.34375	0.9375	0.109375	0.140625	ROS488_ICAM555_VECad647_placa2__Plate_D_p00_0_C06f10d0.TIF	ROS488_ICAM555_VECad647_placa2__Plate_D_p00_0_C06f10d2.TIF	label.ROS488_ICAM555_VECad647_placa2__Plate_D_p00_0_C06f10d0.TIF	ROS488_ICAM555_VECad647_placa2__Plate_D_p00_0_C06f10d1.TIF	ROS488_ICAM555_VECad647_placa2__Plate_D_p00_0_C06f10d3.TIF	0	0	0	0	0	59	1	1536	1536	1536	1536	1536	59	b'eLvambXDsxntxQ/a+CKvF2+WZjjaix/cpRrNImm0F0/1SBrtxg+JaBrtxg/6KDKkUhSB2hZ2AEaPngo='	0.03963842988014221	0.07855372130870819	0.04411058872938156	0.018416472	0.0056109875	0.011444308	0.42852277	0.7154	0.44816118	0.07465400298436482
-1	-1	-1	-1	-1	285.0	0.0	0.0	1.96875	0.0	0.890625	39.171875	0.796875	0.015625	0.015625	0.015625	1.90625	0.34375	0.953125	0.109375	0.140625	ROS488_ICAM555_VECad647_placa2__Plate_D_p00_0_C06f11d0.TIF	ROS488_ICAM555_VECad647_placa2__Plate_D_p00_0_C06f11d2.TIF	label.ROS488_ICAM555_VECad647_placa2__Plate_D_p00_0_C06f11d0.TIF	ROS488_ICAM555_VECad647_placa2__Plate_D_p00_0_C06f11d1.TIF	ROS488_ICAM555_VECad647_placa2__Plate_D_p00_0_C06f11d3.TIF	0	0	0	0	0	60	1	1536	1536	1536	1536	1536	60	b'eLvambXDsxntxQ/a+CKvF2+WZmg42osf1KUazSJptBdP9Uga7cYPiWga7cYP+igypFIUgdoWdgBYip4P'	0.04130509868264198	0.08135921508073807	0.04411058872938156	0.016749807	0.008416466	0.010610983	0.42852277	0.7154	0.44816118	0.07768766582012177
-1	-1	-1	-1	-1	264.0	0.0	0.0	1.953125	0.0	0.890625	44.46875	0.8125	0.015625	0.015625	0.015625	2.40625	0.34375	0.9375	0.109375	0.125	ROS488_ICAM555_VECad647_placa2__Plate_D_p00_0_C07f00d0.TIF	ROS488_ICAM555_VECad647_placa2__Plate_D_p00_0_C07f00d2.TIF	label.ROS488_ICAM555_VECad647_placa2__Plate_D_p00_0_C07f00d0.TIF	ROS488_ICAM555_VECad647_placa2__Plate_D_p00_0_C07f00d1.TIF	ROS488_ICAM555_VECad647_placa2__Plate_D_p00_0_C07f00d3.TIF	0	0	0	0	0	61	1	1536	1536	1536	1536	1536	61	b'eLvambXDsxntxQ/a+CKvF28+2osf7KUazSJptBdP9Uga7cYPiWga7cYP+igypFIUgdoWdgBGmZ4K'	0.04130509868264198	0.07574823498725891	0.04941608011722565	0.027360782	0.0056109875	0.0167498	0.42852277	0.7154	0.44816118	0.07479289670785268
-1	-1	-1	-1	-1	300.0	0.0	0.0	1.90625	0.0	0.875	40.609375	0.78125	0.015625	0.015625	0.015625	2.34375	0.34375	0.921875	0.109375	0.125	ROS488_ICAM555_VECad647_placa2__Plate_D_p00_0_C07f01d0.TIF	ROS488_ICAM555_VECad647_placa2__Plate_D_p00_0_C07f01d2.TIF	label.ROS488_ICAM555_VECad647_placa2__Plate_D_p00_0_C07f01d0.TIF	ROS488_ICAM555_VECad647_placa2__Plate_D_p00_0_C07f01d1.TIF	ROS488_ICAM555_VECad647_placa2__Plate_D_p00_0_C07f01d3.TIF	0	0	0	0	0	62	1	1536	1536	1536	1536	1536	62	b'eLvambXDsxntxQ/a+CKvF2+eZmA42osf1KUazSJptBdP9Uga7cYPiWga7cYP+igypFIUgdoWdgBYlJ4P'	0.04130509868264198	0.07294274121522903	0.04858274757862091	0.022888623	0.00561098	0.015916474	0.42852277	0.7154	0.44816118	0.07249268889427185
-1	-1	-1	-1	-1	295.0	0.0	0.0	1.984375	0.0	0.890625	41.078125	0.796875	0.015625	0.015625	0.015625	2.3125	0.34375	0.953125	0.109375	0.125	ROS488_ICAM555_VECad647_placa2__Plate_D_p00_0_C07f02d0.TIF	ROS488_ICAM555_VECad647_placa2__Plate_D_p00_0_C07f02d2.TIF	label.ROS488_ICAM555_VECad647_placa2__Plate_D_p00_0_C07f02d0.TIF	ROS488_ICAM555_VECad647_placa2__Plate_D_p00_0_C07f02d1.TIF	ROS488_ICAM555_VECad647_placa2__Plate_D_p00_0_C07f02d3.TIF	0	0	0	0	0	63	1	1536	1536	1536	1536	1536	63	b'eLvambXDsxntxQ/a+CKvF2+eZmA02osf1KUazSJptBdP9Uga7cYPiWga7cYP+igypFIUgdoWdgBqj54U'	0.045777253806591034	0.07855372130870819	0.04941608011722565	0.027360782	0.0056109875	0.015916467	0.42852277	0.7154	0.44816118	0.08297901848951976
-1	-1	-1	-1	-1	257.0	0.0	0.0	1.984375	0.0	0.875	38.90625	0.796875	0.015625	0.015625	0.015625	2.25	0.359375	0.953125	0.109375	0.140625	ROS488_ICAM555_VECad647_placa2__Plate_D_p00_0_C07f03d0.TIF	ROS488_ICAM555_VECad647_placa2__Plate_D_p00_0_C07f03d2.TIF	label.ROS488_ICAM555_VECad647_placa2__Plate_D_p00_0_C07f03d0.TIF	ROS488_ICAM555_VECad647_placa2__Plate_D_p00_0_C07f03d1.TIF	ROS488_ICAM555_VECad647_placa2__Plate_D_p00_0_C07f03d3.TIF	0	0	0	0	0	64	1	1536	1536	1536	1536	1536	64	b'eLvambXDsxntxQ/a+CKvF2+eZmA82osf1KUazSJptBdP9Uga7cYPiWga7cYP+igypFIUgdoWdgB8ip4Z'	0.0449439212679863	0.07855372130870819	0.04941608011722565	0.027360782	0.0056109875	0.015916474	0.42852277	0.7154	0.44816118	0.0828647365172704
-1	-1	-1	-1	-1	220.0	0.0	0.0	1.953125	0.0	0.875	35.328125	0.796875	0.015625	0.015625	0.015625	1.984375	0.34375	0.9375	0.109375	0.140625	ROS488_ICAM555_VECad647_placa2__Plate_D_p00_0_C07f04d0.TIF	ROS488_ICAM555_VECad647_placa2__Plate_D_p00_0_C07f04d2.TIF	label.ROS488_ICAM555_VECad647_placa2__Plate_D_p00_0_C07f04d0.TIF	ROS488_ICAM555_VECad647_placa2__Plate_D_p00_0_C07f04d1.TIF	ROS488_ICAM555_VECad647_placa2__Plate_D_p00_0_C07f04d3.TIF	0	0	0	0	0	65	1	1536	1536	1536	1536	1536	65	b'eLvambXDsxntxQ/a+CKvF2+eZmAy2osf1KUazSJptBdP9Uga7cYPiWga7cYP+igypFIUgdoWdgCOhZ4e'	0.04130509868264198	0.0897756889462471	0.04858274757862091	0.01591647	0.00561098	0.011444308	0.42852277	0.7154	0.44816118	0.0745384047428767
-1	-1	-1	-1	-1	263.0	0.0	0.0	1.9375	0.0	0.890625	43.09375	0.796875	0.015625	0.015625	0.015625	2.21875	0.34375	0.9375	0.109375	0.125	ROS488_ICAM555_VECad647_placa2__Plate_D_p00_0_C07f05d0.TIF	ROS488_ICAM555_VECad647_placa2__Plate_D_p00_0_C07f05d2.TIF	label.ROS488_ICAM555_VECad647_placa2__Plate_D_p00_0_C07f05d0.TIF	ROS488_ICAM555_VECad647_placa2__Plate_D_p00_0_C07f05d1.TIF	ROS488_ICAM555_VECad647_placa2__Plate_D_p00_0_C07f05d3.TIF	0	0	0	0	0	66	1	1536	1536	1536	1536	1536	66	b'eLvambXDsxntxQ/a+CKvF2+eZmA62osf1KUazSJptBdP9Uga7cYPiWga7cYP+igypFIUgdoWdgCggJ4j'	0.04047176241874695	0.08416470140218735	0.04858274757862091	0.022055298	0.0056109875	0.015083142	0.42852277	0.7154	0.44816118	0.07255645593007405
-1	-1	-1	-1	-1	245.0	0.0	0.0	1.9375	0.0	0.90625	39.5625	0.796875	0.015625	0.015625	0.015625	2.25	0.34375	0.953125	0.125	0.140625	ROS488_ICAM555_VECad647_placa2__Plate_D_p00_0_C07f06d0.TIF	ROS488_ICAM555_VECad647_placa2__Plate_D_p00_0_C07f06d2.TIF	label.ROS488_ICAM555_VECad647_placa2__Plate_D_p00_0_C07f06d0.TIF	ROS488_ICAM555_VECad647_placa2__Plate_D_p00_0_C07f06d1.TIF	ROS488_ICAM555_VECad647_placa2__Plate_D_p00_0_C07f06d3.TIF	0	0	0	0	0	67	1	1536	1536	1536	1536	1536	67	b'eLvambXDsxntxQ/a+CKvF2+eZmA22osf1KUazSJptBdP9Uga7cYPiWga7cYP+igypFIUgdoWdgCye54o'	0.045777253806591034	0.09258118271827698	0.04858274757862091	0.025694113	0.00561098	0.015083142	0.42852277	0.7154	0.44816118	0.081240509947141
-1	-1	-1	-1	-1	267.0	0.0	0.0	1.953125	0.0	0.859375	41.0625	0.796875	0.015625	0.015625	0.015625	2.296875	0.375	0.9375	0.109375	0.125	ROS488_ICAM555_VECad647_placa2__Plate_D_p00_0_C07f07d0.TIF	ROS488_ICAM555_VECad647_placa2__Plate_D_p00_0_C07f07d2.TIF	label.ROS488_ICAM555_VECad647_placa2__Plate_D_p00_0_C07f07d0.TIF	ROS488_ICAM555_VECad647_placa2__Plate_D_p00_0_C07f07d1.TIF	ROS488_ICAM555_VECad647_placa2__Plate_D_p00_0_C07f07d3.TIF	0	0	0	0	0	68	1	1536	1536	1536	1536	1536	68	b'eLvambXDsxntxQ/a+CKvF2+eZmA+2osf1KUazSJptBdP9Uga7cYPiWga7cYP+igypFIUgdoWdgDEdp4t'	0.0449439212679863	0.07294274121522903	0.04858274757862091	0.027360782	0.00561098	0.015083142	0.42852277	0.7154	0.44816118	0.08174037436644237
-1	-1	-1	-1	-1	299.0	0.0	0.0	1.953125	0.0	0.875	46.390625	0.796875	0.015625	0.015625	0.015625	2.28125	0.34375	0.953125	0.109375	0.125	ROS488_ICAM555_VECad647_placa2__Plate_D_p00_0_C07f08d0.TIF	ROS488_ICAM555_VECad647_placa2__Plate_D_p00_0_C07f08d2.TIF	label.ROS488_ICAM555_VECad647_placa2__Plate_D_p00_0_C07f08d0.TIF	ROS488_ICAM555_VECad647_placa2__Plate_D_p00_0_C07f08d1.TIF	ROS488_ICAM555_VECad647_placa2__Plate_D_p00_0_C07f08d3.TIF	0	0	0	0	0	69	1	1536	1536	1536	1536	1536	69	b'eLvambXDsxntxQ/a+CKvF2+eZmAx2osf1KUazSJptBdP9Uga7cYPiWga7cYP+igypFIUgdoWdgDWcZ4y'	0.0449439212679863	0.07294274121522903	0.04858274757862091	0.027360782	0.00561098	0.015916467	0.42852277	0.7154	0.44816118	0.08099336425463359
-1	-1	-1	-1	-1	279.0	0.0	0.0	1.9375	0.0	0.875	39.484375	0.8125	0.015625	0.015625	0.015625	2.21875	0.34375	0.921875	0.109375	0.125	ROS488_ICAM555_VECad647_placa2__Plate_D_p00_0_C07f09d0.TIF	ROS488_ICAM555_VECad647_placa2__Plate_D_p00_0_C07f09d2.TIF	label.ROS488_ICAM555_VECad647_placa2__Plate_D_p00_0_C07f09d0.TIF	ROS488_ICAM555_VECad647_placa2__Plate_D_p00_0_C07f09d1.TIF	ROS488_ICAM555_VECad647_placa2__Plate_D_p00_0_C07f09d3.TIF	0	0	0	0	0	70	1	1536	1536	1536	1536	1536	70	b'eLvambXDsxntxQ/a+CKvF2+eZmA52osf1KUazSJptBdP9Uga7cYPiWga7cYP+igypFIUgdoWdgDobJ43'	0.0449439212679863	0.08416470140218735	0.04858274757862091	0.02288863	0.008416466	0.015083142	0.42852277	0.7154	0.44816118	0.079527348279953
-1	-1	-1	-1	-1	276.0	0.0	0.0	1.9375	0.0	0.890625	38.65625	0.78125	0.015625	0.015625	0.015625	2.296875	0.34375	0.9375	0.109375	0.125	ROS488_ICAM555_VECad647_placa2__Plate_D_p00_0_C07f10d0.TIF	ROS488_ICAM555_VECad647_placa2__Plate_D_p00_0_C07f10d2.TIF	label.ROS488_ICAM555_VECad647_placa2__Plate_D_p00_0_C07f10d0.TIF	ROS488_ICAM555_VECad647_placa2__Plate_D_p00_0_C07f10d1.TIF	ROS488_ICAM555_VECad647_placa2__Plate_D_p00_0_C07f10d3.TIF	0	0	0	0	0	71	1	1536	1536	1536	1536	1536	71	b'eLvambXDsxntxQ/a+CKvF2+eZjjaix/cpRrNImm0F0/1SBrtxg+JaBrtxg/6KDKkUhSB2hZ2AFiZng8='	0.04047176241874695	0.07855372130870819	0.04858274757862091	0.026527453	0.0056109875	0.015916474	0.42852277	0.7154	0.44816118	0.07417213916778564
-1	-1	-1	-1	-1	246.0	0.0	0.0	2.0	0.0	0.859375	40.71875	0.78125	0.015625	0.015625	0.015625	1.9375	0.34375	0.9375	0.109375	0.125	ROS488_ICAM555_VECad647_placa2__Plate_D_p00_0_C07f11d0.TIF	ROS488_ICAM555_VECad647_placa2__Plate_D_p00_0_C07f11d2.TIF	label.ROS488_ICAM555_VECad647_placa2__Plate_D_p00_0_C07f11d0.TIF	ROS488_ICAM555_VECad647_placa2__Plate_D_p00_0_C07f11d1.TIF	ROS488_ICAM555_VECad647_placa2__Plate_D_p00_0_C07f11d3.TIF	0	0	0	0	0	72	1	1536	1536	1536	1536	1536	72	b'eLvambXDsxntxQ/a+CKvF2+eZmg42osf1KUazSJptBdP9Uga7cYPiWga7cYP+igypFIUgdoWdgBqlJ4U'	0.0449439212679863	0.08416470140218735	0.04858274757862091	0.01758314	0.008416466	0.011444315	0.42852277	0.7154	0.44816118	0.07645465433597565
-1	-1	-1	-1	-1	656.0	0.0	0.0	1.96875	0.0	0.90625	50.34375	0.796875	0.015625	0.0	0.0	3.125	0.34375	0.96875	0.125	0.109375	ROS488_ICAM555_VECad647_placa2__Plate_D_p00_0_C08f00d0.TIF	ROS488_ICAM555_VECad647_placa2__Plate_D_p00_0_C08f00d2.TIF	label.ROS488_ICAM555_VECad647_placa2__Plate_D_p00_0_C08f00d0.TIF	ROS488_ICAM555_VECad647_placa2__Plate_D_p00_0_C08f00d1.TIF	ROS488_ICAM555_VECad647_placa2__Plate_D_p00_0_C08f00d3.TIF	0	0	0	0	0	73	1	1536	1536	1536	1536	1536	73	b'eLvambXDsxntxQ/a+CKvF28x2osf7KUazSJptBdP9Uga7cYPiWga7cYP+igypFIUgdoWdgBYo54P'	0.0449439212679863	0.07855372130870819	0.07063803821802139	0.012277648	0.0056109875	0.016749807	0.42852277	0.7154	0.44816118	0.06030832231044769
-1	-1	-1	-1	-1	698.0	0.0	0.0	1.96875	0.0	0.875	55.859375	0.796875	0.015625	0.015625	0.015625	3.203125	0.359375	0.921875	0.109375	0.125	ROS488_ICAM555_VECad647_placa2__Plate_D_p00_0_C08f01d0.TIF	ROS488_ICAM555_VECad647_placa2__Plate_D_p00_0_C08f01d2.TIF	label.ROS488_ICAM555_VECad647_placa2__Plate_D_p00_0_C08f01d0.TIF	ROS488_ICAM555_VECad647_placa2__Plate_D_p00_0_C08f01d1.TIF	ROS488_ICAM555_VECad647_placa2__Plate_D_p00_0_C08f01d3.TIF	0	0	0	0	0	74	1	1536	1536	1536	1536	1536	74	b'eLvambXDsxntxQ/a+CKvF2+RZmA42osf1KUazSJptBdP9Uga7cYPiWga7cYP+igypFIUgdoWdgBqnp4U'	0.0449439212679863	0.07855372130870819	0.07511019706726074	0.011444315	0.0056109875	0.019555293	0.42852277	0.7154	0.44816118	0.058319916327794395
-1	-1	-1	-1	-1	652.0	0.0	0.0	1.984375	0.0	0.875	55.921875	0.796875	0.015625	0.015625	0.015625	3.25	0.34375	0.9375	0.109375	0.125	ROS488_ICAM555_VECad647_placa2__Plate_D_p00_0_C08f02d0.TIF	ROS488_ICAM555_VECad647_placa2__Plate_D_p00_0_C08f02d2.TIF	label.ROS488_ICAM555_VECad647_placa2__Plate_D_p00_0_C08f02d0.TIF	ROS488_ICAM555_VECad647_placa2__Plate_D_p00_0_C08f02d1.TIF	ROS488_ICAM555_VECad647_placa2__Plate_D_p00_0_C08f02d3.TIF	0	0	0	0	0	75	1	1536	1536	1536	1536	1536	75	b'eLvambXDsxntxQ/a+CKvF2+RZmA02osf1KUazSJptBdP9Uga7cYPiWga7cYP+igypFIUgdoWdgB8mZ4Z'	0.05108274519443512	0.08135921508073807	0.07594352960586548	0.015083134	0.0056109875	0.019555293	0.42852277	0.7154	0.44816118	0.06760842104752858
-1	-1	-1	-1	-1	634.0	0.0	0.0	1.953125	0.0	0.890625	55.765625	0.8125	0.015625	0.015625	0.015625	3.109375	0.375	0.9375	0.109375	0.125	ROS488_ICAM555_VECad647_placa2__Plate_D_p00_0_C08f03d0.TIF	ROS488_ICAM555_VECad647_placa2__Plate_D_p00_0_C08f03d2.TIF	label.ROS488_ICAM555_VECad647_placa2__Plate_D_p00_0_C08f03d0.TIF	ROS488_ICAM555_VECad647_placa2__Plate_D_p00_0_C08f03d1.TIF	ROS488_ICAM555_VECad647_placa2__Plate_D_p00_0_C08f03d3.TIF	0	0	0	0	0	76	1	1536	1536	1536	1536	1536	76	b'eLvambXDsxntxQ/a+CKvF2+RZmA82osf1KUazSJptBdP9Uga7cYPiWga7cYP+igypFIUgdoWdgCOlJ4e'	0.05024941265583038	0.08135921508073807	0.07147137820720673	0.015916467	0.0056109875	0.020388633	0.42852277	0.7154	0.44816118	0.0664714127779007
-1	-1	-1	-1	-1	450.0	0.0	0.0	1.984375	0.0	0.859375	48.171875	0.796875	0.015625	0.015625	0.015625	3.015625	0.34375	0.921875	0.109375	0.109375	ROS488_ICAM555_VECad647_placa2__Plate_D_p00_0_C08f04d0.TIF	ROS488_ICAM555_VECad647_placa2__Plate_D_p00_0_C08f04d2.TIF	label.ROS488_ICAM555_VECad647_placa2__Plate_D_p00_0_C08f04d0.TIF	ROS488_ICAM555_VECad647_placa2__Plate_D_p00_0_C08f04d1.TIF	ROS488_ICAM555_VECad647_placa2__Plate_D_p00_0_C08f04d3.TIF	0	0	0	0	0	77	1	1536	1536	1536	1536	1536	77	b'eLvambXDsxntxQ/a+CKvF2+RZmAy2osf1KUazSJptBdP9Uga7cYPiWga7cYP+igypFIUgdoWdgCgj54j'	0.04130509868264198	0.0897756889462471	0.05555490404367447	0.011444315	0.00561098	0.014249802	0.42852277	0.7154	0.44816118	0.05676985283692678
-1	-1	-1	-1	-1	621.0	0.0	0.0	1.984375	0.0	0.890625	57.234375	0.8125	0.015625	0.015625	0.015625	3.234375	0.375	0.921875	0.109375	0.125	ROS488_ICAM555_VECad647_placa2__Plate_D_p00_0_C08f05d0.TIF	ROS488_ICAM555_VECad647_placa2__Plate_D_p00_0_C08f05d2.TIF	label.ROS488_ICAM555_VECad647_placa2__Plate_D_p00_0_C08f05d0.TIF	ROS488_ICAM555_VECad647_placa2__Plate_D_p00_0_C08f05d1.TIF	ROS488_ICAM555_VECad647_placa2__Plate_D_p00_0_C08f05d3.TIF	0	0	0	0	0	78	1	1536	1536	1536	1536	1536	78	b'eLvambXDsxntxQ/a+CKvF2+RZmA62osf1KUazSJptBdP9Uga7cYPiWga7cYP+igypFIUgdoWdgCyip4o'	0.045777253806591034	0.08416470140218735	0.07063803821802139	0.0097776465	0.0056109875	0.015916474	0.42852277	0.7154	0.44816118	0.05743910868962606
-1	-1	-1	-1	-1	581.0	0.0	0.0	2.0	0.0	0.859375	57.609375	0.8125	0.015625	0.015625	0.015625	3.15625	0.328125	0.9375	0.125	0.125	ROS488_ICAM555_VECad647_placa2__Plate_D_p00_0_C08f06d0.TIF	ROS488_ICAM555_VECad647_placa2__Plate_D_p00_0_C08f06d2.TIF	label.ROS488_ICAM555_VECad647_placa2__Plate_D_p00_0_C08f06d0.TIF	ROS488_ICAM555_VECad647_placa2__Plate_D_p00_0_C08f06d1.TIF	ROS488_ICAM555_VECad647_placa2__Plate_D_p00_0_C08f06d3.TIF	0	0	0	0	0	79	1	1536	1536	1536	1536	1536	79	b'eLvambXDsxntxQ/a+CKvF2+RZmA22osf1KUazSJptBdP9Uga7cYPiWga7cYP+igypFIUgdoWdgDEhZ4t'	0.04661059007048607	0.09258118271827698	0.06980470567941666	0.011444315	0.00561098	0.015083142	0.42852277	0.7154	0.44816118	0.06084949771563212
-1	-1	-1	-1	-1	618.0	0.0	0.0	1.9375	0.0	0.890625	60.65625	0.796875	0.015625	0.0	0.0	3.265625	0.359375	0.9375	0.109375	0.125	ROS488_ICAM555_VECad647_placa2__Plate_D_p00_0_C08f07d0.TIF	ROS488_ICAM555_VECad647_placa2__Plate_D_p00_0_C08f07d2.TIF	label.ROS488_ICAM555_VECad647_placa2__Plate_D_p00_0_C08f07d0.TIF	ROS488_ICAM555_VECad647_placa2__Plate_D_p00_0_C08f07d1.TIF	ROS488_ICAM555_VECad647_placa2__Plate_D_p00_0_C08f07d3.TIF	0	0	0	0	0	80	1	1536	1536	1536	1536	1536	80	b'eLvambXDsxntxQ/a+CKvF2+RZmA+2osf1KUazSJptBdP9Uga7cYPiWga7cYP+igypFIUgdoWdgDWgJ4y'	0.04661059007048607	0.08135921508073807	0.07063803821802139	0.012277652	0.0056109875	0.016749807	0.42852277	0.7154	0.44816118	0.06179154912630717
-1	-1	-1	-1	-1	606.0	0.0	0.0	1.953125	0.0	0.859375	57.78125	0.796875	0.015625	0.015625	0.015625	3.203125	0.328125	0.9375	0.125	0.125	ROS488_ICAM555_VECad647_placa2__Plate_D_p00_0_C08f08d0.TIF	ROS488_ICAM555_VECad647_placa2__Plate_D_p00_0_C08f08d2.TIF	label.ROS488_ICAM555_VECad647_placa2__Plate_D_p00_0_C08f08d0.TIF	ROS488_ICAM555_VECad647_placa2__Plate_D_p00_0_C08f08d1.TIF	ROS488_ICAM555_VECad647_placa2__Plate_D_p00_0_C08f08d3.TIF	0	0	0	0	0	81	1	1536	1536	1536	1536	1536	81	b'eLvambXDsxntxQ/a+CKvF2+RZmAx2osf1KUazSJptBdP9Uga7cYPiWga7cYP+igypFIUgdoWdgDoe543'	0.04661059007048607	0.08135921508073807	0.07063803821802139	0.015083138	0.0056109875	0.01758314	0.42852277	0.7154	0.44816118	0.06521373490492503
-1	-1	-1	-1	-1	700.0	0.0	0.0	1.953125	0.0	0.875	54.359375	0.796875	0.015625	0.015625	0.015625	3.296875	0.375	0.9375	0.109375	0.140625	ROS488_ICAM555_VECad647_placa2__Plate_D_p00_0_C08f09d0.TIF	ROS488_ICAM555_VECad647_placa2__Plate_D_p00_0_C08f09d2.TIF	label.ROS488_ICAM555_VECad647_placa2__Plate_D_p00_0_C08f09d0.TIF	ROS488_ICAM555_VECad647_placa2__Plate_D_p00_0_C08f09d1.TIF	ROS488_ICAM555_VECad647_placa2__Plate_D_p00_0_C08f09d3.TIF	0	0	0	0	0	82	1	1536	1536	1536	1536	1536	82	b'eLvambXDsxntxQ/a+CKvF2+RZmA52osf1KUazSJptBdP9Uga7cYPiWga7cYP+igypFIUgdoWdgD6dp48'	0.04661059007048607	0.08697019517421722	0.07063803821802139	0.011444315	0.0056109875	0.0167498	0.42852277	0.7154	0.44816118	0.062180151542027794
-1	-1	-1	-1	-1	662.0	0.0	0.0	1.984375	0.0	0.875	56.296875	0.796875	0.015625	0.015625	0.015625	3.234375	0.359375	0.9375	0.109375	0.140625	ROS488_ICAM555_VECad647_placa2__Plate_D_p00_0_C08f10d0.TIF	ROS488_ICAM555_VECad647_placa2__Plate_D_p00_0_C08f10d2.TIF	label.ROS488_ICAM555_VECad647_placa2__Plate_D_p00_0_C08f10d0.TIF	ROS488_ICAM555_VECad647_placa2__Plate_D_p00_0_C08f10d1.TIF	ROS488_ICAM555_VECad647_placa2__Plate_D_p00_0_C08f10d3.TIF	0	0	0	0	0	83	1	1536	1536	1536	1536	1536	83	b'eLvambXDsxntxQ/a+CKvF2+RZjjaix/cpRrNImm0F0/1SBrtxg+JaBrtxg/6KDKkUhSB2hZ2AGqjnhQ='	0.04661059007048607	0.07855372130870819	0.07594352960586548	0.012277652	0.0056109875	0.020388626	0.42852277	0.7154	0.44816118	0.06294048329194386
-1	-1	-1	-1	-1	551.0	0.0	0.0	1.96875	0.0	0.890625	51.921875	0.796875	0.015625	0.015625	0.015625	2.859375	0.359375	0.953125	0.109375	0.140625	ROS488_ICAM555_VECad647_placa2__Plate_D_p00_0_C08f11d0.TIF	ROS488_ICAM555_VECad647_placa2__Plate_D_p00_0_C08f11d2.TIF	label.ROS488_ICAM555_VECad647_placa2__Plate_D_p00_0_C08f11d0.TIF	ROS488_ICAM555_VECad647_placa2__Plate_D_p00_0_C08f11d1.TIF	ROS488_ICAM555_VECad647_placa2__Plate_D_p00_0_C08f11d3.TIF	0	0	0	0	0	84	1	1536	1536	1536	1536	1536	84	b'eLvambXDsxntxQ/a+CKvF2+RZmg42osf1KUazSJptBdP9Uga7cYPiWga7cYP+igypFIUgdoWdgB8np4Z'	0.04661059007048607	0.08416470140218735	0.06616587936878204	0.01311098	0.0056109875	0.016749807	0.42852277	0.7154	0.44816118	0.06439174214998881
-1	-1	-1	-1	-1	449.0	0.0	0.0	1.953125	0.0	0.875	49.21875	0.765625	0.015625	0.0	0.0	2.640625	0.359375	0.921875	0.109375	0.125	ROS488_ICAM555_VECad647_placa2__Plate_D_p00_0_C09f00d0.TIF	ROS488_ICAM555_VECad647_placa2__Plate_D_p00_0_C09f00d2.TIF	label.ROS488_ICAM555_VECad647_placa2__Plate_D_p00_0_C09f00d0.TIF	ROS488_ICAM555_VECad647_placa2__Plate_D_p00_0_C09f00d1.TIF	ROS488_ICAM555_VECad647_placa2__Plate_D_p00_0_C09f00d3.TIF	0	0	0	0	0	85	1	1536	1536	1536	1536	1536	85	b'eLvambXDsxntxQ/a+CKvF2852osf7KUazSJptBdP9Uga7cYPiWga7cYP+igypFIUgdoWdgBqrZ4U'	0.04661059007048607	0.08135921508073807	0.04941608011722565	0.029027462	0.0056109875	0.015916467	0.42852277	0.7154	0.44816118	0.08178818722565968
-1	-1	-1	-1	-1	436.0	0.0	0.0	1.96875	0.0	0.890625	52.09375	0.796875	0.015625	0.015625	0.015625	2.796875	0.375	0.953125	0.109375	0.140625	ROS488_ICAM555_VECad647_placa2__Plate_D_p00_0_C09f01d0.TIF	ROS488_ICAM555_VECad647_placa2__Plate_D_p00_0_C09f01d2.TIF	label.ROS488_ICAM555_VECad647_placa2__Plate_D_p00_0_C09f01d0.TIF	ROS488_ICAM555_VECad647_placa2__Plate_D_p00_0_C09f01d1.TIF	ROS488_ICAM555_VECad647_placa2__Plate_D_p00_0_C09f01d3.TIF	0	0	0	0	0	86	1	1536	1536	1536	1536	1536	86	b'eLvambXDsxntxQ/a+CKvF2+ZZmA42osf1KUazSJptBdP9Uga7cYPiWga7cYP+igypFIUgdoWdgB8qJ4Z'	0.056388236582279205	0.07855372130870819	0.05024941265583038	0.028194115	0.0056109875	0.015083134	0.42852277	0.7154	0.44816118	0.08855628967285156
-1	-1	-1	-1	-1	409.0	0.0	0.0	1.953125	0.0	0.875	58.078125	0.796875	0.015625	0.015625	0.015625	2.8125	0.34375	0.921875	0.109375	0.125	ROS488_ICAM555_VECad647_placa2__Plate_D_p00_0_C09f02d0.TIF	ROS488_ICAM555_VECad647_placa2__Plate_D_p00_0_C09f02d2.TIF	label.ROS488_ICAM555_VECad647_placa2__Plate_D_p00_0_C09f02d0.TIF	ROS488_ICAM555_VECad647_placa2__Plate_D_p00_0_C09f02d1.TIF	ROS488_ICAM555_VECad647_placa2__Plate_D_p00_0_C09f02d3.TIF	0	0	0	0	0	87	1	1536	1536	1536	1536	1536	87	b'eLvambXDsxntxQ/a+CKvF2+ZZmA02osf1KUazSJptBdP9Uga7cYPiWga7cYP+igypFIUgdoWdgCOo54e'	0.05274941399693489	0.08135921508073807	0.05024941265583038	0.041305095	0.008416466	0.015916467	0.42852277	0.7154	0.44816118	0.10142995913823445
-1	-1	-1	-1	-1	421.0	0.0	0.0	1.921875	0.0	0.890625	54.5	0.765625	0.015625	0.015625	0.0	2.71875	0.359375	0.953125	0.109375	0.125	ROS488_ICAM555_VECad647_placa2__Plate_D_p00_0_C09f03d0.TIF	ROS488_ICAM555_VECad647_placa2__Plate_D_p00_0_C09f03d2.TIF	label.ROS488_ICAM555_VECad647_placa2__Plate_D_p00_0_C09f03d0.TIF	ROS488_ICAM555_VECad647_placa2__Plate_D_p00_0_C09f03d1.TIF	ROS488_ICAM555_VECad647_placa2__Plate_D_p00_0_C09f03d3.TIF	0	0	0	0	0	88	1	1536	1536	1536	1536	1536	88	b'eLvambXDsxntxQ/a+CKvF2+ZZmA82osf1KUazSJptBdP9Uga7cYPiWga7cYP+igypFIUgdoWdgCgnp4j'	0.05274941399693489	0.08135921508073807	0.05024941265583038	0.04411058	0.008416466	0.0167498	0.42852277	0.7154	0.44816118	0.10249743858973186
-1	-1	-1	-1	-1	369.0	0.0	0.0	1.96875	0.0	0.859375	46.734375	0.796875	0.015625	0.015625	0.015625	2.578125	0.34375	0.921875	0.109375	0.125	ROS488_ICAM555_VECad647_placa2__Plate_D_p00_0_C09f04d0.TIF	ROS488_ICAM555_VECad647_placa2__Plate_D_p00_0_C09f04d2.TIF	label.ROS488_ICAM555_VECad647_placa2__Plate_D_p00_0_C09f04d0.TIF	ROS488_ICAM555_VECad647_placa2__Plate_D_p00_0_C09f04d1.TIF	ROS488_ICAM555_VECad647_placa2__Plate_D_p00_0_C09f04d3.TIF	0	0	0	0	0	89	1	1536	1536	1536	1536	1536	89	b'eLvambXDsxntxQ/a+CKvF2+ZZmAy2osf1KUazSJptBdP9Uga7cYPiWga7cYP+igypFIUgdoWdgCymZ4o'	0.04661059007048607	0.09258118271827698	0.04941608011722565	0.037971765	0.008416466	0.015083134	0.42852277	0.7154	0.44816118	0.09341053167978923
-1	-1	-1	-1	-1	387.0	0.0	0.0	1.984375	0.0	0.890625	53.625	0.796875	0.015625	0.015625	0.0	2.671875	0.34375	0.921875	0.109375	0.125	ROS488_ICAM555_VECad647_placa2__Plate_D_p00_0_C09f05d0.TIF	ROS488_ICAM555_VECad647_placa2__Plate_D_p00_0_C09f05d2.TIF	label.ROS488_ICAM555_VECad647_placa2__Plate_D_p00_0_C09f05d0.TIF	ROS488_ICAM555_VECad647_placa2__Plate_D_p00_0_C09f05d1.TIF	ROS488_ICAM555_VECad647_placa2__Plate_D_p00_0_C09f05d3.TIF	0	0	0	0	0	90	1	1536	1536	1536	1536	1536	90	b'eLvambXDsxntxQ/a+CKvF2+ZZmA62osf1KUazSJptBdP9Uga7cYPiWga7cYP+igypFIUgdoWdgDElJ4t'	0.051916081458330154	0.08697019517421722	0.05024941265583038	0.029860787	0.008416466	0.015083134	0.42852277	0.7154	0.44816118	0.08596401413281758
-1	-1	-1	-1	-1	413.0	0.0	0.0	1.953125	0.0	0.890625	54.578125	0.78125	0.015625	0.015625	0.015625	2.796875	0.359375	0.921875	0.125	0.125	ROS488_ICAM555_VECad647_placa2__Plate_D_p00_0_C09f06d0.TIF	ROS488_ICAM555_VECad647_placa2__Plate_D_p00_0_C09f06d2.TIF	label.ROS488_ICAM555_VECad647_placa2__Plate_D_p00_0_C09f06d0.TIF	ROS488_ICAM555_VECad647_placa2__Plate_D_p00_0_C09f06d1.TIF	ROS488_ICAM555_VECad647_placa2__Plate_D_p00_0_C09f06d3.TIF	0	0	0	0	0	91	1	1536	1536	1536	1536	1536	91	b'eLvambXDsxntxQ/a+CKvF2+ZZmA22osf1KUazSJptBdP9Uga7cYPiWga7cYP+igypFIUgdoWdgDWj54y'	0.05722156912088394	0.09819215536117554	0.05024941265583038	0.03266628	0.008416466	0.015083142	0.42852277	0.7154	0.44816118	0.09536831577618916
-1	-1	-1	-1	-1	438.0	0.0	0.0	1.984375	0.0	0.890625	58.703125	0.78125	0.015625	0.015625	0.015625	2.90625	0.359375	0.921875	0.109375	0.125	ROS488_ICAM555_VECad647_placa2__Plate_D_p00_0_C09f07d0.TIF	ROS488_ICAM555_VECad647_placa2__Plate_D_p00_0_C09f07d2.TIF	label.ROS488_ICAM555_VECad647_placa2__Plate_D_p00_0_C09f07d0.TIF	ROS488_ICAM555_VECad647_placa2__Plate_D_p00_0_C09f07d1.TIF	ROS488_ICAM555_VECad647_placa2__Plate_D_p00_0_C09f07d3.TIF	0	0	0	0	0	92	1	1536	1536	1536	1536	1536	92	b'eLvambXDsxntxQ/a+CKvF2+ZZmA+2osf1KUazSJptBdP9Uga7cYPiWga7cYP+igypFIUgdoWdgDoip43'	0.056388236582279205	0.08416470140218735	0.05024941265583038	0.034332946	0.008416466	0.015083134	0.42852277	0.7154	0.44816118	0.09577595194180806
-1	-1	-1	-1	-1	471.0	0.0	0.0	1.984375	0.0	0.875	57.953125	0.8125	0.015625	0.015625	0.015625	3.03125	0.34375	0.921875	0.109375	0.125	ROS488_ICAM555_VECad647_placa2__Plate_D_p00_0_C09f08d0.TIF	ROS488_ICAM555_VECad647_placa2__Plate_D_p00_0_C09f08d2.TIF	label.ROS488_ICAM555_VECad647_placa2__Plate_D_p00_0_C09f08d0.TIF	ROS488_ICAM555_VECad647_placa2__Plate_D_p00_0_C09f08d1.TIF	ROS488_ICAM555_VECad647_placa2__Plate_D_p00_0_C09f08d3.TIF	0	0	0	0	0	93	1	1536	1536	1536	1536	1536	93	b'eLvambXDsxntxQ/a+CKvF2+ZZmAx2osf1KUazSJptBdP9Uga7cYPiWga7cYP+igypFIUgdoWdgD6hZ48'	0.06336039304733276	0.08135921508073807	0.05024941265583038	0.03266628	0.008416466	0.015083134	0.42852277	0.7154	0.44816118	0.09893680612246196
-1	-1	-1	-1	-1	444.0	0.0	0.0	1.96875	0.0	0.890625	57.890625	0.78125	0.015625	0.015625	0.0	2.765625	0.328125	0.921875	0.125	0.125	ROS488_ICAM555_VECad647_placa2__Plate_D_p00_0_C09f09d0.TIF	ROS488_ICAM555_VECad647_placa2__Plate_D_p00_0_C09f09d2.TIF	label.ROS488_ICAM555_VECad647_placa2__Plate_D_p00_0_C09f09d0.TIF	ROS488_ICAM555_VECad647_placa2__Plate_D_p00_0_C09f09d1.TIF	ROS488_ICAM555_VECad647_placa2__Plate_D_p00_0_C09f09d3.TIF	0	0	0	0	0	94	1	1536	1536	1536	1536	1536	94	b'eLvambXDsxntxQ/a+CKvF2+ZZmA52osf1KUazSJptBdP9Uga7cYPiWga7cYP+igypFIUgdoWdgAMj55B'	0.051916081458330154	0.08416470140218735	0.05024941265583038	0.037971772	0.008416466	0.015916467	0.42852277	0.7154	0.44816118	0.09613639116287231
-1	-1	-1	-1	-1	466.0	0.0	0.0	1.96875	0.0	0.890625	56.15625	0.8125	0.015625	0.015625	0.015625	2.859375	0.34375	0.9375	0.109375	0.125	ROS488_ICAM555_VECad647_placa2__Plate_D_p00_0_C09f10d0.TIF	ROS488_ICAM555_VECad647_placa2__Plate_D_p00_0_C09f10d2.TIF	label.ROS488_ICAM555_VECad647_placa2__Plate_D_p00_0_C09f10d0.TIF	ROS488_ICAM555_VECad647_placa2__Plate_D_p00_0_C09f10d1.TIF	ROS488_ICAM555_VECad647_placa2__Plate_D_p00_0_C09f10d3.TIF	0	0	0	0	0	95	1	1536	1536	1536	1536	1536	95	b'eLvambXDsxntxQ/a+CKvF2+ZZjjaix/cpRrNImm0F0/1SBrtxg+JaBrtxg/6KDKkUhSB2hZ2AHytnhk='	0.056388236582279205	0.07855372130870819	0.05024941265583038	0.03797175	0.008416474	0.015916474	0.42852277	0.7154	0.44816118	0.09748427073160808
-1	-1	-1	-1	-1	412.0	0.0	0.0	2.015625	0.0	0.890625	52.21875	0.796875	0.015625	0.015625	0.015625	2.875	0.34375	0.9375	0.109375	0.125	ROS488_ICAM555_VECad647_placa2__Plate_D_p00_0_C09f11d0.TIF	ROS488_ICAM555_VECad647_placa2__Plate_D_p00_0_C09f11d2.TIF	label.ROS488_ICAM555_VECad647_placa2__Plate_D_p00_0_C09f11d0.TIF	ROS488_ICAM555_VECad647_placa2__Plate_D_p00_0_C09f11d1.TIF	ROS488_ICAM555_VECad647_placa2__Plate_D_p00_0_C09f11d3.TIF	0	0	0	0	0	96	1	1536	1536	1536	1536	1536	96	b'eLvambXDsxntxQ/a+CKvF2+ZZmg42osf1KUazSJptBdP9Uga7cYPiWga7cYP+igypFIUgdoWdgCOqJ4e'	0.05722156912088394	0.08697019517421722	0.053888238966464996	0.039638437	0.008416474	0.015916467	0.42852277	0.7154	0.44816118	0.10177355011304219
-1	-1	-1	-1	-1	351.0	0.0	0.0	2.0	0.0	0.875	51.890625	0.8125	0.015625	0.015625	0.015625	2.640625	0.34375	0.9375	0.109375	0.140625	ROS488_ICAM555_VECad647_placa2__Plate_D_p00_0_C10f00d0.TIF	ROS488_ICAM555_VECad647_placa2__Plate_D_p00_0_C10f00d2.TIF	label.ROS488_ICAM555_VECad647_placa2__Plate_D_p00_0_C10f00d0.TIF	ROS488_ICAM555_VECad647_placa2__Plate_D_p00_0_C10f00d1.TIF	ROS488_ICAM555_VECad647_placa2__Plate_D_p00_0_C10f00d3.TIF	0	0	0	0	0	97	1	1536	1536	1536	1536	1536	97	b'eLvambXDsxntxQ/a+CKrF29oMNqLH+ylGs0iabQXT/VIGu3GD4loGu3GD/ooMqRSFIHaFnYA2lOd7A=='	0.05024941265583038	0.07855372130870819	0.053888238966464996	0.031832937	0.0056109875	0.021221966	0.42852277	0.7154	0.44816118	0.0860140323638916
-1	-1	-1	-1	-1	382.0	0.0	0.0	1.984375	0.0	0.875	54.6875	0.796875	0.015625	0.015625	0.015625	2.65625	0.34375	0.921875	0.109375	0.140625	ROS488_ICAM555_VECad647_placa2__Plate_D_p00_0_C10f01d0.TIF	ROS488_ICAM555_VECad647_placa2__Plate_D_p00_0_C10f01d2.TIF	label.ROS488_ICAM555_VECad647_placa2__Plate_D_p00_0_C10f01d0.TIF	ROS488_ICAM555_VECad647_placa2__Plate_D_p00_0_C10f01d1.TIF	ROS488_ICAM555_VECad647_placa2__Plate_D_p00_0_C10f01d3.TIF	0	0	0	0	0	98	1	1536	1536	1536	1536	1536	98	b'eLvambXDsxntxQ/a+CKrF29okGZgONqLH9SlGs0iabQXT/VIGu3GD4loGu3GD/ooMqRSFIHaFnYA7E6d8Q=='	0.05024941265583038	0.07855372130870819	0.053888238966464996	0.033499606	0.0056109875	0.021221958	0.42852277	0.7154	0.44816118	0.08684469262758891
-1	-1	-1	-1	-1	358.0	0.0	0.0	2.0	0.0	0.90625	55.65625	0.796875	0.015625	0.015625	0.015625	2.640625	0.328125	0.921875	0.109375	0.125	ROS488_ICAM555_VECad647_placa2__Plate_D_p00_0_C10f02d0.TIF	ROS488_ICAM555_VECad647_placa2__Plate_D_p00_0_C10f02d2.TIF	label.ROS488_ICAM555_VECad647_placa2__Plate_D_p00_0_C10f02d0.TIF	ROS488_ICAM555_VECad647_placa2__Plate_D_p00_0_C10f02d1.TIF	ROS488_ICAM555_VECad647_placa2__Plate_D_p00_0_C10f02d3.TIF	0	0	0	0	0	99	1	1536	1536	1536	1536	1536	99	b'eLvambXDsxntxQ/a+CKrF29okGZgNNqLH9SlGs0iabQXT/VIGu3GD4loGu3GD/ooMqRSFIHaFnYA/kmd9g=='	0.056388236582279205	0.08135921508073807	0.05472157150506973	0.0388051	0.0056109875	0.021221966	0.42852277	0.7154	0.44816118	0.10116430123647054
-1	-1	-1	-1	-1	312.0	0.0	0.0	2.0	0.0	0.890625	53.234375	0.796875	0.015625	0.015625	0.015625	2.578125	0.34375	0.953125	0.109375	0.140625	ROS488_ICAM555_VECad647_placa2__Plate_D_p00_0_C10f03d0.TIF	ROS488_ICAM555_VECad647_placa2__Plate_D_p00_0_C10f03d2.TIF	label.ROS488_ICAM555_VECad647_placa2__Plate_D_p00_0_C10f03d0.TIF	ROS488_ICAM555_VECad647_placa2__Plate_D_p00_0_C10f03d1.TIF	ROS488_ICAM555_VECad647_placa2__Plate_D_p00_0_C10f03d3.TIF	0	0	0	0	0	100	1	1536	1536	1536	1536	1536	100	b'eLvambXDsxntxQ/a+CKrF29okGZgPNqLH9SlGs0iabQXT/VIGu3GD4loGu3GD/ooMqRSFIHaFnYAEFOd+w=='	0.05024941265583038	0.07855372130870819	0.05024941265583038	0.04411058	0.0056109875	0.022055298	0.42852277	0.7154	0.44816118	0.09817667802174886
-1	-1	-1	-1	-1	273.0	0.0	0.0	1.96875	0.0	0.890625	53.859375	0.796875	0.015625	0.015625	0.015625	2.28125	0.359375	0.9375	0.109375	0.125	ROS488_ICAM555_VECad647_placa2__Plate_D_p00_0_C10f04d0.TIF	ROS488_ICAM555_VECad647_placa2__Plate_D_p00_0_C10f04d2.TIF	label.ROS488_ICAM555_VECad647_placa2__Plate_D_p00_0_C10f04d0.TIF	ROS488_ICAM555_VECad647_placa2__Plate_D_p00_0_C10f04d1.TIF	ROS488_ICAM555_VECad647_placa2__Plate_D_p00_0_C10f04d3.TIF	0	0	0	0	0	101	1	1536	1536	1536	1536	1536	101	b'eLvambXDsxntxQ/a+CKrF29okGZgMtqLH9SlGs0iabQXT/VIGu3GD4loGu3GD/ooMqRSFIHaFnYAIk6eAA=='	0.045777253806591034	0.0897756889462471	0.04858274757862091	0.031832945	0.00561098	0.019555293	0.42852277	0.7154	0.44816118	0.08673570553461711
-1	-1	-1	-1	-1	346.0	0.0	0.0	1.953125	0.0	0.890625	51.5	0.78125	0.015625	0.015625	0.015625	2.78125	0.359375	0.921875	0.109375	0.109375	ROS488_ICAM555_VECad647_placa2__Plate_D_p00_0_C10f05d0.TIF	ROS488_ICAM555_VECad647_placa2__Plate_D_p00_0_C10f05d2.TIF	label.ROS488_ICAM555_VECad647_placa2__Plate_D_p00_0_C10f05d0.TIF	ROS488_ICAM555_VECad647_placa2__Plate_D_p00_0_C10f05d1.TIF	ROS488_ICAM555_VECad647_placa2__Plate_D_p00_0_C10f05d3.TIF	0	0	0	0	0	102	1	1536	1536	1536	1536	1536	102	b'eLvambXDsxntxQ/a+CKrF29okGZgOtqLH9SlGs0iabQXT/VIGu3GD4loGu3GD/ooMqRSFIHaFnYANEmeBQ=='	0.056388236582279205	0.08416470140218735	0.05555490404367447	0.024555303	0.0056109875	0.020388626	0.42852277	0.7154	0.44816118	0.0841335654258728
-1	-1	-1	-1	-1	339.0	0.0	0.0	1.96875	0.0	0.90625	55.015625	0.8125	0.015625	0.015625	0.015625	2.65625	0.34375	0.921875	0.109375	0.125	ROS488_ICAM555_VECad647_placa2__Plate_D_p00_0_C10f06d0.TIF	ROS488_ICAM555_VECad647_placa2__Plate_D_p00_0_C10f06d2.TIF	label.ROS488_ICAM555_VECad647_placa2__Plate_D_p00_0_C10f06d0.TIF	ROS488_ICAM555_VECad647_placa2__Plate_D_p00_0_C10f06d1.TIF	ROS488_ICAM555_VECad647_placa2__Plate_D_p00_0_C10f06d3.TIF	0	0	0	0	0	103	1	1536	1536	1536	1536	1536	103	b'eLvambXDsxntxQ/a+CKrF29okGZgNtqLH9SlGs0iabQXT/VIGu3GD4loGu3GD/ooMqRSFIHaFnYARkSeCg=='	0.05024941265583038	0.09819215536117554	0.05024941265583038	0.03516628	0.008416466	0.021221966	0.42852277	0.7154	0.44816118	0.09126037359237671
-1	-1	-1	-1	-1	388.0	0.0	0.0	2.0	0.0	0.890625	51.0625	0.796875	0.015625	0.015625	0.015625	2.734375	0.359375	0.921875	0.109375	0.125	ROS488_ICAM555_VECad647_placa2__Plate_D_p00_0_C10f07d0.TIF	ROS488_ICAM555_VECad647_placa2__Plate_D_p00_0_C10f07d2.TIF	label.ROS488_ICAM555_VECad647_placa2__Plate_D_p00_0_C10f07d0.TIF	ROS488_ICAM555_VECad647_placa2__Plate_D_p00_0_C10f07d1.TIF	ROS488_ICAM555_VECad647_placa2__Plate_D_p00_0_C10f07d3.TIF	0	0	0	0	0	104	1	1536	1536	1536	1536	1536	104	b'eLvambXDsxntxQ/a+CKrF29okGZgPtqLH9SlGs0iabQXT/VIGu3GD4loGu3GD/ooMqRSFIHaFnYAWD+eDw=='	0.05722156912088394	0.08416470140218735	0.05472157150506973	0.033499613	0.0056109875	0.020388633	0.42852277	0.7154	0.44816118	0.09644048412640889
-1	-1	-1	-1	-1	374.0	0.0	0.0	1.984375	0.0	0.890625	58.578125	0.796875	0.015625	0.015625	0.015625	2.71875	0.375	1.03125	0.125	0.140625	ROS488_ICAM555_VECad647_placa2__Plate_D_p00_0_C10f08d0.TIF	ROS488_ICAM555_VECad647_placa2__Plate_D_p00_0_C10f08d2.TIF	label.ROS488_ICAM555_VECad647_placa2__Plate_D_p00_0_C10f08d0.TIF	ROS488_ICAM555_VECad647_placa2__Plate_D_p00_0_C10f08d1.TIF	ROS488_ICAM555_VECad647_placa2__Plate_D_p00_0_C10f08d3.TIF	0	0	0	0	0	105	1	1536	1536	1536	1536	1536	105	b'eLvambXDsxntxQ/a+CKrF29okGZgMdqLH9SlGs0iabQXT/VIGu3GD4loGu3GD/ooMqRSFIHaFnYAajqeFA=='	0.06252706050872803	0.08135921508073807	0.05555490404367447	0.029027447	0.008416474	0.020388626	0.42852277	0.7154	0.44816118	0.0961288611094157
-1	-1	-1	-1	-1	362.0	0.0	0.0	2.0	0.0	0.890625	62.015625	0.796875	0.015625	0.015625	0.015625	2.765625	0.34375	0.953125	0.109375	0.140625	ROS488_ICAM555_VECad647_placa2__Plate_D_p00_0_C10f09d0.TIF	ROS488_ICAM555_VECad647_placa2__Plate_D_p00_0_C10f09d2.TIF	label.ROS488_ICAM555_VECad647_placa2__Plate_D_p00_0_C10f09d0.TIF	ROS488_ICAM555_VECad647_placa2__Plate_D_p00_0_C10f09d1.TIF	ROS488_ICAM555_VECad647_placa2__Plate_D_p00_0_C10f09d3.TIF	0	0	0	0	0	106	1	1536	1536	1536	1536	1536	106	b'eLvambXDsxntxQ/a+CKrF29okGZgOdqLH9SlGs0iabQXT/VIGu3GD4loGu3GD/ooMqRSFIHaFnYAfDWeGQ=='	0.05722156912088394	0.08697019517421722	0.05472157150506973	0.033499613	0.008416466	0.020388626	0.42852277	0.7154	0.44816118	0.09692106644312541
-1	-1	-1	-1	-1	414.0	0.0	0.0	2.0	0.0	0.890625	58.9375	0.8125	0.015625	0.015625	0.015625	2.8125	0.34375	0.9375	0.109375	0.140625	ROS488_ICAM555_VECad647_placa2__Plate_D_p00_0_C10f10d0.TIF	ROS488_ICAM555_VECad647_placa2__Plate_D_p00_0_C10f10d2.TIF	label.ROS488_ICAM555_VECad647_placa2__Plate_D_p00_0_C10f10d0.TIF	ROS488_ICAM555_VECad647_placa2__Plate_D_p00_0_C10f10d1.TIF	ROS488_ICAM555_VECad647_placa2__Plate_D_p00_0_C10f10d3.TIF	0	0	0	0	0	107	1	1536	1536	1536	1536	1536	107	b'eLvambXDsxntxQ/a+CKrF29okGY42osf3KUazSJptBdP9Uga7cYPiWga7cYP+igypFIUgdoWdgDsU53x'	0.056388236582279205	0.08135921508073807	0.05555490404367447	0.033499606	0.0056109875	0.021221966	0.42852277	0.7154	0.44816118	0.09360818068186443
-1	-1	-1	-1	-1	372.0	0.0	0.0	1.953125	0.0	0.890625	57.25	0.796875	0.015625	0.015625	0.015625	2.625	0.328125	0.9375	0.125	0.125	ROS488_ICAM555_VECad647_placa2__Plate_D_p00_0_C10f11d0.TIF	ROS488_ICAM555_VECad647_placa2__Plate_D_p00_0_C10f11d2.TIF	label.ROS488_ICAM555_VECad647_placa2__Plate_D_p00_0_C10f11d0.TIF	ROS488_ICAM555_VECad647_placa2__Plate_D_p00_0_C10f11d1.TIF	ROS488_ICAM555_VECad647_placa2__Plate_D_p00_0_C10f11d3.TIF	0	0	0	0	0	108	1	1536	1536	1536	1536	1536	108	b'eLvambXDsxntxQ/a+CKrF29okGZoONqLH9SlGs0iabQXT/VIGu3GD4loGu3GD/ooMqRSFIHaFnYA/k6d9g=='	0.05274941399693489	0.08697019517421722	0.05472157150506973	0.039638437	0.008416466	0.021221966	0.42852277	0.7154	0.44816118	0.1007383366425832
-1	-1	-1	-1	-1	339.0	0.0	0.0	2.015625	0.0	0.875	47.4375	0.8125	0.015625	0.015625	0.015625	2.171875	0.34375	0.953125	0.109375	0.140625	ROS488_ICAM555_VECad647_placa2__Plate_D_p00_0_C11f00d0.TIF	ROS488_ICAM555_VECad647_placa2__Plate_D_p00_0_C11f00d2.TIF	label.ROS488_ICAM555_VECad647_placa2__Plate_D_p00_0_C11f00d0.TIF	ROS488_ICAM555_VECad647_placa2__Plate_D_p00_0_C11f00d1.TIF	ROS488_ICAM555_VECad647_placa2__Plate_D_p00_0_C11f00d3.TIF	0	0	0	0	0	109	1	1536	1536	1536	1536	1536	109	b'eLvambXDsxntxQ/a+CKrF29oONqLH+ylGs0iabQXT/VIGu3GD4loGu3GD/ooMqRSFIHaFnYA7F2d8Q=='	0.04130509868264198	0.08135921508073807	0.04411058872938156	0.021221962	0.0056109875	0.010610983	0.42852277	0.7154	0.44816118	0.07725700736045837
-1	-1	-1	-1	-1	324.0	0.0	0.0	1.9375	0.0	0.875	37.6875	0.78125	0.015625	0.015625	0.015625	2.09375	0.34375	0.953125	0.109375	0.140625	ROS488_ICAM555_VECad647_placa2__Plate_D_p00_0_C11f01d0.TIF	ROS488_ICAM555_VECad647_placa2__Plate_D_p00_0_C11f01d2.TIF	label.ROS488_ICAM555_VECad647_placa2__Plate_D_p00_0_C11f01d0.TIF	ROS488_ICAM555_VECad647_placa2__Plate_D_p00_0_C11f01d1.TIF	ROS488_ICAM555_VECad647_placa2__Plate_D_p00_0_C11f01d3.TIF	0	0	0	0	0	110	1	1536	1536	1536	1536	1536	110	b'eLvambXDsxntxQ/a+CKrF29omGZgONqLH9SlGs0iabQXT/VIGu3GD4loGu3GD/ooMqRSFIHaFnYA/lid9g=='	0.04130509868264198	0.07294274121522903	0.04411058872938156	0.02038863	0.00561098	0.010610983	0.42852277	0.7154	0.44816118	0.07901291052500407
-1	-1	-1	-1	-1	269.0	0.0	0.0	1.984375	0.0	0.875	37.09375	0.796875	0.015625	0.015625	0.015625	2.03125	0.34375	0.953125	0.125	0.125	ROS488_ICAM555_VECad647_placa2__Plate_D_p00_0_C11f02d0.TIF	ROS488_ICAM555_VECad647_placa2__Plate_D_p00_0_C11f02d2.TIF	label.ROS488_ICAM555_VECad647_placa2__Plate_D_p00_0_C11f02d0.TIF	ROS488_ICAM555_VECad647_placa2__Plate_D_p00_0_C11f02d1.TIF	ROS488_ICAM555_VECad647_placa2__Plate_D_p00_0_C11f02d3.TIF	0	0	0	0	0	111	1	1536	1536	1536	1536	1536	111	b'eLvambXDsxntxQ/a+CKrF29omGZgNNqLH9SlGs0iabQXT/VIGu3GD4loGu3GD/ooMqRSFIHaFnYAEGKd+w=='	0.04130509868264198	0.08416470140218735	0.04411058872938156	0.01758314	0.008416466	0.010610983	0.42852277	0.7154	0.44816118	0.08116387824217479
-1	-1	-1	-1	-1	269.0	0.0	0.0	1.96875	0.0	0.875	37.40625	0.796875	0.015625	0.015625	0.015625	1.96875	0.34375	0.953125	0.109375	0.125	ROS488_ICAM555_VECad647_placa2__Plate_D_p00_0_C11f03d0.TIF	ROS488_ICAM555_VECad647_placa2__Plate_D_p00_0_C11f03d2.TIF	label.ROS488_ICAM555_VECad647_placa2__Plate_D_p00_0_C11f03d0.TIF	ROS488_ICAM555_VECad647_placa2__Plate_D_p00_0_C11f03d1.TIF	ROS488_ICAM555_VECad647_placa2__Plate_D_p00_0_C11f03d3.TIF	0	0	0	0	0	112	1	1536	1536	1536	1536	1536	112	b'eLvambXDsxntxQ/a+CKrF29omGZgPNqLH9SlGs0iabQXT/VIGu3GD4loGu3GD/ooMqRSFIHaFnYAIl2eAA=='	0.0449439212679863	0.08697019517421722	0.04411058872938156	0.01758314	0.008416466	0.00977765	0.42852277	0.7154	0.44816118	0.08475829164187114
-1	-1	-1	-1	-1	284.0	0.0	0.0	2.03125	0.0	0.875	37.25	0.78125	0.015625	0.015625	0.015625	2.015625	0.34375	0.9375	0.109375	0.140625	ROS488_ICAM555_VECad647_placa2__Plate_D_p00_0_C11f04d0.TIF	ROS488_ICAM555_VECad647_placa2__Plate_D_p00_0_C11f04d2.TIF	label.ROS488_ICAM555_VECad647_placa2__Plate_D_p00_0_C11f04d0.TIF	ROS488_ICAM555_VECad647_placa2__Plate_D_p00_0_C11f04d1.TIF	ROS488_ICAM555_VECad647_placa2__Plate_D_p00_0_C11f04d3.TIF	0	0	0	0	0	113	1	1536	1536	1536	1536	1536	113	b'eLvambXDsxntxQ/a+CKrF29omGZgMtqLH9SlGs0iabQXT/VIGu3GD4loGu3GD/ooMqRSFIHaFnYANFieBQ=='	0.045777253806591034	0.09819215536117554	0.0449439212679863	0.016749807	0.008416466	0.010610975	0.42852277	0.7154	0.44816118	0.08478726943333943
-1	-1	-1	-1	-1	292.0	0.0	0.0	1.9375	0.0	0.890625	33.984375	0.8125	0.015625	0.015625	0.015625	2.03125	0.34375	0.96875	0.109375	0.125	ROS488_ICAM555_VECad647_placa2__Plate_D_p00_0_C11f05d0.TIF	ROS488_ICAM555_VECad647_placa2__Plate_D_p00_0_C11f05d2.TIF	label.ROS488_ICAM555_VECad647_placa2__Plate_D_p00_0_C11f05d0.TIF	ROS488_ICAM555_VECad647_placa2__Plate_D_p00_0_C11f05d1.TIF	ROS488_ICAM555_VECad647_placa2__Plate_D_p00_0_C11f05d3.TIF	0	0	0	0	0	114	1	1536	1536	1536	1536	1536	114	b'eLvambXDsxntxQ/a+CKrF29omGZgOtqLH9SlGs0iabQXT/VIGu3GD4loGu3GD/ooMqRSFIHaFnYARlOeCg=='	0.04047176241874695	0.08697019517421722	0.04411058872938156	0.016749807	0.008416466	0.010610983	0.42852277	0.7154	0.44816118	0.07388622065385182
-1	-1	-1	-1	-1	290.0	0.0	0.0	1.9375	0.0	0.890625	37.515625	0.796875	0.015625	0.015625	0.015625	2.09375	0.34375	0.9375	0.125	0.125	ROS488_ICAM555_VECad647_placa2__Plate_D_p00_0_C11f06d0.TIF	ROS488_ICAM555_VECad647_placa2__Plate_D_p00_0_C11f06d2.TIF	label.ROS488_ICAM555_VECad647_placa2__Plate_D_p00_0_C11f06d0.TIF	ROS488_ICAM555_VECad647_placa2__Plate_D_p00_0_C11f06d1.TIF	ROS488_ICAM555_VECad647_placa2__Plate_D_p00_0_C11f06d3.TIF	0	0	0	0	0	115	1	1536	1536	1536	1536	1536	115	b'eLvambXDsxntxQ/a+CKrF29omGZgNtqLH9SlGs0iabQXT/VIGu3GD4loGu3GD/ooMqRSFIHaFnYAWE6eDw=='	0.045777253806591034	0.09258118271827698	0.0449439212679863	0.016749807	0.00561098	0.00977765	0.42852277	0.7154	0.44816118	0.0816808392604192
-1	-1	-1	-1	-1	307.0	0.0	0.0	1.9375	0.0	0.890625	38.109375	0.78125	0.015625	0.015625	0.015625	2.140625	0.328125	0.953125	0.109375	0.140625	ROS488_ICAM555_VECad647_placa2__Plate_D_p00_0_C11f07d0.TIF	ROS488_ICAM555_VECad647_placa2__Plate_D_p00_0_C11f07d2.TIF	label.ROS488_ICAM555_VECad647_placa2__Plate_D_p00_0_C11f07d0.TIF	ROS488_ICAM555_VECad647_placa2__Plate_D_p00_0_C11f07d1.TIF	ROS488_ICAM555_VECad647_placa2__Plate_D_p00_0_C11f07d3.TIF	0	0	0	0	0	116	1	1536	1536	1536	1536	1536	116	b'eLvambXDsxntxQ/a+CKrF29omGZgPtqLH9SlGs0iabQXT/VIGu3GD4loGu3GD/ooMqRSFIHaFnYAakmeFA=='	0.045777253806591034	0.08416470140218735	0.04411058872938156	0.02652745	0.008416466	0.010610983	0.42852277	0.7154	0.44816118	0.08790192008018494
-1	-1	-1	-1	-1	297.0	0.0	0.0	1.96875	0.0	0.875	37.90625	0.796875	0.015625	0.015625	0.015625	2.078125	0.34375	0.953125	0.109375	0.140625	ROS488_ICAM555_VECad647_placa2__Plate_D_p00_0_C11f08d0.TIF	ROS488_ICAM555_VECad647_placa2__Plate_D_p00_0_C11f08d2.TIF	label.ROS488_ICAM555_VECad647_placa2__Plate_D_p00_0_C11f08d0.TIF	ROS488_ICAM555_VECad647_placa2__Plate_D_p00_0_C11f08d1.TIF	ROS488_ICAM555_VECad647_placa2__Plate_D_p00_0_C11f08d3.TIF	0	0	0	0	0	117	1	1536	1536	1536	1536	1536	117	b'eLvambXDsxntxQ/a+CKrF29omGZgMdqLH9SlGs0iabQXT/VIGu3GD4loGu3GD/ooMqRSFIHaFnYAfESeGQ=='	0.045777253806591034	0.08416470140218735	0.04411058872938156	0.02652745	0.008416466	0.010610983	0.42852277	0.7154	0.44816118	0.08846049507459004
-1	-1	-1	-1	-1	292.0	0.0	0.0	1.9375	0.0	0.90625	40.078125	0.78125	0.015625	0.015625	0.015625	2.203125	0.34375	0.953125	0.109375	0.125	ROS488_ICAM555_VECad647_placa2__Plate_D_p00_0_C11f09d0.TIF	ROS488_ICAM555_VECad647_placa2__Plate_D_p00_0_C11f09d2.TIF	label.ROS488_ICAM555_VECad647_placa2__Plate_D_p00_0_C11f09d0.TIF	ROS488_ICAM555_VECad647_placa2__Plate_D_p00_0_C11f09d1.TIF	ROS488_ICAM555_VECad647_placa2__Plate_D_p00_0_C11f09d3.TIF	0	0	0	0	0	118	1	1536	1536	1536	1536	1536	118	b'eLvambXDsxntxQ/a+CKrF29omGZgOdqLH9SlGs0iabQXT/VIGu3GD4loGu3GD/ooMqRSFIHaFnYAjj+eHg=='	0.04661059007048607	0.08416470140218735	0.0449439212679863	0.026527446	0.008416466	0.010610983	0.42852277	0.7154	0.44816118	0.09001233180363973
-1	-1	-1	-1	-1	316.0	0.0	0.0	1.9375	0.0	0.890625	43.8125	0.796875	0.015625	0.015625	0.015625	2.234375	0.34375	0.9375	0.125	0.125	ROS488_ICAM555_VECad647_placa2__Plate_D_p00_0_C11f10d0.TIF	ROS488_ICAM555_VECad647_placa2__Plate_D_p00_0_C11f10d2.TIF	label.ROS488_ICAM555_VECad647_placa2__Plate_D_p00_0_C11f10d0.TIF	ROS488_ICAM555_VECad647_placa2__Plate_D_p00_0_C11f10d1.TIF	ROS488_ICAM555_VECad647_placa2__Plate_D_p00_0_C11f10d3.TIF	0	0	0	0	0	119	1	1536	1536	1536	1536	1536	119	b'eLvambXDsxntxQ/a+CKrF29omGY42osf3KUazSJptBdP9Uga7cYPiWga7cYP+igypFIUgdoWdgD+XZ32'	0.0449439212679863	0.08416470140218735	0.04411058872938156	0.027360782	0.008416466	0.011444315	0.42852277	0.7154	0.44816118	0.08627970019976298
-1	-1	-1	-1	-1	307.0	0.0	0.0	1.984375	0.0	0.890625	38.140625	0.796875	0.015625	0.015625	0.015625	2.171875	0.34375	0.9375	0.109375	0.140625	ROS488_ICAM555_VECad647_placa2__Plate_D_p00_0_C11f11d0.TIF	ROS488_ICAM555_VECad647_placa2__Plate_D_p00_0_C11f11d2.TIF	label.ROS488_ICAM555_VECad647_placa2__Plate_D_p00_0_C11f11d0.TIF	ROS488_ICAM555_VECad647_placa2__Plate_D_p00_0_C11f11d1.TIF	ROS488_ICAM555_VECad647_placa2__Plate_D_p00_0_C11f11d3.TIF	0	0	0	0	0	120	1	1536	1536	1536	1536	1536	120	b'eLvambXDsxntxQ/a+CKrF29omGZoONqLH9SlGs0iabQXT/VIGu3GD4loGu3GD/ooMqRSFIHaFnYAEGed+w=='	0.04661059007048607	0.0897756889462471	0.0449439212679863	0.021221966	0.008416474	0.010610983	0.42852277	0.7154	0.44816118	0.0852222740650177
-1	-1	-1	-1	-1	293.0	0.0	0.0	1.96875	0.0	0.875	38.578125	0.78125	0.015625	0.015625	0.015625	2.359375	0.34375	0.9375	0.109375	0.125	ROS488_ICAM555_VECad647_placa2__Plate_D_p00_0_D02f00d0.TIF	ROS488_ICAM555_VECad647_placa2__Plate_D_p00_0_D02f00d2.TIF	label.ROS488_ICAM555_VECad647_placa2__Plate_D_p00_0_D02f00d0.TIF	ROS488_ICAM555_VECad647_placa2__Plate_D_p00_0_D02f00d1.TIF	ROS488_ICAM555_VECad647_placa2__Plate_D_p00_0_D02f00d3.TIF	0	0	0	0	0	121	1	1536	1536	1536	1536	1536	121	b'eLvambXDsxntxQ/a+CKnF0+zNtBoL57q7abRXvwQiKTRbvyQiKbRbvygjyJDKkURqG1hBwD+bJ32'	0.04130509868264198	0.08416470140218735	0.04858274757862091	0.022055298	0.0056109875	0.015916474	0.42852277	0.7154	0.44816118	0.07138924797375996
-1	-1	-1	-1	-1	275.0	0.0	0.0	1.96875	0.0	0.875	43.28125	0.8125	0.03125	0.015625	0.015625	2.390625	0.359375	0.9375	0.109375	0.125	ROS488_ICAM555_VECad647_placa2__Plate_D_p00_0_D02f01d0.TIF	ROS488_ICAM555_VECad647_placa2__Plate_D_p00_0_D02f01d2.TIF	label.ROS488_ICAM555_VECad647_placa2__Plate_D_p00_0_D02f01d0.TIF	ROS488_ICAM555_VECad647_placa2__Plate_D_p00_0_D02f01d1.TIF	ROS488_ICAM555_VECad647_placa2__Plate_D_p00_0_D02f01d3.TIF	0	0	0	0	0	122	1	1536	1536	1536	1536	1536	122	b'eLvambXDsxntxQ/a+CKnFw+ukg1He/GDulSjWSSN9uKpHkmj3fghEU2j3fhBH0WGVIoiUNvCDgAQdp37'	0.04130509868264198	0.08135921508073807	0.04858274757862091	0.02288863	0.0056109875	0.015916474	0.42852277	0.7154	0.44816118	0.07157603402932484
-1	-1	-1	-1	-1	248.0	0.0	0.0	2.0	0.0	0.875	45.296875	0.796875	0.015625	0.015625	0.015625	2.109375	0.34375	0.9375	0.109375	0.15625	ROS488_ICAM555_VECad647_placa2__Plate_D_p00_0_D02f02d0.TIF	ROS488_ICAM555_VECad647_placa2__Plate_D_p00_0_D02f02d2.TIF	label.ROS488_ICAM555_VECad647_placa2__Plate_D_p00_0_D02f02d0.TIF	ROS488_ICAM555_VECad647_placa2__Plate_D_p00_0_D02f02d1.TIF	ROS488_ICAM555_VECad647_placa2__Plate_D_p00_0_D02f02d3.TIF	0	0	0	0	0	123	1	1536	1536	1536	1536	1536	123	b'eLvambXDsxntxQ/a+CKnFw+uko1Ge/GDulSjWSSN9uKpHkmj3fghEU2j3fhBH0WGVIoiUNvCDgAicZ4A'	0.04047176241874695	0.08416470140218735	0.0449439212679863	0.01758314	0.0056109875	0.011444315	0.42852277	0.7154	0.44816118	0.07449174920717876
-1	-1	-1	-1	-1	251.0	0.0	0.0	1.953125	0.0	0.890625	36.546875	0.78125	0.015625	0.015625	0.015625	2.109375	0.34375	0.953125	0.109375	0.140625	ROS488_ICAM555_VECad647_placa2__Plate_D_p00_0_D02f03d0.TIF	ROS488_ICAM555_VECad647_placa2__Plate_D_p00_0_D02f03d2.TIF	label.ROS488_ICAM555_VECad647_placa2__Plate_D_p00_0_D02f03d0.TIF	ROS488_ICAM555_VECad647_placa2__Plate_D_p00_0_D02f03d1.TIF	ROS488_ICAM555_VECad647_placa2__Plate_D_p00_0_D02f03d3.TIF	0	0	0	0	0	124	1	1536	1536	1536	1536	1536	124	b'eLvambXDsxntxQ/a+CKnFw+uko1He/GDulSjWSSN9uKpHkmj3fghEU2j3fhBH0WGVIoiUNvCDgA0bJ4F'	0.04047176241874695	0.08416470140218735	0.0449439212679863	0.02038863	0.0056109875	0.011444315	0.42852277	0.7154	0.44816118	0.07477433482805888
-1	-1	-1	-1	-1	229.0	0.0	0.0	1.96875	0.0	0.875	39.375	0.796875	0.015625	0.015625	0.015625	2.140625	0.34375	0.9375	0.109375	0.140625	ROS488_ICAM555_VECad647_placa2__Plate_D_p00_0_D02f04d0.TIF	ROS488_ICAM555_VECad647_placa2__Plate_D_p00_0_D02f04d2.TIF	label.ROS488_ICAM555_VECad647_placa2__Plate_D_p00_0_D02f04d0.TIF	ROS488_ICAM555_VECad647_placa2__Plate_D_p00_0_D02f04d1.TIF	ROS488_ICAM555_VECad647_placa2__Plate_D_p00_0_D02f04d3.TIF	0	0	0	0	0	125	1	1536	1536	1536	1536	1536	125	b'eLvambXDsxntxQ/a+CKnFw+ukk1Ge/GDulSjWSSN9uKpHkmj3fghEU2j3fhBH0WGVIoiUNvCDgBGZ54K'	0.04130509868264198	0.0897756889462471	0.04858274757862091	0.021221958	0.00561098	0.012277648	0.42852277	0.7154	0.44816118	0.07546183466911316
-1	-1	-1	-1	-1	265.0	0.0	0.0	1.921875	0.0	0.875	41.75	0.796875	0.015625	0.015625	0.015625	2.140625	0.34375	0.9375	0.125	0.140625	ROS488_ICAM555_VECad647_placa2__Plate_D_p00_0_D02f05d0.TIF	ROS488_ICAM555_VECad647_placa2__Plate_D_p00_0_D02f05d2.TIF	label.ROS488_ICAM555_VECad647_placa2__Plate_D_p00_0_D02f05d0.TIF	ROS488_ICAM555_VECad647_placa2__Plate_D_p00_0_D02f05d1.TIF	ROS488_ICAM555_VECad647_placa2__Plate_D_p00_0_D02f05d3.TIF	0	0	0	0	0	126	1	1536	1536	1536	1536	1536	126	b'eLvambXDsxntxQ/a+CKnFw+ukk1He/GDulSjWSSN9uKpHkmj3fghEU2j3fhBH0WGVIoiUNvCDgBYYp4P'	0.04047176241874695	0.08697019517421722	0.0449439212679863	0.021221962	0.0056109875	0.015083134	0.42852277	0.7154	0.44816118	0.0727921078602473
-1	-1	-1	-1	-1	288.0	0.0	0.0	2.03125	0.0	0.890625	41.96875	0.8125	0.015625	0.015625	0.015625	2.296875	0.34375	0.953125	0.109375	0.125	ROS488_ICAM555_VECad647_placa2__Plate_D_p00_0_D02f06d0.TIF	ROS488_ICAM555_VECad647_placa2__Plate_D_p00_0_D02f06d2.TIF	label.ROS488_ICAM555_VECad647_placa2__Plate_D_p00_0_D02f06d0.TIF	ROS488_ICAM555_VECad647_placa2__Plate_D_p00_0_D02f06d1.TIF	ROS488_ICAM555_VECad647_placa2__Plate_D_p00_0_D02f06d3.TIF	0	0	0	0	0	127	1	1536	1536	1536	1536	1536	127	b'eLvambXDsxntxQ/a+CKnFw+uks1Ge/GDulSjWSSN9uKpHkmj3fghEU2j3fhBH0WGVIoiUNvCDgBqXZ4U'	0.045777253806591034	0.09538666903972626	0.04941608011722565	0.026527446	0.008416466	0.01758314	0.42852277	0.7154	0.44816118	0.07864542305469513
-1	-1	-1	-1	-1	256.0	0.0	0.0	1.984375	0.0	0.875	42.875	0.84375	0.015625	0.015625	0.015625	2.171875	0.34375	0.953125	0.109375	0.140625	ROS488_ICAM555_VECad647_placa2__Plate_D_p00_0_D02f07d0.TIF	ROS488_ICAM555_VECad647_placa2__Plate_D_p00_0_D02f07d2.TIF	label.ROS488_ICAM555_VECad647_placa2__Plate_D_p00_0_D02f07d0.TIF	ROS488_ICAM555_VECad647_placa2__Plate_D_p00_0_D02f07d1.TIF	ROS488_ICAM555_VECad647_placa2__Plate_D_p00_0_D02f07d3.TIF	0	0	0	0	0	128	1	1536	1536	1536	1536	1536	128	b'eLvambXDsxntxQ/a+CKnFw+uks1He/GDulSjWSSN9uKpHkmj3fghEU2j3fhBH0WGVIoiUNvCDgB8WJ4Z'	0.0449439212679863	0.08697019517421722	0.04858274757862091	0.027360782	0.00561098	0.015916467	0.42852277	0.7154	0.44816118	0.08040953675905864
-1	-1	-1	-1	-1	281.0	0.0	0.0	1.9375	0.0	0.859375	42.359375	0.796875	0.015625	0.015625	0.015625	2.21875	0.34375	0.9375	0.109375	0.125	ROS488_ICAM555_VECad647_placa2__Plate_D_p00_0_D02f08d0.TIF	ROS488_ICAM555_VECad647_placa2__Plate_D_p00_0_D02f08d2.TIF	label.ROS488_ICAM555_VECad647_placa2__Plate_D_p00_0_D02f08d0.TIF	ROS488_ICAM555_VECad647_placa2__Plate_D_p00_0_D02f08d1.TIF	ROS488_ICAM555_VECad647_placa2__Plate_D_p00_0_D02f08d3.TIF	0	0	0	0	0	129	1	1536	1536	1536	1536	1536	129	b'eLvambXDsxntxQ/a+CKnFw+uki1Ge/GDulSjWSSN9uKpHkmj3fghEU2j3fhBH0WGVIoiUNvCDgCOU54e'	0.0449439212679863	0.08135921508073807	0.04858274757862091	0.023721963	0.0056109875	0.015083142	0.42852277	0.7154	0.44816118	0.08080736796061198
-1	-1	-1	-1	-1	271.0	0.0	0.0	2.0	0.0	0.875	40.328125	0.796875	0.03125	0.015625	0.015625	2.15625	0.34375	0.921875	0.109375	0.125	ROS488_ICAM555_VECad647_placa2__Plate_D_p00_0_D02f09d0.TIF	ROS488_ICAM555_VECad647_placa2__Plate_D_p00_0_D02f09d2.TIF	label.ROS488_ICAM555_VECad647_placa2__Plate_D_p00_0_D02f09d0.TIF	ROS488_ICAM555_VECad647_placa2__Plate_D_p00_0_D02f09d1.TIF	ROS488_ICAM555_VECad647_placa2__Plate_D_p00_0_D02f09d3.TIF	0	0	0	0	0	130	1	1536	1536	1536	1536	1536	130	b'eLvambXDsxntxQ/a+CKnFw+uki1He/GDulSjWSSN9uKpHkmj3fghEU2j3fhBH0WGVIoiUNvCDgCgTp4j'	0.045777253806591034	0.09258118271827698	0.04941608011722565	0.026527446	0.008416466	0.015916467	0.42852277	0.7154	0.44816118	0.08172365526358287
-1	-1	-1	-1	-1	275.0	0.0	0.0	1.953125	0.0	0.890625	45.890625	0.8125	0.015625	0.015625	0.015625	2.15625	0.34375	0.96875	0.109375	0.125	ROS488_ICAM555_VECad647_placa2__Plate_D_p00_0_D02f10d0.TIF	ROS488_ICAM555_VECad647_placa2__Plate_D_p00_0_D02f10d2.TIF	label.ROS488_ICAM555_VECad647_placa2__Plate_D_p00_0_D02f10d0.TIF	ROS488_ICAM555_VECad647_placa2__Plate_D_p00_0_D02f10d1.TIF	ROS488_ICAM555_VECad647_placa2__Plate_D_p00_0_D02f10d3.TIF	0	0	0	0	0	131	1	1536	1536	1536	1536	1536	131	b'eLvambXDsxntxQ/a+CKnFw+qkg1He/GDu1SjWSSN9uKpHkmj3fghEU2j3fhBH0WGVIoiUNvCDgAQe537'	0.04130509868264198	0.08416470140218735	0.04858274757862091	0.022055287	0.0056109875	0.015083142	0.42852277	0.7154	0.44816118	0.07301344474156697
-1	-1	-1	-1	-1	235.0	0.0	0.0	1.890625	0.0	0.875	37.46875	0.796875	0.015625	0.015625	0.015625	2.015625	0.34375	0.953125	0.109375	0.140625	ROS488_ICAM555_VECad647_placa2__Plate_D_p00_0_D02f11d0.TIF	ROS488_ICAM555_VECad647_placa2__Plate_D_p00_0_D02f11d2.TIF	label.ROS488_ICAM555_VECad647_placa2__Plate_D_p00_0_D02f11d0.TIF	ROS488_ICAM555_VECad647_placa2__Plate_D_p00_0_D02f11d1.TIF	ROS488_ICAM555_VECad647_placa2__Plate_D_p00_0_D02f11d3.TIF	0	0	0	0	0	132	1	1536	1536	1536	1536	1536	132	b'eLvambXDsxntxQ/a+CKnFw+qkg0NR3vxg7pUo1kkjfbiqR5Jo934IRFNo934QR9FhlSKIlDbwg4AInaeAA=='	0.04130509868264198	0.08697019517421722	0.04858274757862091	0.01758314	0.008416466	0.011444315	0.42852277	0.7154	0.44816118	0.07343761126200359
-1	-1	-1	-1	-1	193.0	0.0	0.0	1.96875	0.0	0.890625	37.6875	0.8125	0.015625	0.015625	0.015625	1.953125	0.359375	0.9375	0.109375	0.125	ROS488_ICAM555_VECad647_placa2__Plate_D_p00_0_D03f00d0.TIF	ROS488_ICAM555_VECad647_placa2__Plate_D_p00_0_D03f00d2.TIF	label.ROS488_ICAM555_VECad647_placa2__Plate_D_p00_0_D03f00d0.TIF	ROS488_ICAM555_VECad647_placa2__Plate_D_p00_0_D03f00d1.TIF	ROS488_ICAM555_VECad647_placa2__Plate_D_p00_0_D03f00d3.TIF	0	0	0	0	0	133	1	1536	1536	1536	1536	1536	133	b'eLvambXDsxntxQ/a+CKnF+9iYDzaix/spRrNImm0F0/1SBrtxg+JaBrtxg/6KDKkUhSB2hZ2ABCFnfs='	0.03963842988014221	0.08135921508073807	0.04411058872938156	0.016749803	0.008416474	0.010610983	0.42852277	0.7154	0.44816118	0.07337651650110881
-1	-1	-1	-1	-1	197.0	0.0	0.0	1.9375	0.0	0.875	38.5625	0.78125	0.03125	0.015625	0.015625	1.859375	0.34375	0.9375	0.109375	0.140625	ROS488_ICAM555_VECad647_placa2__Plate_D_p00_0_D03f01d0.TIF	ROS488_ICAM555_VECad647_placa2__Plate_D_p00_0_D03f01d2.TIF	label.ROS488_ICAM555_VECad647_placa2__Plate_D_p00_0_D03f01d0.TIF	ROS488_ICAM555_VECad647_placa2__Plate_D_p00_0_D03f01d1.TIF	ROS488_ICAM555_VECad647_placa2__Plate_D_p00_0_D03f01d3.TIF	0	0	0	0	0	134	1	1536	1536	1536	1536	1536	134	b'eLvambXDsxntxQ/a+CKnF+9iYJxmYDjaix/UpRrNImm0F0/1SBrtxg+JaBrtxg/6KDKkUhSB2hZ2ACKAngA='	0.04047176241874695	0.08135921508073807	0.04411058872938156	0.016749807	0.0056109875	0.010610983	0.42852277	0.7154	0.44816118	0.07396421829859416
-1	-1	-1	-1	-1	142.0	0.0	0.0	1.953125	0.0	0.90625	33.65625	0.796875	0.015625	0.015625	0.015625	1.578125	0.34375	0.953125	0.109375	0.140625	ROS488_ICAM555_VECad647_placa2__Plate_D_p00_0_D03f02d0.TIF	ROS488_ICAM555_VECad647_placa2__Plate_D_p00_0_D03f02d2.TIF	label.ROS488_ICAM555_VECad647_placa2__Plate_D_p00_0_D03f02d0.TIF	ROS488_ICAM555_VECad647_placa2__Plate_D_p00_0_D03f02d1.TIF	ROS488_ICAM555_VECad647_placa2__Plate_D_p00_0_D03f02d3.TIF	0	0	0	0	0	135	1	1536	1536	1536	1536	1536	135	b'eLvambXDsxntxQ/a+CKnF+9iYJxmYDTaix/UpRrNImm0F0/1SBrtxg+JaBrtxg/6KDKkUhSB2hZ2ADR7ngU='	0.03963842988014221	0.08416470140218735	0.043277256190776825	0.010610979	0.0056109875	0.008944318	0.42852277	0.7154	0.44816118	0.06972026328245799
-1	-1	-1	-1	-1	157.0	0.0	0.0	1.9375	0.0	0.890625	35.671875	0.796875	0.015625	0.015625	0.015625	1.84375	0.34375	0.9375	0.109375	0.125	ROS488_ICAM555_VECad647_placa2__Plate_D_p00_0_D03f03d0.TIF	ROS488_ICAM555_VECad647_placa2__Plate_D_p00_0_D03f03d2.TIF	label.ROS488_ICAM555_VECad647_placa2__Plate_D_p00_0_D03f03d0.TIF	ROS488_ICAM555_VECad647_placa2__Plate_D_p00_0_D03f03d1.TIF	ROS488_ICAM555_VECad647_placa2__Plate_D_p00_0_D03f03d3.TIF	0	0	0	0	0	136	1	1536	1536	1536	1536	1536	136	b'eLvambXDsxntxQ/a+CKnF+9iYJxmYDzaix/UpRrNImm0F0/1SBrtxg+JaBrtxg/6KDKkUhSB2hZ2AEZ2ngo='	0.04047176241874695	0.08416470140218735	0.04411058872938156	0.01591647	0.008416466	0.010610983	0.42852277	0.7154	0.44816118	0.0780121237039566
-1	-1	-1	-1	-1	123.0	0.0	0.0	1.921875	0.0	0.875	31.40625	0.78125	0.015625	0.015625	0.015625	1.515625	0.34375	0.921875	0.109375	0.125	ROS488_ICAM555_VECad647_placa2__Plate_D_p00_0_D03f04d0.TIF	ROS488_ICAM555_VECad647_placa2__Plate_D_p00_0_D03f04d2.TIF	label.ROS488_ICAM555_VECad647_placa2__Plate_D_p00_0_D03f04d0.TIF	ROS488_ICAM555_VECad647_placa2__Plate_D_p00_0_D03f04d1.TIF	ROS488_ICAM555_VECad647_placa2__Plate_D_p00_0_D03f04d3.TIF	0	0	0	0	0	137	1	1536	1536	1536	1536	1536	137	b'eLvambXDsxntxQ/a+CKnF+9iYJxmYDLaix/UpRrNImm0F0/1SBrtxg+JaBrtxg/6KDKkUhSB2hZ2AFhxng8='	0.04130509868264198	0.09538666903972626	0.0449439212679863	0.00977765	0.008416474	0.0069721565	0.42852277	0.7154	0.44816118	0.06962833801905315
-1	-1	-1	-1	-1	106.0	0.0	0.0	1.9375	0.0	0.859375	28.75	0.8125	0.015625	0.03125	0.015625	1.515625	0.34375	0.90625	0.109375	0.140625	ROS488_ICAM555_VECad647_placa2__Plate_D_p00_0_D03f05d0.TIF	ROS488_ICAM555_VECad647_placa2__Plate_D_p00_0_D03f05d2.TIF	label.ROS488_ICAM555_VECad647_placa2__Plate_D_p00_0_D03f05d0.TIF	ROS488_ICAM555_VECad647_placa2__Plate_D_p00_0_D03f05d1.TIF	ROS488_ICAM555_VECad647_placa2__Plate_D_p00_0_D03f05d3.TIF	0	0	0	0	0	138	1	1536	1536	1536	1536	1536	138	b'eLvambXDsxntxQ/a+CKnF+9iYJxmYDraix/UpRrNImm0F0/1SBrtxg+JaBrtxg/6KDKkUhSB2hZ2AGpsnhQ='	0.03516627475619316	0.08416470140218735	0.043277256190776825	0.0078054927	0.0056109875	0.008944318	0.42852277	0.7154	0.44816118	0.06304007768630981
-1	-1	-1	-1	-1	97.0	0.0	0.0	1.9375	0.0	0.90625	31.0	0.796875	0.015625	0.015625	0.015625	1.421875	0.34375	0.9375	0.109375	0.125	ROS488_ICAM555_VECad647_placa2__Plate_D_p00_0_D03f06d0.TIF	ROS488_ICAM555_VECad647_placa2__Plate_D_p00_0_D03f06d2.TIF	label.ROS488_ICAM555_VECad647_placa2__Plate_D_p00_0_D03f06d0.TIF	ROS488_ICAM555_VECad647_placa2__Plate_D_p00_0_D03f06d1.TIF	ROS488_ICAM555_VECad647_placa2__Plate_D_p00_0_D03f06d3.TIF	0	0	0	0	0	139	1	1536	1536	1536	1536	1536	139	b'eLvambXDsxntxQ/a+CKnF+9iYJxmYDbaix/UpRrNImm0F0/1SBrtxg+JaBrtxg/6KDKkUhSB2hZ2AHxnnhk='	0.04047176241874695	0.09258118271827698	0.04411058872938156	0.00697216	0.00561098	0.006138824	0.42852277	0.7154	0.44816118	0.0708438903093338
-1	-1	-1	-1	-1	133.0	0.0	0.0	1.96875	0.0	0.875	33.609375	0.796875	0.015625	0.015625	0.015625	1.6875	0.328125	0.9375	0.109375	0.125	ROS488_ICAM555_VECad647_placa2__Plate_D_p00_0_D03f07d0.TIF	ROS488_ICAM555_VECad647_placa2__Plate_D_p00_0_D03f07d2.TIF	label.ROS488_ICAM555_VECad647_placa2__Plate_D_p00_0_D03f07d0.TIF	ROS488_ICAM555_VECad647_placa2__Plate_D_p00_0_D03f07d1.TIF	ROS488_ICAM555_VECad647_placa2__Plate_D_p00_0_D03f07d3.TIF	0	0	0	0	0	140	1	1536	1536	1536	1536	1536	140	b'eLvambXDsxntxQ/a+CKnF+9iYJxmYD7aix/UpRrNImm0F0/1SBrtxg+JaBrtxg/6KDKkUhSB2hZ2AI5inh4='	0.04047176241874695	0.08416470140218735	0.04411058872938156	0.014249805	0.0056109875	0.00977765	0.42852277	0.7154	0.44816118	0.07711087167263031
-1	-1	-1	-1	-1	206.0	0.0	0.0	2.015625	0.0	0.890625	38.609375	0.78125	0.015625	0.015625	0.015625	2.09375	0.34375	0.9375	0.125	0.140625	ROS488_ICAM555_VECad647_placa2__Plate_D_p00_0_D03f08d0.TIF	ROS488_ICAM555_VECad647_placa2__Plate_D_p00_0_D03f08d2.TIF	label.ROS488_ICAM555_VECad647_placa2__Plate_D_p00_0_D03f08d0.TIF	ROS488_ICAM555_VECad647_placa2__Plate_D_p00_0_D03f08d1.TIF	ROS488_ICAM555_VECad647_placa2__Plate_D_p00_0_D03f08d3.TIF	0	0	0	0	0	141	1	1536	1536	1536	1536	1536	141	b'eLvambXDsxntxQ/a+CKnF+9iYJxmYDHaix/UpRrNImm0F0/1SBrtxg+JaBrtxg/6KDKkUhSB2hZ2AKBdniM='	0.0449439212679863	0.08416470140218735	0.0449439212679863	0.023721963	0.008416474	0.014249802	0.42852277	0.7154	0.44816118	0.08755335211753845
-1	-1	-1	-1	-1	189.0	0.0	0.0	1.9375	0.0	0.875	40.265625	0.796875	0.015625	0.015625	0.015625	2.140625	0.34375	0.9375	0.109375	0.125	ROS488_ICAM555_VECad647_placa2__Plate_D_p00_0_D03f09d0.TIF	ROS488_ICAM555_VECad647_placa2__Plate_D_p00_0_D03f09d2.TIF	label.ROS488_ICAM555_VECad647_placa2__Plate_D_p00_0_D03f09d0.TIF	ROS488_ICAM555_VECad647_placa2__Plate_D_p00_0_D03f09d1.TIF	ROS488_ICAM555_VECad647_placa2__Plate_D_p00_0_D03f09d3.TIF	0	0	0	0	0	142	1	1536	1536	1536	1536	1536	142	b'eLvambXDsxntxQ/a+CKnF+9iYJxmYDnaix/UpRrNImm0F0/1SBrtxg+JaBrtxg/6KDKkUhSB2hZ2ALJYnig='	0.045777253806591034	0.09258118271827698	0.04858274757862091	0.026527446	0.01122196	0.015083142	0.42852277	0.7154	0.44816118	0.08713180820147197
-1	-1	-1	-1	-1	210.0	0.0	0.0	1.96875	0.0	0.890625	43.359375	0.796875	0.015625	0.015625	0.015625	2.09375	0.34375	0.953125	0.125	0.140625	ROS488_ICAM555_VECad647_placa2__Plate_D_p00_0_D03f10d0.TIF	ROS488_ICAM555_VECad647_placa2__Plate_D_p00_0_D03f10d2.TIF	label.ROS488_ICAM555_VECad647_placa2__Plate_D_p00_0_D03f10d0.TIF	ROS488_ICAM555_VECad647_placa2__Plate_D_p00_0_D03f10d1.TIF	ROS488_ICAM555_VECad647_placa2__Plate_D_p00_0_D03f10d3.TIF	0	0	0	0	0	143	1	1536	1536	1536	1536	1536	143	b'eLvambXDsxntxQ/a+CKnF+9iYJxmONqLH9ylGs0iabQXT/VIGu3GD4loGu3GD/ooMqRSFIHaFnYAIoWeAA=='	0.04130509868264198	0.08416470140218735	0.0449439212679863	0.022055298	0.008416466	0.014249802	0.42852277	0.7154	0.44816118	0.08069208264350891
-1	-1	-1	-1	-1	178.0	0.0	0.0	2.0	0.0	0.859375	41.53125	0.796875	0.015625	0.015625	0.03125	1.90625	0.359375	0.953125	0.109375	0.125	ROS488_ICAM555_VECad647_placa2__Plate_D_p00_0_D03f11d0.TIF	ROS488_ICAM555_VECad647_placa2__Plate_D_p00_0_D03f11d2.TIF	label.ROS488_ICAM555_VECad647_placa2__Plate_D_p00_0_D03f11d0.TIF	ROS488_ICAM555_VECad647_placa2__Plate_D_p00_0_D03f11d1.TIF	ROS488_ICAM555_VECad647_placa2__Plate_D_p00_0_D03f11d3.TIF	0	0	0	0	0	144	1	1536	1536	1536	1536	1536	144	b'eLvambXDsxntxQ/a+CKnF+9iYJxmaDjaix/UpRrNImm0F0/1SBrtxg+JaBrtxg/6KDKkUhSB2hZ2ADSAngU='	0.04047176241874695	0.08697019517421722	0.04411058872938156	0.016749803	0.008416466	0.010610983	0.42852277	0.7154	0.44816118	0.0762464702129364
-1	-1	-1	-1	-1	361.0	0.0	0.0	1.96875	0.0	0.890625	44.171875	0.796875	0.03125	0.015625	0.015625	2.375	0.34375	0.9375	0.109375	0.125	ROS488_ICAM555_VECad647_placa2__Plate_D_p00_0_D04f00d0.TIF	ROS488_ICAM555_VECad647_placa2__Plate_D_p00_0_D04f00d2.TIF	label.ROS488_ICAM555_VECad647_placa2__Plate_D_p00_0_D04f00d0.TIF	ROS488_ICAM555_VECad647_placa2__Plate_D_p00_0_D04f00d1.TIF	ROS488_ICAM555_VECad647_placa2__Plate_D_p00_0_D04f00d3.TIF	0	0	0	0	0	145	1	1536	1536	1536	1536	1536	145	b'eLvambXDsxntxQ/a+CKnF+9iYDLaix/spRrNImm0F0/1SBrtxg+JaBrtxg/6KDKkUhSB2hZ2ACKPngA='	0.0449439212679863	0.07855372130870819	0.04858274757862091	0.026527446	0.0056109875	0.015916474	0.42852277	0.7154	0.44816118	0.07515892386436462
-1	-1	-1	-1	-1	402.0	0.0	0.0	2.015625	0.0	0.875	46.78125	0.796875	0.015625	0.015625	0.015625	2.546875	0.34375	0.9375	0.109375	0.125	ROS488_ICAM555_VECad647_placa2__Plate_D_p00_0_D04f01d0.TIF	ROS488_ICAM555_VECad647_placa2__Plate_D_p00_0_D04f01d2.TIF	label.ROS488_ICAM555_VECad647_placa2__Plate_D_p00_0_D04f01d0.TIF	ROS488_ICAM555_VECad647_placa2__Plate_D_p00_0_D04f01d1.TIF	ROS488_ICAM555_VECad647_placa2__Plate_D_p00_0_D04f01d3.TIF	0	0	0	0	0	146	1	1536	1536	1536	1536	1536	146	b'eLvambXDsxntxQ/a+CKnF+9iYJJmYDjaix/UpRrNImm0F0/1SBrtxg+JaBrtxg/6KDKkUhSB2hZ2ADSKngU='	0.045777253806591034	0.07855372130870819	0.04941608011722565	0.026527457	0.008416474	0.0167498	0.42852277	0.7154	0.44816118	0.07731052239735921
-1	-1	-1	-1	-1	328.0	0.0	0.0	1.96875	0.0	0.890625	43.609375	0.796875	0.015625	0.015625	0.015625	2.296875	0.34375	0.9375	0.109375	0.125	ROS488_ICAM555_VECad647_placa2__Plate_D_p00_0_D04f02d0.TIF	ROS488_ICAM555_VECad647_placa2__Plate_D_p00_0_D04f02d2.TIF	label.ROS488_ICAM555_VECad647_placa2__Plate_D_p00_0_D04f02d0.TIF	ROS488_ICAM555_VECad647_placa2__Plate_D_p00_0_D04f02d1.TIF	ROS488_ICAM555_VECad647_placa2__Plate_D_p00_0_D04f02d3.TIF	0	0	0	0	0	147	1	1536	1536	1536	1536	1536	147	b'eLvambXDsxntxQ/a+CKnF+9iYJJmYDTaix/UpRrNImm0F0/1SBrtxg+JaBrtxg/6KDKkUhSB2hZ2AEaFngo='	0.0449439212679863	0.08135921508073807	0.04858274757862091	0.02652745	0.008416466	0.016749807	0.42852277	0.7154	0.44816118	0.07678784926732381
-1	-1	-1	-1	-1	337.0	0.0	0.0	1.96875	0.0	0.875	43.578125	0.796875	0.015625	0.015625	0.015625	2.390625	0.34375	0.921875	0.109375	0.125	ROS488_ICAM555_VECad647_placa2__Plate_D_p00_0_D04f03d0.TIF	ROS488_ICAM555_VECad647_placa2__Plate_D_p00_0_D04f03d2.TIF	label.ROS488_ICAM555_VECad647_placa2__Plate_D_p00_0_D04f03d0.TIF	ROS488_ICAM555_VECad647_placa2__Plate_D_p00_0_D04f03d1.TIF	ROS488_ICAM555_VECad647_placa2__Plate_D_p00_0_D04f03d3.TIF	0	0	0	0	0	148	1	1536	1536	1536	1536	1536	148	b'eLvambXDsxntxQ/a+CKnF+9iYJJmYDzaix/UpRrNImm0F0/1SBrtxg+JaBrtxg/6KDKkUhSB2hZ2AFiAng8='	0.045777253806591034	0.08416470140218735	0.04941608011722565	0.027360782	0.0056109875	0.016749807	0.42852277	0.7154	0.44816118	0.08005568881829579
-1	-1	-1	-1	-1	312.0	0.0	0.0	2.0	0.0	0.875	41.421875	0.8125	0.015625	0.015625	0.015625	2.203125	0.34375	0.921875	0.125	0.125	ROS488_ICAM555_VECad647_placa2__Plate_D_p00_0_D04f04d0.TIF	ROS488_ICAM555_VECad647_placa2__Plate_D_p00_0_D04f04d2.TIF	label.ROS488_ICAM555_VECad647_placa2__Plate_D_p00_0_D04f04d0.TIF	ROS488_ICAM555_VECad647_placa2__Plate_D_p00_0_D04f04d1.TIF	ROS488_ICAM555_VECad647_placa2__Plate_D_p00_0_D04f04d3.TIF	0	0	0	0	0	149	1	1536	1536	1536	1536	1536	149	b'eLvambXDsxntxQ/a+CKnF+9iYJJmYDLaix/UpRrNImm0F0/1SBrtxg+JaBrtxg/6KDKkUhSB2hZ2AGp7nhQ='	0.04661059007048607	0.10099764913320541	0.04941608011722565	0.02288863	0.00561098	0.015916467	0.42852277	0.7154	0.44816118	0.08416510621706645
-1	-1	-1	-1	-1	351.0	0.0	0.0	2.015625	0.0	0.875	41.84375	0.796875	0.015625	0.015625	0.015625	2.171875	0.34375	0.953125	0.125	0.125	ROS488_ICAM555_VECad647_placa2__Plate_D_p00_0_D04f05d0.TIF	ROS488_ICAM555_VECad647_placa2__Plate_D_p00_0_D04f05d2.TIF	label.ROS488_ICAM555_VECad647_placa2__Plate_D_p00_0_D04f05d0.TIF	ROS488_ICAM555_VECad647_placa2__Plate_D_p00_0_D04f05d1.TIF	ROS488_ICAM555_VECad647_placa2__Plate_D_p00_0_D04f05d3.TIF	0	0	0	0	0	150	1	1536	1536	1536	1536	1536	150	b'eLvambXDsxntxQ/a+CKnF+9iYJJmYDraix/UpRrNImm0F0/1SBrtxg+JaBrtxg/6KDKkUhSB2hZ2AHx2nhk='	0.04130509868264198	0.0897756889462471	0.04941608011722565	0.022055298	0.00561098	0.015916474	0.42852277	0.7154	0.44816118	0.0746199240287145
-1	-1	-1	-1	-1	337.0	0.0	0.0	1.96875	0.0	0.890625	43.734375	0.828125	0.015625	0.015625	0.015625	2.203125	0.34375	0.9375	0.109375	0.125	ROS488_ICAM555_VECad647_placa2__Plate_D_p00_0_D04f06d0.TIF	ROS488_ICAM555_VECad647_placa2__Plate_D_p00_0_D04f06d2.TIF	label.ROS488_ICAM555_VECad647_placa2__Plate_D_p00_0_D04f06d0.TIF	ROS488_ICAM555_VECad647_placa2__Plate_D_p00_0_D04f06d1.TIF	ROS488_ICAM555_VECad647_placa2__Plate_D_p00_0_D04f06d3.TIF	0	0	0	0	0	151	1	1536	1536	1536	1536	1536	151	b'eLvambXDsxntxQ/a+CKnF+9iYJJmYDbaix/UpRrNImm0F0/1SBrtxg+JaBrtxg/6KDKkUhSB2hZ2AI5xnh4='	0.045777253806591034	0.09258118271827698	0.04858274757862091	0.022055294	0.00561098	0.015083142	0.42852277	0.7154	0.44816118	0.08112048109372456
-1	-1	-1	-1	-1	385.0	0.0	0.0	2.0	0.0	0.875	45.09375	0.796875	0.015625	0.015625	0.015625	2.671875	0.34375	0.9375	0.109375	0.125	ROS488_ICAM555_VECad647_placa2__Plate_D_p00_0_D04f07d0.TIF	ROS488_ICAM555_VECad647_placa2__Plate_D_p00_0_D04f07d2.TIF	label.ROS488_ICAM555_VECad647_placa2__Plate_D_p00_0_D04f07d0.TIF	ROS488_ICAM555_VECad647_placa2__Plate_D_p00_0_D04f07d1.TIF	ROS488_ICAM555_VECad647_placa2__Plate_D_p00_0_D04f07d3.TIF	0	0	0	0	0	152	1	1536	1536	1536	1536	1536	152	b'eLvambXDsxntxQ/a+CKnF+9iYJJmYD7aix/UpRrNImm0F0/1SBrtxg+JaBrtxg/6KDKkUhSB2hZ2AKBsniM='	0.05024941265583038	0.08697019517421722	0.04941608011722565	0.03433294	0.008416466	0.020388626	0.42852277	0.7154	0.44816118	0.09052182237307231
-1	-1	-1	-1	-1	364.0	0.0	0.0	1.96875	0.0	0.875	48.453125	0.796875	0.015625	0.015625	0.015625	2.59375	0.34375	0.921875	0.109375	0.140625	ROS488_ICAM555_VECad647_placa2__Plate_D_p00_0_D04f08d0.TIF	ROS488_ICAM555_VECad647_placa2__Plate_D_p00_0_D04f08d2.TIF	label.ROS488_ICAM555_VECad647_placa2__Plate_D_p00_0_D04f08d0.TIF	ROS488_ICAM555_VECad647_placa2__Plate_D_p00_0_D04f08d1.TIF	ROS488_ICAM555_VECad647_placa2__Plate_D_p00_0_D04f08d3.TIF	0	0	0	0	0	153	1	1536	1536	1536	1536	1536	153	b'eLvambXDsxntxQ/a+CKnF+9iYJJmYDHaix/UpRrNImm0F0/1SBrtxg+JaBrtxg/6KDKkUhSB2hZ2ALJnnig='	0.05024941265583038	0.08416470140218735	0.04941608011722565	0.033499602	0.008416466	0.0167498	0.42852277	0.7154	0.44816118	0.08725430568059285
-1	-1	-1	-1	-1	370.0	0.0	0.0	2.015625	0.0	0.875	48.5625	0.796875	0.015625	0.015625	0.015625	2.421875	0.328125	0.9375	0.109375	0.125	ROS488_ICAM555_VECad647_placa2__Plate_D_p00_0_D04f09d0.TIF	ROS488_ICAM555_VECad647_placa2__Plate_D_p00_0_D04f09d2.TIF	label.ROS488_ICAM555_VECad647_placa2__Plate_D_p00_0_D04f09d0.TIF	ROS488_ICAM555_VECad647_placa2__Plate_D_p00_0_D04f09d1.TIF	ROS488_ICAM555_VECad647_placa2__Plate_D_p00_0_D04f09d3.TIF	0	0	0	0	0	154	1	1536	1536	1536	1536	1536	154	b'eLvambXDsxntxQ/a+CKnF+9iYJJmYDnaix/UpRrNImm0F0/1SBrtxg+JaBrtxg/6KDKkUhSB2hZ2AMRini0='	0.04661059007048607	0.08416470140218735	0.04941608011722565	0.031832937	0.008416466	0.017583132	0.42852277	0.7154	0.44816118	0.08427451054255168
-1	-1	-1	-1	-1	384.0	0.0	0.0	2.0	0.0	0.875	48.359375	0.78125	0.015625	0.015625	0.015625	2.59375	0.34375	0.953125	0.125	0.125	ROS488_ICAM555_VECad647_placa2__Plate_D_p00_0_D04f10d0.TIF	ROS488_ICAM555_VECad647_placa2__Plate_D_p00_0_D04f10d2.TIF	label.ROS488_ICAM555_VECad647_placa2__Plate_D_p00_0_D04f10d0.TIF	ROS488_ICAM555_VECad647_placa2__Plate_D_p00_0_D04f10d1.TIF	ROS488_ICAM555_VECad647_placa2__Plate_D_p00_0_D04f10d3.TIF	0	0	0	0	0	155	1	1536	1536	1536	1536	1536	155	b'eLvambXDsxntxQ/a+CKnF+9iYJJmONqLH9ylGs0iabQXT/VIGu3GD4loGu3GD/ooMqRSFIHaFnYANI+eBQ=='	0.045777253806591034	0.07855372130870819	0.05024941265583038	0.029027455	0.008416474	0.0167498	0.42852277	0.7154	0.44816118	0.08096328874429067
-1	-1	-1	-1	-1	338.0	0.0	0.0	2.0	0.0	0.875	46.96875	0.796875	0.015625	0.015625	0.015625	2.34375	0.34375	0.921875	0.109375	0.125	ROS488_ICAM555_VECad647_placa2__Plate_D_p00_0_D04f11d0.TIF	ROS488_ICAM555_VECad647_placa2__Plate_D_p00_0_D04f11d2.TIF	label.ROS488_ICAM555_VECad647_placa2__Plate_D_p00_0_D04f11d0.TIF	ROS488_ICAM555_VECad647_placa2__Plate_D_p00_0_D04f11d1.TIF	ROS488_ICAM555_VECad647_placa2__Plate_D_p00_0_D04f11d3.TIF	0	0	0	0	0	156	1	1536	1536	1536	1536	1536	156	b'eLvambXDsxntxQ/a+CKnF+9iYJJmaDjaix/UpRrNImm0F0/1SBrtxg+JaBrtxg/6KDKkUhSB2hZ2AEaKngo='	0.045777253806591034	0.08416470140218735	0.04941608011722565	0.027360786	0.008416481	0.015916467	0.42852277	0.7154	0.44816118	0.08004092673460643
-1	-1	-1	-1	-1	327.0	0.0	0.0	1.9375	0.0	0.875	42.921875	0.796875	0.015625	0.015625	0.015625	2.234375	0.328125	0.921875	0.125	0.109375	ROS488_ICAM555_VECad647_placa2__Plate_D_p00_0_D05f00d0.TIF	ROS488_ICAM555_VECad647_placa2__Plate_D_p00_0_D05f00d2.TIF	label.ROS488_ICAM555_VECad647_placa2__Plate_D_p00_0_D05f00d0.TIF	ROS488_ICAM555_VECad647_placa2__Plate_D_p00_0_D05f00d1.TIF	ROS488_ICAM555_VECad647_placa2__Plate_D_p00_0_D05f00d3.TIF	0	0	0	0	0	157	1	1536	1536	1536	1536	1536	157	b'eLvambXDsxntxQ/a+CKnF+9iYDraix/spRrNImm0F0/1SBrtxg+JaBrtxg/6KDKkUhSB2hZ2ADSZngU='	0.045777253806591034	0.07574823498725891	0.0449439212679863	0.026527457	0.00561098	0.016749807	0.42852277	0.7154	0.44816118	0.07887171705563863
-1	-1	-1	-1	-1	275.0	0.0	0.0	1.984375	0.0	0.875	43.921875	0.796875	0.015625	0.015625	0.015625	2.09375	0.34375	0.921875	0.109375	0.125	ROS488_ICAM555_VECad647_placa2__Plate_D_p00_0_D05f01d0.TIF	ROS488_ICAM555_VECad647_placa2__Plate_D_p00_0_D05f01d2.TIF	label.ROS488_ICAM555_VECad647_placa2__Plate_D_p00_0_D05f01d0.TIF	ROS488_ICAM555_VECad647_placa2__Plate_D_p00_0_D05f01d1.TIF	ROS488_ICAM555_VECad647_placa2__Plate_D_p00_0_D05f01d3.TIF	0	0	0	0	0	158	1	1536	1536	1536	1536	1536	158	b'eLvambXDsxntxQ/a+CKnF+9iYJpmYDjaix/UpRrNImm0F0/1SBrtxg+JaBrtxg/6KDKkUhSB2hZ2AEaUngo='	0.045777253806591034	0.07574823498725891	0.0449439212679863	0.021221962	0.00561098	0.012277648	0.42852277	0.7154	0.44816118	0.07564839720726013
-1	-1	-1	-1	-1	277.0	0.0	0.0	1.984375	0.0	0.890625	42.53125	0.765625	0.015625	0.015625	0.015625	2.328125	0.34375	0.921875	0.125	0.125	ROS488_ICAM555_VECad647_placa2__Plate_D_p00_0_D05f02d0.TIF	ROS488_ICAM555_VECad647_placa2__Plate_D_p00_0_D05f02d2.TIF	label.ROS488_ICAM555_VECad647_placa2__Plate_D_p00_0_D05f02d0.TIF	ROS488_ICAM555_VECad647_placa2__Plate_D_p00_0_D05f02d1.TIF	ROS488_ICAM555_VECad647_placa2__Plate_D_p00_0_D05f02d3.TIF	0	0	0	0	0	159	1	1536	1536	1536	1536	1536	159	b'eLvambXDsxntxQ/a+CKnF+9iYJpmYDTaix/UpRrNImm0F0/1SBrtxg+JaBrtxg/6KDKkUhSB2hZ2AFiPng8='	0.05722156912088394	0.08135921508073807	0.04941608011722565	0.02819411	0.0056109875	0.01758314	0.42852277	0.7154	0.44816118	0.0944347083568573
-1	-1	-1	-1	-1	303.0	0.0	0.0	1.953125	0.0	0.875	44.53125	0.796875	0.015625	0.015625	0.015625	2.3125	0.34375	0.921875	0.109375	0.125	ROS488_ICAM555_VECad647_placa2__Plate_D_p00_0_D05f03d0.TIF	ROS488_ICAM555_VECad647_placa2__Plate_D_p00_0_D05f03d2.TIF	label.ROS488_ICAM555_VECad647_placa2__Plate_D_p00_0_D05f03d0.TIF	ROS488_ICAM555_VECad647_placa2__Plate_D_p00_0_D05f03d1.TIF	ROS488_ICAM555_VECad647_placa2__Plate_D_p00_0_D05f03d3.TIF	0	0	0	0	0	160	1	1536	1536	1536	1536	1536	160	b'eLvambXDsxntxQ/a+CKnF+9iYJpmYDzaix/UpRrNImm0F0/1SBrtxg+JaBrtxg/6KDKkUhSB2hZ2AGqKnhQ='	0.051916081458330154	0.07855372130870819	0.04858274757862091	0.028194115	0.0056109875	0.015916467	0.42852277	0.7154	0.44816118	0.09089064598083496
-1	-1	-1	-1	-1	287.0	0.0	0.0	2.0	0.0	0.875	44.1875	0.796875	0.015625	0.015625	0.015625	2.359375	0.328125	0.921875	0.109375	0.125	ROS488_ICAM555_VECad647_placa2__Plate_D_p00_0_D05f04d0.TIF	ROS488_ICAM555_VECad647_placa2__Plate_D_p00_0_D05f04d2.TIF	label.ROS488_ICAM555_VECad647_placa2__Plate_D_p00_0_D05f04d0.TIF	ROS488_ICAM555_VECad647_placa2__Plate_D_p00_0_D05f04d1.TIF	ROS488_ICAM555_VECad647_placa2__Plate_D_p00_0_D05f04d3.TIF	0	0	0	0	0	161	1	1536	1536	1536	1536	1536	161	b'eLvambXDsxntxQ/a+CKnF+9iYJpmYDLaix/UpRrNImm0F0/1SBrtxg+JaBrtxg/6KDKkUhSB2hZ2AHyFnhk='	0.05274941399693489	0.0897756889462471	0.04941608011722565	0.02819413	0.00561098	0.015916467	0.42852277	0.7154	0.44816118	0.0896050234635671
-1	-1	-1	-1	-1	332.0	0.0	0.0	2.015625	0.0	0.890625	48.3125	0.796875	0.015625	0.015625	0.015625	2.328125	0.328125	0.9375	0.109375	0.140625	ROS488_ICAM555_VECad647_placa2__Plate_D_p00_0_D05f05d0.TIF	ROS488_ICAM555_VECad647_placa2__Plate_D_p00_0_D05f05d2.TIF	label.ROS488_ICAM555_VECad647_placa2__Plate_D_p00_0_D05f05d0.TIF	ROS488_ICAM555_VECad647_placa2__Plate_D_p00_0_D05f05d1.TIF	ROS488_ICAM555_VECad647_placa2__Plate_D_p00_0_D05f05d3.TIF	0	0	0	0	0	162	1	1536	1536	1536	1536	1536	162	b'eLvambXDsxntxQ/a+CKnF+9iYJpmYDraix/UpRrNImm0F0/1SBrtxg+JaBrtxg/6KDKkUhSB2hZ2AI6Anh4='	0.045777253806591034	0.08135921508073807	0.04858274757862091	0.02288863	0.0056109875	0.016749807	0.42852277	0.7154	0.44816118	0.07446412742137909
-1	-1	-1	-1	-1	258.0	0.0	0.0	2.0	0.0	0.890625	48.09375	0.796875	0.015625	0.015625	0.015625	2.34375	0.359375	0.953125	0.125	0.125	ROS488_ICAM555_VECad647_placa2__Plate_D_p00_0_D05f06d0.TIF	ROS488_ICAM555_VECad647_placa2__Plate_D_p00_0_D05f06d2.TIF	label.ROS488_ICAM555_VECad647_placa2__Plate_D_p00_0_D05f06d0.TIF	ROS488_ICAM555_VECad647_placa2__Plate_D_p00_0_D05f06d1.TIF	ROS488_ICAM555_VECad647_placa2__Plate_D_p00_0_D05f06d3.TIF	0	0	0	0	0	163	1	1536	1536	1536	1536	1536	163	b'eLvambXDsxntxQ/a+CKnF+9iYJpmYDbaix/UpRrNImm0F0/1SBrtxg+JaBrtxg/6KDKkUhSB2hZ2AKB7niM='	0.051916081458330154	0.09258118271827698	0.05024941265583038	0.02819411	0.00561098	0.015916474	0.42852277	0.7154	0.44816118	0.0861361026763916
-1	-1	-1	-1	-1	291.0	0.0	0.0	1.953125	0.0	0.875	52.9375	0.8125	0.03125	0.015625	0.015625	2.4375	0.375	0.953125	0.109375	0.125	ROS488_ICAM555_VECad647_placa2__Plate_D_p00_0_D05f07d0.TIF	ROS488_ICAM555_VECad647_placa2__Plate_D_p00_0_D05f07d2.TIF	label.ROS488_ICAM555_VECad647_placa2__Plate_D_p00_0_D05f07d0.TIF	ROS488_ICAM555_VECad647_placa2__Plate_D_p00_0_D05f07d1.TIF	ROS488_ICAM555_VECad647_placa2__Plate_D_p00_0_D05f07d3.TIF	0	0	0	0	0	164	1	1536	1536	1536	1536	1536	164	b'eLvambXDsxntxQ/a+CKnF+9iYJpmYD7aix/UpRrNImm0F0/1SBrtxg+JaBrtxg/6KDKkUhSB2hZ2ALJ2nig='	0.051916081458330154	0.08135921508073807	0.04941608011722565	0.031832937	0.0056109875	0.0167498	0.42852277	0.7154	0.44816118	0.08735989530881245
-1	-1	-1	-1	-1	316.0	0.0	0.0	2.046875	0.0	0.875	48.890625	0.8125	0.015625	0.015625	0.015625	2.375	0.34375	0.953125	0.125	0.140625	ROS488_ICAM555_VECad647_placa2__Plate_D_p00_0_D05f08d0.TIF	ROS488_ICAM555_VECad647_placa2__Plate_D_p00_0_D05f08d2.TIF	label.ROS488_ICAM555_VECad647_placa2__Plate_D_p00_0_D05f08d0.TIF	ROS488_ICAM555_VECad647_placa2__Plate_D_p00_0_D05f08d1.TIF	ROS488_ICAM555_VECad647_placa2__Plate_D_p00_0_D05f08d3.TIF	0	0	0	0	0	165	1	1536	1536	1536	1536	1536	165	b'eLvambXDsxntxQ/a+CKnF+9iYJpmYDHaix/UpRrNImm0F0/1SBrtxg+JaBrtxg/6KDKkUhSB2hZ2AMRxni0='	0.05108274519443512	0.08135921508073807	0.04941608011722565	0.032666273	0.0056109875	0.0167498	0.42852277	0.7154	0.44816118	0.09007572134335835
-1	-1	-1	-1	-1	298.0	0.0	0.0	1.96875	0.0	0.921875	46.984375	0.8125	0.015625	0.015625	0.015625	2.4375	0.34375	0.953125	0.109375	0.140625	ROS488_ICAM555_VECad647_placa2__Plate_D_p00_0_D05f09d0.TIF	ROS488_ICAM555_VECad647_placa2__Plate_D_p00_0_D05f09d2.TIF	label.ROS488_ICAM555_VECad647_placa2__Plate_D_p00_0_D05f09d0.TIF	ROS488_ICAM555_VECad647_placa2__Plate_D_p00_0_D05f09d1.TIF	ROS488_ICAM555_VECad647_placa2__Plate_D_p00_0_D05f09d3.TIF	0	0	0	0	0	166	1	1536	1536	1536	1536	1536	166	b'eLvambXDsxntxQ/a+CKnF+9iYJpmYDnaix/UpRrNImm0F0/1SBrtxg+JaBrtxg/6KDKkUhSB2hZ2ANZsnjI='	0.05274941399693489	0.08416470140218735	0.04941608011722565	0.02819413	0.0056109875	0.0167498	0.42852277	0.7154	0.44816118	0.09037244319915771
-1	-1	-1	-1	-1	309.0	0.0	0.0	2.015625	0.0	0.890625	44.46875	0.78125	0.015625	0.015625	0.015625	2.265625	0.328125	0.9375	0.125	0.125	ROS488_ICAM555_VECad647_placa2__Plate_D_p00_0_D05f10d0.TIF	ROS488_ICAM555_VECad647_placa2__Plate_D_p00_0_D05f10d2.TIF	label.ROS488_ICAM555_VECad647_placa2__Plate_D_p00_0_D05f10d0.TIF	ROS488_ICAM555_VECad647_placa2__Plate_D_p00_0_D05f10d1.TIF	ROS488_ICAM555_VECad647_placa2__Plate_D_p00_0_D05f10d3.TIF	0	0	0	0	0	167	1	1536	1536	1536	1536	1536	167	b'eLvambXDsxntxQ/a+CKnF+9iYJpmONqLH9ylGs0iabQXT/VIGu3GD4loGu3GD/ooMqRSFIHaFnYARpmeCg=='	0.05108274519443512	0.07855372130870819	0.0449439212679863	0.02288863	0.0056109875	0.015916474	0.42852277	0.7154	0.44816118	0.08161309361457825
-1	-1	-1	-1	-1	260.0	0.0	0.0	2.0	0.0	0.890625	43.6875	0.8125	0.015625	0.015625	0.03125	2.109375	0.375	0.984375	0.109375	0.140625	ROS488_ICAM555_VECad647_placa2__Plate_D_p00_0_D05f11d0.TIF	ROS488_ICAM555_VECad647_placa2__Plate_D_p00_0_D05f11d2.TIF	label.ROS488_ICAM555_VECad647_placa2__Plate_D_p00_0_D05f11d0.TIF	ROS488_ICAM555_VECad647_placa2__Plate_D_p00_0_D05f11d1.TIF	ROS488_ICAM555_VECad647_placa2__Plate_D_p00_0_D05f11d3.TIF	0	0	0	0	0	168	1	1536	1536	1536	1536	1536	168	b'eLvambXDsxntxQ/a+CKnF+9iYJpmaDjaix/UpRrNImm0F0/1SBrtxg+JaBrtxg/6KDKkUhSB2hZ2AFiUng8='	0.056388236582279205	0.07855372130870819	0.04858274757862091	0.026527446	0.0056109875	0.014249809	0.42852277	0.7154	0.44816118	0.08834545811017354
-1	-1	-1	-1	-1	245.0	0.0	0.0	2.03125	0.0	0.890625	38.796875	0.796875	0.015625	0.015625	0.015625	1.59375	0.34375	0.953125	0.09375	0.140625	ROS488_ICAM555_VECad647_placa2__Plate_D_p00_0_D06f00d0.TIF	ROS488_ICAM555_VECad647_placa2__Plate_D_p00_0_D06f00d2.TIF	label.ROS488_ICAM555_VECad647_placa2__Plate_D_p00_0_D06f00d0.TIF	ROS488_ICAM555_VECad647_placa2__Plate_D_p00_0_D06f00d1.TIF	ROS488_ICAM555_VECad647_placa2__Plate_D_p00_0_D06f00d3.TIF	0	0	0	0	0	169	1	1536	1536	1536	1536	1536	169	b'eLvambXDsxntxQ/a+CKnF+9iYDbaix/spRrNImm0F0/1SBrtxg+JaBrtxg/6KDKkUhSB2hZ2AEajngo='	0.034332942217588425	0.07574823498725891	0.04411058872938156	0.006138824	0.0056109875	0.00977765	0.42852277	0.7154	0.44816118	0.04712684452533722
-1	-1	-1	-1	-1	270.0	0.0	0.0	2.046875	0.0	0.890625	35.796875	0.796875	0.015625	0.015625	0.03125	1.75	0.359375	0.9375	0.125	0.109375	ROS488_ICAM555_VECad647_placa2__Plate_D_p00_0_D06f01d0.TIF	ROS488_ICAM555_VECad647_placa2__Plate_D_p00_0_D06f01d2.TIF	label.ROS488_ICAM555_VECad647_placa2__Plate_D_p00_0_D06f01d0.TIF	ROS488_ICAM555_VECad647_placa2__Plate_D_p00_0_D06f01d1.TIF	ROS488_ICAM555_VECad647_placa2__Plate_D_p00_0_D06f01d3.TIF	0	0	0	0	0	170	1	1536	1536	1536	1536	1536	170	b'eLvambXDsxntxQ/a+CKnF+9iYJZmYDjaix/UpRrNImm0F0/1SBrtxg+JaBrtxg/6KDKkUhSB2hZ2AFieng8='	0.03349960595369339	0.07574823498725891	0.043277256190776825	0.0069721546	0.00561098	0.010610983	0.42852277	0.7154	0.44816118	0.04804183542728424
-1	-1	-1	-1	-1	239.0	0.0	0.0	2.03125	0.0	0.890625	36.4375	0.796875	0.015625	0.015625	0.015625	1.65625	0.328125	0.953125	0.109375	0.125	ROS488_ICAM555_VECad647_placa2__Plate_D_p00_0_D06f02d0.TIF	ROS488_ICAM555_VECad647_placa2__Plate_D_p00_0_D06f02d2.TIF	label.ROS488_ICAM555_VECad647_placa2__Plate_D_p00_0_D06f02d0.TIF	ROS488_ICAM555_VECad647_placa2__Plate_D_p00_0_D06f02d1.TIF	ROS488_ICAM555_VECad647_placa2__Plate_D_p00_0_D06f02d3.TIF	0	0	0	0	0	171	1	1536	1536	1536	1536	1536	171	b'eLvambXDsxntxQ/a+CKnF+9iYJZmYDTaix/UpRrNImm0F0/1SBrtxg+JaBrtxg/6KDKkUhSB2hZ2AGqZnhQ='	0.03516627475619316	0.07294274121522903	0.04411058872938156	0.00613882	0.00561098	0.00977765	0.42852277	0.7154	0.44816118	0.0477664570013682
-1	-1	-1	-1	-1	234.0	0.0	0.0	2.0	0.0	0.890625	34.0	0.8125	0.015625	0.015625	0.015625	1.75	0.359375	0.9375	0.109375	0.125	ROS488_ICAM555_VECad647_placa2__Plate_D_p00_0_D06f03d0.TIF	ROS488_ICAM555_VECad647_placa2__Plate_D_p00_0_D06f03d2.TIF	label.ROS488_ICAM555_VECad647_placa2__Plate_D_p00_0_D06f03d0.TIF	ROS488_ICAM555_VECad647_placa2__Plate_D_p00_0_D06f03d1.TIF	ROS488_ICAM555_VECad647_placa2__Plate_D_p00_0_D06f03d3.TIF	0	0	0	0	0	172	1	1536	1536	1536	1536	1536	172	b'eLvambXDsxntxQ/a+CKnF+9iYJZmYDzaix/UpRrNImm0F0/1SBrtxg+JaBrtxg/6KDKkUhSB2hZ2AHyUnhk='	0.03516627475619316	0.08135921508073807	0.04411058872938156	0.0069721565	0.0056109875	0.01227764	0.42852277	0.7154	0.44816118	0.04923327763875326
-1	-1	-1	-1	-1	204.0	0.0	0.0	1.984375	0.0	0.890625	35.109375	0.8125	0.03125	0.015625	0.015625	1.515625	0.34375	0.953125	0.109375	0.140625	ROS488_ICAM555_VECad647_placa2__Plate_D_p00_0_D06f04d0.TIF	ROS488_ICAM555_VECad647_placa2__Plate_D_p00_0_D06f04d2.TIF	label.ROS488_ICAM555_VECad647_placa2__Plate_D_p00_0_D06f04d0.TIF	ROS488_ICAM555_VECad647_placa2__Plate_D_p00_0_D06f04d1.TIF	ROS488_ICAM555_VECad647_placa2__Plate_D_p00_0_D06f04d3.TIF	0	0	0	0	0	173	1	1536	1536	1536	1536	1536	173	b'eLvambXDsxntxQ/a+CKnF+9iYJZmYDLaix/UpRrNImm0F0/1SBrtxg+JaBrtxg/6KDKkUhSB2hZ2AI6Pnh4='	0.03516627475619316	0.08697019517421722	0.04411058872938156	0.0053054914	0.0056109875	0.0069721565	0.42852277	0.7154	0.44816118	0.04778811832269033
-1	-1	-1	-1	-1	151.0	0.0	0.0	1.96875	0.0	0.875	30.671875	0.828125	0.015625	0.015625	0.015625	1.21875	0.34375	0.9375	0.109375	0.140625	ROS488_ICAM555_VECad647_placa2__Plate_D_p00_0_D06f05d0.TIF	ROS488_ICAM555_VECad647_placa2__Plate_D_p00_0_D06f05d2.TIF	label.ROS488_ICAM555_VECad647_placa2__Plate_D_p00_0_D06f05d0.TIF	ROS488_ICAM555_VECad647_placa2__Plate_D_p00_0_D06f05d1.TIF	ROS488_ICAM555_VECad647_placa2__Plate_D_p00_0_D06f05d3.TIF	0	0	0	0	0	174	1	1536	1536	1536	1536	1536	174	b'eLvambXDsxntxQ/a+CKnF+9iYJZmYDraix/UpRrNImm0F0/1SBrtxg+JaBrtxg/6KDKkUhSB2hZ2AKCKniM='	0.03349960595369339	0.07574823498725891	0.04411058872938156	0.004472155	0.00561098	0.006138824	0.42852277	0.7154	0.44816118	0.04296853641668955
-1	-1	-1	-1	-1	161.0	0.0	0.0	2.015625	0.0	0.890625	28.390625	0.828125	0.015625	0.03125	0.015625	1.1875	0.34375	0.953125	0.109375	0.125	ROS488_ICAM555_VECad647_placa2__Plate_D_p00_0_D06f06d0.TIF	ROS488_ICAM555_VECad647_placa2__Plate_D_p00_0_D06f06d2.TIF	label.ROS488_ICAM555_VECad647_placa2__Plate_D_p00_0_D06f06d0.TIF	ROS488_ICAM555_VECad647_placa2__Plate_D_p00_0_D06f06d1.TIF	ROS488_ICAM555_VECad647_placa2__Plate_D_p00_0_D06f06d3.TIF	0	0	0	0	0	175	1	1536	1536	1536	1536	1536	175	b'eLvambXDsxntxQ/a+CKnF+9iYJZmYDbaix/UpRrNImm0F0/1SBrtxg+JaBrtxg/6KDKkUhSB2hZ2ALKFnig='	0.0359996072947979	0.0897756889462471	0.04411058872938156	0.0053054877	0.00561098	0.006138824	0.42852277	0.7154	0.44816118	0.0469120591878891
-1	-1	-1	-1	-1	205.0	0.0	0.0	1.984375	0.0	0.875	30.875	0.796875	0.015625	0.015625	0.015625	1.484375	0.359375	0.9375	0.125	0.125	ROS488_ICAM555_VECad647_placa2__Plate_D_p00_0_D06f07d0.TIF	ROS488_ICAM555_VECad647_placa2__Plate_D_p00_0_D06f07d2.TIF	label.ROS488_ICAM555_VECad647_placa2__Plate_D_p00_0_D06f07d0.TIF	ROS488_ICAM555_VECad647_placa2__Plate_D_p00_0_D06f07d1.TIF	ROS488_ICAM555_VECad647_placa2__Plate_D_p00_0_D06f07d3.TIF	0	0	0	0	0	176	1	1536	1536	1536	1536	1536	176	b'eLvambXDsxntxQ/a+CKnF+9iYJZmYD7aix/UpRrNImm0F0/1SBrtxg+JaBrtxg/6KDKkUhSB2hZ2AMSAni0='	0.034332942217588425	0.08135921508073807	0.043277256190776825	0.00613882	0.0056109875	0.00977765	0.42852277	0.7154	0.44816118	0.04769489665826162
-1	-1	-1	-1	-1	224.0	0.0	0.0	1.96875	0.0	0.890625	35.1875	0.8125	0.015625	0.015625	0.015625	1.5	0.359375	0.953125	0.109375	0.140625	ROS488_ICAM555_VECad647_placa2__Plate_D_p00_0_D06f08d0.TIF	ROS488_ICAM555_VECad647_placa2__Plate_D_p00_0_D06f08d2.TIF	label.ROS488_ICAM555_VECad647_placa2__Plate_D_p00_0_D06f08d0.TIF	ROS488_ICAM555_VECad647_placa2__Plate_D_p00_0_D06f08d1.TIF	ROS488_ICAM555_VECad647_placa2__Plate_D_p00_0_D06f08d3.TIF	0	0	0	0	0	177	1	1536	1536	1536	1536	1536	177	b'eLvambXDsxntxQ/a+CKnF+9iYJZmYDHaix/UpRrNImm0F0/1SBrtxg+JaBrtxg/6KDKkUhSB2hZ2ANZ7njI='	0.034332942217588425	0.08135921508073807	0.043277256190776825	0.006138824	0.0056109875	0.00977765	0.42852277	0.7154	0.44816118	0.04780550301074982
-1	-1	-1	-1	-1	193.0	0.0	0.0	2.015625	0.0	0.890625	28.5625	0.8125	0.015625	0.015625	0.015625	1.46875	0.34375	0.953125	0.109375	0.125	ROS488_ICAM555_VECad647_placa2__Plate_D_p00_0_D06f09d0.TIF	ROS488_ICAM555_VECad647_placa2__Plate_D_p00_0_D06f09d2.TIF	label.ROS488_ICAM555_VECad647_placa2__Plate_D_p00_0_D06f09d0.TIF	ROS488_ICAM555_VECad647_placa2__Plate_D_p00_0_D06f09d1.TIF	ROS488_ICAM555_VECad647_placa2__Plate_D_p00_0_D06f09d3.TIF	0	0	0	0	0	178	1	1536	1536	1536	1536	1536	178	b'eLvambXDsxntxQ/a+CKnF+9iYJZmYDnaix/UpRrNImm0F0/1SBrtxg+JaBrtxg/6KDKkUhSB2hZ2AOh2njc='	0.03516627475619316	0.08416470140218735	0.04411058872938156	0.00613882	0.0056109875	0.006138824	0.42852277	0.7154	0.44816118	0.048129270474116005
-1	-1	-1	-1	-1	204.0	0.0	0.0	2.0	0.0	0.890625	33.0	0.796875	0.015625	0.015625	0.015625	1.5	0.34375	0.9375	0.109375	0.125	ROS488_ICAM555_VECad647_placa2__Plate_D_p00_0_D06f10d0.TIF	ROS488_ICAM555_VECad647_placa2__Plate_D_p00_0_D06f10d2.TIF	label.ROS488_ICAM555_VECad647_placa2__Plate_D_p00_0_D06f10d0.TIF	ROS488_ICAM555_VECad647_placa2__Plate_D_p00_0_D06f10d1.TIF	ROS488_ICAM555_VECad647_placa2__Plate_D_p00_0_D06f10d3.TIF	0	0	0	0	0	179	1	1536	1536	1536	1536	1536	179	b'eLvambXDsxntxQ/a+CKnF+9iYJZmONqLH9ylGs0iabQXT/VIGu3GD4loGu3GD/ooMqRSFIHaFnYAWKOeDw=='	0.03349960595369339	0.07574823498725891	0.043277256190776825	0.00613882	0.00561098	0.00977765	0.42852277	0.7154	0.44816118	0.04413944979508718
-1	-1	-1	-1	-1	202.0	0.0	0.0	1.96875	0.0	0.890625	33.875	0.796875	0.015625	0.015625	0.015625	1.453125	0.34375	0.953125	0.109375	0.125	ROS488_ICAM555_VECad647_placa2__Plate_D_p00_0_D06f11d0.TIF	ROS488_ICAM555_VECad647_placa2__Plate_D_p00_0_D06f11d2.TIF	label.ROS488_ICAM555_VECad647_placa2__Plate_D_p00_0_D06f11d0.TIF	ROS488_ICAM555_VECad647_placa2__Plate_D_p00_0_D06f11d1.TIF	ROS488_ICAM555_VECad647_placa2__Plate_D_p00_0_D06f11d3.TIF	0	0	0	0	0	180	1	1536	1536	1536	1536	1536	180	b'eLvambXDsxntxQ/a+CKnF+9iYJZmaDjaix/UpRrNImm0F0/1SBrtxg+JaBrtxg/6KDKkUhSB2hZ2AGqenhQ='	0.03516627475619316	0.08416470140218735	0.04411058872938156	0.00613882	0.0056109875	0.006138824	0.42852277	0.7154	0.44816118	0.04770944515864054
-1	-1	-1	-1	-1	326.0	0.0	0.0	1.984375	0.0	0.890625	38.859375	0.796875	0.015625	0.015625	0.015625	2.1875	0.328125	0.9375	0.109375	0.140625	ROS488_ICAM555_VECad647_placa2__Plate_D_p00_0_D07f00d0.TIF	ROS488_ICAM555_VECad647_placa2__Plate_D_p00_0_D07f00d2.TIF	label.ROS488_ICAM555_VECad647_placa2__Plate_D_p00_0_D07f00d0.TIF	ROS488_ICAM555_VECad647_placa2__Plate_D_p00_0_D07f00d1.TIF	ROS488_ICAM555_VECad647_placa2__Plate_D_p00_0_D07f00d3.TIF	0	0	0	0	0	181	1	1536	1536	1536	1536	1536	181	b'eLvambXDsxntxQ/a+CKnF+9iYD7aix/spRrNImm0F0/1SBrtxg+JaBrtxg/6KDKkUhSB2hZ2AFitng8='	0.04047176241874695	0.07855372130870819	0.04411058872938156	0.02205529	0.0056109875	0.015083134	0.42852277	0.7154	0.44816118	0.07136522233486176
-1	-1	-1	-1	-1	317.0	0.0	0.0	2.0	0.0	0.90625	41.546875	0.78125	0.015625	0.015625	0.015625	2.265625	0.34375	0.96875	0.109375	0.140625	ROS488_ICAM555_VECad647_placa2__Plate_D_p00_0_D07f01d0.TIF	ROS488_ICAM555_VECad647_placa2__Plate_D_p00_0_D07f01d2.TIF	label.ROS488_ICAM555_VECad647_placa2__Plate_D_p00_0_D07f01d0.TIF	ROS488_ICAM555_VECad647_placa2__Plate_D_p00_0_D07f01d1.TIF	ROS488_ICAM555_VECad647_placa2__Plate_D_p00_0_D07f01d3.TIF	0	0	0	0	0	182	1	1536	1536	1536	1536	1536	182	b'eLvambXDsxntxQ/a+CKnF+9iYJ5mYDjaix/UpRrNImm0F0/1SBrtxg+JaBrtxg/6KDKkUhSB2hZ2AGqonhQ='	0.04047176241874695	0.07574823498725891	0.0449439212679863	0.023721963	0.00561098	0.014249802	0.42852277	0.7154	0.44816118	0.0716824581225713
-1	-1	-1	-1	-1	254.0	0.0	0.0	2.0	0.0	0.90625	42.84375	0.78125	0.015625	0.0	0.0	2.21875	0.359375	0.9375	0.109375	0.125	ROS488_ICAM555_VECad647_placa2__Plate_D_p00_0_D07f02d0.TIF	ROS488_ICAM555_VECad647_placa2__Plate_D_p00_0_D07f02d2.TIF	label.ROS488_ICAM555_VECad647_placa2__Plate_D_p00_0_D07f02d0.TIF	ROS488_ICAM555_VECad647_placa2__Plate_D_p00_0_D07f02d1.TIF	ROS488_ICAM555_VECad647_placa2__Plate_D_p00_0_D07f02d3.TIF	0	0	0	0	0	183	1	1536	1536	1536	1536	1536	183	b'eLvambXDsxntxQ/a+CKnF+9iYJ5mYDTaix/UpRrNImm0F0/1SBrtxg+JaBrtxg/6KDKkUhSB2hZ2AHyjnhk='	0.045777253806591034	0.08135921508073807	0.04858274757862091	0.028194122	0.0056109875	0.015083142	0.42852277	0.7154	0.44816118	0.08439930280049641
-1	-1	-1	-1	-1	272.0	0.0	0.0	2.046875	0.0	0.90625	44.90625	0.796875	0.015625	0.015625	0.015625	2.203125	0.34375	0.953125	0.109375	0.125	ROS488_ICAM555_VECad647_placa2__Plate_D_p00_0_D07f03d0.TIF	ROS488_ICAM555_VECad647_placa2__Plate_D_p00_0_D07f03d2.TIF	label.ROS488_ICAM555_VECad647_placa2__Plate_D_p00_0_D07f03d0.TIF	ROS488_ICAM555_VECad647_placa2__Plate_D_p00_0_D07f03d1.TIF	ROS488_ICAM555_VECad647_placa2__Plate_D_p00_0_D07f03d3.TIF	0	0	0	0	0	184	1	1536	1536	1536	1536	1536	184	b'eLvambXDsxntxQ/a+CKnF+9iYJ5mYDzaix/UpRrNImm0F0/1SBrtxg+JaBrtxg/6KDKkUhSB2hZ2AI6enh4='	0.0449439212679863	0.08135921508073807	0.0449439212679863	0.027360782	0.0056109875	0.012277648	0.42852277	0.7154	0.44816118	0.08242762585481007
-1	-1	-1	-1	-1	278.0	0.0	0.0	1.984375	0.0	0.90625	42.515625	0.796875	0.015625	0.015625	0.015625	2.328125	0.34375	0.953125	0.109375	0.109375	ROS488_ICAM555_VECad647_placa2__Plate_D_p00_0_D07f04d0.TIF	ROS488_ICAM555_VECad647_placa2__Plate_D_p00_0_D07f04d2.TIF	label.ROS488_ICAM555_VECad647_placa2__Plate_D_p00_0_D07f04d0.TIF	ROS488_ICAM555_VECad647_placa2__Plate_D_p00_0_D07f04d1.TIF	ROS488_ICAM555_VECad647_placa2__Plate_D_p00_0_D07f04d3.TIF	0	0	0	0	0	185	1	1536	1536	1536	1536	1536	185	b'eLvambXDsxntxQ/a+CKnF+9iYJ5mYDLaix/UpRrNImm0F0/1SBrtxg+JaBrtxg/6KDKkUhSB2hZ2AKCZniM='	0.04661059007048607	0.0897756889462471	0.04941608011722565	0.026527457	0.00561098	0.015083134	0.42852277	0.7154	0.44816118	0.08293241262435913
-1	-1	-1	-1	-1	258.0	0.0	0.0	2.0	0.0	0.890625	43.796875	0.796875	0.015625	0.015625	0.015625	2.03125	0.34375	0.953125	0.125	0.140625	ROS488_ICAM555_VECad647_placa2__Plate_D_p00_0_D07f05d0.TIF	ROS488_ICAM555_VECad647_placa2__Plate_D_p00_0_D07f05d2.TIF	label.ROS488_ICAM555_VECad647_placa2__Plate_D_p00_0_D07f05d0.TIF	ROS488_ICAM555_VECad647_placa2__Plate_D_p00_0_D07f05d1.TIF	ROS488_ICAM555_VECad647_placa2__Plate_D_p00_0_D07f05d3.TIF	0	0	0	0	0	186	1	1536	1536	1536	1536	1536	186	b'eLvambXDsxntxQ/a+CKnF+9iYJ5mYDraix/UpRrNImm0F0/1SBrtxg+JaBrtxg/6KDKkUhSB2hZ2ALKUnig='	0.04130509868264198	0.09258118271827698	0.04411058872938156	0.01758314	0.00561098	0.01227764	0.42852277	0.7154	0.44816118	0.07234835624694824
-1	-1	-1	-1	-1	262.0	0.0	0.0	2.0	0.0	0.90625	36.0625	0.8125	0.015625	0.015625	0.015625	2.109375	0.328125	0.9375	0.109375	0.125	ROS488_ICAM555_VECad647_placa2__Plate_D_p00_0_D07f06d0.TIF	ROS488_ICAM555_VECad647_placa2__Plate_D_p00_0_D07f06d2.TIF	label.ROS488_ICAM555_VECad647_placa2__Plate_D_p00_0_D07f06d0.TIF	ROS488_ICAM555_VECad647_placa2__Plate_D_p00_0_D07f06d1.TIF	ROS488_ICAM555_VECad647_placa2__Plate_D_p00_0_D07f06d3.TIF	0	0	0	0	0	187	1	1536	1536	1536	1536	1536	187	b'eLvambXDsxntxQ/a+CKnF+9iYJ5mYDbaix/UpRrNImm0F0/1SBrtxg+JaBrtxg/6KDKkUhSB2hZ2AMSPni0='	0.0449439212679863	0.10099764913320541	0.0449439212679863	0.018416476	0.00561098	0.011444315	0.42852277	0.7154	0.44816118	0.07759364942709605
-1	-1	-1	-1	-1	257.0	0.0	0.0	2.015625	0.0	0.90625	43.53125	0.828125	0.015625	0.015625	0.015625	2.15625	0.34375	0.953125	0.109375	0.125	ROS488_ICAM555_VECad647_placa2__Plate_D_p00_0_D07f07d0.TIF	ROS488_ICAM555_VECad647_placa2__Plate_D_p00_0_D07f07d2.TIF	label.ROS488_ICAM555_VECad647_placa2__Plate_D_p00_0_D07f07d0.TIF	ROS488_ICAM555_VECad647_placa2__Plate_D_p00_0_D07f07d1.TIF	ROS488_ICAM555_VECad647_placa2__Plate_D_p00_0_D07f07d3.TIF	0	0	0	0	0	188	1	1536	1536	1536	1536	1536	188	b'eLvambXDsxntxQ/a+CKnF+9iYJ5mYD7aix/UpRrNImm0F0/1SBrtxg+JaBrtxg/6KDKkUhSB2hZ2ANaKnjI='	0.04130509868264198	0.08416470140218735	0.0449439212679863	0.023721963	0.0056109875	0.011444315	0.42852277	0.7154	0.44816118	0.0769398460785548
-1	-1	-1	-1	-1	269.0	0.0	0.0	2.015625	0.0	0.90625	40.46875	0.796875	0.03125	0.015625	0.015625	2.265625	0.34375	0.9375	0.109375	0.109375	ROS488_ICAM555_VECad647_placa2__Plate_D_p00_0_D07f08d0.TIF	ROS488_ICAM555_VECad647_placa2__Plate_D_p00_0_D07f08d2.TIF	label.ROS488_ICAM555_VECad647_placa2__Plate_D_p00_0_D07f08d0.TIF	ROS488_ICAM555_VECad647_placa2__Plate_D_p00_0_D07f08d1.TIF	ROS488_ICAM555_VECad647_placa2__Plate_D_p00_0_D07f08d3.TIF	0	0	0	0	0	189	1	1536	1536	1536	1536	1536	189	b'eLvambXDsxntxQ/a+CKnF+9iYJ5mYDHaix/UpRrNImm0F0/1SBrtxg+JaBrtxg/6KDKkUhSB2hZ2AOiFnjc='	0.0449439212679863	0.08135921508073807	0.0449439212679863	0.029027455	0.0056109875	0.015083142	0.42852277	0.7154	0.44816118	0.08024151126543681
-1	-1	-1	-1	-1	304.0	0.0	0.0	2.046875	0.0	0.890625	49.171875	0.8125	0.015625	0.015625	0.015625	2.390625	0.328125	0.9375	0.125	0.125	ROS488_ICAM555_VECad647_placa2__Plate_D_p00_0_D07f09d0.TIF	ROS488_ICAM555_VECad647_placa2__Plate_D_p00_0_D07f09d2.TIF	label.ROS488_ICAM555_VECad647_placa2__Plate_D_p00_0_D07f09d0.TIF	ROS488_ICAM555_VECad647_placa2__Plate_D_p00_0_D07f09d1.TIF	ROS488_ICAM555_VECad647_placa2__Plate_D_p00_0_D07f09d3.TIF	0	0	0	0	0	190	1	1536	1536	1536	1536	1536	190	b'eLvambXDsxntxQ/a+CKnF+9iYJ5mYDnaix/UpRrNImm0F0/1SBrtxg+JaBrtxg/6KDKkUhSB2hZ2APqAnjw='	0.045777253806591034	0.08135921508073807	0.04941608011722565	0.028194122	0.008416466	0.016749807	0.42852277	0.7154	0.44816118	0.07939075430234273
-1	-1	-1	-1	-1	283.0	0.0	0.0	2.03125	0.0	0.90625	45.734375	0.796875	0.015625	0.015625	0.015625	2.140625	0.359375	0.96875	0.109375	0.140625	ROS488_ICAM555_VECad647_placa2__Plate_D_p00_0_D07f10d0.TIF	ROS488_ICAM555_VECad647_placa2__Plate_D_p00_0_D07f10d2.TIF	label.ROS488_ICAM555_VECad647_placa2__Plate_D_p00_0_D07f10d0.TIF	ROS488_ICAM555_VECad647_placa2__Plate_D_p00_0_D07f10d1.TIF	ROS488_ICAM555_VECad647_placa2__Plate_D_p00_0_D07f10d3.TIF	0	0	0	0	0	191	1	1536	1536	1536	1536	1536	191	b'eLvambXDsxntxQ/a+CKnF+9iYJ5mONqLH9ylGs0iabQXT/VIGu3GD4loGu3GD/ooMqRSFIHaFnYAaq2eFA=='	0.03963842988014221	0.07855372130870819	0.0449439212679863	0.021221962	0.0056109875	0.011444315	0.42852277	0.7154	0.44816118	0.07141120731830597
-1	-1	-1	-1	-1	240.0	0.0	0.0	2.015625	0.0	0.890625	38.125	0.8125	0.015625	0.015625	0.015625	1.78125	0.34375	0.953125	0.109375	0.140625	ROS488_ICAM555_VECad647_placa2__Plate_D_p00_0_D07f11d0.TIF	ROS488_ICAM555_VECad647_placa2__Plate_D_p00_0_D07f11d2.TIF	label.ROS488_ICAM555_VECad647_placa2__Plate_D_p00_0_D07f11d0.TIF	ROS488_ICAM555_VECad647_placa2__Plate_D_p00_0_D07f11d1.TIF	ROS488_ICAM555_VECad647_placa2__Plate_D_p00_0_D07f11d3.TIF	0	0	0	0	0	192	1	1536	1536	1536	1536	1536	192	b'eLvambXDsxntxQ/a+CKnF+9iYJ5maDjaix/UpRrNImm0F0/1SBrtxg+JaBrtxg/6KDKkUhSB2hZ2AHyonhk='	0.04047176241874695	0.08416470140218735	0.0449439212679863	0.015083138	0.0056109875	0.00977765	0.42852277	0.7154	0.44816118	0.07429047425587972
-1	-1	-1	-1	-1	133.0	0.0	0.0	2.0	0.0	0.890625	33.703125	0.8125	0.0	0.015625	0.015625	1.53125	0.359375	0.953125	0.125	0.125	ROS488_ICAM555_VECad647_placa2__Plate_D_p00_0_D08f00d0.TIF	ROS488_ICAM555_VECad647_placa2__Plate_D_p00_0_D08f00d2.TIF	label.ROS488_ICAM555_VECad647_placa2__Plate_D_p00_0_D08f00d0.TIF	ROS488_ICAM555_VECad647_placa2__Plate_D_p00_0_D08f00d1.TIF	ROS488_ICAM555_VECad647_placa2__Plate_D_p00_0_D08f00d3.TIF	0	0	0	0	0	193	1	1536	1536	1536	1536	1536	193	b'eLvambXDsxntxQ/a+CKnF+9iYDHaix/spRrNImm0F0/1SBrtxg+JaBrtxg/6KDKkUhSB2hZ2AGq3nhQ='	0.0359996072947979	0.07855372130870819	0.043277256190776825	0.010610979	0.0056109875	0.008944318	0.42852277	0.7154	0.44816118	0.06738775471846263
-1	-1	-1	-1	-1	155.0	0.0	0.0	1.984375	0.0	0.890625	32.25	0.796875	0.015625	0.015625	0.015625	1.5625	0.34375	0.953125	0.109375	0.125	ROS488_ICAM555_VECad647_placa2__Plate_D_p00_0_D08f01d0.TIF	ROS488_ICAM555_VECad647_placa2__Plate_D_p00_0_D08f01d2.TIF	label.ROS488_ICAM555_VECad647_placa2__Plate_D_p00_0_D08f01d0.TIF	ROS488_ICAM555_VECad647_placa2__Plate_D_p00_0_D08f01d1.TIF	ROS488_ICAM555_VECad647_placa2__Plate_D_p00_0_D08f01d3.TIF	0	0	0	0	0	194	1	1536	1536	1536	1536	1536	194	b'eLvambXDsxntxQ/a+CKnF+9iYJFmYDjaix/UpRrNImm0F0/1SBrtxg+JaBrtxg/6KDKkUhSB2hZ2AHyynhk='	0.0359996072947979	0.07855372130870819	0.043277256190776825	0.011444312	0.0056109875	0.008944318	0.42852277	0.7154	0.44816118	0.0682321588198344
-1	-1	-1	-1	-1	148.0	0.0	0.0	2.0	0.0	0.90625	29.15625	0.796875	0.015625	0.015625	0.015625	1.6875	0.34375	0.953125	0.109375	0.125	ROS488_ICAM555_VECad647_placa2__Plate_D_p00_0_D08f02d0.TIF	ROS488_ICAM555_VECad647_placa2__Plate_D_p00_0_D08f02d2.TIF	label.ROS488_ICAM555_VECad647_placa2__Plate_D_p00_0_D08f02d0.TIF	ROS488_ICAM555_VECad647_placa2__Plate_D_p00_0_D08f02d1.TIF	ROS488_ICAM555_VECad647_placa2__Plate_D_p00_0_D08f02d3.TIF	0	0	0	0	0	195	1	1536	1536	1536	1536	1536	195	b'eLvambXDsxntxQ/a+CKnF+9iYJFmYDTaix/UpRrNImm0F0/1SBrtxg+JaBrtxg/6KDKkUhSB2hZ2AI6tnh4='	0.04047176241874695	0.08135921508073807	0.04411058872938156	0.014249805	0.0056109875	0.006138824	0.42852277	0.7154	0.44816118	0.0788814624150594
-1	-1	-1	-1	-1	159.0	0.0	0.0	2.015625	0.0	0.890625	35.046875	0.78125	0.015625	0.015625	0.015625	1.671875	0.34375	0.9375	0.109375	0.140625	ROS488_ICAM555_VECad647_placa2__Plate_D_p00_0_D08f03d0.TIF	ROS488_ICAM555_VECad647_placa2__Plate_D_p00_0_D08f03d2.TIF	label.ROS488_ICAM555_VECad647_placa2__Plate_D_p00_0_D08f03d0.TIF	ROS488_ICAM555_VECad647_placa2__Plate_D_p00_0_D08f03d1.TIF	ROS488_ICAM555_VECad647_placa2__Plate_D_p00_0_D08f03d3.TIF	0	0	0	0	0	196	1	1536	1536	1536	1536	1536	196	b'eLvambXDsxntxQ/a+CKnF+9iYJFmYDzaix/UpRrNImm0F0/1SBrtxg+JaBrtxg/6KDKkUhSB2hZ2AKConiM='	0.04130509868264198	0.08135921508073807	0.04411058872938156	0.012277648	0.0056109875	0.006138824	0.42852277	0.7154	0.44816118	0.07994969189167023
-1	-1	-1	-1	-1	113.0	0.0	0.0	1.96875	0.0	0.90625	28.515625	0.828125	0.015625	0.015625	0.015625	1.53125	0.34375	0.953125	0.109375	0.125	ROS488_ICAM555_VECad647_placa2__Plate_D_p00_0_D08f04d0.TIF	ROS488_ICAM555_VECad647_placa2__Plate_D_p00_0_D08f04d2.TIF	label.ROS488_ICAM555_VECad647_placa2__Plate_D_p00_0_D08f04d0.TIF	ROS488_ICAM555_VECad647_placa2__Plate_D_p00_0_D08f04d1.TIF	ROS488_ICAM555_VECad647_placa2__Plate_D_p00_0_D08f04d3.TIF	0	0	0	0	0	197	1	1536	1536	1536	1536	1536	197	b'eLvambXDsxntxQ/a+CKnF+9iYJFmYDLaix/UpRrNImm0F0/1SBrtxg+JaBrtxg/6KDKkUhSB2hZ2ALKjnig='	0.04130509868264198	0.09258118271827698	0.04411058872938156	0.00977765	0.00561098	0.006138824	0.42852277	0.7154	0.44816118	0.07259142895539601
-1	-1	-1	-1	-1	92.0	0.0	0.0	2.015625	0.0	0.890625	30.53125	0.796875	0.015625	0.015625	0.015625	1.3125	0.34375	0.953125	0.109375	0.125	ROS488_ICAM555_VECad647_placa2__Plate_D_p00_0_D08f05d0.TIF	ROS488_ICAM555_VECad647_placa2__Plate_D_p00_0_D08f05d2.TIF	label.ROS488_ICAM555_VECad647_placa2__Plate_D_p00_0_D08f05d0.TIF	ROS488_ICAM555_VECad647_placa2__Plate_D_p00_0_D08f05d1.TIF	ROS488_ICAM555_VECad647_placa2__Plate_D_p00_0_D08f05d3.TIF	0	0	0	0	0	198	1	1536	1536	1536	1536	1536	198	b'eLvambXDsxntxQ/a+CKnF+9iYJFmYDraix/UpRrNImm0F0/1SBrtxg+JaBrtxg/6KDKkUhSB2hZ2AMSeni0='	0.0359996072947979	0.08416470140218735	0.043277256190776825	0.008944314	0.0056109875	0.0053054914	0.42852277	0.7154	0.44816118	0.06504214803377788
-1	-1	-1	-1	-1	83.0	0.0	0.0	1.96875	0.0	0.90625	24.140625	0.828125	0.03125	0.015625	0.015625	1.140625	0.34375	0.953125	0.109375	0.125	ROS488_ICAM555_VECad647_placa2__Plate_D_p00_0_D08f06d0.TIF	ROS488_ICAM555_VECad647_placa2__Plate_D_p00_0_D08f06d2.TIF	label.ROS488_ICAM555_VECad647_placa2__Plate_D_p00_0_D08f06d0.TIF	ROS488_ICAM555_VECad647_placa2__Plate_D_p00_0_D08f06d1.TIF	ROS488_ICAM555_VECad647_placa2__Plate_D_p00_0_D08f06d3.TIF	0	0	0	0	0	199	1	1536	1536	1536	1536	1536	199	b'eLvambXDsxntxQ/a+CKnF+9iYJFmYDbaix/UpRrNImm0F0/1SBrtxg+JaBrtxg/6KDKkUhSB2hZ2ANaZnjI='	0.04047176241874695	0.08416470140218735	0.04411058872938156	0.006138824	0.00561098	0.0053054914	0.42852277	0.7154	0.44816118	0.062438130378723145
-1	-1	-1	-1	-1	133.0	0.0	0.0	1.984375	0.0	0.890625	27.609375	0.8125	0.015625	0.015625	0.015625	1.421875	0.34375	0.9375	0.125	0.125	ROS488_ICAM555_VECad647_placa2__Plate_D_p00_0_D08f07d0.TIF	ROS488_ICAM555_VECad647_placa2__Plate_D_p00_0_D08f07d2.TIF	label.ROS488_ICAM555_VECad647_placa2__Plate_D_p00_0_D08f07d0.TIF	ROS488_ICAM555_VECad647_placa2__Plate_D_p00_0_D08f07d1.TIF	ROS488_ICAM555_VECad647_placa2__Plate_D_p00_0_D08f07d3.TIF	0	0	0	0	0	200	1	1536	1536	1536	1536	1536	200	b'eLvambXDsxntxQ/a+CKnF+9iYJFmYD7aix/UpRrNImm0F0/1SBrtxg+JaBrtxg/6KDKkUhSB2hZ2AOiUnjc='	0.03963842988014221	0.08135921508073807	0.043277256190776825	0.0097776465	0.0056109875	0.006138824	0.42852277	0.7154	0.44816118	0.0678644875685374
-1	-1	-1	-1	-1	183.0	0.0	0.0	2.0	0.0	0.890625	33.0625	0.796875	0.015625	0.015625	0.015625	1.75	0.34375	0.953125	0.109375	0.109375	ROS488_ICAM555_VECad647_placa2__Plate_D_p00_0_D08f08d0.TIF	ROS488_ICAM555_VECad647_placa2__Plate_D_p00_0_D08f08d2.TIF	label.ROS488_ICAM555_VECad647_placa2__Plate_D_p00_0_D08f08d0.TIF	ROS488_ICAM555_VECad647_placa2__Plate_D_p00_0_D08f08d1.TIF	ROS488_ICAM555_VECad647_placa2__Plate_D_p00_0_D08f08d3.TIF	0	0	0	0	0	201	1	1536	1536	1536	1536	1536	201	b'eLvambXDsxntxQ/a+CKnF+9iYJFmYDHaix/UpRrNImm0F0/1SBrtxg+JaBrtxg/6KDKkUhSB2hZ2APqPnjw='	0.04047176241874695	0.07574823498725891	0.043277256190776825	0.014249805	0.00561098	0.008944318	0.42852277	0.7154	0.44816118	0.075846994916598
-1	-1	-1	-1	-1	161.0	0.0	0.0	1.984375	0.0	0.890625	35.1875	0.796875	0.015625	0.015625	0.015625	1.796875	0.34375	0.953125	0.109375	0.140625	ROS488_ICAM555_VECad647_placa2__Plate_D_p00_0_D08f09d0.TIF	ROS488_ICAM555_VECad647_placa2__Plate_D_p00_0_D08f09d2.TIF	label.ROS488_ICAM555_VECad647_placa2__Plate_D_p00_0_D08f09d0.TIF	ROS488_ICAM555_VECad647_placa2__Plate_D_p00_0_D08f09d1.TIF	ROS488_ICAM555_VECad647_placa2__Plate_D_p00_0_D08f09d3.TIF	0	0	0	0	0	202	1	1536	1536	1536	1536	1536	202	b'eLvambXDsxntxQ/a+CKnF+9iYJFmYDnaix/UpRrNImm0F0/1SBrtxg+JaBrtxg/6KDKkUhSB2hZ2AAyZnkE='	0.04047176241874695	0.08416470140218735	0.04411058872938156	0.011444315	0.0056109875	0.00977765	0.42852277	0.7154	0.44816118	0.07551307479540507
-1	-1	-1	-1	-1	169.0	0.0	0.0	1.9375	0.0	0.921875	37.9375	0.8125	0.015625	0.015625	0.015625	1.734375	0.34375	0.953125	0.109375	0.109375	ROS488_ICAM555_VECad647_placa2__Plate_D_p00_0_D08f10d0.TIF	ROS488_ICAM555_VECad647_placa2__Plate_D_p00_0_D08f10d2.TIF	label.ROS488_ICAM555_VECad647_placa2__Plate_D_p00_0_D08f10d0.TIF	ROS488_ICAM555_VECad647_placa2__Plate_D_p00_0_D08f10d1.TIF	ROS488_ICAM555_VECad647_placa2__Plate_D_p00_0_D08f10d3.TIF	0	0	0	0	0	203	1	1536	1536	1536	1536	1536	203	b'eLvambXDsxntxQ/a+CKnF+9iYJFmONqLH9ylGs0iabQXT/VIGu3GD4loGu3GD/ooMqRSFIHaFnYAfLeeGQ=='	0.0359996072947979	0.07855372130870819	0.043277256190776825	0.010610979	0.008416466	0.00977765	0.42852277	0.7154	0.44816118	0.07153655091921489
-1	-1	-1	-1	-1	118.0	0.0	0.0	2.015625	0.0	0.890625	33.75	0.8125	0.015625	0.015625	0.015625	1.375	0.34375	0.953125	0.109375	0.125	ROS488_ICAM555_VECad647_placa2__Plate_D_p00_0_D08f11d0.TIF	ROS488_ICAM555_VECad647_placa2__Plate_D_p00_0_D08f11d2.TIF	label.ROS488_ICAM555_VECad647_placa2__Plate_D_p00_0_D08f11d0.TIF	ROS488_ICAM555_VECad647_placa2__Plate_D_p00_0_D08f11d1.TIF	ROS488_ICAM555_VECad647_placa2__Plate_D_p00_0_D08f11d3.TIF	0	0	0	0	0	204	1	1536	1536	1536	1536	1536	204	b'eLvambXDsxntxQ/a+CKnF+9iYJFmaDjaix/UpRrNImm0F0/1SBrtxg+JaBrtxg/6KDKkUhSB2hZ2AI6ynh4='	0.03963842988014221	0.08416470140218735	0.04411058872938156	0.0097776465	0.008416466	0.006138824	0.42852277	0.7154	0.44816118	0.06983638803164165
-1	-1	-1	-1	-1	375.0	0.0	0.0	1.984375	0.0	0.890625	39.8125	0.78125	0.015625	0.015625	0.015625	2.453125	0.34375	0.953125	0.125	0.140625	ROS488_ICAM555_VECad647_placa2__Plate_D_p00_0_D09f00d0.TIF	ROS488_ICAM555_VECad647_placa2__Plate_D_p00_0_D09f00d2.TIF	label.ROS488_ICAM555_VECad647_placa2__Plate_D_p00_0_D09f00d0.TIF	ROS488_ICAM555_VECad647_placa2__Plate_D_p00_0_D09f00d1.TIF	ROS488_ICAM555_VECad647_placa2__Plate_D_p00_0_D09f00d3.TIF	0	0	0	0	0	205	1	1536	1536	1536	1536	1536	205	b'eLvambXDsxntxQ/a+CKnF+9iYDnaix/spRrNImm0F0/1SBrtxg+JaBrtxg/6KDKkUhSB2hZ2AHzBnhk='	0.04130509868264198	0.07855372130870819	0.04858274757862091	0.028194115	0.0056109875	0.015916467	0.42852277	0.7154	0.44816118	0.07529446482658386
-1	-1	-1	-1	-1	360.0	0.0	0.0	2.0	0.0	0.890625	49.96875	0.796875	0.015625	0.015625	0.015625	2.21875	0.34375	0.953125	0.125	0.125	ROS488_ICAM555_VECad647_placa2__Plate_D_p00_0_D09f01d0.TIF	ROS488_ICAM555_VECad647_placa2__Plate_D_p00_0_D09f01d2.TIF	label.ROS488_ICAM555_VECad647_placa2__Plate_D_p00_0_D09f01d0.TIF	ROS488_ICAM555_VECad647_placa2__Plate_D_p00_0_D09f01d1.TIF	ROS488_ICAM555_VECad647_placa2__Plate_D_p00_0_D09f01d3.TIF	0	0	0	0	0	206	1	1536	1536	1536	1536	1536	206	b'eLvambXDsxntxQ/a+CKnF+9iYJlmYDjaix/UpRrNImm0F0/1SBrtxg+JaBrtxg/6KDKkUhSB2hZ2AI68nh4='	0.04047176241874695	0.07855372130870819	0.04941608011722565	0.027360782	0.0056109875	0.015916467	0.42852277	0.7154	0.44816118	0.07296228408813477
-1	-1	-1	-1	-1	313.0	0.0	0.0	2.03125	0.0	0.921875	41.46875	0.78125	0.015625	0.015625	0.015625	2.328125	0.34375	0.9375	0.109375	0.140625	ROS488_ICAM555_VECad647_placa2__Plate_D_p00_0_D09f02d0.TIF	ROS488_ICAM555_VECad647_placa2__Plate_D_p00_0_D09f02d2.TIF	label.ROS488_ICAM555_VECad647_placa2__Plate_D_p00_0_D09f02d0.TIF	ROS488_ICAM555_VECad647_placa2__Plate_D_p00_0_D09f02d1.TIF	ROS488_ICAM555_VECad647_placa2__Plate_D_p00_0_D09f02d3.TIF	0	0	0	0	0	207	1	1536	1536	1536	1536	1536	207	b'eLvambXDsxntxQ/a+CKnF+9iYJlmYDTaix/UpRrNImm0F0/1SBrtxg+JaBrtxg/6KDKkUhSB2hZ2AKC3niM='	0.0449439212679863	0.08135921508073807	0.04858274757862091	0.029860787	0.0056109875	0.015916474	0.42852277	0.7154	0.44816118	0.08710235357284546
-1	-1	-1	-1	-1	314.0	0.0	0.0	2.046875	0.0	0.890625	46.734375	0.78125	0.015625	0.015625	0.0	2.15625	0.34375	0.953125	0.125	0.140625	ROS488_ICAM555_VECad647_placa2__Plate_D_p00_0_D09f03d0.TIF	ROS488_ICAM555_VECad647_placa2__Plate_D_p00_0_D09f03d2.TIF	label.ROS488_ICAM555_VECad647_placa2__Plate_D_p00_0_D09f03d0.TIF	ROS488_ICAM555_VECad647_placa2__Plate_D_p00_0_D09f03d1.TIF	ROS488_ICAM555_VECad647_placa2__Plate_D_p00_0_D09f03d3.TIF	0	0	0	0	0	208	1	1536	1536	1536	1536	1536	208	b'eLvambXDsxntxQ/a+CKnF+9iYJlmYDzaix/UpRrNImm0F0/1SBrtxg+JaBrtxg/6KDKkUhSB2hZ2ALKynig='	0.0449439212679863	0.08135921508073807	0.0449439212679863	0.029860787	0.0056109875	0.012277648	0.42852277	0.7154	0.44816118	0.09008020162582397
-1	-1	-1	-1	-1	279.0	0.0	0.0	2.015625	0.0	0.890625	40.328125	0.796875	0.015625	0.015625	0.015625	2.09375	0.34375	0.953125	0.109375	0.125	ROS488_ICAM555_VECad647_placa2__Plate_D_p00_0_D09f04d0.TIF	ROS488_ICAM555_VECad647_placa2__Plate_D_p00_0_D09f04d2.TIF	label.ROS488_ICAM555_VECad647_placa2__Plate_D_p00_0_D09f04d0.TIF	ROS488_ICAM555_VECad647_placa2__Plate_D_p00_0_D09f04d1.TIF	ROS488_ICAM555_VECad647_placa2__Plate_D_p00_0_D09f04d3.TIF	0	0	0	0	0	209	1	1536	1536	1536	1536	1536	209	b'eLvambXDsxntxQ/a+CKnF+9iYJlmYDLaix/UpRrNImm0F0/1SBrtxg+JaBrtxg/6KDKkUhSB2hZ2AMStni0='	0.0449439212679863	0.09258118271827698	0.04858274757862091	0.018416476	0.00561098	0.010610983	0.42852277	0.7154	0.44816118	0.08178206781546275
-1	-1	-1	-1	-1	358.0	0.0	0.0	2.03125	0.0	0.890625	45.546875	0.828125	0.015625	0.015625	0.015625	2.359375	0.34375	0.96875	0.109375	0.125	ROS488_ICAM555_VECad647_placa2__Plate_D_p00_0_D09f05d0.TIF	ROS488_ICAM555_VECad647_placa2__Plate_D_p00_0_D09f05d2.TIF	label.ROS488_ICAM555_VECad647_placa2__Plate_D_p00_0_D09f05d0.TIF	ROS488_ICAM555_VECad647_placa2__Plate_D_p00_0_D09f05d1.TIF	ROS488_ICAM555_VECad647_placa2__Plate_D_p00_0_D09f05d3.TIF	0	0	0	0	0	210	1	1536	1536	1536	1536	1536	210	b'eLvambXDsxntxQ/a+CKnF+9iYJlmYDraix/UpRrNImm0F0/1SBrtxg+JaBrtxg/6KDKkUhSB2hZ2ANaonjI='	0.04130509868264198	0.07855372130870819	0.04858274757862091	0.02652745	0.0056109875	0.015083142	0.42852277	0.7154	0.44816118	0.07651410500208537
-1	-1	-1	-1	-1	328.0	0.0	0.0	2.015625	0.0	0.90625	43.375	0.796875	0.015625	0.015625	0.015625	2.25	0.34375	0.953125	0.109375	0.125	ROS488_ICAM555_VECad647_placa2__Plate_D_p00_0_D09f06d0.TIF	ROS488_ICAM555_VECad647_placa2__Plate_D_p00_0_D09f06d2.TIF	label.ROS488_ICAM555_VECad647_placa2__Plate_D_p00_0_D09f06d0.TIF	ROS488_ICAM555_VECad647_placa2__Plate_D_p00_0_D09f06d1.TIF	ROS488_ICAM555_VECad647_placa2__Plate_D_p00_0_D09f06d3.TIF	0	0	0	0	0	211	1	1536	1536	1536	1536	1536	211	b'eLvambXDsxntxQ/a+CKnF+9iYJlmYDbaix/UpRrNImm0F0/1SBrtxg+JaBrtxg/6KDKkUhSB2hZ2AOijnjc='	0.0449439212679863	0.09258118271827698	0.04858274757862091	0.02205529	0.00561098	0.012277648	0.42852277	0.7154	0.44816118	0.0805218517780304
-1	-1	-1	-1	-1	354.0	0.0	0.0	2.015625	0.0	0.890625	38.375	0.796875	0.015625	0.015625	0.0	2.328125	0.34375	0.953125	0.109375	0.125	ROS488_ICAM555_VECad647_placa2__Plate_D_p00_0_D09f07d0.TIF	ROS488_ICAM555_VECad647_placa2__Plate_D_p00_0_D09f07d2.TIF	label.ROS488_ICAM555_VECad647_placa2__Plate_D_p00_0_D09f07d0.TIF	ROS488_ICAM555_VECad647_placa2__Plate_D_p00_0_D09f07d1.TIF	ROS488_ICAM555_VECad647_placa2__Plate_D_p00_0_D09f07d3.TIF	0	0	0	0	0	212	1	1536	1536	1536	1536	1536	212	b'eLvambXDsxntxQ/a+CKnF+9iYJlmYD7aix/UpRrNImm0F0/1SBrtxg+JaBrtxg/6KDKkUhSB2hZ2APqenjw='	0.0449439212679863	0.08135921508073807	0.04858274757862091	0.028194122	0.0056109875	0.011444315	0.42852277	0.7154	0.44816118	0.08180910348892212
-1	-1	-1	-1	-1	398.0	0.0	0.0	2.09375	0.0	0.890625	43.21875	0.8125	0.015625	0.015625	0.015625	2.578125	0.34375	0.953125	0.109375	0.125	ROS488_ICAM555_VECad647_placa2__Plate_D_p00_0_D09f08d0.TIF	ROS488_ICAM555_VECad647_placa2__Plate_D_p00_0_D09f08d2.TIF	label.ROS488_ICAM555_VECad647_placa2__Plate_D_p00_0_D09f08d0.TIF	ROS488_ICAM555_VECad647_placa2__Plate_D_p00_0_D09f08d1.TIF	ROS488_ICAM555_VECad647_placa2__Plate_D_p00_0_D09f08d3.TIF	0	0	0	0	0	213	1	1536	1536	1536	1536	1536	213	b'eLvambXDsxntxQ/a+CKnF+9iYJlmYDHaix/UpRrNImm0F0/1SBrtxg+JaBrtxg/6KDKkUhSB2hZ2AAyonkE='	0.04661059007048607	0.08135921508073807	0.04941608011722565	0.033499613	0.008416474	0.015916467	0.42852277	0.7154	0.44816118	0.08639199535051982
-1	-1	-1	-1	-1	392.0	0.0	0.0	2.078125	0.0	0.90625	48.515625	0.8125	0.015625	0.0	0.0	2.703125	0.34375	0.9375	0.109375	0.125	ROS488_ICAM555_VECad647_placa2__Plate_D_p00_0_D09f09d0.TIF	ROS488_ICAM555_VECad647_placa2__Plate_D_p00_0_D09f09d2.TIF	label.ROS488_ICAM555_VECad647_placa2__Plate_D_p00_0_D09f09d0.TIF	ROS488_ICAM555_VECad647_placa2__Plate_D_p00_0_D09f09d1.TIF	ROS488_ICAM555_VECad647_placa2__Plate_D_p00_0_D09f09d3.TIF	0	0	0	0	0	214	1	1536	1536	1536	1536	1536	214	b'eLvambXDsxntxQ/a+CKnF+9iYJlmYDnaix/UpRrNImm0F0/1SBrtxg+JaBrtxg/6KDKkUhSB2hZ2AB6jnkY='	0.051916081458330154	0.0897756889462471	0.05024941265583038	0.033499613	0.008416466	0.015916474	0.42852277	0.7154	0.44816118	0.09090944131215413
-1	-1	-1	-1	-1	383.0	0.0	0.0	2.046875	0.0	0.921875	52.09375	0.796875	0.015625	0.015625	0.015625	2.375	0.34375	0.9375	0.109375	0.125	ROS488_ICAM555_VECad647_placa2__Plate_D_p00_0_D09f10d0.TIF	ROS488_ICAM555_VECad647_placa2__Plate_D_p00_0_D09f10d2.TIF	label.ROS488_ICAM555_VECad647_placa2__Plate_D_p00_0_D09f10d0.TIF	ROS488_ICAM555_VECad647_placa2__Plate_D_p00_0_D09f10d1.TIF	ROS488_ICAM555_VECad647_placa2__Plate_D_p00_0_D09f10d3.TIF	0	0	0	0	0	215	1	1536	1536	1536	1536	1536	215	b'eLvambXDsxntxQ/a+CKnF+9iYJlmONqLH9ylGs0iabQXT/VIGu3GD4loGu3GD/ooMqRSFIHaFnYAjsGeHg=='	0.04130509868264198	0.08135921508073807	0.053888238966464996	0.03266628	0.008416474	0.019555293	0.42852277	0.7154	0.44816118	0.0813633253177007
-1	-1	-1	-1	-1	315.0	0.0	0.0	2.03125	0.0	0.90625	45.8125	0.796875	0.015625	0.015625	0.015625	2.3125	0.328125	0.96875	0.109375	0.140625	ROS488_ICAM555_VECad647_placa2__Plate_D_p00_0_D09f11d0.TIF	ROS488_ICAM555_VECad647_placa2__Plate_D_p00_0_D09f11d2.TIF	label.ROS488_ICAM555_VECad647_placa2__Plate_D_p00_0_D09f11d0.TIF	ROS488_ICAM555_VECad647_placa2__Plate_D_p00_0_D09f11d1.TIF	ROS488_ICAM555_VECad647_placa2__Plate_D_p00_0_D09f11d3.TIF	0	0	0	0	0	216	1	1536	1536	1536	1536	1536	216	b'eLvambXDsxntxQ/a+CKnF+9iYJlmaDjaix/UpRrNImm0F0/1SBrtxg+JaBrtxg/6KDKkUhSB2hZ2AKC8niM='	0.045777253806591034	0.08416470140218735	0.04858274757862091	0.031832945	0.008416466	0.015916467	0.42852277	0.7154	0.44816118	0.08785844842592876
-1	-1	-1	-1	-1	280.0	0.0	0.0	2.046875	0.0	0.890625	40.1875	0.796875	0.015625	0.0	0.015625	2.015625	0.34375	0.9375	0.109375	0.125	ROS488_ICAM555_VECad647_placa2__Plate_D_p00_0_D10f00d0.TIF	ROS488_ICAM555_VECad647_placa2__Plate_D_p00_0_D10f00d2.TIF	label.ROS488_ICAM555_VECad647_placa2__Plate_D_p00_0_D10f00d0.TIF	ROS488_ICAM555_VECad647_placa2__Plate_D_p00_0_D10f00d1.TIF	ROS488_ICAM555_VECad647_placa2__Plate_D_p00_0_D10f00d3.TIF	0	0	0	0	0	217	1	1536	1536	1536	1536	1536	217	b'eLvambXDsxntxQ/a+CKnF+9iaDDaix/spRrNImm0F0/1SBrtxg+JaBrtxg/6KDKkUhSB2hZ2AOxnnfE='	0.04047176241874695	0.07855372130870819	0.04411058872938156	0.021221962	0.0056109875	0.014249809	0.42852277	0.7154	0.44816118	0.07454342146714528
-1	-1	-1	-1	-1	305.0	0.0	0.0	2.03125	0.0	0.890625	38.84375	0.8125	0.015625	0.03125	0.015625	2.046875	0.34375	0.953125	0.109375	0.125	ROS488_ICAM555_VECad647_placa2__Plate_D_p00_0_D10f01d0.TIF	ROS488_ICAM555_VECad647_placa2__Plate_D_p00_0_D10f01d2.TIF	label.ROS488_ICAM555_VECad647_placa2__Plate_D_p00_0_D10f01d0.TIF	ROS488_ICAM555_VECad647_placa2__Plate_D_p00_0_D10f01d1.TIF	ROS488_ICAM555_VECad647_placa2__Plate_D_p00_0_D10f01d3.TIF	0	0	0	0	0	218	1	1536	1536	1536	1536	1536	218	b'eLvambXDsxntxQ/a+CKnF+9iaJBmYDjaix/UpRrNImm0F0/1SBrtxg+JaBrtxg/6KDKkUhSB2hZ2AP5infY='	0.04130509868264198	0.07855372130870819	0.0449439212679863	0.02288863	0.0056109875	0.015083134	0.42852277	0.7154	0.44816118	0.0760205735762914
-1	-1	-1	-1	-1	238.0	0.0	0.0	2.03125	0.0	0.90625	39.921875	0.796875	0.015625	0.015625	0.015625	1.90625	0.34375	0.953125	0.109375	0.140625	ROS488_ICAM555_VECad647_placa2__Plate_D_p00_0_D10f02d0.TIF	ROS488_ICAM555_VECad647_placa2__Plate_D_p00_0_D10f02d2.TIF	label.ROS488_ICAM555_VECad647_placa2__Plate_D_p00_0_D10f02d0.TIF	ROS488_ICAM555_VECad647_placa2__Plate_D_p00_0_D10f02d1.TIF	ROS488_ICAM555_VECad647_placa2__Plate_D_p00_0_D10f02d3.TIF	0	0	0	0	0	219	1	1536	1536	1536	1536	1536	219	b'eLvambXDsxntxQ/a+CKnF+9iaJBmYDTaix/UpRrNImm0F0/1SBrtxg+JaBrtxg/6KDKkUhSB2hZ2ABBsnfs='	0.0449439212679863	0.07855372130870819	0.0449439212679863	0.018416476	0.0056109875	0.010610983	0.42852277	0.7154	0.44816118	0.08225348095099132
-1	-1	-1	-1	-1	285.0	0.0	0.0	2.046875	0.0	0.90625	42.75	0.78125	0.015625	0.015625	0.015625	2.234375	0.34375	0.9375	0.125	0.125	ROS488_ICAM555_VECad647_placa2__Plate_D_p00_0_D10f03d0.TIF	ROS488_ICAM555_VECad647_placa2__Plate_D_p00_0_D10f03d2.TIF	label.ROS488_ICAM555_VECad647_placa2__Plate_D_p00_0_D10f03d0.TIF	ROS488_ICAM555_VECad647_placa2__Plate_D_p00_0_D10f03d1.TIF	ROS488_ICAM555_VECad647_placa2__Plate_D_p00_0_D10f03d3.TIF	0	0	0	0	0	220	1	1536	1536	1536	1536	1536	220	b'eLvambXDsxntxQ/a+CKnF+9iaJBmYDzaix/UpRrNImm0F0/1SBrtxg+JaBrtxg/6KDKkUhSB2hZ2ACJnngA='	0.045777253806591034	0.08135921508073807	0.0449439212679863	0.031832945	0.0056109875	0.015083134	0.42852277	0.7154	0.44816118	0.0895279844601949
-1	-1	-1	-1	-1	282.0	0.0	0.0	2.015625	0.0	0.90625	43.921875	0.796875	0.015625	0.015625	0.015625	2.046875	0.34375	0.953125	0.109375	0.140625	ROS488_ICAM555_VECad647_placa2__Plate_D_p00_0_D10f04d0.TIF	ROS488_ICAM555_VECad647_placa2__Plate_D_p00_0_D10f04d2.TIF	label.ROS488_ICAM555_VECad647_placa2__Plate_D_p00_0_D10f04d0.TIF	ROS488_ICAM555_VECad647_placa2__Plate_D_p00_0_D10f04d1.TIF	ROS488_ICAM555_VECad647_placa2__Plate_D_p00_0_D10f04d3.TIF	0	0	0	0	0	221	1	1536	1536	1536	1536	1536	221	b'eLvambXDsxntxQ/a+CKnF+9iaJBmYDLaix/UpRrNImm0F0/1SBrtxg+JaBrtxg/6KDKkUhSB2hZ2ADRingU='	0.04661059007048607	0.0897756889462471	0.0449439212679863	0.026527446	0.00561098	0.012277648	0.42852277	0.7154	0.44816118	0.08644985159238179
-1	-1	-1	-1	-1	194.0	0.0	0.0	2.03125	0.0	0.890625	37.671875	0.796875	0.015625	0.015625	0.015625	1.65625	0.359375	0.953125	0.109375	0.125	ROS488_ICAM555_VECad647_placa2__Plate_D_p00_0_D10f05d0.TIF	ROS488_ICAM555_VECad647_placa2__Plate_D_p00_0_D10f05d2.TIF	label.ROS488_ICAM555_VECad647_placa2__Plate_D_p00_0_D10f05d0.TIF	ROS488_ICAM555_VECad647_placa2__Plate_D_p00_0_D10f05d1.TIF	ROS488_ICAM555_VECad647_placa2__Plate_D_p00_0_D10f05d3.TIF	0	0	0	0	0	222	1	1536	1536	1536	1536	1536	222	b'eLvambXDsxntxQ/a+CKnF+9iaJBmYDraix/UpRrNImm0F0/1SBrtxg+JaBrtxg/6KDKkUhSB2hZ2AEZdngo='	0.03963842988014221	0.08135921508073807	0.04411058872938156	0.011444315	0.0056109875	0.008944318	0.42852277	0.7154	0.44816118	0.06669430434703827
-1	-1	-1	-1	-1	239.0	0.0	0.0	2.03125	0.0	0.90625	38.859375	0.8125	0.015625	0.015625	0.015625	1.796875	0.34375	0.953125	0.125	0.125	ROS488_ICAM555_VECad647_placa2__Plate_D_p00_0_D10f06d0.TIF	ROS488_ICAM555_VECad647_placa2__Plate_D_p00_0_D10f06d2.TIF	label.ROS488_ICAM555_VECad647_placa2__Plate_D_p00_0_D10f06d0.TIF	ROS488_ICAM555_VECad647_placa2__Plate_D_p00_0_D10f06d1.TIF	ROS488_ICAM555_VECad647_placa2__Plate_D_p00_0_D10f06d3.TIF	0	0	0	0	0	223	1	1536	1536	1536	1536	1536	223	b'eLvambXDsxntxQ/a+CKnF+9iaJBmYDbaix/UpRrNImm0F0/1SBrtxg+JaBrtxg/6KDKkUhSB2hZ2AFhYng8='	0.04130509868264198	0.0897756889462471	0.04411058872938156	0.015916463	0.00561098	0.010610983	0.42852277	0.7154	0.44816118	0.074044202764829
-1	-1	-1	-1	-1	300.0	0.0	0.0	1.984375	0.0	0.921875	40.859375	0.796875	0.015625	0.015625	0.015625	2.21875	0.375	0.9375	0.109375	0.125	ROS488_ICAM555_VECad647_placa2__Plate_D_p00_0_D10f07d0.TIF	ROS488_ICAM555_VECad647_placa2__Plate_D_p00_0_D10f07d2.TIF	label.ROS488_ICAM555_VECad647_placa2__Plate_D_p00_0_D10f07d0.TIF	ROS488_ICAM555_VECad647_placa2__Plate_D_p00_0_D10f07d1.TIF	ROS488_ICAM555_VECad647_placa2__Plate_D_p00_0_D10f07d3.TIF	0	0	0	0	0	224	1	1536	1536	1536	1536	1536	224	b'eLvambXDsxntxQ/a+CKnF+9iaJBmYD7aix/UpRrNImm0F0/1SBrtxg+JaBrtxg/6KDKkUhSB2hZ2AGpTnhQ='	0.0449439212679863	0.08135921508073807	0.0449439212679863	0.028194122	0.0056109875	0.015916467	0.42852277	0.7154	0.44816118	0.0819728821516037
-1	-1	-1	-1	-1	300.0	0.0	0.0	2.015625	0.0	0.921875	45.9375	0.796875	0.015625	0.015625	0.015625	2.28125	0.34375	0.953125	0.109375	0.125	ROS488_ICAM555_VECad647_placa2__Plate_D_p00_0_D10f08d0.TIF	ROS488_ICAM555_VECad647_placa2__Plate_D_p00_0_D10f08d2.TIF	label.ROS488_ICAM555_VECad647_placa2__Plate_D_p00_0_D10f08d0.TIF	ROS488_ICAM555_VECad647_placa2__Plate_D_p00_0_D10f08d1.TIF	ROS488_ICAM555_VECad647_placa2__Plate_D_p00_0_D10f08d3.TIF	0	0	0	0	0	225	1	1536	1536	1536	1536	1536	225	b'eLvambXDsxntxQ/a+CKnF+9iaJBmYDHaix/UpRrNImm0F0/1SBrtxg+JaBrtxg/6KDKkUhSB2hZ2AHxOnhk='	0.045777253806591034	0.08135921508073807	0.0449439212679863	0.031832945	0.0056109875	0.015083142	0.42852277	0.7154	0.44816118	0.08515074849128723
-1	-1	-1	-1	-1	312.0	0.0	0.0	2.0	0.0	0.890625	44.515625	0.8125	0.015625	0.015625	0.015625	2.453125	0.34375	0.96875	0.109375	0.125	ROS488_ICAM555_VECad647_placa2__Plate_D_p00_0_D10f09d0.TIF	ROS488_ICAM555_VECad647_placa2__Plate_D_p00_0_D10f09d2.TIF	label.ROS488_ICAM555_VECad647_placa2__Plate_D_p00_0_D10f09d0.TIF	ROS488_ICAM555_VECad647_placa2__Plate_D_p00_0_D10f09d1.TIF	ROS488_ICAM555_VECad647_placa2__Plate_D_p00_0_D10f09d3.TIF	0	0	0	0	0	226	1	1536	1536	1536	1536	1536	226	b'eLvambXDsxntxQ/a+CKnF+9iaJBmYDnaix/UpRrNImm0F0/1SBrtxg+JaBrtxg/6KDKkUhSB2hZ2AI5Jnh4='	0.05024941265583038	0.07574823498725891	0.04941608011722565	0.034332946	0.00561098	0.015916467	0.42852277	0.7154	0.44816118	0.09003543853759766
-1	-1	-1	-1	-1	279.0	0.0	0.0	2.015625	0.0	0.890625	42.140625	0.796875	0.015625	0.015625	0.015625	2.015625	0.34375	0.953125	0.109375	0.125	ROS488_ICAM555_VECad647_placa2__Plate_D_p00_0_D10f10d0.TIF	ROS488_ICAM555_VECad647_placa2__Plate_D_p00_0_D10f10d2.TIF	label.ROS488_ICAM555_VECad647_placa2__Plate_D_p00_0_D10f10d0.TIF	ROS488_ICAM555_VECad647_placa2__Plate_D_p00_0_D10f10d1.TIF	ROS488_ICAM555_VECad647_placa2__Plate_D_p00_0_D10f10d3.TIF	0	0	0	0	0	227	1	1536	1536	1536	1536	1536	227	b'eLvambXDsxntxQ/a+CKnF+9iaJBmONqLH9ylGs0iabQXT/VIGu3GD4loGu3GD/ooMqRSFIHaFnYA/med9g=='	0.04130509868264198	0.07855372130870819	0.0449439212679863	0.022055298	0.0056109875	0.011444315	0.42852277	0.7154	0.44816118	0.07806936899820964
-1	-1	-1	-1	-1	267.0	0.0	0.0	2.03125	0.0	0.90625	37.0	0.796875	0.015625	0.015625	0.015625	1.953125	0.34375	0.953125	0.109375	0.125	ROS488_ICAM555_VECad647_placa2__Plate_D_p00_0_D10f11d0.TIF	ROS488_ICAM555_VECad647_placa2__Plate_D_p00_0_D10f11d2.TIF	label.ROS488_ICAM555_VECad647_placa2__Plate_D_p00_0_D10f11d0.TIF	ROS488_ICAM555_VECad647_placa2__Plate_D_p00_0_D10f11d1.TIF	ROS488_ICAM555_VECad647_placa2__Plate_D_p00_0_D10f11d3.TIF	0	0	0	0	0	228	1	1536	1536	1536	1536	1536	228	b'eLvambXDsxntxQ/a+CKnF+9iaJBmaDjaix/UpRrNImm0F0/1SBrtxg+JaBrtxg/6KDKkUhSB2hZ2ABBxnfs='	0.04661059007048607	0.08697019517421722	0.04858274757862091	0.021221962	0.008416466	0.011444315	0.42852277	0.7154	0.44816118	0.08303436140219371
-1	-1	-1	-1	-1	272.0	0.0	0.0	2.046875	0.0	0.90625	43.09375	0.8125	0.015625	0.015625	0.015625	1.765625	0.359375	0.9375	0.109375	0.125	ROS488_ICAM555_VECad647_placa2__Plate_D_p00_0_D11f00d0.TIF	ROS488_ICAM555_VECad647_placa2__Plate_D_p00_0_D11f00d2.TIF	label.ROS488_ICAM555_VECad647_placa2__Plate_D_p00_0_D11f00d0.TIF	ROS488_ICAM555_VECad647_placa2__Plate_D_p00_0_D11f00d1.TIF	ROS488_ICAM555_VECad647_placa2__Plate_D_p00_0_D11f00d3.TIF	0	0	0	0	0	229	1	1536	1536	1536	1536	1536	229	b'eLvambXDsxntxQ/a+CKnF+9iaDjaix/spRrNImm0F0/1SBrtxg+JaBrtxg/6KDKkUhSB2hZ2AP5xnfY='	0.034332942217588425	0.07855372130870819	0.04411058872938156	0.0069721565	0.0056109875	0.010610983	0.42852277	0.7154	0.44816118	0.04960931837558746
-1	-1	-1	-1	-1	292.0	0.0	0.0	1.984375	0.0	0.890625	40.14062499999909	0.78125	0.015625	0.0	0.015625	1.9375	0.328125	0.953125	0.109375	0.125	ROS488_ICAM555_VECad647_placa2__Plate_D_p00_0_D11f01d0.TIF	ROS488_ICAM555_VECad647_placa2__Plate_D_p00_0_D11f01d2.TIF	label.ROS488_ICAM555_VECad647_placa2__Plate_D_p00_0_D11f01d0.TIF	ROS488_ICAM555_VECad647_placa2__Plate_D_p00_0_D11f01d1.TIF	ROS488_ICAM555_VECad647_placa2__Plate_D_p00_0_D11f01d3.TIF	0	0	0	0	0	230	1	1536	1536	1536	1536	1536	230	b'eLvambXDsxntxQ/a+CKnF+9iaJhmYDjaix/UpRrNImm0F0/1SBrtxg+JaBrtxg/6KDKkUhSB2hZ2ABB7nfs='	0.0359996072947979	0.08135921508073807	0.0449439212679863	0.010610979	0.0056109875	0.011444315	0.42852277	0.7154	0.44816118	0.05355458458264669
-1	-1	-1	-1	-1	254.0	0.0	0.0	1.984375	0.0	0.890625	35.48437499999909	0.8125	0.015625	0.015625	0.015625	1.984375	0.359375	0.953125	0.109375	0.140625	ROS488_ICAM555_VECad647_placa2__Plate_D_p00_0_D11f02d0.TIF	ROS488_ICAM555_VECad647_placa2__Plate_D_p00_0_D11f02d2.TIF	label.ROS488_ICAM555_VECad647_placa2__Plate_D_p00_0_D11f02d0.TIF	ROS488_ICAM555_VECad647_placa2__Plate_D_p00_0_D11f02d1.TIF	ROS488_ICAM555_VECad647_placa2__Plate_D_p00_0_D11f02d3.TIF	0	0	0	0	0	231	1	1536	1536	1536	1536	1536	231	b'eLvambXDsxntxQ/a+CKnF+9iaJhmYDTaix/UpRrNImm0F0/1SBrtxg+JaBrtxg/6KDKkUhSB2hZ2ACJ2ngA='	0.03516627475619316	0.08135921508073807	0.0449439212679863	0.0078054927	0.008416466	0.012277648	0.42852277	0.7154	0.44816118	0.053121790289878845
-1	-1	-1	-1	-1	211.0	0.0	0.0	1.9375	0.0	0.890625	38.15625	0.8125	0.015625	0.015625	0.015625	1.640625	0.34375	0.953125	0.109375	0.140625	ROS488_ICAM555_VECad647_placa2__Plate_D_p00_0_D11f03d0.TIF	ROS488_ICAM555_VECad647_placa2__Plate_D_p00_0_D11f03d2.TIF	label.ROS488_ICAM555_VECad647_placa2__Plate_D_p00_0_D11f03d0.TIF	ROS488_ICAM555_VECad647_placa2__Plate_D_p00_0_D11f03d1.TIF	ROS488_ICAM555_VECad647_placa2__Plate_D_p00_0_D11f03d3.TIF	0	0	0	0	0	232	1	1536	1536	1536	1536	1536	232	b'eLvambXDsxntxQ/a+CKnF+9iaJhmYDzaix/UpRrNImm0F0/1SBrtxg+JaBrtxg/6KDKkUhSB2hZ2ADRxngU='	0.03516627475619316	0.08135921508073807	0.0449439212679863	0.0069721565	0.0056109875	0.010610983	0.42852277	0.7154	0.44816118	0.05108795563379923
-1	-1	-1	-1	-1	229.0	0.0	0.0	2.0	0.0	0.90625	36.328125	0.828125	0.015625	0.015625	0.015625	1.75	0.34375	0.96875	0.109375	0.125	ROS488_ICAM555_VECad647_placa2__Plate_D_p00_0_D11f04d0.TIF	ROS488_ICAM555_VECad647_placa2__Plate_D_p00_0_D11f04d2.TIF	label.ROS488_ICAM555_VECad647_placa2__Plate_D_p00_0_D11f04d0.TIF	ROS488_ICAM555_VECad647_placa2__Plate_D_p00_0_D11f04d1.TIF	ROS488_ICAM555_VECad647_placa2__Plate_D_p00_0_D11f04d3.TIF	0	0	0	0	0	233	1	1536	1536	1536	1536	1536	233	b'eLvambXDsxntxQ/a+CKnF+9iaJhmYDLaix/UpRrNImm0F0/1SBrtxg+JaBrtxg/6KDKkUhSB2hZ2AEZsngo='	0.0359996072947979	0.09258118271827698	0.0449439212679863	0.008944314	0.008416466	0.010610983	0.42852277	0.7154	0.44816118	0.05272675553957621
-1	-1	-1	-1	-1	258.0	0.0	0.0	2.046875	0.0	0.890625	38.4375	0.8125	0.015625	0.015625	0.015625	1.71875	0.34375	0.96875	0.109375	0.125	ROS488_ICAM555_VECad647_placa2__Plate_D_p00_0_D11f05d0.TIF	ROS488_ICAM555_VECad647_placa2__Plate_D_p00_0_D11f05d2.TIF	label.ROS488_ICAM555_VECad647_placa2__Plate_D_p00_0_D11f05d0.TIF	ROS488_ICAM555_VECad647_placa2__Plate_D_p00_0_D11f05d1.TIF	ROS488_ICAM555_VECad647_placa2__Plate_D_p00_0_D11f05d3.TIF	0	0	0	0	0	234	1	1536	1536	1536	1536	1536	234	b'eLvambXDsxntxQ/a+CKnF+9iaJhmYDraix/UpRrNImm0F0/1SBrtxg+JaBrtxg/6KDKkUhSB2hZ2AFhnng8='	0.034332942217588425	0.08416470140218735	0.04411058872938156	0.006138824	0.0056109875	0.010610983	0.42852277	0.7154	0.44816118	0.048428828517595925
-1	-1	-1	-1	-1	265.0	0.0	0.0	2.03125	0.0	0.90625	31.125	0.8125	0.015625	0.015625	0.015625	1.8125	0.34375	0.953125	0.125	0.140625	ROS488_ICAM555_VECad647_placa2__Plate_D_p00_0_D11f06d0.TIF	ROS488_ICAM555_VECad647_placa2__Plate_D_p00_0_D11f06d2.TIF	label.ROS488_ICAM555_VECad647_placa2__Plate_D_p00_0_D11f06d0.TIF	ROS488_ICAM555_VECad647_placa2__Plate_D_p00_0_D11f06d1.TIF	ROS488_ICAM555_VECad647_placa2__Plate_D_p00_0_D11f06d3.TIF	0	0	0	0	0	235	1	1536	1536	1536	1536	1536	235	b'eLvambXDsxntxQ/a+CKnF+9iaJhmYDbaix/UpRrNImm0F0/1SBrtxg+JaBrtxg/6KDKkUhSB2hZ2AGpinhQ='	0.03963842988014221	0.09258118271827698	0.04858274757862091	0.008944314	0.00561098	0.010610983	0.42852277	0.7154	0.44816118	0.052635197838147484
-1	-1	-1	-1	-1	284.0	0.0	0.0	2.0	0.0	0.90625	37.015625	0.8125	0.015625	0.015625	0.015625	1.8125	0.34375	0.953125	0.125	0.125	ROS488_ICAM555_VECad647_placa2__Plate_D_p00_0_D11f07d0.TIF	ROS488_ICAM555_VECad647_placa2__Plate_D_p00_0_D11f07d2.TIF	label.ROS488_ICAM555_VECad647_placa2__Plate_D_p00_0_D11f07d0.TIF	ROS488_ICAM555_VECad647_placa2__Plate_D_p00_0_D11f07d1.TIF	ROS488_ICAM555_VECad647_placa2__Plate_D_p00_0_D11f07d3.TIF	0	0	0	0	0	236	1	1536	1536	1536	1536	1536	236	b'eLvambXDsxntxQ/a+CKnF+9iaJhmYD7aix/UpRrNImm0F0/1SBrtxg+JaBrtxg/6KDKkUhSB2hZ2AHxdnhk='	0.03516627475619316	0.08135921508073807	0.0449439212679863	0.0069721565	0.0056109875	0.010610983	0.42852277	0.7154	0.44816118	0.05071057379245758
-1	-1	-1	-1	-1	246.0	0.0	0.0	2.046875	0.0	0.890625	38.328125	0.8125	0.015625	0.015625	0.015625	1.796875	0.359375	0.9375	0.109375	0.140625	ROS488_ICAM555_VECad647_placa2__Plate_D_p00_0_D11f08d0.TIF	ROS488_ICAM555_VECad647_placa2__Plate_D_p00_0_D11f08d2.TIF	label.ROS488_ICAM555_VECad647_placa2__Plate_D_p00_0_D11f08d0.TIF	ROS488_ICAM555_VECad647_placa2__Plate_D_p00_0_D11f08d1.TIF	ROS488_ICAM555_VECad647_placa2__Plate_D_p00_0_D11f08d3.TIF	0	0	0	0	0	237	1	1536	1536	1536	1536	1536	237	b'eLvambXDsxntxQ/a+CKnF+9iaJhmYDHaix/UpRrNImm0F0/1SBrtxg+JaBrtxg/6KDKkUhSB2hZ2AI5Ynh4='	0.0359996072947979	0.08135921508073807	0.0449439212679863	0.0097776465	0.008416466	0.011444315	0.42852277	0.7154	0.44816118	0.0524291197458903
-1	-1	-1	-1	-1	243.0	0.0	0.0	2.0	0.0	0.890625	34.15625	0.78125	0.015625	0.015625	0.015625	1.71875	0.34375	0.953125	0.109375	0.125	ROS488_ICAM555_VECad647_placa2__Plate_D_p00_0_D11f09d0.TIF	ROS488_ICAM555_VECad647_placa2__Plate_D_p00_0_D11f09d2.TIF	label.ROS488_ICAM555_VECad647_placa2__Plate_D_p00_0_D11f09d0.TIF	ROS488_ICAM555_VECad647_placa2__Plate_D_p00_0_D11f09d1.TIF	ROS488_ICAM555_VECad647_placa2__Plate_D_p00_0_D11f09d3.TIF	0	0	0	0	0	238	1	1536	1536	1536	1536	1536	238	b'eLvambXDsxntxQ/a+CKnF+9iaJhmYDnaix/UpRrNImm0F0/1SBrtxg+JaBrtxg/6KDKkUhSB2hZ2AKBTniM='	0.0359996072947979	0.08416470140218735	0.0449439212679863	0.008944314	0.008416466	0.010610975	0.42852277	0.7154	0.44816118	0.05221320688724518
-1	-1	-1	-1	-1	237.0	0.0	0.0	1.953125	0.0	0.90625	36.390625	0.8125	0.015625	0.015625	0.015625	1.65625	0.34375	0.953125	0.109375	0.125	ROS488_ICAM555_VECad647_placa2__Plate_D_p00_0_D11f10d0.TIF	ROS488_ICAM555_VECad647_placa2__Plate_D_p00_0_D11f10d2.TIF	label.ROS488_ICAM555_VECad647_placa2__Plate_D_p00_0_D11f10d0.TIF	ROS488_ICAM555_VECad647_placa2__Plate_D_p00_0_D11f10d1.TIF	ROS488_ICAM555_VECad647_placa2__Plate_D_p00_0_D11f10d3.TIF	0	0	0	0	0	239	1	1536	1536	1536	1536	1536	239	b'eLvambXDsxntxQ/a+CKnF+9iaJhmONqLH9ylGs0iabQXT/VIGu3GD4loGu3GD/ooMqRSFIHaFnYAEICd+w=='	0.03516627475619316	0.07574823498725891	0.0449439212679863	0.00613882	0.00561098	0.008944318	0.42852277	0.7154	0.44816118	0.049323126673698425
-1	-1	-1	-1	-1	233.0	0.0	0.0	2.015625	0.0	0.890625	37.25	0.796875	0.03125	0.015625	0.015625	1.578125	0.34375	0.953125	0.109375	0.140625	ROS488_ICAM555_VECad647_placa2__Plate_D_p00_0_D11f11d0.TIF	ROS488_ICAM555_VECad647_placa2__Plate_D_p00_0_D11f11d2.TIF	label.ROS488_ICAM555_VECad647_placa2__Plate_D_p00_0_D11f11d0.TIF	ROS488_ICAM555_VECad647_placa2__Plate_D_p00_0_D11f11d1.TIF	ROS488_ICAM555_VECad647_placa2__Plate_D_p00_0_D11f11d3.TIF	0	0	0	0	0	240	1	1536	1536	1536	1536	1536	240	b'eLvambXDsxntxQ/a+CKnF+9iaJhmaDjaix/UpRrNImm0F0/1SBrtxg+JaBrtxg/6KDKkUhSB2hZ2ACJ7ngA='	0.0359996072947979	0.08697019517421722	0.0449439212679863	0.006138824	0.008416466	0.00977765	0.42852277	0.7154	0.44816118	0.051349908113479614
-1	-1	-1	-1	-1	272.0	0.0	0.0	2.03125	0.0	0.90625	36.6875	0.796875	0.015625	0.015625	0.015625	1.953125	0.34375	0.953125	0.109375	0.125	ROS488_ICAM555_VECad647_placa2__Plate_D_p00_0_E02f00d0.TIF	ROS488_ICAM555_VECad647_placa2__Plate_D_p00_0_E02f00d2.TIF	label.ROS488_ICAM555_VECad647_placa2__Plate_D_p00_0_E02f00d0.TIF	ROS488_ICAM555_VECad647_placa2__Plate_D_p00_0_E02f00d1.TIF	ROS488_ICAM555_VECad647_placa2__Plate_D_p00_0_E02f00d3.TIF	0	0	0	0	0	241	1	1536	1536	1536	1536	1536	241	b'eLvambXDsxntxQ/a+CKnF0+zunW0F0/1+ni0Fz8EImm0Gz8komm0Gz/oo8iQSlEEalvYAQAQj537'	0.03963842988014221	0.08135921508073807	0.04411058872938156	0.0167498	0.008416466	0.011444308	0.42852277	0.7154	0.44816118	0.0676673303047816
-1	-1	-1	-1	-1	274.0	0.0	0.0	2.015625	0.0	0.890625	40.203125	0.8125	0.015625	0.015625	0.015625	1.9375	0.34375	0.953125	0.109375	0.140625	ROS488_ICAM555_VECad647_placa2__Plate_D_p00_0_E02f01d0.TIF	ROS488_ICAM555_VECad647_placa2__Plate_D_p00_0_E02f01d2.TIF	label.ROS488_ICAM555_VECad647_placa2__Plate_D_p00_0_E02f01d0.TIF	ROS488_ICAM555_VECad647_placa2__Plate_D_p00_0_E02f01d1.TIF	ROS488_ICAM555_VECad647_placa2__Plate_D_p00_0_E02f01d3.TIF	0	0	0	0	0	242	1	1536	1536	1536	1536	1536	242	b'eLvambXDsxntxQ/a+CKnFw8u6g1He/GDulSjWSSN9uKpHkmj3fghEU2j3fhBH0WGVIoiUNvCDgAiip4A'	0.03963842988014221	0.08135921508073807	0.04411058872938156	0.01591647	0.0056109875	0.011444308	0.42852277	0.7154	0.44816118	0.06739998857180278
-1	-1	-1	-1	-1	212.0	0.0	0.0	2.0	0.0	0.90625	35.78125	0.796875	0.015625	0.015625	0.015625	1.796875	0.359375	0.953125	0.109375	0.140625	ROS488_ICAM555_VECad647_placa2__Plate_D_p00_0_E02f02d0.TIF	ROS488_ICAM555_VECad647_placa2__Plate_D_p00_0_E02f02d2.TIF	label.ROS488_ICAM555_VECad647_placa2__Plate_D_p00_0_E02f02d0.TIF	ROS488_ICAM555_VECad647_placa2__Plate_D_p00_0_E02f02d1.TIF	ROS488_ICAM555_VECad647_placa2__Plate_D_p00_0_E02f02d3.TIF	0	0	0	0	0	243	1	1536	1536	1536	1536	1536	243	b'eLvambXDsxntxQ/a+CKnFw8u6o1Ge/GDulSjWSSN9uKpHkmj3fghEU2j3fhBH0WGVIoiUNvCDgA0hZ4F'	0.04047176241874695	0.07855372130870819	0.04411058872938156	0.015916467	0.0056109875	0.010610983	0.42852277	0.7154	0.44816118	0.07176633675893147
-1	-1	-1	-1	-1	268.0	0.0	0.0	1.984375	0.0	0.890625	39.78125	0.796875	0.015625	0.015625	0.015625	2.046875	0.34375	0.953125	0.109375	0.140625	ROS488_ICAM555_VECad647_placa2__Plate_D_p00_0_E02f03d0.TIF	ROS488_ICAM555_VECad647_placa2__Plate_D_p00_0_E02f03d2.TIF	label.ROS488_ICAM555_VECad647_placa2__Plate_D_p00_0_E02f03d0.TIF	ROS488_ICAM555_VECad647_placa2__Plate_D_p00_0_E02f03d1.TIF	ROS488_ICAM555_VECad647_placa2__Plate_D_p00_0_E02f03d3.TIF	0	0	0	0	0	244	1	1536	1536	1536	1536	1536	244	b'eLvambXDsxntxQ/a+CKnFw8u6o1He/GDulSjWSSN9uKpHkmj3fghEU2j3fhBH0WGVIoiUNvCDgBGgJ4K'	0.04130509868264198	0.08416470140218735	0.0449439212679863	0.02038863	0.0056109875	0.011444315	0.42852277	0.7154	0.44816118	0.07690116266409557
-1	-1	-1	-1	-1	190.0	0.0	0.0	2.0625	0.0	0.90625	34.453125	0.8125	0.015625	0.015625	0.015625	1.65625	0.34375	0.953125	0.109375	0.125	ROS488_ICAM555_VECad647_placa2__Plate_D_p00_0_E02f04d0.TIF	ROS488_ICAM555_VECad647_placa2__Plate_D_p00_0_E02f04d2.TIF	label.ROS488_ICAM555_VECad647_placa2__Plate_D_p00_0_E02f04d0.TIF	ROS488_ICAM555_VECad647_placa2__Plate_D_p00_0_E02f04d1.TIF	ROS488_ICAM555_VECad647_placa2__Plate_D_p00_0_E02f04d3.TIF	0	0	0	0	0	245	1	1536	1536	1536	1536	1536	245	b'eLvambXDsxntxQ/a+CKnFw8u6k1Ge/GDulSjWSSN9uKpHkmj3fghEU2j3fhBH0WGVIoiUNvCDgBYe54P'	0.04130509868264198	0.08697019517421722	0.0449439212679863	0.011444315	0.0056109875	0.0069721565	0.42852277	0.7154	0.44816118	0.07056389252344768
-1	-1	-1	-1	-1	236.0	0.0	0.0	2.046875	0.0	0.890625	31.109375	0.796875	0.015625	0.015625	0.015625	1.859375	0.34375	0.953125	0.109375	0.125	ROS488_ICAM555_VECad647_placa2__Plate_D_p00_0_E02f05d0.TIF	ROS488_ICAM555_VECad647_placa2__Plate_D_p00_0_E02f05d2.TIF	label.ROS488_ICAM555_VECad647_placa2__Plate_D_p00_0_E02f05d0.TIF	ROS488_ICAM555_VECad647_placa2__Plate_D_p00_0_E02f05d1.TIF	ROS488_ICAM555_VECad647_placa2__Plate_D_p00_0_E02f05d3.TIF	0	0	0	0	0	246	1	1536	1536	1536	1536	1536	246	b'eLvambXDsxntxQ/a+CKnFw8u6k1He/GDulSjWSSN9uKpHkmj3fghEU2j3fhBH0WGVIoiUNvCDgBqdp4U'	0.03963842988014221	0.08135921508073807	0.04411058872938156	0.0167498	0.0056109875	0.014249809	0.42852277	0.7154	0.44816118	0.07025666534900665
-1	-1	-1	-1	-1	170.0	0.0	0.0	2.015625	0.0	0.890625	31.5625	0.828125	0.015625	0.015625	0.015625	1.453125	0.34375	0.953125	0.125	0.109375	ROS488_ICAM555_VECad647_placa2__Plate_D_p00_0_E02f06d0.TIF	ROS488_ICAM555_VECad647_placa2__Plate_D_p00_0_E02f06d2.TIF	label.ROS488_ICAM555_VECad647_placa2__Plate_D_p00_0_E02f06d0.TIF	ROS488_ICAM555_VECad647_placa2__Plate_D_p00_0_E02f06d1.TIF	ROS488_ICAM555_VECad647_placa2__Plate_D_p00_0_E02f06d3.TIF	0	0	0	0	0	247	1	1536	1536	1536	1536	1536	247	b'eLvambXDsxntxQ/a+CKnFw8u6s1Ge/GDulSjWSSN9uKpHkmj3fghEU2j3fhBH0WGVIoiUNvCDgB8cZ4Z'	0.03963842988014221	0.09258118271827698	0.043277256190776825	0.0097776465	0.00561098	0.006138824	0.42852277	0.7154	0.44816118	0.06421238680680592
-1	-1	-1	-1	-1	234.0	0.0	0.0	1.953125	0.0	0.859375	29.890625	0.8125	0.015625	0.015625	0.015625	1.921875	0.34375	0.953125	0.125	0.125	ROS488_ICAM555_VECad647_placa2__Plate_D_p00_0_E02f07d0.TIF	ROS488_ICAM555_VECad647_placa2__Plate_D_p00_0_E02f07d2.TIF	label.ROS488_ICAM555_VECad647_placa2__Plate_D_p00_0_E02f07d0.TIF	ROS488_ICAM555_VECad647_placa2__Plate_D_p00_0_E02f07d1.TIF	ROS488_ICAM555_VECad647_placa2__Plate_D_p00_0_E02f07d3.TIF	0	0	0	0	0	248	1	1536	1536	1536	1536	1536	248	b'eLvambXDsxntxQ/a+CKnFw8u6s1He/GDulSjWSSN9uKpHkmj3fghEU2j3fhBH0WGVIoiUNvCDgCObJ4e'	0.04130509868264198	0.08697019517421722	0.0449439212679863	0.016749803	0.008416466	0.010610983	0.42852277	0.7154	0.44816118	0.07784462471803029
-1	-1	-1	-1	-1	263.0	0.0	0.0	2.046875	0.0	0.890625	38.390625	0.796875	0.015625	0.015625	0.015625	2.0625	0.359375	0.953125	0.109375	0.125	ROS488_ICAM555_VECad647_placa2__Plate_D_p00_0_E02f08d0.TIF	ROS488_ICAM555_VECad647_placa2__Plate_D_p00_0_E02f08d2.TIF	label.ROS488_ICAM555_VECad647_placa2__Plate_D_p00_0_E02f08d0.TIF	ROS488_ICAM555_VECad647_placa2__Plate_D_p00_0_E02f08d1.TIF	ROS488_ICAM555_VECad647_placa2__Plate_D_p00_0_E02f08d3.TIF	0	0	0	0	0	249	1	1536	1536	1536	1536	1536	249	b'eLvambXDsxntxQ/a+CKnFw8u6i1Ge/GDulSjWSSN9uKpHkmj3fghEU2j3fhBH0WGVIoiUNvCDgCgZ54j'	0.0449439212679863	0.08416470140218735	0.0449439212679863	0.021221954	0.008416466	0.015083134	0.42852277	0.7154	0.44816118	0.0830532709757487
-1	-1	-1	-1	-1	243.0	0.0	0.0	2.046875	0.0	0.890625	36.34375	0.78125	0.015625	0.015625	0.015625	1.765625	0.34375	0.984375	0.109375	0.140625	ROS488_ICAM555_VECad647_placa2__Plate_D_p00_0_E02f09d0.TIF	ROS488_ICAM555_VECad647_placa2__Plate_D_p00_0_E02f09d2.TIF	label.ROS488_ICAM555_VECad647_placa2__Plate_D_p00_0_E02f09d0.TIF	ROS488_ICAM555_VECad647_placa2__Plate_D_p00_0_E02f09d1.TIF	ROS488_ICAM555_VECad647_placa2__Plate_D_p00_0_E02f09d3.TIF	0	0	0	0	0	250	1	1536	1536	1536	1536	1536	250	b'eLvambXDsxntxQ/a+CKnFw8u6i1He/GDulSjWSSN9uKpHkmj3fghEU2j3fhBH0WGVIoiUNvCDgCyYp4o'	0.045777253806591034	0.08697019517421722	0.0449439212679863	0.015916474	0.0056109875	0.010610975	0.42852277	0.7154	0.44816118	0.07978599766890208
-1	-1	-1	-1	-1	243.0	0.0	0.0	2.015625	0.0	0.90625	35.171875	0.796875	0.015625	0.015625	0.015625	1.90625	0.34375	0.953125	0.109375	0.140625	ROS488_ICAM555_VECad647_placa2__Plate_D_p00_0_E02f10d0.TIF	ROS488_ICAM555_VECad647_placa2__Plate_D_p00_0_E02f10d2.TIF	label.ROS488_ICAM555_VECad647_placa2__Plate_D_p00_0_E02f10d0.TIF	ROS488_ICAM555_VECad647_placa2__Plate_D_p00_0_E02f10d1.TIF	ROS488_ICAM555_VECad647_placa2__Plate_D_p00_0_E02f10d3.TIF	0	0	0	0	0	251	1	1536	1536	1536	1536	1536	251	b'eLvambXDsxntxQ/a+CKnFw8q6g1He/GDu1SjWSSN9uKpHkmj3fghEU2j3fhBH0WGVIoiUNvCDgAij54A'	0.04047176241874695	0.08135921508073807	0.04411058872938156	0.01591647	0.008416466	0.010610983	0.42852277	0.7154	0.44816118	0.07066357632478078
-1	-1	-1	-1	-1	225.0	0.0	0.0	2.0	0.0	0.90625	38.09375000000091	0.78125	0.015625	0.015625	0.015625	1.84375	0.34375	0.953125	0.109375	0.140625	ROS488_ICAM555_VECad647_placa2__Plate_D_p00_0_E02f11d0.TIF	ROS488_ICAM555_VECad647_placa2__Plate_D_p00_0_E02f11d2.TIF	label.ROS488_ICAM555_VECad647_placa2__Plate_D_p00_0_E02f11d0.TIF	ROS488_ICAM555_VECad647_placa2__Plate_D_p00_0_E02f11d1.TIF	ROS488_ICAM555_VECad647_placa2__Plate_D_p00_0_E02f11d3.TIF	0	0	0	0	0	252	1	1536	1536	1536	1536	1536	252	b'eLvambXDsxntxQ/a+CKnFw8q6g0NR3vxg7pUo1kkjfbiqR5Jo934IRFNo934QR9FhlSKIlDbwg4ANIqeBQ=='	0.04047176241874695	0.08697019517421722	0.04411058872938156	0.015083138	0.0056109875	0.010610983	0.42852277	0.7154	0.44816118	0.07109988232453664
-1	-1	-1	-1	-1	277.0	0.0	0.0	2.03125	0.0	0.90625	37.85937500000091	0.796875	0.015625	0.015625	0.015625	2.140625	0.34375	0.96875	0.109375	0.125	ROS488_ICAM555_VECad647_placa2__Plate_D_p00_0_E03f00d0.TIF	ROS488_ICAM555_VECad647_placa2__Plate_D_p00_0_E03f00d2.TIF	label.ROS488_ICAM555_VECad647_placa2__Plate_D_p00_0_E03f00d0.TIF	ROS488_ICAM555_VECad647_placa2__Plate_D_p00_0_E03f00d1.TIF	ROS488_ICAM555_VECad647_placa2__Plate_D_p00_0_E03f00d3.TIF	0	0	0	0	0	253	1	1536	1536	1536	1536	1536	253	b'eLvambXDsxntxQ/a+CKnF+9qYDzaix/spRrNImm0F0/1SBrtxg+JaBrtxg/6KDKkUhSB2hZ2ACKZngA='	0.04130509868264198	0.08135921508073807	0.0449439212679863	0.022055298	0.0056109875	0.015916474	0.42852277	0.7154	0.44816118	0.07462642590204875
-1	-1	-1	-1	-1	301.0	0.0	0.0	2.0	0.0	0.890625	42.625	0.78125	0.015625	0.015625	0.015625	2.15625	0.34375	0.953125	0.125	0.140625	ROS488_ICAM555_VECad647_placa2__Plate_D_p00_0_E03f01d0.TIF	ROS488_ICAM555_VECad647_placa2__Plate_D_p00_0_E03f01d2.TIF	label.ROS488_ICAM555_VECad647_placa2__Plate_D_p00_0_E03f01d0.TIF	ROS488_ICAM555_VECad647_placa2__Plate_D_p00_0_E03f01d1.TIF	ROS488_ICAM555_VECad647_placa2__Plate_D_p00_0_E03f01d3.TIF	0	0	0	0	0	254	1	1536	1536	1536	1536	1536	254	b'eLvambXDsxntxQ/a+CKnF+9qYJxmYDjaix/UpRrNImm0F0/1SBrtxg+JaBrtxg/6KDKkUhSB2hZ2ADSUngU='	0.04130509868264198	0.08135921508073807	0.04858274757862091	0.02288863	0.0056109875	0.015916467	0.42852277	0.7154	0.44816118	0.07563833395640056
-1	-1	-1	-1	-1	262.0	0.0	0.0	1.984375	0.0	0.890625	36.75	0.796875	0.015625	0.015625	0.015625	1.921875	0.34375	0.953125	0.109375	0.125	ROS488_ICAM555_VECad647_placa2__Plate_D_p00_0_E03f02d0.TIF	ROS488_ICAM555_VECad647_placa2__Plate_D_p00_0_E03f02d2.TIF	label.ROS488_ICAM555_VECad647_placa2__Plate_D_p00_0_E03f02d0.TIF	ROS488_ICAM555_VECad647_placa2__Plate_D_p00_0_E03f02d1.TIF	ROS488_ICAM555_VECad647_placa2__Plate_D_p00_0_E03f02d3.TIF	0	0	0	0	0	255	1	1536	1536	1536	1536	1536	255	b'eLvambXDsxntxQ/a+CKnF+9qYJxmYDTaix/UpRrNImm0F0/1SBrtxg+JaBrtxg/6KDKkUhSB2hZ2AEaPngo='	0.0449439212679863	0.07855372130870819	0.0449439212679863	0.01758314	0.0056109875	0.011444315	0.42852277	0.7154	0.44816118	0.07639943063259125
-1	-1	-1	-1	-1	298.0	0.0	0.0	1.984375	0.0	0.890625	39.71875	0.8125	0.015625	0.015625	0.015625	1.984375	0.34375	0.96875	0.109375	0.140625	ROS488_ICAM555_VECad647_placa2__Plate_D_p00_0_E03f03d0.TIF	ROS488_ICAM555_VECad647_placa2__Plate_D_p00_0_E03f03d2.TIF	label.ROS488_ICAM555_VECad647_placa2__Plate_D_p00_0_E03f03d0.TIF	ROS488_ICAM555_VECad647_placa2__Plate_D_p00_0_E03f03d1.TIF	ROS488_ICAM555_VECad647_placa2__Plate_D_p00_0_E03f03d3.TIF	0	0	0	0	0	256	1	1536	1536	1536	1536	1536	256	b'eLvambXDsxntxQ/a+CKnF+9qYJxmYDzaix/UpRrNImm0F0/1SBrtxg+JaBrtxg/6KDKkUhSB2hZ2AFiKng8='	0.0449439212679863	0.08416470140218735	0.0449439212679863	0.018416476	0.0056109875	0.011444315	0.42852277	0.7154	0.44816118	0.07880601286888123
-1	-1	-1	-1	-1	253.0	0.0	0.0	2.046875	0.0	0.90625	36.546875	0.8125	0.015625	0.015625	0.015625	2.0	0.34375	0.953125	0.109375	0.125	ROS488_ICAM555_VECad647_placa2__Plate_D_p00_0_E03f04d0.TIF	ROS488_ICAM555_VECad647_placa2__Plate_D_p00_0_E03f04d2.TIF	label.ROS488_ICAM555_VECad647_placa2__Plate_D_p00_0_E03f04d0.TIF	ROS488_ICAM555_VECad647_placa2__Plate_D_p00_0_E03f04d1.TIF	ROS488_ICAM555_VECad647_placa2__Plate_D_p00_0_E03f04d3.TIF	0	0	0	0	0	257	1	1536	1536	1536	1536	1536	257	b'eLvambXDsxntxQ/a+CKnF+9qYJxmYDLaix/UpRrNImm0F0/1SBrtxg+JaBrtxg/6KDKkUhSB2hZ2AGqFnhQ='	0.045777253806591034	0.0897756889462471	0.04858274757862091	0.02205529	0.00561098	0.015083142	0.42852277	0.7154	0.44816118	0.07945814232031505
-1	-1	-1	-1	-1	272.0	0.0	0.0	2.0	0.0	0.90625	37.0625	0.796875	0.015625	0.015625	0.015625	2.0	0.328125	0.9375	0.109375	0.125	ROS488_ICAM555_VECad647_placa2__Plate_D_p00_0_E03f05d0.TIF	ROS488_ICAM555_VECad647_placa2__Plate_D_p00_0_E03f05d2.TIF	label.ROS488_ICAM555_VECad647_placa2__Plate_D_p00_0_E03f05d0.TIF	ROS488_ICAM555_VECad647_placa2__Plate_D_p00_0_E03f05d1.TIF	ROS488_ICAM555_VECad647_placa2__Plate_D_p00_0_E03f05d3.TIF	0	0	0	0	0	258	1	1536	1536	1536	1536	1536	258	b'eLvambXDsxntxQ/a+CKnF+9qYJxmYDraix/UpRrNImm0F0/1SBrtxg+JaBrtxg/6KDKkUhSB2hZ2AHyAnhk='	0.04047176241874695	0.08135921508073807	0.0449439212679863	0.01758314	0.0056109875	0.011444315	0.42852277	0.7154	0.44816118	0.07127762834231059
-1	-1	-1	-1	-1	309.0	0.0	0.0	2.0625	0.0	0.953125	40.078125	0.828125	0.015625	0.015625	0.015625	2.25	0.34375	0.953125	0.109375	0.125	ROS488_ICAM555_VECad647_placa2__Plate_D_p00_0_E03f06d0.TIF	ROS488_ICAM555_VECad647_placa2__Plate_D_p00_0_E03f06d2.TIF	label.ROS488_ICAM555_VECad647_placa2__Plate_D_p00_0_E03f06d0.TIF	ROS488_ICAM555_VECad647_placa2__Plate_D_p00_0_E03f06d1.TIF	ROS488_ICAM555_VECad647_placa2__Plate_D_p00_0_E03f06d3.TIF	0	0	0	0	0	259	1	1536	1536	1536	1536	1536	259	b'eLvambXDsxntxQ/a+CKnF+9qYJxmYDbaix/UpRrNImm0F0/1SBrtxg+JaBrtxg/6KDKkUhSB2hZ2AI57nh4='	0.05108274519443512	0.09258118271827698	0.05024941265583038	0.033499602	0.00561098	0.015916474	0.42852277	0.7154	0.44816118	0.08999018867810567
-1	-1	-1	-1	-1	351.0	0.0	0.0	2.015625	0.0	0.90625	46.765625	0.796875	0.015625	0.015625	0.015625	2.5	0.34375	0.953125	0.125	0.125	ROS488_ICAM555_VECad647_placa2__Plate_D_p00_0_E03f07d0.TIF	ROS488_ICAM555_VECad647_placa2__Plate_D_p00_0_E03f07d2.TIF	label.ROS488_ICAM555_VECad647_placa2__Plate_D_p00_0_E03f07d0.TIF	ROS488_ICAM555_VECad647_placa2__Plate_D_p00_0_E03f07d1.TIF	ROS488_ICAM555_VECad647_placa2__Plate_D_p00_0_E03f07d3.TIF	0	0	0	0	0	260	1	1536	1536	1536	1536	1536	260	b'eLvambXDsxntxQ/a+CKnF+9qYJxmYD7aix/UpRrNImm0F0/1SBrtxg+JaBrtxg/6KDKkUhSB2hZ2AKB2niM='	0.05108274519443512	0.08416470140218735	0.04941608011722565	0.037971765	0.008416466	0.017583132	0.42852277	0.7154	0.44816118	0.09443018833796184
-1	-1	-1	-1	-1	308.0	0.0	0.0	2.046875	0.0	0.921875	45.140625	0.8125	0.015625	0.015625	0.015625	2.359375	0.34375	0.953125	0.109375	0.140625	ROS488_ICAM555_VECad647_placa2__Plate_D_p00_0_E03f08d0.TIF	ROS488_ICAM555_VECad647_placa2__Plate_D_p00_0_E03f08d2.TIF	label.ROS488_ICAM555_VECad647_placa2__Plate_D_p00_0_E03f08d0.TIF	ROS488_ICAM555_VECad647_placa2__Plate_D_p00_0_E03f08d1.TIF	ROS488_ICAM555_VECad647_placa2__Plate_D_p00_0_E03f08d3.TIF	0	0	0	0	0	261	1	1536	1536	1536	1536	1536	261	b'eLvambXDsxntxQ/a+CKnF+9qYJxmYDHaix/UpRrNImm0F0/1SBrtxg+JaBrtxg/6KDKkUhSB2hZ2ALJxnig='	0.04661059007048607	0.08416470140218735	0.04858274757862091	0.03433294	0.008416466	0.015916474	0.42852277	0.7154	0.44816118	0.0910418430964152
-1	-1	-1	-1	-1	304.0	0.0	0.0	2.0	0.0	0.890625	42.9375	1.03125	0.03125	0.015625	0.015625	2.75	0.40625	1.453125	0.15625	0.15625	ROS488_ICAM555_VECad647_placa2__Plate_D_p00_0_E03f09d0.TIF	ROS488_ICAM555_VECad647_placa2__Plate_D_p00_0_E03f09d2.TIF	label.ROS488_ICAM555_VECad647_placa2__Plate_D_p00_0_E03f09d0.TIF	ROS488_ICAM555_VECad647_placa2__Plate_D_p00_0_E03f09d1.TIF	ROS488_ICAM555_VECad647_placa2__Plate_D_p00_0_E03f09d3.TIF	0	0	0	0	0	262	1	1536	1536	1536	1536	1536	262	b'eLvambXDsxntxQ/a+CKnF+9qYJxmYDnaix/UpRrNImm0F0/1SBrtxg+JaBrtxg/6KDKkUhSB2hZ2AMRsni0='	0.04661059007048607	0.0897756889462471	0.04858274757862091	0.028194118	0.008416466	0.015916467	0.42852277	0.7154	0.44816118	0.08940259615580241
-1	-1	-1	-1	-1	294.0	0.0	0.0	2.046875	0.0	0.921875	40.671875	0.8125	0.015625	0.015625	0.015625	2.25	0.34375	0.953125	0.109375	0.109375	ROS488_ICAM555_VECad647_placa2__Plate_D_p00_0_E03f10d0.TIF	ROS488_ICAM555_VECad647_placa2__Plate_D_p00_0_E03f10d2.TIF	label.ROS488_ICAM555_VECad647_placa2__Plate_D_p00_0_E03f10d0.TIF	ROS488_ICAM555_VECad647_placa2__Plate_D_p00_0_E03f10d1.TIF	ROS488_ICAM555_VECad647_placa2__Plate_D_p00_0_E03f10d3.TIF	0	0	0	0	0	263	1	1536	1536	1536	1536	1536	263	b'eLvambXDsxntxQ/a+CKnF+9qYJxmONqLH9ylGs0iabQXT/VIGu3GD4loGu3GD/ooMqRSFIHaFnYANJmeBQ=='	0.04130509868264198	0.08135921508073807	0.0449439212679863	0.02569412	0.008416466	0.015916474	0.42852277	0.7154	0.44816118	0.07631437977155049
-1	-1	-1	-1	-1	268.0	0.0	0.0	1.984375	0.0	0.890625	41.09375	0.796875	0.015625	0.015625	0.015625	1.96875	0.359375	0.953125	0.109375	0.140625	ROS488_ICAM555_VECad647_placa2__Plate_D_p00_0_E03f11d0.TIF	ROS488_ICAM555_VECad647_placa2__Plate_D_p00_0_E03f11d2.TIF	label.ROS488_ICAM555_VECad647_placa2__Plate_D_p00_0_E03f11d0.TIF	ROS488_ICAM555_VECad647_placa2__Plate_D_p00_0_E03f11d1.TIF	ROS488_ICAM555_VECad647_placa2__Plate_D_p00_0_E03f11d3.TIF	0	0	0	0	0	264	1	1536	1536	1536	1536	1536	264	b'eLvambXDsxntxQ/a+CKnF+9qYJxmaDjaix/UpRrNImm0F0/1SBrtxg+JaBrtxg/6KDKkUhSB2hZ2AEaUngo='	0.0449439212679863	0.08416470140218735	0.04858274757862091	0.018416476	0.008416466	0.012277648	0.42852277	0.7154	0.44816118	0.07703388233979543
-1	-1	-1	-1	-1	337.0	0.0	0.0	2.015625	0.0	0.90625	41.40625	1.015625	0.015625	0.03125	0.015625	3.078125	0.421875	1.46875	0.140625	0.15625	ROS488_ICAM555_VECad647_placa2__Plate_D_p00_0_E04f00d0.TIF	ROS488_ICAM555_VECad647_placa2__Plate_D_p00_0_E04f00d2.TIF	label.ROS488_ICAM555_VECad647_placa2__Plate_D_p00_0_E04f00d0.TIF	ROS488_ICAM555_VECad647_placa2__Plate_D_p00_0_E04f00d1.TIF	ROS488_ICAM555_VECad647_placa2__Plate_D_p00_0_E04f00d3.TIF	0	0	0	0	0	265	1	1536	1536	1536	1536	1536	265	b'eLvambXDsxntxQ/a+CKnF+9qYDLaix/spRrNImm0F0/1SBrtxg+JaBrtxg/6KDKkUhSB2hZ2ADSjngU='	0.0449439212679863	0.07855372130870819	0.04858274757862091	0.026527446	0.0056109875	0.020388626	0.42852277	0.7154	0.44816118	0.07406292855739594
-1	-1	-1	-1	-1	363.0	0.0	0.0	2.078125	0.0	0.890625	50.640625	1.0	0.03125	0.015625	0.015625	3.0	0.421875	1.453125	0.140625	0.15625	ROS488_ICAM555_VECad647_placa2__Plate_D_p00_0_E04f01d0.TIF	ROS488_ICAM555_VECad647_placa2__Plate_D_p00_0_E04f01d2.TIF	label.ROS488_ICAM555_VECad647_placa2__Plate_D_p00_0_E04f01d0.TIF	ROS488_ICAM555_VECad647_placa2__Plate_D_p00_0_E04f01d1.TIF	ROS488_ICAM555_VECad647_placa2__Plate_D_p00_0_E04f01d3.TIF	0	0	0	0	0	266	1	1536	1536	1536	1536	1536	266	b'eLvambXDsxntxQ/a+CKnF+9qYJJmYDjaix/UpRrNImm0F0/1SBrtxg+JaBrtxg/6KDKkUhSB2hZ2AEaengo='	0.0449439212679863	0.07013725489377975	0.04858274757862091	0.025694113	0.00561098	0.019555293	0.42852277	0.7154	0.44816118	0.07318802177906036
-1	-1	-1	-1	-1	336.0	0.0	0.0	2.75	0.0	1.25	48.578125	1.0	0.015625	0.015625	0.015625	3.078125	0.40625	1.4375	0.15625	0.140625	ROS488_ICAM555_VECad647_placa2__Plate_D_p00_0_E04f02d0.TIF	ROS488_ICAM555_VECad647_placa2__Plate_D_p00_0_E04f02d2.TIF	label.ROS488_ICAM555_VECad647_placa2__Plate_D_p00_0_E04f02d0.TIF	ROS488_ICAM555_VECad647_placa2__Plate_D_p00_0_E04f02d1.TIF	ROS488_ICAM555_VECad647_placa2__Plate_D_p00_0_E04f02d3.TIF	0	0	0	0	0	267	1	1536	1536	1536	1536	1536	267	b'eLvambXDsxntxQ/a+CKnF+9qYJJmYDTaix/UpRrNImm0F0/1SBrtxg+JaBrtxg/6KDKkUhSB2hZ2AFiZng8='	0.05024941265583038	0.07855372130870819	0.04941608011722565	0.032666273	0.0056109875	0.020388626	0.42852277	0.7154	0.44816118	0.08609403173128764
-1	-1	-1	-1	-1	336.0	0.0	0.0	2.734375	0.0	1.21875	47.40625	1.015625	0.03125	0.015625	0.015625	3.078125	0.421875	1.453125	0.140625	0.140625	ROS488_ICAM555_VECad647_placa2__Plate_D_p00_0_E04f03d0.TIF	ROS488_ICAM555_VECad647_placa2__Plate_D_p00_0_E04f03d2.TIF	label.ROS488_ICAM555_VECad647_placa2__Plate_D_p00_0_E04f03d0.TIF	ROS488_ICAM555_VECad647_placa2__Plate_D_p00_0_E04f03d1.TIF	ROS488_ICAM555_VECad647_placa2__Plate_D_p00_0_E04f03d3.TIF	0	0	0	0	0	268	1	1536	1536	1536	1536	1536	268	b'eLvambXDsxntxQ/a+CKnF+9qYJJmYDzaix/UpRrNImm0F0/1SBrtxg+JaBrtxg/6KDKkUhSB2hZ2AGqUnhQ='	0.05108274519443512	0.07855372130870819	0.04941608011722565	0.033499602	0.0056109875	0.0195553	0.42852277	0.7154	0.44816118	0.08977957566579182
-1	-1	-1	-1	-1	344.0	0.0	0.0	2.75	0.0	1.234375	48.125	1.03125	0.015625	0.015625	0.015625	3.03125	0.40625	1.453125	0.140625	0.140625	ROS488_ICAM555_VECad647_placa2__Plate_D_p00_0_E04f04d0.TIF	ROS488_ICAM555_VECad647_placa2__Plate_D_p00_0_E04f04d2.TIF	label.ROS488_ICAM555_VECad647_placa2__Plate_D_p00_0_E04f04d0.TIF	ROS488_ICAM555_VECad647_placa2__Plate_D_p00_0_E04f04d1.TIF	ROS488_ICAM555_VECad647_placa2__Plate_D_p00_0_E04f04d3.TIF	0	0	0	0	0	269	1	1536	1536	1536	1536	1536	269	b'eLvambXDsxntxQ/a+CKnF+9qYJJmYDLaix/UpRrNImm0F0/1SBrtxg+JaBrtxg/6KDKkUhSB2hZ2AHyPnhk='	0.05108274519443512	0.0897756889462471	0.04941608011722565	0.03266627	0.00561098	0.020388633	0.42852277	0.7154	0.44816118	0.08891397714614868
-1	-1	-1	-1	-1	350.0	0.0	0.0	2.6875	0.0	1.21875	45.734375	1.0	0.015625	0.015625	0.015625	2.953125	0.390625	1.453125	0.140625	0.140625	ROS488_ICAM555_VECad647_placa2__Plate_D_p00_0_E04f05d0.TIF	ROS488_ICAM555_VECad647_placa2__Plate_D_p00_0_E04f05d2.TIF	label.ROS488_ICAM555_VECad647_placa2__Plate_D_p00_0_E04f05d0.TIF	ROS488_ICAM555_VECad647_placa2__Plate_D_p00_0_E04f05d1.TIF	ROS488_ICAM555_VECad647_placa2__Plate_D_p00_0_E04f05d3.TIF	0	0	0	0	0	270	1	1536	1536	1536	1536	1536	270	b'eLvambXDsxntxQ/a+CKnF+9qYJJmYDraix/UpRrNImm0F0/1SBrtxg+JaBrtxg/6KDKkUhSB2hZ2AI6Knh4='	0.04661059007048607	0.08416470140218735	0.04941608011722565	0.026527457	0.0056109875	0.01758314	0.42852277	0.7154	0.44816118	0.0802437166372935
-1	-1	-1	-1	-1	331.0	0.0	0.0	2.71875	0.0	1.21875	42.6875	0.984375	0.015625	0.015625	0.015625	2.828125	0.40625	1.4375	0.140625	0.140625	ROS488_ICAM555_VECad647_placa2__Plate_D_p00_0_E04f06d0.TIF	ROS488_ICAM555_VECad647_placa2__Plate_D_p00_0_E04f06d2.TIF	label.ROS488_ICAM555_VECad647_placa2__Plate_D_p00_0_E04f06d0.TIF	ROS488_ICAM555_VECad647_placa2__Plate_D_p00_0_E04f06d1.TIF	ROS488_ICAM555_VECad647_placa2__Plate_D_p00_0_E04f06d3.TIF	0	0	0	0	0	271	1	1536	1536	1536	1536	1536	271	b'eLvambXDsxntxQ/a+CKnF+9qYJJmYDbaix/UpRrNImm0F0/1SBrtxg+JaBrtxg/6KDKkUhSB2hZ2AKCFniM='	0.05108274519443512	0.0897756889462471	0.04941608011722565	0.029027455	0.00561098	0.01758314	0.42852277	0.7154	0.44816118	0.08890729149182637
-1	-1	-1	-1	-1	342.0	0.0	0.0	2.734375	0.0	1.21875	47.265625	1.046875	0.015625	0.015625	0.015625	3.265625	0.421875	1.46875	0.140625	0.140625	ROS488_ICAM555_VECad647_placa2__Plate_D_p00_0_E04f07d0.TIF	ROS488_ICAM555_VECad647_placa2__Plate_D_p00_0_E04f07d2.TIF	label.ROS488_ICAM555_VECad647_placa2__Plate_D_p00_0_E04f07d0.TIF	ROS488_ICAM555_VECad647_placa2__Plate_D_p00_0_E04f07d1.TIF	ROS488_ICAM555_VECad647_placa2__Plate_D_p00_0_E04f07d3.TIF	0	0	0	0	0	272	1	1536	1536	1536	1536	1536	272	b'eLvambXDsxntxQ/a+CKnF+9qYJJmYD7aix/UpRrNImm0F0/1SBrtxg+JaBrtxg/6KDKkUhSB2hZ2ALKAnig='	0.05108274519443512	0.08416470140218735	0.04941608011722565	0.03713843	0.0056109875	0.020388626	0.42852277	0.7154	0.44816118	0.09202739596366882
-1	-1	-1	-1	-1	358.0	0.0	0.0	2.734375	0.0	1.21875	50.59375	1.03125	0.03125	0.015625	0.015625	3.375	0.40625	1.453125	0.15625	0.140625	ROS488_ICAM555_VECad647_placa2__Plate_D_p00_0_E04f08d0.TIF	ROS488_ICAM555_VECad647_placa2__Plate_D_p00_0_E04f08d2.TIF	label.ROS488_ICAM555_VECad647_placa2__Plate_D_p00_0_E04f08d0.TIF	ROS488_ICAM555_VECad647_placa2__Plate_D_p00_0_E04f08d1.TIF	ROS488_ICAM555_VECad647_placa2__Plate_D_p00_0_E04f08d3.TIF	0	0	0	0	0	273	1	1536	1536	1536	1536	1536	273	b'eLvambXDsxntxQ/a+CKnF+9qYJJmYDHaix/UpRrNImm0F0/1SBrtxg+JaBrtxg/6KDKkUhSB2hZ2AMR7ni0='	0.051916081458330154	0.08416470140218735	0.05024941265583038	0.03713843	0.0056109875	0.021221958	0.42852277	0.7154	0.44816118	0.0937300721804301
-1	-1	-1	-1	-1	343.0	0.0	0.0	2.734375	0.0	1.234375	56.421875	1.0	0.015625	0.015625	0.015625	3.0625	0.390625	1.453125	0.15625	0.140625	ROS488_ICAM555_VECad647_placa2__Plate_D_p00_0_E04f09d0.TIF	ROS488_ICAM555_VECad647_placa2__Plate_D_p00_0_E04f09d2.TIF	label.ROS488_ICAM555_VECad647_placa2__Plate_D_p00_0_E04f09d0.TIF	ROS488_ICAM555_VECad647_placa2__Plate_D_p00_0_E04f09d1.TIF	ROS488_ICAM555_VECad647_placa2__Plate_D_p00_0_E04f09d3.TIF	0	0	0	0	0	274	1	1536	1536	1536	1536	1536	274	b'eLvambXDsxntxQ/a+CKnF+9qYJJmYDnaix/UpRrNImm0F0/1SBrtxg+JaBrtxg/6KDKkUhSB2hZ2ANZ2njI='	0.05274941399693489	0.08135921508073807	0.053888238966464996	0.034332946	0.0056109875	0.021221966	0.42852277	0.7154	0.44816118	0.09267911314964294
-1	-1	-1	-1	-1	338.0	0.0	0.0	2.765625	0.0	1.25	48.734375	1.0	0.015625	0.015625	0.015625	2.828125	0.390625	1.4375	0.140625	0.140625	ROS488_ICAM555_VECad647_placa2__Plate_D_p00_0_E04f10d0.TIF	ROS488_ICAM555_VECad647_placa2__Plate_D_p00_0_E04f10d2.TIF	label.ROS488_ICAM555_VECad647_placa2__Plate_D_p00_0_E04f10d0.TIF	ROS488_ICAM555_VECad647_placa2__Plate_D_p00_0_E04f10d1.TIF	ROS488_ICAM555_VECad647_placa2__Plate_D_p00_0_E04f10d3.TIF	0	0	0	0	0	275	1	1536	1536	1536	1536	1536	275	b'eLvambXDsxntxQ/a+CKnF+9qYJJmONqLH9ylGs0iabQXT/VIGu3GD4loGu3GD/ooMqRSFIHaFnYARqOeCg=='	0.0449439212679863	0.08135921508073807	0.04858274757862091	0.028194122	0.0056109875	0.016749807	0.42852277	0.7154	0.44816118	0.08075325191020966
-1	-1	-1	-1	-1	289.0	0.0	0.0	3.0625	0.0	1.328125	41.5625	0.984375	0.03125	0.015625	0.015625	2.84375	0.40625	1.453125	0.140625	0.140625	ROS488_ICAM555_VECad647_placa2__Plate_D_p00_0_E04f11d0.TIF	ROS488_ICAM555_VECad647_placa2__Plate_D_p00_0_E04f11d2.TIF	label.ROS488_ICAM555_VECad647_placa2__Plate_D_p00_0_E04f11d0.TIF	ROS488_ICAM555_VECad647_placa2__Plate_D_p00_0_E04f11d1.TIF	ROS488_ICAM555_VECad647_placa2__Plate_D_p00_0_E04f11d3.TIF	0	0	0	0	0	276	1	1536	1536	1536	1536	1536	276	b'eLvambXDsxntxQ/a+CKnF+9qYJJmaDjaix/UpRrNImm0F0/1SBrtxg+JaBrtxg/6KDKkUhSB2hZ2AFieng8='	0.04661059007048607	0.08416470140218735	0.04941608011722565	0.029027447	0.008416466	0.020388626	0.42852277	0.7154	0.44816118	0.08455657958984375
-1	-1	-1	-1	-1	258.0	0.0	0.0	3.0625	0.0	1.328125	46.53125	0.984375	0.03125	0.015625	0.015625	2.34375	0.390625	1.46875	0.140625	0.15625	ROS488_ICAM555_VECad647_placa2__Plate_D_p00_0_E05f00d0.TIF	ROS488_ICAM555_VECad647_placa2__Plate_D_p00_0_E05f00d2.TIF	label.ROS488_ICAM555_VECad647_placa2__Plate_D_p00_0_E05f00d0.TIF	ROS488_ICAM555_VECad647_placa2__Plate_D_p00_0_E05f00d1.TIF	ROS488_ICAM555_VECad647_placa2__Plate_D_p00_0_E05f00d3.TIF	0	0	0	0	0	277	1	1536	1536	1536	1536	1536	277	b'eLvambXDsxntxQ/a+CKnF+9qYDraix/spRrNImm0F0/1SBrtxg+JaBrtxg/6KDKkUhSB2hZ2AEatngo='	0.04047176241874695	0.07855372130870819	0.04411058872938156	0.016749807	0.0056109875	0.010610983	0.42852277	0.7154	0.44816118	0.07402517894903819
-1	-1	-1	-1	-1	241.0	0.0	0.0	2.71875	0.0	1.21875	31.890625	0.984375	0.03125	0.015625	0.015625	2.34375	0.40625	1.4375	0.140625	0.15625	ROS488_ICAM555_VECad647_placa2__Plate_D_p00_0_E05f01d0.TIF	ROS488_ICAM555_VECad647_placa2__Plate_D_p00_0_E05f01d2.TIF	label.ROS488_ICAM555_VECad647_placa2__Plate_D_p00_0_E05f01d0.TIF	ROS488_ICAM555_VECad647_placa2__Plate_D_p00_0_E05f01d1.TIF	ROS488_ICAM555_VECad647_placa2__Plate_D_p00_0_E05f01d3.TIF	0	0	0	0	0	278	1	1536	1536	1536	1536	1536	278	b'eLvambXDsxntxQ/a+CKnF+9qYJpmYDjaix/UpRrNImm0F0/1SBrtxg+JaBrtxg/6KDKkUhSB2hZ2AFiong8='	0.03963842988014221	0.07855372130870819	0.04411058872938156	0.01758314	0.0056109875	0.010610983	0.42852277	0.7154	0.44816118	0.07331950962543488
-1	-1	-1	-1	-1	235.0	0.0	0.0	2.703125	0.0	1.21875	41.1875	1.0	0.015625	0.015625	0.015625	2.28125	0.40625	1.453125	0.140625	0.15625	ROS488_ICAM555_VECad647_placa2__Plate_D_p00_0_E05f02d0.TIF	ROS488_ICAM555_VECad647_placa2__Plate_D_p00_0_E05f02d2.TIF	label.ROS488_ICAM555_VECad647_placa2__Plate_D_p00_0_E05f02d0.TIF	ROS488_ICAM555_VECad647_placa2__Plate_D_p00_0_E05f02d1.TIF	ROS488_ICAM555_VECad647_placa2__Plate_D_p00_0_E05f02d3.TIF	0	0	0	0	0	279	1	1536	1536	1536	1536	1536	279	b'eLvambXDsxntxQ/a+CKnF+9qYJpmYDTaix/UpRrNImm0F0/1SBrtxg+JaBrtxg/6KDKkUhSB2hZ2AGqjnhQ='	0.04130509868264198	0.08135921508073807	0.04411058872938156	0.016749807	0.0056109875	0.010610983	0.42852277	0.7154	0.44816118	0.0810559739669164
-1	-1	-1	-1	-1	258.0	0.0	0.0	2.640625	0.0	1.203125	35.0	1.0	0.015625	0.015625	0.015625	2.453125	0.40625	1.4375	0.140625	0.140625	ROS488_ICAM555_VECad647_placa2__Plate_D_p00_0_E05f03d0.TIF	ROS488_ICAM555_VECad647_placa2__Plate_D_p00_0_E05f03d2.TIF	label.ROS488_ICAM555_VECad647_placa2__Plate_D_p00_0_E05f03d0.TIF	ROS488_ICAM555_VECad647_placa2__Plate_D_p00_0_E05f03d1.TIF	ROS488_ICAM555_VECad647_placa2__Plate_D_p00_0_E05f03d3.TIF	0	0	0	0	0	280	1	1536	1536	1536	1536	1536	280	b'eLvambXDsxntxQ/a+CKnF+9qYJpmYDzaix/UpRrNImm0F0/1SBrtxg+JaBrtxg/6KDKkUhSB2hZ2AHyenhk='	0.0449439212679863	0.08135921508073807	0.0449439212679863	0.023721963	0.0056109875	0.011444315	0.42852277	0.7154	0.44816118	0.08855744202931722
-1	-1	-1	-1	-1	237.0	0.0	0.0	2.6875	0.0	1.203125	45.265625	1.0	0.015625	0.015625	0.015625	2.453125	0.40625	1.453125	0.140625	0.140625	ROS488_ICAM555_VECad647_placa2__Plate_D_p00_0_E05f04d0.TIF	ROS488_ICAM555_VECad647_placa2__Plate_D_p00_0_E05f04d2.TIF	label.ROS488_ICAM555_VECad647_placa2__Plate_D_p00_0_E05f04d0.TIF	ROS488_ICAM555_VECad647_placa2__Plate_D_p00_0_E05f04d1.TIF	ROS488_ICAM555_VECad647_placa2__Plate_D_p00_0_E05f04d3.TIF	0	0	0	0	0	281	1	1536	1536	1536	1536	1536	281	b'eLvambXDsxntxQ/a+CKnF+9qYJpmYDLaix/UpRrNImm0F0/1SBrtxg+JaBrtxg/6KDKkUhSB2hZ2AI6Znh4='	0.045777253806591034	0.09538666903972626	0.04858274757862091	0.021221966	0.00561098	0.011444315	0.42852277	0.7154	0.44816118	0.0853039026260376
-1	-1	-1	-1	-1	242.0	0.0	0.0	2.671875	0.0	1.21875	38.234375	1.0	0.03125	0.015625	0.015625	2.28125	0.390625	1.4375	0.140625	0.140625	ROS488_ICAM555_VECad647_placa2__Plate_D_p00_0_E05f05d0.TIF	ROS488_ICAM555_VECad647_placa2__Plate_D_p00_0_E05f05d2.TIF	label.ROS488_ICAM555_VECad647_placa2__Plate_D_p00_0_E05f05d0.TIF	ROS488_ICAM555_VECad647_placa2__Plate_D_p00_0_E05f05d1.TIF	ROS488_ICAM555_VECad647_placa2__Plate_D_p00_0_E05f05d3.TIF	0	0	0	0	0	282	1	1536	1536	1536	1536	1536	282	b'eLvambXDsxntxQ/a+CKnF+9qYJpmYDraix/UpRrNImm0F0/1SBrtxg+JaBrtxg/6KDKkUhSB2hZ2AKCUniM='	0.04130509868264198	0.0897756889462471	0.0449439212679863	0.016749807	0.00561098	0.010610975	0.42852277	0.7154	0.44816118	0.07624119520187378
-1	-1	-1	-1	-1	204.0	0.0	0.0	2.75	0.0	1.203125	35.5625	1.0	0.015625	0.015625	0.015625	1.921875	0.40625	1.453125	0.140625	0.15625	ROS488_ICAM555_VECad647_placa2__Plate_D_p00_0_E05f06d0.TIF	ROS488_ICAM555_VECad647_placa2__Plate_D_p00_0_E05f06d2.TIF	label.ROS488_ICAM555_VECad647_placa2__Plate_D_p00_0_E05f06d0.TIF	ROS488_ICAM555_VECad647_placa2__Plate_D_p00_0_E05f06d1.TIF	ROS488_ICAM555_VECad647_placa2__Plate_D_p00_0_E05f06d3.TIF	0	0	0	0	0	283	1	1536	1536	1536	1536	1536	283	b'eLvambXDsxntxQ/a+CKnF+9qYJpmYDbaix/UpRrNImm0F0/1SBrtxg+JaBrtxg/6KDKkUhSB2hZ2ALKPnig='	0.045777253806591034	0.09819215536117554	0.0449439212679863	0.011444315	0.00561098	0.0069721565	0.42852277	0.7154	0.44816118	0.07602691650390625
-1	-1	-1	-1	-1	228.0	0.0	0.0	2.6875	0.0	1.203125	33.765625	1.015625	0.015625	0.015625	0.015625	2.1875	0.40625	1.46875	0.140625	0.140625	ROS488_ICAM555_VECad647_placa2__Plate_D_p00_0_E05f07d0.TIF	ROS488_ICAM555_VECad647_placa2__Plate_D_p00_0_E05f07d2.TIF	label.ROS488_ICAM555_VECad647_placa2__Plate_D_p00_0_E05f07d0.TIF	ROS488_ICAM555_VECad647_placa2__Plate_D_p00_0_E05f07d1.TIF	ROS488_ICAM555_VECad647_placa2__Plate_D_p00_0_E05f07d3.TIF	0	0	0	0	0	284	1	1536	1536	1536	1536	1536	284	b'eLvambXDsxntxQ/a+CKnF+9qYJpmYD7aix/UpRrNImm0F0/1SBrtxg+JaBrtxg/6KDKkUhSB2hZ2AMSKni0='	0.0449439212679863	0.08416470140218735	0.04411058872938156	0.016749807	0.0056109875	0.008944318	0.42852277	0.7154	0.44816118	0.08196358382701874
-1	-1	-1	-1	-1	257.0	0.0	0.0	2.65625	0.0	1.203125	41.265625	1.0	0.015625	0.015625	0.015625	2.34375	0.40625	1.453125	0.140625	0.140625	ROS488_ICAM555_VECad647_placa2__Plate_D_p00_0_E05f08d0.TIF	ROS488_ICAM555_VECad647_placa2__Plate_D_p00_0_E05f08d2.TIF	label.ROS488_ICAM555_VECad647_placa2__Plate_D_p00_0_E05f08d0.TIF	ROS488_ICAM555_VECad647_placa2__Plate_D_p00_0_E05f08d1.TIF	ROS488_ICAM555_VECad647_placa2__Plate_D_p00_0_E05f08d3.TIF	0	0	0	0	0	285	1	1536	1536	1536	1536	1536	285	b'eLvambXDsxntxQ/a+CKnF+9qYJpmYDHaix/UpRrNImm0F0/1SBrtxg+JaBrtxg/6KDKkUhSB2hZ2ANaFnjI='	0.045777253806591034	0.08135921508073807	0.0449439212679863	0.022055298	0.0056109875	0.011444308	0.42852277	0.7154	0.44816118	0.08721647659937541
-1	-1	-1	-1	-1	276.0	0.0	0.0	2.75	0.0	1.203125	41.34375	1.0	0.015625	0.015625	0.015625	2.515625	0.390625	1.453125	0.140625	0.15625	ROS488_ICAM555_VECad647_placa2__Plate_D_p00_0_E05f09d0.TIF	ROS488_ICAM555_VECad647_placa2__Plate_D_p00_0_E05f09d2.TIF	label.ROS488_ICAM555_VECad647_placa2__Plate_D_p00_0_E05f09d0.TIF	ROS488_ICAM555_VECad647_placa2__Plate_D_p00_0_E05f09d1.TIF	ROS488_ICAM555_VECad647_placa2__Plate_D_p00_0_E05f09d3.TIF	0	0	0	0	0	286	1	1536	1536	1536	1536	1536	286	b'eLvambXDsxntxQ/a+CKnF+9qYJpmYDnaix/UpRrNImm0F0/1SBrtxg+JaBrtxg/6KDKkUhSB2hZ2AOiAnjc='	0.05024941265583038	0.0897756889462471	0.0449439212679863	0.022055298	0.008416466	0.011444315	0.42852277	0.7154	0.44816118	0.09136094649632771
-1	-1	-1	-1	-1	247.0	0.0	0.0	2.71875	0.0	1.21875	41.859375	1.0	0.015625	0.015625	0.015625	2.359375	0.40625	1.453125	0.140625	0.15625	ROS488_ICAM555_VECad647_placa2__Plate_D_p00_0_E05f10d0.TIF	ROS488_ICAM555_VECad647_placa2__Plate_D_p00_0_E05f10d2.TIF	label.ROS488_ICAM555_VECad647_placa2__Plate_D_p00_0_E05f10d0.TIF	ROS488_ICAM555_VECad647_placa2__Plate_D_p00_0_E05f10d1.TIF	ROS488_ICAM555_VECad647_placa2__Plate_D_p00_0_E05f10d3.TIF	0	0	0	0	0	287	1	1536	1536	1536	1536	1536	287	b'eLvambXDsxntxQ/a+CKnF+9qYJpmONqLH9ylGs0iabQXT/VIGu3GD4loGu3GD/ooMqRSFIHaFnYAWK2eDw=='	0.04047176241874695	0.07855372130870819	0.04411058872938156	0.016749807	0.0056109875	0.010610983	0.42852277	0.7154	0.44816118	0.07782867550849915
-1	-1	-1	-1	-1	217.0	0.0	0.0	2.71875	0.0	1.21875	36.15625	1.0	0.03125	0.015625	0.015625	2.171875	0.40625	1.453125	0.140625	0.140625	ROS488_ICAM555_VECad647_placa2__Plate_D_p00_0_E05f11d0.TIF	ROS488_ICAM555_VECad647_placa2__Plate_D_p00_0_E05f11d2.TIF	label.ROS488_ICAM555_VECad647_placa2__Plate_D_p00_0_E05f11d0.TIF	ROS488_ICAM555_VECad647_placa2__Plate_D_p00_0_E05f11d1.TIF	ROS488_ICAM555_VECad647_placa2__Plate_D_p00_0_E05f11d3.TIF	0	0	0	0	0	288	1	1536	1536	1536	1536	1536	288	b'eLvambXDsxntxQ/a+CKnF+9qYJpmaDjaix/UpRrNImm0F0/1SBrtxg+JaBrtxg/6KDKkUhSB2hZ2AGqonhQ='	0.04130509868264198	0.08416470140218735	0.0449439212679863	0.01508313	0.0056109875	0.0069721565	0.42852277	0.7154	0.44816118	0.07764837642510732
-1	-1	-1	-1	-1	347.0	0.0	0.0	2.71875	0.0	1.203125	44.734375	0.984375	0.015625	0.015625	0.015625	2.734375	0.40625	1.46875	0.140625	0.140625	ROS488_ICAM555_VECad647_placa2__Plate_D_p00_0_E06f00d0.TIF	ROS488_ICAM555_VECad647_placa2__Plate_D_p00_0_E06f00d2.TIF	label.ROS488_ICAM555_VECad647_placa2__Plate_D_p00_0_E06f00d0.TIF	ROS488_ICAM555_VECad647_placa2__Plate_D_p00_0_E06f00d1.TIF	ROS488_ICAM555_VECad647_placa2__Plate_D_p00_0_E06f00d3.TIF	0	0	0	0	0	289	1	1536	1536	1536	1536	1536	289	b'eLvambXDsxntxQ/a+CKnF+9qYDbaix/spRrNImm0F0/1SBrtxg+JaBrtxg/6KDKkUhSB2hZ2AFi3ng8='	0.04130509868264198	0.08135921508073807	0.04941608011722565	0.023721963	0.0056109875	0.015916467	0.42852277	0.7154	0.44816118	0.0758673499027888
-1	-1	-1	-1	-1	430.0	0.0	0.0	2.6875	0.0	1.203125	52.03125	1.015625	0.015625	0.015625	0.015625	3.046875	0.390625	1.4375	0.140625	0.15625	ROS488_ICAM555_VECad647_placa2__Plate_D_p00_0_E06f01d0.TIF	ROS488_ICAM555_VECad647_placa2__Plate_D_p00_0_E06f01d2.TIF	label.ROS488_ICAM555_VECad647_placa2__Plate_D_p00_0_E06f01d0.TIF	ROS488_ICAM555_VECad647_placa2__Plate_D_p00_0_E06f01d1.TIF	ROS488_ICAM555_VECad647_placa2__Plate_D_p00_0_E06f01d3.TIF	0	0	0	0	0	290	1	1536	1536	1536	1536	1536	290	b'eLvambXDsxntxQ/a+CKnF+9qYJZmYDjaix/UpRrNImm0F0/1SBrtxg+JaBrtxg/6KDKkUhSB2hZ2AGqynhQ='	0.04130509868264198	0.08135921508073807	0.04941608011722565	0.028194122	0.0056109875	0.016749807	0.42852277	0.7154	0.44816118	0.07823068896929423
-1	-1	-1	-1	-1	338.0	0.0	0.0	2.71875	0.0	1.21875	45.234375	1.015625	0.03125	0.015625	0.015625	2.828125	0.40625	1.453125	0.15625	0.140625	ROS488_ICAM555_VECad647_placa2__Plate_D_p00_0_E06f02d0.TIF	ROS488_ICAM555_VECad647_placa2__Plate_D_p00_0_E06f02d2.TIF	label.ROS488_ICAM555_VECad647_placa2__Plate_D_p00_0_E06f02d0.TIF	ROS488_ICAM555_VECad647_placa2__Plate_D_p00_0_E06f02d1.TIF	ROS488_ICAM555_VECad647_placa2__Plate_D_p00_0_E06f02d3.TIF	0	0	0	0	0	291	1	1536	1536	1536	1536	1536	291	b'eLvambXDsxntxQ/a+CKnF+9qYJZmYDTaix/UpRrNImm0F0/1SBrtxg+JaBrtxg/6KDKkUhSB2hZ2AHytnhk='	0.04661059007048607	0.08416470140218735	0.04941608011722565	0.028194118	0.008416466	0.015083134	0.42852277	0.7154	0.44816118	0.08595274885495503
-1	-1	-1	-1	-1	387.0	0.0	0.0	2.71875	0.0	1.21875	47.234375	1.015625	0.015625	0.015625	0.015625	2.8125	0.421875	1.453125	0.140625	0.140625	ROS488_ICAM555_VECad647_placa2__Plate_D_p00_0_E06f03d0.TIF	ROS488_ICAM555_VECad647_placa2__Plate_D_p00_0_E06f03d2.TIF	label.ROS488_ICAM555_VECad647_placa2__Plate_D_p00_0_E06f03d0.TIF	ROS488_ICAM555_VECad647_placa2__Plate_D_p00_0_E06f03d1.TIF	ROS488_ICAM555_VECad647_placa2__Plate_D_p00_0_E06f03d3.TIF	0	0	0	0	0	292	1	1536	1536	1536	1536	1536	292	b'eLvambXDsxntxQ/a+CKnF+9qYJZmYDzaix/UpRrNImm0F0/1SBrtxg+JaBrtxg/6KDKkUhSB2hZ2AI6onh4='	0.04661059007048607	0.08416470140218735	0.053888238966464996	0.032666277	0.008416466	0.015083134	0.42852277	0.7154	0.44816118	0.08994516730308533
-1	-1	-1	-1	-1	329.0	0.0	0.0	2.71875	0.0	1.21875	43.984375	1.0	0.015625	0.015625	0.015625	2.734375	0.40625	1.453125	0.15625	0.140625	ROS488_ICAM555_VECad647_placa2__Plate_D_p00_0_E06f04d0.TIF	ROS488_ICAM555_VECad647_placa2__Plate_D_p00_0_E06f04d2.TIF	label.ROS488_ICAM555_VECad647_placa2__Plate_D_p00_0_E06f04d0.TIF	ROS488_ICAM555_VECad647_placa2__Plate_D_p00_0_E06f04d1.TIF	ROS488_ICAM555_VECad647_placa2__Plate_D_p00_0_E06f04d3.TIF	0	0	0	0	0	293	1	1536	1536	1536	1536	1536	293	b'eLvambXDsxntxQ/a+CKnF+9qYJZmYDLaix/UpRrNImm0F0/1SBrtxg+JaBrtxg/6KDKkUhSB2hZ2AKCjniM='	0.05024941265583038	0.09258118271827698	0.05024941265583038	0.024555296	0.00561098	0.014249802	0.42852277	0.7154	0.44816118	0.08648160099983215
-1	-1	-1	-1	-1	393.0	0.0	0.0	2.71875	0.0	1.203125	49.234375	1.03125	0.015625	0.015625	0.015625	2.65625	0.40625	1.453125	0.140625	0.140625	ROS488_ICAM555_VECad647_placa2__Plate_D_p00_0_E06f05d0.TIF	ROS488_ICAM555_VECad647_placa2__Plate_D_p00_0_E06f05d2.TIF	label.ROS488_ICAM555_VECad647_placa2__Plate_D_p00_0_E06f05d0.TIF	ROS488_ICAM555_VECad647_placa2__Plate_D_p00_0_E06f05d1.TIF	ROS488_ICAM555_VECad647_placa2__Plate_D_p00_0_E06f05d3.TIF	0	0	0	0	0	294	1	1536	1536	1536	1536	1536	294	b'eLvambXDsxntxQ/a+CKnF+9qYJZmYDraix/UpRrNImm0F0/1SBrtxg+JaBrtxg/6KDKkUhSB2hZ2ALKenig='	0.04130509868264198	0.08416470140218735	0.04858274757862091	0.022055298	0.0056109875	0.015083142	0.42852277	0.7154	0.44816118	0.07449538012345631
-1	-1	-1	-1	-1	409.0	0.0	0.0	2.734375	0.0	1.21875	45.53125	1.0	0.015625	0.015625	0.015625	2.96875	0.40625	1.453125	0.15625	0.140625	ROS488_ICAM555_VECad647_placa2__Plate_D_p00_0_E06f06d0.TIF	ROS488_ICAM555_VECad647_placa2__Plate_D_p00_0_E06f06d2.TIF	label.ROS488_ICAM555_VECad647_placa2__Plate_D_p00_0_E06f06d0.TIF	ROS488_ICAM555_VECad647_placa2__Plate_D_p00_0_E06f06d1.TIF	ROS488_ICAM555_VECad647_placa2__Plate_D_p00_0_E06f06d3.TIF	0	0	0	0	0	295	1	1536	1536	1536	1536	1536	295	b'eLvambXDsxntxQ/a+CKnF+9qYJZmYDbaix/UpRrNImm0F0/1SBrtxg+JaBrtxg/6KDKkUhSB2hZ2AMSZni0='	0.05024941265583038	0.09258118271827698	0.04941608011722565	0.028194115	0.00561098	0.015916467	0.42852277	0.7154	0.44816118	0.08456673224767049
-1	-1	-1	-1	-1	374.0	0.0	0.0	2.671875	0.0	1.21875	49.1875	1.046875	0.015625	0.015625	0.015625	2.78125	0.40625	1.46875	0.140625	0.15625	ROS488_ICAM555_VECad647_placa2__Plate_D_p00_0_E06f07d0.TIF	ROS488_ICAM555_VECad647_placa2__Plate_D_p00_0_E06f07d2.TIF	label.ROS488_ICAM555_VECad647_placa2__Plate_D_p00_0_E06f07d0.TIF	ROS488_ICAM555_VECad647_placa2__Plate_D_p00_0_E06f07d1.TIF	ROS488_ICAM555_VECad647_placa2__Plate_D_p00_0_E06f07d3.TIF	0	0	0	0	0	296	1	1536	1536	1536	1536	1536	296	b'eLvambXDsxntxQ/a+CKnF+9qYJZmYD7aix/UpRrNImm0F0/1SBrtxg+JaBrtxg/6KDKkUhSB2hZ2ANaUnjI='	0.045777253806591034	0.08697019517421722	0.04858274757862091	0.028194122	0.0056109875	0.015916467	0.42852277	0.7154	0.44816118	0.08352994918823242
-1	-1	-1	-1	-1	389.0	0.0	0.0	2.75	0.0	1.21875	49.734375	1.0	0.015625	0.015625	0.015625	3.109375	0.40625	1.453125	0.140625	0.15625	ROS488_ICAM555_VECad647_placa2__Plate_D_p00_0_E06f08d0.TIF	ROS488_ICAM555_VECad647_placa2__Plate_D_p00_0_E06f08d2.TIF	label.ROS488_ICAM555_VECad647_placa2__Plate_D_p00_0_E06f08d0.TIF	ROS488_ICAM555_VECad647_placa2__Plate_D_p00_0_E06f08d1.TIF	ROS488_ICAM555_VECad647_placa2__Plate_D_p00_0_E06f08d3.TIF	0	0	0	0	0	297	1	1536	1536	1536	1536	1536	297	b'eLvambXDsxntxQ/a+CKnF+9qYJZmYDHaix/UpRrNImm0F0/1SBrtxg+JaBrtxg/6KDKkUhSB2hZ2AOiPnjc='	0.04661059007048607	0.08416470140218735	0.04941608011722565	0.03713843	0.008416466	0.0167498	0.42852277	0.7154	0.44816118	0.08749331037203471
-1	-1	-1	-1	-1	445.0	0.0	0.0	2.671875	0.0	1.203125	57.015625	1.0	0.03125	0.015625	0.015625	3.5	0.40625	1.46875	0.140625	0.15625	ROS488_ICAM555_VECad647_placa2__Plate_D_p00_0_E06f09d0.TIF	ROS488_ICAM555_VECad647_placa2__Plate_D_p00_0_E06f09d2.TIF	label.ROS488_ICAM555_VECad647_placa2__Plate_D_p00_0_E06f09d0.TIF	ROS488_ICAM555_VECad647_placa2__Plate_D_p00_0_E06f09d1.TIF	ROS488_ICAM555_VECad647_placa2__Plate_D_p00_0_E06f09d3.TIF	0	0	0	0	0	298	1	1536	1536	1536	1536	1536	298	b'eLvambXDsxntxQ/a+CKnF+9qYJZmYDnaix/UpRrNImm0F0/1SBrtxg+JaBrtxg/6KDKkUhSB2hZ2APqKnjw='	0.06336039304733276	0.0897756889462471	0.05555490404367447	0.02819413	0.008416466	0.016749807	0.42852277	0.7154	0.44816118	0.09667311112085979
-1	-1	-1	-1	-1	375.0	0.0	0.0	2.703125	0.0	1.21875	57.765625	1.03125	0.015625	0.03125	0.015625	2.78125	0.40625	1.453125	0.15625	0.140625	ROS488_ICAM555_VECad647_placa2__Plate_D_p00_0_E06f10d0.TIF	ROS488_ICAM555_VECad647_placa2__Plate_D_p00_0_E06f10d2.TIF	label.ROS488_ICAM555_VECad647_placa2__Plate_D_p00_0_E06f10d0.TIF	ROS488_ICAM555_VECad647_placa2__Plate_D_p00_0_E06f10d1.TIF	ROS488_ICAM555_VECad647_placa2__Plate_D_p00_0_E06f10d3.TIF	0	0	0	0	0	299	1	1536	1536	1536	1536	1536	299	b'eLvambXDsxntxQ/a+CKnF+9qYJZmONqLH9ylGs0iabQXT/VIGu3GD4loGu3GD/ooMqRSFIHaFnYAareeFA=='	0.0449439212679863	0.08416470140218735	0.04858274757862091	0.027360782	0.008416466	0.015916467	0.42852277	0.7154	0.44816118	0.08211865524450938
-1	-1	-1	-1	-1	355.0	0.0	0.0	2.703125	0.0	1.203125	43.921875	1.015625	0.015625	0.015625	0.015625	2.671875	0.40625	1.453125	0.140625	0.15625	ROS488_ICAM555_VECad647_placa2__Plate_D_p00_0_E06f11d0.TIF	ROS488_ICAM555_VECad647_placa2__Plate_D_p00_0_E06f11d2.TIF	label.ROS488_ICAM555_VECad647_placa2__Plate_D_p00_0_E06f11d0.TIF	ROS488_ICAM555_VECad647_placa2__Plate_D_p00_0_E06f11d1.TIF	ROS488_ICAM555_VECad647_placa2__Plate_D_p00_0_E06f11d3.TIF	0	0	0	0	0	300	1	1536	1536	1536	1536	1536	300	b'eLvambXDsxntxQ/a+CKnF+9qYJZmaDjaix/UpRrNImm0F0/1SBrtxg+JaBrtxg/6KDKkUhSB2hZ2AHyynhk='	0.045777253806591034	0.08416470140218735	0.04858274757862091	0.022055298	0.008416466	0.014249809	0.42852277	0.7154	0.44816118	0.08145967125892639
-1	-1	-1	-1	-1	276.0	0.0	0.0	2.765625	0.0	1.203125	43.75	0.984375	0.015625	0.015625	0.015625	2.421875	0.40625	1.453125	0.140625	0.15625	ROS488_ICAM555_VECad647_placa2__Plate_D_p00_0_E07f00d0.TIF	ROS488_ICAM555_VECad647_placa2__Plate_D_p00_0_E07f00d2.TIF	label.ROS488_ICAM555_VECad647_placa2__Plate_D_p00_0_E07f00d0.TIF	ROS488_ICAM555_VECad647_placa2__Plate_D_p00_0_E07f00d1.TIF	ROS488_ICAM555_VECad647_placa2__Plate_D_p00_0_E07f00d3.TIF	0	0	0	0	0	301	1	1536	1536	1536	1536	1536	301	b'eLvambXDsxntxQ/a+CKnF+9qYD7aix/spRrNImm0F0/1SBrtxg+JaBrtxg/6KDKkUhSB2hZ2AGrBnhQ='	0.04047176241874695	0.07855372130870819	0.04411058872938156	0.021221962	0.0056109875	0.01227764	0.42852277	0.7154	0.44816118	0.07373914619286855
-1	-1	-1	-1	-1	265.0	0.0	0.0	2.6875	0.0	1.203125	38.8125	1.03125	0.015625	0.015625	0.015625	2.390625	0.421875	1.453125	0.140625	0.140625	ROS488_ICAM555_VECad647_placa2__Plate_D_p00_0_E07f01d0.TIF	ROS488_ICAM555_VECad647_placa2__Plate_D_p00_0_E07f01d2.TIF	label.ROS488_ICAM555_VECad647_placa2__Plate_D_p00_0_E07f01d0.TIF	ROS488_ICAM555_VECad647_placa2__Plate_D_p00_0_E07f01d1.TIF	ROS488_ICAM555_VECad647_placa2__Plate_D_p00_0_E07f01d3.TIF	0	0	0	0	0	302	1	1536	1536	1536	1536	1536	302	b'eLvambXDsxntxQ/a+CKnF+9qYJ5mYDjaix/UpRrNImm0F0/1SBrtxg+JaBrtxg/6KDKkUhSB2hZ2AHy8nhk='	0.03963842988014221	0.07855372130870819	0.04411058872938156	0.0167498	0.0056109875	0.011444308	0.42852277	0.7154	0.44816118	0.06973179678122203
-1	-1	-1	-1	-1	216.0	0.0	0.0	2.703125	0.0	1.234375	38.4375	1.03125	0.015625	0.015625	0.015625	2.15625	0.40625	1.46875	0.140625	0.140625	ROS488_ICAM555_VECad647_placa2__Plate_D_p00_0_E07f02d0.TIF	ROS488_ICAM555_VECad647_placa2__Plate_D_p00_0_E07f02d2.TIF	label.ROS488_ICAM555_VECad647_placa2__Plate_D_p00_0_E07f02d0.TIF	ROS488_ICAM555_VECad647_placa2__Plate_D_p00_0_E07f02d1.TIF	ROS488_ICAM555_VECad647_placa2__Plate_D_p00_0_E07f02d3.TIF	0	0	0	0	0	303	1	1536	1536	1536	1536	1536	303	b'eLvambXDsxntxQ/a+CKnF+9qYJ5mYDTaix/UpRrNImm0F0/1SBrtxg+JaBrtxg/6KDKkUhSB2hZ2AI63nh4='	0.04130509868264198	0.07855372130870819	0.04411058872938156	0.015916474	0.008416474	0.008944318	0.42852277	0.7154	0.44816118	0.07705262303352356
-1	-1	-1	-1	-1	240.0	0.0	0.0	2.6875	0.0	1.21875	38.62499999999909	1.0	0.015625	0.03125	0.015625	2.375	0.40625	1.453125	0.15625	0.140625	ROS488_ICAM555_VECad647_placa2__Plate_D_p00_0_E07f03d0.TIF	ROS488_ICAM555_VECad647_placa2__Plate_D_p00_0_E07f03d2.TIF	label.ROS488_ICAM555_VECad647_placa2__Plate_D_p00_0_E07f03d0.TIF	ROS488_ICAM555_VECad647_placa2__Plate_D_p00_0_E07f03d1.TIF	ROS488_ICAM555_VECad647_placa2__Plate_D_p00_0_E07f03d3.TIF	0	0	0	0	0	304	1	1536	1536	1536	1536	1536	304	b'eLvambXDsxntxQ/a+CKnF+9qYJ5mYDzaix/UpRrNImm0F0/1SBrtxg+JaBrtxg/6KDKkUhSB2hZ2AKCyniM='	0.0449439212679863	0.08135921508073807	0.0449439212679863	0.018416476	0.0056109875	0.010610983	0.42852277	0.7154	0.44816118	0.08206674456596375
-1	-1	-1	-1	-1	187.0	0.0	0.0	2.6875	0.0	1.203125	38.95312499999909	1.03125	0.015625	0.015625	0.015625	1.921875	0.40625	1.453125	0.15625	0.15625	ROS488_ICAM555_VECad647_placa2__Plate_D_p00_0_E07f04d0.TIF	ROS488_ICAM555_VECad647_placa2__Plate_D_p00_0_E07f04d2.TIF	label.ROS488_ICAM555_VECad647_placa2__Plate_D_p00_0_E07f04d0.TIF	ROS488_ICAM555_VECad647_placa2__Plate_D_p00_0_E07f04d1.TIF	ROS488_ICAM555_VECad647_placa2__Plate_D_p00_0_E07f04d3.TIF	0	0	0	0	0	305	1	1536	1536	1536	1536	1536	305	b'eLvambXDsxntxQ/a+CKnF+9qYJ5mYDLaix/UpRrNImm0F0/1SBrtxg+JaBrtxg/6KDKkUhSB2hZ2ALKtnig='	0.0449439212679863	0.0897756889462471	0.0449439212679863	0.011444319	0.00561098	0.0069721565	0.42852277	0.7154	0.44816118	0.07317066192626953
-1	-1	-1	-1	-1	240.0	0.0	0.0	2.671875	0.0	1.203125	38.828125	1.03125	0.015625	0.015625	0.03125	2.28125	0.40625	1.453125	0.15625	0.140625	ROS488_ICAM555_VECad647_placa2__Plate_D_p00_0_E07f05d0.TIF	ROS488_ICAM555_VECad647_placa2__Plate_D_p00_0_E07f05d2.TIF	label.ROS488_ICAM555_VECad647_placa2__Plate_D_p00_0_E07f05d0.TIF	ROS488_ICAM555_VECad647_placa2__Plate_D_p00_0_E07f05d1.TIF	ROS488_ICAM555_VECad647_placa2__Plate_D_p00_0_E07f05d3.TIF	0	0	0	0	0	306	1	1536	1536	1536	1536	1536	306	b'eLvambXDsxntxQ/a+CKnF+9qYJ5mYDraix/UpRrNImm0F0/1SBrtxg+JaBrtxg/6KDKkUhSB2hZ2AMSoni0='	0.04047176241874695	0.07855372130870819	0.0449439212679863	0.01591647	0.0056109875	0.010610983	0.42852277	0.7154	0.44816118	0.07289216419061025
-1	-1	-1	-1	-1	235.0	0.0	0.0	2.6875	0.0	1.234375	39.625	1.03125	0.015625	0.015625	0.015625	2.203125	0.40625	1.453125	0.140625	0.140625	ROS488_ICAM555_VECad647_placa2__Plate_D_p00_0_E07f06d0.TIF	ROS488_ICAM555_VECad647_placa2__Plate_D_p00_0_E07f06d2.TIF	label.ROS488_ICAM555_VECad647_placa2__Plate_D_p00_0_E07f06d0.TIF	ROS488_ICAM555_VECad647_placa2__Plate_D_p00_0_E07f06d1.TIF	ROS488_ICAM555_VECad647_placa2__Plate_D_p00_0_E07f06d3.TIF	0	0	0	0	0	307	1	1536	1536	1536	1536	1536	307	b'eLvambXDsxntxQ/a+CKnF+9qYJ5mYDbaix/UpRrNImm0F0/1SBrtxg+JaBrtxg/6KDKkUhSB2hZ2ANajnjI='	0.04047176241874695	0.0897756889462471	0.04411058872938156	0.014249805	0.00561098	0.0069721565	0.42852277	0.7154	0.44816118	0.07099700967470805
-1	-1	-1	-1	-1	246.0	0.0	0.0	2.671875	0.0	1.203125	33.34375	1.015625	0.03125	0.015625	0.015625	2.34375	0.421875	1.453125	0.140625	0.140625	ROS488_ICAM555_VECad647_placa2__Plate_D_p00_0_E07f07d0.TIF	ROS488_ICAM555_VECad647_placa2__Plate_D_p00_0_E07f07d2.TIF	label.ROS488_ICAM555_VECad647_placa2__Plate_D_p00_0_E07f07d0.TIF	ROS488_ICAM555_VECad647_placa2__Plate_D_p00_0_E07f07d1.TIF	ROS488_ICAM555_VECad647_placa2__Plate_D_p00_0_E07f07d3.TIF	0	0	0	0	0	308	1	1536	1536	1536	1536	1536	308	b'eLvambXDsxntxQ/a+CKnF+9qYJ5mYD7aix/UpRrNImm0F0/1SBrtxg+JaBrtxg/6KDKkUhSB2hZ2AOienjc='	0.03963842988014221	0.08135921508073807	0.04411058872938156	0.016749807	0.0056109875	0.010610983	0.42852277	0.7154	0.44816118	0.07441603144009908
-1	-1	-1	-1	-1	304.0	0.0	0.0	2.734375	0.0	1.21875	45.25	0.984375	0.015625	0.015625	0.015625	2.671875	0.421875	1.46875	0.140625	0.15625	ROS488_ICAM555_VECad647_placa2__Plate_D_p00_0_E07f08d0.TIF	ROS488_ICAM555_VECad647_placa2__Plate_D_p00_0_E07f08d2.TIF	label.ROS488_ICAM555_VECad647_placa2__Plate_D_p00_0_E07f08d0.TIF	ROS488_ICAM555_VECad647_placa2__Plate_D_p00_0_E07f08d1.TIF	ROS488_ICAM555_VECad647_placa2__Plate_D_p00_0_E07f08d3.TIF	0	0	0	0	0	309	1	1536	1536	1536	1536	1536	309	b'eLvambXDsxntxQ/a+CKnF+9qYJ5mYDHaix/UpRrNImm0F0/1SBrtxg+JaBrtxg/6KDKkUhSB2hZ2APqZnjw='	0.04130509868264198	0.08135921508073807	0.0449439212679863	0.026527453	0.008416474	0.015083134	0.42852277	0.7154	0.44816118	0.08233516414960225
-1	-1	-1	-1	-1	303.0	0.0	0.0	2.6875	0.0	1.21875	41.859375	1.015625	0.015625	0.015625	0.03125	2.59375	0.40625	1.453125	0.15625	0.140625	ROS488_ICAM555_VECad647_placa2__Plate_D_p00_0_E07f09d0.TIF	ROS488_ICAM555_VECad647_placa2__Plate_D_p00_0_E07f09d2.TIF	label.ROS488_ICAM555_VECad647_placa2__Plate_D_p00_0_E07f09d0.TIF	ROS488_ICAM555_VECad647_placa2__Plate_D_p00_0_E07f09d1.TIF	ROS488_ICAM555_VECad647_placa2__Plate_D_p00_0_E07f09d3.TIF	0	0	0	0	0	310	1	1536	1536	1536	1536	1536	310	b'eLvambXDsxntxQ/a+CKnF+9qYJ5mYDnaix/UpRrNImm0F0/1SBrtxg+JaBrtxg/6KDKkUhSB2hZ2AAyjnkE='	0.0449439212679863	0.08416470140218735	0.0449439212679863	0.018416476	0.008416466	0.011444315	0.42852277	0.7154	0.44816118	0.08049939076105754
-1	-1	-1	-1	-1	267.0	0.0	0.0	2.6875	0.0	1.234375	42.40625	1.015625	0.015625	0.015625	0.015625	2.25	0.40625	1.46875	0.140625	0.140625	ROS488_ICAM555_VECad647_placa2__Plate_D_p00_0_E07f10d0.TIF	ROS488_ICAM555_VECad647_placa2__Plate_D_p00_0_E07f10d2.TIF	label.ROS488_ICAM555_VECad647_placa2__Plate_D_p00_0_E07f10d0.TIF	ROS488_ICAM555_VECad647_placa2__Plate_D_p00_0_E07f10d1.TIF	ROS488_ICAM555_VECad647_placa2__Plate_D_p00_0_E07f10d3.TIF	0	0	0	0	0	311	1	1536	1536	1536	1536	1536	311	b'eLvambXDsxntxQ/a+CKnF+9qYJ5mONqLH9ylGs0iabQXT/VIGu3GD4loGu3GD/ooMqRSFIHaFnYAfMGeGQ=='	0.04047176241874695	0.07574823498725891	0.04411058872938156	0.015083138	0.008416466	0.010610983	0.42852277	0.7154	0.44816118	0.07092690467834473
-1	-1	-1	-1	-1	237.0	0.0	0.0	2.75	0.0	1.203125	35.125	1.015625	0.015625	0.015625	0.015625	2.1875	0.40625	1.453125	0.140625	0.140625	ROS488_ICAM555_VECad647_placa2__Plate_D_p00_0_E07f11d0.TIF	ROS488_ICAM555_VECad647_placa2__Plate_D_p00_0_E07f11d2.TIF	label.ROS488_ICAM555_VECad647_placa2__Plate_D_p00_0_E07f11d0.TIF	ROS488_ICAM555_VECad647_placa2__Plate_D_p00_0_E07f11d1.TIF	ROS488_ICAM555_VECad647_placa2__Plate_D_p00_0_E07f11d3.TIF	0	0	0	0	0	312	1	1536	1536	1536	1536	1536	312	b'eLvambXDsxntxQ/a+CKnF+9qYJ5maDjaix/UpRrNImm0F0/1SBrtxg+JaBrtxg/6KDKkUhSB2hZ2AI68nh4='	0.04130509868264198	0.08416470140218735	0.0449439212679863	0.012277652	0.008416466	0.00977765	0.42852277	0.7154	0.44816118	0.07573596139748891
-1	-1	-1	-1	-1	283.0	0.0	0.0	2.703125	0.0	1.203125	40.46875	1.0	0.03125	0.015625	0.015625	2.515625	0.40625	1.46875	0.140625	0.15625	ROS488_ICAM555_VECad647_placa2__Plate_D_p00_0_E08f00d0.TIF	ROS488_ICAM555_VECad647_placa2__Plate_D_p00_0_E08f00d2.TIF	label.ROS488_ICAM555_VECad647_placa2__Plate_D_p00_0_E08f00d0.TIF	ROS488_ICAM555_VECad647_placa2__Plate_D_p00_0_E08f00d1.TIF	ROS488_ICAM555_VECad647_placa2__Plate_D_p00_0_E08f00d3.TIF	0	0	0	0	0	313	1	1536	1536	1536	1536	1536	313	b'eLvambXDsxntxQ/a+CKnF+9qYDHaix/spRrNImm0F0/1SBrtxg+JaBrtxg/6KDKkUhSB2hZ2AHzLnhk='	0.04130509868264198	0.07855372130870819	0.0449439212679863	0.01758314	0.0056109875	0.011444315	0.42852277	0.7154	0.44816118	0.07116371889909108
-1	-1	-1	-1	-1	256.0	0.0	0.0	2.65625	0.0	1.21875	41.0	1.015625	0.015625	0.015625	0.015625	2.34375	0.421875	1.4375	0.15625	0.140625	ROS488_ICAM555_VECad647_placa2__Plate_D_p00_0_E08f01d0.TIF	ROS488_ICAM555_VECad647_placa2__Plate_D_p00_0_E08f01d2.TIF	label.ROS488_ICAM555_VECad647_placa2__Plate_D_p00_0_E08f01d0.TIF	ROS488_ICAM555_VECad647_placa2__Plate_D_p00_0_E08f01d1.TIF	ROS488_ICAM555_VECad647_placa2__Plate_D_p00_0_E08f01d3.TIF	0	0	0	0	0	314	1	1536	1536	1536	1536	1536	314	b'eLvambXDsxntxQ/a+CKnF+9qYJFmYDjaix/UpRrNImm0F0/1SBrtxg+JaBrtxg/6KDKkUhSB2hZ2AI7Gnh4='	0.04130509868264198	0.07855372130870819	0.0449439212679863	0.016749807	0.0056109875	0.010610983	0.42852277	0.7154	0.44816118	0.07012129823366801
-1	-1	-1	-1	-1	244.0	0.0	0.0	2.6875	0.0	1.21875	39.359375	1.0	0.03125	0.015625	0.015625	2.21875	0.40625	1.453125	0.140625	0.15625	ROS488_ICAM555_VECad647_placa2__Plate_D_p00_0_E08f02d0.TIF	ROS488_ICAM555_VECad647_placa2__Plate_D_p00_0_E08f02d2.TIF	label.ROS488_ICAM555_VECad647_placa2__Plate_D_p00_0_E08f02d0.TIF	ROS488_ICAM555_VECad647_placa2__Plate_D_p00_0_E08f02d1.TIF	ROS488_ICAM555_VECad647_placa2__Plate_D_p00_0_E08f02d3.TIF	0	0	0	0	0	315	1	1536	1536	1536	1536	1536	315	b'eLvambXDsxntxQ/a+CKnF+9qYJFmYDTaix/UpRrNImm0F0/1SBrtxg+JaBrtxg/6KDKkUhSB2hZ2AKDBniM='	0.04130509868264198	0.08135921508073807	0.0449439212679863	0.02038863	0.0056109875	0.010610975	0.42852277	0.7154	0.44816118	0.08120926221211751
-1	-1	-1	-1	-1	212.0	0.0	0.0	2.71875	0.0	1.21875	37.5625	1.015625	0.015625	0.015625	0.015625	2.125	0.40625	1.46875	0.140625	0.140625	ROS488_ICAM555_VECad647_placa2__Plate_D_p00_0_E08f03d0.TIF	ROS488_ICAM555_VECad647_placa2__Plate_D_p00_0_E08f03d2.TIF	label.ROS488_ICAM555_VECad647_placa2__Plate_D_p00_0_E08f03d0.TIF	ROS488_ICAM555_VECad647_placa2__Plate_D_p00_0_E08f03d1.TIF	ROS488_ICAM555_VECad647_placa2__Plate_D_p00_0_E08f03d3.TIF	0	0	0	0	0	316	1	1536	1536	1536	1536	1536	316	b'eLvambXDsxntxQ/a+CKnF+9qYJFmYDzaix/UpRrNImm0F0/1SBrtxg+JaBrtxg/6KDKkUhSB2hZ2ALK8nig='	0.04047176241874695	0.08135921508073807	0.04411058872938156	0.015916474	0.0056109875	0.008944318	0.42852277	0.7154	0.44816118	0.0773556927839915
-1	-1	-1	-1	-1	241.0	0.0	0.0	2.765625	0.0	1.21875	39.890625	1.015625	0.015625	0.03125	0.015625	2.328125	0.421875	1.46875	0.140625	0.15625	ROS488_ICAM555_VECad647_placa2__Plate_D_p00_0_E08f04d0.TIF	ROS488_ICAM555_VECad647_placa2__Plate_D_p00_0_E08f04d2.TIF	label.ROS488_ICAM555_VECad647_placa2__Plate_D_p00_0_E08f04d0.TIF	ROS488_ICAM555_VECad647_placa2__Plate_D_p00_0_E08f04d1.TIF	ROS488_ICAM555_VECad647_placa2__Plate_D_p00_0_E08f04d3.TIF	0	0	0	0	0	317	1	1536	1536	1536	1536	1536	317	b'eLvambXDsxntxQ/a+CKnF+9qYJFmYDLaix/UpRrNImm0F0/1SBrtxg+JaBrtxg/6KDKkUhSB2hZ2AMS3ni0='	0.045777253806591034	0.09258118271827698	0.04858274757862091	0.017583143	0.008416466	0.010610983	0.42852277	0.7154	0.44816118	0.08170215785503387
-1	-1	-1	-1	-1	229.0	0.0	0.0	2.703125	0.0	1.203125	38.53125000000091	1.03125	0.015625	0.03125	0.015625	2.03125	0.421875	1.46875	0.140625	0.15625	ROS488_ICAM555_VECad647_placa2__Plate_D_p00_0_E08f05d0.TIF	ROS488_ICAM555_VECad647_placa2__Plate_D_p00_0_E08f05d2.TIF	label.ROS488_ICAM555_VECad647_placa2__Plate_D_p00_0_E08f05d0.TIF	ROS488_ICAM555_VECad647_placa2__Plate_D_p00_0_E08f05d1.TIF	ROS488_ICAM555_VECad647_placa2__Plate_D_p00_0_E08f05d3.TIF	0	0	0	0	0	318	1	1536	1536	1536	1536	1536	318	b'eLvambXDsxntxQ/a+CKnF+9qYJFmYDraix/UpRrNImm0F0/1SBrtxg+JaBrtxg/6KDKkUhSB2hZ2ANaynjI='	0.03963842988014221	0.08135921508073807	0.04411058872938156	0.010610979	0.0056109875	0.0069721565	0.42852277	0.7154	0.44816118	0.06419997910658519
-1	-1	-1	-1	-1	274.0	0.0	0.0	2.75	0.0	1.234375	38.54687500000091	1.03125	0.03125	0.015625	0.015625	2.40625	0.40625	1.453125	0.140625	0.140625	ROS488_ICAM555_VECad647_placa2__Plate_D_p00_0_E08f06d0.TIF	ROS488_ICAM555_VECad647_placa2__Plate_D_p00_0_E08f06d2.TIF	label.ROS488_ICAM555_VECad647_placa2__Plate_D_p00_0_E08f06d0.TIF	ROS488_ICAM555_VECad647_placa2__Plate_D_p00_0_E08f06d1.TIF	ROS488_ICAM555_VECad647_placa2__Plate_D_p00_0_E08f06d3.TIF	0	0	0	0	0	319	1	1536	1536	1536	1536	1536	319	b'eLvambXDsxntxQ/a+CKnF+9qYJFmYDbaix/UpRrNImm0F0/1SBrtxg+JaBrtxg/6KDKkUhSB2hZ2AOitnjc='	0.045777253806591034	0.09258118271827698	0.04858274757862091	0.016749807	0.00561098	0.010610983	0.42852277	0.7154	0.44816118	0.0782332718372345
-1	-1	-1	-1	-1	282.0	0.0	0.0	2.6875	0.0	1.203125	42.296875	1.1875	0.015625	0.015625	0.015625	2.890625	0.421875	1.484375	0.140625	0.15625	ROS488_ICAM555_VECad647_placa2__Plate_D_p00_0_E08f07d0.TIF	ROS488_ICAM555_VECad647_placa2__Plate_D_p00_0_E08f07d2.TIF	label.ROS488_ICAM555_VECad647_placa2__Plate_D_p00_0_E08f07d0.TIF	ROS488_ICAM555_VECad647_placa2__Plate_D_p00_0_E08f07d1.TIF	ROS488_ICAM555_VECad647_placa2__Plate_D_p00_0_E08f07d3.TIF	0	0	0	0	0	320	1	1536	1536	1536	1536	1536	320	b'eLvambXDsxntxQ/a+CKnF+9qYJFmYD7aix/UpRrNImm0F0/1SBrtxg+JaBrtxg/6KDKkUhSB2hZ2APqonjw='	0.045777253806591034	0.08135921508073807	0.0449439212679863	0.022055298	0.0056109875	0.011444308	0.42852277	0.7154	0.44816118	0.0811353474855423
-1	-1	-1	-1	-1	293.0	0.0	0.0	2.671875	0.0	1.203125	45.140625	1.046875	0.015625	0.015625	0.015625	2.640625	0.453125	1.453125	0.140625	0.171875	ROS488_ICAM555_VECad647_placa2__Plate_D_p00_0_E08f08d0.TIF	ROS488_ICAM555_VECad647_placa2__Plate_D_p00_0_E08f08d2.TIF	label.ROS488_ICAM555_VECad647_placa2__Plate_D_p00_0_E08f08d0.TIF	ROS488_ICAM555_VECad647_placa2__Plate_D_p00_0_E08f08d1.TIF	ROS488_ICAM555_VECad647_placa2__Plate_D_p00_0_E08f08d3.TIF	0	0	0	0	0	321	1	1536	1536	1536	1536	1536	321	b'eLvambXDsxntxQ/a+CKnF+9qYJFmYDHaix/UpRrNImm0F0/1SBrtxg+JaBrtxg/6KDKkUhSB2hZ2AAyynkE='	0.045777253806591034	0.07574823498725891	0.0449439212679863	0.02652745	0.0056109875	0.011444315	0.42852277	0.7154	0.44816118	0.08310007055600484
-1	-1	-1	-1	-1	315.0	0.0	0.0	2.75	0.0	1.234375	42.96875	1.015625	0.015625	0.015625	0.015625	2.671875	0.4375	1.5	0.140625	0.15625	ROS488_ICAM555_VECad647_placa2__Plate_D_p00_0_E08f09d0.TIF	ROS488_ICAM555_VECad647_placa2__Plate_D_p00_0_E08f09d2.TIF	label.ROS488_ICAM555_VECad647_placa2__Plate_D_p00_0_E08f09d0.TIF	ROS488_ICAM555_VECad647_placa2__Plate_D_p00_0_E08f09d1.TIF	ROS488_ICAM555_VECad647_placa2__Plate_D_p00_0_E08f09d3.TIF	0	0	0	0	0	322	1	1536	1536	1536	1536	1536	322	b'eLvambXDsxntxQ/a+CKnF+9qYJFmYDnaix/UpRrNImm0F0/1SBrtxg+JaBrtxg/6KDKkUhSB2hZ2AB6tnkY='	0.045777253806591034	0.08697019517421722	0.04858274757862091	0.02288863	0.008416466	0.011444315	0.42852277	0.7154	0.44816118	0.08297482132911682
-1	-1	-1	-1	-1	255.0	0.0	0.0	2.75	0.0	1.25	44.21875	1.015625	0.015625	0.015625	0.015625	2.15625	0.40625	1.453125	0.15625	0.15625	ROS488_ICAM555_VECad647_placa2__Plate_D_p00_0_E08f10d0.TIF	ROS488_ICAM555_VECad647_placa2__Plate_D_p00_0_E08f10d2.TIF	label.ROS488_ICAM555_VECad647_placa2__Plate_D_p00_0_E08f10d0.TIF	ROS488_ICAM555_VECad647_placa2__Plate_D_p00_0_E08f10d1.TIF	ROS488_ICAM555_VECad647_placa2__Plate_D_p00_0_E08f10d3.TIF	0	0	0	0	0	323	1	1536	1536	1536	1536	1536	323	b'eLvambXDsxntxQ/a+CKnF+9qYJFmONqLH9ylGs0iabQXT/VIGu3GD4loGu3GD/ooMqRSFIHaFnYAjsueHg=='	0.03963842988014221	0.07855372130870819	0.04411058872938156	0.015083138	0.008416466	0.00977765	0.42852277	0.7154	0.44816118	0.06885130206743877
-1	-1	-1	-1	-1	193.0	0.0	0.0	2.703125	0.0	1.21875	32.1875	1.015625	0.015625	0.03125	0.015625	2.0625	0.421875	1.4375	0.140625	0.15625	ROS488_ICAM555_VECad647_placa2__Plate_D_p00_0_E08f11d0.TIF	ROS488_ICAM555_VECad647_placa2__Plate_D_p00_0_E08f11d2.TIF	label.ROS488_ICAM555_VECad647_placa2__Plate_D_p00_0_E08f11d0.TIF	ROS488_ICAM555_VECad647_placa2__Plate_D_p00_0_E08f11d1.TIF	ROS488_ICAM555_VECad647_placa2__Plate_D_p00_0_E08f11d3.TIF	0	0	0	0	0	324	1	1536	1536	1536	1536	1536	324	b'eLvambXDsxntxQ/a+CKnF+9qYJFmaDjaix/UpRrNImm0F0/1SBrtxg+JaBrtxg/6KDKkUhSB2hZ2AKDGniM='	0.04130509868264198	0.08416470140218735	0.0449439212679863	0.012277652	0.008416466	0.0069721565	0.42852277	0.7154	0.44816118	0.07512933512528737
-1	-1	-1	-1	-1	379.0	0.0	0.0	2.71875	0.0	1.203125	46.078125	1.03125	0.015625	0.015625	0.03125	3.234375	0.4375	1.453125	0.140625	0.15625	ROS488_ICAM555_VECad647_placa2__Plate_D_p00_0_E09f00d0.TIF	ROS488_ICAM555_VECad647_placa2__Plate_D_p00_0_E09f00d2.TIF	label.ROS488_ICAM555_VECad647_placa2__Plate_D_p00_0_E09f00d0.TIF	ROS488_ICAM555_VECad647_placa2__Plate_D_p00_0_E09f00d1.TIF	ROS488_ICAM555_VECad647_placa2__Plate_D_p00_0_E09f00d3.TIF	0	0	0	0	0	325	1	1536	1536	1536	1536	1536	325	b'eLvambXDsxntxQ/a+CKnF+9qYDnaix/spRrNImm0F0/1SBrtxg+JaBrtxg/6KDKkUhSB2hZ2AI7Vnh4='	0.0449439212679863	0.07855372130870819	0.04941608011722565	0.028194122	0.0056109875	0.0195553	0.42852277	0.7154	0.44816118	0.07774968445301056
-1	-1	-1	-1	-1	364.0	0.0	0.0	2.765625	0.0	1.25	49.890625	1.03125	0.03125	0.015625	0.015625	3.109375	0.40625	1.46875	0.15625	0.15625	ROS488_ICAM555_VECad647_placa2__Plate_D_p00_0_E09f01d0.TIF	ROS488_ICAM555_VECad647_placa2__Plate_D_p00_0_E09f01d2.TIF	label.ROS488_ICAM555_VECad647_placa2__Plate_D_p00_0_E09f01d0.TIF	ROS488_ICAM555_VECad647_placa2__Plate_D_p00_0_E09f01d1.TIF	ROS488_ICAM555_VECad647_placa2__Plate_D_p00_0_E09f01d3.TIF	0	0	0	0	0	326	1	1536	1536	1536	1536	1536	326	b'eLvambXDsxntxQ/a+CKnF+9qYJlmYDjaix/UpRrNImm0F0/1SBrtxg+JaBrtxg/6KDKkUhSB2hZ2AKDQniM='	0.045777253806591034	0.07574823498725891	0.04941608011722565	0.032666277	0.0056109875	0.016749807	0.42852277	0.7154	0.44816118	0.08065975209077199
-1	-1	-1	-1	-1	264.0	0.0	0.0	2.765625	0.0	1.21875	45.5	1.0	0.03125	0.015625	0.015625	2.859375	0.4375	1.46875	0.15625	0.15625	ROS488_ICAM555_VECad647_placa2__Plate_D_p00_0_E09f02d0.TIF	ROS488_ICAM555_VECad647_placa2__Plate_D_p00_0_E09f02d2.TIF	label.ROS488_ICAM555_VECad647_placa2__Plate_D_p00_0_E09f02d0.TIF	ROS488_ICAM555_VECad647_placa2__Plate_D_p00_0_E09f02d1.TIF	ROS488_ICAM555_VECad647_placa2__Plate_D_p00_0_E09f02d3.TIF	0	0	0	0	0	327	1	1536	1536	1536	1536	1536	327	b'eLvambXDsxntxQ/a+CKnF+9qYJlmYDTaix/UpRrNImm0F0/1SBrtxg+JaBrtxg/6KDKkUhSB2hZ2ALLLnig='	0.04661059007048607	0.08135921508073807	0.04941608011722565	0.031832945	0.0056109875	0.015916474	0.42852277	0.7154	0.44816118	0.08711600303649902
-1	-1	-1	-1	-1	329.0	0.0	0.0	2.75	0.0	1.25	48.0625	1.0	0.03125	0.015625	0.015625	3.125	0.40625	1.453125	0.140625	0.15625	ROS488_ICAM555_VECad647_placa2__Plate_D_p00_0_E09f03d0.TIF	ROS488_ICAM555_VECad647_placa2__Plate_D_p00_0_E09f03d2.TIF	label.ROS488_ICAM555_VECad647_placa2__Plate_D_p00_0_E09f03d0.TIF	ROS488_ICAM555_VECad647_placa2__Plate_D_p00_0_E09f03d1.TIF	ROS488_ICAM555_VECad647_placa2__Plate_D_p00_0_E09f03d3.TIF	0	0	0	0	0	328	1	1536	1536	1536	1536	1536	328	b'eLvambXDsxntxQ/a+CKnF+9qYJlmYDzaix/UpRrNImm0F0/1SBrtxg+JaBrtxg/6KDKkUhSB2hZ2AMTGni0='	0.05108274519443512	0.07855372130870819	0.04941608011722565	0.0388051	0.0056109875	0.017583132	0.42852277	0.7154	0.44816118	0.095384548107783
-1	-1	-1	-1	-1	271.0	0.0	0.0	2.75	0.0	1.21875	51.3125	1.015625	0.015625	0.015625	0.015625	2.875	0.40625	1.46875	0.140625	0.15625	ROS488_ICAM555_VECad647_placa2__Plate_D_p00_0_E09f04d0.TIF	ROS488_ICAM555_VECad647_placa2__Plate_D_p00_0_E09f04d2.TIF	label.ROS488_ICAM555_VECad647_placa2__Plate_D_p00_0_E09f04d0.TIF	ROS488_ICAM555_VECad647_placa2__Plate_D_p00_0_E09f04d1.TIF	ROS488_ICAM555_VECad647_placa2__Plate_D_p00_0_E09f04d3.TIF	0	0	0	0	0	329	1	1536	1536	1536	1536	1536	329	b'eLvambXDsxntxQ/a+CKnF+9qYJlmYDLaix/UpRrNImm0F0/1SBrtxg+JaBrtxg/6KDKkUhSB2hZ2ANbBnjI='	0.05024941265583038	0.0897756889462471	0.04941608011722565	0.028194122	0.00561098	0.015083134	0.42852277	0.7154	0.44816118	0.08849106232325236
-1	-1	-1	-1	-1	319.0	0.0	0.0	2.703125	0.0	1.21875	50.953125	1.0	0.015625	0.015625	0.015625	3.0625	0.40625	1.453125	0.140625	0.15625	ROS488_ICAM555_VECad647_placa2__Plate_D_p00_0_E09f05d0.TIF	ROS488_ICAM555_VECad647_placa2__Plate_D_p00_0_E09f05d2.TIF	label.ROS488_ICAM555_VECad647_placa2__Plate_D_p00_0_E09f05d0.TIF	ROS488_ICAM555_VECad647_placa2__Plate_D_p00_0_E09f05d1.TIF	ROS488_ICAM555_VECad647_placa2__Plate_D_p00_0_E09f05d3.TIF	0	0	0	0	0	330	1	1536	1536	1536	1536	1536	330	b'eLvambXDsxntxQ/a+CKnF+9qYJlmYDraix/UpRrNImm0F0/1SBrtxg+JaBrtxg/6KDKkUhSB2hZ2AOi8njc='	0.045777253806591034	0.08135921508073807	0.05024941265583038	0.028194118	0.0056109875	0.017583132	0.42852277	0.7154	0.44816118	0.07792936265468597
-1	-1	-1	-1	-1	360.0	0.0	0.0	2.75	0.0	1.21875	54.21875	1.0625	0.015625	0.015625	0.015625	3.34375	0.4375	1.453125	0.15625	0.140625	ROS488_ICAM555_VECad647_placa2__Plate_D_p00_0_E09f06d0.TIF	ROS488_ICAM555_VECad647_placa2__Plate_D_p00_0_E09f06d2.TIF	label.ROS488_ICAM555_VECad647_placa2__Plate_D_p00_0_E09f06d0.TIF	ROS488_ICAM555_VECad647_placa2__Plate_D_p00_0_E09f06d1.TIF	ROS488_ICAM555_VECad647_placa2__Plate_D_p00_0_E09f06d3.TIF	0	0	0	0	0	331	1	1536	1536	1536	1536	1536	331	b'eLvambXDsxntxQ/a+CKnF+9qYJlmYDbaix/UpRrNImm0F0/1SBrtxg+JaBrtxg/6KDKkUhSB2hZ2APq3njw='	0.05024941265583038	0.0897756889462471	0.05024941265583038	0.033499602	0.00561098	0.019555293	0.42852277	0.7154	0.44816118	0.08744305372238159
-1	-1	-1	-1	-1	378.0	0.0	0.0	2.765625	0.0	1.265625	46.015625	1.046875	0.015625	0.015625	0.015625	3.203125	0.40625	1.453125	0.140625	0.140625	ROS488_ICAM555_VECad647_placa2__Plate_D_p00_0_E09f07d0.TIF	ROS488_ICAM555_VECad647_placa2__Plate_D_p00_0_E09f07d2.TIF	label.ROS488_ICAM555_VECad647_placa2__Plate_D_p00_0_E09f07d0.TIF	ROS488_ICAM555_VECad647_placa2__Plate_D_p00_0_E09f07d1.TIF	ROS488_ICAM555_VECad647_placa2__Plate_D_p00_0_E09f07d3.TIF	0	0	0	0	0	332	1	1536	1536	1536	1536	1536	332	b'eLvambXDsxntxQ/a+CKnF+9qYJlmYD7aix/UpRrNImm0F0/1SBrtxg+JaBrtxg/6KDKkUhSB2hZ2AAzBnkE='	0.05108274519443512	0.08135921508073807	0.05024941265583038	0.03516628	0.0056109875	0.01758314	0.42852277	0.7154	0.44816118	0.09122879306475322
-1	-1	-1	-1	-1	366.0	0.0	0.0	2.75	0.0	1.234375	49.625	1.015625	0.015625	0.015625	0.015625	3.140625	0.421875	1.453125	0.140625	0.15625	ROS488_ICAM555_VECad647_placa2__Plate_D_p00_0_E09f08d0.TIF	ROS488_ICAM555_VECad647_placa2__Plate_D_p00_0_E09f08d2.TIF	label.ROS488_ICAM555_VECad647_placa2__Plate_D_p00_0_E09f08d0.TIF	ROS488_ICAM555_VECad647_placa2__Plate_D_p00_0_E09f08d1.TIF	ROS488_ICAM555_VECad647_placa2__Plate_D_p00_0_E09f08d3.TIF	0	0	0	0	0	333	1	1536	1536	1536	1536	1536	333	b'eLvambXDsxntxQ/a+CKnF+9qYJlmYDHaix/UpRrNImm0F0/1SBrtxg+JaBrtxg/6KDKkUhSB2hZ2AB68nkY='	0.05108274519443512	0.08135921508073807	0.04941608011722565	0.037971765	0.0056109875	0.0167498	0.42852277	0.7154	0.44816118	0.09411070744196574
-1	-1	-1	-1	-1	358.0	0.0	0.0	2.71875	0.0	1.21875	52.328125	1.015625	0.015625	0.015625	0.015625	3.28125	0.40625	1.46875	0.140625	0.15625	ROS488_ICAM555_VECad647_placa2__Plate_D_p00_0_E09f09d0.TIF	ROS488_ICAM555_VECad647_placa2__Plate_D_p00_0_E09f09d2.TIF	label.ROS488_ICAM555_VECad647_placa2__Plate_D_p00_0_E09f09d0.TIF	ROS488_ICAM555_VECad647_placa2__Plate_D_p00_0_E09f09d1.TIF	ROS488_ICAM555_VECad647_placa2__Plate_D_p00_0_E09f09d3.TIF	0	0	0	0	0	334	1	1536	1536	1536	1536	1536	334	b'eLvambXDsxntxQ/a+CKnF+9qYJlmYDnaix/UpRrNImm0F0/1SBrtxg+JaBrtxg/6KDKkUhSB2hZ2ADC3nks='	0.056388236582279205	0.08416470140218735	0.053888238966464996	0.038805082	0.008416466	0.020388626	0.42852277	0.7154	0.44816118	0.0981501837571462
-1	-1	-1	-1	-1	348.0	0.0	0.0	2.796875	0.0	1.28125	47.953125	1.015625	0.015625	0.015625	0.015625	3.15625	0.4375	1.5	0.15625	0.15625	ROS488_ICAM555_VECad647_placa2__Plate_D_p00_0_E09f10d0.TIF	ROS488_ICAM555_VECad647_placa2__Plate_D_p00_0_E09f10d2.TIF	label.ROS488_ICAM555_VECad647_placa2__Plate_D_p00_0_E09f10d0.TIF	ROS488_ICAM555_VECad647_placa2__Plate_D_p00_0_E09f10d1.TIF	ROS488_ICAM555_VECad647_placa2__Plate_D_p00_0_E09f10d3.TIF	0	0	0	0	0	335	1	1536	1536	1536	1536	1536	335	b'eLvambXDsxntxQ/a+CKnF+9qYJlmONqLH9ylGs0iabQXT/VIGu3GD4loGu3GD/ooMqRSFIHaFnYAoNWeIw=='	0.045777253806591034	0.07855372130870819	0.04941608011722565	0.032666277	0.008416466	0.01758314	0.42852277	0.7154	0.44816118	0.08529624342918396
-1	-1	-1	-1	-1	280.0	0.0	0.0	2.671875	0.0	1.203125	37.6875	1.03125	0.015625	0.015625	0.015625	2.578125	0.4375	1.46875	0.140625	0.140625	ROS488_ICAM555_VECad647_placa2__Plate_D_p00_0_E09f11d0.TIF	ROS488_ICAM555_VECad647_placa2__Plate_D_p00_0_E09f11d2.TIF	label.ROS488_ICAM555_VECad647_placa2__Plate_D_p00_0_E09f11d0.TIF	ROS488_ICAM555_VECad647_placa2__Plate_D_p00_0_E09f11d1.TIF	ROS488_ICAM555_VECad647_placa2__Plate_D_p00_0_E09f11d3.TIF	0	0	0	0	0	336	1	1536	1536	1536	1536	1536	336	b'eLvambXDsxntxQ/a+CKnF+9qYJlmaDjaix/UpRrNImm0F0/1SBrtxg+JaBrtxg/6KDKkUhSB2hZ2ALLQnig='	0.045777253806591034	0.08416470140218735	0.04858274757862091	0.017583143	0.008416466	0.010610983	0.42852277	0.7154	0.44816118	0.07969018320242564
-1	-1	-1	-1	-1	212.0	0.0	0.0	2.6875	0.0	1.21875	39.265625	1.03125	0.03125	0.015625	0.015625	2.203125	0.4375	1.484375	0.140625	0.15625	ROS488_ICAM555_VECad647_placa2__Plate_D_p00_0_E10f00d0.TIF	ROS488_ICAM555_VECad647_placa2__Plate_D_p00_0_E10f00d2.TIF	label.ROS488_ICAM555_VECad647_placa2__Plate_D_p00_0_E10f00d0.TIF	ROS488_ICAM555_VECad647_placa2__Plate_D_p00_0_E10f00d1.TIF	ROS488_ICAM555_VECad647_placa2__Plate_D_p00_0_E10f00d3.TIF	0	0	0	0	0	337	1	1536	1536	1536	1536	1536	337	b'eLvambXDsxntxQ/a+CKnF+9qaDDaix/spRrNImm0F0/1SBrtxg+JaBrtxg/6KDKkUhSB2hZ2AP57nfY='	0.04047176241874695	0.07574823498725891	0.043277256190776825	0.015916467	0.0056109875	0.00977765	0.42852277	0.7154	0.44816118	0.07348716259002686
-1	-1	-1	-1	-1	189.0	0.0	0.0	2.6875	0.0	1.21875	35.828125	1.03125	0.015625	0.015625	0.015625	1.890625	0.421875	1.5	0.140625	0.140625	ROS488_ICAM555_VECad647_placa2__Plate_D_p00_0_E10f01d0.TIF	ROS488_ICAM555_VECad647_placa2__Plate_D_p00_0_E10f01d2.TIF	label.ROS488_ICAM555_VECad647_placa2__Plate_D_p00_0_E10f01d0.TIF	ROS488_ICAM555_VECad647_placa2__Plate_D_p00_0_E10f01d1.TIF	ROS488_ICAM555_VECad647_placa2__Plate_D_p00_0_E10f01d3.TIF	0	0	0	0	0	338	1	1536	1536	1536	1536	1536	338	b'eLvambXDsxntxQ/a+CKnF+9qaJBmYDjaix/UpRrNImm0F0/1SBrtxg+JaBrtxg/6KDKkUhSB2hZ2ABCFnfs='	0.03963842988014221	0.07574823498725891	0.043277256190776825	0.010610979	0.00561098	0.006138824	0.42852277	0.7154	0.44816118	0.06841268638769786
-1	-1	-1	-1	-1	176.0	0.0	0.0	2.765625	0.0	1.25	31.40625	1.03125	0.015625	0.015625	0.015625	1.828125	0.40625	1.484375	0.140625	0.140625	ROS488_ICAM555_VECad647_placa2__Plate_D_p00_0_E10f02d0.TIF	ROS488_ICAM555_VECad647_placa2__Plate_D_p00_0_E10f02d2.TIF	label.ROS488_ICAM555_VECad647_placa2__Plate_D_p00_0_E10f02d0.TIF	ROS488_ICAM555_VECad647_placa2__Plate_D_p00_0_E10f02d1.TIF	ROS488_ICAM555_VECad647_placa2__Plate_D_p00_0_E10f02d3.TIF	0	0	0	0	0	339	1	1536	1536	1536	1536	1536	339	b'eLvambXDsxntxQ/a+CKnF+9qaJBmYDTaix/UpRrNImm0F0/1SBrtxg+JaBrtxg/6KDKkUhSB2hZ2ACKAngA='	0.04130509868264198	0.07855372130870819	0.043277256190776825	0.011444315	0.0056109875	0.006138824	0.42852277	0.7154	0.44816118	0.07845239341259003
-1	-1	-1	-1	-1	210.0	0.0	0.0	2.671875	0.0	1.203125	31.859375	1.078125	0.015625	0.015625	0.015625	2.1875	0.4375	1.484375	0.15625	0.15625	ROS488_ICAM555_VECad647_placa2__Plate_D_p00_0_E10f03d0.TIF	ROS488_ICAM555_VECad647_placa2__Plate_D_p00_0_E10f03d2.TIF	label.ROS488_ICAM555_VECad647_placa2__Plate_D_p00_0_E10f03d0.TIF	ROS488_ICAM555_VECad647_placa2__Plate_D_p00_0_E10f03d1.TIF	ROS488_ICAM555_VECad647_placa2__Plate_D_p00_0_E10f03d3.TIF	0	0	0	0	0	340	1	1536	1536	1536	1536	1536	340	b'eLvambXDsxntxQ/a+CKnF+9qaJBmYDzaix/UpRrNImm0F0/1SBrtxg+JaBrtxg/6KDKkUhSB2hZ2ADR7ngU='	0.0449439212679863	0.07855372130870819	0.04411058872938156	0.01508313	0.0056109875	0.008944318	0.42852277	0.7154	0.44816118	0.08626323938369751
-1	-1	-1	-1	-1	193.0	0.0	0.0	2.703125	0.0	1.21875	38.671875	1.046875	0.03125	0.015625	0.015625	2.015625	0.421875	1.484375	0.140625	0.171875	ROS488_ICAM555_VECad647_placa2__Plate_D_p00_0_E10f04d0.TIF	ROS488_ICAM555_VECad647_placa2__Plate_D_p00_0_E10f04d2.TIF	label.ROS488_ICAM555_VECad647_placa2__Plate_D_p00_0_E10f04d0.TIF	ROS488_ICAM555_VECad647_placa2__Plate_D_p00_0_E10f04d1.TIF	ROS488_ICAM555_VECad647_placa2__Plate_D_p00_0_E10f04d3.TIF	0	0	0	0	0	341	1	1536	1536	1536	1536	1536	341	b'eLvambXDsxntxQ/a+CKnF+9qaJBmYDLaix/UpRrNImm0F0/1SBrtxg+JaBrtxg/6KDKkUhSB2hZ2AEZ2ngo='	0.0449439212679863	0.0897756889462471	0.0449439212679863	0.011444319	0.00561098	0.0069721565	0.42852277	0.7154	0.44816118	0.08152424295743306
-1	-1	-1	-1	-1	230.0	0.0	0.0	2.75	0.0	1.234375	30.5	1.0625	0.03125	0.015625	0.03125	2.0625	0.453125	1.5	0.15625	0.171875	ROS488_ICAM555_VECad647_placa2__Plate_D_p00_0_E10f05d0.TIF	ROS488_ICAM555_VECad647_placa2__Plate_D_p00_0_E10f05d2.TIF	label.ROS488_ICAM555_VECad647_placa2__Plate_D_p00_0_E10f05d0.TIF	ROS488_ICAM555_VECad647_placa2__Plate_D_p00_0_E10f05d1.TIF	ROS488_ICAM555_VECad647_placa2__Plate_D_p00_0_E10f05d3.TIF	0	0	0	0	0	342	1	1536	1536	1536	1536	1536	342	b'eLvambXDsxntxQ/a+CKnF+9qaJBmYDraix/UpRrNImm0F0/1SBrtxg+JaBrtxg/6KDKkUhSB2hZ2AFhxng8='	0.04047176241874695	0.08416470140218735	0.04411058872938156	0.010610983	0.0056109875	0.006138824	0.42852277	0.7154	0.44816118	0.06965164343516032
-1	-1	-1	-1	-1	202.0	0.0	0.0	2.734375	0.0	1.234375	34.96875	1.03125	0.015625	0.03125	0.015625	2.0	0.40625	1.453125	0.140625	0.15625	ROS488_ICAM555_VECad647_placa2__Plate_D_p00_0_E10f06d0.TIF	ROS488_ICAM555_VECad647_placa2__Plate_D_p00_0_E10f06d2.TIF	label.ROS488_ICAM555_VECad647_placa2__Plate_D_p00_0_E10f06d0.TIF	ROS488_ICAM555_VECad647_placa2__Plate_D_p00_0_E10f06d1.TIF	ROS488_ICAM555_VECad647_placa2__Plate_D_p00_0_E10f06d3.TIF	0	0	0	0	0	343	1	1536	1536	1536	1536	1536	343	b'eLvambXDsxntxQ/a+CKnF+9qaJBmYDbaix/UpRrNImm0F0/1SBrtxg+JaBrtxg/6KDKkUhSB2hZ2AGpsnhQ='	0.0449439212679863	0.0897756889462471	0.0449439212679863	0.012277652	0.00561098	0.0069721565	0.42852277	0.7154	0.44816118	0.07849475244681041
-1	-1	-1	-1	-1	207.0	0.0	0.0	2.703125	0.0	1.21875	32.125	1.03125	0.03125	0.015625	0.015625	1.875	0.421875	1.484375	0.140625	0.171875	ROS488_ICAM555_VECad647_placa2__Plate_D_p00_0_E10f07d0.TIF	ROS488_ICAM555_VECad647_placa2__Plate_D_p00_0_E10f07d2.TIF	label.ROS488_ICAM555_VECad647_placa2__Plate_D_p00_0_E10f07d0.TIF	ROS488_ICAM555_VECad647_placa2__Plate_D_p00_0_E10f07d1.TIF	ROS488_ICAM555_VECad647_placa2__Plate_D_p00_0_E10f07d3.TIF	0	0	0	0	0	344	1	1536	1536	1536	1536	1536	344	b'eLvambXDsxntxQ/a+CKnF+9qaJBmYD7aix/UpRrNImm0F0/1SBrtxg+JaBrtxg/6KDKkUhSB2hZ2AHxnnhk='	0.04047176241874695	0.07855372130870819	0.043277256190776825	0.014249805	0.0056109875	0.006138824	0.42852277	0.7154	0.44816118	0.07471014062563579
-1	-1	-1	-1	-1	228.0	0.0	0.0	2.734375	0.0	1.234375	36.125	1.046875	0.015625	0.03125	0.015625	2.359375	0.4375	1.5	0.15625	0.15625	ROS488_ICAM555_VECad647_placa2__Plate_D_p00_0_E10f08d0.TIF	ROS488_ICAM555_VECad647_placa2__Plate_D_p00_0_E10f08d2.TIF	label.ROS488_ICAM555_VECad647_placa2__Plate_D_p00_0_E10f08d0.TIF	ROS488_ICAM555_VECad647_placa2__Plate_D_p00_0_E10f08d1.TIF	ROS488_ICAM555_VECad647_placa2__Plate_D_p00_0_E10f08d3.TIF	0	0	0	0	0	345	1	1536	1536	1536	1536	1536	345	b'eLvambXDsxntxQ/a+CKnF+9qaJBmYDHaix/UpRrNImm0F0/1SBrtxg+JaBrtxg/6KDKkUhSB2hZ2AI5inh4='	0.04130509868264198	0.07855372130870819	0.043277256190776825	0.015916474	0.0056109875	0.00977765	0.42852277	0.7154	0.44816118	0.08308927218119304
-1	-1	-1	-1	-1	216.0	0.0	0.0	2.734375	0.0	1.25	35.421875	1.015625	0.015625	0.015625	0.015625	2.140625	0.40625	1.4375	0.15625	0.15625	ROS488_ICAM555_VECad647_placa2__Plate_D_p00_0_E10f09d0.TIF	ROS488_ICAM555_VECad647_placa2__Plate_D_p00_0_E10f09d2.TIF	label.ROS488_ICAM555_VECad647_placa2__Plate_D_p00_0_E10f09d0.TIF	ROS488_ICAM555_VECad647_placa2__Plate_D_p00_0_E10f09d1.TIF	ROS488_ICAM555_VECad647_placa2__Plate_D_p00_0_E10f09d3.TIF	0	0	0	0	0	346	1	1536	1536	1536	1536	1536	346	b'eLvambXDsxntxQ/a+CKnF+9qaJBmYDnaix/UpRrNImm0F0/1SBrtxg+JaBrtxg/6KDKkUhSB2hZ2AKBdniM='	0.04130509868264198	0.08135921508073807	0.04411058872938156	0.01508313	0.0056109875	0.00977765	0.42852277	0.7154	0.44816118	0.08484521508216858
-1	-1	-1	-1	-1	210.0	0.0	0.0	2.734375	0.0	1.234375	33.671875	1.015625	0.015625	0.015625	0.03125	2.0625	0.40625	1.46875	0.140625	0.15625	ROS488_ICAM555_VECad647_placa2__Plate_D_p00_0_E10f10d0.TIF	ROS488_ICAM555_VECad647_placa2__Plate_D_p00_0_E10f10d2.TIF	label.ROS488_ICAM555_VECad647_placa2__Plate_D_p00_0_E10f10d0.TIF	ROS488_ICAM555_VECad647_placa2__Plate_D_p00_0_E10f10d1.TIF	ROS488_ICAM555_VECad647_placa2__Plate_D_p00_0_E10f10d3.TIF	0	0	0	0	0	347	1	1536	1536	1536	1536	1536	347	b'eLvambXDsxntxQ/a+CKnF+9qaJBmONqLH9ylGs0iabQXT/VIGu3GD4loGu3GD/ooMqRSFIHaFnYAEIqd+w=='	0.03963842988014221	0.07574823498725891	0.043277256190776825	0.014249805	0.0056109875	0.006138824	0.42852277	0.7154	0.44816118	0.0755278617143631
-1	-1	-1	-1	-1	150.0	0.0	0.0	2.71875	0.0	1.21875	30.1875	1.046875	0.015625	0.015625	0.015625	1.859375	0.421875	1.453125	0.140625	0.15625	ROS488_ICAM555_VECad647_placa2__Plate_D_p00_0_E10f11d0.TIF	ROS488_ICAM555_VECad647_placa2__Plate_D_p00_0_E10f11d2.TIF	label.ROS488_ICAM555_VECad647_placa2__Plate_D_p00_0_E10f11d0.TIF	ROS488_ICAM555_VECad647_placa2__Plate_D_p00_0_E10f11d1.TIF	ROS488_ICAM555_VECad647_placa2__Plate_D_p00_0_E10f11d3.TIF	0	0	0	0	0	348	1	1536	1536	1536	1536	1536	348	b'eLvambXDsxntxQ/a+CKnF+9qaJBmaDjaix/UpRrNImm0F0/1SBrtxg+JaBrtxg/6KDKkUhSB2hZ2ACKFngA='	0.04047176241874695	0.08135921508073807	0.043277256190776825	0.010610983	0.0056109875	0.006138824	0.42852277	0.7154	0.44816118	0.07725830376148224
-1	-1	-1	-1	-1	361.0	0.0	0.0	2.703125	0.0	1.234375	42.40625	1.0625	0.015625	0.03125	0.015625	3.078125	0.4375	1.453125	0.140625	0.140625	ROS488_ICAM555_VECad647_placa2__Plate_D_p00_0_E11f00d0.TIF	ROS488_ICAM555_VECad647_placa2__Plate_D_p00_0_E11f00d2.TIF	label.ROS488_ICAM555_VECad647_placa2__Plate_D_p00_0_E11f00d0.TIF	ROS488_ICAM555_VECad647_placa2__Plate_D_p00_0_E11f00d1.TIF	ROS488_ICAM555_VECad647_placa2__Plate_D_p00_0_E11f00d3.TIF	0	0	0	0	0	349	1	1536	1536	1536	1536	1536	349	b'eLvambXDsxntxQ/a+CKnF+9qaDjaix/spRrNImm0F0/1SBrtxg+JaBrtxg/6KDKkUhSB2hZ2ABCUnfs='	0.0449439212679863	0.07855372130870819	0.0449439212679863	0.028194122	0.008416474	0.015916474	0.42852277	0.7154	0.44816118	0.0796650101741155
-1	-1	-1	-1	-1	374.0	0.0	0.0	2.71875	0.0	1.21875	46.359375	1.03125	0.015625	0.015625	0.03125	3.28125	0.4375	1.46875	0.15625	0.15625	ROS488_ICAM555_VECad647_placa2__Plate_D_p00_0_E11f01d0.TIF	ROS488_ICAM555_VECad647_placa2__Plate_D_p00_0_E11f01d2.TIF	label.ROS488_ICAM555_VECad647_placa2__Plate_D_p00_0_E11f01d0.TIF	ROS488_ICAM555_VECad647_placa2__Plate_D_p00_0_E11f01d1.TIF	ROS488_ICAM555_VECad647_placa2__Plate_D_p00_0_E11f01d3.TIF	0	0	0	0	0	350	1	1536	1536	1536	1536	1536	350	b'eLvambXDsxntxQ/a+CKnF+9qaJhmYDjaix/UpRrNImm0F0/1SBrtxg+JaBrtxg/6KDKkUhSB2hZ2ACKPngA='	0.0449439212679863	0.07855372130870819	0.04858274757862091	0.031832945	0.0056109875	0.015916474	0.42852277	0.7154	0.44816118	0.08052075902620952
-1	-1	-1	-1	-1	344.0	0.0	0.0	2.765625	0.0	1.234375	49.734375	1.03125	0.015625	0.015625	0.015625	2.9375	0.421875	1.5	0.15625	0.171875	ROS488_ICAM555_VECad647_placa2__Plate_D_p00_0_E11f02d0.TIF	ROS488_ICAM555_VECad647_placa2__Plate_D_p00_0_E11f02d2.TIF	label.ROS488_ICAM555_VECad647_placa2__Plate_D_p00_0_E11f02d0.TIF	ROS488_ICAM555_VECad647_placa2__Plate_D_p00_0_E11f02d1.TIF	ROS488_ICAM555_VECad647_placa2__Plate_D_p00_0_E11f02d3.TIF	0	0	0	0	0	351	1	1536	1536	1536	1536	1536	351	b'eLvambXDsxntxQ/a+CKnF+9qaJhmYDTaix/UpRrNImm0F0/1SBrtxg+JaBrtxg/6KDKkUhSB2hZ2ADSKngU='	0.04661059007048607	0.08416470140218735	0.04858274757862091	0.03797176	0.008416466	0.015916474	0.42852277	0.7154	0.44816118	0.09407493472099304
-1	-1	-1	-1	-1	318.0	0.0	0.0	2.71875	0.0	1.21875	43.265625	1.015625	0.015625	0.015625	0.015625	2.75	0.421875	1.453125	0.15625	0.140625	ROS488_ICAM555_VECad647_placa2__Plate_D_p00_0_E11f03d0.TIF	ROS488_ICAM555_VECad647_placa2__Plate_D_p00_0_E11f03d2.TIF	label.ROS488_ICAM555_VECad647_placa2__Plate_D_p00_0_E11f03d0.TIF	ROS488_ICAM555_VECad647_placa2__Plate_D_p00_0_E11f03d1.TIF	ROS488_ICAM555_VECad647_placa2__Plate_D_p00_0_E11f03d3.TIF	0	0	0	0	0	352	1	1536	1536	1536	1536	1536	352	b'eLvambXDsxntxQ/a+CKnF+9qaJhmYDzaix/UpRrNImm0F0/1SBrtxg+JaBrtxg/6KDKkUhSB2hZ2AEaFngo='	0.04661059007048607	0.08135921508073807	0.04858274757862091	0.028194118	0.0056109875	0.014249809	0.42852277	0.7154	0.44816118	0.09342757860819499
-1	-1	-1	-1	-1	341.0	0.0	0.0	2.78125	0.0	1.234375	44.015625	1.015625	0.015625	0.015625	0.015625	2.890625	0.40625	1.453125	0.140625	0.140625	ROS488_ICAM555_VECad647_placa2__Plate_D_p00_0_E11f04d0.TIF	ROS488_ICAM555_VECad647_placa2__Plate_D_p00_0_E11f04d2.TIF	label.ROS488_ICAM555_VECad647_placa2__Plate_D_p00_0_E11f04d0.TIF	ROS488_ICAM555_VECad647_placa2__Plate_D_p00_0_E11f04d1.TIF	ROS488_ICAM555_VECad647_placa2__Plate_D_p00_0_E11f04d3.TIF	0	0	0	0	0	353	1	1536	1536	1536	1536	1536	353	b'eLvambXDsxntxQ/a+CKnF+9qaJhmYDLaix/UpRrNImm0F0/1SBrtxg+JaBrtxg/6KDKkUhSB2hZ2AFiAng8='	0.05108274519443512	0.09538666903972626	0.04941608011722565	0.028194122	0.008416466	0.015083134	0.42852277	0.7154	0.44816118	0.09414203961690266
-1	-1	-1	-1	-1	349.0	0.0	0.0	2.734375	0.0	1.21875	47.734375	1.03125	0.015625	0.015625	0.03125	2.84375	0.40625	1.453125	0.140625	0.15625	ROS488_ICAM555_VECad647_placa2__Plate_D_p00_0_E11f05d0.TIF	ROS488_ICAM555_VECad647_placa2__Plate_D_p00_0_E11f05d2.TIF	label.ROS488_ICAM555_VECad647_placa2__Plate_D_p00_0_E11f05d0.TIF	ROS488_ICAM555_VECad647_placa2__Plate_D_p00_0_E11f05d1.TIF	ROS488_ICAM555_VECad647_placa2__Plate_D_p00_0_E11f05d3.TIF	0	0	0	0	0	354	1	1536	1536	1536	1536	1536	354	b'eLvambXDsxntxQ/a+CKnF+9qaJhmYDraix/UpRrNImm0F0/1SBrtxg+JaBrtxg/6KDKkUhSB2hZ2AGp7nhQ='	0.0449439212679863	0.08416470140218735	0.04858274757862091	0.027360782	0.008416466	0.015083142	0.42852277	0.7154	0.44816118	0.08179128170013428
-1	-1	-1	-1	-1	344.0	0.0	0.0	2.734375	0.0	1.234375	45.046875	1.03125	0.015625	0.015625	0.015625	2.671875	0.40625	1.453125	0.15625	0.15625	ROS488_ICAM555_VECad647_placa2__Plate_D_p00_0_E11f06d0.TIF	ROS488_ICAM555_VECad647_placa2__Plate_D_p00_0_E11f06d2.TIF	label.ROS488_ICAM555_VECad647_placa2__Plate_D_p00_0_E11f06d0.TIF	ROS488_ICAM555_VECad647_placa2__Plate_D_p00_0_E11f06d1.TIF	ROS488_ICAM555_VECad647_placa2__Plate_D_p00_0_E11f06d3.TIF	0	0	0	0	0	355	1	1536	1536	1536	1536	1536	355	b'eLvambXDsxntxQ/a+CKnF+9qaJhmYDbaix/UpRrNImm0F0/1SBrtxg+JaBrtxg/6KDKkUhSB2hZ2AHx2nhk='	0.04661059007048607	0.09258118271827698	0.04858274757862091	0.027360786	0.00561098	0.014249809	0.42852277	0.7154	0.44816118	0.08830328782399495
-1	-1	-1	-1	-1	364.0	0.0	0.0	2.71875	0.0	1.21875	45.734375	1.078125	0.015625	0.015625	0.0	3.0625	0.4375	1.453125	0.15625	0.171875	ROS488_ICAM555_VECad647_placa2__Plate_D_p00_0_E11f07d0.TIF	ROS488_ICAM555_VECad647_placa2__Plate_D_p00_0_E11f07d2.TIF	label.ROS488_ICAM555_VECad647_placa2__Plate_D_p00_0_E11f07d0.TIF	ROS488_ICAM555_VECad647_placa2__Plate_D_p00_0_E11f07d1.TIF	ROS488_ICAM555_VECad647_placa2__Plate_D_p00_0_E11f07d3.TIF	0	0	0	0	0	356	1	1536	1536	1536	1536	1536	356	b'eLvambXDsxntxQ/a+CKnF+9qaJhmYD7aix/UpRrNImm0F0/1SBrtxg+JaBrtxg/6KDKkUhSB2hZ2AI5xnh4='	0.05024941265583038	0.08416470140218735	0.04858274757862091	0.03797176	0.008416466	0.015916467	0.42852277	0.7154	0.44816118	0.09286065896352132
-1	-1	-1	-1	-1	341.0	0.0	0.0	2.6875	0.0	1.203125	49.765625	1.015625	0.015625	0.015625	0.015625	3.03125	0.421875	1.46875	0.140625	0.140625	ROS488_ICAM555_VECad647_placa2__Plate_D_p00_0_E11f08d0.TIF	ROS488_ICAM555_VECad647_placa2__Plate_D_p00_0_E11f08d2.TIF	label.ROS488_ICAM555_VECad647_placa2__Plate_D_p00_0_E11f08d0.TIF	ROS488_ICAM555_VECad647_placa2__Plate_D_p00_0_E11f08d1.TIF	ROS488_ICAM555_VECad647_placa2__Plate_D_p00_0_E11f08d3.TIF	0	0	0	0	0	357	1	1536	1536	1536	1536	1536	357	b'eLvambXDsxntxQ/a+CKnF+9qaJhmYDHaix/UpRrNImm0F0/1SBrtxg+JaBrtxg/6KDKkUhSB2hZ2AKBsniM='	0.05024941265583038	0.08416470140218735	0.04858274757862091	0.03797176	0.008416466	0.015083142	0.42852277	0.7154	0.44816118	0.0959584613641103
-1	-1	-1	-1	-1	367.0	0.0	0.0	2.78125	0.0	1.25	46.75	1.0	0.03125	0.015625	0.015625	3.0625	0.4375	1.515625	0.140625	0.171875	ROS488_ICAM555_VECad647_placa2__Plate_D_p00_0_E11f09d0.TIF	ROS488_ICAM555_VECad647_placa2__Plate_D_p00_0_E11f09d2.TIF	label.ROS488_ICAM555_VECad647_placa2__Plate_D_p00_0_E11f09d0.TIF	ROS488_ICAM555_VECad647_placa2__Plate_D_p00_0_E11f09d1.TIF	ROS488_ICAM555_VECad647_placa2__Plate_D_p00_0_E11f09d3.TIF	0	0	0	0	0	358	1	1536	1536	1536	1536	1536	358	b'eLvambXDsxntxQ/a+CKnF+9qaJhmYDnaix/UpRrNImm0F0/1SBrtxg+JaBrtxg/6KDKkUhSB2hZ2ALJnnig='	0.05108274519443512	0.0897756889462471	0.04941608011722565	0.033499602	0.008416474	0.015083134	0.42852277	0.7154	0.44816118	0.09491341312726338
-1	-1	-1	-1	-1	383.0	0.0	0.0	2.796875	0.0	1.265625	47.03125	1.046875	0.015625	0.015625	0.015625	3.09375	0.40625	1.484375	0.15625	0.15625	ROS488_ICAM555_VECad647_placa2__Plate_D_p00_0_E11f10d0.TIF	ROS488_ICAM555_VECad647_placa2__Plate_D_p00_0_E11f10d2.TIF	label.ROS488_ICAM555_VECad647_placa2__Plate_D_p00_0_E11f10d0.TIF	ROS488_ICAM555_VECad647_placa2__Plate_D_p00_0_E11f10d1.TIF	ROS488_ICAM555_VECad647_placa2__Plate_D_p00_0_E11f10d3.TIF	0	0	0	0	0	359	1	1536	1536	1536	1536	1536	359	b'eLvambXDsxntxQ/a+CKnF+9qaJhmONqLH9ylGs0iabQXT/VIGu3GD4loGu3GD/ooMqRSFIHaFnYAIpSeAA=='	0.0449439212679863	0.08135921508073807	0.04858274757862091	0.031832945	0.008416474	0.015916474	0.42852277	0.7154	0.44816118	0.08447488149007161
-1	-1	-1	-1	-1	350.0	0.0	0.0	2.796875	0.0	1.28125	49.109375	1.015625	0.015625	0.015625	0.015625	3.046875	0.453125	1.5	0.171875	0.15625	ROS488_ICAM555_VECad647_placa2__Plate_D_p00_0_E11f11d0.TIF	ROS488_ICAM555_VECad647_placa2__Plate_D_p00_0_E11f11d2.TIF	label.ROS488_ICAM555_VECad647_placa2__Plate_D_p00_0_E11f11d0.TIF	ROS488_ICAM555_VECad647_placa2__Plate_D_p00_0_E11f11d1.TIF	ROS488_ICAM555_VECad647_placa2__Plate_D_p00_0_E11f11d3.TIF	0	0	0	0	0	360	1	1536	1536	1536	1536	1536	360	b'eLvambXDsxntxQ/a+CKnF+9qaJhmaDjaix/UpRrNImm0F0/1SBrtxg+JaBrtxg/6KDKkUhSB2hZ2ADSPngU='	0.045777253806591034	0.08697019517421722	0.04858274757862091	0.032666277	0.008416474	0.015083142	0.42852277	0.7154	0.44816118	0.09167156616846721
-1	-1	-1	-1	-1	366.0	0.0	0.0	2.765625	0.0	1.234375	47.5	1.046875	0.015625	0.015625	0.015625	3.0625	0.40625	1.484375	0.140625	0.140625	ROS488_ICAM555_VECad647_placa2__Plate_D_p00_0_F02f00d0.TIF	ROS488_ICAM555_VECad647_placa2__Plate_D_p00_0_F02f00d2.TIF	label.ROS488_ICAM555_VECad647_placa2__Plate_D_p00_0_F02f00d0.TIF	ROS488_ICAM555_VECad647_placa2__Plate_D_p00_0_F02f00d1.TIF	ROS488_ICAM555_VECad647_placa2__Plate_D_p00_0_F02f00d3.TIF	0	0	0	0	0	361	1	1536	1536	1536	1536	1536	361	b'eLvambXDsxntxQ/a+CKnF0+zIm20F0/1Um20Fz8EImm0Gz8komm0Gz/oo8iQSlEEalvYAQAio54A'	0.04047176241874695	0.07574823498725891	0.04411058872938156	0.023721963	0.00561098	0.012277648	0.42852277	0.7154	0.44816118	0.0702311247587204
-1	-1	-1	-1	-1	370.0	0.0	0.0	2.734375	0.0	1.21875	49.703125	1.078125	0.03125	0.015625	0.015625	2.984375	0.421875	1.46875	0.140625	0.15625	ROS488_ICAM555_VECad647_placa2__Plate_D_p00_0_F02f01d0.TIF	ROS488_ICAM555_VECad647_placa2__Plate_D_p00_0_F02f01d2.TIF	label.ROS488_ICAM555_VECad647_placa2__Plate_D_p00_0_F02f01d0.TIF	ROS488_ICAM555_VECad647_placa2__Plate_D_p00_0_F02f01d1.TIF	ROS488_ICAM555_VECad647_placa2__Plate_D_p00_0_F02f01d3.TIF	0	0	0	0	0	362	1	1536	1536	1536	1536	1536	362	b'eLvambXDsxntxQ/a+CKnFw/OMIajvfjBX6rRIpJGe/FUj6TRbvyQiKbRbvygjyJDKkURqG1hBwA0np4F'	0.04130509868264198	0.07574823498725891	0.04411058872938156	0.02288863	0.00561098	0.011444315	0.42852277	0.7154	0.44816118	0.07084493339061737
-1	-1	-1	-1	-1	350.0	0.0	0.0	2.75	0.0	1.21875	47.78125	1.046875	0.015625	0.015625	0.03125	2.921875	0.421875	1.453125	0.15625	0.15625	ROS488_ICAM555_VECad647_placa2__Plate_D_p00_0_F02f02d0.TIF	ROS488_ICAM555_VECad647_placa2__Plate_D_p00_0_F02f02d2.TIF	label.ROS488_ICAM555_VECad647_placa2__Plate_D_p00_0_F02f02d0.TIF	ROS488_ICAM555_VECad647_placa2__Plate_D_p00_0_F02f02d1.TIF	ROS488_ICAM555_VECad647_placa2__Plate_D_p00_0_F02f02d3.TIF	0	0	0	0	0	363	1	1536	1536	1536	1536	1536	363	b'eLvambXDsxntxQ/a+CKnFw/OMEajvfjBX6rRIpJGe/FUj6TRbvyQiKbRbvygjyJDKkURqG1hBwBGmZ4K'	0.0449439212679863	0.08135921508073807	0.04858274757862091	0.027360786	0.0056109875	0.014249809	0.42852277	0.7154	0.44816118	0.07836126287778218
-1	-1	-1	-1	-1	341.0	0.0	0.0	2.75	0.0	1.21875	53.328125	1.046875	0.015625	0.015625	0.015625	3.0	0.453125	1.46875	0.15625	0.15625	ROS488_ICAM555_VECad647_placa2__Plate_D_p00_0_F02f03d0.TIF	ROS488_ICAM555_VECad647_placa2__Plate_D_p00_0_F02f03d2.TIF	label.ROS488_ICAM555_VECad647_placa2__Plate_D_p00_0_F02f03d0.TIF	ROS488_ICAM555_VECad647_placa2__Plate_D_p00_0_F02f03d1.TIF	ROS488_ICAM555_VECad647_placa2__Plate_D_p00_0_F02f03d3.TIF	0	0	0	0	0	364	1	1536	1536	1536	1536	1536	364	b'eLvambXDsxntxQ/a+CKnFw/OMMajvfjBX6rRIpJGe/FUj6TRbvyQiKbRbvygjyJDKkURqG1hBwBYlJ4P'	0.0449439212679863	0.08135921508073807	0.0449439212679863	0.027360786	0.0056109875	0.011444315	0.42852277	0.7154	0.44816118	0.0790140728155772
-1	-1	-1	-1	-1	357.0	0.0	0.0	2.765625	0.0	1.21875	51.484375	1.109375	0.015625	0.03125	0.015625	3.140625	0.421875	1.453125	0.15625	0.15625	ROS488_ICAM555_VECad647_placa2__Plate_D_p00_0_F02f04d0.TIF	ROS488_ICAM555_VECad647_placa2__Plate_D_p00_0_F02f04d2.TIF	label.ROS488_ICAM555_VECad647_placa2__Plate_D_p00_0_F02f04d0.TIF	ROS488_ICAM555_VECad647_placa2__Plate_D_p00_0_F02f04d1.TIF	ROS488_ICAM555_VECad647_placa2__Plate_D_p00_0_F02f04d3.TIF	0	0	0	0	0	365	1	1536	1536	1536	1536	1536	365	b'eLvambXDsxntxQ/a+CKnFw/OMCajvfjBX6rRIpJGe/FUj6TRbvyQiKbRbvygjyJDKkURqG1hBwBqj54U'	0.0449439212679863	0.08416470140218735	0.04858274757862091	0.027360782	0.0056109875	0.014249809	0.42852277	0.7154	0.44816118	0.07563133537769318
-1	-1	-1	-1	-1	336.0	0.0	0.0	2.84375	0.0	1.265625	47.53125	1.015625	0.015625	0.015625	0.015625	2.90625	0.421875	1.46875	0.140625	0.15625	ROS488_ICAM555_VECad647_placa2__Plate_D_p00_0_F02f05d0.TIF	ROS488_ICAM555_VECad647_placa2__Plate_D_p00_0_F02f05d2.TIF	label.ROS488_ICAM555_VECad647_placa2__Plate_D_p00_0_F02f05d0.TIF	ROS488_ICAM555_VECad647_placa2__Plate_D_p00_0_F02f05d1.TIF	ROS488_ICAM555_VECad647_placa2__Plate_D_p00_0_F02f05d3.TIF	0	0	0	0	0	366	1	1536	1536	1536	1536	1536	366	b'eLvambXDsxntxQ/a+CKnFw/OMKajvfjBX6rRIpJGe/FUj6TRbvyQiKbRbvygjyJDKkURqG1hBwB8ip4Z'	0.03963842988014221	0.07855372130870819	0.04411058872938156	0.022055298	0.0056109875	0.011444315	0.42852277	0.7154	0.44816118	0.06741840143998463
-1	-1	-1	-1	-1	271.0	0.0	0.0	2.734375	0.0	1.234375	41.90625	1.046875	0.03125	0.015625	0.015625	2.4375	0.4375	1.46875	0.140625	0.15625	ROS488_ICAM555_VECad647_placa2__Plate_D_p00_0_F02f06d0.TIF	ROS488_ICAM555_VECad647_placa2__Plate_D_p00_0_F02f06d2.TIF	label.ROS488_ICAM555_VECad647_placa2__Plate_D_p00_0_F02f06d0.TIF	ROS488_ICAM555_VECad647_placa2__Plate_D_p00_0_F02f06d1.TIF	ROS488_ICAM555_VECad647_placa2__Plate_D_p00_0_F02f06d3.TIF	0	0	0	0	0	367	1	1536	1536	1536	1536	1536	367	b'eLvambXDsxntxQ/a+CKnFw/OMGajvfjBX6rRIpJGe/FUj6TRbvyQiKbRbvygjyJDKkURqG1hBwCOhZ4e'	0.04047176241874695	0.0897756889462471	0.04411058872938156	0.015916474	0.00561098	0.010610983	0.42852277	0.7154	0.44816118	0.07208922505378723
-1	-1	-1	-1	-1	332.0	0.0	0.0	2.734375	0.0	1.265625	45.78125	1.046875	0.015625	0.015625	0.015625	3.046875	0.4375	1.5	0.125	0.15625	ROS488_ICAM555_VECad647_placa2__Plate_D_p00_0_F02f07d0.TIF	ROS488_ICAM555_VECad647_placa2__Plate_D_p00_0_F02f07d2.TIF	label.ROS488_ICAM555_VECad647_placa2__Plate_D_p00_0_F02f07d0.TIF	ROS488_ICAM555_VECad647_placa2__Plate_D_p00_0_F02f07d1.TIF	ROS488_ICAM555_VECad647_placa2__Plate_D_p00_0_F02f07d3.TIF	0	0	0	0	0	368	1	1536	1536	1536	1536	1536	368	b'eLvambXDsxntxQ/a+CKnFw/OMOajvfjBX6rRIpJGe/FUj6TRbvyQiKbRbvygjyJDKkURqG1hBwCggJ4j'	0.04130509868264198	0.08135921508073807	0.04411058872938156	0.028194122	0.0056109875	0.011444315	0.42852277	0.7154	0.44816118	0.08042409519354503
-1	-1	-1	-1	-1	342.0	0.0	0.0	2.75	0.0	1.21875	45.828125	1.046875	0.015625	0.015625	0.015625	2.828125	0.421875	1.484375	0.140625	0.140625	ROS488_ICAM555_VECad647_placa2__Plate_D_p00_0_F02f08d0.TIF	ROS488_ICAM555_VECad647_placa2__Plate_D_p00_0_F02f08d2.TIF	label.ROS488_ICAM555_VECad647_placa2__Plate_D_p00_0_F02f08d0.TIF	ROS488_ICAM555_VECad647_placa2__Plate_D_p00_0_F02f08d1.TIF	ROS488_ICAM555_VECad647_placa2__Plate_D_p00_0_F02f08d3.TIF	0	0	0	0	0	369	1	1536	1536	1536	1536	1536	369	b'eLvambXDsxntxQ/a+CKnFw/OMBajvfjBX6rRIpJGe/FUj6TRbvyQiKbRbvygjyJDKkURqG1hBwCye54o'	0.05024941265583038	0.0897756889462471	0.05024941265583038	0.028194122	0.008416474	0.011444315	0.42852277	0.7154	0.44816118	0.08646692832310994
-1	-1	-1	-1	-1	321.0	0.0	0.0	2.765625	0.0	1.234375	40.0	1.03125	0.015625	0.03125	0.015625	2.796875	0.421875	1.453125	0.140625	0.140625	ROS488_ICAM555_VECad647_placa2__Plate_D_p00_0_F02f09d0.TIF	ROS488_ICAM555_VECad647_placa2__Plate_D_p00_0_F02f09d2.TIF	label.ROS488_ICAM555_VECad647_placa2__Plate_D_p00_0_F02f09d0.TIF	ROS488_ICAM555_VECad647_placa2__Plate_D_p00_0_F02f09d1.TIF	ROS488_ICAM555_VECad647_placa2__Plate_D_p00_0_F02f09d3.TIF	0	0	0	0	0	370	1	1536	1536	1536	1536	1536	370	b'eLvambXDsxntxQ/a+CKnFw/OMJajvfjBX6rRIpJGe/FUj6TRbvyQiKbRbvygjyJDKkURqG1hBwDEdp4t'	0.05024941265583038	0.09538666903972626	0.05024941265583038	0.02288863	0.008416466	0.011444315	0.42852277	0.7154	0.44816118	0.08315899968147278
-1	-1	-1	-1	-1	319.0	0.0	0.0	2.765625	0.0	1.25	47.84375	1.015625	0.03125	0.015625	0.015625	2.8125	0.421875	1.453125	0.15625	0.15625	ROS488_ICAM555_VECad647_placa2__Plate_D_p00_0_F02f10d0.TIF	ROS488_ICAM555_VECad647_placa2__Plate_D_p00_0_F02f10d2.TIF	label.ROS488_ICAM555_VECad647_placa2__Plate_D_p00_0_F02f10d0.TIF	ROS488_ICAM555_VECad647_placa2__Plate_D_p00_0_F02f10d1.TIF	ROS488_ICAM555_VECad647_placa2__Plate_D_p00_0_F02f10d3.TIF	0	0	0	0	0	371	1	1536	1536	1536	1536	1536	371	b'eLvambXDsxntxQ/a+CKnFw/KMIajvfjBX6rRJJJGe/FUj6TRbvyQiKbRbvygjyJDKkURqG1hBwA0o54F'	0.04047176241874695	0.07855372130870819	0.0449439212679863	0.022055298	0.0056109875	0.011444315	0.42852277	0.7154	0.44816118	0.067518616716067
-1	-1	-1	-1	-1	314.0	0.0	0.0	2.734375	0.0	1.21875	45.921875	1.0625	0.015625	0.015625	0.015625	2.75	0.421875	1.453125	0.15625	0.140625	ROS488_ICAM555_VECad647_placa2__Plate_D_p00_0_F02f11d0.TIF	ROS488_ICAM555_VECad647_placa2__Plate_D_p00_0_F02f11d2.TIF	label.ROS488_ICAM555_VECad647_placa2__Plate_D_p00_0_F02f11d0.TIF	ROS488_ICAM555_VECad647_placa2__Plate_D_p00_0_F02f11d1.TIF	ROS488_ICAM555_VECad647_placa2__Plate_D_p00_0_F02f11d3.TIF	0	0	0	0	0	372	1	1536	1536	1536	1536	1536	372	b'eLvambXDsxntxQ/a+CKnFw/KMIaGo734QV+q0SSSRnvxVI+k0W78kIim0W78oI8iQypFEahtYQcARp6eCg=='	0.04130509868264198	0.08416470140218735	0.0449439212679863	0.021221954	0.0056109875	0.011444308	0.42852277	0.7154	0.44816118	0.07275287806987762
-1	-1	-1	-1	-1	46.0	0.0	0.0	2.703125	0.0	1.203125	32.46875	1.03125	0.015625	0.015625	0.015625	0.90625	0.4375	1.53125	0.125	0.15625	ROS488_ICAM555_VECad647_placa2__Plate_D_p00_0_F03f00d0.TIF	ROS488_ICAM555_VECad647_placa2__Plate_D_p00_0_F03f00d2.TIF	label.ROS488_ICAM555_VECad647_placa2__Plate_D_p00_0_F03f00d0.TIF	ROS488_ICAM555_VECad647_placa2__Plate_D_p00_0_F03f00d1.TIF	ROS488_ICAM555_VECad647_placa2__Plate_D_p00_0_F03f00d3.TIF	0	0	0	0	0	373	1	1536	1536	1536	1536	1536	373	b'eLvambXDsxntxQ/a+CKnF+9mYDzaix/8pRqNImm0F0/1SBrtxg+JaBrtxg/6KDKkUhSB2hZ2ADStngU='	0.03349960595369339	0.07574823498725891	0.03797176480293274	0.0053054877	0.00561098	0.004472159	0.42852277	0.7154	0.44816118	0.03993824124336243
-1	-1	-1	-1	-1	83.0	0.0	0.0	2.765625	0.0	1.25	26.09375	1.09375	0.015625	0.015625	0.03125	1.1875	0.4375	1.484375	0.140625	0.15625	ROS488_ICAM555_VECad647_placa2__Plate_D_p00_0_F03f01d0.TIF	ROS488_ICAM555_VECad647_placa2__Plate_D_p00_0_F03f01d2.TIF	label.ROS488_ICAM555_VECad647_placa2__Plate_D_p00_0_F03f01d0.TIF	ROS488_ICAM555_VECad647_placa2__Plate_D_p00_0_F03f01d1.TIF	ROS488_ICAM555_VECad647_placa2__Plate_D_p00_0_F03f01d3.TIF	0	0	0	0	0	374	1	1536	1536	1536	1536	1536	374	b'eLvambXDsxntxQ/a+CKnF+9mYJxmYDjaix/kpRqNImm0F0/1SBrtxg+JaBrtxg/6KDKkUhSB2hZ2AEaongo='	0.03349960595369339	0.07574823498725891	0.038805097341537476	0.0053054877	0.00561098	0.0053054914	0.42852277	0.7154	0.44816118	0.04195797940095266
-1	-1	-1	-1	-1	52.0	0.0	0.0	2.703125	0.0	1.234375	25.578125	1.078125	0.03125	0.015625	0.015625	1.0	0.421875	1.484375	0.15625	0.140625	ROS488_ICAM555_VECad647_placa2__Plate_D_p00_0_F03f02d0.TIF	ROS488_ICAM555_VECad647_placa2__Plate_D_p00_0_F03f02d2.TIF	label.ROS488_ICAM555_VECad647_placa2__Plate_D_p00_0_F03f02d0.TIF	ROS488_ICAM555_VECad647_placa2__Plate_D_p00_0_F03f02d1.TIF	ROS488_ICAM555_VECad647_placa2__Plate_D_p00_0_F03f02d3.TIF	0	0	0	0	0	375	1	1536	1536	1536	1536	1536	375	b'eLvambXDsxntxQ/a+CKnF+9mYJxmYDTaix/kpRqNImm0F0/1SBrtxg+JaBrtxg/6KDKkUhSB2hZ2AFijng8='	0.03349960595369339	0.07855372130870819	0.038805097341537476	0.004472155	0.0056109875	0.004472159	0.42852277	0.7154	0.44816118	0.040726100405057274
-1	-1	-1	-1	-1	44.0	0.0	0.0	2.84375	0.0	1.21875	26.515625	1.046875	0.015625	0.03125	0.015625	0.84375	0.421875	1.46875	0.140625	0.15625	ROS488_ICAM555_VECad647_placa2__Plate_D_p00_0_F03f03d0.TIF	ROS488_ICAM555_VECad647_placa2__Plate_D_p00_0_F03f03d2.TIF	label.ROS488_ICAM555_VECad647_placa2__Plate_D_p00_0_F03f03d0.TIF	ROS488_ICAM555_VECad647_placa2__Plate_D_p00_0_F03f03d1.TIF	ROS488_ICAM555_VECad647_placa2__Plate_D_p00_0_F03f03d3.TIF	0	0	0	0	0	376	1	1536	1536	1536	1536	1536	376	b'eLvambXDsxntxQ/a+CKnF+9mYJxmYDzaix/kpRqNImm0F0/1SBrtxg+JaBrtxg/6KDKkUhSB2hZ2AGqenhQ='	0.03349960595369339	0.07574823498725891	0.038805097341537476	0.004472155	0.00561098	0.004472159	0.42852277	0.7154	0.44816118	0.04010037084420522
-1	-1	-1	-1	-1	29.0	0.0	0.0	2.78125	0.0	1.234375	25.921875	1.03125	0.015625	0.015625	0.015625	0.8125	0.421875	1.453125	0.140625	0.15625	ROS488_ICAM555_VECad647_placa2__Plate_D_p00_0_F03f04d0.TIF	ROS488_ICAM555_VECad647_placa2__Plate_D_p00_0_F03f04d2.TIF	label.ROS488_ICAM555_VECad647_placa2__Plate_D_p00_0_F03f04d0.TIF	ROS488_ICAM555_VECad647_placa2__Plate_D_p00_0_F03f04d1.TIF	ROS488_ICAM555_VECad647_placa2__Plate_D_p00_0_F03f04d3.TIF	0	0	0	0	0	377	1	1536	1536	1536	1536	1536	377	b'eLvambXDsxntxQ/a+CKnF+9mYJxmYDLaix/kpRqNImm0F0/1SBrtxg+JaBrtxg/6KDKkUhSB2hZ2AHyZnhk='	0.034332942217588425	0.08135921508073807	0.038805097341537476	0.0036388226	0.0056109875	0.004472159	0.42852277	0.7154	0.44816118	0.04049131770928701
-1	-1	-1	-1	-1	31.0	0.0	0.0	2.71875	0.0	1.203125	25.109375	1.046875	0.015625	0.015625	0.03125	0.78125	0.453125	1.46875	0.125	0.171875	ROS488_ICAM555_VECad647_placa2__Plate_D_p00_0_F03f05d0.TIF	ROS488_ICAM555_VECad647_placa2__Plate_D_p00_0_F03f05d2.TIF	label.ROS488_ICAM555_VECad647_placa2__Plate_D_p00_0_F03f05d0.TIF	ROS488_ICAM555_VECad647_placa2__Plate_D_p00_0_F03f05d1.TIF	ROS488_ICAM555_VECad647_placa2__Plate_D_p00_0_F03f05d3.TIF	0	0	0	0	0	378	1	1536	1536	1536	1536	1536	378	b'eLvambXDsxntxQ/a+CKnF+9mYJxmYDraix/kpRqNImm0F0/1SBrtxg+JaBrtxg/6KDKkUhSB2hZ2AI6Unh4='	0.03349960595369339	0.08135921508073807	0.038805097341537476	0.004472155	0.00561098	0.004472159	0.42852277	0.7154	0.44816118	0.039005450904369354
-1	-1	-1	-1	-1	40.0	0.0	0.0	2.765625	0.0	1.25	25.515625	1.078125	0.015625	0.015625	0.015625	0.859375	0.4375	1.453125	0.140625	0.15625	ROS488_ICAM555_VECad647_placa2__Plate_D_p00_0_F03f06d0.TIF	ROS488_ICAM555_VECad647_placa2__Plate_D_p00_0_F03f06d2.TIF	label.ROS488_ICAM555_VECad647_placa2__Plate_D_p00_0_F03f06d0.TIF	ROS488_ICAM555_VECad647_placa2__Plate_D_p00_0_F03f06d1.TIF	ROS488_ICAM555_VECad647_placa2__Plate_D_p00_0_F03f06d3.TIF	0	0	0	0	0	379	1	1536	1536	1536	1536	1536	379	b'eLvambXDsxntxQ/a+CKnF+9mYJxmYDbaix/kpRqNImm0F0/1SBrtxg+JaBrtxg/6KDKkUhSB2hZ2AKCPniM='	0.03516627475619316	0.09258118271827698	0.03963842988014221	0.004472155	0.0056109726	0.004472159	0.42852277	0.7154	0.44816118	0.043655638893445335
-1	-1	-1	-1	-1	92.0	0.0	0.0	2.8125	0.0	1.265625	27.265625	1.0625	0.015625	0.03125	0.015625	1.3125	0.421875	1.46875	0.125	0.1875	ROS488_ICAM555_VECad647_placa2__Plate_D_p00_0_F03f07d0.TIF	ROS488_ICAM555_VECad647_placa2__Plate_D_p00_0_F03f07d2.TIF	label.ROS488_ICAM555_VECad647_placa2__Plate_D_p00_0_F03f07d0.TIF	ROS488_ICAM555_VECad647_placa2__Plate_D_p00_0_F03f07d1.TIF	ROS488_ICAM555_VECad647_placa2__Plate_D_p00_0_F03f07d3.TIF	0	0	0	0	0	380	1	1536	1536	1536	1536	1536	380	b'eLvambXDsxntxQ/a+CKnF+9mYJxmYD7aix/kpRqNImm0F0/1SBrtxg+JaBrtxg/6KDKkUhSB2hZ2ALKKnig='	0.034332942217588425	0.08416470140218735	0.038805097341537476	0.0053054877	0.0056109875	0.0053054914	0.42852277	0.7154	0.44816118	0.045699293414751686
-1	-1	-1	-1	-1	70.0	0.0	0.0	2.890625	0.0	1.25	29.25	1.078125	0.015625	0.015625	0.015625	1.203125	0.4375	1.46875	0.140625	0.171875	ROS488_ICAM555_VECad647_placa2__Plate_D_p00_0_F03f08d0.TIF	ROS488_ICAM555_VECad647_placa2__Plate_D_p00_0_F03f08d2.TIF	label.ROS488_ICAM555_VECad647_placa2__Plate_D_p00_0_F03f08d0.TIF	ROS488_ICAM555_VECad647_placa2__Plate_D_p00_0_F03f08d1.TIF	ROS488_ICAM555_VECad647_placa2__Plate_D_p00_0_F03f08d3.TIF	0	0	0	0	0	381	1	1536	1536	1536	1536	1536	381	b'eLvambXDsxntxQ/a+CKnF+9mYJxmYDHaix/kpRqNImm0F0/1SBrtxg+JaBrtxg/6KDKkUhSB2hZ2AMSFni0='	0.034332942217588425	0.08135921508073807	0.038805097341537476	0.0053054877	0.0056109875	0.0053054914	0.42852277	0.7154	0.44816118	0.04468373954296112
-1	-1	-1	-1	-1	79.0	0.0	0.0	2.8125	0.0	1.28125	26.34375	1.09375	0.015625	0.015625	0.015625	1.21875	0.46875	1.515625	0.15625	0.171875	ROS488_ICAM555_VECad647_placa2__Plate_D_p00_0_F03f09d0.TIF	ROS488_ICAM555_VECad647_placa2__Plate_D_p00_0_F03f09d2.TIF	label.ROS488_ICAM555_VECad647_placa2__Plate_D_p00_0_F03f09d0.TIF	ROS488_ICAM555_VECad647_placa2__Plate_D_p00_0_F03f09d1.TIF	ROS488_ICAM555_VECad647_placa2__Plate_D_p00_0_F03f09d3.TIF	0	0	0	0	0	382	1	1536	1536	1536	1536	1536	382	b'eLvambXDsxntxQ/a+CKnF+9mYJxmYDnaix/kpRqNImm0F0/1SBrtxg+JaBrtxg/6KDKkUhSB2hZ2ANaAnjI='	0.0359996072947979	0.08416470140218735	0.03963842988014221	0.0053054914	0.0056109875	0.0053054914	0.42852277	0.7154	0.44816118	0.04814352591832479
-1	-1	-1	-1	-1	58.0	0.0	0.0	2.8125	0.0	1.25	27.546875	1.140625	0.015625	0.015625	0.015625	1.078125	0.421875	1.484375	0.140625	0.15625	ROS488_ICAM555_VECad647_placa2__Plate_D_p00_0_F03f10d0.TIF	ROS488_ICAM555_VECad647_placa2__Plate_D_p00_0_F03f10d2.TIF	label.ROS488_ICAM555_VECad647_placa2__Plate_D_p00_0_F03f10d0.TIF	ROS488_ICAM555_VECad647_placa2__Plate_D_p00_0_F03f10d1.TIF	ROS488_ICAM555_VECad647_placa2__Plate_D_p00_0_F03f10d3.TIF	0	0	0	0	0	383	1	1536	1536	1536	1536	1536	383	b'eLvambXDsxntxQ/a+CKnF+9mYJxmONqLH+ylGo0iabQXT/VIGu3GD4loGu3GD/ooMqRSFIHaFnYARq2eCg=='	0.03349960595369339	0.07855372130870819	0.038805097341537476	0.0036388226	0.0056109875	0.0053054914	0.42852277	0.7154	0.44816118	0.041445200641949974
-1	-1	-1	-1	-1	28.0	0.0	0.0	2.65625	0.0	1.203125	26.140625	1.046875	0.015625	0.015625	0.03125	0.78125	0.421875	1.484375	0.125	0.15625	ROS488_ICAM555_VECad647_placa2__Plate_D_p00_0_F03f11d0.TIF	ROS488_ICAM555_VECad647_placa2__Plate_D_p00_0_F03f11d2.TIF	label.ROS488_ICAM555_VECad647_placa2__Plate_D_p00_0_F03f11d0.TIF	ROS488_ICAM555_VECad647_placa2__Plate_D_p00_0_F03f11d1.TIF	ROS488_ICAM555_VECad647_placa2__Plate_D_p00_0_F03f11d3.TIF	0	0	0	0	0	384	1	1536	1536	1536	1536	1536	384	b'eLvambXDsxntxQ/a+CKnF+9mYJxmaDjaix/kpRqNImm0F0/1SBrtxg+JaBrtxg/6KDKkUhSB2hZ2AFiong8='	0.034332942217588425	0.08135921508073807	0.038805097341537476	0.004472155	0.0056109875	0.004472159	0.42852277	0.7154	0.44816118	0.04050708810488383
-1	-1	-1	-1	-1	828.0	0.0	0.0	2.765625	0.0	1.21875	46.453125	1.046875	0.015625	0.03125	0.015625	3.640625	0.421875	1.46875	0.15625	0.15625	ROS488_ICAM555_VECad647_placa2__Plate_D_p00_0_F04f00d0.TIF	ROS488_ICAM555_VECad647_placa2__Plate_D_p00_0_F04f00d2.TIF	label.ROS488_ICAM555_VECad647_placa2__Plate_D_p00_0_F04f00d0.TIF	ROS488_ICAM555_VECad647_placa2__Plate_D_p00_0_F04f00d1.TIF	ROS488_ICAM555_VECad647_placa2__Plate_D_p00_0_F04f00d3.TIF	0	0	0	0	0	385	1	1536	1536	1536	1536	1536	385	b'eLvambXDsxntxQ/a+CKnF+9mYDLaix/8pRqNImm0F0/1SBrtxg+JaBrtxg/6KDKkUhSB2hZ2AEa3ngo='	0.045777253806591034	0.08135921508073807	0.03963842988014221	0.013110984	0.0056109875	0.004472159	0.42852277	0.7154	0.44816118	0.06316011150677998
-1	-1	-1	-1	-1	823.0	0.0	0.0	2.71875	0.0	1.203125	53.03125	1.09375	0.015625	0.015625	0.015625	3.578125	0.421875	1.46875	0.140625	0.15625	ROS488_ICAM555_VECad647_placa2__Plate_D_p00_0_F04f01d0.TIF	ROS488_ICAM555_VECad647_placa2__Plate_D_p00_0_F04f01d2.TIF	label.ROS488_ICAM555_VECad647_placa2__Plate_D_p00_0_F04f01d0.TIF	ROS488_ICAM555_VECad647_placa2__Plate_D_p00_0_F04f01d1.TIF	ROS488_ICAM555_VECad647_placa2__Plate_D_p00_0_F04f01d3.TIF	0	0	0	0	0	386	1	1536	1536	1536	1536	1536	386	b'eLvambXDsxntxQ/a+CKnF+9mYJJmYDjaix/kpRqNImm0F0/1SBrtxg+JaBrtxg/6KDKkUhSB2hZ2AFiyng8='	0.0449439212679863	0.08135921508073807	0.03963842988014221	0.012277648	0.0056109875	0.0053054914	0.42852277	0.7154	0.44816118	0.060343543688456215
-1	-1	-1	-1	-1	769.0	0.0	0.0	2.78125	0.0	1.265625	56.625	1.03125	0.015625	0.015625	0.015625	3.703125	0.453125	1.46875	0.15625	0.171875	ROS488_ICAM555_VECad647_placa2__Plate_D_p00_0_F04f02d0.TIF	ROS488_ICAM555_VECad647_placa2__Plate_D_p00_0_F04f02d2.TIF	label.ROS488_ICAM555_VECad647_placa2__Plate_D_p00_0_F04f02d0.TIF	ROS488_ICAM555_VECad647_placa2__Plate_D_p00_0_F04f02d1.TIF	ROS488_ICAM555_VECad647_placa2__Plate_D_p00_0_F04f02d3.TIF	0	0	0	0	0	387	1	1536	1536	1536	1536	1536	387	b'eLvambXDsxntxQ/a+CKnF+9mYJJmYDTaix/kpRqNImm0F0/1SBrtxg+JaBrtxg/6KDKkUhSB2hZ2AGqtnhQ='	0.04661059007048607	0.08135921508073807	0.03963842988014221	0.01591647	0.0056109875	0.0053054914	0.42852277	0.7154	0.44816118	0.06515583395957947
-1	-1	-1	-1	-1	708.0	0.0	0.0	2.796875	0.0	1.21875	59.03125	1.03125	0.015625	0.015625	0.0	3.65625	0.421875	1.46875	0.140625	0.15625	ROS488_ICAM555_VECad647_placa2__Plate_D_p00_0_F04f03d0.TIF	ROS488_ICAM555_VECad647_placa2__Plate_D_p00_0_F04f03d2.TIF	label.ROS488_ICAM555_VECad647_placa2__Plate_D_p00_0_F04f03d0.TIF	ROS488_ICAM555_VECad647_placa2__Plate_D_p00_0_F04f03d1.TIF	ROS488_ICAM555_VECad647_placa2__Plate_D_p00_0_F04f03d3.TIF	0	0	0	0	0	388	1	1536	1536	1536	1536	1536	388	b'eLvambXDsxntxQ/a+CKnF+9mYJJmYDzaix/kpRqNImm0F0/1SBrtxg+JaBrtxg/6KDKkUhSB2hZ2AHyonhk='	0.04661059007048607	0.08416470140218735	0.03963842988014221	0.01591647	0.0056109875	0.0053054914	0.42852277	0.7154	0.44816118	0.06566977500915527
-1	-1	-1	-1	-1	629.0	0.0	0.0	2.796875	0.0	1.234375	56.265625	1.078125	0.015625	0.015625	0.015625	3.34375	0.421875	1.4375	0.15625	0.15625	ROS488_ICAM555_VECad647_placa2__Plate_D_p00_0_F04f04d0.TIF	ROS488_ICAM555_VECad647_placa2__Plate_D_p00_0_F04f04d2.TIF	label.ROS488_ICAM555_VECad647_placa2__Plate_D_p00_0_F04f04d0.TIF	ROS488_ICAM555_VECad647_placa2__Plate_D_p00_0_F04f04d1.TIF	ROS488_ICAM555_VECad647_placa2__Plate_D_p00_0_F04f04d3.TIF	0	0	0	0	0	389	1	1536	1536	1536	1536	1536	389	b'eLvambXDsxntxQ/a+CKnF+9mYJJmYDLaix/kpRqNImm0F0/1SBrtxg+JaBrtxg/6KDKkUhSB2hZ2AI6jnh4='	0.0449439212679863	0.08697019517421722	0.03963842988014221	0.012277648	0.00561098	0.004472159	0.42852277	0.7154	0.44816118	0.05896371603012085
-1	-1	-1	-1	-1	641.0	0.0	0.0	2.765625	0.0	1.25	51.8125	1.0625	0.015625	0.015625	0.015625	3.5	0.390625	1.484375	0.15625	0.140625	ROS488_ICAM555_VECad647_placa2__Plate_D_p00_0_F04f05d0.TIF	ROS488_ICAM555_VECad647_placa2__Plate_D_p00_0_F04f05d2.TIF	label.ROS488_ICAM555_VECad647_placa2__Plate_D_p00_0_F04f05d0.TIF	ROS488_ICAM555_VECad647_placa2__Plate_D_p00_0_F04f05d1.TIF	ROS488_ICAM555_VECad647_placa2__Plate_D_p00_0_F04f05d3.TIF	0	0	0	0	0	390	1	1536	1536	1536	1536	1536	390	b'eLvambXDsxntxQ/a+CKnF+9mYJJmYDraix/kpRqNImm0F0/1SBrtxg+JaBrtxg/6KDKkUhSB2hZ2AKCeniM='	0.04047176241874695	0.08416470140218735	0.03963842988014221	0.012277652	0.0056109875	0.0053054914	0.42852277	0.7154	0.44816118	0.05696349342664083
-1	-1	-1	-1	-1	516.0	0.0	0.0	2.734375	0.0	1.234375	48.046875	1.046875	0.015625	0.03125	0.015625	2.828125	0.421875	1.453125	0.15625	0.140625	ROS488_ICAM555_VECad647_placa2__Plate_D_p00_0_F04f06d0.TIF	ROS488_ICAM555_VECad647_placa2__Plate_D_p00_0_F04f06d2.TIF	label.ROS488_ICAM555_VECad647_placa2__Plate_D_p00_0_F04f06d0.TIF	ROS488_ICAM555_VECad647_placa2__Plate_D_p00_0_F04f06d1.TIF	ROS488_ICAM555_VECad647_placa2__Plate_D_p00_0_F04f06d3.TIF	0	0	0	0	0	391	1	1536	1536	1536	1536	1536	391	b'eLvambXDsxntxQ/a+CKnF+9mYJJmYDbaix/kpRqNImm0F0/1SBrtxg+JaBrtxg/6KDKkUhSB2hZ2ALKZnig='	0.0449439212679863	0.09538666903972626	0.043277256190776825	0.011444315	0.00561098	0.004472159	0.42852277	0.7154	0.44816118	0.05915571749210358
-1	-1	-1	-1	-1	751.0	0.0	0.0	2.8125	0.0	1.21875	53.375	1.0625	0.03125	0.015625	0.015625	3.4375	0.40625	1.46875	0.15625	0.140625	ROS488_ICAM555_VECad647_placa2__Plate_D_p00_0_F04f07d0.TIF	ROS488_ICAM555_VECad647_placa2__Plate_D_p00_0_F04f07d2.TIF	label.ROS488_ICAM555_VECad647_placa2__Plate_D_p00_0_F04f07d0.TIF	ROS488_ICAM555_VECad647_placa2__Plate_D_p00_0_F04f07d1.TIF	ROS488_ICAM555_VECad647_placa2__Plate_D_p00_0_F04f07d3.TIF	0	0	0	0	0	392	1	1536	1536	1536	1536	1536	392	b'eLvambXDsxntxQ/a+CKnF+9mYJJmYD7aix/kpRqNImm0F0/1SBrtxg+JaBrtxg/6KDKkUhSB2hZ2AMSUni0='	0.045777253806591034	0.08697019517421722	0.03963842988014221	0.015083138	0.0056109875	0.0053054914	0.42852277	0.7154	0.44816118	0.06258540848890941
-1	-1	-1	-1	-1	841.0	0.0	0.0	2.75	0.0	1.203125	50.171875	1.03125	0.015625	0.03125	0.015625	3.53125	0.421875	1.453125	0.140625	0.15625	ROS488_ICAM555_VECad647_placa2__Plate_D_p00_0_F04f08d0.TIF	ROS488_ICAM555_VECad647_placa2__Plate_D_p00_0_F04f08d2.TIF	label.ROS488_ICAM555_VECad647_placa2__Plate_D_p00_0_F04f08d0.TIF	ROS488_ICAM555_VECad647_placa2__Plate_D_p00_0_F04f08d1.TIF	ROS488_ICAM555_VECad647_placa2__Plate_D_p00_0_F04f08d3.TIF	0	0	0	0	0	393	1	1536	1536	1536	1536	1536	393	b'eLvambXDsxntxQ/a+CKnF+9mYJJmYDHaix/kpRqNImm0F0/1SBrtxg+JaBrtxg/6KDKkUhSB2hZ2ANaPnjI='	0.05024941265583038	0.08697019517421722	0.043277256190776825	0.015916467	0.0056109875	0.004472159	0.42852277	0.7154	0.44816118	0.06750148038069408
-1	-1	-1	-1	-1	655.0	0.0	0.0	2.703125	0.0	1.1875	55.75	1.046875	0.015625	0.015625	0.015625	3.484375	0.421875	1.46875	0.15625	0.15625	ROS488_ICAM555_VECad647_placa2__Plate_D_p00_0_F04f09d0.TIF	ROS488_ICAM555_VECad647_placa2__Plate_D_p00_0_F04f09d2.TIF	label.ROS488_ICAM555_VECad647_placa2__Plate_D_p00_0_F04f09d0.TIF	ROS488_ICAM555_VECad647_placa2__Plate_D_p00_0_F04f09d1.TIF	ROS488_ICAM555_VECad647_placa2__Plate_D_p00_0_F04f09d3.TIF	0	0	0	0	0	394	1	1536	1536	1536	1536	1536	394	b'eLvambXDsxntxQ/a+CKnF+9mYJJmYDnaix/kpRqNImm0F0/1SBrtxg+JaBrtxg/6KDKkUhSB2hZ2AOiKnjc='	0.05024941265583038	0.0897756889462471	0.043277256190776825	0.012277648	0.00561098	0.0053054914	0.42852277	0.7154	0.44816118	0.06394071380297343
-1	-1	-1	-1	-1	791.0	0.0	0.0	2.71875	0.0	1.203125	55.53125	1.03125	0.015625	0.015625	0.015625	3.921875	0.453125	1.421875	0.15625	0.171875	ROS488_ICAM555_VECad647_placa2__Plate_D_p00_0_F04f10d0.TIF	ROS488_ICAM555_VECad647_placa2__Plate_D_p00_0_F04f10d2.TIF	label.ROS488_ICAM555_VECad647_placa2__Plate_D_p00_0_F04f10d0.TIF	ROS488_ICAM555_VECad647_placa2__Plate_D_p00_0_F04f10d1.TIF	ROS488_ICAM555_VECad647_placa2__Plate_D_p00_0_F04f10d3.TIF	0	0	0	0	0	395	1	1536	1536	1536	1536	1536	395	b'eLvambXDsxntxQ/a+CKnF+9mYJJmONqLH+ylGo0iabQXT/VIGu3GD4loGu3GD/ooMqRSFIHaFnYAWLeeDw=='	0.045777253806591034	0.08416470140218735	0.03963842988014221	0.011444315	0.0056109875	0.004472159	0.42852277	0.7154	0.44816118	0.06043556332588196
-1	-1	-1	-1	-1	710.0	0.0	0.0	2.75	0.0	1.234375	53.078125	1.046875	0.015625	0.03125	0.015625	3.46875	0.421875	1.46875	0.140625	0.15625	ROS488_ICAM555_VECad647_placa2__Plate_D_p00_0_F04f11d0.TIF	ROS488_ICAM555_VECad647_placa2__Plate_D_p00_0_F04f11d2.TIF	label.ROS488_ICAM555_VECad647_placa2__Plate_D_p00_0_F04f11d0.TIF	ROS488_ICAM555_VECad647_placa2__Plate_D_p00_0_F04f11d1.TIF	ROS488_ICAM555_VECad647_placa2__Plate_D_p00_0_F04f11d3.TIF	0	0	0	0	0	396	1	1536	1536	1536	1536	1536	396	b'eLvambXDsxntxQ/a+CKnF+9mYJJmaDjaix/kpRqNImm0F0/1SBrtxg+JaBrtxg/6KDKkUhSB2hZ2AGqynhQ='	0.045777253806591034	0.08697019517421722	0.043277256190776825	0.011444315	0.0056109875	0.0053054914	0.42852277	0.7154	0.44816118	0.060037761926651
-1	-1	-1	-1	-1	423.0	0.0	0.0	3.15625	0.0	1.484375	47.953125	1.0	0.015625	0.015625	0.015625	3.09375	0.4375	1.453125	0.140625	0.15625	ROS488_ICAM555_VECad647_placa2__Plate_D_p00_0_F05f00d0.TIF	ROS488_ICAM555_VECad647_placa2__Plate_D_p00_0_F05f00d2.TIF	label.ROS488_ICAM555_VECad647_placa2__Plate_D_p00_0_F05f00d0.TIF	ROS488_ICAM555_VECad647_placa2__Plate_D_p00_0_F05f00d1.TIF	ROS488_ICAM555_VECad647_placa2__Plate_D_p00_0_F05f00d3.TIF	0	0	0	0	0	397	1	1536	1536	1536	1536	1536	397	b'eLvambXDsxntxQ/a+CKnF+9mYDraix/8pRqNImm0F0/1SBrtxg+JaBrtxg/6KDKkUhSB2hZ2AFjBng8='	0.04130509868264198	0.08135921508073807	0.04858274757862091	0.023721963	0.0056109875	0.020388626	0.42852277	0.7154	0.44816118	0.07130475342273712
-1	-1	-1	-1	-1	361.0	0.0	0.0	2.78125	0.0	1.21875	47.359375	1.015625	0.015625	0.015625	0.015625	2.984375	0.421875	1.46875	0.140625	0.15625	ROS488_ICAM555_VECad647_placa2__Plate_D_p00_0_F05f01d0.TIF	ROS488_ICAM555_VECad647_placa2__Plate_D_p00_0_F05f01d2.TIF	label.ROS488_ICAM555_VECad647_placa2__Plate_D_p00_0_F05f01d0.TIF	ROS488_ICAM555_VECad647_placa2__Plate_D_p00_0_F05f01d1.TIF	ROS488_ICAM555_VECad647_placa2__Plate_D_p00_0_F05f01d3.TIF	0	0	0	0	0	398	1	1536	1536	1536	1536	1536	398	b'eLvambXDsxntxQ/a+CKnF+9mYJpmYDjaix/kpRqNImm0F0/1SBrtxg+JaBrtxg/6KDKkUhSB2hZ2AGq8nhQ='	0.045777253806591034	0.07855372130870819	0.04941608011722565	0.023721963	0.0056109875	0.017583132	0.42852277	0.7154	0.44816118	0.07498007516066234
-1	-1	-1	-1	-1	364.0	0.0	0.0	2.734375	0.0	1.234375	47.84375	1.015625	0.03125	0.015625	0.015625	2.90625	0.421875	1.46875	0.140625	0.15625	ROS488_ICAM555_VECad647_placa2__Plate_D_p00_0_F05f02d0.TIF	ROS488_ICAM555_VECad647_placa2__Plate_D_p00_0_F05f02d2.TIF	label.ROS488_ICAM555_VECad647_placa2__Plate_D_p00_0_F05f02d0.TIF	ROS488_ICAM555_VECad647_placa2__Plate_D_p00_0_F05f02d1.TIF	ROS488_ICAM555_VECad647_placa2__Plate_D_p00_0_F05f02d3.TIF	0	0	0	0	0	399	1	1536	1536	1536	1536	1536	399	b'eLvambXDsxntxQ/a+CKnF+9mYJpmYDTaix/kpRqNImm0F0/1SBrtxg+JaBrtxg/6KDKkUhSB2hZ2AHy3nhk='	0.045777253806591034	0.08135921508073807	0.04858274757862091	0.026527446	0.008416466	0.015916474	0.42852277	0.7154	0.44816118	0.08223406473795573
-1	-1	-1	-1	-1	338.0	0.0	0.0	2.765625	0.0	1.21875	46.203125	1.015625	0.015625	0.015625	0.015625	2.90625	0.40625	1.453125	0.15625	0.15625	ROS488_ICAM555_VECad647_placa2__Plate_D_p00_0_F05f03d0.TIF	ROS488_ICAM555_VECad647_placa2__Plate_D_p00_0_F05f03d2.TIF	label.ROS488_ICAM555_VECad647_placa2__Plate_D_p00_0_F05f03d0.TIF	ROS488_ICAM555_VECad647_placa2__Plate_D_p00_0_F05f03d1.TIF	ROS488_ICAM555_VECad647_placa2__Plate_D_p00_0_F05f03d3.TIF	0	0	0	0	0	400	1	1536	1536	1536	1536	1536	400	b'eLvambXDsxntxQ/a+CKnF+9mYJpmYDzaix/kpRqNImm0F0/1SBrtxg+JaBrtxg/6KDKkUhSB2hZ2AI6ynh4='	0.0449439212679863	0.08135921508073807	0.04858274757862091	0.027360782	0.0056109875	0.015916474	0.42852277	0.7154	0.44816118	0.0813342531522115
-1	-1	-1	-1	-1	340.0	0.0	0.0	2.71875	0.0	1.21875	50.953125	1.0625	0.015625	0.015625	0.015625	3.09375	0.453125	1.453125	0.125	0.15625	ROS488_ICAM555_VECad647_placa2__Plate_D_p00_0_F05f04d0.TIF	ROS488_ICAM555_VECad647_placa2__Plate_D_p00_0_F05f04d2.TIF	label.ROS488_ICAM555_VECad647_placa2__Plate_D_p00_0_F05f04d0.TIF	ROS488_ICAM555_VECad647_placa2__Plate_D_p00_0_F05f04d1.TIF	ROS488_ICAM555_VECad647_placa2__Plate_D_p00_0_F05f04d3.TIF	0	0	0	0	0	401	1	1536	1536	1536	1536	1536	401	b'eLvambXDsxntxQ/a+CKnF+9mYJpmYDLaix/kpRqNImm0F0/1SBrtxg+JaBrtxg/6KDKkUhSB2hZ2AKCtniM='	0.05024941265583038	0.09538666903972626	0.04941608011722565	0.02736079	0.008416466	0.015916467	0.42852277	0.7154	0.44816118	0.08266113201777141
-1	-1	-1	-1	-1	408.0	0.0	0.0	2.75	0.0	1.21875	52.046875	1.03125	0.015625	0.03125	0.015625	3.0625	0.421875	1.46875	0.140625	0.140625	ROS488_ICAM555_VECad647_placa2__Plate_D_p00_0_F05f05d0.TIF	ROS488_ICAM555_VECad647_placa2__Plate_D_p00_0_F05f05d2.TIF	label.ROS488_ICAM555_VECad647_placa2__Plate_D_p00_0_F05f05d0.TIF	ROS488_ICAM555_VECad647_placa2__Plate_D_p00_0_F05f05d1.TIF	ROS488_ICAM555_VECad647_placa2__Plate_D_p00_0_F05f05d3.TIF	0	0	0	0	0	402	1	1536	1536	1536	1536	1536	402	b'eLvambXDsxntxQ/a+CKnF+9mYJpmYDraix/kpRqNImm0F0/1SBrtxg+JaBrtxg/6KDKkUhSB2hZ2ALKonig='	0.04130509868264198	0.08135921508073807	0.04858274757862091	0.025694113	0.0056109875	0.016749807	0.42852277	0.7154	0.44816118	0.07390320301055908
-1	-1	-1	-1	-1	383.0	0.0	0.0	2.828125	0.0	1.296875	48.9375	1.0625	0.03125	0.015625	0.015625	3.171875	0.4375	1.46875	0.140625	0.15625	ROS488_ICAM555_VECad647_placa2__Plate_D_p00_0_F05f06d0.TIF	ROS488_ICAM555_VECad647_placa2__Plate_D_p00_0_F05f06d2.TIF	label.ROS488_ICAM555_VECad647_placa2__Plate_D_p00_0_F05f06d0.TIF	ROS488_ICAM555_VECad647_placa2__Plate_D_p00_0_F05f06d1.TIF	ROS488_ICAM555_VECad647_placa2__Plate_D_p00_0_F05f06d3.TIF	0	0	0	0	0	403	1	1536	1536	1536	1536	1536	403	b'eLvambXDsxntxQ/a+CKnF+9mYJpmYDbaix/kpRqNImm0F0/1SBrtxg+JaBrtxg/6KDKkUhSB2hZ2AMSjni0='	0.05108274519443512	0.09819215536117554	0.053888238966464996	0.027360782	0.00561098	0.015916474	0.42852277	0.7154	0.44816118	0.08350864052772522
-1	-1	-1	-1	-1	401.0	0.0	0.0	2.734375	0.0	1.234375	50.6875	1.015625	0.015625	0.015625	0.015625	3.171875	0.40625	1.484375	0.140625	0.15625	ROS488_ICAM555_VECad647_placa2__Plate_D_p00_0_F05f07d0.TIF	ROS488_ICAM555_VECad647_placa2__Plate_D_p00_0_F05f07d2.TIF	label.ROS488_ICAM555_VECad647_placa2__Plate_D_p00_0_F05f07d0.TIF	ROS488_ICAM555_VECad647_placa2__Plate_D_p00_0_F05f07d1.TIF	ROS488_ICAM555_VECad647_placa2__Plate_D_p00_0_F05f07d3.TIF	0	0	0	0	0	404	1	1536	1536	1536	1536	1536	404	b'eLvambXDsxntxQ/a+CKnF+9mYJpmYD7aix/kpRqNImm0F0/1SBrtxg+JaBrtxg/6KDKkUhSB2hZ2ANaenjI='	0.05024941265583038	0.08697019517421722	0.05024941265583038	0.03266627	0.0056109875	0.0167498	0.42852277	0.7154	0.44816118	0.0859037737051646
-1	-1	-1	-1	-1	389.0	0.0	0.0	2.71875	0.0	1.21875	51.046875	1.03125	0.015625	0.015625	0.015625	3.171875	0.4375	1.46875	0.140625	0.15625	ROS488_ICAM555_VECad647_placa2__Plate_D_p00_0_F05f08d0.TIF	ROS488_ICAM555_VECad647_placa2__Plate_D_p00_0_F05f08d2.TIF	label.ROS488_ICAM555_VECad647_placa2__Plate_D_p00_0_F05f08d0.TIF	ROS488_ICAM555_VECad647_placa2__Plate_D_p00_0_F05f08d1.TIF	ROS488_ICAM555_VECad647_placa2__Plate_D_p00_0_F05f08d3.TIF	0	0	0	0	0	405	1	1536	1536	1536	1536	1536	405	b'eLvambXDsxntxQ/a+CKnF+9mYJpmYDHaix/kpRqNImm0F0/1SBrtxg+JaBrtxg/6KDKkUhSB2hZ2AOiZnjc='	0.05108274519443512	0.08416470140218735	0.05024941265583038	0.034332946	0.008416466	0.019555293	0.42852277	0.7154	0.44816118	0.09169400731722514
-1	-1	-1	-1	-1	396.0	0.0	0.0	2.734375	0.0	1.21875	53.53125	1.046875	0.015625	0.015625	0.015625	3.21875	0.40625	1.484375	0.140625	0.15625	ROS488_ICAM555_VECad647_placa2__Plate_D_p00_0_F05f09d0.TIF	ROS488_ICAM555_VECad647_placa2__Plate_D_p00_0_F05f09d2.TIF	label.ROS488_ICAM555_VECad647_placa2__Plate_D_p00_0_F05f09d0.TIF	ROS488_ICAM555_VECad647_placa2__Plate_D_p00_0_F05f09d1.TIF	ROS488_ICAM555_VECad647_placa2__Plate_D_p00_0_F05f09d3.TIF	0	0	0	0	0	406	1	1536	1536	1536	1536	1536	406	b'eLvambXDsxntxQ/a+CKnF+9mYJpmYDnaix/kpRqNImm0F0/1SBrtxg+JaBrtxg/6KDKkUhSB2hZ2APqUnjw='	0.051916081458330154	0.0897756889462471	0.053888238966464996	0.033499606	0.008416466	0.020388626	0.42852277	0.7154	0.44816118	0.09186648329099019
-1	-1	-1	-1	-1	389.0	0.0	0.0	2.828125	0.0	1.234375	49.71875	1.0625	0.015625	0.015625	0.015625	3.4375	0.40625	1.515625	0.140625	0.171875	ROS488_ICAM555_VECad647_placa2__Plate_D_p00_0_F05f10d0.TIF	ROS488_ICAM555_VECad647_placa2__Plate_D_p00_0_F05f10d2.TIF	label.ROS488_ICAM555_VECad647_placa2__Plate_D_p00_0_F05f10d0.TIF	ROS488_ICAM555_VECad647_placa2__Plate_D_p00_0_F05f10d1.TIF	ROS488_ICAM555_VECad647_placa2__Plate_D_p00_0_F05f10d3.TIF	0	0	0	0	0	407	1	1536	1536	1536	1536	1536	407	b'eLvambXDsxntxQ/a+CKnF+9mYJpmONqLH+ylGo0iabQXT/VIGu3GD4loGu3GD/ooMqRSFIHaFnYAasGeFA=='	0.04661059007048607	0.08135921508073807	0.04941608011722565	0.029027455	0.008416474	0.017583132	0.42852277	0.7154	0.44816118	0.08097762862841289
-1	-1	-1	-1	-1	368.0	0.0	0.0	2.6875	0.0	1.21875	49.5	1.0625	0.03125	0.015625	0.015625	3.09375	0.421875	1.484375	0.140625	0.140625	ROS488_ICAM555_VECad647_placa2__Plate_D_p00_0_F05f11d0.TIF	ROS488_ICAM555_VECad647_placa2__Plate_D_p00_0_F05f11d2.TIF	label.ROS488_ICAM555_VECad647_placa2__Plate_D_p00_0_F05f11d0.TIF	ROS488_ICAM555_VECad647_placa2__Plate_D_p00_0_F05f11d1.TIF	ROS488_ICAM555_VECad647_placa2__Plate_D_p00_0_F05f11d3.TIF	0	0	0	0	0	408	1	1536	1536	1536	1536	1536	408	b'eLvambXDsxntxQ/a+CKnF+9mYJpmaDjaix/kpRqNImm0F0/1SBrtxg+JaBrtxg/6KDKkUhSB2hZ2AHy8nhk='	0.05024941265583038	0.08416470140218735	0.04941608011722565	0.028194122	0.008416466	0.0167498	0.42852277	0.7154	0.44816118	0.08420883615811665
-1	-1	-1	-1	-1	86.0	0.0	0.0	2.6875	0.0	1.21875	38.609375	1.109375	0.015625	0.03125	0.015625	1.0625	0.4375	1.484375	0.125	0.140625	ROS488_ICAM555_VECad647_placa2__Plate_D_p00_0_F06f00d0.TIF	ROS488_ICAM555_VECad647_placa2__Plate_D_p00_0_F06f00d2.TIF	label.ROS488_ICAM555_VECad647_placa2__Plate_D_p00_0_F06f00d0.TIF	ROS488_ICAM555_VECad647_placa2__Plate_D_p00_0_F06f00d1.TIF	ROS488_ICAM555_VECad647_placa2__Plate_D_p00_0_F06f00d3.TIF	0	0	0	0	0	409	1	1536	1536	1536	1536	1536	409	b'eLvambXDsxntxQ/a+CKnF+9mYDbaix/8pRqNImm0F0/1SBrtxg+JaBrtxg/6KDKkUhSB2hZ2AGrLnhQ='	0.0359996072947979	0.07574823498725891	0.043277256190776825	0.006138824	0.00561098	0.0053054914	0.42852277	0.7154	0.44816118	0.05285874009132385
-1	-1	-1	-1	-1	85.0	0.0	0.0	2.890625	0.0	1.28125	28.328125	1.046875	0.015625	0.015625	0.015625	1.09375	0.40625	1.46875	0.140625	0.15625	ROS488_ICAM555_VECad647_placa2__Plate_D_p00_0_F06f01d0.TIF	ROS488_ICAM555_VECad647_placa2__Plate_D_p00_0_F06f01d2.TIF	label.ROS488_ICAM555_VECad647_placa2__Plate_D_p00_0_F06f01d0.TIF	ROS488_ICAM555_VECad647_placa2__Plate_D_p00_0_F06f01d1.TIF	ROS488_ICAM555_VECad647_placa2__Plate_D_p00_0_F06f01d3.TIF	0	0	0	0	0	410	1	1536	1536	1536	1536	1536	410	b'eLvambXDsxntxQ/a+CKnF+9mYJZmYDjaix/kpRqNImm0F0/1SBrtxg+JaBrtxg/6KDKkUhSB2hZ2AHzGnhk='	0.0359996072947979	0.07294274121522903	0.03963842988014221	0.006138824	0.00561098	0.0053054914	0.42852277	0.7154	0.44816118	0.05321808656056722
-1	-1	-1	-1	-1	96.0	0.0	0.0	2.703125	0.0	1.21875	28.25	1.046875	0.015625	0.015625	0.03125	1.078125	0.40625	1.46875	0.140625	0.171875	ROS488_ICAM555_VECad647_placa2__Plate_D_p00_0_F06f02d0.TIF	ROS488_ICAM555_VECad647_placa2__Plate_D_p00_0_F06f02d2.TIF	label.ROS488_ICAM555_VECad647_placa2__Plate_D_p00_0_F06f02d0.TIF	ROS488_ICAM555_VECad647_placa2__Plate_D_p00_0_F06f02d1.TIF	ROS488_ICAM555_VECad647_placa2__Plate_D_p00_0_F06f02d3.TIF	0	0	0	0	0	411	1	1536	1536	1536	1536	1536	411	b'eLvambXDsxntxQ/a+CKnF+9mYJZmYDTaix/kpRqNImm0F0/1SBrtxg+JaBrtxg/6KDKkUhSB2hZ2AI7Bnh4='	0.03963842988014221	0.07574823498725891	0.043277256190776825	0.00697216	0.00561098	0.0053054914	0.42852277	0.7154	0.44816118	0.056950862209002175
-1	-1	-1	-1	-1	70.0	0.0	0.0	2.71875	0.0	1.203125	27.0	1.0625	0.015625	0.03125	0.015625	1.046875	0.4375	1.46875	0.125	0.171875	ROS488_ICAM555_VECad647_placa2__Plate_D_p00_0_F06f03d0.TIF	ROS488_ICAM555_VECad647_placa2__Plate_D_p00_0_F06f03d2.TIF	label.ROS488_ICAM555_VECad647_placa2__Plate_D_p00_0_F06f03d0.TIF	ROS488_ICAM555_VECad647_placa2__Plate_D_p00_0_F06f03d1.TIF	ROS488_ICAM555_VECad647_placa2__Plate_D_p00_0_F06f03d3.TIF	0	0	0	0	0	412	1	1536	1536	1536	1536	1536	412	b'eLvambXDsxntxQ/a+CKnF+9mYJZmYDzaix/kpRqNImm0F0/1SBrtxg+JaBrtxg/6KDKkUhSB2hZ2AKC8niM='	0.0359996072947979	0.07855372130870819	0.043277256190776825	0.006138824	0.00561098	0.0053054914	0.42852277	0.7154	0.44816118	0.05526653925577799
-1	-1	-1	-1	-1	71.0	0.0	0.0	2.640625	0.0	1.1875	27.734375	1.0625	0.03125	0.015625	0.03125	1.0625	0.46875	1.578125	0.15625	0.171875	ROS488_ICAM555_VECad647_placa2__Plate_D_p00_0_F06f04d0.TIF	ROS488_ICAM555_VECad647_placa2__Plate_D_p00_0_F06f04d2.TIF	label.ROS488_ICAM555_VECad647_placa2__Plate_D_p00_0_F06f04d0.TIF	ROS488_ICAM555_VECad647_placa2__Plate_D_p00_0_F06f04d1.TIF	ROS488_ICAM555_VECad647_placa2__Plate_D_p00_0_F06f04d3.TIF	0	0	0	0	0	413	1	1536	1536	1536	1536	1536	413	b'eLvambXDsxntxQ/a+CKnF+9mYJZmYDLaix/kpRqNImm0F0/1SBrtxg+JaBrtxg/6KDKkUhSB2hZ2ALK3nig='	0.04047176241874695	0.08697019517421722	0.04411058872938156	0.006138824	0.0056109726	0.0053054914	0.42852277	0.7154	0.44816118	0.056605562567710876
-1	-1	-1	-1	-1	74.0	0.0	0.0	2.953125	0.0	1.359375	24.484375	1.0625	0.015625	0.015625	0.03125	1.109375	0.421875	1.46875	0.140625	0.15625	ROS488_ICAM555_VECad647_placa2__Plate_D_p00_0_F06f05d0.TIF	ROS488_ICAM555_VECad647_placa2__Plate_D_p00_0_F06f05d2.TIF	label.ROS488_ICAM555_VECad647_placa2__Plate_D_p00_0_F06f05d0.TIF	ROS488_ICAM555_VECad647_placa2__Plate_D_p00_0_F06f05d1.TIF	ROS488_ICAM555_VECad647_placa2__Plate_D_p00_0_F06f05d3.TIF	0	0	0	0	0	414	1	1536	1536	1536	1536	1536	414	b'eLvambXDsxntxQ/a+CKnF+9mYJZmYDraix/kpRqNImm0F0/1SBrtxg+JaBrtxg/6KDKkUhSB2hZ2AMSyni0='	0.03963842988014221	0.08135921508073807	0.0449439212679863	0.00697216	0.0056109875	0.0053054914	0.42852277	0.7154	0.44816118	0.055683533350626625
-1	-1	-1	-1	-1	82.0	0.0	0.0	2.734375	0.0	1.25	25.671875	1.0625	0.015625	0.015625	0.03125	1.125	0.484375	1.515625	0.140625	0.140625	ROS488_ICAM555_VECad647_placa2__Plate_D_p00_0_F06f06d0.TIF	ROS488_ICAM555_VECad647_placa2__Plate_D_p00_0_F06f06d2.TIF	label.ROS488_ICAM555_VECad647_placa2__Plate_D_p00_0_F06f06d0.TIF	ROS488_ICAM555_VECad647_placa2__Plate_D_p00_0_F06f06d1.TIF	ROS488_ICAM555_VECad647_placa2__Plate_D_p00_0_F06f06d3.TIF	0	0	0	0	0	415	1	1536	1536	1536	1536	1536	415	b'eLvambXDsxntxQ/a+CKnF+9mYJZmYDbaix/kpRqNImm0F0/1SBrtxg+JaBrtxg/6KDKkUhSB2hZ2ANatnjI='	0.04130509868264198	0.0897756889462471	0.04411058872938156	0.006138824	0.00561098	0.0053054914	0.42852277	0.7154	0.44816118	0.05868678788344065
-1	-1	-1	-1	-1	67.0	0.0	0.0	2.859375	0.0	1.25	26.203125	1.046875	0.03125	0.015625	0.03125	0.9375	0.421875	1.46875	0.140625	0.15625	ROS488_ICAM555_VECad647_placa2__Plate_D_p00_0_F06f07d0.TIF	ROS488_ICAM555_VECad647_placa2__Plate_D_p00_0_F06f07d2.TIF	label.ROS488_ICAM555_VECad647_placa2__Plate_D_p00_0_F06f07d0.TIF	ROS488_ICAM555_VECad647_placa2__Plate_D_p00_0_F06f07d1.TIF	ROS488_ICAM555_VECad647_placa2__Plate_D_p00_0_F06f07d3.TIF	0	0	0	0	0	416	1	1536	1536	1536	1536	1536	416	b'eLvambXDsxntxQ/a+CKnF+9mYJZmYD7aix/kpRqNImm0F0/1SBrtxg+JaBrtxg/6KDKkUhSB2hZ2AOionjc='	0.03963842988014221	0.08135921508073807	0.043277256190776825	0.0053054914	0.00561098	0.004472159	0.42852277	0.7154	0.44816118	0.055666640400886536
-1	-1	-1	-1	-1	112.0	0.0	0.0	2.6875	0.0	1.203125	27.59375	1.046875	0.03125	0.015625	0.015625	1.1875	0.421875	1.453125	0.140625	0.15625	ROS488_ICAM555_VECad647_placa2__Plate_D_p00_0_F06f08d0.TIF	ROS488_ICAM555_VECad647_placa2__Plate_D_p00_0_F06f08d2.TIF	label.ROS488_ICAM555_VECad647_placa2__Plate_D_p00_0_F06f08d0.TIF	ROS488_ICAM555_VECad647_placa2__Plate_D_p00_0_F06f08d1.TIF	ROS488_ICAM555_VECad647_placa2__Plate_D_p00_0_F06f08d3.TIF	0	0	0	0	0	417	1	1536	1536	1536	1536	1536	417	b'eLvambXDsxntxQ/a+CKnF+9mYJZmYDHaix/kpRqNImm0F0/1SBrtxg+JaBrtxg/6KDKkUhSB2hZ2APqjnjw='	0.04047176241874695	0.08135921508073807	0.043277256190776825	0.006138824	0.0056109875	0.0053054914	0.42852277	0.7154	0.44816118	0.05993404984474182
-1	-1	-1	-1	-1	88.0	0.0	0.0	2.703125	0.0	1.203125	27.828125	1.046875	0.015625	0.015625	0.015625	1.1875	0.515625	1.46875	0.15625	0.15625	ROS488_ICAM555_VECad647_placa2__Plate_D_p00_0_F06f09d0.TIF	ROS488_ICAM555_VECad647_placa2__Plate_D_p00_0_F06f09d2.TIF	label.ROS488_ICAM555_VECad647_placa2__Plate_D_p00_0_F06f09d0.TIF	ROS488_ICAM555_VECad647_placa2__Plate_D_p00_0_F06f09d1.TIF	ROS488_ICAM555_VECad647_placa2__Plate_D_p00_0_F06f09d3.TIF	0	0	0	0	0	418	1	1536	1536	1536	1536	1536	418	b'eLvambXDsxntxQ/a+CKnF+9mYJZmYDnaix/kpRqNImm0F0/1SBrtxg+JaBrtxg/6KDKkUhSB2hZ2AAytnkE='	0.04130509868264198	0.08697019517421722	0.03963842988014221	0.006138824	0.0056109875	0.004472159	0.42852277	0.7154	0.44816118	0.058961485822995506
-1	-1	-1	-1	-1	87.0	0.0	0.0	2.6875	0.0	1.234375	26.46875	1.171875	0.03125	0.015625	0.015625	1.375	0.484375	1.5625	0.15625	0.171875	ROS488_ICAM555_VECad647_placa2__Plate_D_p00_0_F06f10d0.TIF	ROS488_ICAM555_VECad647_placa2__Plate_D_p00_0_F06f10d2.TIF	label.ROS488_ICAM555_VECad647_placa2__Plate_D_p00_0_F06f10d0.TIF	ROS488_ICAM555_VECad647_placa2__Plate_D_p00_0_F06f10d1.TIF	ROS488_ICAM555_VECad647_placa2__Plate_D_p00_0_F06f10d3.TIF	0	0	0	0	0	419	1	1536	1536	1536	1536	1536	419	b'eLvambXDsxntxQ/a+CKnF+9mYJZmONqLH+ylGo0iabQXT/VIGu3GD4loGu3GD/ooMqRSFIHaFnYAfMueGQ=='	0.0359996072947979	0.07294274121522903	0.03963842988014221	0.006138824	0.00561098	0.0053054914	0.42852277	0.7154	0.44816118	0.05467352271080017
-1	-1	-1	-1	-1	55.0	0.0	0.0	3.140625	0.0	1.3125	25.28125	1.046875	0.015625	0.015625	0.015625	0.96875	0.421875	1.453125	0.140625	0.15625	ROS488_ICAM555_VECad647_placa2__Plate_D_p00_0_F06f11d0.TIF	ROS488_ICAM555_VECad647_placa2__Plate_D_p00_0_F06f11d2.TIF	label.ROS488_ICAM555_VECad647_placa2__Plate_D_p00_0_F06f11d0.TIF	ROS488_ICAM555_VECad647_placa2__Plate_D_p00_0_F06f11d1.TIF	ROS488_ICAM555_VECad647_placa2__Plate_D_p00_0_F06f11d3.TIF	0	0	0	0	0	420	1	1536	1536	1536	1536	1536	420	b'eLvambXDsxntxQ/a+CKnF+9mYJZmaDjaix/kpRqNImm0F0/1SBrtxg+JaBrtxg/6KDKkUhSB2hZ2AI7Gnh4='	0.04047176241874695	0.07855372130870819	0.03963842988014221	0.006138824	0.0056109875	0.004472159	0.42852277	0.7154	0.44816118	0.055161828796068825
-1	-1	-1	-1	-1	413.0	0.0	0.0	3.0625	0.0	1.21875	40.578125	1.015625	0.015625	0.03125	0.015625	3.46875	0.453125	1.453125	0.15625	0.171875	ROS488_ICAM555_VECad647_placa2__Plate_D_p00_0_F07f00d0.TIF	ROS488_ICAM555_VECad647_placa2__Plate_D_p00_0_F07f00d2.TIF	label.ROS488_ICAM555_VECad647_placa2__Plate_D_p00_0_F07f00d0.TIF	ROS488_ICAM555_VECad647_placa2__Plate_D_p00_0_F07f00d1.TIF	ROS488_ICAM555_VECad647_placa2__Plate_D_p00_0_F07f00d3.TIF	0	0	0	0	0	421	1	1536	1536	1536	1536	1536	421	b'eLvambXDsxntxQ/a+CKnF+9mYD7aix/8pRqNImm0F0/1SBrtxg+JaBrtxg/6KDKkUhSB2hZ2AHzVnhk='	0.0449439212679863	0.07574823498725891	0.0449439212679863	0.027360786	0.00561098	0.012277648	0.42852277	0.7154	0.44816118	0.07455003758271535
-1	-1	-1	-1	-1	393.0	0.0	0.0	2.75	0.0	1.25	54.21875	1.046875	0.015625	0.015625	0.015625	3.328125	0.421875	1.484375	0.140625	0.171875	ROS488_ICAM555_VECad647_placa2__Plate_D_p00_0_F07f01d0.TIF	ROS488_ICAM555_VECad647_placa2__Plate_D_p00_0_F07f01d2.TIF	label.ROS488_ICAM555_VECad647_placa2__Plate_D_p00_0_F07f01d0.TIF	ROS488_ICAM555_VECad647_placa2__Plate_D_p00_0_F07f01d1.TIF	ROS488_ICAM555_VECad647_placa2__Plate_D_p00_0_F07f01d3.TIF	0	0	0	0	0	422	1	1536	1536	1536	1536	1536	422	b'eLvambXDsxntxQ/a+CKnF+9mYJ5mYDjaix/kpRqNImm0F0/1SBrtxg+JaBrtxg/6KDKkUhSB2hZ2AI7Qnh4='	0.0449439212679863	0.07294274121522903	0.04858274757862091	0.023721963	0.00561098	0.011444308	0.42852277	0.7154	0.44816118	0.07210515439510345
-1	-1	-1	-1	-1	381.0	0.0	0.0	2.765625	0.0	1.25	61.078125	1.046875	0.015625	0.015625	0.015625	3.5625	0.4375	1.5	0.15625	0.171875	ROS488_ICAM555_VECad647_placa2__Plate_D_p00_0_F07f02d0.TIF	ROS488_ICAM555_VECad647_placa2__Plate_D_p00_0_F07f02d2.TIF	label.ROS488_ICAM555_VECad647_placa2__Plate_D_p00_0_F07f02d0.TIF	ROS488_ICAM555_VECad647_placa2__Plate_D_p00_0_F07f02d1.TIF	ROS488_ICAM555_VECad647_placa2__Plate_D_p00_0_F07f02d3.TIF	0	0	0	0	0	423	1	1536	1536	1536	1536	1536	423	b'eLvambXDsxntxQ/a+CKnF+9mYJ5mYDTaix/kpRqNImm0F0/1SBrtxg+JaBrtxg/6KDKkUhSB2hZ2AKDLniM='	0.051916081458330154	0.07855372130870819	0.04858274757862091	0.036305096	0.0056109875	0.011444315	0.42852277	0.7154	0.44816118	0.09276832143465678
-1	-1	-1	-1	-1	386.0	0.0	0.0	2.734375	0.0	1.21875	53.328125	1.03125	0.03125	0.015625	0.015625	3.328125	0.421875	1.484375	0.140625	0.15625	ROS488_ICAM555_VECad647_placa2__Plate_D_p00_0_F07f03d0.TIF	ROS488_ICAM555_VECad647_placa2__Plate_D_p00_0_F07f03d2.TIF	label.ROS488_ICAM555_VECad647_placa2__Plate_D_p00_0_F07f03d0.TIF	ROS488_ICAM555_VECad647_placa2__Plate_D_p00_0_F07f03d1.TIF	ROS488_ICAM555_VECad647_placa2__Plate_D_p00_0_F07f03d3.TIF	0	0	0	0	0	424	1	1536	1536	1536	1536	1536	424	b'eLvambXDsxntxQ/a+CKnF+9mYJ5mYDzaix/kpRqNImm0F0/1SBrtxg+JaBrtxg/6KDKkUhSB2hZ2ALLGnig='	0.05024941265583038	0.07855372130870819	0.04858274757862091	0.03516628	0.0056109875	0.011444315	0.42852277	0.7154	0.44816118	0.09096129735310872
-1	-1	-1	-1	-1	322.0	0.0	0.0	2.765625	0.0	1.21875	54.046875	1.03125	0.015625	0.015625	0.015625	3.125	0.421875	1.46875	0.140625	0.171875	ROS488_ICAM555_VECad647_placa2__Plate_D_p00_0_F07f04d0.TIF	ROS488_ICAM555_VECad647_placa2__Plate_D_p00_0_F07f04d2.TIF	label.ROS488_ICAM555_VECad647_placa2__Plate_D_p00_0_F07f04d0.TIF	ROS488_ICAM555_VECad647_placa2__Plate_D_p00_0_F07f04d1.TIF	ROS488_ICAM555_VECad647_placa2__Plate_D_p00_0_F07f04d3.TIF	0	0	0	0	0	425	1	1536	1536	1536	1536	1536	425	b'eLvambXDsxntxQ/a+CKnF+9mYJ5mYDLaix/kpRqNImm0F0/1SBrtxg+JaBrtxg/6KDKkUhSB2hZ2AMTBni0='	0.04661059007048607	0.08697019517421722	0.04858274757862091	0.029860787	0.0056109875	0.012277648	0.42852277	0.7154	0.44816118	0.08519043525060017
-1	-1	-1	-1	-1	363.0	0.0	0.0	2.75	0.0	1.21875	52.390625	1.03125	0.015625	0.015625	0.015625	3.171875	0.40625	1.453125	0.140625	0.140625	ROS488_ICAM555_VECad647_placa2__Plate_D_p00_0_F07f05d0.TIF	ROS488_ICAM555_VECad647_placa2__Plate_D_p00_0_F07f05d2.TIF	label.ROS488_ICAM555_VECad647_placa2__Plate_D_p00_0_F07f05d0.TIF	ROS488_ICAM555_VECad647_placa2__Plate_D_p00_0_F07f05d1.TIF	ROS488_ICAM555_VECad647_placa2__Plate_D_p00_0_F07f05d3.TIF	0	0	0	0	0	426	1	1536	1536	1536	1536	1536	426	b'eLvambXDsxntxQ/a+CKnF+9mYJ5mYDraix/kpRqNImm0F0/1SBrtxg+JaBrtxg/6KDKkUhSB2hZ2ANa8njI='	0.045777253806591034	0.08416470140218735	0.04858274757862091	0.028194115	0.0056109875	0.011444315	0.42852277	0.7154	0.44816118	0.07839689652125041
-1	-1	-1	-1	-1	370.0	0.0	0.0	2.734375	0.0	1.21875	50.8125	1.015625	0.015625	0.015625	0.015625	3.234375	0.46875	1.640625	0.15625	0.171875	ROS488_ICAM555_VECad647_placa2__Plate_D_p00_0_F07f06d0.TIF	ROS488_ICAM555_VECad647_placa2__Plate_D_p00_0_F07f06d2.TIF	label.ROS488_ICAM555_VECad647_placa2__Plate_D_p00_0_F07f06d0.TIF	ROS488_ICAM555_VECad647_placa2__Plate_D_p00_0_F07f06d1.TIF	ROS488_ICAM555_VECad647_placa2__Plate_D_p00_0_F07f06d3.TIF	0	0	0	0	0	427	1	1536	1536	1536	1536	1536	427	b'eLvambXDsxntxQ/a+CKnF+9mYJ5mYDbaix/kpRqNImm0F0/1SBrtxg+JaBrtxg/6KDKkUhSB2hZ2AOi3njc='	0.05024941265583038	0.0897756889462471	0.04941608011722565	0.028194118	0.00561098	0.011444315	0.42852277	0.7154	0.44816118	0.08391717076301575
-1	-1	-1	-1	-1	393.0	0.0	0.0	2.71875	0.0	1.21875	48.484375	1.03125	0.03125	0.015625	0.015625	3.125	0.40625	1.453125	0.15625	0.140625	ROS488_ICAM555_VECad647_placa2__Plate_D_p00_0_F07f07d0.TIF	ROS488_ICAM555_VECad647_placa2__Plate_D_p00_0_F07f07d2.TIF	label.ROS488_ICAM555_VECad647_placa2__Plate_D_p00_0_F07f07d0.TIF	ROS488_ICAM555_VECad647_placa2__Plate_D_p00_0_F07f07d1.TIF	ROS488_ICAM555_VECad647_placa2__Plate_D_p00_0_F07f07d3.TIF	0	0	0	0	0	428	1	1536	1536	1536	1536	1536	428	b'eLvambXDsxntxQ/a+CKnF+9mYJ5mYD7aix/kpRqNImm0F0/1SBrtxg+JaBrtxg/6KDKkUhSB2hZ2APqynjw='	0.05108274519443512	0.08135921508073807	0.04941608011722565	0.033499613	0.0056109875	0.011444315	0.42852277	0.7154	0.44816118	0.08897974093755086
-1	-1	-1	-1	-1	410.0	0.0	0.0	2.8125	0.0	1.234375	52.65625	1.015625	0.015625	0.015625	0.015625	3.53125	0.4375	1.453125	0.15625	0.140625	ROS488_ICAM555_VECad647_placa2__Plate_D_p00_0_F07f08d0.TIF	ROS488_ICAM555_VECad647_placa2__Plate_D_p00_0_F07f08d2.TIF	label.ROS488_ICAM555_VECad647_placa2__Plate_D_p00_0_F07f08d0.TIF	ROS488_ICAM555_VECad647_placa2__Plate_D_p00_0_F07f08d1.TIF	ROS488_ICAM555_VECad647_placa2__Plate_D_p00_0_F07f08d3.TIF	0	0	0	0	0	429	1	1536	1536	1536	1536	1536	429	b'eLvambXDsxntxQ/a+CKnF+9mYJ5mYDHaix/kpRqNImm0F0/1SBrtxg+JaBrtxg/6KDKkUhSB2hZ2AAy8nkE='	0.05274941399693489	0.08135921508073807	0.05024941265583038	0.033499613	0.0056109875	0.015083134	0.42852277	0.7154	0.44816118	0.09309785564740498
-1	-1	-1	-1	-1	395.0	0.0	0.0	2.703125	0.0	1.203125	53.5	1.0	0.015625	0.03125	0.015625	3.28125	0.40625	1.46875	0.140625	0.15625	ROS488_ICAM555_VECad647_placa2__Plate_D_p00_0_F07f09d0.TIF	ROS488_ICAM555_VECad647_placa2__Plate_D_p00_0_F07f09d2.TIF	label.ROS488_ICAM555_VECad647_placa2__Plate_D_p00_0_F07f09d0.TIF	ROS488_ICAM555_VECad647_placa2__Plate_D_p00_0_F07f09d1.TIF	ROS488_ICAM555_VECad647_placa2__Plate_D_p00_0_F07f09d3.TIF	0	0	0	0	0	430	1	1536	1536	1536	1536	1536	430	b'eLvambXDsxntxQ/a+CKnF+9mYJ5mYDnaix/kpRqNImm0F0/1SBrtxg+JaBrtxg/6KDKkUhSB2hZ2AB63nkY='	0.05274941399693489	0.08697019517421722	0.05024941265583038	0.032666273	0.008416466	0.011444315	0.42852277	0.7154	0.44816118	0.08979183435440063
-1	-1	-1	-1	-1	392.0	0.0	0.0	2.734375	0.0	1.21875	55.484375	1.015625	0.03125	0.015625	0.015625	3.234375	0.4375	1.46875	0.140625	0.15625	ROS488_ICAM555_VECad647_placa2__Plate_D_p00_0_F07f10d0.TIF	ROS488_ICAM555_VECad647_placa2__Plate_D_p00_0_F07f10d2.TIF	label.ROS488_ICAM555_VECad647_placa2__Plate_D_p00_0_F07f10d0.TIF	ROS488_ICAM555_VECad647_placa2__Plate_D_p00_0_F07f10d1.TIF	ROS488_ICAM555_VECad647_placa2__Plate_D_p00_0_F07f10d3.TIF	0	0	0	0	0	431	1	1536	1536	1536	1536	1536	431	b'eLvambXDsxntxQ/a+CKnF+9mYJ5mONqLH+ylGo0iabQXT/VIGu3GD4loGu3GD/ooMqRSFIHaFnYAjtWeHg=='	0.045777253806591034	0.07855372130870819	0.04858274757862091	0.028194115	0.0056109875	0.012277648	0.42852277	0.7154	0.44816118	0.07631735006968181
-1	-1	-1	-1	-1	328.0	0.0	0.0	2.734375	0.0	1.203125	48.75	1.0	0.015625	0.015625	0.015625	2.8125	0.4375	1.453125	0.140625	0.140625	ROS488_ICAM555_VECad647_placa2__Plate_D_p00_0_F07f11d0.TIF	ROS488_ICAM555_VECad647_placa2__Plate_D_p00_0_F07f11d2.TIF	label.ROS488_ICAM555_VECad647_placa2__Plate_D_p00_0_F07f11d0.TIF	ROS488_ICAM555_VECad647_placa2__Plate_D_p00_0_F07f11d1.TIF	ROS488_ICAM555_VECad647_placa2__Plate_D_p00_0_F07f11d3.TIF	0	0	0	0	0	432	1	1536	1536	1536	1536	1536	432	b'eLvambXDsxntxQ/a+CKnF+9mYJ5maDjaix/kpRqNImm0F0/1SBrtxg+JaBrtxg/6KDKkUhSB2hZ2AKDQniM='	0.045777253806591034	0.08135921508073807	0.0449439212679863	0.028194122	0.008416466	0.011444315	0.42852277	0.7154	0.44816118	0.0838896135489146
-1	-1	-1	-1	-1	77.0	0.0	0.0	2.703125	0.0	1.203125	38.25	1.046875	0.015625	0.015625	0.015625	1.0625	0.40625	1.46875	0.140625	0.15625	ROS488_ICAM555_VECad647_placa2__Plate_D_p00_0_F08f00d0.TIF	ROS488_ICAM555_VECad647_placa2__Plate_D_p00_0_F08f00d2.TIF	label.ROS488_ICAM555_VECad647_placa2__Plate_D_p00_0_F08f00d0.TIF	ROS488_ICAM555_VECad647_placa2__Plate_D_p00_0_F08f00d1.TIF	ROS488_ICAM555_VECad647_placa2__Plate_D_p00_0_F08f00d3.TIF	0	0	0	0	0	433	1	1536	1536	1536	1536	1536	433	b'eLvambXDsxntxQ/a+CKnF+9mYDHaix/8pRqNImm0F0/1SBrtxg+JaBrtxg/6KDKkUhSB2hZ2AI7fnh4='	0.03349960595369339	0.07574823498725891	0.038805097341537476	0.0053054877	0.00561098	0.004472159	0.42852277	0.7154	0.44816118	0.04294955233732859
-1	-1	-1	-1	-1	119.0	0.0	0.0	2.734375	0.0	1.203125	27.421875	1.03125	0.015625	0.015625	0.015625	1.328125	0.421875	1.453125	0.140625	0.15625	ROS488_ICAM555_VECad647_placa2__Plate_D_p00_0_F08f01d0.TIF	ROS488_ICAM555_VECad647_placa2__Plate_D_p00_0_F08f01d2.TIF	label.ROS488_ICAM555_VECad647_placa2__Plate_D_p00_0_F08f01d0.TIF	ROS488_ICAM555_VECad647_placa2__Plate_D_p00_0_F08f01d1.TIF	ROS488_ICAM555_VECad647_placa2__Plate_D_p00_0_F08f01d3.TIF	0	0	0	0	0	434	1	1536	1536	1536	1536	1536	434	b'eLvambXDsxntxQ/a+CKnF+9mYJFmYDjaix/kpRqNImm0F0/1SBrtxg+JaBrtxg/6KDKkUhSB2hZ2AKDaniM='	0.03349960595369339	0.07574823498725891	0.038805097341537476	0.004472155	0.00561098	0.0053054914	0.42852277	0.7154	0.44816118	0.04590096573034922
-1	-1	-1	-1	-1	40.0	0.0	0.0	2.640625	0.0	1.203125	29.53125	1.046875	0.015625	0.015625	0.015625	0.84375	0.40625	1.46875	0.140625	0.15625	ROS488_ICAM555_VECad647_placa2__Plate_D_p00_0_F08f02d0.TIF	ROS488_ICAM555_VECad647_placa2__Plate_D_p00_0_F08f02d2.TIF	label.ROS488_ICAM555_VECad647_placa2__Plate_D_p00_0_F08f02d0.TIF	ROS488_ICAM555_VECad647_placa2__Plate_D_p00_0_F08f02d1.TIF	ROS488_ICAM555_VECad647_placa2__Plate_D_p00_0_F08f02d3.TIF	0	0	0	0	0	435	1	1536	1536	1536	1536	1536	435	b'eLvambXDsxntxQ/a+CKnF+9mYJFmYDTaix/kpRqNImm0F0/1SBrtxg+JaBrtxg/6KDKkUhSB2hZ2ALLVnig='	0.034332942217588425	0.07855372130870819	0.038805097341537476	0.004472155	0.0056109875	0.004472159	0.42852277	0.7154	0.44816118	0.04205439488093058
-1	-1	-1	-1	-1	28.0	0.0	0.0	2.65625	0.0	1.1875	27.265625	1.046875	0.015625	0.015625	0.015625	0.75	0.40625	1.46875	0.140625	0.15625	ROS488_ICAM555_VECad647_placa2__Plate_D_p00_0_F08f03d0.TIF	ROS488_ICAM555_VECad647_placa2__Plate_D_p00_0_F08f03d2.TIF	label.ROS488_ICAM555_VECad647_placa2__Plate_D_p00_0_F08f03d0.TIF	ROS488_ICAM555_VECad647_placa2__Plate_D_p00_0_F08f03d1.TIF	ROS488_ICAM555_VECad647_placa2__Plate_D_p00_0_F08f03d3.TIF	0	0	0	0	0	436	1	1536	1536	1536	1536	1536	436	b'eLvambXDsxntxQ/a+CKnF+9mYJFmYDzaix/kpRqNImm0F0/1SBrtxg+JaBrtxg/6KDKkUhSB2hZ2AMTQni0='	0.034332942217588425	0.07855372130870819	0.038805097341537476	0.004472155	0.0056109875	0.004472159	0.42852277	0.7154	0.44816118	0.04181063175201416
-1	-1	-1	-1	-1	22.0	0.0	0.0	2.65625	0.0	1.203125	28.78125	1.03125	0.015625	0.015625	0.015625	0.71875	0.40625	1.484375	0.15625	0.15625	ROS488_ICAM555_VECad647_placa2__Plate_D_p00_0_F08f04d0.TIF	ROS488_ICAM555_VECad647_placa2__Plate_D_p00_0_F08f04d2.TIF	label.ROS488_ICAM555_VECad647_placa2__Plate_D_p00_0_F08f04d0.TIF	ROS488_ICAM555_VECad647_placa2__Plate_D_p00_0_F08f04d1.TIF	ROS488_ICAM555_VECad647_placa2__Plate_D_p00_0_F08f04d3.TIF	0	0	0	0	0	437	1	1536	1536	1536	1536	1536	437	b'eLvambXDsxntxQ/a+CKnF+9mYJFmYDLaix/kpRqNImm0F0/1SBrtxg+JaBrtxg/6KDKkUhSB2hZ2ANbLnjI='	0.03516627475619316	0.08416470140218735	0.03963842988014221	0.004472155	0.00561098	0.004472159	0.42852277	0.7154	0.44816118	0.04350541035334269
-1	-1	-1	-1	-1	36.0	0.0	0.0	2.75	0.0	1.234375	24.9375	1.078125	0.015625	0.015625	0.015625	0.84375	0.40625	1.453125	0.140625	0.15625	ROS488_ICAM555_VECad647_placa2__Plate_D_p00_0_F08f05d0.TIF	ROS488_ICAM555_VECad647_placa2__Plate_D_p00_0_F08f05d2.TIF	label.ROS488_ICAM555_VECad647_placa2__Plate_D_p00_0_F08f05d0.TIF	ROS488_ICAM555_VECad647_placa2__Plate_D_p00_0_F08f05d1.TIF	ROS488_ICAM555_VECad647_placa2__Plate_D_p00_0_F08f05d3.TIF	0	0	0	0	0	438	1	1536	1536	1536	1536	1536	438	b'eLvambXDsxntxQ/a+CKnF+9mYJFmYDraix/kpRqNImm0F0/1SBrtxg+JaBrtxg/6KDKkUhSB2hZ2AOjGnjc='	0.034332942217588425	0.08697019517421722	0.038805097341537476	0.0036388226	0.0056109726	0.004472159	0.42852277	0.7154	0.44816118	0.041573554277420044
-1	-1	-1	-1	-1	37.0	0.0	0.0	2.765625	0.0	1.21875	24.34375	1.046875	0.03125	0.015625	0.03125	0.828125	0.40625	1.46875	0.140625	0.15625	ROS488_ICAM555_VECad647_placa2__Plate_D_p00_0_F08f06d0.TIF	ROS488_ICAM555_VECad647_placa2__Plate_D_p00_0_F08f06d2.TIF	label.ROS488_ICAM555_VECad647_placa2__Plate_D_p00_0_F08f06d0.TIF	ROS488_ICAM555_VECad647_placa2__Plate_D_p00_0_F08f06d1.TIF	ROS488_ICAM555_VECad647_placa2__Plate_D_p00_0_F08f06d3.TIF	0	0	0	0	0	439	1	1536	1536	1536	1536	1536	439	b'eLvambXDsxntxQ/a+CKnF+9mYJFmYDbaix/kpRqNImm0F0/1SBrtxg+JaBrtxg/6KDKkUhSB2hZ2APrBnjw='	0.0359996072947979	0.09258118271827698	0.03963842988014221	0.004472159	0.0056109726	0.004472159	0.42852277	0.7154	0.44816118	0.04423967003822327
-1	-1	-1	-1	-1	96.0	0.0	0.0	2.71875	0.0	1.203125	26.140625	1.03125	0.015625	0.015625	0.015625	1.265625	0.4375	1.46875	0.140625	0.15625	ROS488_ICAM555_VECad647_placa2__Plate_D_p00_0_F08f07d0.TIF	ROS488_ICAM555_VECad647_placa2__Plate_D_p00_0_F08f07d2.TIF	label.ROS488_ICAM555_VECad647_placa2__Plate_D_p00_0_F08f07d0.TIF	ROS488_ICAM555_VECad647_placa2__Plate_D_p00_0_F08f07d1.TIF	ROS488_ICAM555_VECad647_placa2__Plate_D_p00_0_F08f07d3.TIF	0	0	0	0	0	440	1	1536	1536	1536	1536	1536	440	b'eLvambXDsxntxQ/a+CKnF+9mYJFmYD7aix/kpRqNImm0F0/1SBrtxg+JaBrtxg/6KDKkUhSB2hZ2AAzLnkE='	0.034332942217588425	0.08135921508073807	0.03963842988014221	0.0053054877	0.0056109875	0.0053054914	0.42852277	0.7154	0.44816118	0.046741570035616554
-1	-1	-1	-1	-1	85.0	0.0	0.0	2.6875	0.0	1.203125	31.46875	1.03125	0.03125	0.015625	0.015625	1.265625	0.421875	1.453125	0.140625	0.140625	ROS488_ICAM555_VECad647_placa2__Plate_D_p00_0_F08f08d0.TIF	ROS488_ICAM555_VECad647_placa2__Plate_D_p00_0_F08f08d2.TIF	label.ROS488_ICAM555_VECad647_placa2__Plate_D_p00_0_F08f08d0.TIF	ROS488_ICAM555_VECad647_placa2__Plate_D_p00_0_F08f08d1.TIF	ROS488_ICAM555_VECad647_placa2__Plate_D_p00_0_F08f08d3.TIF	0	0	0	0	0	441	1	1536	1536	1536	1536	1536	441	b'eLvambXDsxntxQ/a+CKnF+9mYJFmYDHaix/kpRqNImm0F0/1SBrtxg+JaBrtxg/6KDKkUhSB2hZ2AB7GnkY='	0.034332942217588425	0.07855372130870819	0.038805097341537476	0.004472155	0.0056109875	0.0053054914	0.42852277	0.7154	0.44816118	0.045861939589182533
-1	-1	-1	-1	-1	41.0	0.0	0.0	2.703125	0.0	1.234375	28.921875	1.0625	0.015625	0.015625	0.03125	0.875	0.421875	1.453125	0.15625	0.15625	ROS488_ICAM555_VECad647_placa2__Plate_D_p00_0_F08f09d0.TIF	ROS488_ICAM555_VECad647_placa2__Plate_D_p00_0_F08f09d2.TIF	label.ROS488_ICAM555_VECad647_placa2__Plate_D_p00_0_F08f09d0.TIF	ROS488_ICAM555_VECad647_placa2__Plate_D_p00_0_F08f09d1.TIF	ROS488_ICAM555_VECad647_placa2__Plate_D_p00_0_F08f09d3.TIF	0	0	0	0	0	442	1	1536	1536	1536	1536	1536	442	b'eLvambXDsxntxQ/a+CKnF+9mYJFmYDnaix/kpRqNImm0F0/1SBrtxg+JaBrtxg/6KDKkUhSB2hZ2ADDBnks='	0.034332942217588425	0.08135921508073807	0.03963842988014221	0.0053054877	0.0056109875	0.004472159	0.42852277	0.7154	0.44816118	0.04274160663286845
-1	-1	-1	-1	-1	47.0	0.0	0.0	2.765625	0.0	1.234375	28.671875	1.0625	0.015625	0.015625	0.03125	0.875	0.421875	1.46875	0.140625	0.15625	ROS488_ICAM555_VECad647_placa2__Plate_D_p00_0_F08f10d0.TIF	ROS488_ICAM555_VECad647_placa2__Plate_D_p00_0_F08f10d2.TIF	label.ROS488_ICAM555_VECad647_placa2__Plate_D_p00_0_F08f10d0.TIF	ROS488_ICAM555_VECad647_placa2__Plate_D_p00_0_F08f10d1.TIF	ROS488_ICAM555_VECad647_placa2__Plate_D_p00_0_F08f10d3.TIF	0	0	0	0	0	443	1	1536	1536	1536	1536	1536	443	b'eLvambXDsxntxQ/a+CKnF+9mYJFmONqLH+ylGo0iabQXT/VIGu3GD4loGu3GD/ooMqRSFIHaFnYAoN+eIw=='	0.03349960595369339	0.07574823498725891	0.038805097341537476	0.004472155	0.00561098	0.004472159	0.42852277	0.7154	0.44816118	0.03965717554092407
-1	-1	-1	-1	-1	31.0	0.0	0.0	2.71875	0.0	1.1875	25.78125	1.03125	0.03125	0.015625	0.015625	0.765625	0.40625	1.46875	0.125	0.15625	ROS488_ICAM555_VECad647_placa2__Plate_D_p00_0_F08f11d0.TIF	ROS488_ICAM555_VECad647_placa2__Plate_D_p00_0_F08f11d2.TIF	label.ROS488_ICAM555_VECad647_placa2__Plate_D_p00_0_F08f11d0.TIF	ROS488_ICAM555_VECad647_placa2__Plate_D_p00_0_F08f11d1.TIF	ROS488_ICAM555_VECad647_placa2__Plate_D_p00_0_F08f11d3.TIF	0	0	0	0	0	444	1	1536	1536	1536	1536	1536	444	b'eLvambXDsxntxQ/a+CKnF+9mYJFmaDjaix/kpRqNImm0F0/1SBrtxg+JaBrtxg/6KDKkUhSB2hZ2ALLanig='	0.034332942217588425	0.08416470140218735	0.03963842988014221	0.004472155	0.0056109875	0.004472159	0.42852277	0.7154	0.44816118	0.041723797718683876
-1	-1	-1	-1	-1	802.0	0.0	0.0	2.765625	0.0	1.21875	45.03125	1.046875	0.015625	0.03125	0.015625	3.609375	0.4375	1.421875	0.15625	0.15625	ROS488_ICAM555_VECad647_placa2__Plate_D_p00_0_F09f00d0.TIF	ROS488_ICAM555_VECad647_placa2__Plate_D_p00_0_F09f00d2.TIF	label.ROS488_ICAM555_VECad647_placa2__Plate_D_p00_0_F09f00d0.TIF	ROS488_ICAM555_VECad647_placa2__Plate_D_p00_0_F09f00d1.TIF	ROS488_ICAM555_VECad647_placa2__Plate_D_p00_0_F09f00d3.TIF	0	0	0	0	0	445	1	1536	1536	1536	1536	1536	445	b'eLvambXDsxntxQ/a+CKnF+9mYDnaix/8pRqNImm0F0/1SBrtxg+JaBrtxg/6KDKkUhSB2hZ2AKDpniM='	0.045777253806591034	0.07855372130870819	0.03963842988014221	0.015916474	0.0056109875	0.004472159	0.42852277	0.7154	0.44816118	0.06496920188268025
-1	-1	-1	-1	-1	773.0	0.0	0.0	2.671875	0.0	1.1875	53.578125	1.046875	0.015625	0.03125	0.015625	3.34375	0.421875	1.453125	0.140625	0.15625	ROS488_ICAM555_VECad647_placa2__Plate_D_p00_0_F09f01d0.TIF	ROS488_ICAM555_VECad647_placa2__Plate_D_p00_0_F09f01d2.TIF	label.ROS488_ICAM555_VECad647_placa2__Plate_D_p00_0_F09f01d0.TIF	ROS488_ICAM555_VECad647_placa2__Plate_D_p00_0_F09f01d1.TIF	ROS488_ICAM555_VECad647_placa2__Plate_D_p00_0_F09f01d3.TIF	0	0	0	0	0	446	1	1536	1536	1536	1536	1536	446	b'eLvambXDsxntxQ/a+CKnF+9mYJlmYDjaix/kpRqNImm0F0/1SBrtxg+JaBrtxg/6KDKkUhSB2hZ2ALLknig='	0.04130509868264198	0.07574823498725891	0.03963842988014221	0.01591647	0.00561098	0.0053054914	0.42852277	0.7154	0.44816118	0.06265868743260701
-1	-1	-1	-1	-1	764.0	0.0	0.0	2.734375	0.0	1.203125	55.21875	1.03125	0.015625	0.015625	0.015625	3.578125	0.40625	1.453125	0.15625	0.140625	ROS488_ICAM555_VECad647_placa2__Plate_D_p00_0_F09f02d0.TIF	ROS488_ICAM555_VECad647_placa2__Plate_D_p00_0_F09f02d2.TIF	label.ROS488_ICAM555_VECad647_placa2__Plate_D_p00_0_F09f02d0.TIF	ROS488_ICAM555_VECad647_placa2__Plate_D_p00_0_F09f02d1.TIF	ROS488_ICAM555_VECad647_placa2__Plate_D_p00_0_F09f02d3.TIF	0	0	0	0	0	447	1	1536	1536	1536	1536	1536	447	b'eLvambXDsxntxQ/a+CKnF+9mYJlmYDTaix/kpRqNImm0F0/1SBrtxg+JaBrtxg/6KDKkUhSB2hZ2AMTfni0='	0.051916081458330154	0.08135921508073807	0.03963842988014221	0.01758314	0.0056109875	0.0053054914	0.42852277	0.7154	0.44816118	0.07347240050633748
-1	-1	-1	-1	-1	704.0	0.0	0.0	2.703125	0.0	1.203125	55.921875	1.03125	0.015625	0.015625	0.015625	3.40625	0.40625	1.453125	0.140625	0.140625	ROS488_ICAM555_VECad647_placa2__Plate_D_p00_0_F09f03d0.TIF	ROS488_ICAM555_VECad647_placa2__Plate_D_p00_0_F09f03d2.TIF	label.ROS488_ICAM555_VECad647_placa2__Plate_D_p00_0_F09f03d0.TIF	ROS488_ICAM555_VECad647_placa2__Plate_D_p00_0_F09f03d1.TIF	ROS488_ICAM555_VECad647_placa2__Plate_D_p00_0_F09f03d3.TIF	0	0	0	0	0	448	1	1536	1536	1536	1536	1536	448	b'eLvambXDsxntxQ/a+CKnF+9mYJlmYDzaix/kpRqNImm0F0/1SBrtxg+JaBrtxg/6KDKkUhSB2hZ2ANbanjI='	0.05024941265583038	0.08416470140218735	0.03963842988014221	0.016749807	0.0056109875	0.004472159	0.42852277	0.7154	0.44816118	0.06980688869953156
-1	-1	-1	-1	-1	610.0	0.0	0.0	2.734375	0.0	1.1875	59.93749999999818	1.0625	0.015625	0.015625	0.015625	3.265625	0.40625	1.453125	0.140625	0.15625	ROS488_ICAM555_VECad647_placa2__Plate_D_p00_0_F09f04d0.TIF	ROS488_ICAM555_VECad647_placa2__Plate_D_p00_0_F09f04d2.TIF	label.ROS488_ICAM555_VECad647_placa2__Plate_D_p00_0_F09f04d0.TIF	ROS488_ICAM555_VECad647_placa2__Plate_D_p00_0_F09f04d1.TIF	ROS488_ICAM555_VECad647_placa2__Plate_D_p00_0_F09f04d3.TIF	0	0	0	0	0	449	1	1536	1536	1536	1536	1536	449	b'eLvambXDsxntxQ/a+CKnF+9mYJlmYDLaix/kpRqNImm0F0/1SBrtxg+JaBrtxg/6KDKkUhSB2hZ2AOjVnjc='	0.045777253806591034	0.0897756889462471	0.03963842988014221	0.013110984	0.00561098	0.004472159	0.42852277	0.7154	0.44816118	0.06299573679765065
-1	-1	-1	-1	-1	721.0	0.0	0.0	2.6875	0.0	1.203125	60.51562499999818	1.03125	0.015625	0.015625	0.015625	3.53125	0.390625	1.453125	0.140625	0.15625	ROS488_ICAM555_VECad647_placa2__Plate_D_p00_0_F09f05d0.TIF	ROS488_ICAM555_VECad647_placa2__Plate_D_p00_0_F09f05d2.TIF	label.ROS488_ICAM555_VECad647_placa2__Plate_D_p00_0_F09f05d0.TIF	ROS488_ICAM555_VECad647_placa2__Plate_D_p00_0_F09f05d1.TIF	ROS488_ICAM555_VECad647_placa2__Plate_D_p00_0_F09f05d3.TIF	0	0	0	0	0	450	1	1536	1536	1536	1536	1536	450	b'eLvambXDsxntxQ/a+CKnF+9mYJlmYDraix/kpRqNImm0F0/1SBrtxg+JaBrtxg/6KDKkUhSB2hZ2APrQnjw='	0.0449439212679863	0.08416470140218735	0.03963842988014221	0.012277648	0.0056109875	0.004472159	0.42852277	0.7154	0.44816118	0.059379796187082924
-1	-1	-1	-1	-1	650.0	0.0	0.0	2.734375	0.0	1.21875	55.984375	1.03125	0.015625	0.015625	0.015625	3.125	0.40625	1.453125	0.140625	0.15625	ROS488_ICAM555_VECad647_placa2__Plate_D_p00_0_F09f06d0.TIF	ROS488_ICAM555_VECad647_placa2__Plate_D_p00_0_F09f06d2.TIF	label.ROS488_ICAM555_VECad647_placa2__Plate_D_p00_0_F09f06d0.TIF	ROS488_ICAM555_VECad647_placa2__Plate_D_p00_0_F09f06d1.TIF	ROS488_ICAM555_VECad647_placa2__Plate_D_p00_0_F09f06d3.TIF	0	0	0	0	0	451	1	1536	1536	1536	1536	1536	451	b'eLvambXDsxntxQ/a+CKnF+9mYJlmYDbaix/kpRqNImm0F0/1SBrtxg+JaBrtxg/6KDKkUhSB2hZ2AAzankE='	0.045777253806591034	0.08697019517421722	0.03963842988014221	0.012277648	0.0056109875	0.004472159	0.42852277	0.7154	0.44816118	0.06148183345794678
-1	-1	-1	-1	-1	753.0	0.0	0.0	2.71875	0.0	1.203125	52.125	1.046875	0.015625	0.03125	0.015625	3.234375	0.359375	0.96875	0.109375	0.140625	ROS488_ICAM555_VECad647_placa2__Plate_D_p00_0_F09f07d0.TIF	ROS488_ICAM555_VECad647_placa2__Plate_D_p00_0_F09f07d2.TIF	label.ROS488_ICAM555_VECad647_placa2__Plate_D_p00_0_F09f07d0.TIF	ROS488_ICAM555_VECad647_placa2__Plate_D_p00_0_F09f07d1.TIF	ROS488_ICAM555_VECad647_placa2__Plate_D_p00_0_F09f07d3.TIF	0	0	0	0	0	452	1	1536	1536	1536	1536	1536	452	b'eLvambXDsxntxQ/a+CKnF+9mYJlmYD7aix/kpRqNImm0F0/1SBrtxg+JaBrtxg/6KDKkUhSB2hZ2AB7VnkY='	0.045777253806591034	0.07855372130870819	0.03963842988014221	0.015083138	0.0056109875	0.004472159	0.42852277	0.7154	0.44816118	0.06329350670178731
-1	-1	-1	-1	-1	783.0	0.0	0.0	2.734375	0.0	1.1875	53.609375	0.796875	0.015625	0.015625	0.015625	2.84375	0.34375	0.9375	0.125	0.125	ROS488_ICAM555_VECad647_placa2__Plate_D_p00_0_F09f08d0.TIF	ROS488_ICAM555_VECad647_placa2__Plate_D_p00_0_F09f08d2.TIF	label.ROS488_ICAM555_VECad647_placa2__Plate_D_p00_0_F09f08d0.TIF	ROS488_ICAM555_VECad647_placa2__Plate_D_p00_0_F09f08d1.TIF	ROS488_ICAM555_VECad647_placa2__Plate_D_p00_0_F09f08d3.TIF	0	0	0	0	0	453	1	1536	1536	1536	1536	1536	453	b'eLvambXDsxntxQ/a+CKnF+9mYJlmYDHaix/kpRqNImm0F0/1SBrtxg+JaBrtxg/6KDKkUhSB2hZ2ADDQnks='	0.045777253806591034	0.07574823498725891	0.03963842988014221	0.0167498	0.0056109875	0.0053054914	0.42852277	0.7154	0.44816118	0.0642044444878896
-1	-1	-1	-1	-1	588.0	0.0	0.0	2.046875	0.0	0.875	52.03125	0.8125	0.015625	0.015625	0.015625	2.4375	0.34375	0.96875	0.109375	0.125	ROS488_ICAM555_VECad647_placa2__Plate_D_p00_0_F09f09d0.TIF	ROS488_ICAM555_VECad647_placa2__Plate_D_p00_0_F09f09d2.TIF	label.ROS488_ICAM555_VECad647_placa2__Plate_D_p00_0_F09f09d0.TIF	ROS488_ICAM555_VECad647_placa2__Plate_D_p00_0_F09f09d1.TIF	ROS488_ICAM555_VECad647_placa2__Plate_D_p00_0_F09f09d3.TIF	0	0	0	0	0	454	1	1536	1536	1536	1536	1536	454	b'eLvambXDsxntxQ/a+CKnF+9mYJlmYDnaix/kpRqNImm0F0/1SBrtxg+JaBrtxg/6KDKkUhSB2hZ2AELLnlA='	0.04130509868264198	0.08135921508073807	0.03963842988014221	0.014249798	0.0056109875	0.004472159	0.42852277	0.7154	0.44816118	0.05879815419514974
-1	-1	-1	-1	-1	772.0	0.0	0.0	2.078125	0.0	0.921875	54.484375	0.828125	0.015625	0.015625	0.015625	2.984375	0.359375	0.9375	0.109375	0.140625	ROS488_ICAM555_VECad647_placa2__Plate_D_p00_0_F09f10d0.TIF	ROS488_ICAM555_VECad647_placa2__Plate_D_p00_0_F09f10d2.TIF	label.ROS488_ICAM555_VECad647_placa2__Plate_D_p00_0_F09f10d0.TIF	ROS488_ICAM555_VECad647_placa2__Plate_D_p00_0_F09f10d1.TIF	ROS488_ICAM555_VECad647_placa2__Plate_D_p00_0_F09f10d3.TIF	0	0	0	0	0	455	1	1536	1536	1536	1536	1536	455	b'eLvambXDsxntxQ/a+CKnF+9mYJlmONqLH+ylGo0iabQXT/VIGu3GD4loGu3GD/ooMqRSFIHaFnYAsumeKA=='	0.04661059007048607	0.08135921508073807	0.03963842988014221	0.015083138	0.0056109875	0.004472159	0.42852277	0.7154	0.44816118	0.0629761666059494
-1	-1	-1	-1	-1	634.0	0.0	0.0	1.984375	0.0	0.875	53.84375	0.8125	0.015625	0.015625	0.015625	2.703125	0.359375	0.953125	0.140625	0.125	ROS488_ICAM555_VECad647_placa2__Plate_D_p00_0_F09f11d0.TIF	ROS488_ICAM555_VECad647_placa2__Plate_D_p00_0_F09f11d2.TIF	label.ROS488_ICAM555_VECad647_placa2__Plate_D_p00_0_F09f11d0.TIF	ROS488_ICAM555_VECad647_placa2__Plate_D_p00_0_F09f11d1.TIF	ROS488_ICAM555_VECad647_placa2__Plate_D_p00_0_F09f11d3.TIF	0	0	0	0	0	456	1	1536	1536	1536	1536	1536	456	b'eLvambXDsxntxQ/a+CKnF+9mYJlmaDjaix/kpRqNImm0F0/1SBrtxg+JaBrtxg/6KDKkUhSB2hZ2AMTkni0='	0.04661059007048607	0.08697019517421722	0.043277256190776825	0.015083138	0.008416466	0.004472159	0.42852277	0.7154	0.44816118	0.0636788805325826
-1	-1	-1	-1	-1	372.0	0.0	0.0	2.078125	0.0	0.921875	46.359375	0.828125	0.015625	0.015625	0.015625	2.234375	0.359375	0.9375	0.109375	0.125	ROS488_ICAM555_VECad647_placa2__Plate_D_p00_0_F10f00d0.TIF	ROS488_ICAM555_VECad647_placa2__Plate_D_p00_0_F10f00d2.TIF	label.ROS488_ICAM555_VECad647_placa2__Plate_D_p00_0_F10f00d0.TIF	ROS488_ICAM555_VECad647_placa2__Plate_D_p00_0_F10f00d1.TIF	ROS488_ICAM555_VECad647_placa2__Plate_D_p00_0_F10f00d3.TIF	0	0	0	0	0	457	1	1536	1536	1536	1536	1536	457	b'eLvambXDsxntxQ/a+CKnF+9maDDaix/0pRqtImm0F0/1SBrtxg+JaBrtxg/6KDKkUhSB2hZ2ABCenfs='	0.04130509868264198	0.07855372130870819	0.04858274757862091	0.025694117	0.0056109875	0.015916467	0.42852277	0.7154	0.44816118	0.07649253308773041
-1	-1	-1	-1	-1	383.0	0.0	0.0	2.0625	0.0	0.875	41.96875	0.796875	0.015625	0.015625	0.015625	2.40625	0.34375	0.953125	0.125	0.140625	ROS488_ICAM555_VECad647_placa2__Plate_D_p00_0_F10f01d0.TIF	ROS488_ICAM555_VECad647_placa2__Plate_D_p00_0_F10f01d2.TIF	label.ROS488_ICAM555_VECad647_placa2__Plate_D_p00_0_F10f01d0.TIF	ROS488_ICAM555_VECad647_placa2__Plate_D_p00_0_F10f01d1.TIF	ROS488_ICAM555_VECad647_placa2__Plate_D_p00_0_F10f01d3.TIF	0	0	0	0	0	458	1	1536	1536	1536	1536	1536	458	b'eLvambXDsxntxQ/a+CKnF+9maJBmYDjaix/cpRqtImm0F0/1SBrtxg+JaBrtxg/6KDKkUhSB2hZ2ACKZngA='	0.04130509868264198	0.07855372130870819	0.04858274757862091	0.027360782	0.008416466	0.016749807	0.42852277	0.7154	0.44816118	0.07730017602443695
-1	-1	-1	-1	-1	353.0	0.0	0.0	2.03125	0.0	0.9375	44.609375	1.0	0.03125	0.015625	0.015625	2.8125	0.40625	1.453125	0.15625	0.15625	ROS488_ICAM555_VECad647_placa2__Plate_D_p00_0_F10f02d0.TIF	ROS488_ICAM555_VECad647_placa2__Plate_D_p00_0_F10f02d2.TIF	label.ROS488_ICAM555_VECad647_placa2__Plate_D_p00_0_F10f02d0.TIF	ROS488_ICAM555_VECad647_placa2__Plate_D_p00_0_F10f02d1.TIF	ROS488_ICAM555_VECad647_placa2__Plate_D_p00_0_F10f02d3.TIF	0	0	0	0	0	459	1	1536	1536	1536	1536	1536	459	b'eLvambXDsxntxQ/a+CKnF+9maJBmYDTaix/cpRqtImm0F0/1SBrtxg+JaBrtxg/6KDKkUhSB2hZ2ADSUngU='	0.045777253806591034	0.08135921508073807	0.04858274757862091	0.029027455	0.008416474	0.015916474	0.42852277	0.7154	0.44816118	0.08995603521664937
-1	-1	-1	-1	-1	342.0	0.0	0.0	2.046875	0.0	0.90625	44.953125	1.015625	0.015625	0.03125	0.015625	2.65625	0.40625	1.453125	0.140625	0.15625	ROS488_ICAM555_VECad647_placa2__Plate_D_p00_0_F10f03d0.TIF	ROS488_ICAM555_VECad647_placa2__Plate_D_p00_0_F10f03d2.TIF	label.ROS488_ICAM555_VECad647_placa2__Plate_D_p00_0_F10f03d0.TIF	ROS488_ICAM555_VECad647_placa2__Plate_D_p00_0_F10f03d1.TIF	ROS488_ICAM555_VECad647_placa2__Plate_D_p00_0_F10f03d3.TIF	0	0	0	0	0	460	1	1536	1536	1536	1536	1536	460	b'eLvambXDsxntxQ/a+CKnF+9maJBmYDzaix/cpRqtImm0F0/1SBrtxg+JaBrtxg/6KDKkUhSB2hZ2AEaPngo='	0.0449439212679863	0.08135921508073807	0.0449439212679863	0.027360782	0.0056109875	0.012277648	0.42852277	0.7154	0.44816118	0.08639729022979736
-1	-1	-1	-1	-1	344.0	0.0	0.0	2.765625	0.0	1.234375	43.921875	1.046875	0.015625	0.015625	0.015625	2.5625	0.40625	1.453125	0.15625	0.140625	ROS488_ICAM555_VECad647_placa2__Plate_D_p00_0_F10f04d0.TIF	ROS488_ICAM555_VECad647_placa2__Plate_D_p00_0_F10f04d2.TIF	label.ROS488_ICAM555_VECad647_placa2__Plate_D_p00_0_F10f04d0.TIF	ROS488_ICAM555_VECad647_placa2__Plate_D_p00_0_F10f04d1.TIF	ROS488_ICAM555_VECad647_placa2__Plate_D_p00_0_F10f04d3.TIF	0	0	0	0	0	461	1	1536	1536	1536	1536	1536	461	b'eLvambXDsxntxQ/a+CKnF+9maJBmYDLaix/cpRqtImm0F0/1SBrtxg+JaBrtxg/6KDKkUhSB2hZ2AFiKng8='	0.0449439212679863	0.0897756889462471	0.04858274757862091	0.022055298	0.008416466	0.011444315	0.42852277	0.7154	0.44816118	0.08636589845021565
-1	-1	-1	-1	-1	373.0	0.0	0.0	2.75	0.0	1.203125	46.109375	1.015625	0.03125	0.015625	0.015625	2.734375	0.40625	1.453125	0.15625	0.15625	ROS488_ICAM555_VECad647_placa2__Plate_D_p00_0_F10f05d0.TIF	ROS488_ICAM555_VECad647_placa2__Plate_D_p00_0_F10f05d2.TIF	label.ROS488_ICAM555_VECad647_placa2__Plate_D_p00_0_F10f05d0.TIF	ROS488_ICAM555_VECad647_placa2__Plate_D_p00_0_F10f05d1.TIF	ROS488_ICAM555_VECad647_placa2__Plate_D_p00_0_F10f05d3.TIF	0	0	0	0	0	462	1	1536	1536	1536	1536	1536	462	b'eLvambXDsxntxQ/a+CKnF+9maJBmYDraix/cpRqtImm0F0/1SBrtxg+JaBrtxg/6KDKkUhSB2hZ2AGqFnhQ='	0.04130509868264198	0.08135921508073807	0.04858274757862091	0.02652745	0.0056109875	0.015083142	0.42852277	0.7154	0.44816118	0.07859131693840027
-1	-1	-1	-1	-1	400.0	0.0	0.0	2.734375	0.0	1.21875	45.453125	1.015625	0.015625	0.015625	0.015625	2.84375	0.421875	1.453125	0.140625	0.15625	ROS488_ICAM555_VECad647_placa2__Plate_D_p00_0_F10f06d0.TIF	ROS488_ICAM555_VECad647_placa2__Plate_D_p00_0_F10f06d2.TIF	label.ROS488_ICAM555_VECad647_placa2__Plate_D_p00_0_F10f06d0.TIF	ROS488_ICAM555_VECad647_placa2__Plate_D_p00_0_F10f06d1.TIF	ROS488_ICAM555_VECad647_placa2__Plate_D_p00_0_F10f06d3.TIF	0	0	0	0	0	463	1	1536	1536	1536	1536	1536	463	b'eLvambXDsxntxQ/a+CKnF+9maJBmYDbaix/cpRqtImm0F0/1SBrtxg+JaBrtxg/6KDKkUhSB2hZ2AHyAnhk='	0.045777253806591034	0.0897756889462471	0.04858274757862091	0.026527446	0.00561098	0.015083142	0.42852277	0.7154	0.44816118	0.08223331967989604
-1	-1	-1	-1	-1	419.0	0.0	0.0	2.734375	0.0	1.234375	49.15625	1.015625	0.015625	0.03125	0.015625	3.0625	0.421875	1.4375	0.140625	0.15625	ROS488_ICAM555_VECad647_placa2__Plate_D_p00_0_F10f07d0.TIF	ROS488_ICAM555_VECad647_placa2__Plate_D_p00_0_F10f07d2.TIF	label.ROS488_ICAM555_VECad647_placa2__Plate_D_p00_0_F10f07d0.TIF	ROS488_ICAM555_VECad647_placa2__Plate_D_p00_0_F10f07d1.TIF	ROS488_ICAM555_VECad647_placa2__Plate_D_p00_0_F10f07d3.TIF	0	0	0	0	0	464	1	1536	1536	1536	1536	1536	464	b'eLvambXDsxntxQ/a+CKnF+9maJBmYD7aix/cpRqtImm0F0/1SBrtxg+JaBrtxg/6KDKkUhSB2hZ2AI57nh4='	0.04661059007048607	0.08416470140218735	0.04941608011722565	0.03433294	0.008416466	0.0167498	0.42852277	0.7154	0.44816118	0.08963785568873088
-1	-1	-1	-1	-1	400.0	0.0	0.0	2.75	0.0	1.203125	50.21875	1.015625	0.015625	0.015625	0.015625	3.1875	0.421875	1.453125	0.140625	0.140625	ROS488_ICAM555_VECad647_placa2__Plate_D_p00_0_F10f08d0.TIF	ROS488_ICAM555_VECad647_placa2__Plate_D_p00_0_F10f08d2.TIF	label.ROS488_ICAM555_VECad647_placa2__Plate_D_p00_0_F10f08d0.TIF	ROS488_ICAM555_VECad647_placa2__Plate_D_p00_0_F10f08d1.TIF	ROS488_ICAM555_VECad647_placa2__Plate_D_p00_0_F10f08d3.TIF	0	0	0	0	0	465	1	1536	1536	1536	1536	1536	465	b'eLvambXDsxntxQ/a+CKnF+9maJBmYDHaix/cpRqtImm0F0/1SBrtxg+JaBrtxg/6KDKkUhSB2hZ2AKB2niM='	0.05108274519443512	0.08416470140218735	0.05024941265583038	0.03963843	0.008416466	0.019555293	0.42852277	0.7154	0.44816118	0.09715577960014343
-1	-1	-1	-1	-1	423.0	0.0	0.0	2.71875	0.0	1.234375	52.375	1.125	0.03125	0.015625	0.015625	3.265625	0.421875	1.5	0.15625	0.171875	ROS488_ICAM555_VECad647_placa2__Plate_D_p00_0_F10f09d0.TIF	ROS488_ICAM555_VECad647_placa2__Plate_D_p00_0_F10f09d2.TIF	label.ROS488_ICAM555_VECad647_placa2__Plate_D_p00_0_F10f09d0.TIF	ROS488_ICAM555_VECad647_placa2__Plate_D_p00_0_F10f09d1.TIF	ROS488_ICAM555_VECad647_placa2__Plate_D_p00_0_F10f09d3.TIF	0	0	0	0	0	466	1	1536	1536	1536	1536	1536	466	b'eLvambXDsxntxQ/a+CKnF+9maJBmYDnaix/cpRqtImm0F0/1SBrtxg+JaBrtxg/6KDKkUhSB2hZ2ALJxnig='	0.05108274519443512	0.0897756889462471	0.05024941265583038	0.033499602	0.008416466	0.0167498	0.42852277	0.7154	0.44816118	0.09194003542264302
-1	-1	-1	-1	-1	407.0	0.0	0.0	2.71875	0.0	1.25	50.734375	1.015625	0.03125	0.015625	0.015625	2.84375	0.40625	1.453125	0.15625	0.140625	ROS488_ICAM555_VECad647_placa2__Plate_D_p00_0_F10f10d0.TIF	ROS488_ICAM555_VECad647_placa2__Plate_D_p00_0_F10f10d2.TIF	label.ROS488_ICAM555_VECad647_placa2__Plate_D_p00_0_F10f10d0.TIF	ROS488_ICAM555_VECad647_placa2__Plate_D_p00_0_F10f10d1.TIF	ROS488_ICAM555_VECad647_placa2__Plate_D_p00_0_F10f10d3.TIF	0	0	0	0	0	467	1	1536	1536	1536	1536	1536	467	b'eLvambXDsxntxQ/a+CKnF+9maJBmONqLH+SlGq0iabQXT/VIGu3GD4loGu3GD/ooMqRSFIHaFnYAIp6eAA=='	0.045777253806591034	0.08416470140218735	0.04941608011722565	0.028194118	0.008416481	0.0167498	0.42852277	0.7154	0.44816118	0.08309187491734822
-1	-1	-1	-1	-1	370.0	0.0	0.0	2.8125	0.0	1.25	43.984375	1.21875	0.015625	0.0	0.03125	3.5625	0.484375	1.5625	0.15625	0.1875	ROS488_ICAM555_VECad647_placa2__Plate_D_p00_0_F10f11d0.TIF	ROS488_ICAM555_VECad647_placa2__Plate_D_p00_0_F10f11d2.TIF	label.ROS488_ICAM555_VECad647_placa2__Plate_D_p00_0_F10f11d0.TIF	ROS488_ICAM555_VECad647_placa2__Plate_D_p00_0_F10f11d1.TIF	ROS488_ICAM555_VECad647_placa2__Plate_D_p00_0_F10f11d3.TIF	0	0	0	0	0	468	1	1536	1536	1536	1536	1536	468	b'eLvambXDsxntxQ/a+CKnF+9maJBmaDjaix/cpRqtImm0F0/1SBrtxg+JaBrtxg/6KDKkUhSB2hZ2ADSZngU='	0.045777253806591034	0.08697019517421722	0.04941608011722565	0.02652745	0.008416474	0.015916474	0.42852277	0.7154	0.44816118	0.08709577719370525
-1	-1	-1	-1	-1	100.0	0.0	0.0	2.734375	0.0	1.203125	31.78125	1.1875	0.015625	0.015625	0.03125	1.203125	0.5	1.6875	0.1875	0.203125	ROS488_ICAM555_VECad647_placa2__Plate_D_p00_0_F11f00d0.TIF	ROS488_ICAM555_VECad647_placa2__Plate_D_p00_0_F11f00d2.TIF	label.ROS488_ICAM555_VECad647_placa2__Plate_D_p00_0_F11f00d0.TIF	ROS488_ICAM555_VECad647_placa2__Plate_D_p00_0_F11f00d1.TIF	ROS488_ICAM555_VECad647_placa2__Plate_D_p00_0_F11f00d3.TIF	0	0	0	0	0	469	1	1536	1536	1536	1536	1536	469	b'eLvambXDsxntxQ/a+CKnF+9maDjaix/0pRqtImm0F0/1SBrtxg+JaBrtxg/6KDKkUhSB2hZ2ACKongA='	0.03516627475619316	0.07574823498725891	0.038805097341537476	0.00613882	0.00561098	0.004472159	0.42852277	0.7154	0.44816118	0.052070761720339455
-1	-1	-1	-1	-1	75.0	0.0	0.0	3.15625	0.0	1.390625	26.859375	1.15625	0.015625	0.03125	0.03125	1.15625	0.5	1.609375	0.171875	0.1875	ROS488_ICAM555_VECad647_placa2__Plate_D_p00_0_F11f01d0.TIF	ROS488_ICAM555_VECad647_placa2__Plate_D_p00_0_F11f01d2.TIF	label.ROS488_ICAM555_VECad647_placa2__Plate_D_p00_0_F11f01d0.TIF	ROS488_ICAM555_VECad647_placa2__Plate_D_p00_0_F11f01d1.TIF	ROS488_ICAM555_VECad647_placa2__Plate_D_p00_0_F11f01d3.TIF	0	0	0	0	0	470	1	1536	1536	1536	1536	1536	470	b'eLvambXDsxntxQ/a+CKnF+9maJhmYDjaix/cpRqtImm0F0/1SBrtxg+JaBrtxg/6KDKkUhSB2hZ2ADSjngU='	0.0359996072947979	0.07574823498725891	0.038805097341537476	0.006138824	0.00561098	0.0053054914	0.42852277	0.7154	0.44816118	0.05355531473954519
-1	-1	-1	-1	-1	71.0	0.0	0.0	3.015625	0.0	1.4375	25.015625	1.171875	0.03125	0.015625	0.015625	1.265625	0.515625	1.609375	0.15625	0.171875	ROS488_ICAM555_VECad647_placa2__Plate_D_p00_0_F11f02d0.TIF	ROS488_ICAM555_VECad647_placa2__Plate_D_p00_0_F11f02d2.TIF	label.ROS488_ICAM555_VECad647_placa2__Plate_D_p00_0_F11f02d0.TIF	ROS488_ICAM555_VECad647_placa2__Plate_D_p00_0_F11f02d1.TIF	ROS488_ICAM555_VECad647_placa2__Plate_D_p00_0_F11f02d3.TIF	0	0	0	0	0	471	1	1536	1536	1536	1536	1536	471	b'eLvambXDsxntxQ/a+CKnF+9maJhmYDTaix/cpRqtImm0F0/1SBrtxg+JaBrtxg/6KDKkUhSB2hZ2AEaengo='	0.0359996072947979	0.07855372130870819	0.038805097341537476	0.006138824	0.0056109875	0.0053054914	0.42852277	0.7154	0.44816118	0.05803545812765757
-1	-1	-1	-1	-1	87.0	0.0	0.0	3.15625	0.0	1.34375	25.671875	1.265625	0.015625	0.03125	0.03125	1.375	0.5	1.640625	0.15625	0.171875	ROS488_ICAM555_VECad647_placa2__Plate_D_p00_0_F11f03d0.TIF	ROS488_ICAM555_VECad647_placa2__Plate_D_p00_0_F11f03d2.TIF	label.ROS488_ICAM555_VECad647_placa2__Plate_D_p00_0_F11f03d0.TIF	ROS488_ICAM555_VECad647_placa2__Plate_D_p00_0_F11f03d1.TIF	ROS488_ICAM555_VECad647_placa2__Plate_D_p00_0_F11f03d3.TIF	0	0	0	0	0	472	1	1536	1536	1536	1536	1536	472	b'eLvambXDsxntxQ/a+CKnF+9maJhmYDzaix/cpRqtImm0F0/1SBrtxg+JaBrtxg/6KDKkUhSB2hZ2AFiZng8='	0.0359996072947979	0.07855372130870819	0.038805097341537476	0.006138824	0.0056109875	0.0053054914	0.42852277	0.7154	0.44816118	0.056634679436683655
-1	-1	-1	-1	-1	73.0	0.0	0.0	3.140625	0.0	1.3125	25.078125	1.234375	0.015625	0.03125	0.015625	1.265625	0.546875	1.625	0.171875	0.1875	ROS488_ICAM555_VECad647_placa2__Plate_D_p00_0_F11f04d0.TIF	ROS488_ICAM555_VECad647_placa2__Plate_D_p00_0_F11f04d2.TIF	label.ROS488_ICAM555_VECad647_placa2__Plate_D_p00_0_F11f04d0.TIF	ROS488_ICAM555_VECad647_placa2__Plate_D_p00_0_F11f04d1.TIF	ROS488_ICAM555_VECad647_placa2__Plate_D_p00_0_F11f04d3.TIF	0	0	0	0	0	473	1	1536	1536	1536	1536	1536	473	b'eLvambXDsxntxQ/a+CKnF+9maJhmYDLaix/cpRqtImm0F0/1SBrtxg+JaBrtxg/6KDKkUhSB2hZ2AGqUnhQ='	0.03963842988014221	0.08697019517421722	0.03963842988014221	0.006138824	0.0056109726	0.0053054914	0.42852277	0.7154	0.44816118	0.0567317008972168
-1	-1	-1	-1	-1	80.0	0.0	0.0	3.09375	0.0	1.390625	26.34375	1.203125	0.015625	0.015625	0.03125	1.203125	0.515625	1.640625	0.140625	0.1875	ROS488_ICAM555_VECad647_placa2__Plate_D_p00_0_F11f05d0.TIF	ROS488_ICAM555_VECad647_placa2__Plate_D_p00_0_F11f05d2.TIF	label.ROS488_ICAM555_VECad647_placa2__Plate_D_p00_0_F11f05d0.TIF	ROS488_ICAM555_VECad647_placa2__Plate_D_p00_0_F11f05d1.TIF	ROS488_ICAM555_VECad647_placa2__Plate_D_p00_0_F11f05d3.TIF	0	0	0	0	0	474	1	1536	1536	1536	1536	1536	474	b'eLvambXDsxntxQ/a+CKnF+9maJhmYDraix/cpRqtImm0F0/1SBrtxg+JaBrtxg/6KDKkUhSB2hZ2AHyPnhk='	0.03516627475619316	0.08135921508073807	0.03963842988014221	0.0053054914	0.00561098	0.004472159	0.42852277	0.7154	0.44816118	0.051475281516710915
-1	-1	-1	-1	-1	82.0	0.0	0.0	3.109375	0.0	1.390625	27.34375	1.25	0.015625	0.03125	0.03125	1.28125	0.546875	1.71875	0.171875	0.171875	ROS488_ICAM555_VECad647_placa2__Plate_D_p00_0_F11f06d0.TIF	ROS488_ICAM555_VECad647_placa2__Plate_D_p00_0_F11f06d2.TIF	label.ROS488_ICAM555_VECad647_placa2__Plate_D_p00_0_F11f06d0.TIF	ROS488_ICAM555_VECad647_placa2__Plate_D_p00_0_F11f06d1.TIF	ROS488_ICAM555_VECad647_placa2__Plate_D_p00_0_F11f06d3.TIF	0	0	0	0	0	475	1	1536	1536	1536	1536	1536	475	b'eLvambXDsxntxQ/a+CKnF+9maJhmYDbaix/cpRqtImm0F0/1SBrtxg+JaBrtxg/6KDKkUhSB2hZ2AI6Knh4='	0.03963842988014221	0.08697019517421722	0.03963842988014221	0.006138824	0.0056109875	0.0053054914	0.42852277	0.7154	0.44816118	0.05615838865439097
-1	-1	-1	-1	-1	77.0	0.0	0.0	3.203125	0.0	1.390625	27.28125	1.046875	0.03125	0.015625	0.015625	1.09375	0.421875	1.5	0.15625	0.171875	ROS488_ICAM555_VECad647_placa2__Plate_D_p00_0_F11f07d0.TIF	ROS488_ICAM555_VECad647_placa2__Plate_D_p00_0_F11f07d2.TIF	label.ROS488_ICAM555_VECad647_placa2__Plate_D_p00_0_F11f07d0.TIF	ROS488_ICAM555_VECad647_placa2__Plate_D_p00_0_F11f07d1.TIF	ROS488_ICAM555_VECad647_placa2__Plate_D_p00_0_F11f07d3.TIF	0	0	0	0	0	476	1	1536	1536	1536	1536	1536	476	b'eLvambXDsxntxQ/a+CKnF+9maJhmYD7aix/cpRqtImm0F0/1SBrtxg+JaBrtxg/6KDKkUhSB2hZ2AKCFniM='	0.0359996072947979	0.07855372130870819	0.038805097341537476	0.006138824	0.0056109875	0.004472159	0.42852277	0.7154	0.44816118	0.056176647543907166
-1	-1	-1	-1	-1	85.0	0.0	0.0	3.03125	0.0	1.375	27.34375	1.0625	0.03125	0.015625	0.03125	1.046875	0.453125	1.53125	0.140625	0.15625	ROS488_ICAM555_VECad647_placa2__Plate_D_p00_0_F11f08d0.TIF	ROS488_ICAM555_VECad647_placa2__Plate_D_p00_0_F11f08d2.TIF	label.ROS488_ICAM555_VECad647_placa2__Plate_D_p00_0_F11f08d0.TIF	ROS488_ICAM555_VECad647_placa2__Plate_D_p00_0_F11f08d1.TIF	ROS488_ICAM555_VECad647_placa2__Plate_D_p00_0_F11f08d3.TIF	0	0	0	0	0	477	1	1536	1536	1536	1536	1536	477	b'eLvambXDsxntxQ/a+CKnF+9maJhmYDHaix/cpRqtImm0F0/1SBrtxg+JaBrtxg/6KDKkUhSB2hZ2ALKAnig='	0.0359996072947979	0.07855372130870819	0.038805097341537476	0.006138824	0.0056109875	0.0053054914	0.42852277	0.7154	0.44816118	0.05510582526524862
-1	-1	-1	-1	-1	78.0	0.0	0.0	2.828125	0.0	1.28125	27.59375	1.21875	0.03125	0.015625	0.015625	1.171875	0.546875	1.625	0.15625	0.1875	ROS488_ICAM555_VECad647_placa2__Plate_D_p00_0_F11f09d0.TIF	ROS488_ICAM555_VECad647_placa2__Plate_D_p00_0_F11f09d2.TIF	label.ROS488_ICAM555_VECad647_placa2__Plate_D_p00_0_F11f09d0.TIF	ROS488_ICAM555_VECad647_placa2__Plate_D_p00_0_F11f09d1.TIF	ROS488_ICAM555_VECad647_placa2__Plate_D_p00_0_F11f09d3.TIF	0	0	0	0	0	478	1	1536	1536	1536	1536	1536	478	b'eLvambXDsxntxQ/a+CKnF+9maJhmYDnaix/cpRqtImm0F0/1SBrtxg+JaBrtxg/6KDKkUhSB2hZ2AMR7ni0='	0.03963842988014221	0.08416470140218735	0.03963842988014221	0.0053054914	0.0056109875	0.004472159	0.42852277	0.7154	0.44816118	0.05580678582191467
-1	-1	-1	-1	-1	84.0	0.0	0.0	2.71875	0.0	1.21875	27.8125	1.203125	0.03125	0.015625	0.015625	1.296875	0.515625	1.65625	0.171875	0.171875	ROS488_ICAM555_VECad647_placa2__Plate_D_p00_0_F11f10d0.TIF	ROS488_ICAM555_VECad647_placa2__Plate_D_p00_0_F11f10d2.TIF	label.ROS488_ICAM555_VECad647_placa2__Plate_D_p00_0_F11f10d0.TIF	ROS488_ICAM555_VECad647_placa2__Plate_D_p00_0_F11f10d1.TIF	ROS488_ICAM555_VECad647_placa2__Plate_D_p00_0_F11f10d3.TIF	0	0	0	0	0	479	1	1536	1536	1536	1536	1536	479	b'eLvambXDsxntxQ/a+CKnF+9maJhmONqLH+SlGq0iabQXT/VIGu3GD4loGu3GD/ooMqRSFIHaFnYANKieBQ=='	0.03516627475619316	0.07574823498725891	0.038805097341537476	0.00613882	0.00561098	0.0053054914	0.42852277	0.7154	0.44816118	0.05530838171641032
-1	-1	-1	-1	-1	64.0	0.0	0.0	3.15625	0.0	1.21875	19.84375	1.046875	0.015625	0.015625	0.015625	0.96875	0.4375	1.515625	0.15625	0.15625	ROS488_ICAM555_VECad647_placa2__Plate_D_p00_0_F11f11d0.TIF	ROS488_ICAM555_VECad647_placa2__Plate_D_p00_0_F11f11d2.TIF	label.ROS488_ICAM555_VECad647_placa2__Plate_D_p00_0_F11f11d0.TIF	ROS488_ICAM555_VECad647_placa2__Plate_D_p00_0_F11f11d1.TIF	ROS488_ICAM555_VECad647_placa2__Plate_D_p00_0_F11f11d3.TIF	0	0	0	0	0	480	1	1536	1536	1536	1536	1536	480	b'eLvambXDsxntxQ/a+CKnF+9maJhmaDjaix/cpRqtImm0F0/1SBrtxg+JaBrtxg/6KDKkUhSB2hZ2AEajngo='	0.0359996072947979	0.08416470140218735	0.03963842988014221	0.0053054914	0.0056109875	0.004472159	0.42852277	0.7154	0.44816118	0.05201356609662374
[truncated: 137 more columns]
