# Supplementary material for: Integrated systems biology approach identifies gene targets for endothelial dysfunction
Source: Mol Syst Biol. 2023 Nov 30;19(12):e11462. doi: 10.15252/msb.202211462 (PMC10698507; doi:10.15252/msb.202211462)
Supplement: Supplementary file 5 — Dataset EV2 [file MSB-19-e11462-s016.zip › Dataset_EV1/05-06-23_HAEC_siRNA_plates_5_6.csv]

Channel_dapi	Channel_icam	Channel_ros	Channel_vecad	Count_cells	ExecutionTime_01Images	ExecutionTime_02Metadata	ExecutionTime_03NamesAndTypes	ExecutionTime_04Groups	ExecutionTime_05ImageMath	ExecutionTime_06RunCellpose	ExecutionTime_07MeasureImageIntensity	ExecutionTime_08ImageMath	ExecutionTime_09ImageMath	ExecutionTime_10ImageMath	ExecutionTime_11MeasureObjectIntensity	ExecutionTime_12GrayToColor	ExecutionTime_13RescaleIntensity	ExecutionTime_14OverlayOutlines	ExecutionTime_15SaveImages	FileName_dapi	FileName_icam	FileName_ros	FileName_vecad	Frame_dapi	Frame_icam	Frame_ros	Frame_vecad	Group_Index	Group_Number	Height_dapi	Height_icam	Height_ros	Height_vecad	ImageNumber	ImageSet_ImageSet	Intensity_LowerQuartileIntensity_icam	Intensity_LowerQuartileIntensity_ros	Intensity_LowerQuartileIntensity_vecad	Intensity_MADIntensity_icam	Intensity_MADIntensity_ros	Intensity_MADIntensity_vecad	Intensity_MaxIntensity_icam	Intensity_MaxIntensity_ros	Intensity_MaxIntensity_vecad	Intensity_MeanIntensity_icam	Intensity_MeanIntensity_ros	Intensity_MeanIntensity_vecad	Intensity_MedianIntensity_icam	Intensity_MedianIntensity_ros
-1	-1	-1	-1	1315.0	0.0	0.0	2.5625	0.0	0.90625	24.71875	0.828125	0.015625	0.015625	0.015625	3.78125	0.328125	0.953125	0.125	0.1875	ICAM555_ROS488_VECad647_placa15__Plate_D_p00_0_B02f00d0.TIF	ICAM555_ROS488_VECad647_placa15__Plate_D_p00_0_B02f00d2.TIF	ICAM555_ROS488_VECad647_placa15__Plate_D_p00_0_B02f00d1.TIF	ICAM555_ROS488_VECad647_placa15__Plate_D_p00_0_B02f00d3.TIF	0	0	0	0	1	1	1536	1536	1536	1536	1	b'eLuCHPahG223DJLSaXQIYljH0WgbaSjE0mh7bGjEkzGV4glUTdkBANT1GZs='	0.024555295705795288	0.04769333451986313	0.06002706289291382	0.0053054914	0.00561098	0.015083134	0.42852277	0.7154	0.44816118	0.0319297711054484	0.052702238162358604	0.07656727234522502	0.029860787	0.050498825
-1	-1	-1	-1	1427.0	0.0	0.0	2.609375	0.0	0.9375	46.984375	0.859375	0.015625	0.015625	0.015625	3.765625	0.359375	0.96875	0.125	0.171875	ICAM555_ROS488_VECad647_placa15__Plate_D_p00_0_B02f01d0.TIF	ICAM555_ROS488_VECad647_placa15__Plate_D_p00_0_B02f01d2.TIF	ICAM555_ROS488_VECad647_placa15__Plate_D_p00_0_B02f01d1.TIF	ICAM555_ROS488_VECad647_placa15__Plate_D_p00_0_B02f01d3.TIF	0	0	0	0	2	1	1536	1536	1536	1536	2	b'eLuCHPahG223DJLSiewhCMPRdssQiKPRNtJQiKXR9tjQiCdjKsUTqJqyAwDgGRmf'	0.024555295705795288	0.05049882456660271	0.06449921429157257	0.0053054914	0.00561098	0.014249802	0.42852277	0.7154	0.44816118	0.03179404636224111	0.057044610381126404	0.07988324264685313	0.029860787	0.056109805
-1	-1	-1	-1	995.0	0.0	0.0	2.078125	0.0	0.96875	25.046875	0.84375	0.015625	0.015625	0.015625	4.3125	0.34375	0.96875	0.109375	0.125	ICAM555_ROS488_VECad647_placa15__Plate_D_p00_0_B02f02d0.TIF	ICAM555_ROS488_VECad647_placa15__Plate_D_p00_0_B02f02d2.TIF	ICAM555_ROS488_VECad647_placa15__Plate_D_p00_0_B02f02d1.TIF	ICAM555_ROS488_VECad647_placa15__Plate_D_p00_0_B02f02d3.TIF	0	0	0	0	3	1	1536	1536	1536	1536	3	b'eLuCHPahG223DJLSiewhCKPRdssQiKPRNtJQiKXR9tjQiCdjKsUTqJqyAwDrPRmj'	0.023721961304545403	0.05049882456660271	0.060860395431518555	0.004472157	0.00280549	0.014249802	0.42852277	0.7154	0.44816118	0.028898410499095917	0.055491477251052856	0.07871024310588837	0.028194118	0.056109805
-1	-1	-1	-1	942.0	0.0	0.0	1.984375	0.0	0.921875	35.046875	0.8125	0.015625	0.0	0.015625	4.25	0.34375	0.984375	0.109375	0.125	ICAM555_ROS488_VECad647_placa15__Plate_D_p00_0_B02f03d0.TIF	ICAM555_ROS488_VECad647_placa15__Plate_D_p00_0_B02f03d2.TIF	ICAM555_ROS488_VECad647_placa15__Plate_D_p00_0_B02f03d1.TIF	ICAM555_ROS488_VECad647_placa15__Plate_D_p00_0_B02f03d3.TIF	0	0	0	0	4	1	1536	1536	1536	1536	4	b'eLuCHPahG223DJLSiewhCOPRdssQiKPRNtJQiKXR9tjQiCdjKsUTqJqyAwD2YRmn'	0.023721961304545403	0.053304314613342285	0.06002706289291382	0.004472157	0.00561098	0.012277648	0.42852277	0.7154	0.44816118	0.029077095290025074	0.05747045079867045	0.077484130859375	0.028194118	0.056109805
-1	-1	-1	-1	744.0	0.0	0.0	2.078125	0.0	0.890625	40.640625	0.828125	0.015625	0.0	0.015625	4.1875	0.34375	0.984375	0.125	0.140625	ICAM555_ROS488_VECad647_placa15__Plate_D_p00_0_B02f04d0.TIF	ICAM555_ROS488_VECad647_placa15__Plate_D_p00_0_B02f04d2.TIF	ICAM555_ROS488_VECad647_placa15__Plate_D_p00_0_B02f04d1.TIF	ICAM555_ROS488_VECad647_placa15__Plate_D_p00_0_B02f04d3.TIF	0	0	0	0	5	1	1536	1536	1536	1536	5	b'eLuCHPahG223DJLSiewhCJPRdssQiKPRNtJQiKXR9tjQiCdjKsUTqJqyAwABlBmr'	0.024555295705795288	0.05891529470682144	0.04941608011722565	0.004472157	0.00561098	0.015916467	0.42852277	0.7154	0.44816118	0.03107968469460805	0.06388550003369649	0.06910820802052815	0.029027453	0.064526275
-1	-1	-1	-1	937.0	0.0	0.0	2.09375	0.0	0.953125	41.875	0.875	0.015625	0.0	0.03125	4.359375	0.34375	1.0	0.125	0.125	ICAM555_ROS488_VECad647_placa15__Plate_D_p00_0_B02f05d0.TIF	ICAM555_ROS488_VECad647_placa15__Plate_D_p00_0_B02f05d2.TIF	ICAM555_ROS488_VECad647_placa15__Plate_D_p00_0_B02f05d1.TIF	ICAM555_ROS488_VECad647_placa15__Plate_D_p00_0_B02f05d3.TIF	0	0	0	0	6	1	1536	1536	1536	1536	6	b'eLuCHPahG223DJLSiewhCNPRdssQiKPRNtJQiKXR9tjQiCdjKsUTqJqyAwAMuBmv'	0.024555295705795288	0.053304314613342285	0.05919373035430908	0.004472157	0.00280549	0.010610975	0.42852277	0.7154	0.44816118	0.03022593508164088	0.05714084208011627	0.07268816729386647	0.029027453	0.056109805
-1	-1	-1	-1	1021.0	0.0	0.0	2.078125	0.0	0.9375	43.078125	0.84375	0.015625	0.015625	0.015625	4.5625	0.34375	1.046875	0.125	0.15625	ICAM555_ROS488_VECad647_placa15__Plate_D_p00_0_B02f06d0.TIF	ICAM555_ROS488_VECad647_placa15__Plate_D_p00_0_B02f06d2.TIF	ICAM555_ROS488_VECad647_placa15__Plate_D_p00_0_B02f06d1.TIF	ICAM555_ROS488_VECad647_placa15__Plate_D_p00_0_B02f06d3.TIF	0	0	0	0	7	1	1536	1536	1536	1536	7	b'eLuCHPahG223DJLSiewhiNF2y1CIo9E20lCIpdH22NCIJ2MqxROomrIDABfcGbM='	0.024555295705795288	0.053304314613342285	0.05919373035430908	0.004472157	0.00280549	0.012277648	0.42852277	0.7154	0.44816118	0.029369284709294636	0.05855103333791097	0.07343945900599162	0.029027453	0.058915295
-1	-1	-1	-1	1424.0	0.0	0.0	2.109375	0.0	0.9375	41.109375	0.84375	0.015625	0.015625	0.015625	4.15625	0.359375	0.96875	0.125	0.125	ICAM555_ROS488_VECad647_placa15__Plate_D_p00_0_B02f07d0.TIF	ICAM555_ROS488_VECad647_placa15__Plate_D_p00_0_B02f07d2.TIF	ICAM555_ROS488_VECad647_placa15__Plate_D_p00_0_B02f07d1.TIF	ICAM555_ROS488_VECad647_placa15__Plate_D_p00_0_B02f07d3.TIF	0	0	0	0	8	1	1536	1536	1536	1536	8	b'eLuCHPahG223DJLSiewhCPPRdssQiKPRNtJQiKXR9tjQiCdjKsUTqJqyAwAjABm3'	0.024555295705795288	0.05049882456660271	0.06533254683017731	0.0053054877	0.00561098	0.012277648	0.42852277	0.7154	0.44816118	0.031218451758225758	0.05557401974995931	0.08359142144521077	0.029860787	0.056109805
-1	-1	-1	-1	1481.0	0.0	0.0	2.015625	0.0	0.953125	36.71875	0.859375	0.015625	0.015625	0.015625	4.484375	0.34375	1.0	0.125	0.140625	ICAM555_ROS488_VECad647_placa15__Plate_D_p00_0_B02f08d0.TIF	ICAM555_ROS488_VECad647_placa15__Plate_D_p00_0_B02f08d2.TIF	ICAM555_ROS488_VECad647_placa15__Plate_D_p00_0_B02f08d1.TIF	ICAM555_ROS488_VECad647_placa15__Plate_D_p00_0_B02f08d3.TIF	0	0	0	0	9	1	1536	1536	1536	1536	9	b'eLuCHPahG223DJLSiewhCIvRdssQiKPRNtJQiKXR9tjQiCdjKsUTqJqyAwAuJBm7'	0.024555295705795288	0.04769333451986313	0.060860395431518555	0.0053054877	0.00561098	0.014249802	0.42852277	0.7154	0.44816118	0.03147817154725393	0.05206522345542908	0.07940396666526794	0.029860787	0.050498825
-1	-1	-1	-1	1250.0	0.0	0.0	2.125	0.0	0.953125	38.4375	0.84375	0.015625	0.015625	0.015625	4.390625	0.359375	0.984375	0.125	0.125	ICAM555_ROS488_VECad647_placa15__Plate_D_p00_0_B02f09d0.TIF	ICAM555_ROS488_VECad647_placa15__Plate_D_p00_0_B02f09d2.TIF	ICAM555_ROS488_VECad647_placa15__Plate_D_p00_0_B02f09d1.TIF	ICAM555_ROS488_VECad647_placa15__Plate_D_p00_0_B02f09d3.TIF	0	0	0	0	10	1	1536	1536	1536	1536	10	b'eLuCHPahG223DJLSiewhCMvRdssQiKPRNtJQiKXR9tjQiCdjKsUTqJqyAwA5SBm/'	0.024555295705795288	0.053304314613342285	0.06449921429157257	0.004472157	0.00280549	0.012277648	0.42852277	0.7154	0.44816118	0.03073923538128535	0.05693994462490082	0.0795760452747345	0.029027453	0.056109805
-1	-1	-1	-1	1270.0	0.0	0.0	2.15625	0.0	0.96875	37.234375	0.859375	0.015625	0.015625	0.015625	4.4375	0.359375	0.984375	0.125	0.125	ICAM555_ROS488_VECad647_placa15__Plate_D_p00_0_B02f10d0.TIF	ICAM555_ROS488_VECad647_placa15__Plate_D_p00_0_B02f10d2.TIF	ICAM555_ROS488_VECad647_placa15__Plate_D_p00_0_B02f10d1.TIF	ICAM555_ROS488_VECad647_placa15__Plate_D_p00_0_B02f10d3.TIF	0	0	0	0	11	1	1536	1536	1536	1536	11	b'eLuCHPahG223DJLSidwhCMPRIYihEEejbaShEEuj7bGhEU/GVIonUDVlBwDgHRmf'	0.024555295705795288	0.04769333451986313	0.060860395431518555	0.004472157	0.00280549	0.011444315	0.42852277	0.7154	0.44816118	0.029778577387332916	0.053491219878196716	0.07666010161240895	0.029027453	0.053304315
-1	-1	-1	-1	947.0	0.0	0.0	2.046875	0.0	0.953125	38.75	0.859375	0.015625	0.0	0.015625	4.40625	0.34375	0.953125	0.109375	0.125	ICAM555_ROS488_VECad647_placa15__Plate_D_p00_0_B02f11d0.TIF	ICAM555_ROS488_VECad647_placa15__Plate_D_p00_0_B02f11d2.TIF	ICAM555_ROS488_VECad647_placa15__Plate_D_p00_0_B02f11d1.TIF	ICAM555_ROS488_VECad647_placa15__Plate_D_p00_0_B02f11d3.TIF	0	0	0	0	12	1	1536	1536	1536	1536	12	b'eLuCHPahG223DJLSidwhCEPD0XbLEIij0TbSUIil0fbY0IgnYyrFE6iasgMA60EZow=='	0.024555295705795288	0.053304314613342285	0.06002706289291382	0.004472157	0.00561098	0.011444308	0.42852277	0.7154	0.44816118	0.02912634362777074	0.0568926731745402	0.07494557400544484	0.029027453	0.056109805
-1	-1	-1	-1	988.0	0.0	0.0	2.0625	0.0	0.921875	40.59375	0.84375	0.015625	0.015625	0.015625	4.09375	0.34375	0.953125	0.125	0.140625	ICAM555_ROS488_VECad647_placa15__Plate_D_p00_0_B03f00d0.TIF	ICAM555_ROS488_VECad647_placa15__Plate_D_p00_0_B03f00d2.TIF	ICAM555_ROS488_VECad647_placa15__Plate_D_p00_0_B03f00d1.TIF	ICAM555_ROS488_VECad647_placa15__Plate_D_p00_0_B03f00d3.TIF	0	0	0	0	13	1	1536	1536	1536	1536	13	b'eLuCHPahG223DJLSibwhCOPRIYihEUejbaShEEuj7bGhEU/GVIonUDVlBwDgJRmf'	0.0359996072947979	0.04769333451986313	0.04411058872938156	0.010610983	0.00561098	0.010610983	0.42852277	0.7154	0.44816118	0.04936744272708893	0.05278000235557556	0.05696225663026174	0.04661059	0.053304315
-1	-1	-1	-1	1059.0	0.0	0.0	2.0625	0.0	0.921875	39.265625	0.859375	0.015625	0.0	0.0	4.09375	0.328125	0.96875	0.125	0.125	ICAM555_ROS488_VECad647_placa15__Plate_D_p00_0_B03f01d0.TIF	ICAM555_ROS488_VECad647_placa15__Plate_D_p00_0_B03f01d2.TIF	ICAM555_ROS488_VECad647_placa15__Plate_D_p00_0_B03f01d1.TIF	ICAM555_ROS488_VECad647_placa15__Plate_D_p00_0_B03f01d3.TIF	0	0	0	0	14	1	1536	1536	1536	1536	14	b'eLuCHPahG223DJLSibwhCGC7xXC03TIE4mi0jTQUYmm0PTY04smYSvEEqqbsAOtJGaM='	0.03963842988014221	0.04769333451986313	0.0449439212679863	0.010610983	0.00561098	0.00977765	0.42852277	0.7154	0.44816118	0.04963088035583496	0.052453319231669106	0.057462299863497414	0.04661059	0.053304315
-1	-1	-1	-1	756.0	0.0	0.0	2.03125	0.0	0.921875	35.125	0.84375	0.015625	0.0	0.0	3.859375	0.34375	0.96875	0.125	0.140625	ICAM555_ROS488_VECad647_placa15__Plate_D_p00_0_B03f02d0.TIF	ICAM555_ROS488_VECad647_placa15__Plate_D_p00_0_B03f02d2.TIF	ICAM555_ROS488_VECad647_placa15__Plate_D_p00_0_B03f02d1.TIF	ICAM555_ROS488_VECad647_placa15__Plate_D_p00_0_B03f02d3.TIF	0	0	0	0	15	1	1536	1536	1536	1536	15	b'eLuCHPahG223DJLSibwhCGC7xWi03TIE4mi0jTQUYmm0PTY04smYSvEEqqbsAPZtGac='	0.03349960595369339	0.05049882456660271	0.038805097341537476	0.012277652	0.00561098	0.015916467	0.42852277	0.7154	0.44816118	0.04875954488913218	0.055229827761650085	0.05760993560155233	0.045777254	0.053304315
-1	-1	-1	-1	755.0	0.0	0.0	2.046875	0.0	0.953125	37.609375	0.859375	0.015625	0.015625	0.015625	3.8125	0.375	1.0	0.125	0.140625	ICAM555_ROS488_VECad647_placa15__Plate_D_p00_0_B03f03d0.TIF	ICAM555_ROS488_VECad647_placa15__Plate_D_p00_0_B03f03d2.TIF	ICAM555_ROS488_VECad647_placa15__Plate_D_p00_0_B03f03d1.TIF	ICAM555_ROS488_VECad647_placa15__Plate_D_p00_0_B03f03d3.TIF	0	0	0	0	16	1	1536	1536	1536	1536	16	b'eLuCHPahG223DJLSibwhCGNQVhlttwz+OBptIw2FWBptjw2NeDKmUjyBqik7AAGgGas='	0.029860787093639374	0.05049882456660271	0.038805097341537476	0.015916474	0.00561098	0.017583132	0.42852277	0.7154	0.44816118	0.04938459396362305	0.056063507994016014	0.06158121923605601	0.045777254	0.056109805
-1	-1	-1	-1	601.0	0.0	0.0	2.03125	0.0	0.953125	32.078125	0.828125	0.015625	0.015625	0.015625	3.1875	0.34375	1.0	0.125	0.125	ICAM555_ROS488_VECad647_placa15__Plate_D_p00_0_B03f04d0.TIF	ICAM555_ROS488_VECad647_placa15__Plate_D_p00_0_B03f04d2.TIF	ICAM555_ROS488_VECad647_placa15__Plate_D_p00_0_B03f04d1.TIF	ICAM555_ROS488_VECad647_placa15__Plate_D_p00_0_B03f04d3.TIF	0	0	0	0	17	1	1536	1536	1536	1536	17	b'eLuCHPahG223DJLSibwhCGC7xWS03TIE4mi0jTQUYmm0PTY04smYSvEEqqbsAAzEGa8='	0.029027452692389488	0.05610980466008186	0.03349960595369339	0.012277644	0.0056109764	0.021221966	0.42852277	0.7154	0.44816118	0.046769604086875916	0.06256961325804393	0.05887331565221151	0.040471762	0.061720785
-1	-1	-1	-1	828.0	0.0	0.0	1.984375	0.0	0.953125	36.0	0.84375	0.015625	0.015625	0.015625	3.953125	0.359375	0.984375	0.140625	0.140625	ICAM555_ROS488_VECad647_placa15__Plate_D_p00_0_B03f05d0.TIF	ICAM555_ROS488_VECad647_placa15__Plate_D_p00_0_B03f05d2.TIF	ICAM555_ROS488_VECad647_placa15__Plate_D_p00_0_B03f05d1.TIF	ICAM555_ROS488_VECad647_placa15__Plate_D_p00_0_B03f05d3.TIF	0	0	0	0	18	1	1536	1536	1536	1536	18	b'eLuCHPahG223DJLSibwhCGC7xXS03TIE4mi0jTQUYmm0PTY04smYSvEEqqbsABfoGbM='	0.034332942217588425	0.05049882456660271	0.043277256190776825	0.011444312	0.00561098	0.012277648	0.42852277	0.7154	0.44816118	0.04653725028038025	0.05555461843808492	0.05812168618043264	0.045777254	0.053304315
-1	-1	-1	-1	865.0	0.0	0.0	2.125	0.0	0.953125	44.71875	0.84375	0.015625	0.015625	0.015625	4.203125	0.34375	0.96875	0.125	0.125	ICAM555_ROS488_VECad647_placa15__Plate_D_p00_0_B03f06d0.TIF	ICAM555_ROS488_VECad647_placa15__Plate_D_p00_0_B03f06d2.TIF	ICAM555_ROS488_VECad647_placa15__Plate_D_p00_0_B03f06d1.TIF	ICAM555_ROS488_VECad647_placa15__Plate_D_p00_0_B03f06d3.TIF	0	0	0	0	19	1	1536	1536	1536	1536	19	b'eLuCHPahG223DJLSibwhiNF2yxCJo9E20lCIpdH22NCIJ2MqxROomrIDACMMGbc='	0.03963842988014221	0.053304314613342285	0.04411058872938156	0.011444315	0.00280549	0.010610975	0.42852277	0.7154	0.44816118	0.050996214151382446	0.05807344615459442	0.054369598627090454	0.050249413	0.056109805
-1	-1	-1	-1	960.0	0.0	0.0	2.0625	0.0	0.96875	44.171875	0.84375	0.015625	0.015625	0.015625	4.25	0.375	0.984375	0.125	0.140625	ICAM555_ROS488_VECad647_placa15__Plate_D_p00_0_B03f07d0.TIF	ICAM555_ROS488_VECad647_placa15__Plate_D_p00_0_B03f07d2.TIF	ICAM555_ROS488_VECad647_placa15__Plate_D_p00_0_B03f07d1.TIF	ICAM555_ROS488_VECad647_placa15__Plate_D_p00_0_B03f07d3.TIF	0	0	0	0	20	1	1536	1536	1536	1536	20	b'eLuCHPahG223DJLSibwhCGC7xXy03TIE4mi0jTQUYmm0PTY04smYSvEEqqbsAC4wGbs='	0.04047176241874695	0.04769333451986313	0.0449439212679863	0.010610983	0.00280549	0.00977765	0.42852277	0.7154	0.44816118	0.05226592222849528	0.05190683404604594	0.0566643625497818	0.051082745	0.050498825
-1	-1	-1	-1	1103.0	0.0	0.0	2.015625	0.0	0.921875	37.890625	0.84375	0.015625	0.015625	0.015625	4.21875	0.359375	1.0	0.125	0.125	ICAM555_ROS488_VECad647_placa15__Plate_D_p00_0_B03f08d0.TIF	ICAM555_ROS488_VECad647_placa15__Plate_D_p00_0_B03f08d2.TIF	ICAM555_ROS488_VECad647_placa15__Plate_D_p00_0_B03f08d1.TIF	ICAM555_ROS488_VECad647_placa15__Plate_D_p00_0_B03f08d3.TIF	0	0	0	0	21	1	1536	1536	1536	1536	21	b'eLuCHPahG223DJLSibwhCGC7xWK03TIE4mi0jTQUYmm0PTY04smYSvEEqqbsADlUGb8='	0.03963842988014221	0.05049882456660271	0.04858274757862091	0.010610983	0.00561098	0.010610983	0.42852277	0.7154	0.44816118	0.05066091815630595	0.054369027415911354	0.06068779528141022	0.050249413	0.053304315
-1	-1	-1	-1	983.0	0.0	0.0	2.0625	0.0	0.9375	37.421875	0.859375	0.015625	0.015625	0.015625	4.25	0.359375	0.96875	0.125	0.125	ICAM555_ROS488_VECad647_placa15__Plate_D_p00_0_B03f09d0.TIF	ICAM555_ROS488_VECad647_placa15__Plate_D_p00_0_B03f09d2.TIF	ICAM555_ROS488_VECad647_placa15__Plate_D_p00_0_B03f09d1.TIF	ICAM555_ROS488_VECad647_placa15__Plate_D_p00_0_B03f09d3.TIF	0	0	0	0	22	1	1536	1536	1536	1536	22	b'eLuCHPahG223DJLSibwhCGNQ83O03TL442i0jTQUYmm0PTY04smYSvEEqqbsAER4GcM='	0.0359996072947979	0.053304314613342285	0.04858274757862091	0.008944314	0.00561098	0.010610983	0.42852277	0.7154	0.44816118	0.04612092673778534	0.057718366384506226	0.060359686613082886	0.04494392	0.056109805
-1	-1	-1	-1	961.0	0.0	0.0	2.046875	0.0	0.9375	40.96875	0.859375	0.015625	0.0	0.0	4.28125	0.359375	1.015625	0.125	0.15625	ICAM555_ROS488_VECad647_placa15__Plate_D_p00_0_B03f10d0.TIF	ICAM555_ROS488_VECad647_placa15__Plate_D_p00_0_B03f10d2.TIF	ICAM555_ROS488_VECad647_placa15__Plate_D_p00_0_B03f10d1.TIF	ICAM555_ROS488_VECad647_placa15__Plate_D_p00_0_B03f10d3.TIF	0	0	0	0	23	1	1536	1536	1536	1536	23	b'eLuCHPahG223DJLSibwhCOM0w9EhiKEQR6NtpKEQS6PtsaERT8ZUiidQNWUHAOtNGaM='	0.034332942217588425	0.05049882456660271	0.04411058872938156	0.0069721565	0.00561098	0.00977765	0.42852277	0.7154	0.44816118	0.04267038404941559	0.05422616004943848	0.05395821730295817	0.040471762	0.053304315
-1	-1	-1	-1	801.0	0.0	0.0	2.0625	0.0	0.96875	42.203125	0.859375	0.015625	0.0	0.015625	4.078125	0.375	0.984375	0.125	0.125	ICAM555_ROS488_VECad647_placa15__Plate_D_p00_0_B03f11d0.TIF	ICAM555_ROS488_VECad647_placa15__Plate_D_p00_0_B03f11d2.TIF	ICAM555_ROS488_VECad647_placa15__Plate_D_p00_0_B03f11d1.TIF	ICAM555_ROS488_VECad647_placa15__Plate_D_p00_0_B03f11d3.TIF	0	0	0	0	24	1	1536	1536	1536	1536	24	b'eLuCHPahG223DJLSibwhCOM0Q8PRdssQiKPRNtJQiKXR9tjQiCdjKsUTqJqyAwD2cRmn'	0.03516627475619316	0.053304314613342285	0.04411058872938156	0.010610983	0.00561098	0.010610983	0.42852277	0.7154	0.44816118	0.04688127835591634	0.05759358902772268	0.05535562336444855	0.045777254	0.056109805
-1	-1	-1	-1	945.0	0.0	0.0	2.09375	0.0	0.984375	44.3125	0.890625	0.015625	0.015625	0.015625	4.28125	0.359375	1.015625	0.125	0.125	ICAM555_ROS488_VECad647_placa15__Plate_D_p00_0_B04f00d0.TIF	ICAM555_ROS488_VECad647_placa15__Plate_D_p00_0_B04f00d2.TIF	ICAM555_ROS488_VECad647_placa15__Plate_D_p00_0_B04f00d1.TIF	ICAM555_ROS488_VECad647_placa15__Plate_D_p00_0_B04f00d3.TIF	0	0	0	0	25	1	1536	1536	1536	1536	25	b'eLuCHPahG223DJLSibwhCJPRIYihEUejbaShEEuj7bGhEU/GVIonUDVlBwDrVRmj'	0.03963842988014221	0.05049882456660271	0.0449439212679863	0.010610979	0.00561098	0.010610975	0.42852277	0.7154	0.44816118	0.0493243932723999	0.0541737824678421	0.057228406270345054	0.04661059	0.053304315
-1	-1	-1	-1	959.0	0.0	0.0	2.125	0.0	0.96875	42.078125	0.859375	0.015625	0.015625	0.015625	4.1875	0.359375	0.984375	0.125	0.140625	ICAM555_ROS488_VECad647_placa15__Plate_D_p00_0_B04f01d0.TIF	ICAM555_ROS488_VECad647_placa15__Plate_D_p00_0_B04f01d2.TIF	ICAM555_ROS488_VECad647_placa15__Plate_D_p00_0_B04f01d1.TIF	ICAM555_ROS488_VECad647_placa15__Plate_D_p00_0_B04f01d3.TIF	0	0	0	0	26	1	1536	1536	1536	1536	26	b'eLuCHPahG223DJLSibwhCJM0A8PRdssQiKPRNtJQiKXR9tjQiCdjKsUTqJqyAwD2eRmn'	0.0359996072947979	0.04769333451986313	0.0449439212679863	0.010610983	0.00561098	0.00977765	0.42852277	0.7154	0.44816118	0.049061402678489685	0.05310682455698649	0.05756290256977081	0.04661059	0.053304315
-1	-1	-1	-1	688.0	0.0	0.0	2.078125	0.0	0.953125	34.046875	0.84375	0.015625	0.015625	0.015625	3.578125	0.421875	1.0	0.125	0.140625	ICAM555_ROS488_VECad647_placa15__Plate_D_p00_0_B04f02d0.TIF	ICAM555_ROS488_VECad647_placa15__Plate_D_p00_0_B04f02d2.TIF	ICAM555_ROS488_VECad647_placa15__Plate_D_p00_0_B04f02d1.TIF	ICAM555_ROS488_VECad647_placa15__Plate_D_p00_0_B04f02d3.TIF	0	0	0	0	27	1	1536	1536	1536	1536	27	b'eLuCHPahG223DJLSibwhCJM0A6PRdssQiKPRNtJQiKXR9tjQiCdjKsUTqJqyAwABrBmr'	0.029860787093639374	0.05049882456660271	0.034332942217588425	0.016749801	0.00561098	0.0167498	0.42852277	0.7154	0.44816118	0.04938045144081116	0.0556961844364802	0.05699386199315389	0.045777254	0.053304315
-1	-1	-1	-1	704.0	0.0	0.0	2.09375	0.0	0.984375	37.296875	0.84375	0.015625	0.0	0.015625	3.546875	0.375	1.0	0.125	0.140625	ICAM555_ROS488_VECad647_placa15__Plate_D_p00_0_B04f03d0.TIF	ICAM555_ROS488_VECad647_placa15__Plate_D_p00_0_B04f03d2.TIF	ICAM555_ROS488_VECad647_placa15__Plate_D_p00_0_B04f03d1.TIF	ICAM555_ROS488_VECad647_placa15__Plate_D_p00_0_B04f03d3.TIF	0	0	0	0	28	1	1536	1536	1536	1536	28	b'eLuCHPahG223DJLSibwhCBNQVhlttwz+OBptIw2FWBptjw2NeDKmUjyBqik7AAzQGa8='	0.029860787093639374	0.05049882456660271	0.038805097341537476	0.016749807	0.00561098	0.017583132	0.42852277	0.7154	0.44816118	0.05165962874889374	0.056973814964294434	0.0608545591433843	0.050249413	0.056109805
-1	-1	-1	-1	607.0	0.0	0.0	2.046875	0.0	0.953125	37.21875	0.84375	0.015625	0.015625	0.015625	3.21875	0.359375	1.0	0.125	0.125	ICAM555_ROS488_VECad647_placa15__Plate_D_p00_0_B04f04d0.TIF	ICAM555_ROS488_VECad647_placa15__Plate_D_p00_0_B04f04d2.TIF	ICAM555_ROS488_VECad647_placa15__Plate_D_p00_0_B04f04d1.TIF	ICAM555_ROS488_VECad647_placa15__Plate_D_p00_0_B04f04d3.TIF	0	0	0	0	29	1	1536	1536	1536	1536	29	b'eLuCHPahG223DJLSibwhCJM0A5PRdssQiKPRNtJQiKXR9tjQiCdjKsUTqJqyAwAX9Bmz'	0.029860787093639374	0.05610980466008186	0.03349960595369339	0.01311098	0.0056109764	0.01758314	0.42852277	0.7154	0.44816118	0.04780799647172292	0.06322724123795827	0.058055306474367775	0.0413051	0.061720785
-1	-1	-1	-1	900.0	0.0	0.0	2.03125	0.0	0.96875	37.984375	0.875	0.015625	0.015625	0.015625	4.28125	0.34375	1.0	0.125	0.140625	ICAM555_ROS488_VECad647_placa15__Plate_D_p00_0_B04f05d0.TIF	ICAM555_ROS488_VECad647_placa15__Plate_D_p00_0_B04f05d2.TIF	ICAM555_ROS488_VECad647_placa15__Plate_D_p00_0_B04f05d1.TIF	ICAM555_ROS488_VECad647_placa15__Plate_D_p00_0_B04f05d3.TIF	0	0	0	0	30	1	1536	1536	1536	1536	30	b'eLuCHPahG223DJLSibwhCJM0A9PRdssQiKPRNtJQiKXR9tjQiCdjKsUTqJqyAwAjGBm3'	0.03516627475619316	0.04769333451986313	0.04411058872938156	0.010610979	0.00561098	0.010610983	0.42852277	0.7154	0.44816118	0.04691853622595469	0.053837413589159645	0.05592063069343567	0.045777254	0.053304315
-1	-1	-1	-1	874.0	0.0	0.0	2.078125	0.0	0.9375	41.453125	0.875	0.015625	0.015625	0.015625	4.234375	0.34375	1.0	0.125	0.140625	ICAM555_ROS488_VECad647_placa15__Plate_D_p00_0_B04f06d0.TIF	ICAM555_ROS488_VECad647_placa15__Plate_D_p00_0_B04f06d2.TIF	ICAM555_ROS488_VECad647_placa15__Plate_D_p00_0_B04f06d1.TIF	ICAM555_ROS488_VECad647_placa15__Plate_D_p00_0_B04f06d3.TIF	0	0	0	0	31	1	1536	1536	1536	1536	31	b'eLuCHPahG223DJLSibwhCJPRdsvQiKPRNtJQiKXR9tjQiCdjKsUTqJqyAwAuPBm7'	0.03963842988014221	0.05049882456660271	0.0449439212679863	0.010610983	0.00280549	0.010610975	0.42852277	0.7154	0.44816118	0.049338320891062416	0.05529366433620453	0.05689874788125356	0.04661059	0.053304315
-1	-1	-1	-1	915.0	0.0	0.0	2.078125	0.0	0.953125	39.453125	0.828125	0.015625	0.0	0.0	4.296875	0.359375	1.0	0.140625	0.140625	ICAM555_ROS488_VECad647_placa15__Plate_D_p00_0_B04f07d0.TIF	ICAM555_ROS488_VECad647_placa15__Plate_D_p00_0_B04f07d2.TIF	ICAM555_ROS488_VECad647_placa15__Plate_D_p00_0_B04f07d1.TIF	ICAM555_ROS488_VECad647_placa15__Plate_D_p00_0_B04f07d3.TIF	0	0	0	0	32	1	1536	1536	1536	1536	32	b'eLuCHPahG223DJLSibwhCJM0A/PRdssQiKPRNtJQiKXR9tjQiCdjKsUTqJqyAwA5YBm/'	0.03963842988014221	0.04769333451986313	0.04411058872938156	0.011444315	0.00561098	0.010610983	0.42852277	0.7154	0.44816118	0.052180339892705284	0.054223393400510154	0.05685687561829885	0.051082745	0.053304315
-1	-1	-1	-1	957.0	0.0	0.0	2.078125	0.0	0.96875	40.453125	0.84375	0.015625	0.015625	0.015625	4.359375	0.359375	0.96875	0.125	0.140625	ICAM555_ROS488_VECad647_placa15__Plate_D_p00_0_B04f08d0.TIF	ICAM555_ROS488_VECad647_placa15__Plate_D_p00_0_B04f08d2.TIF	ICAM555_ROS488_VECad647_placa15__Plate_D_p00_0_B04f08d1.TIF	ICAM555_ROS488_VECad647_placa15__Plate_D_p00_0_B04f08d3.TIF	0	0	0	0	33	1	1536	1536	1536	1536	33	b'eLuCHPahG223DJLSibwhCJM0A4vRdssQiKPRNtJQiKXR9tjQiCdjKsUTqJqyAwBEhBnD'	0.04047176241874695	0.04769333451986313	0.04941608011722565	0.010610983	0.00561098	0.010610983	0.42852277	0.7154	0.44816118	0.051937609910964966	0.054382105668385826	0.06345929205417633	0.050249413	0.053304315
-1	-1	-1	-1	672.0	0.0	0.0	2.046875	0.0	0.953125	33.34375	0.84375	0.015625	0.0	0.0	2.953125	0.34375	1.0625	0.125	0.125	ICAM555_ROS488_VECad647_placa15__Plate_D_p00_0_B04f09d0.TIF	ICAM555_ROS488_VECad647_placa15__Plate_D_p00_0_B04f09d2.TIF	ICAM555_ROS488_VECad647_placa15__Plate_D_p00_0_B04f09d1.TIF	ICAM555_ROS488_VECad647_placa15__Plate_D_p00_0_B04f09d3.TIF	0	0	0	0	34	1	1536	1536	1536	1536	34	b'eLuCHPahG223DJLSibwhCBNQ83O03TL442i0jTQUYmm0PTY04smYSvEEqqbsAE+oGcc='	0.03963842988014221	0.053304314613342285	0.053888238966464996	0.010610979	0.00561098	0.011444315	0.42852277	0.7154	0.44816118	0.048848350842793785	0.060531218846639	0.06574722131093343	0.04661059	0.058915295
-1	-1	-1	-1	920.0	0.0	0.0	2.046875	0.0	0.953125	32.4375	0.828125	0.015625	0.015625	0.015625	4.078125	0.34375	0.96875	0.125	0.125	ICAM555_ROS488_VECad647_placa15__Plate_D_p00_0_B04f10d0.TIF	ICAM555_ROS488_VECad647_placa15__Plate_D_p00_0_B04f10d2.TIF	ICAM555_ROS488_VECad647_placa15__Plate_D_p00_0_B04f10d1.TIF	ICAM555_ROS488_VECad647_placa15__Plate_D_p00_0_B04f10d3.TIF	0	0	0	0	35	1	1536	1536	1536	1536	35	b'eLuCHPahG223DJLSibwhCJM0w9EhiKEQR6NtpKEQS6PtsaERT8ZUiidQNWUHAPZ9Gac='	0.034332942217588425	0.05049882456660271	0.04858274757862091	0.008944314	0.00561098	0.010610975	0.42852277	0.7154	0.44816118	0.042923723657925926	0.054548993706703186	0.05905599892139435	0.0413051	0.053304315
-1	-1	-1	-1	763.0	0.0	0.0	2.03125	0.0	0.9375	37.03125	0.828125	0.015625	0.015625	0.015625	3.75	0.375	0.953125	0.109375	0.125	ICAM555_ROS488_VECad647_placa15__Plate_D_p00_0_B04f11d0.TIF	ICAM555_ROS488_VECad647_placa15__Plate_D_p00_0_B04f11d2.TIF	ICAM555_ROS488_VECad647_placa15__Plate_D_p00_0_B04f11d1.TIF	ICAM555_ROS488_VECad647_placa15__Plate_D_p00_0_B04f11d3.TIF	0	0	0	0	36	1	1536	1536	1536	1536	36	b'eLuCHPahG223DJLSibwhCJM0Q8PRdssQiKPRNtJQiKXR9tjQiCdjKsUTqJqyAwABsBmr'	0.034332942217588425	0.053304314613342285	0.03963842988014221	0.012277648	0.00561098	0.015083134	0.42852277	0.7154	0.44816118	0.049439633886019387	0.06038631498813629	0.057913596431414284	0.04661059	0.058915295
-1	-1	-1	-1	711.0	0.0	0.0	1.984375	0.0	0.9375	36.078125	0.859375	0.015625	0.015625	0.015625	3.640625	0.390625	0.96875	0.125	0.140625	ICAM555_ROS488_VECad647_placa15__Plate_D_p00_0_B05f00d0.TIF	ICAM555_ROS488_VECad647_placa15__Plate_D_p00_0_B05f00d2.TIF	ICAM555_ROS488_VECad647_placa15__Plate_D_p00_0_B05f00d1.TIF	ICAM555_ROS488_VECad647_placa15__Plate_D_p00_0_B05f00d3.TIF	0	0	0	0	37	1	1536	1536	1536	1536	37	b'eLuCHPahG223DJLSibwhCNPRIYihEUejbaShEEuj7bGhEU/GVIonUDVlBwD2hRmn'	0.03349960595369339	0.04769333451986313	0.034332942217588425	0.012277652	0.00561098	0.015083134	0.42852277	0.7154	0.44816118	0.0469131072362264	0.05328975121180216	0.05333368976910909	0.045777254	0.050498825
-1	-1	-1	-1	826.0	0.0	0.0	2.0	0.0	0.9375	37.484375	0.84375	0.015625	0.015625	0.015625	4.046875	0.359375	0.953125	0.125	0.125	ICAM555_ROS488_VECad647_placa15__Plate_D_p00_0_B05f01d0.TIF	ICAM555_ROS488_VECad647_placa15__Plate_D_p00_0_B05f01d2.TIF	ICAM555_ROS488_VECad647_placa15__Plate_D_p00_0_B05f01d1.TIF	ICAM555_ROS488_VECad647_placa15__Plate_D_p00_0_B05f01d3.TIF	0	0	0	0	38	1	1536	1536	1536	1536	38	b'eLuCHPahG223DJLSibwhCNM0A8PRdssQiKPRNtJQiKXR9tjQiCdjKsUTqJqyAwABuBmr'	0.03516627475619316	0.04488784447312355	0.043277256190776825	0.011444315	0.00561098	0.011444308	0.42852277	0.7154	0.44816118	0.04784956077734629	0.05139820774396261	0.055050124724706016	0.045777254	0.050498825
-1	-1	-1	-1	615.0	0.0	0.0	2.046875	0.0	0.9375	36.984375	0.828125	0.015625	0.015625	0.015625	3.25	0.34375	1.0625	0.109375	0.125	ICAM555_ROS488_VECad647_placa15__Plate_D_p00_0_B05f02d0.TIF	ICAM555_ROS488_VECad647_placa15__Plate_D_p00_0_B05f02d2.TIF	ICAM555_ROS488_VECad647_placa15__Plate_D_p00_0_B05f02d1.TIF	ICAM555_ROS488_VECad647_placa15__Plate_D_p00_0_B05f02d3.TIF	0	0	0	0	39	1	1536	1536	1536	1536	39	b'eLuCHPahG223DJLSibwhCNM0A6PRdssQiKPRNtJQiKXR9tjQiCdjKsUTqJqyAwAM3Bmv'	0.029027452692389488	0.04769333451986313	0.032666273415088654	0.016749803	0.00561098	0.020388626	0.42852277	0.7154	0.44816118	0.04886136452356974	0.0548988531033198	0.05626421173413595	0.04494392	0.053304315
-1	-1	-1	-1	515.0	0.0	0.0	1.96875	0.0	0.9375	31.109375	0.828125	0.015625	0.015625	0.015625	2.96875	0.34375	1.0	0.125	0.125	ICAM555_ROS488_VECad647_placa15__Plate_D_p00_0_B05f03d0.TIF	ICAM555_ROS488_VECad647_placa15__Plate_D_p00_0_B05f03d2.TIF	ICAM555_ROS488_VECad647_placa15__Plate_D_p00_0_B05f03d1.TIF	ICAM555_ROS488_VECad647_placa15__Plate_D_p00_0_B05f03d3.TIF	0	0	0	0	40	1	1536	1536	1536	1536	40	b'eLuCHPahG223DJLSibwhCFNQVhlttwz+OBptIw2FWBptjw2NeDKmUjyBqik7ABgAGbM='	0.028194118291139603	0.04769333451986313	0.029027452692389488	0.016749803	0.00561098	0.019555295	0.42852277	0.7154	0.44816118	0.04849653442700704	0.05533583958943685	0.05690249800682068	0.0413051	0.053304315
-1	-1	-1	-1	458.0	0.0	0.0	1.96875	0.0	0.921875	28.734375	0.828125	0.015625	0.015625	0.015625	2.65625	0.359375	0.984375	0.140625	0.125	ICAM555_ROS488_VECad647_placa15__Plate_D_p00_0_B05f04d0.TIF	ICAM555_ROS488_VECad647_placa15__Plate_D_p00_0_B05f04d2.TIF	ICAM555_ROS488_VECad647_placa15__Plate_D_p00_0_B05f04d1.TIF	ICAM555_ROS488_VECad647_placa15__Plate_D_p00_0_B05f04d3.TIF	0	0	0	0	41	1	1536	1536	1536	1536	41	b'eLuCHPahG223DJLSibwhCNM0A5PRdssQiKPRNtJQiKXR9tjQiCdjKsUTqJqyAwAjJBm3'	0.028194118291139603	0.053304314613342285	0.029027452692389488	0.011444313	0.00561098	0.012277644	0.42852277	0.7154	0.44816118	0.04479607939720154	0.059370910127957664	0.05140262842178345	0.035166275	0.056109805
-1	-1	-1	-1	640.0	0.0	0.0	1.984375	0.0	0.9375	31.4375	0.859375	0.015625	0.015625	0.015625	3.5625	0.390625	1.265625	0.125	0.171875	ICAM555_ROS488_VECad647_placa15__Plate_D_p00_0_B05f05d0.TIF	ICAM555_ROS488_VECad647_placa15__Plate_D_p00_0_B05f05d2.TIF	ICAM555_ROS488_VECad647_placa15__Plate_D_p00_0_B05f05d1.TIF	ICAM555_ROS488_VECad647_placa15__Plate_D_p00_0_B05f05d3.TIF	0	0	0	0	42	1	1536	1536	1536	1536	42	b'eLuCHPahG223DJLSibwhCNM0A9PRdssQiKPRNtJQiKXR9tjQiCdjKsUTqJqyAwAuSBm7'	0.029027452692389488	0.05049882456660271	0.03349960595369339	0.012277646	0.00561098	0.01591647	0.42852277	0.7154	0.44816118	0.043772757053375244	0.05475275218486786	0.05325917402903239	0.0413051	0.053304315
-1	-1	-1	-1	707.0	0.0	0.0	2.015625	0.0	0.921875	40.84375	0.859375	0.015625	0.015625	0.015625	4.03125	0.359375	0.984375	0.125	0.140625	ICAM555_ROS488_VECad647_placa15__Plate_D_p00_0_B05f06d0.TIF	ICAM555_ROS488_VECad647_placa15__Plate_D_p00_0_B05f06d2.TIF	ICAM555_ROS488_VECad647_placa15__Plate_D_p00_0_B05f06d1.TIF	ICAM555_ROS488_VECad647_placa15__Plate_D_p00_0_B05f06d3.TIF	0	0	0	0	43	1	1536	1536	1536	1536	43	b'eLuCHPahG223DJLSibwhCNPRdsvQiKPRNtJQiKXR9tjQiCdjKsUTqJqyAwA5bBm/'	0.0359996072947979	0.053304314613342285	0.043277256190776825	0.012277648	0.00561098	0.010610975	0.42852277	0.7154	0.44816118	0.05033885439236959	0.059053425987561546	0.05359529455502828	0.050249413	0.058915295
-1	-1	-1	-1	770.0	0.0	0.0	2.25	0.0	0.984375	39.21875	0.875	0.015625	0.015625	0.015625	3.984375	0.359375	0.984375	0.125	0.140625	ICAM555_ROS488_VECad647_placa15__Plate_D_p00_0_B05f07d0.TIF	ICAM555_ROS488_VECad647_placa15__Plate_D_p00_0_B05f07d2.TIF	ICAM555_ROS488_VECad647_placa15__Plate_D_p00_0_B05f07d1.TIF	ICAM555_ROS488_VECad647_placa15__Plate_D_p00_0_B05f07d3.TIF	0	0	0	0	44	1	1536	1536	1536	1536	44	b'eLuCHPahG223DJLSibwhCNM0A/PRdssQiKPRNtJQiKXR9tjQiCdjKsUTqJqyAwBEkBnD'	0.0359996072947979	0.04769333451986313	0.038805097341537476	0.015083138	0.00561098	0.012277648	0.42852277	0.7154	0.44816118	0.05210713545481364	0.05450082818667094	0.05232624212900797	0.051082745	0.053304315
-1	-1	-1	-1	891.0	0.0	0.0	2.015625	0.0	0.921875	38.71875	0.859375	0.015625	0.015625	0.015625	4.21875	0.375	1.0	0.125	0.140625	ICAM555_ROS488_VECad647_placa15__Plate_D_p00_0_B05f08d0.TIF	ICAM555_ROS488_VECad647_placa15__Plate_D_p00_0_B05f08d2.TIF	ICAM555_ROS488_VECad647_placa15__Plate_D_p00_0_B05f08d1.TIF	ICAM555_ROS488_VECad647_placa15__Plate_D_p00_0_B05f08d3.TIF	0	0	0	0	45	1	1536	1536	1536	1536	45	b'eLuCHPahG223DJLSibwhCNM0A4vRdssQiKPRNtJQiKXR9tjQiCdjKsUTqJqyAwBPtBnH'	0.03963842988014221	0.05049882456660271	0.03963842988014221	0.012277648	0.00561098	0.010610983	0.42852277	0.7154	0.44816118	0.052728429436683655	0.05663290619850159	0.0532579372326533	0.051082745	0.056109805
-1	-1	-1	-1	789.0	0.0	0.0	2.078125	0.0	0.96875	37.21875	0.859375	0.015625	0.015625	0.015625	4.15625	0.359375	0.96875	0.125	0.125	ICAM555_ROS488_VECad647_placa15__Plate_D_p00_0_B05f09d0.TIF	ICAM555_ROS488_VECad647_placa15__Plate_D_p00_0_B05f09d2.TIF	ICAM555_ROS488_VECad647_placa15__Plate_D_p00_0_B05f09d1.TIF	ICAM555_ROS488_VECad647_placa15__Plate_D_p00_0_B05f09d3.TIF	0	0	0	0	46	1	1536	1536	1536	1536	46	b'eLuCHPahG223DJLSibwhCFNQ83O03TL442i0jTQUYmm0PTY04smYSvEEqqbsAFrYGcs='	0.0359996072947979	0.053304314613342285	0.0449439212679863	0.010610979	0.00561098	0.010610983	0.42852277	0.7154	0.44816118	0.047854676842689514	0.05944365759690603	0.05714331070582072	0.045777254	0.058915295
-1	-1	-1	-1	826.0	0.0	0.0	2.046875	0.0	0.9375	43.328125	0.875	0.015625	0.015625	0.015625	4.125	0.359375	1.015625	0.125	0.140625	ICAM555_ROS488_VECad647_placa15__Plate_D_p00_0_B05f10d0.TIF	ICAM555_ROS488_VECad647_placa15__Plate_D_p00_0_B05f10d2.TIF	ICAM555_ROS488_VECad647_placa15__Plate_D_p00_0_B05f10d1.TIF	ICAM555_ROS488_VECad647_placa15__Plate_D_p00_0_B05f10d3.TIF	0	0	0	0	47	1	1536	1536	1536	1536	47	b'eLuCHPahG223DJLSibwhCNM0w9EhiKEQR6NtpKEQS6PtsaERT8ZUiidQNWUHAAG8Gas='	0.029860787093639374	0.05049882456660271	0.043277256190776825	0.009777643	0.00561098	0.010610983	0.42852277	0.7154	0.44816118	0.04088903466860453	0.05581482748190562	0.05495059986909231	0.03963843	0.053304315
-1	-1	-1	-1	683.0	0.0	0.0	2.015625	0.0	0.9375	39.453125	0.859375	0.015625	0.0	0.015625	3.890625	0.359375	0.96875	0.125	0.140625	ICAM555_ROS488_VECad647_placa15__Plate_D_p00_0_B05f11d0.TIF	ICAM555_ROS488_VECad647_placa15__Plate_D_p00_0_B05f11d2.TIF	ICAM555_ROS488_VECad647_placa15__Plate_D_p00_0_B05f11d1.TIF	ICAM555_ROS488_VECad647_placa15__Plate_D_p00_0_B05f11d3.TIF	0	0	0	0	48	1	1536	1536	1536	1536	48	b'eLuCHPahG223DJLSibwhCNM0Q8PRdssQiKPRNtJQiKXR9tjQiCdjKsUTqJqyAwAM4Bmv'	0.034332942217588425	0.053304314613342285	0.038805097341537476	0.012277648	0.00561098	0.015083142	0.42852277	0.7154	0.44816118	0.048891812562942505	0.05978518724441528	0.05569856365521749	0.045777254	0.058915295
-1	-1	-1	-1	541.0	0.0	0.0	2.03125	0.0	0.953125	31.859375	0.84375	0.015625	0.03125	0.015625	2.46875	0.359375	0.953125	0.140625	0.140625	ICAM555_ROS488_VECad647_placa15__Plate_D_p00_0_B06f00d0.TIF	ICAM555_ROS488_VECad647_placa15__Plate_D_p00_0_B06f00d2.TIF	ICAM555_ROS488_VECad647_placa15__Plate_D_p00_0_B06f00d1.TIF	ICAM555_ROS488_VECad647_placa15__Plate_D_p00_0_B06f00d3.TIF	0	0	0	0	49	1	1536	1536	1536	1536	49	b'eLuCHPahG223DJLSibwhCLPRIYihEUejbaShEEuj7bGhEU/GVIonUDVlBwABxBmr'	0.018416471779346466	0.04769333451986313	0.028194118291139603	0.0053054895	0.00280549	0.009777645	0.42852277	0.7154	0.44816118	0.02996452401081721	0.05145119627316793	0.04311407605806986	0.023721961	0.050498825
-1	-1	-1	-1	657.0	0.0	0.0	2.03125	0.0	0.9375	24.421875	0.84375	0.015625	0.015625	0.015625	2.625	0.359375	0.984375	0.125	0.125	ICAM555_ROS488_VECad647_placa15__Plate_D_p00_0_B06f01d0.TIF	ICAM555_ROS488_VECad647_placa15__Plate_D_p00_0_B06f01d2.TIF	ICAM555_ROS488_VECad647_placa15__Plate_D_p00_0_B06f01d1.TIF	ICAM555_ROS488_VECad647_placa15__Plate_D_p00_0_B06f01d3.TIF	0	0	0	0	50	1	1536	1536	1536	1536	50	b'eLuCHPahG223DJLSibwhCLM0A8PRdssQiKPRNtJQiKXR9tjQiCdjKsUTqJqyAwAM6Bmv'	0.019249804317951202	0.04769333451986313	0.028194118291139603	0.006138824	0.00280549	0.010610979	0.42852277	0.7154	0.44816118	0.03183469672997793	0.05203410983085632	0.04326651990413666	0.023721961	0.050498825
-1	-1	-1	-1	538.0	0.0	0.0	2.015625	0.0	0.9375	27.875	0.84375	0.0	0.0	0.015625	2.921875	0.359375	1.046875	0.125	0.140625	ICAM555_ROS488_VECad647_placa15__Plate_D_p00_0_B06f02d0.TIF	ICAM555_ROS488_VECad647_placa15__Plate_D_p00_0_B06f02d2.TIF	ICAM555_ROS488_VECad647_placa15__Plate_D_p00_0_B06f02d1.TIF	ICAM555_ROS488_VECad647_placa15__Plate_D_p00_0_B06f02d3.TIF	0	0	0	0	51	1	1536	1536	1536	1536	51	b'eLuCHPahG223DJLSibwhCLM0A6PRdssQiKPRNtJQiKXR9tjQiCdjKsUTqJqyAwAYDBmz'	0.022888626903295517	0.04769333451986313	0.032666273415088654	0.012277648	0.00561098	0.0167498	0.42852277	0.7154	0.44816118	0.040166559318701424	0.05484367907047272	0.052629356582959495	0.033499606	0.053304315
-1	-1	-1	-1	518.0	0.0	0.0	2.046875	0.0	0.90625	30.3125	0.828125	0.015625	0.015625	0.015625	2.671875	0.359375	1.0	0.125	0.140625	ICAM555_ROS488_VECad647_placa15__Plate_D_p00_0_B06f03d0.TIF	ICAM555_ROS488_VECad647_placa15__Plate_D_p00_0_B06f03d2.TIF	ICAM555_ROS488_VECad647_placa15__Plate_D_p00_0_B06f03d1.TIF	ICAM555_ROS488_VECad647_placa15__Plate_D_p00_0_B06f03d3.TIF	0	0	0	0	52	1	1536	1536	1536	1536	52	b'eLuCHPahG223DJLSibwhCDNQVhlttwz+OBptIw2FWBptjw2NeDKmUjyBqik7ACMwGbc='	0.022888626903295517	0.05049882456660271	0.029027452692389488	0.010610977	0.00561098	0.012277644	0.42852277	0.7154	0.44816118	0.03904212762912115	0.0556337833404541	0.05069844424724579	0.029027453	0.053304315
-1	-1	-1	-1	663.0	0.0	0.0	2.015625	0.0	0.984375	28.46875	0.859375	0.015625	0.015625	0.015625	3.65625	0.390625	1.0	0.125	0.140625	ICAM555_ROS488_VECad647_placa15__Plate_D_p00_0_B06f04d0.TIF	ICAM555_ROS488_VECad647_placa15__Plate_D_p00_0_B06f04d2.TIF	ICAM555_ROS488_VECad647_placa15__Plate_D_p00_0_B06f04d1.TIF	ICAM555_ROS488_VECad647_placa15__Plate_D_p00_0_B06f04d3.TIF	0	0	0	0	53	1	1536	1536	1536	1536	53	b'eLuCHPahG223DJLSibwhCLM0A5PRdssQiKPRNtJQiKXR9tjQiCdjKsUTqJqyAwAuVBm7'	0.029860787093639374	0.053304314613342285	0.038805097341537476	0.015916474	0.00561098	0.021221966	0.42852277	0.7154	0.44816118	0.04886433482170105	0.06025161842505137	0.06420505543549855	0.045777254	0.058915295
-1	-1	-1	-1	815.0	0.0	0.0	2.078125	0.0	0.921875	40.53125	0.859375	0.015625	0.015625	0.015625	4.015625	0.359375	1.0	0.125	0.140625	ICAM555_ROS488_VECad647_placa15__Plate_D_p00_0_B06f05d0.TIF	ICAM555_ROS488_VECad647_placa15__Plate_D_p00_0_B06f05d2.TIF	ICAM555_ROS488_VECad647_placa15__Plate_D_p00_0_B06f05d1.TIF	ICAM555_ROS488_VECad647_placa15__Plate_D_p00_0_B06f05d3.TIF	0	0	0	0	54	1	1536	1536	1536	1536	54	b'eLuCHPahG223DJLSibwhCLM0A9PRdssQiKPRNtJQiKXR9tjQiCdjKsUTqJqyAwA5eBm/'	0.029027452692389488	0.05049882456660271	0.03963842988014221	0.011444315	0.00561098	0.011444308	0.42852277	0.7154	0.44816118	0.04165177792310715	0.055573667089144387	0.0533247838417689	0.03963843	0.053304315
-1	-1	-1	-1	849.0	0.0	0.0	2.046875	0.0	0.96875	37.71875	0.84375	0.015625	0.015625	0.015625	4.203125	0.359375	0.984375	0.125	0.140625	ICAM555_ROS488_VECad647_placa15__Plate_D_p00_0_B06f06d0.TIF	ICAM555_ROS488_VECad647_placa15__Plate_D_p00_0_B06f06d2.TIF	ICAM555_ROS488_VECad647_placa15__Plate_D_p00_0_B06f06d1.TIF	ICAM555_ROS488_VECad647_placa15__Plate_D_p00_0_B06f06d3.TIF	0	0	0	0	55	1	1536	1536	1536	1536	55	b'eLuCHPahG223DJLSibwhCLPRdsvQiKPRNtJQiKXR9tjQiCdjKsUTqJqyAwBEnBnD'	0.03516627475619316	0.053304314613342285	0.0449439212679863	0.011444312	0.00561098	0.00977765	0.42852277	0.7154	0.44816118	0.04798823595046997	0.05802946786085764	0.05574180682500204	0.045777254	0.056109805
-1	-1	-1	-1	878.0	0.0	0.0	2.078125	0.0	0.921875	43.671875	0.828125	0.0	0.0	0.0	3.953125	0.375	0.984375	0.125	0.140625	ICAM555_ROS488_VECad647_placa15__Plate_D_p00_0_B06f07d0.TIF	ICAM555_ROS488_VECad647_placa15__Plate_D_p00_0_B06f07d2.TIF	ICAM555_ROS488_VECad647_placa15__Plate_D_p00_0_B06f07d1.TIF	ICAM555_ROS488_VECad647_placa15__Plate_D_p00_0_B06f07d3.TIF	0	0	0	0	56	1	1536	1536	1536	1536	56	b'eLuCHPahG223DJLSibwhCLM0A/PRdssQiKPRNtJQiKXR9tjQiCdjKsUTqJqyAwBPwBnH'	0.029860787093639374	0.04769333451986313	0.03963842988014221	0.012277646	0.00561098	0.010610983	0.42852277	0.7154	0.44816118	0.04482842981815338	0.0553299089272817	0.052543838818868004	0.0413051	0.053304315
-1	-1	-1	-1	1003.0	0.0	0.0	2.0	0.0	0.921875	34.5	0.828125	0.015625	0.0	0.0	4.109375	0.34375	0.96875	0.125	0.140625	ICAM555_ROS488_VECad647_placa15__Plate_D_p00_0_B06f08d0.TIF	ICAM555_ROS488_VECad647_placa15__Plate_D_p00_0_B06f08d2.TIF	ICAM555_ROS488_VECad647_placa15__Plate_D_p00_0_B06f08d1.TIF	ICAM555_ROS488_VECad647_placa15__Plate_D_p00_0_B06f08d3.TIF	0	0	0	0	57	1	1536	1536	1536	1536	57	b'eLuCHPahG223DJLSibwhCLM0A4vRdssQiKPRNtJQiKXR9tjQiCdjKsUTqJqyAwBa5BnL'	0.034332942217588425	0.04769333451986313	0.04411058872938156	0.011444315	0.00561098	0.010610983	0.42852277	0.7154	0.44816118	0.04686707754929861	0.055720388889312744	0.05664528409639994	0.04494392	0.053304315
-1	-1	-1	-1	905.0	0.0	0.0	2.046875	0.0	0.921875	37.609375	0.84375	0.015625	0.0	0.0	4.140625	0.359375	0.96875	0.125	0.140625	ICAM555_ROS488_VECad647_placa15__Plate_D_p00_0_B06f09d0.TIF	ICAM555_ROS488_VECad647_placa15__Plate_D_p00_0_B06f09d2.TIF	ICAM555_ROS488_VECad647_placa15__Plate_D_p00_0_B06f09d1.TIF	ICAM555_ROS488_VECad647_placa15__Plate_D_p00_0_B06f09d3.TIF	0	0	0	0	58	1	1536	1536	1536	1536	58	b'eLuCHPahG223DJLSibwhCDNQ83O03TL442i0jTQUYmm0PTY04smYSvEEqqbsAGYIGc8='	0.03516627475619316	0.053304314613342285	0.04941608011722565	0.0097776465	0.00561098	0.010610983	0.42852277	0.7154	0.44816118	0.04645028213659922	0.05764030913511912	0.060617268085479736	0.04494392	0.056109805
-1	-1	-1	-1	865.0	0.0	0.0	2.015625	0.0	0.921875	37.921875	0.84375	0.015625	0.015625	0.015625	3.6875	0.375	0.953125	0.125	0.140625	ICAM555_ROS488_VECad647_placa15__Plate_D_p00_0_B06f10d0.TIF	ICAM555_ROS488_VECad647_placa15__Plate_D_p00_0_B06f10d2.TIF	ICAM555_ROS488_VECad647_placa15__Plate_D_p00_0_B06f10d1.TIF	ICAM555_ROS488_VECad647_placa15__Plate_D_p00_0_B06f10d3.TIF	0	0	0	0	59	1	1536	1536	1536	1536	59	b'eLuCHPahG223DJLSibwhCLM0w9EhiKEQR6NtpKEQS6PtsaERT8ZUiidQNWUHAAzsGa8='	0.028194118291139603	0.05049882456660271	0.038805097341537476	0.011444312	0.00561098	0.011444315	0.42852277	0.7154	0.44816118	0.04068681597709656	0.05578120549519857	0.05253182848294576	0.035999607	0.053304315
-1	-1	-1	-1	698.0	0.0	0.0	2.015625	0.0	0.9375	37.296875	0.859375	0.015625	0.015625	0.015625	3.875	0.359375	0.984375	0.125	0.140625	ICAM555_ROS488_VECad647_placa15__Plate_D_p00_0_B06f11d0.TIF	ICAM555_ROS488_VECad647_placa15__Plate_D_p00_0_B06f11d2.TIF	ICAM555_ROS488_VECad647_placa15__Plate_D_p00_0_B06f11d1.TIF	ICAM555_ROS488_VECad647_placa15__Plate_D_p00_0_B06f11d3.TIF	0	0	0	0	60	1	1536	1536	1536	1536	60	b'eLuCHPahG223DJLSibwhCLM0Q8PRdssQiKPRNtJQiKXR9tjQiCdjKsUTqJqyAwAYEBmz'	0.034332942217588425	0.05610980466008186	0.04411058872938156	0.013110984	0.00561098	0.015916467	0.42852277	0.7154	0.44816118	0.04978714386622111	0.06361379722754161	0.06243182222048441	0.04661059	0.061720785
-1	-1	-1	-1	769.0	0.0	0.0	1.984375	0.0	0.9375	40.046875	0.875	0.015625	0.0	0.015625	3.359375	0.390625	1.046875	0.125	0.140625	ICAM555_ROS488_VECad647_placa15__Plate_D_p00_0_B07f00d0.TIF	ICAM555_ROS488_VECad647_placa15__Plate_D_p00_0_B07f00d2.TIF	ICAM555_ROS488_VECad647_placa15__Plate_D_p00_0_B07f00d1.TIF	ICAM555_ROS488_VECad647_placa15__Plate_D_p00_0_B07f00d3.TIF	0	0	0	0	61	1	1536	1536	1536	1536	61	b'eLuCHPahG223DJLSibwhCPPRIYihEUejbaShEEuj7bGhEU/GVIonUDVlBwAM9Bmv'	0.019249804317951202	0.04769333451986313	0.0449439212679863	0.004472157	0.00280549	0.011444308	0.42852277	0.7154	0.44816118	0.025791823863983154	0.05134259661038717	0.06073632836341858	0.023721961	0.050498825
-1	-1	-1	-1	1103.0	0.0	0.0	2.03125	0.0	0.9375	32.5625	0.84375	0.015625	0.0	0.0	3.40625	0.390625	1.015625	0.125	0.140625	ICAM555_ROS488_VECad647_placa15__Plate_D_p00_0_B07f01d0.TIF	ICAM555_ROS488_VECad647_placa15__Plate_D_p00_0_B07f01d2.TIF	ICAM555_ROS488_VECad647_placa15__Plate_D_p00_0_B07f01d1.TIF	ICAM555_ROS488_VECad647_placa15__Plate_D_p00_0_B07f01d3.TIF	0	0	0	0	62	1	1536	1536	1536	1536	62	b'eLuCHPahG223DJLSibwhCPM0A8PRdssQiKPRNtJQiKXR9tjQiCdjKsUTqJqyAwAYGBmz'	0.023721961304545403	0.04769333451986313	0.053888238966464996	0.006138822	0.00561098	0.011444315	0.42852277	0.7154	0.44816118	0.03418790052334467	0.05283856391906738	0.07077788313229878	0.029027453	0.050498825
-1	-1	-1	-1	462.0	0.0	0.0	2.046875	0.0	0.953125	30.328125	0.859375	0.015625	0.015625	0.03125	2.734375	0.375	1.046875	0.125	0.140625	ICAM555_ROS488_VECad647_placa15__Plate_D_p00_0_B07f02d0.TIF	ICAM555_ROS488_VECad647_placa15__Plate_D_p00_0_B07f02d2.TIF	ICAM555_ROS488_VECad647_placa15__Plate_D_p00_0_B07f02d1.TIF	ICAM555_ROS488_VECad647_placa15__Plate_D_p00_0_B07f02d3.TIF	0	0	0	0	63	1	1536	1536	1536	1536	63	b'eLuCHPahG223DJLSibwhCPM0A6PRdssQiKPRNtJQiKXR9tjQiCdjKsUTqJqyAwAjPBm3'	0.019249804317951202	0.04769333451986313	0.03349960595369339	0.0036388226	0.00280549	0.012277648	0.42852277	0.7154	0.44816118	0.02380154033501943	0.05126384894053141	0.05167709290981293	0.022888627	0.050498825
-1	-1	-1	-1	417.0	0.0	0.0	2.03125	0.0	0.953125	27.078125	0.875	0.015625	0.015625	0.015625	2.4375	0.359375	1.0	0.140625	0.15625	ICAM555_ROS488_VECad647_placa15__Plate_D_p00_0_B07f03d0.TIF	ICAM555_ROS488_VECad647_placa15__Plate_D_p00_0_B07f03d2.TIF	ICAM555_ROS488_VECad647_placa15__Plate_D_p00_0_B07f03d1.TIF	ICAM555_ROS488_VECad647_placa15__Plate_D_p00_0_B07f03d3.TIF	0	0	0	0	64	1	1536	1536	1536	1536	64	b'eLuCHPahG223DJLSibwhCHNQVhlttwz+OBptIw2FWBptjw2NeDKmUjyBqik7AC5gGbs='	0.019249804317951202	0.05049882456660271	0.03349960595369339	0.0036388226	0.00280549	0.010610983	0.42852277	0.7154	0.44816118	0.023812842865784962	0.05358355740706126	0.05134365955988566	0.022888627	0.053304315
-1	-1	-1	-1	491.0	0.0	0.0	2.015625	0.0	0.9375	25.09375	0.875	0.015625	0.015625	0.015625	2.875	0.359375	1.046875	0.125	0.125	ICAM555_ROS488_VECad647_placa15__Plate_D_p00_0_B07f04d0.TIF	ICAM555_ROS488_VECad647_placa15__Plate_D_p00_0_B07f04d2.TIF	ICAM555_ROS488_VECad647_placa15__Plate_D_p00_0_B07f04d1.TIF	ICAM555_ROS488_VECad647_placa15__Plate_D_p00_0_B07f04d3.TIF	0	0	0	0	65	1	1536	1536	1536	1536	65	b'eLuCHPahG223DJLSibwhCPM0A5PRdssQiKPRNtJQiKXR9tjQiCdjKsUTqJqyAwA5hBm/'	0.023721961304545403	0.05610980466008186	0.03963842988014221	0.004472157	0.0056109764	0.015083142	0.42852277	0.7154	0.44816118	0.028898000717163086	0.06276788810888927	0.05725280940532684	0.028194118	0.061720785
-1	-1	-1	-1	755.0	0.0	0.0	1.984375	0.0	0.921875	30.625	0.875	0.015625	0.015625	0.015625	3.75	0.375	1.0	0.125	0.140625	ICAM555_ROS488_VECad647_placa15__Plate_D_p00_0_B07f05d0.TIF	ICAM555_ROS488_VECad647_placa15__Plate_D_p00_0_B07f05d2.TIF	ICAM555_ROS488_VECad647_placa15__Plate_D_p00_0_B07f05d1.TIF	ICAM555_ROS488_VECad647_placa15__Plate_D_p00_0_B07f05d3.TIF	0	0	0	0	66	1	1536	1536	1536	1536	66	b'eLuCHPahG223DJLSibwhCPM0A9PRdssQiKPRNtJQiKXR9tjQiCdjKsUTqJqyAwBEqBnD'	0.022888626903295517	0.04769333451986313	0.04858274757862091	0.0036388226	0.00280549	0.010610983	0.42852277	0.7154	0.44816118	0.026655979454517365	0.05315423011779785	0.05952682097752889	0.024555296	0.053304315
-1	-1	-1	-1	755.0	0.0	0.0	2.046875	0.0	0.953125	41.921875	0.875	0.015625	0.0	0.03125	3.8125	0.359375	1.0	0.125	0.140625	ICAM555_ROS488_VECad647_placa15__Plate_D_p00_0_B07f06d0.TIF	ICAM555_ROS488_VECad647_placa15__Plate_D_p00_0_B07f06d2.TIF	ICAM555_ROS488_VECad647_placa15__Plate_D_p00_0_B07f06d1.TIF	ICAM555_ROS488_VECad647_placa15__Plate_D_p00_0_B07f06d3.TIF	0	0	0	0	67	1	1536	1536	1536	1536	67	b'eLuCHPahG223DJLSibwhCPPRdsvQiKPRNtJQiKXR9tjQiCdjKsUTqJqyAwBPzBnH'	0.023721961304545403	0.053304314613342285	0.04941608011722565	0.004472157	0.00280549	0.010610983	0.42852277	0.7154	0.44816118	0.02771501491467158	0.05685241520404816	0.06053442259629568	0.028194118	0.056109805
-1	-1	-1	-1	676.0	0.0	0.0	2.109375	0.0	0.96875	30.359375	0.859375	0.015625	0.015625	0.015625	2.296875	0.359375	1.0	0.125	0.140625	ICAM555_ROS488_VECad647_placa15__Plate_D_p00_0_B07f07d0.TIF	ICAM555_ROS488_VECad647_placa15__Plate_D_p00_0_B07f07d2.TIF	ICAM555_ROS488_VECad647_placa15__Plate_D_p00_0_B07f07d1.TIF	ICAM555_ROS488_VECad647_placa15__Plate_D_p00_0_B07f07d3.TIF	0	0	0	0	68	1	1536	1536	1536	1536	68	b'eLuCHPahG223DJLSibwhCPM0A/PRdssQiKPRNtJQiKXR9tjQiCdjKsUTqJqyAwBa8BnL'	0.024555295705795288	0.05049882456660271	0.05555490404367447	0.00894431	0.00561098	0.020388626	0.42852277	0.7154	0.44816118	0.0417693555355072	0.05780834456284841	0.09273217121760051	0.033499606	0.056109805
-1	-1	-1	-1	724.0	0.0	0.0	2.0625	0.0	0.953125	20.140625	0.859375	0.015625	0.015625	0.015625	2.71875	0.359375	1.046875	0.125	0.140625	ICAM555_ROS488_VECad647_placa15__Plate_D_p00_0_B07f08d0.TIF	ICAM555_ROS488_VECad647_placa15__Plate_D_p00_0_B07f08d2.TIF	ICAM555_ROS488_VECad647_placa15__Plate_D_p00_0_B07f08d1.TIF	ICAM555_ROS488_VECad647_placa15__Plate_D_p00_0_B07f08d3.TIF	0	0	0	0	69	1	1536	1536	1536	1536	69	b'eLuCHPahG223DJLSibwhCPM0A4vRdssQiKPRNtJQiKXR9tjQiCdjKsUTqJqyAwBmFBnP'	0.024555295705795288	0.05049882456660271	0.06002706289291382	0.006138826	0.00561098	0.015083134	0.42852277	0.7154	0.44816118	0.0399269163608551	0.05826461315155029	0.08057580888271332	0.029860787	0.053304315
-1	-1	-1	-1	724.0	0.0	0.0	2.046875	0.0	0.953125	29.796875	0.859375	0.015625	0.015625	0.015625	3.671875	0.375	0.984375	0.140625	0.140625	ICAM555_ROS488_VECad647_placa15__Plate_D_p00_0_B07f09d0.TIF	ICAM555_ROS488_VECad647_placa15__Plate_D_p00_0_B07f09d2.TIF	ICAM555_ROS488_VECad647_placa15__Plate_D_p00_0_B07f09d1.TIF	ICAM555_ROS488_VECad647_placa15__Plate_D_p00_0_B07f09d3.TIF	0	0	0	0	70	1	1536	1536	1536	1536	70	b'eLuCHPahG223DJLSibwhCHNQ83O03TL442i0jTQUYmm0PTY04smYSvEEqqbsAHE4GdM='	0.023721961304545403	0.04769333451986313	0.05024941265583038	0.004472157	0.00561098	0.011444315	0.42852277	0.7154	0.44816118	0.02787628521521886	0.05348410209019979	0.06509916981061299	0.028194118	0.053304315
-1	-1	-1	-1	828.0	0.0	0.0	2.0625	0.0	0.9375	37.265625	0.875	0.015625	0.015625	0.015625	3.84375	0.390625	1.015625	0.125	0.140625	ICAM555_ROS488_VECad647_placa15__Plate_D_p00_0_B07f10d0.TIF	ICAM555_ROS488_VECad647_placa15__Plate_D_p00_0_B07f10d2.TIF	ICAM555_ROS488_VECad647_placa15__Plate_D_p00_0_B07f10d1.TIF	ICAM555_ROS488_VECad647_placa15__Plate_D_p00_0_B07f10d3.TIF	0	0	0	0	71	1	1536	1536	1536	1536	71	b'eLuCHPahG223DJLSibwhCPM0w9EhiKEQR6NtpKEQS6PtsaERT8ZUiidQNWUHABgcGbM='	0.023721961304545403	0.04769333451986313	0.05024941265583038	0.004472157	0.00561098	0.010610983	0.42852277	0.7154	0.44816118	0.027743510901927948	0.052592466274897255	0.06327268481254578	0.024555296	0.053304315
-1	-1	-1	-1	487.0	0.0	0.0	2.046875	0.0	0.9375	33.296875	0.890625	0.015625	0.015625	0.015625	2.84375	0.375	1.0625	0.125	0.140625	ICAM555_ROS488_VECad647_placa15__Plate_D_p00_0_B07f11d0.TIF	ICAM555_ROS488_VECad647_placa15__Plate_D_p00_0_B07f11d2.TIF	ICAM555_ROS488_VECad647_placa15__Plate_D_p00_0_B07f11d1.TIF	ICAM555_ROS488_VECad647_placa15__Plate_D_p00_0_B07f11d3.TIF	0	0	0	0	72	1	1536	1536	1536	1536	72	b'eLuCHPahG223DJLSibwhCPM0Q8PRdssQiKPRNtJQiKXR9tjQiCdjKsUTqJqyAwAjQBm3'	0.022888626903295517	0.05049882456660271	0.03797176480293274	0.0036388226	0.00561098	0.011444315	0.42852277	0.7154	0.44816118	0.02615790565808614	0.05547171334425608	0.0532393753528595	0.024555296	0.056109805
-1	-1	-1	-1	200.0	0.0	0.0	2.09375	0.0	0.96875	20.46875	0.890625	0.015625	0.015625	0.015625	1.59375	0.375	1.0	0.109375	0.15625	ICAM555_ROS488_VECad647_placa15__Plate_D_p00_0_B08f00d0.TIF	ICAM555_ROS488_VECad647_placa15__Plate_D_p00_0_B08f00d2.TIF	ICAM555_ROS488_VECad647_placa15__Plate_D_p00_0_B08f00d1.TIF	ICAM555_ROS488_VECad647_placa15__Plate_D_p00_0_B08f00d3.TIF	0	0	0	0	73	1	1536	1536	1536	1536	73	b'eLuCHPahG223DJLSibwhCIvRIYihEUejbaShEEuj7bGhEU/GVIonUDVlBwAYJBmz'	0.022888626903295517	0.04488784447312355	0.034332942217588425	0.0053054914	0.00280549	0.0053054914	0.42852277	0.7154	0.44816118	0.03457427521546682	0.0501701682806015	0.04578563074270884	0.024555296	0.047693335
-1	-1	-1	-1	145.0	0.0	0.0	2.0625	0.0	0.96875	13.234375	0.875	0.015625	0.015625	0.015625	1.328125	0.390625	1.015625	0.125	0.15625	ICAM555_ROS488_VECad647_placa15__Plate_D_p00_0_B08f01d0.TIF	ICAM555_ROS488_VECad647_placa15__Plate_D_p00_0_B08f01d2.TIF	ICAM555_ROS488_VECad647_placa15__Plate_D_p00_0_B08f01d1.TIF	ICAM555_ROS488_VECad647_placa15__Plate_D_p00_0_B08f01d3.TIF	0	0	0	0	74	1	1536	1536	1536	1536	74	b'eLuCHPahG223DJLSibwhCIs0A8PRdssQiKPRNtJQiKXR9tjQiCdjKsUTqJqyAwAjSBm3'	0.019249804317951202	0.04488784447312355	0.032666273415088654	0.004472157	0.00280549	0.0053054877	0.42852277	0.7154	0.44816118	0.03164126227299372	0.04979646702607473	0.04239418109258016	0.023721961	0.047693335
-1	-1	-1	-1	92.0	0.0	0.0	2.046875	0.0	0.953125	14.109375	0.875	0.015625	0.015625	0.015625	1.0625	0.375	0.984375	0.109375	0.140625	ICAM555_ROS488_VECad647_placa15__Plate_D_p00_0_B08f02d0.TIF	ICAM555_ROS488_VECad647_placa15__Plate_D_p00_0_B08f02d2.TIF	ICAM555_ROS488_VECad647_placa15__Plate_D_p00_0_B08f02d1.TIF	ICAM555_ROS488_VECad647_placa15__Plate_D_p00_0_B08f02d3.TIF	0	0	0	0	75	1	1536	1536	1536	1536	75	b'eLuCHPahG223DJLSibwhCIs0A6PRdssQiKPRNtJQiKXR9tjQiCdjKsUTqJqyAwAubBm7'	0.022888626903295517	0.04488784447312355	0.032666273415088654	0.004472157	0.00280549	0.004472155	0.42852277	0.7154	0.44816118	0.029071196913719177	0.0484649787346522	0.0403747633099556	0.023721961	0.047693335
-1	-1	-1	-1	83.0	0.0	0.0	2.03125	0.0	0.953125	11.484375	0.859375	0.015625	0.015625	0.015625	0.90625	0.359375	0.984375	0.109375	0.140625	ICAM555_ROS488_VECad647_placa15__Plate_D_p00_0_B08f03d0.TIF	ICAM555_ROS488_VECad647_placa15__Plate_D_p00_0_B08f03d2.TIF	ICAM555_ROS488_VECad647_placa15__Plate_D_p00_0_B08f03d1.TIF	ICAM555_ROS488_VECad647_placa15__Plate_D_p00_0_B08f03d3.TIF	0	0	0	0	76	1	1536	1536	1536	1536	76	b'eLuCHPahG223DJLSibwhCAtQVhlttwz+OBptIw2FWBptjw2NeDKmUjyBqik7ADmQGb8='	0.019249804317951202	0.04769333451986313	0.032666273415088654	0.004472157	0.00280549	0.004472155	0.42852277	0.7154	0.44816118	0.02716894696156184	0.0519824226697286	0.039853259921073914	0.023721961	0.050498825
-1	-1	-1	-1	91.0	0.0	0.0	2.0625	0.0	0.953125	11.703125	0.875	0.015625	0.015625	0.015625	1.03125	0.375	1.0	0.109375	0.15625	ICAM555_ROS488_VECad647_placa15__Plate_D_p00_0_B08f04d0.TIF	ICAM555_ROS488_VECad647_placa15__Plate_D_p00_0_B08f04d2.TIF	ICAM555_ROS488_VECad647_placa15__Plate_D_p00_0_B08f04d1.TIF	ICAM555_ROS488_VECad647_placa15__Plate_D_p00_0_B08f04d3.TIF	0	0	0	0	77	1	1536	1536	1536	1536	77	b'eLuCHPahG223DJLSibwhCIs0A5PRdssQiKPRNtJQiKXR9tjQiCdjKsUTqJqyAwBEtBnD'	0.024555295705795288	0.05610980466008186	0.03797176480293274	0.004472157	0.0056109764	0.0053054914	0.42852277	0.7154	0.44816118	0.03172451506058375	0.060801575581232704	0.0462213009595871	0.028194118	0.061720785
-1	-1	-1	-1	272.0	0.0	0.0	2.03125	0.0	0.96875	15.421875	0.875	0.015625	0.015625	0.015625	1.96875	0.359375	0.984375	0.125	0.140625	ICAM555_ROS488_VECad647_placa15__Plate_D_p00_0_B08f05d0.TIF	ICAM555_ROS488_VECad647_placa15__Plate_D_p00_0_B08f05d2.TIF	ICAM555_ROS488_VECad647_placa15__Plate_D_p00_0_B08f05d1.TIF	ICAM555_ROS488_VECad647_placa15__Plate_D_p00_0_B08f05d3.TIF	0	0	0	0	78	1	1536	1536	1536	1536	78	b'eLuCHPahG223DJLSibwhCIs0A9PRdssQiKPRNtJQiKXR9tjQiCdjKsUTqJqyAwBP2BnH'	0.022888626903295517	0.04769333451986313	0.034332942217588425	0.006138824	0.00280549	0.00977765	0.42852277	0.7154	0.44816118	0.037263611952463783	0.0525516668955485	0.04898348947366079	0.028194118	0.050498825
-1	-1	-1	-1	293.0	0.0	0.0	2.125	0.0	0.953125	20.921875	0.890625	0.015625	0.015625	0.015625	2.21875	0.40625	1.0	0.140625	0.15625	ICAM555_ROS488_VECad647_placa15__Plate_D_p00_0_B08f06d0.TIF	ICAM555_ROS488_VECad647_placa15__Plate_D_p00_0_B08f06d2.TIF	ICAM555_ROS488_VECad647_placa15__Plate_D_p00_0_B08f06d1.TIF	ICAM555_ROS488_VECad647_placa15__Plate_D_p00_0_B08f06d3.TIF	0	0	0	0	79	1	1536	1536	1536	1536	79	b'eLuCHPahG223DJLSibwhCIvRdsvQiKPRNtJQiKXR9tjQiCdjKsUTqJqyAwBa/BnL'	0.022888626903295517	0.04769333451986313	0.032666273415088654	0.007805489	0.00280549	0.00977765	0.42852277	0.7154	0.44816118	0.03872911383708318	0.05303846299648285	0.046652366717656456	0.028194118	0.050498825
-1	-1	-1	-1	408.0	0.0	0.0	2.140625	0.0	1.0	25.0	0.875	0.0	0.015625	0.015625	2.546875	0.375	1.015625	0.125	0.140625	ICAM555_ROS488_VECad647_placa15__Plate_D_p00_0_B08f07d0.TIF	ICAM555_ROS488_VECad647_placa15__Plate_D_p00_0_B08f07d2.TIF	ICAM555_ROS488_VECad647_placa15__Plate_D_p00_0_B08f07d1.TIF	ICAM555_ROS488_VECad647_placa15__Plate_D_p00_0_B08f07d3.TIF	0	0	0	0	80	1	1536	1536	1536	1536	80	b'eLuCHPahG223DJLSibwhCIs0A/PRdssQiKPRNtJQiKXR9tjQiCdjKsUTqJqyAwBmIBnP'	0.023721961304545403	0.04769333451986313	0.034332942217588425	0.012277648	0.00280549	0.011444315	0.42852277	0.7154	0.44816118	0.043839335441589355	0.05235943694909414	0.05148290594418844	0.033499606	0.050498825
-1	-1	-1	-1	416.0	0.0	0.0	2.109375	0.0	0.984375	23.328125	0.84375	0.015625	0.015625	0.015625	2.71875	0.375	1.015625	0.140625	0.140625	ICAM555_ROS488_VECad647_placa15__Plate_D_p00_0_B08f08d0.TIF	ICAM555_ROS488_VECad647_placa15__Plate_D_p00_0_B08f08d2.TIF	ICAM555_ROS488_VECad647_placa15__Plate_D_p00_0_B08f08d1.TIF	ICAM555_ROS488_VECad647_placa15__Plate_D_p00_0_B08f08d3.TIF	0	0	0	0	81	1	1536	1536	1536	1536	81	b'eLuCHPahG223DJLSibwhCIs0A4vRdssQiKPRNtJQiKXR9tjQiCdjKsUTqJqyAwBxRBnT'	0.023721961304545403	0.04769333451986313	0.034332942217588425	0.012277648	0.00561098	0.012277648	0.42852277	0.7154	0.44816118	0.045602068305015564	0.053027828534444175	0.051964566111564636	0.035166275	0.050498825
-1	-1	-1	-1	341.0	0.0	0.0	2.03125	0.0	0.953125	26.28125	0.84375	0.015625	0.015625	0.015625	2.28125	0.375	0.984375	0.125	0.140625	ICAM555_ROS488_VECad647_placa15__Plate_D_p00_0_B08f09d0.TIF	ICAM555_ROS488_VECad647_placa15__Plate_D_p00_0_B08f09d2.TIF	ICAM555_ROS488_VECad647_placa15__Plate_D_p00_0_B08f09d1.TIF	ICAM555_ROS488_VECad647_placa15__Plate_D_p00_0_B08f09d3.TIF	0	0	0	0	82	1	1536	1536	1536	1536	82	b'eLuCHPahG223DJLSibwhCAtQ83O03TL442i0jTQUYmm0PTY04smYSvEEqqbsAHxoGdc='	0.023721961304545403	0.04488784447312355	0.03349960595369339	0.009777643	0.00280549	0.011444315	0.42852277	0.7154	0.44816118	0.04186867674191793	0.05122352143128713	0.05027210215727488	0.029860787	0.050498825
-1	-1	-1	-1	284.0	0.0	0.0	2.0625	0.0	0.953125	23.1875	0.859375	0.015625	0.015625	0.015625	2.140625	0.359375	1.0	0.125	0.140625	ICAM555_ROS488_VECad647_placa15__Plate_D_p00_0_B08f10d0.TIF	ICAM555_ROS488_VECad647_placa15__Plate_D_p00_0_B08f10d2.TIF	ICAM555_ROS488_VECad647_placa15__Plate_D_p00_0_B08f10d1.TIF	ICAM555_ROS488_VECad647_placa15__Plate_D_p00_0_B08f10d3.TIF	0	0	0	0	83	1	1536	1536	1536	1536	83	b'eLuCHPahG223DJLSibwhCIs0w9EhiKEQR6NtpKEQS6PtsaERT8ZUiidQNWUHACNMGbc='	0.022888626903295517	0.04769333451986313	0.032666273415088654	0.0053054914	0.00280549	0.006138824	0.42852277	0.7154	0.44816118	0.03730548173189163	0.052129497130711876	0.04457530379295349	0.024555296	0.050498825
-1	-1	-1	-1	119.0	0.0	0.0	2.046875	0.0	0.96875	18.71875	0.90625	0.015625	0.015625	0.03125	1.171875	0.375	1.015625	0.109375	0.15625	ICAM555_ROS488_VECad647_placa15__Plate_D_p00_0_B08f11d0.TIF	ICAM555_ROS488_VECad647_placa15__Plate_D_p00_0_B08f11d2.TIF	ICAM555_ROS488_VECad647_placa15__Plate_D_p00_0_B08f11d1.TIF	ICAM555_ROS488_VECad647_placa15__Plate_D_p00_0_B08f11d3.TIF	0	0	0	0	84	1	1536	1536	1536	1536	84	b'eLuCHPahG223DJLSibwhCIs0Q8PRdssQiKPRNtJQiKXR9tjQiCdjKsUTqJqyAwAucBm7'	0.023721961304545403	0.05049882456660271	0.03797176480293274	0.004472157	0.00561098	0.011444315	0.42852277	0.7154	0.44816118	0.03308938443660736	0.054884051283200584	0.05265598992506663	0.028194118	0.053304315
-1	-1	-1	-1	631.0	0.0	0.0	2.09375	0.0	1.015625	20.96875	0.859375	0.015625	0.015625	0.015625	3.3125	0.359375	1.03125	0.140625	0.140625	ICAM555_ROS488_VECad647_placa15__Plate_D_p00_0_B09f00d0.TIF	ICAM555_ROS488_VECad647_placa15__Plate_D_p00_0_B09f00d2.TIF	ICAM555_ROS488_VECad647_placa15__Plate_D_p00_0_B09f00d1.TIF	ICAM555_ROS488_VECad647_placa15__Plate_D_p00_0_B09f00d3.TIF	0	0	0	0	85	1	1536	1536	1536	1536	85	b'eLuCHPahG223DJLSibwhCMvRIYihEUejbaShEEuj7bGhEU/GVIonUDVlBwAjVBm3'	0.024555295705795288	0.04488784447312355	0.029027452692389488	0.015916467	0.00280549	0.015916467	0.42852277	0.7154	0.44816118	0.043814703822135925	0.049889380733172096	0.04906280338764191	0.040471762	0.047693335
-1	-1	-1	-1	826.0	0.0	0.0	2.140625	0.0	0.96875	35.75	0.875	0.015625	0.015625	0.015625	3.21875	0.375	1.078125	0.140625	0.140625	ICAM555_ROS488_VECad647_placa15__Plate_D_p00_0_B09f01d0.TIF	ICAM555_ROS488_VECad647_placa15__Plate_D_p00_0_B09f01d2.TIF	ICAM555_ROS488_VECad647_placa15__Plate_D_p00_0_B09f01d1.TIF	ICAM555_ROS488_VECad647_placa15__Plate_D_p00_0_B09f01d3.TIF	0	0	0	0	86	1	1536	1536	1536	1536	86	b'eLuCHPahG223DJLSibwhCMs0A8PRdssQiKPRNtJQiKXR9tjQiCdjKsUTqJqyAwAueBm7'	0.03516627475619316	0.04769333451986313	0.04858274757862091	0.014249805	0.00561098	0.015916467	0.42852277	0.7154	0.44816118	0.05524627367655436	0.05788295467694601	0.07372168203194936	0.050249413	0.053304315
-1	-1	-1	-1	412.0	0.0	0.0	2.015625	0.0	0.96875	25.859375	0.875	0.0	0.015625	0.015625	2.765625	0.359375	1.046875	0.125	0.140625	ICAM555_ROS488_VECad647_placa15__Plate_D_p00_0_B09f02d0.TIF	ICAM555_ROS488_VECad647_placa15__Plate_D_p00_0_B09f02d2.TIF	ICAM555_ROS488_VECad647_placa15__Plate_D_p00_0_B09f02d1.TIF	ICAM555_ROS488_VECad647_placa15__Plate_D_p00_0_B09f02d3.TIF	0	0	0	0	87	1	1536	1536	1536	1536	87	b'eLuCHPahG223DJLSibwhCMs0A6PRdssQiKPRNtJQiKXR9tjQiCdjKsUTqJqyAwA5nBm/'	0.023721961304545403	0.04488784447312355	0.029027452692389488	0.011444315	0.00280549	0.011444312	0.42852277	0.7154	0.44816118	0.04240568975607554	0.050425052642822266	0.04706680774688721	0.033499606	0.050498825
-1	-1	-1	-1	451.0	0.0	0.0	2.03125	0.0	0.953125	27.296875	0.84375	0.015625	0.015625	0.015625	3.171875	0.375	1.078125	0.125	0.140625	ICAM555_ROS488_VECad647_placa15__Plate_D_p00_0_B09f03d0.TIF	ICAM555_ROS488_VECad647_placa15__Plate_D_p00_0_B09f03d2.TIF	ICAM555_ROS488_VECad647_placa15__Plate_D_p00_0_B09f03d1.TIF	ICAM555_ROS488_VECad647_placa15__Plate_D_p00_0_B09f03d3.TIF	0	0	0	0	88	1	1536	1536	1536	1536	88	b'eLuCHPahG223DJLSibwhCEtQVhlttwz+OBptIw2FWBptjw2NeDKmUjyBqik7AETAGcM='	0.024555295705795288	0.04769333451986313	0.029027452692389488	0.015916469	0.00561098	0.015916469	0.42852277	0.7154	0.44816118	0.044863869746526085	0.05455732842286428	0.050964017709096275	0.03963843	0.053304315
-1	-1	-1	-1	455.0	0.0	0.0	2.0625	0.0	0.984375	32.796875	0.875	0.015625	0.015625	0.015625	3.03125	0.359375	1.03125	0.125	0.125	ICAM555_ROS488_VECad647_placa15__Plate_D_p00_0_B09f04d0.TIF	ICAM555_ROS488_VECad647_placa15__Plate_D_p00_0_B09f04d2.TIF	ICAM555_ROS488_VECad647_placa15__Plate_D_p00_0_B09f04d1.TIF	ICAM555_ROS488_VECad647_placa15__Plate_D_p00_0_B09f04d3.TIF	0	0	0	0	89	1	1536	1536	1536	1536	89	b'eLuCHPahG223DJLSibwhCMs0A5PRdssQiKPRNtJQiKXR9tjQiCdjKsUTqJqyAwBP5BnH'	0.029860787093639374	0.05610980466008186	0.03349960595369339	0.011444319	0.00561098	0.015916474	0.42852277	0.7154	0.44816118	0.045172090331713356	0.06282555063565572	0.05386424561341604	0.040471762	0.061720785
-1	-1	-1	-1	522.0	0.0	0.0	2.0625	0.0	0.984375	28.578125	0.875	0.015625	0.015625	0.015625	3.40625	0.375	1.046875	0.125	0.140625	ICAM555_ROS488_VECad647_placa15__Plate_D_p00_0_B09f05d0.TIF	ICAM555_ROS488_VECad647_placa15__Plate_D_p00_0_B09f05d2.TIF	ICAM555_ROS488_VECad647_placa15__Plate_D_p00_0_B09f05d1.TIF	ICAM555_ROS488_VECad647_placa15__Plate_D_p00_0_B09f05d3.TIF	0	0	0	0	90	1	1536	1536	1536	1536	90	b'eLuCHPahG223DJLSibwhCMs0A9PRdssQiKPRNtJQiKXR9tjQiCdjKsUTqJqyAwBbCBnL'	0.028194118291139603	0.05049882456660271	0.029027452692389488	0.012277652	0.00280549	0.015916467	0.42852277	0.7154	0.44816118	0.04306939740975698	0.056322842836380005	0.04785001774628957	0.040471762	0.056109805
-1	-1	-1	-1	624.0	0.0	0.0	2.046875	0.0	0.9375	37.78125	0.890625	0.015625	0.015625	0.015625	3.828125	0.375	1.0	0.125	0.140625	ICAM555_ROS488_VECad647_placa15__Plate_D_p00_0_B09f06d0.TIF	ICAM555_ROS488_VECad647_placa15__Plate_D_p00_0_B09f06d2.TIF	ICAM555_ROS488_VECad647_placa15__Plate_D_p00_0_B09f06d1.TIF	ICAM555_ROS488_VECad647_placa15__Plate_D_p00_0_B09f06d3.TIF	0	0	0	0	91	1	1536	1536	1536	1536	91	b'eLuCHPahG223DJLSibwhCMvRdsvQiKPRNtJQiKXR9tjQiCdjKsUTqJqyAwBmLBnP'	0.034332942217588425	0.053304314613342285	0.038805097341537476	0.012277648	0.00280549	0.010610983	0.42852277	0.7154	0.44816118	0.048777629931767784	0.05786143740018209	0.052272980411847435	0.04661059	0.056109805
-1	-1	-1	-1	646.0	0.0	0.0	2.078125	0.0	0.96875	35.765625	0.890625	0.03125	0.0	0.0	3.78125	0.4375	1.0	0.140625	0.140625	ICAM555_ROS488_VECad647_placa15__Plate_D_p00_0_B09f07d0.TIF	ICAM555_ROS488_VECad647_placa15__Plate_D_p00_0_B09f07d2.TIF	ICAM555_ROS488_VECad647_placa15__Plate_D_p00_0_B09f07d1.TIF	ICAM555_ROS488_VECad647_placa15__Plate_D_p00_0_B09f07d3.TIF	0	0	0	0	92	1	1536	1536	1536	1536	92	b'eLuCHPahG223DJLSibwhCMs0A/PRdssQiKPRNtJQiKXR9tjQiCdjKsUTqJqyAwBxUBnT'	0.029860787093639374	0.05049882456660271	0.03797176480293274	0.01591647	0.00561098	0.01227764	0.42852277	0.7154	0.44816118	0.04849029084046682	0.05484835306803385	0.05395151178042094	0.04661059	0.053304315
-1	-1	-1	-1	768.0	0.0	0.0	2.09375	0.0	0.96875	41.484375	0.875	0.03125	0.015625	0.015625	3.9375	0.40625	1.0625	0.125	0.140625	ICAM555_ROS488_VECad647_placa15__Plate_D_p00_0_B09f08d0.TIF	ICAM555_ROS488_VECad647_placa15__Plate_D_p00_0_B09f08d2.TIF	ICAM555_ROS488_VECad647_placa15__Plate_D_p00_0_B09f08d1.TIF	ICAM555_ROS488_VECad647_placa15__Plate_D_p00_0_B09f08d3.TIF	0	0	0	0	93	1	1536	1536	1536	1536	93	b'eLuCHPahG223DJLSibwhCMs0A4vRdssQiKPRNtJQiKXR9tjQiCdjKsUTqJqyAwB8dBnX'	0.03516627475619316	0.05049882456660271	0.043277256190776825	0.013110984	0.00561098	0.011444315	0.42852277	0.7154	0.44816118	0.049983506401379905	0.05462207396825155	0.05633501708507538	0.04661059	0.053304315
-1	-1	-1	-1	805.0	0.0	0.0	2.078125	0.0	0.96875	37.328125	0.859375	0.015625	0.015625	0.015625	4.078125	0.359375	1.0	0.125	0.140625	ICAM555_ROS488_VECad647_placa15__Plate_D_p00_0_B09f09d0.TIF	ICAM555_ROS488_VECad647_placa15__Plate_D_p00_0_B09f09d2.TIF	ICAM555_ROS488_VECad647_placa15__Plate_D_p00_0_B09f09d1.TIF	ICAM555_ROS488_VECad647_placa15__Plate_D_p00_0_B09f09d3.TIF	0	0	0	0	94	1	1536	1536	1536	1536	94	b'eLuCHPahG223DJLSibwhCEtQ83O03TL442i0jTQUYmm0PTY04smYSvEEqqbsAIeYGds='	0.0359996072947979	0.053304314613342285	0.04941608011722565	0.010610983	0.00561098	0.011444315	0.42852277	0.7154	0.44816118	0.04968748986721039	0.05748386184374491	0.06282742321491241	0.04661059	0.056109805
-1	-1	-1	-1	1018.0	0.0	0.0	2.234375	0.0	1.0	40.15625	0.875	0.015625	0.0	0.015625	4.421875	0.390625	1.015625	0.125	0.15625	ICAM555_ROS488_VECad647_placa15__Plate_D_p00_0_B09f10d0.TIF	ICAM555_ROS488_VECad647_placa15__Plate_D_p00_0_B09f10d2.TIF	ICAM555_ROS488_VECad647_placa15__Plate_D_p00_0_B09f10d1.TIF	ICAM555_ROS488_VECad647_placa15__Plate_D_p00_0_B09f10d3.TIF	0	0	0	0	95	1	1536	1536	1536	1536	95	b'eLuCHPahG223DJLSibwhCMs0w9EhiKEQR6NtpKEQS6PtsaERT8ZUiidQNWUHAC58Gbs='	0.03963842988014221	0.05049882456660271	0.05919373035430908	0.010610979	0.00561098	0.011444315	0.42852277	0.7154	0.44816118	0.05031171441078186	0.05627863109111786	0.07462698717912038	0.04661059	0.056109805
-1	-1	-1	-1	616.0	0.0	0.0	2.046875	0.0	0.96875	36.984375	0.890625	0.015625	0.015625	0.015625	3.71875	0.359375	1.109375	0.125	0.140625	ICAM555_ROS488_VECad647_placa15__Plate_D_p00_0_B09f11d0.TIF	ICAM555_ROS488_VECad647_placa15__Plate_D_p00_0_B09f11d2.TIF	ICAM555_ROS488_VECad647_placa15__Plate_D_p00_0_B09f11d1.TIF	ICAM555_ROS488_VECad647_placa15__Plate_D_p00_0_B09f11d3.TIF	0	0	0	0	96	1	1536	1536	1536	1536	96	b'eLuCHPahG223DJLSibwhCMs0Q8PRdssQiKPRNtJQiKXR9tjQiCdjKsUTqJqyAwA5oBm/'	0.029860787093639374	0.053304314613342285	0.03963842988014221	0.015916467	0.00561098	0.015083134	0.42852277	0.7154	0.44816118	0.047525773445765175	0.06004085640112559	0.05727346738179525	0.045777254	0.058915295
-1	-1	-1	-1	596.0	0.0	0.0	2.0625	0.0	0.953125	35.34375	0.90625	0.015625	0.015625	0.015625	3.96875	0.375	1.015625	0.125	0.140625	ICAM555_ROS488_VECad647_placa15__Plate_D_p00_0_B10f00d0.TIF	ICAM555_ROS488_VECad647_placa15__Plate_D_p00_0_B10f00d2.TIF	ICAM555_ROS488_VECad647_placa15__Plate_D_p00_0_B10f00d1.TIF	ICAM555_ROS488_VECad647_placa15__Plate_D_p00_0_B10f00d3.TIF	0	0	0	0	97	1	1536	1536	1536	1536	97	b'eLuCHPahG223DJLSiawhCEOD0SGIoRFHo22koRBLo+2xoRFPxlSKJ1A1ZQcAyckZlw=='	0.034332942217588425	0.04488784447312355	0.028194118291139603	0.010610983	0.00280549	0.0069721565	0.42852277	0.7154	0.44816118	0.0461369256178538	0.04931370417277018	0.03745647519826889	0.04661059	0.047693335
-1	-1	-1	-1	677.0	0.0	0.0	2.015625	0.0	0.96875	38.640625	0.875	0.03125	0.015625	0.015625	4.09375	0.390625	1.015625	0.140625	0.140625	ICAM555_ROS488_VECad647_placa15__Plate_D_p00_0_B10f01d0.TIF	ICAM555_ROS488_VECad647_placa15__Plate_D_p00_0_B10f01d2.TIF	ICAM555_ROS488_VECad647_placa15__Plate_D_p00_0_B10f01d1.TIF	ICAM555_ROS488_VECad647_placa15__Plate_D_p00_0_B10f01d3.TIF	0	0	0	0	98	1	1536	1536	1536	1536	98	b'eLuCHPahG223DJLSiawhCEODNAPD0XbLEIij0TbSUIil0fbY0IgnYyrFE6iasgMA1O0Zmw=='	0.03516627475619316	0.04769333451986313	0.029027452692389488	0.010610983	0.00280549	0.009777645	0.42852277	0.7154	0.44816118	0.046806156635284424	0.05259779095649719	0.04015802095333735	0.04661059	0.050498825
-1	-1	-1	-1	357.0	0.0	0.0	2.046875	0.0	0.96875	43.90625	0.859375	0.015625	0.015625	0.0	3.3125	0.375	1.078125	0.125	0.140625	ICAM555_ROS488_VECad647_placa15__Plate_D_p00_0_B10f02d0.TIF	ICAM555_ROS488_VECad647_placa15__Plate_D_p00_0_B10f02d2.TIF	ICAM555_ROS488_VECad647_placa15__Plate_D_p00_0_B10f02d1.TIF	ICAM555_ROS488_VECad647_placa15__Plate_D_p00_0_B10f02d3.TIF	0	0	0	0	99	1	1536	1536	1536	1536	99	b'eLuCHPahG223DJLSiawhCEODNAOj0XbLEIij0TbSUIil0fbY0IgnYyrFE6iasgMA4BEZnw=='	0.028194118291139603	0.05049882456660271	0.027360785752534866	0.017583137	0.00280549	0.0053054914	0.42852277	0.7154	0.44816118	0.04852510988712311	0.054214502374331154	0.03416107843319575	0.04661059	0.053304315
-1	-1	-1	-1	391.0	0.0	0.0	2.03125	0.0	0.953125	37.125	0.859375	0.015625	0.015625	0.015625	3.625	0.421875	1.078125	0.125	0.140625	ICAM555_ROS488_VECad647_placa15__Plate_D_p00_0_B10f03d0.TIF	ICAM555_ROS488_VECad647_placa15__Plate_D_p00_0_B10f03d2.TIF	ICAM555_ROS488_VECad647_placa15__Plate_D_p00_0_B10f03d1.TIF	ICAM555_ROS488_VECad647_placa15__Plate_D_p00_0_B10f03d3.TIF	0	0	0	0	100	1	1536	1536	1536	1536	100	b'eLuCHPahG223DJLSiawhCEMDUFYZbbcM/jgabSMNhVgabY8NjXgyplI8gaopOwDrNRmj'	0.029860787093639374	0.05049882456660271	0.027360785752534866	0.0167498	0.00280549	0.00613882	0.42852277	0.7154	0.44816118	0.049728259444236755	0.05428673326969147	0.03529488295316696	0.050249413	0.053304315
-1	-1	-1	-1	378.0	0.0	0.0	2.046875	0.0	0.953125	36.421875	0.875	0.015625	0.015625	0.015625	3.28125	0.390625	1.0625	0.125	0.140625	ICAM555_ROS488_VECad647_placa15__Plate_D_p00_0_B10f04d0.TIF	ICAM555_ROS488_VECad647_placa15__Plate_D_p00_0_B10f04d2.TIF	ICAM555_ROS488_VECad647_placa15__Plate_D_p00_0_B10f04d1.TIF	ICAM555_ROS488_VECad647_placa15__Plate_D_p00_0_B10f04d3.TIF	0	0	0	0	101	1	1536	1536	1536	1536	101	b'eLuCHPahG223DJLSiawhCEODNAOT0XbLEIij0TbSUIil0fbY0IgnYyrFE6iasgMA9lkZpw=='	0.029027452692389488	0.05610980466008186	0.027360785752534866	0.015916469	0.00561098	0.00613882	0.42852277	0.7154	0.44816118	0.04663972556591034	0.05983948210875193	0.03645069648822149	0.04494392	0.058915295
-1	-1	-1	-1	579.0	0.0	0.0	2.0625	0.0	0.96875	35.59375	0.875	0.015625	0.015625	0.015625	4.046875	0.375	1.015625	0.125	0.140625	ICAM555_ROS488_VECad647_placa15__Plate_D_p00_0_B10f05d0.TIF	ICAM555_ROS488_VECad647_placa15__Plate_D_p00_0_B10f05d2.TIF	ICAM555_ROS488_VECad647_placa15__Plate_D_p00_0_B10f05d1.TIF	ICAM555_ROS488_VECad647_placa15__Plate_D_p00_0_B10f05d3.TIF	0	0	0	0	102	1	1536	1536	1536	1536	102	b'eLuCHPahG223DJLSiawhCEODNAPT0XbLEIij0TbSUIil0fbY0IgnYyrFE6iasgMAAYwZqw=='	0.03516627475619316	0.04769333451986313	0.029027452692389488	0.0097776465	0.00280549	0.006138824	0.42852277	0.7154	0.44816118	0.04450176656246185	0.05270545184612274	0.038406784335772194	0.045777254	0.050498825
-1	-1	-1	-1	541.0	0.0	0.0	2.109375	0.0	0.96875	41.9375	0.890625	0.03125	0.015625	0.015625	3.828125	0.421875	1.0	0.125	0.140625	ICAM555_ROS488_VECad647_placa15__Plate_D_p00_0_B10f06d0.TIF	ICAM555_ROS488_VECad647_placa15__Plate_D_p00_0_B10f06d2.TIF	ICAM555_ROS488_VECad647_placa15__Plate_D_p00_0_B10f06d1.TIF	ICAM555_ROS488_VECad647_placa15__Plate_D_p00_0_B10f06d3.TIF	0	0	0	0	103	1	1536	1536	1536	1536	103	b'eLuCHPahG223DJLSiawhCEOD0XbL0Iij0TbSUIil0fbY0IgnYyrFE6iasgMADLAZrw=='	0.034332942217588425	0.05049882456660271	0.032666273415088654	0.012277648	0.00561098	0.008944318	0.42852277	0.7154	0.44816118	0.048197860519091286	0.05553517242272695	0.04028012603521347	0.050249413	0.053304315
-1	-1	-1	-1	657.0	0.0	0.0	2.0625	0.0	0.953125	43.6875	0.859375	0.015625	0.015625	0.015625	4.015625	0.375	1.0	0.125	0.140625	ICAM555_ROS488_VECad647_placa15__Plate_D_p00_0_B10f07d0.TIF	ICAM555_ROS488_VECad647_placa15__Plate_D_p00_0_B10f07d2.TIF	ICAM555_ROS488_VECad647_placa15__Plate_D_p00_0_B10f07d1.TIF	ICAM555_ROS488_VECad647_placa15__Plate_D_p00_0_B10f07d3.TIF	0	0	0	0	104	1	1536	1536	1536	1536	104	b'eLuCHPahG223DJLSiawhCEODNAPz0XbLEIij0TbSUIil0fbY0IgnYyrFE6iasgMAF9QZsw=='	0.03963842988014221	0.04769333451986313	0.032666273415088654	0.011444315	0.00561098	0.008944318	0.42852277	0.7154	0.44816118	0.050314173102378845	0.05253133177757263	0.041868497927983604	0.051082745	0.050498825
-1	-1	-1	-1	564.0	0.0	0.0	2.09375	0.0	0.96875	40.765625	0.875	0.015625	0.015625	0.015625	3.46875	0.375	1.0625	0.125	0.140625	ICAM555_ROS488_VECad647_placa15__Plate_D_p00_0_B10f08d0.TIF	ICAM555_ROS488_VECad647_placa15__Plate_D_p00_0_B10f08d2.TIF	ICAM555_ROS488_VECad647_placa15__Plate_D_p00_0_B10f08d1.TIF	ICAM555_ROS488_VECad647_placa15__Plate_D_p00_0_B10f08d3.TIF	0	0	0	0	105	1	1536	1536	1536	1536	105	b'eLuCHPahG223DJLSiawhCEODNAOL0XbLEIij0TbSUIil0fbY0IgnYyrFE6iasgMAIvgZtw=='	0.029860787093639374	0.04769333451986313	0.038805097341537476	0.015083138	0.00280549	0.010610983	0.42852277	0.7154	0.44816118	0.04763230184713999	0.05232741932074229	0.049109439055124916	0.04661059	0.050498825
-1	-1	-1	-1	604.0	0.0	0.0	2.046875	0.0	0.96875	36.296875	0.875	0.015625	0.015625	0.015625	3.90625	0.375	0.984375	0.140625	0.15625	ICAM555_ROS488_VECad647_placa15__Plate_D_p00_0_B10f09d0.TIF	ICAM555_ROS488_VECad647_placa15__Plate_D_p00_0_B10f09d2.TIF	ICAM555_ROS488_VECad647_placa15__Plate_D_p00_0_B10f09d1.TIF	ICAM555_ROS488_VECad647_placa15__Plate_D_p00_0_B10f09d3.TIF	0	0	0	0	106	1	1536	1536	1536	1536	106	b'eLuCHPahG223DJLSiawhCEMDUPNztN0y+ONotI00FGJptD02NOLJmErxBKqm7AAuHBm7'	0.034332942217588425	0.04769333451986313	0.03349960595369339	0.008944314	0.00561098	0.00977765	0.42852277	0.7154	0.44816118	0.04394729435443878	0.05445838471253713	0.04341102143128713	0.04494392	0.053304315
-1	-1	-1	-1	570.0	0.0	0.0	2.125	0.0	0.953125	40.3125	0.890625	0.015625	0.015625	0.015625	3.890625	0.375	1.0	0.140625	0.15625	ICAM555_ROS488_VECad647_placa15__Plate_D_p00_0_B10f10d0.TIF	ICAM555_ROS488_VECad647_placa15__Plate_D_p00_0_B10f10d2.TIF	ICAM555_ROS488_VECad647_placa15__Plate_D_p00_0_B10f10d1.TIF	ICAM555_ROS488_VECad647_placa15__Plate_D_p00_0_B10f10d3.TIF	0	0	0	0	107	1	1536	1536	1536	1536	107	b'eLuCHPahG223DJLSiawhCEODNMPRIYihEEejbaShEEuj7bGhEU/GVIonUDVlBwDU8Rmb'	0.029860787093639374	0.04769333451986313	0.029027452692389488	0.010610983	0.00561098	0.009777645	0.42852277	0.7154	0.44816118	0.04249882698059082	0.05350708464781443	0.039945547779401146	0.0413051	0.053304315
-1	-1	-1	-1	366.0	0.0	0.0	2.046875	0.0	0.953125	36.5	0.859375	0.015625	0.015625	0.015625	2.953125	0.375	1.015625	0.125	0.15625	ICAM555_ROS488_VECad647_placa15__Plate_D_p00_0_B10f11d0.TIF	ICAM555_ROS488_VECad647_placa15__Plate_D_p00_0_B10f11d2.TIF	ICAM555_ROS488_VECad647_placa15__Plate_D_p00_0_B10f11d1.TIF	ICAM555_ROS488_VECad647_placa15__Plate_D_p00_0_B10f11d3.TIF	0	0	0	0	108	1	1536	1536	1536	1536	108	b'eLuCHPahG223DJLSiawhCEODNEPD0XbLEIij0TbSUIil0fbY0IgnYyrFE6iasgMA4BUZnw=='	0.028194118291139603	0.053304314613342285	0.028194118291139603	0.015916467	0.00561098	0.00613882	0.42852277	0.7154	0.44816118	0.045352031787236534	0.05835696558157603	0.03642468402783076	0.040471762	0.058915295
-1	-1	-1	-1	714.0	0.0	0.0	2.078125	0.0	0.96875	32.28125	0.875	0.015625	0.015625	0.015625	3.953125	0.390625	0.984375	0.125	0.140625	ICAM555_ROS488_VECad647_placa15__Plate_D_p00_0_B11f00d0.TIF	ICAM555_ROS488_VECad647_placa15__Plate_D_p00_0_B11f00d2.TIF	ICAM555_ROS488_VECad647_placa15__Plate_D_p00_0_B11f00d1.TIF	ICAM555_ROS488_VECad647_placa15__Plate_D_p00_0_B11f00d3.TIF	0	0	0	0	109	1	1536	1536	1536	1536	109	b'eLuCHPahG223DJLSiawhCFDzc3QIYijE0WgbaSjE0mh7bGjEkzGV4glUTdkBANT5GZs='	0.03349960595369339	0.05049882456660271	0.0449439212679863	0.011444315	0.00561098	0.011444308	0.42852277	0.7154	0.44816118	0.0440377394358317	0.05470772087574005	0.05880039930343628	0.04494392	0.053304315
-1	-1	-1	-1	502.0	0.0	0.0	2.109375	0.0	0.96875	37.140625	0.875	0.015625	0.015625	0.015625	3.3125	0.359375	1.015625	0.171875	0.140625	ICAM555_ROS488_VECad647_placa15__Plate_D_p00_0_B11f01d0.TIF	ICAM555_ROS488_VECad647_placa15__Plate_D_p00_0_B11f01d2.TIF	ICAM555_ROS488_VECad647_placa15__Plate_D_p00_0_B11f01d1.TIF	ICAM555_ROS488_VECad647_placa15__Plate_D_p00_0_B11f01d3.TIF	0	0	0	0	110	1	1536	1536	1536	1536	110	b'eLuCHPahG223DJLSiawhCFDz03C03TIE4mi0jTQUYmm0PTY04smYSvEEqqbsAOAdGZ8='	0.023721961304545403	0.04769333451986313	0.03797176480293274	0.015916469	0.00280549	0.020388633	0.42852277	0.7154	0.44816118	0.0418359637260437	0.050223082304000854	0.05966892341772715	0.03963843	0.050498825
-1	-1	-1	-1	605.0	0.0	0.0	2.0625	0.0	1.0	31.0625	0.875	0.015625	0.015625	0.015625	3.625	0.421875	1.0	0.140625	0.140625	ICAM555_ROS488_VECad647_placa15__Plate_D_p00_0_B11f02d0.TIF	ICAM555_ROS488_VECad647_placa15__Plate_D_p00_0_B11f02d2.TIF	ICAM555_ROS488_VECad647_placa15__Plate_D_p00_0_B11f02d1.TIF	ICAM555_ROS488_VECad647_placa15__Plate_D_p00_0_B11f02d3.TIF	0	0	0	0	111	1	1536	1536	1536	1536	111	b'eLuCHPahG223DJLSiawhCFDz02i03TIE4mi0jTQUYmm0PTY04smYSvEEqqbsAOtBGaM='	0.03516627475619316	0.053304314613342285	0.0449439212679863	0.015083138	0.00561098	0.010610983	0.42852277	0.7154	0.44816118	0.051018079121907554	0.05878868202368418	0.05755746861298879	0.051082745	0.058915295
-1	-1	-1	-1	621.0	0.0	0.0	2.109375	0.0	0.96875	38.5	0.890625	0.03125	0.015625	0.0	3.859375	0.359375	1.046875	0.125	0.15625	ICAM555_ROS488_VECad647_placa15__Plate_D_p00_0_B11f03d0.TIF	ICAM555_ROS488_VECad647_placa15__Plate_D_p00_0_B11f03d2.TIF	ICAM555_ROS488_VECad647_placa15__Plate_D_p00_0_B11f03d1.TIF	ICAM555_ROS488_VECad647_placa15__Plate_D_p00_0_B11f03d3.TIF	0	0	0	0	112	1	1536	1536	1536	1536	112	b'eLuCHPahG223DJLSiawhCFDz03i03TIE4mi0jTQUYmm0PTY04smYSvEEqqbsAPZlGac='	0.029860787093639374	0.053304314613342285	0.03963842988014221	0.011444315	0.00561098	0.011444308	0.42852277	0.7154	0.44816118	0.044209892551104225	0.05816565454006195	0.05382969478766123	0.0413051	0.056109805
-1	-1	-1	-1	482.0	0.0	0.0	2.09375	0.0	0.984375	33.40625	0.890625	0.015625	0.015625	0.015625	2.96875	0.375	0.984375	0.125	0.140625	ICAM555_ROS488_VECad647_placa15__Plate_D_p00_0_B11f04d0.TIF	ICAM555_ROS488_VECad647_placa15__Plate_D_p00_0_B11f04d2.TIF	ICAM555_ROS488_VECad647_placa15__Plate_D_p00_0_B11f04d1.TIF	ICAM555_ROS488_VECad647_placa15__Plate_D_p00_0_B11f04d3.TIF	0	0	0	0	113	1	1536	1536	1536	1536	113	b'eLuCHPahG223DJLSiawhCFDz02S03TIE4mi0jTQUYmm0PTY04smYSvEEqqbsAAGYGas='	0.029027452692389488	0.05891529470682144	0.03797176480293274	0.011444312	0.0056109764	0.011444315	0.42852277	0.7154	0.44816118	0.04367851217587789	0.06252020100752513	0.05227962632973989	0.035999607	0.061720785
-1	-1	-1	-1	771.0	0.0	0.0	2.0625	0.0	0.953125	34.0625	0.890625	0.015625	0.015625	0.015625	4.359375	0.359375	1.0	0.125	0.140625	ICAM555_ROS488_VECad647_placa15__Plate_D_p00_0_B11f05d0.TIF	ICAM555_ROS488_VECad647_placa15__Plate_D_p00_0_B11f05d2.TIF	ICAM555_ROS488_VECad647_placa15__Plate_D_p00_0_B11f05d1.TIF	ICAM555_ROS488_VECad647_placa15__Plate_D_p00_0_B11f05d3.TIF	0	0	0	0	114	1	1536	1536	1536	1536	114	b'eLuCHPahG223DJLSiawhCFDz03S03TIE4mi0jTQUYmm0PTY04smYSvEEqqbsAAy8Ga8='	0.034332942217588425	0.05049882456660271	0.0449439212679863	0.0097776465	0.00561098	0.00977765	0.42852277	0.7154	0.44816118	0.04382330675919851	0.05701461434364319	0.056197931369145714	0.0413051	0.056109805
-1	-1	-1	-1	802.0	0.0	0.0	2.109375	0.0	0.96875	49.15625	0.875	0.015625	0.015625	0.015625	4.28125	0.40625	1.015625	0.125	0.140625	ICAM555_ROS488_VECad647_placa15__Plate_D_p00_0_B11f06d0.TIF	ICAM555_ROS488_VECad647_placa15__Plate_D_p00_0_B11f06d2.TIF	ICAM555_ROS488_VECad647_placa15__Plate_D_p00_0_B11f06d1.TIF	ICAM555_ROS488_VECad647_placa15__Plate_D_p00_0_B11f06d3.TIF	0	0	0	0	115	1	1536	1536	1536	1536	115	b'eLuCHPahG223DJLSiawhCFDzc7TdMhTiaLSNNBRiabQ9NjTiyZhK8QSqpuwAF+AZsw=='	0.03963842988014221	0.05610980466008186	0.053888238966464996	0.010610983	0.0056109764	0.009777643	0.42852277	0.7154	0.44816118	0.049730926752090454	0.06386089324951172	0.06216539442539215	0.04661059	0.061720785
-1	-1	-1	-1	755.0	0.0	0.0	2.0625	0.0	0.96875	38.765625	0.875	0.03125	0.015625	0.015625	4.21875	0.421875	1.015625	0.125	0.140625	ICAM555_ROS488_VECad647_placa15__Plate_D_p00_0_B11f07d0.TIF	ICAM555_ROS488_VECad647_placa15__Plate_D_p00_0_B11f07d2.TIF	ICAM555_ROS488_VECad647_placa15__Plate_D_p00_0_B11f07d1.TIF	ICAM555_ROS488_VECad647_placa15__Plate_D_p00_0_B11f07d3.TIF	0	0	0	0	116	1	1536	1536	1536	1536	116	b'eLuCHPahG223DJLSiawhCFDz03y03TIE4mi0jTQUYmm0PTY04smYSvEEqqbsACMEGbc='	0.0359996072947979	0.05049882456660271	0.04858274757862091	0.01311098	0.00561098	0.010610983	0.42852277	0.7154	0.44816118	0.05033795038859049	0.05717996756235758	0.060405914982159935	0.050249413	0.056109805
-1	-1	-1	-1	522.0	0.0	0.0	2.109375	0.0	0.96875	36.609375	0.859375	0.015625	0.015625	0.015625	3.375	0.375	1.109375	0.125	0.15625	ICAM555_ROS488_VECad647_placa15__Plate_D_p00_0_B11f08d0.TIF	ICAM555_ROS488_VECad647_placa15__Plate_D_p00_0_B11f08d2.TIF	ICAM555_ROS488_VECad647_placa15__Plate_D_p00_0_B11f08d1.TIF	ICAM555_ROS488_VECad647_placa15__Plate_D_p00_0_B11f08d3.TIF	0	0	0	0	117	1	1536	1536	1536	1536	117	b'eLuCHPahG223DJLSiawhCFDz02K03TIE4mi0jTQUYmm0PTY04smYSvEEqqbsAC4oGbs='	0.028194118291139603	0.04769333451986313	0.038805097341537476	0.016749803	0.00280549	0.020388633	0.42852277	0.7154	0.44816118	0.04539186259110769	0.051995972792307533	0.06166103978951772	0.0413051	0.053304315
-1	-1	-1	-1	433.0	0.0	0.0	2.0625	0.0	0.953125	29.3125	0.859375	0.015625	0.015625	0.015625	2.890625	0.359375	1.0	0.1875	0.171875	ICAM555_ROS488_VECad647_placa15__Plate_D_p00_0_B11f09d0.TIF	ICAM555_ROS488_VECad647_placa15__Plate_D_p00_0_B11f09d2.TIF	ICAM555_ROS488_VECad647_placa15__Plate_D_p00_0_B11f09d1.TIF	ICAM555_ROS488_VECad647_placa15__Plate_D_p00_0_B11f09d3.TIF	0	0	0	0	118	1	1536	1536	1536	1536	118	b'eLuCHPahG223DJLSiawhCEjzc7TdMvjjaLSNNBRiabQ9NjTiyZhK8QSqpuwAOUwZvw=='	0.024555295705795288	0.05049882456660271	0.034332942217588425	0.011444313	0.00280549	0.016749807	0.42852277	0.7154	0.44816118	0.0415017306804657	0.055180917183558144	0.05887538194656372	0.035166275	0.053304315
-1	-1	-1	-1	451.0	0.0	0.0	2.078125	0.0	0.96875	30.671875	0.859375	0.015625	0.015625	0.015625	3.4375	0.40625	1.0625	0.125	0.140625	ICAM555_ROS488_VECad647_placa15__Plate_D_p00_0_B11f10d0.TIF	ICAM555_ROS488_VECad647_placa15__Plate_D_p00_0_B11f10d2.TIF	ICAM555_ROS488_VECad647_placa15__Plate_D_p00_0_B11f10d1.TIF	ICAM555_ROS488_VECad647_placa15__Plate_D_p00_0_B11f10d3.TIF	0	0	0	0	119	1	1536	1536	1536	1536	119	b'eLuCHPahG223DJLSiawhCGDz03B0CGIoxNFoG2koxNJoe2xoxJMxleIJVE3ZAQDgIRmf'	0.024555295705795288	0.04769333451986313	0.03797176480293274	0.012277646	0.00280549	0.0195553	0.42852277	0.7154	0.44816118	0.04021775225798289	0.0521241178115209	0.06112932165463766	0.035999607	0.053304315
-1	-1	-1	-1	482.0	0.0	0.0	2.09375	0.0	0.96875	34.625	0.875	0.015625	0.0	0.015625	3.078125	0.375	1.015625	0.171875	0.15625	ICAM555_ROS488_VECad647_placa15__Plate_D_p00_0_B11f11d0.TIF	ICAM555_ROS488_VECad647_placa15__Plate_D_p00_0_B11f11d2.TIF	ICAM555_ROS488_VECad647_placa15__Plate_D_p00_0_B11f11d1.TIF	ICAM555_ROS488_VECad647_placa15__Plate_D_p00_0_B11f11d3.TIF	0	0	0	0	120	1	1536	1536	1536	1536	120	b'eLuCHPahG223DJLSiawhCGDz09BwtN0yBOJotI00FGJptD02NOLJmErxBKqm7ADrRRmj'	0.029027452692389488	0.05610980466008186	0.043277256190776825	0.012277646	0.00561098	0.015916474	0.42852277	0.7154	0.44816118	0.045987144112586975	0.06056484580039978	0.06141603489716848	0.0413051	0.058915295
-1	-1	-1	-1	347.0	0.0	0.0	2.046875	0.0	0.953125	26.59375	0.890625	0.015625	0.015625	0.015625	1.9375	0.390625	1.03125	0.125	0.140625	ICAM555_ROS488_VECad647_placa15__Plate_D_p00_0_B12f00d0.TIF	ICAM555_ROS488_VECad647_placa15__Plate_D_p00_0_B12f00d2.TIF	ICAM555_ROS488_VECad647_placa15__Plate_D_p00_0_B12f00d1.TIF	ICAM555_ROS488_VECad647_placa15__Plate_D_p00_0_B12f00d3.TIF	0	0	0	0	121	1	1536	1536	1536	1536	121	b'eLuCHPahG223DJLSiawhCMPRIYghEkejbaShEEuj7bGhEU/GVIonUDVlBwDgKRmf'	0.019249804317951202	0.04769333451986313	0.03349960595369339	0.004472157	0.00280549	0.0053054914	0.42852277	0.7154	0.44816118	0.03052537888288498	0.050789455572764076	0.04502853751182556	0.023721961	0.050498825
-1	-1	-1	-1	406.0	0.0	0.0	2.078125	0.0	0.984375	18.203125	0.875	0.015625	0.0	0.015625	2.421875	0.375	1.0	0.125	0.140625	ICAM555_ROS488_VECad647_placa15__Plate_D_p00_0_B12f01d0.TIF	ICAM555_ROS488_VECad647_placa15__Plate_D_p00_0_B12f01d2.TIF	ICAM555_ROS488_VECad647_placa15__Plate_D_p00_0_B12f01d1.TIF	ICAM555_ROS488_VECad647_placa15__Plate_D_p00_0_B12f01d3.TIF	0	0	0	0	122	1	1536	1536	1536	1536	122	b'eLuCHPahG223DJLSiawhCENgVjEcbbcMgTgabSMNhVgabY8NjXgyplI8gaopOwDrTRmj'	0.019249804317951202	0.04769333451986313	0.032666273415088654	0.006138824	0.00561098	0.010610979	0.42852277	0.7154	0.44816118	0.033495254814624786	0.05439440409342448	0.04554512103398641	0.024555296	0.053304315
-1	-1	-1	-1	446.0	0.0	0.0	2.109375	0.0	0.96875	24.359375	0.84375	0.015625	0.015625	0.015625	2.875	0.375	1.109375	0.125	0.140625	ICAM555_ROS488_VECad647_placa15__Plate_D_p00_0_B12f02d0.TIF	ICAM555_ROS488_VECad647_placa15__Plate_D_p00_0_B12f02d2.TIF	ICAM555_ROS488_VECad647_placa15__Plate_D_p00_0_B12f02d1.TIF	ICAM555_ROS488_VECad647_placa15__Plate_D_p00_0_B12f02d3.TIF	0	0	0	0	123	1	1536	1536	1536	1536	123	b'eLuCHPahG223DJLSiawhCENgVjEabbcMgTgabSMNhVgabY8NjXgyplI8gaopOwD2cRmn'	0.029027452692389488	0.053304314613342285	0.043277256190776825	0.015083138	0.00561098	0.015083142	0.42852277	0.7154	0.44816118	0.047701045870780945	0.06028291583061218	0.06057349840799967	0.0413051	0.058915295
-1	-1	-1	-1	417.0	0.0	0.0	2.09375	0.0	0.953125	27.359375	0.84375	0.015625	0.015625	0.015625	2.671875	0.359375	1.0	0.125	0.125	ICAM555_ROS488_VECad647_placa15__Plate_D_p00_0_B12f03d0.TIF	ICAM555_ROS488_VECad647_placa15__Plate_D_p00_0_B12f03d2.TIF	ICAM555_ROS488_VECad647_placa15__Plate_D_p00_0_B12f03d1.TIF	ICAM555_ROS488_VECad647_placa15__Plate_D_p00_0_B12f03d3.TIF	0	0	0	0	124	1	1536	1536	1536	1536	124	b'eLuCHPahG223DJLSiawhCENwVhlttwz+OBptIw2FWBptjw2NeDKmUjyBqik7AAGkGas='	0.028194118291139603	0.053304314613342285	0.03797176480293274	0.011444312	0.00561098	0.015083138	0.42852277	0.7154	0.44816118	0.0440876434246699	0.05977454284826914	0.056342522303263344	0.035999607	0.058915295
-1	-1	-1	-1	442.0	0.0	0.0	2.046875	0.0	0.953125	24.46875	0.90625	0.015625	0.015625	0.015625	2.78125	0.375	1.0	0.140625	0.125	ICAM555_ROS488_VECad647_placa15__Plate_D_p00_0_B12f04d0.TIF	ICAM555_ROS488_VECad647_placa15__Plate_D_p00_0_B12f04d2.TIF	ICAM555_ROS488_VECad647_placa15__Plate_D_p00_0_B12f04d1.TIF	ICAM555_ROS488_VECad647_placa15__Plate_D_p00_0_B12f04d3.TIF	0	0	0	0	125	1	1536	1536	1536	1536	125	b'eLuCHPahG223DJLSiawhCENgVjEZbbcMgTgabSMNhVgabY8NjXgyplI8gaopOwAMyBmv'	0.029860787093639374	0.06172078475356102	0.04858274757862091	0.010610983	0.00561098	0.015083142	0.42852277	0.7154	0.44816118	0.046968465050061546	0.06638214985529582	0.06618468463420868	0.03963843	0.064526275
-1	-1	-1	-1	523.0	0.0	0.0	2.046875	0.0	0.984375	27.5	0.859375	0.03125	0.015625	0.015625	2.984375	0.359375	1.015625	0.125	0.15625	ICAM555_ROS488_VECad647_placa15__Plate_D_p00_0_B12f05d0.TIF	ICAM555_ROS488_VECad647_placa15__Plate_D_p00_0_B12f05d2.TIF	ICAM555_ROS488_VECad647_placa15__Plate_D_p00_0_B12f05d1.TIF	ICAM555_ROS488_VECad647_placa15__Plate_D_p00_0_B12f05d3.TIF	0	0	0	0	126	1	1536	1536	1536	1536	126	b'eLuCHPahG223DJLSiawhCENgVjEdbbcMgTgabSMNhVgabY8NjXgyplI8gaopOwAX7Bmz'	0.024555295705795288	0.05049882456660271	0.034332942217588425	0.011444312	0.00561098	0.011444315	0.42852277	0.7154	0.44816118	0.04111862927675247	0.056259612242380776	0.04946078360080719	0.034332942	0.056109805
-1	-1	-1	-1	559.0	0.0	0.0	2.09375	0.0	0.96875	29.953125	0.90625	0.015625	0.015625	0.015625	3.3125	0.359375	1.09375	0.125	0.15625	ICAM555_ROS488_VECad647_placa15__Plate_D_p00_0_B12f06d0.TIF	ICAM555_ROS488_VECad647_placa15__Plate_D_p00_0_B12f06d2.TIF	ICAM555_ROS488_VECad647_placa15__Plate_D_p00_0_B12f06d1.TIF	ICAM555_ROS488_VECad647_placa15__Plate_D_p00_0_B12f06d3.TIF	0	0	0	0	127	1	1536	1536	1536	1536	127	b'eLuCHPahG223DJLSiawhCEOj0XbL0Iij0TbSUIil0fbY0IgnYyrFE6iasgMAIxAZtw=='	0.029027452692389488	0.053304314613342285	0.03797176480293274	0.015916469	0.00561098	0.015083142	0.42852277	0.7154	0.44816118	0.048547133803367615	0.059638733665148415	0.054293230175971985	0.04494392	0.058915295
-1	-1	-1	-1	627.0	0.0	0.0	2.078125	0.0	0.953125	32.53125	0.921875	0.015625	0.015625	0.015625	2.8125	0.390625	1.015625	0.125	0.140625	ICAM555_ROS488_VECad647_placa15__Plate_D_p00_0_B12f07d0.TIF	ICAM555_ROS488_VECad647_placa15__Plate_D_p00_0_B12f07d2.TIF	ICAM555_ROS488_VECad647_placa15__Plate_D_p00_0_B12f07d1.TIF	ICAM555_ROS488_VECad647_placa15__Plate_D_p00_0_B12f07d3.TIF	0	0	0	0	128	1	1536	1536	1536	1536	128	b'eLuCHPahG223DJLSiawhCENgVjEfbbcMgTgabSMNhVgabY8NjXgyplI8gaopOwAuNBm7'	0.023721961304545403	0.04769333451986313	0.03349960595369339	0.011444312	0.00561098	0.010610983	0.42852277	0.7154	0.44816118	0.04082228740056356	0.05417873958746592	0.047938028971354164	0.034332942	0.053304315
-1	-1	-1	-1	633.0	0.0	0.0	2.0625	0.0	0.96875	24.828125	0.859375	0.015625	0.015625	0.015625	2.8125	0.390625	1.0	0.125	0.140625	ICAM555_ROS488_VECad647_placa15__Plate_D_p00_0_B12f08d0.TIF	ICAM555_ROS488_VECad647_placa15__Plate_D_p00_0_B12f08d2.TIF	ICAM555_ROS488_VECad647_placa15__Plate_D_p00_0_B12f08d1.TIF	ICAM555_ROS488_VECad647_placa15__Plate_D_p00_0_B12f08d3.TIF	0	0	0	0	129	1	1536	1536	1536	1536	129	b'eLuCHPahG223DJLSiawhCENgVrEYbbcMgTgabSMNhVgabY8NjXgyplI8gaopOwA5WBm/'	0.028194118291139603	0.05610980466008186	0.03349960595369339	0.012277652	0.00561098	0.010610983	0.42852277	0.7154	0.44816118	0.04333163301150004	0.06106183926264445	0.046530852715174355	0.03963843	0.061720785
-1	-1	-1	-1	516.0	0.0	0.0	2.078125	0.0	0.96875	25.9375	0.875	0.015625	0.015625	0.015625	2.890625	0.375	1.0	0.125	0.15625	ICAM555_ROS488_VECad647_placa15__Plate_D_p00_0_B12f09d0.TIF	ICAM555_ROS488_VECad647_placa15__Plate_D_p00_0_B12f09d2.TIF	ICAM555_ROS488_VECad647_placa15__Plate_D_p00_0_B12f09d1.TIF	ICAM555_ROS488_VECad647_placa15__Plate_D_p00_0_B12f09d3.TIF	0	0	0	0	130	1	1536	1536	1536	1536	130	b'eLuCHPahG223DJLSiawhCEMjUPNztN0y+ONotI00FGJptD02NOLJmErxBKqm7ABEfBnD'	0.03349960595369339	0.0645262748003006	0.03963842988014221	0.015916467	0.00561098	0.011444315	0.42852277	0.7154	0.44816118	0.051063468058904014	0.07148178418477376	0.05466315150260925	0.045777254	0.070137255
-1	-1	-1	-1	550.0	0.0	0.0	2.078125	0.0	0.953125	28.1875	0.890625	0.015625	0.015625	0.015625	3.21875	0.375	1.09375	0.125	0.125	ICAM555_ROS488_VECad647_placa15__Plate_D_p00_0_B12f10d0.TIF	ICAM555_ROS488_VECad647_placa15__Plate_D_p00_0_B12f10d2.TIF	ICAM555_ROS488_VECad647_placa15__Plate_D_p00_0_B12f10d1.TIF	ICAM555_ROS488_VECad647_placa15__Plate_D_p00_0_B12f10d3.TIF	0	0	0	0	131	1	1536	1536	1536	1536	131	b'eLuCHPahG223DJLSiawhCEOjNMPRIYihEEejbaShEEuj7bGhEU/GVIonUDVlBwDrURmj'	0.028194118291139603	0.053304314613342285	0.043277256190776825	0.015083134	0.00561098	0.01227764	0.42852277	0.7154	0.44816118	0.04449830452601115	0.058876623709996544	0.05737145741780599	0.03963843	0.056109805
-1	-1	-1	-1	489.0	0.0	0.0	2.109375	0.0	0.96875	33.234375	0.890625	0.015625	0.015625	0.015625	3.25	0.359375	1.09375	0.15625	0.140625	ICAM555_ROS488_VECad647_placa15__Plate_D_p00_0_B12f11d0.TIF	ICAM555_ROS488_VECad647_placa15__Plate_D_p00_0_B12f11d2.TIF	ICAM555_ROS488_VECad647_placa15__Plate_D_p00_0_B12f11d1.TIF	ICAM555_ROS488_VECad647_placa15__Plate_D_p00_0_B12f11d3.TIF	0	0	0	0	132	1	1536	1536	1536	1536	132	b'eLuCHPahG223DJLSiawhCEOjNEPD0XbLEIij0TbSUIil0fbY0IgnYyrFE6iasgMA9nUZpw=='	0.029860787093639374	0.05891529470682144	0.04941608011722565	0.01144431	0.00561098	0.0167498	0.42852277	0.7154	0.44816118	0.046585087974866234	0.06689366698265076	0.07162361840407054	0.040471762	0.064526275
-1	-1	-1	-1	871.0	0.0	0.0	2.0625	0.0	0.984375	36.5	0.890625	0.015625	0.015625	0.015625	4.234375	0.375	1.0	0.125	0.140625	ICAM555_ROS488_VECad647_placa15__Plate_D_p00_0_C02f00d0.TIF	ICAM555_ROS488_VECad647_placa15__Plate_D_p00_0_C02f00d2.TIF	ICAM555_ROS488_VECad647_placa15__Plate_D_p00_0_C02f00d1.TIF	ICAM555_ROS488_VECad647_placa15__Plate_D_p00_0_C02f00d3.TIF	0	0	0	0	133	1	1536	1536	1536	1536	133	b'eLuCHPahG223DJLSiZx2i/PoEMRQiaPRNtJQiKXR9tjQiCdjKsUTqJqyAwDgLRmf'	0.03516627475619316	0.05049882456660271	0.04858274757862091	0.010610983	0.00561098	0.010610975	0.42852277	0.7154	0.44816118	0.04801793893178304	0.05507853627204895	0.05859806636969248	0.045777254	0.053304315
-1	-1	-1	-1	947.0	0.0	0.0	2.140625	0.0	0.984375	42.59375	0.875	0.015625	0.015625	0.015625	4.21875	0.390625	1.03125	0.125	0.140625	ICAM555_ROS488_VECad647_placa15__Plate_D_p00_0_C02f01d0.TIF	ICAM555_ROS488_VECad647_placa15__Plate_D_p00_0_C02f01d2.TIF	ICAM555_ROS488_VECad647_placa15__Plate_D_p00_0_C02f01d1.TIF	ICAM555_ROS488_VECad647_placa15__Plate_D_p00_0_C02f01d3.TIF	0	0	0	0	134	1	1536	1536	1536	1536	134	b'eLuCHPahG223DJLSiZx2izMoqxiOtluGQByNtpGGQiyNtseGRjwZUymeQNWUHQDrURmj'	0.034332942217588425	0.05049882456660271	0.0449439212679863	0.011444312	0.00561098	0.010610983	0.42852277	0.7154	0.44816118	0.04778542617956797	0.05604398747285207	0.05887517829736074	0.045777254	0.053304315
-1	-1	-1	-1	554.0	0.0	0.0	2.078125	0.0	0.984375	33.296875	0.875	0.015625	0.015625	0.015625	3.0	0.375	1.015625	0.140625	0.171875	ICAM555_ROS488_VECad647_placa15__Plate_D_p00_0_C02f02d0.TIF	ICAM555_ROS488_VECad647_placa15__Plate_D_p00_0_C02f02d2.TIF	ICAM555_ROS488_VECad647_placa15__Plate_D_p00_0_C02f02d1.TIF	ICAM555_ROS488_VECad647_placa15__Plate_D_p00_0_C02f02d3.TIF	0	0	0	0	135	1	1536	1536	1536	1536	135	b'eLuCHPahG223DJLSiZx2izMoqxiNtluGQByNtpGGQiyNtseGRjwZUymeQNWUHQD2dRmn'	0.024555295705795288	0.05049882456660271	0.034332942217588425	0.012277646	0.00280549	0.015083142	0.42852277	0.7154	0.44816118	0.04385105272134145	0.05496997137864431	0.053926353653271995	0.035999607	0.053304315
-1	-1	-1	-1	608.0	0.0	0.0	2.078125	0.0	0.96875	30.171875	0.875	0.015625	0.0	0.015625	3.46875	0.375	1.078125	0.125	0.140625	ICAM555_ROS488_VECad647_placa15__Plate_D_p00_0_C02f03d0.TIF	ICAM555_ROS488_VECad647_placa15__Plate_D_p00_0_C02f03d2.TIF	ICAM555_ROS488_VECad647_placa15__Plate_D_p00_0_C02f03d1.TIF	ICAM555_ROS488_VECad647_placa15__Plate_D_p00_0_C02f03d3.TIF	0	0	0	0	136	1	1536	1536	1536	1536	136	b'eLuCHPahG223DJLSiZx2izMkq4y2WwZ/HI22kYZCLI22x4ZGPBlTKZ5A1ZQdAAGoGas='	0.028194118291139603	0.05049882456660271	0.03797176480293274	0.016749803	0.00561098	0.015916467	0.42852277	0.7154	0.44816118	0.04767338434855143	0.05667888621489207	0.05599671105543772	0.04494392	0.056109805
-1	-1	-1	-1	605.0	0.0	0.0	2.21875	0.0	1.046875	34.515625	0.890625	0.015625	0.015625	0.015625	3.359375	0.40625	1.046875	0.125	0.140625	ICAM555_ROS488_VECad647_placa15__Plate_D_p00_0_C02f04d0.TIF	ICAM555_ROS488_VECad647_placa15__Plate_D_p00_0_C02f04d2.TIF	ICAM555_ROS488_VECad647_placa15__Plate_D_p00_0_C02f04d1.TIF	ICAM555_ROS488_VECad647_placa15__Plate_D_p00_0_C02f04d3.TIF	0	0	0	0	137	1	1536	1536	1536	1536	137	b'eLuCHPahG223DJLSiZx2izMoq5iMtluGQByNtpGGQiyNtseGRjwZUymeQNWUHQAMzBmv'	0.03349960595369339	0.05891529470682144	0.0449439212679863	0.012277652	0.0056109764	0.015083142	0.42852277	0.7154	0.44816118	0.049390276273091636	0.06302094459533691	0.0644929309686025	0.045777254	0.061720785
-1	-1	-1	-1	800.0	0.0	0.0	2.109375	0.0	1.125	39.65625	0.890625	0.015625	0.015625	0.015625	4.109375	0.40625	1.015625	0.125	0.140625	ICAM555_ROS488_VECad647_placa15__Plate_D_p00_0_C02f05d0.TIF	ICAM555_ROS488_VECad647_placa15__Plate_D_p00_0_C02f05d2.TIF	ICAM555_ROS488_VECad647_placa15__Plate_D_p00_0_C02f05d1.TIF	ICAM555_ROS488_VECad647_placa15__Plate_D_p00_0_C02f05d3.TIF	0	0	0	0	138	1	1536	1536	1536	1536	138	b'eLuCHPahG223DJLSiZx2izMoq5iOtluGQByNtpGGQiyNtseGRjwZUymeQNWUHQAX8Bmz'	0.03516627475619316	0.05049882456660271	0.04941608011722565	0.010610979	0.00561098	0.00977765	0.42852277	0.7154	0.44816118	0.04643277327219645	0.05541516343752543	0.06073250869909922	0.04494392	0.053304315
-1	-1	-1	-1	846.0	0.0	0.0	2.375	0.0	1.078125	38.359375	0.890625	0.03125	0.015625	0.015625	4.296875	0.390625	1.03125	0.125	0.140625	ICAM555_ROS488_VECad647_placa15__Plate_D_p00_0_C02f06d0.TIF	ICAM555_ROS488_VECad647_placa15__Plate_D_p00_0_C02f06d2.TIF	ICAM555_ROS488_VECad647_placa15__Plate_D_p00_0_C02f06d1.TIF	ICAM555_ROS488_VECad647_placa15__Plate_D_p00_0_C02f06d3.TIF	0	0	0	0	139	1	1536	1536	1536	1536	139	b'eLuCHPahG223DJLSiZx2izMoq4y2W4ZCHI22kYZCLI22x4ZGPBlTKZ5A1ZQdACMUGbc='	0.03516627475619316	0.05610980466008186	0.04941608011722565	0.010610983	0.00561098	0.0069721565	0.42852277	0.7154	0.44816118	0.04748538633187612	0.061239187916119896	0.05801719923814138	0.045777254	0.058915295
-1	-1	-1	-1	1184.0	0.0	0.0	2.265625	0.0	1.15625	47.078125	0.875	0.015625	0.0	0.0	4.109375	0.40625	1.0	0.140625	0.140625	ICAM555_ROS488_VECad647_placa15__Plate_D_p00_0_C02f07d0.TIF	ICAM555_ROS488_VECad647_placa15__Plate_D_p00_0_C02f07d2.TIF	ICAM555_ROS488_VECad647_placa15__Plate_D_p00_0_C02f07d1.TIF	ICAM555_ROS488_VECad647_placa15__Plate_D_p00_0_C02f07d3.TIF	0	0	0	0	140	1	1536	1536	1536	1536	140	b'eLuCHPahG223DJLSiZx2izMoq5iPtluGQByNtpGGQiyNtseGRjwZUymeQNWUHQAuOBm7'	0.03963842988014221	0.05049882456660271	0.05024941265583038	0.010610983	0.00561098	0.014249802	0.42852277	0.7154	0.44816118	0.05162566900253296	0.055542762080828346	0.06839439769585927	0.050249413	0.053304315
-1	-1	-1	-1	1054.0	0.0	0.0	2.0625	0.0	0.96875	35.5	0.875	0.015625	0.015625	0.015625	4.171875	0.421875	1.015625	0.125	0.140625	ICAM555_ROS488_VECad647_placa15__Plate_D_p00_0_C02f08d0.TIF	ICAM555_ROS488_VECad647_placa15__Plate_D_p00_0_C02f08d2.TIF	ICAM555_ROS488_VECad647_placa15__Plate_D_p00_0_C02f08d1.TIF	ICAM555_ROS488_VECad647_placa15__Plate_D_p00_0_C02f08d3.TIF	0	0	0	0	141	1	1536	1536	1536	1536	141	b'eLuCHPahG223DJLSiZx2izMoq1iMtluGQByNtpGGQiyNtseGRjwZUymeQNWUHQA5XBm/'	0.03516627475619316	0.05049882456660271	0.04858274757862091	0.011444315	0.00561098	0.010610983	0.42852277	0.7154	0.44816118	0.04930654168128967	0.05652730663617452	0.0614283432563146	0.04661059	0.056109805
-1	-1	-1	-1	887.0	0.0	0.0	2.25	0.0	1.0625	36.546875	0.859375	0.015625	0.015625	0.015625	4.125	0.40625	1.015625	0.125	0.140625	ICAM555_ROS488_VECad647_placa15__Plate_D_p00_0_C02f09d0.TIF	ICAM555_ROS488_VECad647_placa15__Plate_D_p00_0_C02f09d2.TIF	ICAM555_ROS488_VECad647_placa15__Plate_D_p00_0_C02f09d1.TIF	ICAM555_ROS488_VECad647_placa15__Plate_D_p00_0_C02f09d3.TIF	0	0	0	0	142	1	1536	1536	1536	1536	142	b'eLuCHPahG223DJLSiZx2izMoq1iOtluGQByNtpGGQiyNtseGRjwZUymeQNWUHQBEgBnD'	0.0359996072947979	0.053304314613342285	0.053888238966464996	0.010610979	0.00561098	0.010610983	0.42852277	0.7154	0.44816118	0.04762271046638489	0.06003333628177643	0.06442669034004211	0.045777254	0.058915295
-1	-1	-1	-1	855.0	0.0	0.0	2.328125	0.0	1.09375	38.203125	0.90625	0.015625	0.015625	0.015625	4.046875	0.4375	1.015625	0.125	0.140625	ICAM555_ROS488_VECad647_placa15__Plate_D_p00_0_C02f10d0.TIF	ICAM555_ROS488_VECad647_placa15__Plate_D_p00_0_C02f10d2.TIF	ICAM555_ROS488_VECad647_placa15__Plate_D_p00_0_C02f10d1.TIF	ICAM555_ROS488_VECad647_placa15__Plate_D_p00_0_C02f10d3.TIF	0	0	0	0	143	1	1536	1536	1536	1536	143	b'eLuCHPahG223DJLSiZx2izMwqxiODkEMhTgabSMNhVgabY8NjXgyplI8gaopOwDrVRmj'	0.034332942217588425	0.05049882456660271	0.04858274757862091	0.0097776465	0.00561098	0.010610975	0.42852277	0.7154	0.44816118	0.044444695115089417	0.05639025568962097	0.05989110469818115	0.0413051	0.056109805
-1	-1	-1	-1	593.0	0.0	0.0	2.15625	0.0	1.015625	33.71875	0.859375	0.015625	0.015625	0.015625	3.21875	0.375	1.03125	0.1875	0.140625	ICAM555_ROS488_VECad647_placa15__Plate_D_p00_0_C02f11d0.TIF	ICAM555_ROS488_VECad647_placa15__Plate_D_p00_0_C02f11d2.TIF	ICAM555_ROS488_VECad647_placa15__Plate_D_p00_0_C02f11d1.TIF	ICAM555_ROS488_VECad647_placa15__Plate_D_p00_0_C02f11d3.TIF	0	0	0	0	144	1	1536	1536	1536	1536	144	b'eLuCHPahG223DJLSiZx2izMwqxgajrZbhkAcjbaRhkIsjbbHhkY8GVMpnkDVlB0A9nkZpw=='	0.028194118291139603	0.05610980466008186	0.03797176480293274	0.012277652	0.00561098	0.014249802	0.42852277	0.7154	0.44816118	0.04418803254763285	0.06062056620915731	0.05572642385959625	0.03963843	0.058915295
-1	-1	-1	-1	1005.0	0.0	0.0	2.09375	0.0	0.984375	32.796875	0.875	0.015625	0.015625	0.015625	4.296875	0.421875	1.046875	0.125	0.140625	ICAM555_ROS488_VECad647_placa15__Plate_D_p00_0_C03f00d0.TIF	ICAM555_ROS488_VECad647_placa15__Plate_D_p00_0_C03f00d2.TIF	ICAM555_ROS488_VECad647_placa15__Plate_D_p00_0_C03f00d1.TIF	ICAM555_ROS488_VECad647_placa15__Plate_D_p00_0_C03f00d3.TIF	0	0	0	0	145	1	1536	1536	1536	1536	145	b'eLuCHPahG223DJLSiZx2izOo3TI6BDEU4mi0jTQUYmm0PTY04smYSvEEqqbsAOtdGaM='	0.0359996072947979	0.05049882456660271	0.04941608011722565	0.010610983	0.00280549	0.012277648	0.42852277	0.7154	0.44816118	0.0488601823647817	0.05403876801331838	0.0655224472284317	0.04661059	0.053304315
-1	-1	-1	-1	1212.0	0.0	0.0	2.328125	0.0	1.078125	40.78125	0.890625	0.015625	0.015625	0.015625	4.203125	0.453125	1.046875	0.125	0.15625	ICAM555_ROS488_VECad647_placa15__Plate_D_p00_0_C03f01d0.TIF	ICAM555_ROS488_VECad647_placa15__Plate_D_p00_0_C03f01d2.TIF	ICAM555_ROS488_VECad647_placa15__Plate_D_p00_0_C03f01d1.TIF	ICAM555_ROS488_VECad647_placa15__Plate_D_p00_0_C03f01d3.TIF	0	0	0	0	146	1	1536	1536	1536	1536	146	b'eLuCHPahG223DJLSiZx2izOo3WI42m4ZAnE02kYaCrE02h4bGvFkTKV4AlVTdgD2gRmn'	0.0359996072947979	0.04769333451986313	0.053888238966464996	0.010610983	0.00280549	0.014249802	0.42852277	0.7154	0.44816118	0.049579923351605736	0.05344503621260325	0.06890351076920827	0.04661059	0.053304315
-1	-1	-1	-1	861.0	0.0	0.0	2.125	0.0	1.0	37.234375	0.9375	0.015625	0.015625	0.015625	4.328125	0.375	1.03125	0.125	0.140625	ICAM555_ROS488_VECad647_placa15__Plate_D_p00_0_C03f02d0.TIF	ICAM555_ROS488_VECad647_placa15__Plate_D_p00_0_C03f02d2.TIF	ICAM555_ROS488_VECad647_placa15__Plate_D_p00_0_C03f02d1.TIF	ICAM555_ROS488_VECad647_placa15__Plate_D_p00_0_C03f02d3.TIF	0	0	0	0	147	1	1536	1536	1536	1536	147	b'eLuCHPahG223DJLSiZx2izOo3WI02m4ZAnE02kYaCrE02h4bGvFkTKV4AlVTdgABtBmr'	0.0359996072947979	0.05049882456660271	0.04858274757862091	0.011444315	0.00561098	0.015916467	0.42852277	0.7154	0.44816118	0.050365909934043884	0.05605973303318024	0.06562209129333496	0.04661059	0.056109805
-1	-1	-1	-1	737.0	0.0	0.0	2.34375	0.0	1.125	40.28125	0.875	0.03125	0.015625	0.015625	4.171875	0.390625	1.015625	0.125	0.140625	ICAM555_ROS488_VECad647_placa15__Plate_D_p00_0_C03f03d0.TIF	ICAM555_ROS488_VECad647_placa15__Plate_D_p00_0_C03f03d2.TIF	ICAM555_ROS488_VECad647_placa15__Plate_D_p00_0_C03f03d1.TIF	ICAM555_ROS488_VECad647_placa15__Plate_D_p00_0_C03f03d3.TIF	0	0	0	0	148	1	1536	1536	1536	1536	148	b'eLuCHPahG223DJLSiZx2izOo3WI82m4ZAnE02kYaCrE02h4bGvFkTKV4AlVTdgAM2Bmv'	0.03516627475619316	0.053304314613342285	0.043277256190776825	0.01591647	0.00561098	0.0167498	0.42852277	0.7154	0.44816118	0.05191704134146372	0.05664068957169851	0.06324960788091023	0.050249413	0.056109805
-1	-1	-1	-1	589.0	0.0	0.0	2.109375	0.0	1.0	37.109375	0.875	0.015625	0.015625	0.015625	3.40625	0.375	1.0625	0.125	0.140625	ICAM555_ROS488_VECad647_placa15__Plate_D_p00_0_C03f04d0.TIF	ICAM555_ROS488_VECad647_placa15__Plate_D_p00_0_C03f04d2.TIF	ICAM555_ROS488_VECad647_placa15__Plate_D_p00_0_C03f04d1.TIF	ICAM555_ROS488_VECad647_placa15__Plate_D_p00_0_C03f04d3.TIF	0	0	0	0	149	1	1536	1536	1536	1536	149	b'eLuCHPahG223DJLSiZx2izOo3WIy2m4ZAnE02kYaCrE02h4bGvFkTKV4AlVTdgAX/Bmz'	0.029860787093639374	0.05891529470682144	0.03349960595369339	0.015083134	0.0056109764	0.02038863	0.42852277	0.7154	0.44816118	0.049337546030680336	0.06316954394181569	0.05843810240427653	0.04494392	0.061720785
-1	-1	-1	-1	794.0	0.0	0.0	2.109375	0.0	1.0	35.09375	0.890625	0.015625	0.015625	0.015625	4.171875	0.375	1.03125	0.125	0.140625	ICAM555_ROS488_VECad647_placa15__Plate_D_p00_0_C03f05d0.TIF	ICAM555_ROS488_VECad647_placa15__Plate_D_p00_0_C03f05d2.TIF	ICAM555_ROS488_VECad647_placa15__Plate_D_p00_0_C03f05d1.TIF	ICAM555_ROS488_VECad647_placa15__Plate_D_p00_0_C03f05d3.TIF	0	0	0	0	150	1	1536	1536	1536	1536	150	b'eLuCHPahG223DJLSiZx2izOo3WI62m4ZAnE02kYaCrE02h4bGvFkTKV4AlVTdgAjIBm3'	0.034332942217588425	0.05049882456660271	0.04411058872938156	0.010610979	0.00280549	0.015083142	0.42852277	0.7154	0.44816118	0.04515765607357025	0.05549386143684387	0.06136457125345866	0.04494392	0.056109805
-1	-1	-1	-1	959.0	0.0	0.0	2.328125	0.0	1.125	41.03125	0.890625	0.015625	0.015625	0.015625	4.3125	0.375	1.078125	0.125	0.15625	ICAM555_ROS488_VECad647_placa15__Plate_D_p00_0_C03f06d0.TIF	ICAM555_ROS488_VECad647_placa15__Plate_D_p00_0_C03f06d2.TIF	ICAM555_ROS488_VECad647_placa15__Plate_D_p00_0_C03f06d1.TIF	ICAM555_ROS488_VECad647_placa15__Plate_D_p00_0_C03f06d3.TIF	0	0	0	0	151	1	1536	1536	1536	1536	151	b'eLuCHPahG223DJLSiZx2i/Nou2WoxNFoG2koxNJoe2xoxJMxleIJVE3ZAQAuRBm7'	0.04047176241874695	0.053304314613342285	0.04941608011722565	0.010610983	0.00280549	0.010610983	0.42852277	0.7154	0.44816118	0.05216182768344879	0.05873233576615652	0.06301659345626831	0.051082745	0.058915295
-1	-1	-1	-1	1116.0	0.0	0.0	2.140625	0.0	1.125	42.140625	0.890625	0.015625	0.015625	0.015625	4.5	0.390625	1.0625	0.140625	0.140625	ICAM555_ROS488_VECad647_placa15__Plate_D_p00_0_C03f07d0.TIF	ICAM555_ROS488_VECad647_placa15__Plate_D_p00_0_C03f07d2.TIF	ICAM555_ROS488_VECad647_placa15__Plate_D_p00_0_C03f07d1.TIF	ICAM555_ROS488_VECad647_placa15__Plate_D_p00_0_C03f07d3.TIF	0	0	0	0	152	1	1536	1536	1536	1536	152	b'eLuCHPahG223DJLSiZx2izOo3WI+2m4ZAnE02kYaCrE02h4bGvFkTKV4AlVTdgA5aBm/'	0.04047176241874695	0.05049882456660271	0.05024941265583038	0.010610983	0.00561098	0.011444315	0.42852277	0.7154	0.44816118	0.05349209407965342	0.05543599526087443	0.06623065968354543	0.051082745	0.056109805
-1	-1	-1	-1	1168.0	0.0	0.0	2.078125	0.0	1.0	37.5625	0.890625	0.015625	0.015625	0.015625	4.265625	0.421875	1.0625	0.125	0.140625	ICAM555_ROS488_VECad647_placa15__Plate_D_p00_0_C03f08d0.TIF	ICAM555_ROS488_VECad647_placa15__Plate_D_p00_0_C03f08d2.TIF	ICAM555_ROS488_VECad647_placa15__Plate_D_p00_0_C03f08d1.TIF	ICAM555_ROS488_VECad647_placa15__Plate_D_p00_0_C03f08d3.TIF	0	0	0	0	153	1	1536	1536	1536	1536	153	b'eLuCHPahG223DJLSiZx2izOo3WIx2m4ZAnE02kYaCrE02h4bGvFkTKV4AlVTdgBEjBnD'	0.03963842988014221	0.05049882456660271	0.053888238966464996	0.00977765	0.00561098	0.014249802	0.42852277	0.7154	0.44816118	0.05114388465881348	0.05606094499429067	0.0685953547557195	0.050249413	0.056109805
-1	-1	-1	-1	1045.0	0.0	0.0	2.203125	0.0	1.0625	36.140625	0.890625	0.015625	0.015625	0.015625	4.0625	0.421875	1.0625	0.125	0.140625	ICAM555_ROS488_VECad647_placa15__Plate_D_p00_0_C03f09d0.TIF	ICAM555_ROS488_VECad647_placa15__Plate_D_p00_0_C03f09d2.TIF	ICAM555_ROS488_VECad647_placa15__Plate_D_p00_0_C03f09d1.TIF	ICAM555_ROS488_VECad647_placa15__Plate_D_p00_0_C03f09d3.TIF	0	0	0	0	154	1	1536	1536	1536	1536	154	b'eLuCHPahG223DJLSiZx2izOo3WI52m4ZAnE02kYaCrE02h4bGvFkTKV4AlVTdgBPsBnH'	0.03516627475619316	0.053304314613342285	0.05472157150506973	0.0078054927	0.00561098	0.014249802	0.42852277	0.7154	0.44816118	0.04419987897078196	0.058725704749425255	0.07071992258230846	0.0413051	0.058915295
-1	-1	-1	-1	1158.0	0.0	0.0	2.09375	0.0	1.0625	37.578125	0.875	0.015625	0.015625	0.015625	4.03125	0.421875	1.125	0.140625	0.140625	ICAM555_ROS488_VECad647_placa15__Plate_D_p00_0_C03f10d0.TIF	ICAM555_ROS488_VECad647_placa15__Plate_D_p00_0_C03f10d2.TIF	ICAM555_ROS488_VECad647_placa15__Plate_D_p00_0_C03f10d1.TIF	ICAM555_ROS488_VECad647_placa15__Plate_D_p00_0_C03f10d3.TIF	0	0	0	0	155	1	1536	1536	1536	1536	155	b'eLuCHPahG223DJLSiZx2izOw3WI4OgQxFOJotI00FGJptD02NOLJmErxBKqm7AD2hRmn'	0.034332942217588425	0.04769333451986313	0.05024941265583038	0.0069721565	0.00561098	0.014249802	0.42852277	0.7154	0.44816118	0.042641863226890564	0.052521879474322	0.06955242653687795	0.040471762	0.053304315
-1	-1	-1	-1	891.0	0.0	0.0	2.1875	0.0	1.15625	36.59375	0.90625	0.015625	0.015625	0.015625	4.234375	0.421875	1.046875	0.125	0.140625	ICAM555_ROS488_VECad647_placa15__Plate_D_p00_0_C03f11d0.TIF	ICAM555_ROS488_VECad647_placa15__Plate_D_p00_0_C03f11d2.TIF	ICAM555_ROS488_VECad647_placa15__Plate_D_p00_0_C03f11d1.TIF	ICAM555_ROS488_VECad647_placa15__Plate_D_p00_0_C03f11d3.TIF	0	0	0	0	156	1	1536	1536	1536	1536	156	b'eLuCHPahG223DJLSiZx2izOw3WJoONpuGQJxNNpGGgqxNNoeGxrxZEyleAJVU3YAAbgZqw=='	0.03516627475619316	0.053304314613342285	0.04941608011722565	0.010610979	0.00561098	0.012277648	0.42852277	0.7154	0.44816118	0.04717215895652771	0.056611413757006325	0.06495697796344757	0.045777254	0.056109805
-1	-1	-1	-1	1138.0	0.0	0.0	2.265625	0.0	1.140625	40.109375	0.859375	0.015625	0.015625	0.015625	4.265625	0.375	1.046875	0.125	0.140625	ICAM555_ROS488_VECad647_placa15__Plate_D_p00_0_C04f00d0.TIF	ICAM555_ROS488_VECad647_placa15__Plate_D_p00_0_C04f00d2.TIF	ICAM555_ROS488_VECad647_placa15__Plate_D_p00_0_C04f00d1.TIF	ICAM555_ROS488_VECad647_placa15__Plate_D_p00_0_C04f00d3.TIF	0	0	0	0	157	1	1536	1536	1536	1536	157	b'eLuCHPahG223DJLSiZx2i7OByegQxNCIo9E20lCIpdH22NCIJ2MqxROomrIDAPaNGac='	0.0359996072947979	0.04769333451986313	0.04411058872938156	0.010610979	0.00561098	0.010610975	0.42852277	0.7154	0.44816118	0.04853241145610809	0.054156978925069175	0.056414286295572914	0.045777254	0.053304315
-1	-1	-1	-1	873.0	0.0	0.0	2.25	0.0	1.109375	36.921875	0.875	0.03125	0.015625	0.015625	4.21875	0.375	1.03125	0.140625	0.140625	ICAM555_ROS488_VECad647_placa15__Plate_D_p00_0_C04f01d0.TIF	ICAM555_ROS488_VECad647_placa15__Plate_D_p00_0_C04f01d2.TIF	ICAM555_ROS488_VECad647_placa15__Plate_D_p00_0_C04f01d1.TIF	ICAM555_ROS488_VECad647_placa15__Plate_D_p00_0_C04f01d3.TIF	0	0	0	0	158	1	1536	1536	1536	1536	158	b'eLuCHPahG223DJLSiZx2i7OBSZqB4Wi7ZQjE0WgbaSjE0mh7bGjEkzGV4glUTdkBAAHAGas='	0.0359996072947979	0.04769333451986313	0.0449439212679863	0.010610983	0.00561098	0.010610983	0.42852277	0.7154	0.44816118	0.04784012337525686	0.052800700068473816	0.05842861533164978	0.045777254	0.053304315
-1	-1	-1	-1	485.0	0.0	0.0	2.171875	0.0	0.984375	32.25	0.90625	0.015625	0.015625	0.015625	3.109375	0.421875	1.03125	0.140625	0.1875	ICAM555_ROS488_VECad647_placa15__Plate_D_p00_0_C04f02d0.TIF	ICAM555_ROS488_VECad647_placa15__Plate_D_p00_0_C04f02d2.TIF	ICAM555_ROS488_VECad647_placa15__Plate_D_p00_0_C04f02d1.TIF	ICAM555_ROS488_VECad647_placa15__Plate_D_p00_0_C04f02d3.TIF	0	0	0	0	159	1	1536	1536	1536	1536	159	b'eLuCHPahG223DJLSiZx2i7OBSZqB0Wi7ZQjE0WgbaSjE0mh7bGjEkzGV4glUTdkBAAzkGa8='	0.024555295705795288	0.05049882456660271	0.032666273415088654	0.010610981	0.00280549	0.011444312	0.42852277	0.7154	0.44816118	0.04145340621471405	0.05385670562585195	0.04854749143123627	0.034332942	0.053304315
-1	-1	-1	-1	625.0	0.0	0.0	2.078125	0.0	0.96875	28.65625	0.9375	0.03125	0.015625	0.015625	3.8125	0.359375	1.015625	0.125	0.140625	ICAM555_ROS488_VECad647_placa15__Plate_D_p00_0_C04f03d0.TIF	ICAM555_ROS488_VECad647_placa15__Plate_D_p00_0_C04f03d2.TIF	ICAM555_ROS488_VECad647_placa15__Plate_D_p00_0_C04f03d1.TIF	ICAM555_ROS488_VECad647_placa15__Plate_D_p00_0_C04f03d3.TIF	0	0	0	0	160	1	1536	1536	1536	1536	160	b'eLuCHPahG223DJLSiZx2i7OBCSirjLZbBn8cjbaRhkIsjbbHhkY8GVMpnkDVlB0AGAgZsw=='	0.028194118291139603	0.05049882456660271	0.032666273415088654	0.01591647	0.00561098	0.015916474	0.42852277	0.7154	0.44816118	0.0467815101146698	0.05457356572151184	0.05174583693345388	0.0413051	0.053304315
-1	-1	-1	-1	600.0	0.0	0.0	2.3125	0.0	1.015625	37.46875	0.9375	0.015625	0.03125	0.015625	3.765625	0.390625	1.0625	0.125	0.15625	ICAM555_ROS488_VECad647_placa15__Plate_D_p00_0_C04f04d0.TIF	ICAM555_ROS488_VECad647_placa15__Plate_D_p00_0_C04f04d2.TIF	ICAM555_ROS488_VECad647_placa15__Plate_D_p00_0_C04f04d1.TIF	ICAM555_ROS488_VECad647_placa15__Plate_D_p00_0_C04f04d3.TIF	0	0	0	0	161	1	1536	1536	1536	1536	161	b'eLuCHPahG223DJLSiZx2i7OBSZqByWi7ZQjE0WgbaSjE0mh7bGjEkzGV4glUTdkBACMsGbc='	0.029027452692389488	0.05610980466008186	0.032666273415088654	0.01311098	0.00280549	0.0167498	0.42852277	0.7154	0.44816118	0.04596917827924093	0.05895052353541056	0.052192906538645424	0.0413051	0.058915295
-1	-1	-1	-1	957.0	0.0	0.0	2.109375	0.0	0.96875	34.8125	0.890625	0.015625	0.015625	0.0	4.3125	0.390625	1.046875	0.125	0.140625	ICAM555_ROS488_VECad647_placa15__Plate_D_p00_0_C04f05d0.TIF	ICAM555_ROS488_VECad647_placa15__Plate_D_p00_0_C04f05d2.TIF	ICAM555_ROS488_VECad647_placa15__Plate_D_p00_0_C04f05d1.TIF	ICAM555_ROS488_VECad647_placa15__Plate_D_p00_0_C04f05d3.TIF	0	0	0	0	162	1	1536	1536	1536	1536	162	b'eLuCHPahG223DJLSiZx2i7OBSZqB6Wi7ZQjE0WgbaSjE0mh7bGjEkzGV4glUTdkBAC5QGbs='	0.03516627475619316	0.05049882456660271	0.043277256190776825	0.008944314	0.00561098	0.00977765	0.42852277	0.7154	0.44816118	0.0447122206290563	0.055287922422091164	0.052693188190460205	0.04494392	0.053304315
-1	-1	-1	-1	935.0	0.0	0.0	2.109375	0.0	1.0	38.703125	0.90625	0.015625	0.0	0.0	4.328125	0.359375	1.0	0.140625	0.140625	ICAM555_ROS488_VECad647_placa15__Plate_D_p00_0_C04f06d0.TIF	ICAM555_ROS488_VECad647_placa15__Plate_D_p00_0_C04f06d2.TIF	ICAM555_ROS488_VECad647_placa15__Plate_D_p00_0_C04f06d1.TIF	ICAM555_ROS488_VECad647_placa15__Plate_D_p00_0_C04f06d3.TIF	0	0	0	0	163	1	1536	1536	1536	1536	163	b'eLuCHPahG223DJLSiZx2i7OByWi7ZWjE0WgbaSjE0mh7bGjEkzGV4glUTdkBADl0Gb8='	0.04047176241874695	0.05610980466008186	0.04858274757862091	0.010610983	0.00280549	0.010610975	0.42852277	0.7154	0.44816118	0.05230925977230072	0.06066416700681051	0.059161365032196045	0.051082745	0.061720785
-1	-1	-1	-1	1116.0	0.0	0.0	2.140625	0.0	1.0	39.5625	0.890625	0.015625	0.015625	0.015625	4.25	0.375	1.015625	0.125	0.140625	ICAM555_ROS488_VECad647_placa15__Plate_D_p00_0_C04f07d0.TIF	ICAM555_ROS488_VECad647_placa15__Plate_D_p00_0_C04f07d2.TIF	ICAM555_ROS488_VECad647_placa15__Plate_D_p00_0_C04f07d1.TIF	ICAM555_ROS488_VECad647_placa15__Plate_D_p00_0_C04f07d3.TIF	0	0	0	0	164	1	1536	1536	1536	1536	164	b'eLuCHPahG223DJLSiZx2i7OBSZqB+Wi7ZQjE0WgbaSjE0mh7bGjEkzGV4glUTdkBAESYGcM='	0.0449439212679863	0.053304314613342285	0.053888238966464996	0.010610979	0.00561098	0.012277648	0.42852277	0.7154	0.44816118	0.05560111006100973	0.05796041587988535	0.06861417492230733	0.052749414	0.056109805
-1	-1	-1	-1	972.0	0.0	0.0	2.125	0.0	0.9375	37.1875	0.875	0.03125	0.015625	0.015625	4.265625	0.390625	1.015625	0.125	0.140625	ICAM555_ROS488_VECad647_placa15__Plate_D_p00_0_C04f08d0.TIF	ICAM555_ROS488_VECad647_placa15__Plate_D_p00_0_C04f08d2.TIF	ICAM555_ROS488_VECad647_placa15__Plate_D_p00_0_C04f08d1.TIF	ICAM555_ROS488_VECad647_placa15__Plate_D_p00_0_C04f08d3.TIF	0	0	0	0	165	1	1536	1536	1536	1536	165	b'eLuCHPahG223DJLSiZx2i7OBSZqBxWi7ZQjE0WgbaSjE0mh7bGjEkzGV4glUTdkBAE+8Gcc='	0.04047176241874695	0.053304314613342285	0.05555490404367447	0.010610983	0.00561098	0.010610975	0.42852277	0.7154	0.44816118	0.05271216233571371	0.056822786728541054	0.06826619803905487	0.051082745	0.056109805
-1	-1	-1	-1	860.0	0.0	0.0	2.125	0.0	0.96875	38.1875	0.890625	0.015625	0.015625	0.015625	4.390625	0.390625	1.0	0.140625	0.140625	ICAM555_ROS488_VECad647_placa15__Plate_D_p00_0_C04f09d0.TIF	ICAM555_ROS488_VECad647_placa15__Plate_D_p00_0_C04f09d2.TIF	ICAM555_ROS488_VECad647_placa15__Plate_D_p00_0_C04f09d1.TIF	ICAM555_ROS488_VECad647_placa15__Plate_D_p00_0_C04f09d3.TIF	0	0	0	0	166	1	1536	1536	1536	1536	166	b'eLuCHPahG223DJLSiZx2i7OBCaj5OdpuGfxxNNpGGgqxNNoeGxrxZEyleAJVU3YAWuAZyw=='	0.0359996072947979	0.05049882456660271	0.04941608011722565	0.0097776465	0.00561098	0.010610983	0.42852277	0.7154	0.44816118	0.045994341373443604	0.0561416894197464	0.060963193575541176	0.045777254	0.056109805
-1	-1	-1	-1	800.0	0.0	0.0	2.140625	0.0	0.984375	41.46875	0.859375	0.015625	0.015625	0.015625	4.421875	0.375	1.0	0.125	0.15625	ICAM555_ROS488_VECad647_placa15__Plate_D_p00_0_C04f10d0.TIF	ICAM555_ROS488_VECad647_placa15__Plate_D_p00_0_C04f10d2.TIF	ICAM555_ROS488_VECad647_placa15__Plate_D_p00_0_C04f10d1.TIF	ICAM555_ROS488_VECad647_placa15__Plate_D_p00_0_C04f10d3.TIF	0	0	0	0	167	1	1536	1536	1536	1536	167	b'eLuCHPahG223DJLSiZx2i7OBSZrh6BDEUIij0TbSUIil0fbY0IgnYyrFE6iasgMAAcQZqw=='	0.034332942217588425	0.05049882456660271	0.04858274757862091	0.0078054927	0.00561098	0.010610983	0.42852277	0.7154	0.44816118	0.0430177648862203	0.05645639697710673	0.05888398985068003	0.0413051	0.056109805
-1	-1	-1	-1	568.0	0.0	0.0	2.125	0.0	1.0	37.109375	0.859375	0.015625	0.015625	0.0	3.328125	0.375	1.109375	0.140625	0.140625	ICAM555_ROS488_VECad647_placa15__Plate_D_p00_0_C04f11d0.TIF	ICAM555_ROS488_VECad647_placa15__Plate_D_p00_0_C04f11d2.TIF	ICAM555_ROS488_VECad647_placa15__Plate_D_p00_0_C04f11d1.TIF	ICAM555_ROS488_VECad647_placa15__Plate_D_p00_0_C04f11d3.TIF	0	0	0	0	168	1	1536	1536	1536	1536	168	b'eLuCHPahG223DJLSiZx2i7OBSZqh4Wi7ZQjE0WgbaSjE0mh7bGjEkzGV4glUTdkBAAzoGa8='	0.029860787093639374	0.05610980466008186	0.03797176480293274	0.01144431	0.00561098	0.01591647	0.42852277	0.7154	0.44816118	0.045264676213264465	0.06239333748817444	0.0560339093208313	0.040471762	0.061720785
-1	-1	-1	-1	879.0	0.0	0.0	2.09375	0.0	1.0	30.796875	0.859375	0.015625	0.0	0.0	4.0	0.390625	1.03125	0.15625	0.15625	ICAM555_ROS488_VECad647_placa15__Plate_D_p00_0_C05f00d0.TIF	ICAM555_ROS488_VECad647_placa15__Plate_D_p00_0_C05f00d2.TIF	ICAM555_ROS488_VECad647_placa15__Plate_D_p00_0_C05f00d1.TIF	ICAM555_ROS488_VECad647_placa15__Plate_D_p00_0_C05f00d3.TIF	0	0	0	0	169	1	1536	1536	1536	1536	169	b'eLuCHPahG223DJLSiZx2i7OB6egQxNCIo9E20lCIpdH22NCIJ2MqxROomrIDAAHMGas='	0.03349960595369339	0.04769333451986313	0.03349960595369339	0.011444312	0.00561098	0.010610983	0.42852277	0.7154	0.44816118	0.04385999341805776	0.053593133886655174	0.04654332995414734	0.0413051	0.053304315
-1	-1	-1	-1	1066.0	0.0	0.0	2.109375	0.0	0.953125	37.125	0.890625	0.015625	0.015625	0.015625	4.234375	0.40625	1.0	0.125	0.125	ICAM555_ROS488_VECad647_placa15__Plate_D_p00_0_C05f01d0.TIF	ICAM555_ROS488_VECad647_placa15__Plate_D_p00_0_C05f01d2.TIF	ICAM555_ROS488_VECad647_placa15__Plate_D_p00_0_C05f01d1.TIF	ICAM555_ROS488_VECad647_placa15__Plate_D_p00_0_C05f01d3.TIF	0	0	0	0	170	1	1536	1536	1536	1536	170	b'eLuCHPahG223DJLSiZx2i7OBaZqB4Wi7ZQjE0WgbaSjE0mh7bGjEkzGV4glUTdkBAAzwGa8='	0.03516627475619316	0.05049882456660271	0.043277256190776825	0.008944314	0.00561098	0.00977765	0.42852277	0.7154	0.44816118	0.04530674715836843	0.054699753721555076	0.052754426995913185	0.04494392	0.053304315
-1	-1	-1	-1	794.0	0.0	0.0	2.15625	0.0	0.953125	38.359375	0.953125	0.015625	0.015625	0.015625	4.109375	0.359375	1.015625	0.125	0.140625	ICAM555_ROS488_VECad647_placa15__Plate_D_p00_0_C05f02d0.TIF	ICAM555_ROS488_VECad647_placa15__Plate_D_p00_0_C05f02d2.TIF	ICAM555_ROS488_VECad647_placa15__Plate_D_p00_0_C05f02d1.TIF	ICAM555_ROS488_VECad647_placa15__Plate_D_p00_0_C05f02d3.TIF	0	0	0	0	171	1	1536	1536	1536	1536	171	b'eLuCHPahG223DJLSiZx2i7OBaZqB0Wi7ZQjE0WgbaSjE0mh7bGjEkzGV4glUTdkBABgUGbM='	0.03516627475619316	0.05049882456660271	0.03797176480293274	0.012277648	0.00561098	0.010610983	0.42852277	0.7154	0.44816118	0.05055148899555206	0.05498403310775757	0.04947985212008158	0.04661059	0.053304315
-1	-1	-1	-1	738.0	0.0	0.0	2.09375	0.0	0.96875	37.453125	0.90625	0.015625	0.015625	0.015625	3.84375	0.40625	0.984375	0.140625	0.125	ICAM555_ROS488_VECad647_placa15__Plate_D_p00_0_C05f03d0.TIF	ICAM555_ROS488_VECad647_placa15__Plate_D_p00_0_C05f03d2.TIF	ICAM555_ROS488_VECad647_placa15__Plate_D_p00_0_C05f03d1.TIF	ICAM555_ROS488_VECad647_placa15__Plate_D_p00_0_C05f03d3.TIF	0	0	0	0	172	1	1536	1536	1536	1536	172	b'eLuCHPahG223DJLSiZx2i7OBKSirjLZbBn8cjbaRhkIsjbbHhkY8GVMpnkDVlB0AIzgZtw=='	0.029860787093639374	0.04769333451986313	0.029027452692389488	0.016749803	0.00561098	0.014249809	0.42852277	0.7154	0.44816118	0.04988278945287069	0.054576282699902855	0.047540679574012756	0.04661059	0.053304315
-1	-1	-1	-1	667.0	0.0	0.0	2.171875	0.0	0.984375	32.15625	0.875	0.015625	0.015625	0.015625	3.390625	0.359375	1.0625	0.140625	0.140625	ICAM555_ROS488_VECad647_placa15__Plate_D_p00_0_C05f04d0.TIF	ICAM555_ROS488_VECad647_placa15__Plate_D_p00_0_C05f04d2.TIF	ICAM555_ROS488_VECad647_placa15__Plate_D_p00_0_C05f04d1.TIF	ICAM555_ROS488_VECad647_placa15__Plate_D_p00_0_C05f04d3.TIF	0	0	0	0	173	1	1536	1536	1536	1536	173	b'eLuCHPahG223DJLSiZx2i7OBaZqByWi7ZQjE0WgbaSjE0mh7bGjEkzGV4glUTdkBAC5cGbs='	0.029027452692389488	0.053304314613342285	0.029027452692389488	0.01311098	0.00280549	0.015083142	0.42852277	0.7154	0.44816118	0.046472777922948204	0.058524712920188904	0.04829011857509613	0.0413051	0.058915295
-1	-1	-1	-1	797.0	0.0	0.0	2.09375	0.0	1.03125	32.3125	0.875	0.015625	0.015625	0.0	3.765625	0.359375	1.015625	0.125	0.140625	ICAM555_ROS488_VECad647_placa15__Plate_D_p00_0_C05f05d0.TIF	ICAM555_ROS488_VECad647_placa15__Plate_D_p00_0_C05f05d2.TIF	ICAM555_ROS488_VECad647_placa15__Plate_D_p00_0_C05f05d1.TIF	ICAM555_ROS488_VECad647_placa15__Plate_D_p00_0_C05f05d3.TIF	0	0	0	0	174	1	1536	1536	1536	1536	174	b'eLuCHPahG223DJLSiZx2i7OBaZqB6Wi7ZQjE0WgbaSjE0mh7bGjEkzGV4glUTdkBADmAGb8='	0.029027452692389488	0.05049882456660271	0.029027452692389488	0.011444312	0.00561098	0.011444315	0.42852277	0.7154	0.44816118	0.040380313992500305	0.05464536448319753	0.044792354106903076	0.03963843	0.053304315
-1	-1	-1	-1	845.0	0.0	0.0	2.125	0.0	0.96875	37.78125	0.859375	0.015625	0.015625	0.015625	4.171875	0.40625	1.03125	0.125	0.140625	ICAM555_ROS488_VECad647_placa15__Plate_D_p00_0_C05f06d0.TIF	ICAM555_ROS488_VECad647_placa15__Plate_D_p00_0_C05f06d2.TIF	ICAM555_ROS488_VECad647_placa15__Plate_D_p00_0_C05f06d1.TIF	ICAM555_ROS488_VECad647_placa15__Plate_D_p00_0_C05f06d3.TIF	0	0	0	0	175	1	1536	1536	1536	1536	175	b'eLuCHPahG223DJLSiZx2i7OB6Wi7ZWjE0WgbaSjE0mh7bGjEkzGV4glUTdkBAESkGcM='	0.03963842988014221	0.04769333451986313	0.038805097341537476	0.011444315	0.00280549	0.008944318	0.42852277	0.7154	0.44816118	0.04958204925060272	0.052979414661725364	0.047569612661997475	0.050249413	0.053304315
-1	-1	-1	-1	1017.0	0.0	0.0	2.171875	0.0	0.984375	40.875	0.859375	0.015625	0.0	0.0	4.390625	0.375	1.0	0.140625	0.140625	ICAM555_ROS488_VECad647_placa15__Plate_D_p00_0_C05f07d0.TIF	ICAM555_ROS488_VECad647_placa15__Plate_D_p00_0_C05f07d2.TIF	ICAM555_ROS488_VECad647_placa15__Plate_D_p00_0_C05f07d1.TIF	ICAM555_ROS488_VECad647_placa15__Plate_D_p00_0_C05f07d3.TIF	0	0	0	0	176	1	1536	1536	1536	1536	176	b'eLuCHPahG223DJLSiZx2i7OBaZqB+Wi7ZQjE0WgbaSjE0mh7bGjEkzGV4glUTdkBAE/IGcc='	0.04047176241874695	0.04769333451986313	0.03963842988014221	0.010610983	0.00561098	0.008944318	0.42852277	0.7154	0.44816118	0.05145954589049021	0.054237961769104004	0.049927776058514915	0.051082745	0.053304315
-1	-1	-1	-1	1090.0	0.0	0.0	2.15625	0.0	0.96875	38.078125	0.890625	0.015625	0.015625	0.015625	4.25	0.421875	1.0	0.125	0.109375	ICAM555_ROS488_VECad647_placa15__Plate_D_p00_0_C05f08d0.TIF	ICAM555_ROS488_VECad647_placa15__Plate_D_p00_0_C05f08d2.TIF	ICAM555_ROS488_VECad647_placa15__Plate_D_p00_0_C05f08d1.TIF	ICAM555_ROS488_VECad647_placa15__Plate_D_p00_0_C05f08d3.TIF	0	0	0	0	177	1	1536	1536	1536	1536	177	b'eLuCHPahG223DJLSiZx2i7OBaZqBxWi7ZQjE0WgbaSjE0mh7bGjEkzGV4glUTdkBAFrsGcs='	0.03963842988014221	0.05049882456660271	0.043277256190776825	0.010610983	0.00561098	0.010610975	0.42852277	0.7154	0.44816118	0.05121263861656189	0.05687691271305084	0.054733638962109886	0.050249413	0.056109805
-1	-1	-1	-1	912.0	0.0	0.0	2.109375	0.0	0.96875	37.40625	0.859375	0.015625	0.015625	0.015625	4.171875	0.40625	1.078125	0.140625	0.15625	ICAM555_ROS488_VECad647_placa15__Plate_D_p00_0_C05f09d0.TIF	ICAM555_ROS488_VECad647_placa15__Plate_D_p00_0_C05f09d2.TIF	ICAM555_ROS488_VECad647_placa15__Plate_D_p00_0_C05f09d1.TIF	ICAM555_ROS488_VECad647_placa15__Plate_D_p00_0_C05f09d3.TIF	0	0	0	0	178	1	1536	1536	1536	1536	178	b'eLuCHPahG223DJLSiZx2i7OBKaj5OdpuGfxxNNpGGgqxNNoeGxrxZEyleAJVU3YAZhAZzw=='	0.03516627475619316	0.05049882456660271	0.03963842988014221	0.0097776465	0.00561098	0.00977765	0.42852277	0.7154	0.44816118	0.04526883363723755	0.05526064336299896	0.05138351023197174	0.04494392	0.053304315
-1	-1	-1	-1	1080.0	0.0	0.0	2.09375	0.0	0.96875	40.046875	0.890625	0.015625	0.015625	0.015625	4.171875	0.390625	0.984375	0.125	0.140625	ICAM555_ROS488_VECad647_placa15__Plate_D_p00_0_C05f10d0.TIF	ICAM555_ROS488_VECad647_placa15__Plate_D_p00_0_C05f10d2.TIF	ICAM555_ROS488_VECad647_placa15__Plate_D_p00_0_C05f10d1.TIF	ICAM555_ROS488_VECad647_placa15__Plate_D_p00_0_C05f10d3.TIF	0	0	0	0	179	1	1536	1536	1536	1536	179	b'eLuCHPahG223DJLSiZx2i7OBaZrh6BDEUIij0TbSUIil0fbY0IgnYyrFE6iasgMADPQZrw=='	0.034332942217588425	0.05049882456660271	0.04411058872938156	0.006138824	0.00561098	0.00977765	0.42852277	0.7154	0.44816118	0.039785576363404594	0.05726596713066101	0.05478781461715698	0.03963843	0.056109805
-1	-1	-1	-1	860.0	0.0	0.0	2.140625	0.0	0.96875	36.78125	0.890625	0.015625	0.015625	0.015625	4.1875	0.375	1.0	0.125	0.125	ICAM555_ROS488_VECad647_placa15__Plate_D_p00_0_C05f11d0.TIF	ICAM555_ROS488_VECad647_placa15__Plate_D_p00_0_C05f11d2.TIF	ICAM555_ROS488_VECad647_placa15__Plate_D_p00_0_C05f11d1.TIF	ICAM555_ROS488_VECad647_placa15__Plate_D_p00_0_C05f11d3.TIF	0	0	0	0	180	1	1536	1536	1536	1536	180	b'eLuCHPahG223DJLSiZx2i7OBaZqh4Wi7ZQjE0WgbaSjE0mh7bGjEkzGV4glUTdkBABgYGbM='	0.03516627475619316	0.05049882456660271	0.03963842988014221	0.010610983	0.00561098	0.010610983	0.42852277	0.7154	0.44816118	0.04763205349445343	0.05689994990825653	0.051707675059636436	0.045777254	0.056109805
-1	-1	-1	-1	848.0	0.0	0.0	2.125	0.0	0.984375	43.09375	0.859375	0.015625	0.015625	0.015625	4.078125	0.34375	0.96875	0.125	0.140625	ICAM555_ROS488_VECad647_placa15__Plate_D_p00_0_C06f00d0.TIF	ICAM555_ROS488_VECad647_placa15__Plate_D_p00_0_C06f00d2.TIF	ICAM555_ROS488_VECad647_placa15__Plate_D_p00_0_C06f00d1.TIF	ICAM555_ROS488_VECad647_placa15__Plate_D_p00_0_C06f00d3.TIF	0	0	0	0	181	1	1536	1536	1536	1536	181	b'eLuCHPahG223DJLSiZx2i7OB2egQxNCIo9E20lCIpdH22NCIJ2MqxROomrIDAAz8Ga8='	0.03516627475619316	0.04769333451986313	0.04941608011722565	0.008944314	0.00280549	0.010610983	0.42852277	0.7154	0.44816118	0.04499376813570658	0.051601484417915344	0.061784639954566956	0.04494392	0.050498825
-1	-1	-1	-1	878.0	0.0	0.0	2.109375	0.0	0.96875	40.015625	0.84375	0.015625	0.015625	0.015625	3.84375	0.359375	0.96875	0.125	0.140625	ICAM555_ROS488_VECad647_placa15__Plate_D_p00_0_C06f01d0.TIF	ICAM555_ROS488_VECad647_placa15__Plate_D_p00_0_C06f01d2.TIF	ICAM555_ROS488_VECad647_placa15__Plate_D_p00_0_C06f01d1.TIF	ICAM555_ROS488_VECad647_placa15__Plate_D_p00_0_C06f01d3.TIF	0	0	0	0	182	1	1536	1536	1536	1536	182	b'eLuCHPahG223DJLSiZx2i7OBWZqB4Wi7ZQjE0WgbaSjE0mh7bGjEkzGV4glUTdkBABggGbM='	0.0359996072947979	0.04769333451986313	0.05024941265583038	0.0078054927	0.00280549	0.010610983	0.42852277	0.7154	0.44816118	0.04565358658631643	0.05170405407746633	0.06588424742221832	0.04494392	0.050498825
-1	-1	-1	-1	680.0	0.0	0.0	1.984375	0.0	0.9375	36.546875	0.859375	0.015625	0.015625	0.015625	3.9375	0.328125	0.953125	0.125	0.125	ICAM555_ROS488_VECad647_placa15__Plate_D_p00_0_C06f02d0.TIF	ICAM555_ROS488_VECad647_placa15__Plate_D_p00_0_C06f02d2.TIF	ICAM555_ROS488_VECad647_placa15__Plate_D_p00_0_C06f02d1.TIF	ICAM555_ROS488_VECad647_placa15__Plate_D_p00_0_C06f02d3.TIF	0	0	0	0	183	1	1536	1536	1536	1536	183	b'eLuCHPahG223DJLSiZx2i7OBWZqB0Wi7ZQjE0WgbaSjE0mh7bGjEkzGV4glUTdkBACNEGbc='	0.03516627475619316	0.04769333451986313	0.0449439212679863	0.011444315	0.00280549	0.011444315	0.42852277	0.7154	0.44816118	0.0494433989127477	0.05317631860574087	0.06120332578818003	0.04661059	0.053304315
-1	-1	-1	-1	732.0	0.0	0.0	2.0	0.0	0.9375	41.890625	0.84375	0.015625	0.015625	0.0	4.0625	0.34375	0.953125	0.125	0.125	ICAM555_ROS488_VECad647_placa15__Plate_D_p00_0_C06f03d0.TIF	ICAM555_ROS488_VECad647_placa15__Plate_D_p00_0_C06f03d2.TIF	ICAM555_ROS488_VECad647_placa15__Plate_D_p00_0_C06f03d1.TIF	ICAM555_ROS488_VECad647_placa15__Plate_D_p00_0_C06f03d3.TIF	0	0	0	0	184	1	1536	1536	1536	1536	184	b'eLuCHPahG223DJLSiZx2i7OBGSirjLZbBn8cjbaRhkIsjbbHhkY8GVMpnkDVlB0ALmgZuw=='	0.03963842988014221	0.04769333451986313	0.05024941265583038	0.011444315	0.00561098	0.015083134	0.42852277	0.7154	0.44816118	0.051862046122550964	0.053667351603507996	0.06738640367984772	0.051082745	0.053304315
-1	-1	-1	-1	638.0	0.0	0.0	2.03125	0.0	0.9375	41.328125	0.828125	0.015625	0.0	0.015625	3.75	0.359375	0.96875	0.109375	0.125	ICAM555_ROS488_VECad647_placa15__Plate_D_p00_0_C06f04d0.TIF	ICAM555_ROS488_VECad647_placa15__Plate_D_p00_0_C06f04d2.TIF	ICAM555_ROS488_VECad647_placa15__Plate_D_p00_0_C06f04d1.TIF	ICAM555_ROS488_VECad647_placa15__Plate_D_p00_0_C06f04d3.TIF	0	0	0	0	185	1	1536	1536	1536	1536	185	b'eLuCHPahG223DJLSiZx2i7OBWZqByWi7ZQjE0WgbaSjE0mh7bGjEkzGV4glUTdkBADmMGb8='	0.03516627475619316	0.053304314613342285	0.04411058872938156	0.011444315	0.00561098	0.015916467	0.42852277	0.7154	0.44816118	0.0499869187672933	0.05782501399517059	0.06314017375310262	0.04661059	0.058915295
-1	-1	-1	-1	876.0	0.0	0.0	2.0	0.0	0.9375	40.171875	0.859375	0.015625	0.015625	0.015625	4.046875	0.34375	0.96875	0.125	0.125	ICAM555_ROS488_VECad647_placa15__Plate_D_p00_0_C06f05d0.TIF	ICAM555_ROS488_VECad647_placa15__Plate_D_p00_0_C06f05d2.TIF	ICAM555_ROS488_VECad647_placa15__Plate_D_p00_0_C06f05d1.TIF	ICAM555_ROS488_VECad647_placa15__Plate_D_p00_0_C06f05d3.TIF	0	0	0	0	186	1	1536	1536	1536	1536	186	b'eLuCHPahG223DJLSiZx2i7OBWZqB6Wi7ZQjE0WgbaSjE0mh7bGjEkzGV4glUTdkBAESwGcM='	0.03516627475619316	0.05049882456660271	0.04858274757862091	0.0069721565	0.00280549	0.010610983	0.42852277	0.7154	0.44816118	0.042636399467786155	0.053387398521105446	0.06067601342995962	0.0413051	0.053304315
-1	-1	-1	-1	894.0	0.0	0.0	2.015625	0.0	0.9375	45.078125	0.859375	0.015625	0.015625	0.015625	4.171875	0.34375	0.96875	0.125	0.125	ICAM555_ROS488_VECad647_placa15__Plate_D_p00_0_C06f06d0.TIF	ICAM555_ROS488_VECad647_placa15__Plate_D_p00_0_C06f06d2.TIF	ICAM555_ROS488_VECad647_placa15__Plate_D_p00_0_C06f06d1.TIF	ICAM555_ROS488_VECad647_placa15__Plate_D_p00_0_C06f06d3.TIF	0	0	0	0	187	1	1536	1536	1536	1536	187	b'eLuCHPahG223DJLSiZx2i7OB2Wi7ZWjE0WgbaSjE0mh7bGjEkzGV4glUTdkBAE/UGcc='	0.03963842988014221	0.05049882456660271	0.04941608011722565	0.00697216	0.00280549	0.00977765	0.42852277	0.7154	0.44816118	0.04847875734170278	0.0534234344959259	0.06093062957127889	0.04661059	0.053304315
-1	-1	-1	-1	1044.0	0.0	0.0	2.03125	0.0	0.9375	41.34375	0.84375	0.015625	0.015625	0.015625	4.03125	0.328125	0.953125	0.125	0.125	ICAM555_ROS488_VECad647_placa15__Plate_D_p00_0_C06f07d0.TIF	ICAM555_ROS488_VECad647_placa15__Plate_D_p00_0_C06f07d2.TIF	ICAM555_ROS488_VECad647_placa15__Plate_D_p00_0_C06f07d1.TIF	ICAM555_ROS488_VECad647_placa15__Plate_D_p00_0_C06f07d3.TIF	0	0	0	0	188	1	1536	1536	1536	1536	188	b'eLuCHPahG223DJLSiZx2i7OBWZqB+Wi7ZQjE0WgbaSjE0mh7bGjEkzGV4glUTdkBAFr4Gcs='	0.04047176241874695	0.04769333451986313	0.053888238966464996	0.0097776465	0.00280549	0.010610983	0.42852277	0.7154	0.44816118	0.04934083422025045	0.053178091843922935	0.0652436117331187	0.04661059	0.053304315
-1	-1	-1	-1	1109.0	0.0	0.0	2.03125	0.0	0.921875	37.28125	0.859375	0.015625	0.015625	0.015625	4.046875	0.34375	0.96875	0.125	0.140625	ICAM555_ROS488_VECad647_placa15__Plate_D_p00_0_C06f08d0.TIF	ICAM555_ROS488_VECad647_placa15__Plate_D_p00_0_C06f08d2.TIF	ICAM555_ROS488_VECad647_placa15__Plate_D_p00_0_C06f08d1.TIF	ICAM555_ROS488_VECad647_placa15__Plate_D_p00_0_C06f08d3.TIF	0	0	0	0	189	1	1536	1536	1536	1536	189	b'eLuCHPahG223DJLSiZx2i7OBWZqBxWi7ZQjE0WgbaSjE0mh7bGjEkzGV4glUTdkBAGYcGc8='	0.04047176241874695	0.04769333451986313	0.05555490404367447	0.008944314	0.00561098	0.010610983	0.42852277	0.7154	0.44816118	0.050636147459348045	0.05359091858069102	0.0695893367131551	0.050249413	0.053304315
-1	-1	-1	-1	1127.0	0.0	0.0	2.03125	0.0	0.921875	34.265625	0.875	0.015625	0.015625	0.015625	3.671875	0.40625	0.953125	0.125	0.140625	ICAM555_ROS488_VECad647_placa15__Plate_D_p00_0_C06f09d0.TIF	ICAM555_ROS488_VECad647_placa15__Plate_D_p00_0_C06f09d2.TIF	ICAM555_ROS488_VECad647_placa15__Plate_D_p00_0_C06f09d1.TIF	ICAM555_ROS488_VECad647_placa15__Plate_D_p00_0_C06f09d3.TIF	0	0	0	0	190	1	1536	1536	1536	1536	190	b'eLuCHPahG223DJLSiZx2i7OBGaj5OdpuGfxxNNpGGgqxNNoeGxrxZEyleAJVU3YAcUAZ0w=='	0.0359996072947979	0.05049882456660271	0.05919373035430908	0.0078054927	0.00561098	0.015083134	0.42852277	0.7154	0.44816118	0.0465022474527359	0.05639845629533132	0.0782109797000885	0.04494392	0.056109805
-1	-1	-1	-1	1035.0	0.0	0.0	2.0	0.0	0.921875	34.65625	0.84375	0.015625	0.0	0.0	3.890625	0.34375	0.96875	0.125	0.125	ICAM555_ROS488_VECad647_placa15__Plate_D_p00_0_C06f10d0.TIF	ICAM555_ROS488_VECad647_placa15__Plate_D_p00_0_C06f10d2.TIF	ICAM555_ROS488_VECad647_placa15__Plate_D_p00_0_C06f10d1.TIF	ICAM555_ROS488_VECad647_placa15__Plate_D_p00_0_C06f10d3.TIF	0	0	0	0	191	1	1536	1536	1536	1536	191	b'eLuCHPahG223DJLSiZx2i7OBWZrh6BDEUIij0TbSUIil0fbY0IgnYyrFE6iasgMAGCQZsw=='	0.034332942217588425	0.04769333451986313	0.05555490404367447	0.00613882	0.00561098	0.010610983	0.42852277	0.7154	0.44816118	0.04141975939273834	0.05367141465346018	0.0708857278029124	0.040471762	0.053304315
-1	-1	-1	-1	732.0	0.0	0.0	1.96875	0.0	0.921875	36.453125	0.84375	0.015625	0.015625	0.015625	3.640625	0.375	0.96875	0.125	0.125	ICAM555_ROS488_VECad647_placa15__Plate_D_p00_0_C06f11d0.TIF	ICAM555_ROS488_VECad647_placa15__Plate_D_p00_0_C06f11d2.TIF	ICAM555_ROS488_VECad647_placa15__Plate_D_p00_0_C06f11d1.TIF	ICAM555_ROS488_VECad647_placa15__Plate_D_p00_0_C06f11d3.TIF	0	0	0	0	192	1	1536	1536	1536	1536	192	b'eLuCHPahG223DJLSiZx2i7OBWZqh4Wi7ZQjE0WgbaSjE0mh7bGjEkzGV4glUTdkBACNIGbc='	0.03963842988014221	0.053304314613342285	0.053888238966464996	0.010610979	0.00561098	0.011444308	0.42852277	0.7154	0.44816118	0.04924522340297699	0.058049991726875305	0.06713532904783885	0.04661059	0.058915295
-1	-1	-1	-1	746.0	0.0	0.0	1.984375	0.0	0.90625	40.09375	0.84375	0.015625	0.015625	0.015625	3.734375	0.40625	0.953125	0.125	0.125	ICAM555_ROS488_VECad647_placa15__Plate_D_p00_0_C07f00d0.TIF	ICAM555_ROS488_VECad647_placa15__Plate_D_p00_0_C07f00d2.TIF	ICAM555_ROS488_VECad647_placa15__Plate_D_p00_0_C07f00d1.TIF	ICAM555_ROS488_VECad647_placa15__Plate_D_p00_0_C07f00d3.TIF	0	0	0	0	193	1	1536	1536	1536	1536	193	b'eLuCHPahG223DJLSiZx2i7OB+egQxNCIo9E20lCIpdH22NCIJ2MqxROomrIDABgsGbM='	0.034332942217588425	0.04769333451986313	0.03963842988014221	0.011444315	0.00280549	0.010610983	0.42852277	0.7154	0.44816118	0.04780763387680054	0.0510593056678772	0.053891777992248535	0.04661059	0.050498825
-1	-1	-1	-1	947.0	0.0	0.0	2.0	0.0	0.9375	36.859375	0.875	0.015625	0.015625	0.015625	3.734375	0.359375	0.984375	0.125	0.140625	ICAM555_ROS488_VECad647_placa15__Plate_D_p00_0_C07f01d0.TIF	ICAM555_ROS488_VECad647_placa15__Plate_D_p00_0_C07f01d2.TIF	ICAM555_ROS488_VECad647_placa15__Plate_D_p00_0_C07f01d1.TIF	ICAM555_ROS488_VECad647_placa15__Plate_D_p00_0_C07f01d3.TIF	0	0	0	0	194	1	1536	1536	1536	1536	194	b'eLuCHPahG223DJLSiZx2i7OBeZqB4Wi7ZQjE0WgbaSjE0mh7bGjEkzGV4glUTdkBACNQGbc='	0.034332942217588425	0.04769333451986313	0.043277256190776825	0.013110984	0.00561098	0.011444315	0.42852277	0.7154	0.44816118	0.049688100814819336	0.05324350297451019	0.05869553486506144	0.04661059	0.050498825
-1	-1	-1	-1	476.0	0.0	0.0	1.984375	0.0	0.921875	29.90625	0.84375	0.015625	0.015625	0.015625	2.96875	0.359375	1.0625	0.140625	0.125	ICAM555_ROS488_VECad647_placa15__Plate_D_p00_0_C07f02d0.TIF	ICAM555_ROS488_VECad647_placa15__Plate_D_p00_0_C07f02d2.TIF	ICAM555_ROS488_VECad647_placa15__Plate_D_p00_0_C07f02d1.TIF	ICAM555_ROS488_VECad647_placa15__Plate_D_p00_0_C07f02d3.TIF	0	0	0	0	195	1	1536	1536	1536	1536	195	b'eLuCHPahG223DJLSiZx2i7OBeZqB0Wi7ZQjE0WgbaSjE0mh7bGjEkzGV4glUTdkBAC50Gbs='	0.028194118291139603	0.05049882456660271	0.038805097341537476	0.015083138	0.00561098	0.014249802	0.42852277	0.7154	0.44816118	0.04686601956685384	0.05411377549171448	0.05577378968397776	0.0413051	0.053304315
-1	-1	-1	-1	604.0	0.0	0.0	2.015625	0.0	0.9375	28.21875	0.90625	0.015625	0.015625	0.015625	3.421875	0.359375	1.015625	0.125	0.140625	ICAM555_ROS488_VECad647_placa15__Plate_D_p00_0_C07f03d0.TIF	ICAM555_ROS488_VECad647_placa15__Plate_D_p00_0_C07f03d2.TIF	ICAM555_ROS488_VECad647_placa15__Plate_D_p00_0_C07f03d1.TIF	ICAM555_ROS488_VECad647_placa15__Plate_D_p00_0_C07f03d3.TIF	0	0	0	0	196	1	1536	1536	1536	1536	196	b'eLuCHPahG223DJLSiZx2i7OBOSirjLZbBn8cjbaRhkIsjbbHhkY8GVMpnkDVlB0AOZgZvw=='	0.029860787093639374	0.05049882456660271	0.03963842988014221	0.016749803	0.00280549	0.015083134	0.42852277	0.7154	0.44816118	0.04895482957363129	0.05598767101764679	0.05603532989819845	0.04661059	0.056109805
-1	-1	-1	-1	462.0	0.0	0.0	2.046875	0.0	0.921875	32.078125	0.84375	0.015625	0.0	0.0	3.078125	0.34375	1.046875	0.109375	0.125	ICAM555_ROS488_VECad647_placa15__Plate_D_p00_0_C07f04d0.TIF	ICAM555_ROS488_VECad647_placa15__Plate_D_p00_0_C07f04d2.TIF	ICAM555_ROS488_VECad647_placa15__Plate_D_p00_0_C07f04d1.TIF	ICAM555_ROS488_VECad647_placa15__Plate_D_p00_0_C07f04d3.TIF	0	0	0	0	197	1	1536	1536	1536	1536	197	b'eLuCHPahG223DJLSiZx2i7OBeZqByWi7ZQjE0WgbaSjE0mh7bGjEkzGV4glUTdkBAES8GcM='	0.029027452692389488	0.05610980466008186	0.03797176480293274	0.012277644	0.00561098	0.015083134	0.42852277	0.7154	0.44816118	0.04535708328088125	0.05993171036243439	0.05258708198865255	0.040471762	0.058915295
-1	-1	-1	-1	760.0	0.0	0.0	1.984375	0.0	0.921875	34.03125	0.84375	0.015625	0.015625	0.015625	3.84375	0.40625	0.984375	0.140625	0.125	ICAM555_ROS488_VECad647_placa15__Plate_D_p00_0_C07f05d0.TIF	ICAM555_ROS488_VECad647_placa15__Plate_D_p00_0_C07f05d2.TIF	ICAM555_ROS488_VECad647_placa15__Plate_D_p00_0_C07f05d1.TIF	ICAM555_ROS488_VECad647_placa15__Plate_D_p00_0_C07f05d3.TIF	0	0	0	0	198	1	1536	1536	1536	1536	198	b'eLuCHPahG223DJLSiZx2i7OBeZqB6Wi7ZQjE0WgbaSjE0mh7bGjEkzGV4glUTdkBAE/gGcc='	0.03516627475619316	0.05049882456660271	0.04411058872938156	0.010610983	0.00280549	0.010610975	0.42852277	0.7154	0.44816118	0.0468591699997584	0.05426783859729767	0.05573072532812754	0.045777254	0.053304315
-1	-1	-1	-1	733.0	0.0	0.0	2.0625	0.0	0.9375	35.46875	0.875	0.015625	0.015625	0.015625	3.859375	0.359375	0.984375	0.125	0.125	ICAM555_ROS488_VECad647_placa15__Plate_D_p00_0_C07f06d0.TIF	ICAM555_ROS488_VECad647_placa15__Plate_D_p00_0_C07f06d2.TIF	ICAM555_ROS488_VECad647_placa15__Plate_D_p00_0_C07f06d1.TIF	ICAM555_ROS488_VECad647_placa15__Plate_D_p00_0_C07f06d3.TIF	0	0	0	0	199	1	1536	1536	1536	1536	199	b'eLuCHPahG223DJLSiZx2i7OB+Wi7ZWjE0WgbaSjE0mh7bGjEkzGV4glUTdkBAFsEGcs='	0.03516627475619316	0.053304314613342285	0.043277256190776825	0.011444315	0.00561098	0.010610975	0.42852277	0.7154	0.44816118	0.04843915502230326	0.05724199116230011	0.05365562935670217	0.04661059	0.056109805
-1	-1	-1	-1	840.0	0.0	0.0	2.015625	0.0	0.9375	35.625	0.84375	0.015625	0.0	0.0	3.640625	0.390625	0.96875	0.125	0.140625	ICAM555_ROS488_VECad647_placa15__Plate_D_p00_0_C07f07d0.TIF	ICAM555_ROS488_VECad647_placa15__Plate_D_p00_0_C07f07d2.TIF	ICAM555_ROS488_VECad647_placa15__Plate_D_p00_0_C07f07d1.TIF	ICAM555_ROS488_VECad647_placa15__Plate_D_p00_0_C07f07d3.TIF	0	0	0	0	200	1	1536	1536	1536	1536	200	b'eLuCHPahG223DJLSiZx2i7OBeZqB+Wi7ZQjE0WgbaSjE0mh7bGjEkzGV4glUTdkBAGYoGc8='	0.04047176241874695	0.04769333451986313	0.0449439212679863	0.014249798	0.00561098	0.010610983	0.42852277	0.7154	0.44816118	0.05899559458096822	0.05526148279507955	0.06462909281253815	0.052749414	0.050498825
-1	-1	-1	-1	1013.0	0.0	0.0	2.0	0.0	0.9375	32.6875	0.828125	0.015625	0.015625	0.015625	3.5	0.375	0.96875	0.125	0.125	ICAM555_ROS488_VECad647_placa15__Plate_D_p00_0_C07f08d0.TIF	ICAM555_ROS488_VECad647_placa15__Plate_D_p00_0_C07f08d2.TIF	ICAM555_ROS488_VECad647_placa15__Plate_D_p00_0_C07f08d1.TIF	ICAM555_ROS488_VECad647_placa15__Plate_D_p00_0_C07f08d3.TIF	0	0	0	0	201	1	1536	1536	1536	1536	201	b'eLuCHPahG223DJLSiZx2i7OBeZqBxWi7ZQjE0WgbaSjE0mh7bGjEkzGV4glUTdkBAHFMGdM='	0.04047176241874695	0.04769333451986313	0.05024941265583038	0.015916474	0.00561098	0.015916467	0.42852277	0.7154	0.44816118	0.05779890716075897	0.054012815157572426	0.07360615332921346	0.056388237	0.050498825
-1	-1	-1	-1	824.0	0.0	0.0	2.0	0.0	0.953125	32.484375	0.84375	0.015625	0.015625	0.015625	3.21875	0.34375	1.09375	0.109375	0.140625	ICAM555_ROS488_VECad647_placa15__Plate_D_p00_0_C07f09d0.TIF	ICAM555_ROS488_VECad647_placa15__Plate_D_p00_0_C07f09d2.TIF	ICAM555_ROS488_VECad647_placa15__Plate_D_p00_0_C07f09d1.TIF	ICAM555_ROS488_VECad647_placa15__Plate_D_p00_0_C07f09d3.TIF	0	0	0	0	202	1	1536	1536	1536	1536	202	b'eLuCHPahG223DJLSiZx2i7OBOaj5OdpuGfxxNNpGGgqxNNoeGxrxZEyleAJVU3YAfHAZ1w=='	0.029860787093639374	0.053304314613342285	0.04411058872938156	0.015916474	0.00561098	0.015916474	0.42852277	0.7154	0.44816118	0.04847582678000132	0.058235873778661094	0.06712603072325389	0.045777254	0.056109805
-1	-1	-1	-1	766.0	0.0	0.0	2.0	0.0	0.921875	28.375	0.890625	0.015625	0.015625	0.015625	3.3125	0.359375	1.0625	0.125	0.140625	ICAM555_ROS488_VECad647_placa15__Plate_D_p00_0_C07f10d0.TIF	ICAM555_ROS488_VECad647_placa15__Plate_D_p00_0_C07f10d2.TIF	ICAM555_ROS488_VECad647_placa15__Plate_D_p00_0_C07f10d1.TIF	ICAM555_ROS488_VECad647_placa15__Plate_D_p00_0_C07f10d3.TIF	0	0	0	0	203	1	1536	1536	1536	1536	203	b'eLuCHPahG223DJLSiZx2i7OBeZrh6BDEUIij0TbSUIil0fbY0IgnYyrFE6iasgMAI1QZtw=='	0.029027452692389488	0.04769333451986313	0.043277256190776825	0.01311098	0.00561098	0.014249802	0.42852277	0.7154	0.44816118	0.04515866935253143	0.054060121377309166	0.059125746289889015	0.0413051	0.053304315
-1	-1	-1	-1	424.0	0.0	0.0	2.0	0.0	0.921875	30.8125	0.875	0.015625	0.015625	0.015625	2.921875	0.359375	1.03125	0.109375	0.140625	ICAM555_ROS488_VECad647_placa15__Plate_D_p00_0_C07f11d0.TIF	ICAM555_ROS488_VECad647_placa15__Plate_D_p00_0_C07f11d2.TIF	ICAM555_ROS488_VECad647_placa15__Plate_D_p00_0_C07f11d1.TIF	ICAM555_ROS488_VECad647_placa15__Plate_D_p00_0_C07f11d3.TIF	0	0	0	0	204	1	1536	1536	1536	1536	204	b'eLuCHPahG223DJLSiZx2i7OBeZqh4Wi7ZQjE0WgbaSjE0mh7bGjEkzGV4glUTdkBAC54Gbs='	0.029860787093639374	0.053304314613342285	0.03963842988014221	0.011444319	0.00561098	0.012277648	0.42852277	0.7154	0.44816118	0.04533005257447561	0.06120875974496206	0.05719340840975443	0.040471762	0.058915295
-1	-1	-1	-1	894.0	0.0	0.0	1.984375	0.0	0.953125	32.3125	0.859375	0.015625	0.015625	0.015625	3.921875	0.34375	0.96875	0.125	0.140625	ICAM555_ROS488_VECad647_placa15__Plate_D_p00_0_C08f00d0.TIF	ICAM555_ROS488_VECad647_placa15__Plate_D_p00_0_C08f00d2.TIF	ICAM555_ROS488_VECad647_placa15__Plate_D_p00_0_C08f00d1.TIF	ICAM555_ROS488_VECad647_placa15__Plate_D_p00_0_C08f00d3.TIF	0	0	0	0	205	1	1536	1536	1536	1536	205	b'eLuCHPahG223DJLSiZx2i7OBxegQxNCIo9E20lCIpdH22NCIJ2MqxROomrIDACNcGbc='	0.0359996072947979	0.04769333451986313	0.0449439212679863	0.0097776465	0.00561098	0.010610975	0.42852277	0.7154	0.44816118	0.04693302015463511	0.053801933924357094	0.05773234864075979	0.045777254	0.053304315
-1	-1	-1	-1	1022.0	0.0	0.0	2.046875	0.0	0.9375	39.6875	0.875	0.015625	0.015625	0.015625	3.921875	0.375	0.984375	0.125	0.140625	ICAM555_ROS488_VECad647_placa15__Plate_D_p00_0_C08f01d0.TIF	ICAM555_ROS488_VECad647_placa15__Plate_D_p00_0_C08f01d2.TIF	ICAM555_ROS488_VECad647_placa15__Plate_D_p00_0_C08f01d1.TIF	ICAM555_ROS488_VECad647_placa15__Plate_D_p00_0_C08f01d3.TIF	0	0	0	0	206	1	1536	1536	1536	1536	206	b'eLuCHPahG223DJLSiZx2i7OBRZqB4Wi7ZQjE0WgbaSjE0mh7bGjEkzGV4glUTdkBAC6AGbs='	0.0359996072947979	0.05049882456660271	0.04858274757862091	0.0097776465	0.00561098	0.00977765	0.42852277	0.7154	0.44816118	0.04645735025405884	0.05540937681992849	0.05863538384437561	0.045777254	0.053304315
-1	-1	-1	-1	833.0	0.0	0.0	2.0	0.0	0.921875	35.546875	0.859375	0.015625	0.015625	0.015625	4.0	0.34375	0.96875	0.109375	0.125	ICAM555_ROS488_VECad647_placa15__Plate_D_p00_0_C08f02d0.TIF	ICAM555_ROS488_VECad647_placa15__Plate_D_p00_0_C08f02d2.TIF	ICAM555_ROS488_VECad647_placa15__Plate_D_p00_0_C08f02d1.TIF	ICAM555_ROS488_VECad647_placa15__Plate_D_p00_0_C08f02d3.TIF	0	0	0	0	207	1	1536	1536	1536	1536	207	b'eLuCHPahG223DJLSiZx2i7OBRZqB0Wi7ZQjE0WgbaSjE0mh7bGjEkzGV4glUTdkBADmkGb8='	0.04047176241874695	0.05049882456660271	0.0449439212679863	0.011444315	0.00561098	0.00977765	0.42852277	0.7154	0.44816118	0.052701398730278015	0.05500821769237518	0.056517601013183594	0.051082745	0.053304315
-1	-1	-1	-1	797.0	0.0	0.0	2.0625	0.0	0.9375	43.1875	0.859375	0.015625	0.015625	0.015625	4.25	0.359375	0.984375	0.125	0.140625	ICAM555_ROS488_VECad647_placa15__Plate_D_p00_0_C08f03d0.TIF	ICAM555_ROS488_VECad647_placa15__Plate_D_p00_0_C08f03d2.TIF	ICAM555_ROS488_VECad647_placa15__Plate_D_p00_0_C08f03d1.TIF	ICAM555_ROS488_VECad647_placa15__Plate_D_p00_0_C08f03d3.TIF	0	0	0	0	208	1	1536	1536	1536	1536	208	b'eLuCHPahG223DJLSiZx2i7OBBSirjLZbBn8cjbaRhkIsjbbHhkY8GVMpnkDVlB0ARMgZww=='	0.04047176241874695	0.053304314613342285	0.04411058872938156	0.011444315	0.00561098	0.00977765	0.42852277	0.7154	0.44816118	0.05232765773932139	0.058798094590504967	0.05569675068060557	0.051082745	0.056109805
-1	-1	-1	-1	769.0	0.0	0.0	2.015625	0.0	0.953125	42.828125	0.84375	0.015625	0.015625	0.015625	4.015625	0.34375	0.984375	0.125	0.140625	ICAM555_ROS488_VECad647_placa15__Plate_D_p00_0_C08f04d0.TIF	ICAM555_ROS488_VECad647_placa15__Plate_D_p00_0_C08f04d2.TIF	ICAM555_ROS488_VECad647_placa15__Plate_D_p00_0_C08f04d1.TIF	ICAM555_ROS488_VECad647_placa15__Plate_D_p00_0_C08f04d3.TIF	0	0	0	0	209	1	1536	1536	1536	1536	209	b'eLuCHPahG223DJLSiZx2i7OBRZqByWi7ZQjE0WgbaSjE0mh7bGjEkzGV4glUTdkBAE/sGcc='	0.0359996072947979	0.05891529470682144	0.043277256190776825	0.012277648	0.00561098	0.010610983	0.42852277	0.7154	0.44816118	0.051156421502431236	0.06451090673605601	0.05311978360017141	0.050249413	0.064526275
-1	-1	-1	-1	936.0	0.0	0.0	2.0	0.0	0.90625	39.921875	0.84375	0.015625	0.015625	0.015625	3.921875	0.34375	0.984375	0.125	0.140625	ICAM555_ROS488_VECad647_placa15__Plate_D_p00_0_C08f05d0.TIF	ICAM555_ROS488_VECad647_placa15__Plate_D_p00_0_C08f05d2.TIF	ICAM555_ROS488_VECad647_placa15__Plate_D_p00_0_C08f05d1.TIF	ICAM555_ROS488_VECad647_placa15__Plate_D_p00_0_C08f05d3.TIF	0	0	0	0	210	1	1536	1536	1536	1536	210	b'eLuCHPahG223DJLSiZx2i7OBRZqB6Wi7ZQjE0WgbaSjE0mh7bGjEkzGV4glUTdkBAFsQGcs='	0.03516627475619316	0.05049882456660271	0.04411058872938156	0.0078054927	0.00561098	0.008944318	0.42852277	0.7154	0.44816118	0.04365146656831106	0.055090303222338356	0.054050942262013756	0.0413051	0.053304315
-1	-1	-1	-1	1195.0	0.0	0.0	2.015625	0.0	0.9375	38.703125	0.875	0.015625	0.015625	0.015625	4.03125	0.34375	0.953125	0.125	0.125	ICAM555_ROS488_VECad647_placa15__Plate_D_p00_0_C08f06d0.TIF	ICAM555_ROS488_VECad647_placa15__Plate_D_p00_0_C08f06d2.TIF	ICAM555_ROS488_VECad647_placa15__Plate_D_p00_0_C08f06d1.TIF	ICAM555_ROS488_VECad647_placa15__Plate_D_p00_0_C08f06d3.TIF	0	0	0	0	211	1	1536	1536	1536	1536	211	b'eLuCHPahG223DJLSiZx2i7OBxWi7ZWjE0WgbaSjE0mh7bGjEkzGV4glUTdkBAGY0Gc8='	0.03963842988014221	0.053304314613342285	0.04411058872938156	0.00977765	0.00561098	0.010610983	0.42852277	0.7154	0.44816118	0.04987589021523794	0.059395402669906616	0.05770620206991831	0.050249413	0.058915295
-1	-1	-1	-1	1022.0	0.0	0.0	2.015625	0.0	0.921875	34.21875	0.875	0.015625	0.015625	0.015625	4.09375	0.34375	0.96875	0.125	0.140625	ICAM555_ROS488_VECad647_placa15__Plate_D_p00_0_C08f07d0.TIF	ICAM555_ROS488_VECad647_placa15__Plate_D_p00_0_C08f07d2.TIF	ICAM555_ROS488_VECad647_placa15__Plate_D_p00_0_C08f07d1.TIF	ICAM555_ROS488_VECad647_placa15__Plate_D_p00_0_C08f07d3.TIF	0	0	0	0	212	1	1536	1536	1536	1536	212	b'eLuCHPahG223DJLSiZx2i7OBRZqB+Wi7ZQjE0WgbaSjE0mh7bGjEkzGV4glUTdkBAHFYGdM='	0.04047176241874695	0.04769333451986313	0.0449439212679863	0.010610983	0.00561098	0.00977765	0.42852277	0.7154	0.44816118	0.05178519090016683	0.05324298143386841	0.05687158306439718	0.051082745	0.050498825
-1	-1	-1	-1	964.0	0.0	0.0	1.984375	0.0	0.9375	38.96875	0.875	0.015625	0.015625	0.015625	4.046875	0.34375	0.96875	0.109375	0.125	ICAM555_ROS488_VECad647_placa15__Plate_D_p00_0_C08f08d0.TIF	ICAM555_ROS488_VECad647_placa15__Plate_D_p00_0_C08f08d2.TIF	ICAM555_ROS488_VECad647_placa15__Plate_D_p00_0_C08f08d1.TIF	ICAM555_ROS488_VECad647_placa15__Plate_D_p00_0_C08f08d3.TIF	0	0	0	0	213	1	1536	1536	1536	1536	213	b'eLuCHPahG223DJLSiZx2i7OBRZqBxWi7ZQjE0WgbaSjE0mh7bGjEkzGV4glUTdkBAHx8Gdc='	0.03963842988014221	0.04769333451986313	0.04411058872938156	0.010610983	0.00561098	0.010610975	0.42852277	0.7154	0.44816118	0.05061413844426473	0.05487461884816488	0.056991433103879295	0.050249413	0.053304315
-1	-1	-1	-1	1125.0	0.0	0.0	2.015625	0.0	0.9375	35.75	0.890625	0.015625	0.015625	0.015625	3.921875	0.34375	0.96875	0.125	0.140625	ICAM555_ROS488_VECad647_placa15__Plate_D_p00_0_C08f09d0.TIF	ICAM555_ROS488_VECad647_placa15__Plate_D_p00_0_C08f09d2.TIF	ICAM555_ROS488_VECad647_placa15__Plate_D_p00_0_C08f09d1.TIF	ICAM555_ROS488_VECad647_placa15__Plate_D_p00_0_C08f09d3.TIF	0	0	0	0	214	1	1536	1536	1536	1536	214	b'eLuCHPahG223DJLSiZx2i7OBBaj5OdpuGfxxNNpGGgqxNNoeGxrxZEyleAJVU3YAh6AZ2w=='	0.0359996072947979	0.05049882456660271	0.04858274757862091	0.0078054927	0.00561098	0.010610983	0.42852277	0.7154	0.44816118	0.0447536955277125	0.05506217976411184	0.06145658095677694	0.04494392	0.053304315
-1	-1	-1	-1	1136.0	0.0	0.0	2.015625	0.0	0.9375	35.359375	0.859375	0.015625	0.015625	0.015625	3.96875	0.359375	0.96875	0.125	0.125	ICAM555_ROS488_VECad647_placa15__Plate_D_p00_0_C08f10d0.TIF	ICAM555_ROS488_VECad647_placa15__Plate_D_p00_0_C08f10d2.TIF	ICAM555_ROS488_VECad647_placa15__Plate_D_p00_0_C08f10d1.TIF	ICAM555_ROS488_VECad647_placa15__Plate_D_p00_0_C08f10d3.TIF	0	0	0	0	215	1	1536	1536	1536	1536	215	b'eLuCHPahG223DJLSiZx2i7OBRZrh6BDEUIij0TbSUIil0fbY0IgnYyrFE6iasgMALoQZuw=='	0.03349960595369339	0.05049882456660271	0.05024941265583038	0.006138824	0.00561098	0.010610983	0.42852277	0.7154	0.44816118	0.040390061835447945	0.05489235122998556	0.06432023644447327	0.03963843	0.053304315
-1	-1	-1	-1	795.0	0.0	0.0	1.984375	0.0	0.9375	38.359375	0.84375	0.03125	0.015625	0.03125	3.84375	0.359375	0.953125	0.125	0.125	ICAM555_ROS488_VECad647_placa15__Plate_D_p00_0_C08f11d0.TIF	ICAM555_ROS488_VECad647_placa15__Plate_D_p00_0_C08f11d2.TIF	ICAM555_ROS488_VECad647_placa15__Plate_D_p00_0_C08f11d1.TIF	ICAM555_ROS488_VECad647_placa15__Plate_D_p00_0_C08f11d3.TIF	0	0	0	0	216	1	1536	1536	1536	1536	216	b'eLuCHPahG223DJLSiZx2i7OBRZqh4Wi7ZQjE0WgbaSjE0mh7bGjEkzGV4glUTdkBADmoGb8='	0.0359996072947979	0.05610980466008186	0.0449439212679863	0.010610983	0.00561098	0.010610983	0.42852277	0.7154	0.44816118	0.04915874203046163	0.06256720920403798	0.05877294639746348	0.04661059	0.061720785
-1	-1	-1	-1	920.0	0.0	0.0	2.0	0.0	0.921875	39.96875	0.859375	0.015625	0.015625	0.015625	4.015625	0.34375	0.984375	0.125	0.140625	ICAM555_ROS488_VECad647_placa15__Plate_D_p00_0_C09f00d0.TIF	ICAM555_ROS488_VECad647_placa15__Plate_D_p00_0_C09f00d2.TIF	ICAM555_ROS488_VECad647_placa15__Plate_D_p00_0_C09f00d1.TIF	ICAM555_ROS488_VECad647_placa15__Plate_D_p00_0_C09f00d3.TIF	0	0	0	0	217	1	1536	1536	1536	1536	217	b'eLuCHPahG223DJLSiZx2i7OB5egQxNCIo9E20lCIpdH22NCIJ2MqxROomrIDAC6MGbs='	0.0359996072947979	0.04769333451986313	0.05024941265583038	0.008944314	0.00280549	0.010610975	0.42852277	0.7154	0.44816118	0.04598715901374817	0.0517762154340744	0.06278843184312184	0.04494392	0.050498825
-1	-1	-1	-1	1068.0	0.0	0.0	2.015625	0.0	0.921875	37.640625	0.859375	0.015625	0.015625	0.015625	3.96875	0.34375	0.96875	0.125	0.140625	ICAM555_ROS488_VECad647_placa15__Plate_D_p00_0_C09f01d0.TIF	ICAM555_ROS488_VECad647_placa15__Plate_D_p00_0_C09f01d2.TIF	ICAM555_ROS488_VECad647_placa15__Plate_D_p00_0_C09f01d1.TIF	ICAM555_ROS488_VECad647_placa15__Plate_D_p00_0_C09f01d3.TIF	0	0	0	0	218	1	1536	1536	1536	1536	218	b'eLuCHPahG223DJLSiZx2i7OBZZqB4Wi7ZQjE0WgbaSjE0mh7bGjEkzGV4glUTdkBADmwGb8='	0.03963842988014221	0.04488784447312355	0.05472157150506973	0.00697216	0.00561098	0.010610975	0.42852277	0.7154	0.44816118	0.047020221749941506	0.05032863716284434	0.0673520416021347	0.045777254	0.050498825
-1	-1	-1	-1	706.0	0.0	0.0	2.046875	0.0	0.9375	34.46875	0.859375	0.015625	0.015625	0.015625	3.765625	0.375	0.96875	0.125	0.140625	ICAM555_ROS488_VECad647_placa15__Plate_D_p00_0_C09f02d0.TIF	ICAM555_ROS488_VECad647_placa15__Plate_D_p00_0_C09f02d2.TIF	ICAM555_ROS488_VECad647_placa15__Plate_D_p00_0_C09f02d1.TIF	ICAM555_ROS488_VECad647_placa15__Plate_D_p00_0_C09f02d3.TIF	0	0	0	0	219	1	1536	1536	1536	1536	219	b'eLuCHPahG223DJLSiZx2i7OBZZqB0Wi7ZQjE0WgbaSjE0mh7bGjEkzGV4glUTdkBAETUGcM='	0.0359996072947979	0.04769333451986313	0.05024941265583038	0.012277648	0.00561098	0.014249802	0.42852277	0.7154	0.44816118	0.05086681743462881	0.05225181579589844	0.06620702147483826	0.050249413	0.050498825
-1	-1	-1	-1	654.0	0.0	0.0	1.984375	0.0	0.9375	40.03125	0.859375	0.015625	0.015625	0.015625	4.125	0.359375	0.96875	0.125	0.140625	ICAM555_ROS488_VECad647_placa15__Plate_D_p00_0_C09f03d0.TIF	ICAM555_ROS488_VECad647_placa15__Plate_D_p00_0_C09f03d2.TIF	ICAM555_ROS488_VECad647_placa15__Plate_D_p00_0_C09f03d1.TIF	ICAM555_ROS488_VECad647_placa15__Plate_D_p00_0_C09f03d3.TIF	0	0	0	0	220	1	1536	1536	1536	1536	220	b'eLuCHPahG223DJLSiZx2i7OBJSirjLZbBn8cjbaRhkIsjbbHhkY8GVMpnkDVlB0AT/gZxw=='	0.0359996072947979	0.04769333451986313	0.053888238966464996	0.010610983	0.00561098	0.010610983	0.42852277	0.7154	0.44816118	0.0497955729564031	0.05219122767448425	0.06579264998435974	0.04661059	0.050498825
-1	-1	-1	-1	635.0	0.0	0.0	2.046875	0.0	0.9375	44.015625	0.859375	0.015625	0.015625	0.015625	4.078125	0.34375	0.953125	0.125	0.125	ICAM555_ROS488_VECad647_placa15__Plate_D_p00_0_C09f04d0.TIF	ICAM555_ROS488_VECad647_placa15__Plate_D_p00_0_C09f04d2.TIF	ICAM555_ROS488_VECad647_placa15__Plate_D_p00_0_C09f04d1.TIF	ICAM555_ROS488_VECad647_placa15__Plate_D_p00_0_C09f04d3.TIF	0	0	0	0	221	1	1536	1536	1536	1536	221	b'eLuCHPahG223DJLSiZx2i7OBZZqByWi7ZQjE0WgbaSjE0mh7bGjEkzGV4glUTdkBAFscGcs='	0.0359996072947979	0.05049882456660271	0.053888238966464996	0.010610979	0.00280549	0.011444308	0.42852277	0.7154	0.44816118	0.04879348476727804	0.05530074735482534	0.06726058820883433	0.04661059	0.056109805
-1	-1	-1	-1	873.0	0.0	0.0	2.0	0.0	0.921875	44.390625	0.84375	0.015625	0.015625	0.015625	4.09375	0.34375	0.96875	0.125	0.140625	ICAM555_ROS488_VECad647_placa15__Plate_D_p00_0_C09f05d0.TIF	ICAM555_ROS488_VECad647_placa15__Plate_D_p00_0_C09f05d2.TIF	ICAM555_ROS488_VECad647_placa15__Plate_D_p00_0_C09f05d1.TIF	ICAM555_ROS488_VECad647_placa15__Plate_D_p00_0_C09f05d3.TIF	0	0	0	0	222	1	1536	1536	1536	1536	222	b'eLuCHPahG223DJLSiZx2i7OBZZqB6Wi7ZQjE0WgbaSjE0mh7bGjEkzGV4glUTdkBAGZAGc8='	0.03516627475619316	0.04488784447312355	0.05472157150506973	0.0069721565	0.00280549	0.010610983	0.42852277	0.7154	0.44816118	0.04316637416680654	0.050360649824142456	0.0675805111726125	0.0413051	0.050498825
-1	-1	-1	-1	892.0	0.0	0.0	2.0	0.0	0.921875	37.90625	0.859375	0.015625	0.015625	0.015625	4.078125	0.34375	0.953125	0.109375	0.140625	ICAM555_ROS488_VECad647_placa15__Plate_D_p00_0_C09f06d0.TIF	ICAM555_ROS488_VECad647_placa15__Plate_D_p00_0_C09f06d2.TIF	ICAM555_ROS488_VECad647_placa15__Plate_D_p00_0_C09f06d1.TIF	ICAM555_ROS488_VECad647_placa15__Plate_D_p00_0_C09f06d3.TIF	0	0	0	0	223	1	1536	1536	1536	1536	223	b'eLuCHPahG223DJLSiZx2i7OB5Wi7ZWjE0WgbaSjE0mh7bGjEkzGV4glUTdkBAHFkGdM='	0.0359996072947979	0.05049882456660271	0.053888238966464996	0.0097776465	0.00561098	0.00894431	0.42852277	0.7154	0.44816118	0.04634023209412893	0.05585292478402456	0.06252637008825938	0.045777254	0.056109805
-1	-1	-1	-1	1145.0	0.0	0.0	2.078125	0.0	0.953125	42.078125	0.875	0.015625	0.015625	0.015625	4.015625	0.34375	0.96875	0.125	0.125	ICAM555_ROS488_VECad647_placa15__Plate_D_p00_0_C09f07d0.TIF	ICAM555_ROS488_VECad647_placa15__Plate_D_p00_0_C09f07d2.TIF	ICAM555_ROS488_VECad647_placa15__Plate_D_p00_0_C09f07d1.TIF	ICAM555_ROS488_VECad647_placa15__Plate_D_p00_0_C09f07d3.TIF	0	0	0	0	224	1	1536	1536	1536	1536	224	b'eLuCHPahG223DJLSiZx2i7OBZZqB+Wi7ZQjE0WgbaSjE0mh7bGjEkzGV4glUTdkBAHyIGdc='	0.04047176241874695	0.04769333451986313	0.05472157150506973	0.00697216	0.00561098	0.010610975	0.42852277	0.7154	0.44816118	0.04949416716893514	0.051792060335477196	0.06693066159884135	0.04661059	0.050498825
-1	-1	-1	-1	1231.0	0.0	0.0	2.03125	0.0	0.9375	35.984375	0.84375	0.015625	0.015625	0.015625	3.953125	0.359375	0.96875	0.125	0.125	ICAM555_ROS488_VECad647_placa15__Plate_D_p00_0_C09f08d0.TIF	ICAM555_ROS488_VECad647_placa15__Plate_D_p00_0_C09f08d2.TIF	ICAM555_ROS488_VECad647_placa15__Plate_D_p00_0_C09f08d1.TIF	ICAM555_ROS488_VECad647_placa15__Plate_D_p00_0_C09f08d3.TIF	0	0	0	0	225	1	1536	1536	1536	1536	225	b'eLuCHPahG223DJLSiZx2i7OBZZqBxWi7ZQjE0WgbaSjE0mh7bGjEkzGV4glUTdkBAIesGds='	0.04047176241874695	0.04769333451986313	0.05555490404367447	0.008944314	0.00561098	0.010610983	0.42852277	0.7154	0.44816118	0.050008157889048256	0.05344627797603607	0.07075753311316173	0.050249413	0.053304315
-1	-1	-1	-1	1006.0	0.0	0.0	2.03125	0.0	0.9375	35.703125	0.84375	0.015625	0.015625	0.015625	3.84375	0.359375	0.96875	0.125	0.125	ICAM555_ROS488_VECad647_placa15__Plate_D_p00_0_C09f09d0.TIF	ICAM555_ROS488_VECad647_placa15__Plate_D_p00_0_C09f09d2.TIF	ICAM555_ROS488_VECad647_placa15__Plate_D_p00_0_C09f09d1.TIF	ICAM555_ROS488_VECad647_placa15__Plate_D_p00_0_C09f09d3.TIF	0	0	0	0	226	1	1536	1536	1536	1536	226	b'eLuCHPahG223DJLSiZx2i7OBJaj5OdpuGfxxNNpGGgqxNNoeGxrxZEyleAJVU3YAktAZ3w=='	0.0359996072947979	0.05049882456660271	0.06002706289291382	0.00697216	0.00561098	0.010610975	0.42852277	0.7154	0.44816118	0.045653268694877625	0.056041255593299866	0.07285453875859578	0.04494392	0.056109805
-1	-1	-1	-1	984.0	0.0	0.0	1.984375	0.0	0.921875	38.5625	0.859375	0.015625	0.015625	0.015625	3.890625	0.34375	0.984375	0.125	0.125	ICAM555_ROS488_VECad647_placa15__Plate_D_p00_0_C09f10d0.TIF	ICAM555_ROS488_VECad647_placa15__Plate_D_p00_0_C09f10d2.TIF	ICAM555_ROS488_VECad647_placa15__Plate_D_p00_0_C09f10d1.TIF	ICAM555_ROS488_VECad647_placa15__Plate_D_p00_0_C09f10d3.TIF	0	0	0	0	227	1	1536	1536	1536	1536	227	b'eLuCHPahG223DJLSiZx2i7OBZZrh6BDEUIij0TbSUIil0fbY0IgnYyrFE6iasgMAObQZvw=='	0.03516627475619316	0.04769333451986313	0.05472157150506973	0.0069721565	0.00561098	0.010610975	0.42852277	0.7154	0.44816118	0.04325791200002035	0.05276066064834595	0.06694880624612172	0.0413051	0.053304315
-1	-1	-1	-1	663.0	0.0	0.0	2.03125	0.0	0.921875	40.71875	0.875	0.015625	0.015625	0.015625	3.8125	0.34375	0.96875	0.125	0.125	ICAM555_ROS488_VECad647_placa15__Plate_D_p00_0_C09f11d0.TIF	ICAM555_ROS488_VECad647_placa15__Plate_D_p00_0_C09f11d2.TIF	ICAM555_ROS488_VECad647_placa15__Plate_D_p00_0_C09f11d1.TIF	ICAM555_ROS488_VECad647_placa15__Plate_D_p00_0_C09f11d3.TIF	0	0	0	0	228	1	1536	1536	1536	1536	228	b'eLuCHPahG223DJLSiZx2i7OBZZqh4Wi7ZQjE0WgbaSjE0mh7bGjEkzGV4glUTdkBAETYGcM='	0.03963842988014221	0.053304314613342285	0.05472157150506973	0.011444315	0.00561098	0.015916467	0.42852277	0.7154	0.44816118	0.05191045502821604	0.0611296147108078	0.07200367252031963	0.051082745	0.058915295
-1	-1	-1	-1	1010.0	0.0	0.0	2.015625	0.0	0.9375	38.515625	0.859375	0.015625	0.015625	0.015625	3.859375	0.359375	0.96875	0.125	0.140625	ICAM555_ROS488_VECad647_placa15__Plate_D_p00_0_C10f00d0.TIF	ICAM555_ROS488_VECad647_placa15__Plate_D_p00_0_C10f00d2.TIF	ICAM555_ROS488_VECad647_placa15__Plate_D_p00_0_C10f00d1.TIF	ICAM555_ROS488_VECad647_placa15__Plate_D_p00_0_C10f00d3.TIF	0	0	0	0	229	1	1536	1536	1536	1536	229	b'eLuCHPahG223DJLSiZx2i7OhwegQxNCIo9E20lCIpdH22NCIJ2MqxROomrIDANUBGZs='	0.0359996072947979	0.04769333451986313	0.05472157150506973	0.010610983	0.00280549	0.011444308	0.42852277	0.7154	0.44816118	0.04855865240097046	0.05277766287326813	0.06831334034601848	0.04661059	0.053304315
-1	-1	-1	-1	1128.0	0.0	0.0	2.03125	0.0	0.921875	36.4375	0.859375	0.015625	0.015625	0.015625	3.875	0.359375	0.953125	0.125	0.140625	ICAM555_ROS488_VECad647_placa15__Plate_D_p00_0_C10f01d0.TIF	ICAM555_ROS488_VECad647_placa15__Plate_D_p00_0_C10f01d2.TIF	ICAM555_ROS488_VECad647_placa15__Plate_D_p00_0_C10f01d1.TIF	ICAM555_ROS488_VECad647_placa15__Plate_D_p00_0_C10f01d3.TIF	0	0	0	0	230	1	1536	1536	1536	1536	230	b'eLuCHPahG223DJLSiZx2i7OhQZqB4Wi7ZQjE0WgbaSjE0mh7bGjEkzGV4glUTdkBAOAlGZ8='	0.0359996072947979	0.04769333451986313	0.053888238966464996	0.010610983	0.00561098	0.015083134	0.42852277	0.7154	0.44816118	0.04855517546335856	0.05291356146335602	0.07001774509747823	0.04661059	0.053304315
-1	-1	-1	-1	779.0	0.0	0.0	2.046875	0.0	0.9375	33.71875	0.859375	0.015625	0.015625	0.015625	3.921875	0.34375	0.96875	0.125	0.125	ICAM555_ROS488_VECad647_placa15__Plate_D_p00_0_C10f02d0.TIF	ICAM555_ROS488_VECad647_placa15__Plate_D_p00_0_C10f02d2.TIF	ICAM555_ROS488_VECad647_placa15__Plate_D_p00_0_C10f02d1.TIF	ICAM555_ROS488_VECad647_placa15__Plate_D_p00_0_C10f02d3.TIF	0	0	0	0	231	1	1536	1536	1536	1536	231	b'eLuCHPahG223DJLSiZx2i7OhQZqB0Wi7ZQjE0WgbaSjE0mh7bGjEkzGV4glUTdkBAOtJGaM='	0.03516627475619316	0.05049882456660271	0.06002706289291382	0.014249805	0.00561098	0.021221958	0.42852277	0.7154	0.44816118	0.0517878383398056	0.05754654109477997	0.08475931485493977	0.050249413	0.056109805
-1	-1	-1	-1	780.0	0.0	0.0	2.03125	0.0	0.9375	38.4375	0.84375	0.015625	0.015625	0.015625	3.828125	0.359375	0.984375	0.125	0.140625	ICAM555_ROS488_VECad647_placa15__Plate_D_p00_0_C10f03d0.TIF	ICAM555_ROS488_VECad647_placa15__Plate_D_p00_0_C10f03d2.TIF	ICAM555_ROS488_VECad647_placa15__Plate_D_p00_0_C10f03d1.TIF	ICAM555_ROS488_VECad647_placa15__Plate_D_p00_0_C10f03d3.TIF	0	0	0	0	232	1	1536	1536	1536	1536	232	b'eLuCHPahG223DJLSiZx2i7OhASirjLZbBn8cjbaRhkIsjbbHhkY8GVMpnkDVlB0A9m0Zpw=='	0.03349960595369339	0.05049882456660271	0.04941608011722565	0.012277648	0.00561098	0.021221958	0.42852277	0.7154	0.44816118	0.0488680104414622	0.05730411410331726	0.07417258123556773	0.045777254	0.056109805
-1	-1	-1	-1	690.0	0.0	0.0	2.03125	0.0	0.9375	36.125	0.828125	0.015625	0.015625	0.015625	3.671875	0.375	0.96875	0.125	0.140625	ICAM555_ROS488_VECad647_placa15__Plate_D_p00_0_C10f04d0.TIF	ICAM555_ROS488_VECad647_placa15__Plate_D_p00_0_C10f04d2.TIF	ICAM555_ROS488_VECad647_placa15__Plate_D_p00_0_C10f04d1.TIF	ICAM555_ROS488_VECad647_placa15__Plate_D_p00_0_C10f04d3.TIF	0	0	0	0	233	1	1536	1536	1536	1536	233	b'eLuCHPahG223DJLSiZx2i7OhQZqByWi7ZQjE0WgbaSjE0mh7bGjEkzGV4glUTdkBAAGgGas='	0.03349960595369339	0.053304314613342285	0.04411058872938156	0.011444315	0.00561098	0.01758314	0.42852277	0.7154	0.44816118	0.0472070574760437	0.059546644488970436	0.06679774820804596	0.04494392	0.058915295
-1	-1	-1	-1	919.0	0.0	0.0	2.0	0.0	0.921875	40.015625	0.84375	0.015625	0.015625	0.015625	4.140625	0.34375	0.96875	0.125	0.140625	ICAM555_ROS488_VECad647_placa15__Plate_D_p00_0_C10f05d0.TIF	ICAM555_ROS488_VECad647_placa15__Plate_D_p00_0_C10f05d2.TIF	ICAM555_ROS488_VECad647_placa15__Plate_D_p00_0_C10f05d1.TIF	ICAM555_ROS488_VECad647_placa15__Plate_D_p00_0_C10f05d3.TIF	0	0	0	0	234	1	1536	1536	1536	1536	234	b'eLuCHPahG223DJLSiZx2i7OhQZqB6Wi7ZQjE0WgbaSjE0mh7bGjEkzGV4glUTdkBAAzEGa8='	0.03516627475619316	0.05049882456660271	0.05024941265583038	0.008944314	0.00280549	0.010610975	0.42852277	0.7154	0.44816118	0.04467845459779104	0.054471115271250405	0.06227882206439972	0.04494392	0.053304315
-1	-1	-1	-1	982.0	0.0	0.0	2.03125	0.0	0.953125	36.078125	0.859375	0.015625	0.015625	0.015625	4.0625	0.359375	0.96875	0.125	0.140625	ICAM555_ROS488_VECad647_placa15__Plate_D_p00_0_C10f06d0.TIF	ICAM555_ROS488_VECad647_placa15__Plate_D_p00_0_C10f06d2.TIF	ICAM555_ROS488_VECad647_placa15__Plate_D_p00_0_C10f06d1.TIF	ICAM555_ROS488_VECad647_placa15__Plate_D_p00_0_C10f06d3.TIF	0	0	0	0	235	1	1536	1536	1536	1536	235	b'eLuCHPahG223DJLSiZx2i7OhwWi7ZWjE0WgbaSjE0mh7bGjEkzGV4glUTdkBABfoGbM='	0.03963842988014221	0.05049882456660271	0.04941608011722565	0.010610979	0.00561098	0.010610983	0.42852277	0.7154	0.44816118	0.04950652519861857	0.05643272896607717	0.06213748951752981	0.04661059	0.056109805
-1	-1	-1	-1	1088.0	0.0	0.0	2.03125	0.0	0.9375	34.796875	0.859375	0.015625	0.015625	0.015625	3.953125	0.359375	0.96875	0.125	0.140625	ICAM555_ROS488_VECad647_placa15__Plate_D_p00_0_C10f07d0.TIF	ICAM555_ROS488_VECad647_placa15__Plate_D_p00_0_C10f07d2.TIF	ICAM555_ROS488_VECad647_placa15__Plate_D_p00_0_C10f07d1.TIF	ICAM555_ROS488_VECad647_placa15__Plate_D_p00_0_C10f07d3.TIF	0	0	0	0	236	1	1536	1536	1536	1536	236	b'eLuCHPahG223DJLSiZx2i7OhQZqB+Wi7ZQjE0WgbaSjE0mh7bGjEkzGV4glUTdkBACMMGbc='	0.04047176241874695	0.05049882456660271	0.053888238966464996	0.010610983	0.00561098	0.014249802	0.42852277	0.7154	0.44816118	0.051615700125694275	0.05464558800061544	0.06931846340497334	0.051082745	0.053304315
-1	-1	-1	-1	1091.0	0.0	0.0	2.03125	0.0	0.921875	36.796875	0.859375	0.015625	0.015625	0.015625	4.125	0.359375	0.96875	0.125	0.140625	ICAM555_ROS488_VECad647_placa15__Plate_D_p00_0_C10f08d0.TIF	ICAM555_ROS488_VECad647_placa15__Plate_D_p00_0_C10f08d2.TIF	ICAM555_ROS488_VECad647_placa15__Plate_D_p00_0_C10f08d1.TIF	ICAM555_ROS488_VECad647_placa15__Plate_D_p00_0_C10f08d3.TIF	0	0	0	0	237	1	1536	1536	1536	1536	237	b'eLuCHPahG223DJLSiZx2i7OhQZqBxWi7ZQjE0WgbaSjE0mh7bGjEkzGV4glUTdkBAC4wGbs='	0.03963842988014221	0.04769333451986313	0.04941608011722565	0.00977765	0.00280549	0.010610983	0.42852277	0.7154	0.44816118	0.05038587252298991	0.051621814568837486	0.06286145746707916	0.050249413	0.050498825
-1	-1	-1	-1	935.0	0.0	0.0	2.0625	0.0	0.9375	37.46875	0.859375	0.015625	0.015625	0.015625	4.09375	0.34375	1.0	0.109375	0.125	ICAM555_ROS488_VECad647_placa15__Plate_D_p00_0_C10f09d0.TIF	ICAM555_ROS488_VECad647_placa15__Plate_D_p00_0_C10f09d2.TIF	ICAM555_ROS488_VECad647_placa15__Plate_D_p00_0_C10f09d1.TIF	ICAM555_ROS488_VECad647_placa15__Plate_D_p00_0_C10f09d3.TIF	0	0	0	0	238	1	1536	1536	1536	1536	238	b'eLuCHPahG223DJLSiZx2i7OhAaj5OdpuGfxxNNpGGgqxNNoeGxrxZEyleAJVU3YAOVQZvw=='	0.0359996072947979	0.05049882456660271	0.05024941265583038	0.008944314	0.00561098	0.010610975	0.42852277	0.7154	0.44816118	0.045785153905550637	0.05575000743071238	0.0619615763425827	0.04494392	0.056109805
-1	-1	-1	-1	951.0	0.0	0.0	2.015625	0.0	0.9375	38.78125	0.84375	0.015625	0.0	0.0	4.0	0.34375	0.953125	0.125	0.140625	ICAM555_ROS488_VECad647_placa15__Plate_D_p00_0_C10f10d0.TIF	ICAM555_ROS488_VECad647_placa15__Plate_D_p00_0_C10f10d2.TIF	ICAM555_ROS488_VECad647_placa15__Plate_D_p00_0_C10f10d1.TIF	ICAM555_ROS488_VECad647_placa15__Plate_D_p00_0_C10f10d3.TIF	0	0	0	0	239	1	1536	1536	1536	1536	239	b'eLuCHPahG223DJLSiZx2i7OhQZrh6BDEUIij0TbSUIil0fbY0IgnYyrFE6iasgMA4CkZnw=='	0.03349960595369339	0.05049882456660271	0.05024941265583038	0.0069721565	0.00561098	0.010610975	0.42852277	0.7154	0.44816118	0.04230336844921112	0.05490316947301229	0.06231636802355448	0.040471762	0.053304315
-1	-1	-1	-1	774.0	0.0	0.0	2.046875	0.0	0.9375	34.34375	0.828125	0.015625	0.015625	0.015625	3.859375	0.359375	0.96875	0.125	0.125	ICAM555_ROS488_VECad647_placa15__Plate_D_p00_0_C10f11d0.TIF	ICAM555_ROS488_VECad647_placa15__Plate_D_p00_0_C10f11d2.TIF	ICAM555_ROS488_VECad647_placa15__Plate_D_p00_0_C10f11d1.TIF	ICAM555_ROS488_VECad647_placa15__Plate_D_p00_0_C10f11d3.TIF	0	0	0	0	240	1	1536	1536	1536	1536	240	b'eLuCHPahG223DJLSiZx2i7OhQZqh4Wi7ZQjE0WgbaSjE0mh7bGjEkzGV4glUTdkBAOtNGaM='	0.03516627475619316	0.053304314613342285	0.05472157150506973	0.011444315	0.00561098	0.021221958	0.42852277	0.7154	0.44816118	0.050147488713264465	0.059449031949043274	0.07842502494653066	0.04661059	0.058915295
-1	-1	-1	-1	883.0	0.0	0.0	2.015625	0.0	0.9375	40.78125	0.859375	0.015625	0.015625	0.015625	3.984375	0.34375	0.984375	0.125	0.15625	ICAM555_ROS488_VECad647_placa15__Plate_D_p00_0_C11f00d0.TIF	ICAM555_ROS488_VECad647_placa15__Plate_D_p00_0_C11f00d2.TIF	ICAM555_ROS488_VECad647_placa15__Plate_D_p00_0_C11f00d1.TIF	ICAM555_ROS488_VECad647_placa15__Plate_D_p00_0_C11f00d3.TIF	0	0	0	0	241	1	1536	1536	1536	1536	241	b'eLuCHPahG223DJLSiZx2izOo+Tk6BDEU4mi0jTQUYmm0PTY04smYSvEEqqbsAOAxGZ8='	0.03516627475619316	0.05049882456660271	0.05919373035430908	0.0097776465	0.00561098	0.011444308	0.42852277	0.7154	0.44816118	0.04690515001614889	0.05594967802365621	0.07250586648782094	0.04494392	0.053304315
-1	-1	-1	-1	1339.0	0.0	0.0	2.03125	0.0	0.9375	37.375	0.859375	0.015625	0.015625	0.015625	3.421875	0.390625	0.96875	0.125	0.140625	ICAM555_ROS488_VECad647_placa15__Plate_D_p00_0_C11f01d0.TIF	ICAM555_ROS488_VECad647_placa15__Plate_D_p00_0_C11f01d2.TIF	ICAM555_ROS488_VECad647_placa15__Plate_D_p00_0_C11f01d1.TIF	ICAM555_ROS488_VECad647_placa15__Plate_D_p00_0_C11f01d3.TIF	0	0	0	0	242	1	1536	1536	1536	1536	242	b'eLuCHPahG223DJLSiZx2izOo+Wk42m4ZAnE02kYaCrE02h4bGvFkTKV4AlVTdgDrVRmj'	0.04047176241874695	0.05049882456660271	0.06533254683017731	0.010610983	0.00561098	0.016749814	0.42852277	0.7154	0.44816118	0.053334434827168785	0.05545690655708313	0.08824863036473592	0.051082745	0.053304315
-1	-1	-1	-1	645.0	0.0	0.0	2.03125	0.0	0.921875	32.9375	0.84375	0.015625	0.0	0.0	3.453125	0.375	0.984375	0.125	0.125	ICAM555_ROS488_VECad647_placa15__Plate_D_p00_0_C11f02d0.TIF	ICAM555_ROS488_VECad647_placa15__Plate_D_p00_0_C11f02d2.TIF	ICAM555_ROS488_VECad647_placa15__Plate_D_p00_0_C11f02d1.TIF	ICAM555_ROS488_VECad647_placa15__Plate_D_p00_0_C11f02d3.TIF	0	0	0	0	243	1	1536	1536	1536	1536	243	b'eLuCHPahG223DJLSiZx2izOo+Wk02m4ZAnE02kYaCrE02h4bGvFkTKV4AlVTdgD2eRmn'	0.03349960595369339	0.053304314613342285	0.05919373035430908	0.010610975	0.00561098	0.015916474	0.42852277	0.7154	0.44816118	0.04320889711380005	0.05815029640992483	0.07748989264170329	0.040471762	0.056109805
-1	-1	-1	-1	606.0	0.0	0.0	1.984375	0.0	0.9375	38.46875	0.875	0.015625	0.015625	0.015625	3.46875	0.390625	0.96875	0.125	0.125	ICAM555_ROS488_VECad647_placa15__Plate_D_p00_0_C11f03d0.TIF	ICAM555_ROS488_VECad647_placa15__Plate_D_p00_0_C11f03d2.TIF	ICAM555_ROS488_VECad647_placa15__Plate_D_p00_0_C11f03d1.TIF	ICAM555_ROS488_VECad647_placa15__Plate_D_p00_0_C11f03d3.TIF	0	0	0	0	244	1	1536	1536	1536	1536	244	b'eLuCHPahG223DJLSiZx2izOo+Wk82m4ZAnE02kYaCrE02h4bGvFkTKV4AlVTdgABrBmr'	0.029027452692389488	0.05049882456660271	0.053888238966464996	0.01144431	0.00561098	0.015916474	0.42852277	0.7154	0.44816118	0.04347392419974009	0.05735016862551371	0.07164165874322255	0.040471762	0.056109805
-1	-1	-1	-1	539.0	0.0	0.0	2.015625	0.0	0.9375	36.140625	0.84375	0.015625	0.0	0.015625	3.265625	0.359375	1.0	0.109375	0.140625	ICAM555_ROS488_VECad647_placa15__Plate_D_p00_0_C11f04d0.TIF	ICAM555_ROS488_VECad647_placa15__Plate_D_p00_0_C11f04d2.TIF	ICAM555_ROS488_VECad647_placa15__Plate_D_p00_0_C11f04d1.TIF	ICAM555_ROS488_VECad647_placa15__Plate_D_p00_0_C11f04d3.TIF	0	0	0	0	245	1	1536	1536	1536	1536	245	b'eLuCHPahG223DJLSiZx2izOo+Wky2m4ZAnE02kYaCrE02h4bGvFkTKV4AlVTdgAM0Bmv'	0.029027452692389488	0.05049882456660271	0.053888238966464996	0.010610977	0.00280549	0.020388633	0.42852277	0.7154	0.44816118	0.04143235335747401	0.05511475602785746	0.07718965411186218	0.03963843	0.056109805
-1	-1	-1	-1	725.0	0.0	0.0	2.015625	0.0	0.9375	37.1875	0.859375	0.015625	0.0	0.0	3.75	0.359375	0.953125	0.125	0.125	ICAM555_ROS488_VECad647_placa15__Plate_D_p00_0_C11f05d0.TIF	ICAM555_ROS488_VECad647_placa15__Plate_D_p00_0_C11f05d2.TIF	ICAM555_ROS488_VECad647_placa15__Plate_D_p00_0_C11f05d1.TIF	ICAM555_ROS488_VECad647_placa15__Plate_D_p00_0_C11f05d3.TIF	0	0	0	0	246	1	1536	1536	1536	1536	246	b'eLuCHPahG223DJLSiZx2izOo+Wk62m4ZAnE02kYaCrE02h4bGvFkTKV4AlVTdgAX9Bmz'	0.034332942217588425	0.05049882456660271	0.06002706289291382	0.0097776465	0.00561098	0.015083134	0.42852277	0.7154	0.44816118	0.04441013435522715	0.0562176505724589	0.077008123199145	0.0413051	0.056109805
-1	-1	-1	-1	724.0	0.0	0.0	2.046875	0.0	0.9375	36.90625	0.859375	0.015625	0.015625	0.015625	3.84375	0.390625	1.0	0.125	0.140625	ICAM555_ROS488_VECad647_placa15__Plate_D_p00_0_C11f06d0.TIF	ICAM555_ROS488_VECad647_placa15__Plate_D_p00_0_C11f06d2.TIF	ICAM555_ROS488_VECad647_placa15__Plate_D_p00_0_C11f06d1.TIF	ICAM555_ROS488_VECad647_placa15__Plate_D_p00_0_C11f06d3.TIF	0	0	0	0	247	1	1536	1536	1536	1536	247	b'eLuCHPahG223DJLSiZx2izOo+TnabhkKcTTaRhoKsTTaHhsa8WRMpXgCVVN2ACMYGbc='	0.034332942217588425	0.053304314613342285	0.05472157150506973	0.0097776465	0.00561098	0.011444308	0.42852277	0.7154	0.44816118	0.045378535985946655	0.059061830242474876	0.06879447400569916	0.04494392	0.058915295
-1	-1	-1	-1	938.0	0.0	0.0	2.046875	0.0	0.9375	36.84375	0.875	0.015625	0.015625	0.015625	3.96875	0.359375	1.015625	0.125	0.125	ICAM555_ROS488_VECad647_placa15__Plate_D_p00_0_C11f07d0.TIF	ICAM555_ROS488_VECad647_placa15__Plate_D_p00_0_C11f07d2.TIF	ICAM555_ROS488_VECad647_placa15__Plate_D_p00_0_C11f07d1.TIF	ICAM555_ROS488_VECad647_placa15__Plate_D_p00_0_C11f07d3.TIF	0	0	0	0	248	1	1536	1536	1536	1536	248	b'eLuCHPahG223DJLSiZx2izOo+Wk+2m4ZAnE02kYaCrE02h4bGvFkTKV4AlVTdgAuPBm7'	0.0359996072947979	0.05049882456660271	0.05472157150506973	0.010610979	0.00561098	0.010610983	0.42852277	0.7154	0.44816118	0.04889753460884094	0.057172417640686035	0.06779737770557404	0.04661059	0.056109805
-1	-1	-1	-1	1000.0	0.0	0.0	2.40625	0.0	0.96875	34.734375	0.875	0.015625	0.015625	0.015625	4.140625	0.34375	0.953125	0.125	0.125	ICAM555_ROS488_VECad647_placa15__Plate_D_p00_0_C11f08d0.TIF	ICAM555_ROS488_VECad647_placa15__Plate_D_p00_0_C11f08d2.TIF	ICAM555_ROS488_VECad647_placa15__Plate_D_p00_0_C11f08d1.TIF	ICAM555_ROS488_VECad647_placa15__Plate_D_p00_0_C11f08d3.TIF	0	0	0	0	249	1	1536	1536	1536	1536	249	b'eLuCHPahG223DJLSiZx2izOo+Wkx2m4ZAnE02kYaCrE02h4bGvFkTKV4AlVTdgA5YBm/'	0.0359996072947979	0.05049882456660271	0.05555490404367447	0.0097776465	0.00561098	0.011444315	0.42852277	0.7154	0.44816118	0.04855026304721832	0.0550504724184672	0.07141544918219249	0.045777254	0.053304315
-1	-1	-1	-1	847.0	0.0	0.0	2.046875	0.0	0.96875	34.703125	0.875	0.015625	0.015625	0.015625	3.875	0.34375	0.984375	0.125	0.140625	ICAM555_ROS488_VECad647_placa15__Plate_D_p00_0_C11f09d0.TIF	ICAM555_ROS488_VECad647_placa15__Plate_D_p00_0_C11f09d2.TIF	ICAM555_ROS488_VECad647_placa15__Plate_D_p00_0_C11f09d1.TIF	ICAM555_ROS488_VECad647_placa15__Plate_D_p00_0_C11f09d3.TIF	0	0	0	0	250	1	1536	1536	1536	1536	250	b'eLuCHPahG223DJLSiZx2izOk+Tnabhn8cTTaRhoKsTTaHhsa8WRMpXgCVVN2AESEGcM='	0.03963842988014221	0.05049882456660271	0.060860395431518555	0.0097776465	0.00561098	0.015083134	0.42852277	0.7154	0.44816118	0.04849953452746073	0.056457966566085815	0.07868323723475139	0.04661059	0.056109805
-1	-1	-1	-1	1192.0	0.0	0.0	2.109375	0.0	0.953125	36.1875	0.890625	0.015625	0.0	0.015625	3.640625	0.359375	1.03125	0.125	0.15625	ICAM555_ROS488_VECad647_placa15__Plate_D_p00_0_C11f10d0.TIF	ICAM555_ROS488_VECad647_placa15__Plate_D_p00_0_C11f10d2.TIF	ICAM555_ROS488_VECad647_placa15__Plate_D_p00_0_C11f10d1.TIF	ICAM555_ROS488_VECad647_placa15__Plate_D_p00_0_C11f10d3.TIF	0	0	0	0	251	1	1536	1536	1536	1536	251	b'eLuCHPahG223DJLSiZx2izOw+Wk4OgQxFOJotI00FGJptD02NOLJmErxBKqm7ADrWRmj'	0.03963842988014221	0.05049882456660271	0.06533254683017731	0.0097776465	0.00561098	0.015916467	0.42852277	0.7154	0.44816118	0.048583149909973145	0.05618145068486532	0.08598255117734273	0.045777254	0.056109805
-1	-1	-1	-1	694.0	0.0	0.0	2.109375	0.0	1.0	34.25	0.90625	0.015625	0.015625	0.015625	3.515625	0.359375	1.109375	0.125	0.140625	ICAM555_ROS488_VECad647_placa15__Plate_D_p00_0_C11f11d0.TIF	ICAM555_ROS488_VECad647_placa15__Plate_D_p00_0_C11f11d2.TIF	ICAM555_ROS488_VECad647_placa15__Plate_D_p00_0_C11f11d1.TIF	ICAM555_ROS488_VECad647_placa15__Plate_D_p00_0_C11f11d3.TIF	0	0	0	0	252	1	1536	1536	1536	1536	252	b'eLuCHPahG223DJLSiZx2izOw+WloONpuGQJxNNpGGgqxNNoeGxrxZEyleAJVU3YA9n0Zpw=='	0.03516627475619316	0.05891529470682144	0.07063803821802139	0.010610979	0.00561098	0.0167498	0.42852277	0.7154	0.44816118	0.04781286418437958	0.0642252266407013	0.09034048517545064	0.045777254	0.064526275
-1	-1	-1	-1	652.0	0.0	0.0	2.328125	0.0	1.109375	34.265625	0.875	0.03125	0.0	0.015625	3.40625	0.375	1.09375	0.125	0.140625	ICAM555_ROS488_VECad647_placa15__Plate_D_p00_0_D02f00d0.TIF	ICAM555_ROS488_VECad647_placa15__Plate_D_p00_0_D02f00d2.TIF	ICAM555_ROS488_VECad647_placa15__Plate_D_p00_0_D02f00d1.TIF	ICAM555_ROS488_VECad647_placa15__Plate_D_p00_0_D02f00d3.TIF	0	0	0	0	253	1	1536	1536	1536	1536	253	b'eLuCHPahG223DJLSiazm5+gQxFCJo9E20lCIpdH22NCIJ2MqxROomrIDAOtlGaM='	0.019249804317951202	0.04769333451986313	0.03349960595369339	0.0036388226	0.00280549	0.015083134	0.42852277	0.7154	0.44816118	0.02403036008278529	0.051592583457628884	0.05052575469017029	0.022888627	0.050498825
-1	-1	-1	-1	845.0	0.0	0.0	2.078125	0.0	0.96875	33.890625	0.890625	0.015625	0.015625	0.015625	3.921875	0.375	1.046875	0.15625	0.15625	ICAM555_ROS488_VECad647_placa15__Plate_D_p00_0_D02f01d0.TIF	ICAM555_ROS488_VECad647_placa15__Plate_D_p00_0_D02f01d2.TIF	ICAM555_ROS488_VECad647_placa15__Plate_D_p00_0_D02f01d1.TIF	ICAM555_ROS488_VECad647_placa15__Plate_D_p00_0_D02f01d3.TIF	0	0	0	0	254	1	1536	1536	1536	1536	254	b'eLuCHPahG223DJLSiazmJyirGI62W4ZAHI22kYZCLI22x4ZGPBlTKZ5A1ZQdAPaJGac='	0.022888626903295517	0.04769333451986313	0.0449439212679863	0.004472157	0.00561098	0.011444308	0.42852277	0.7154	0.44816118	0.026987016201019287	0.053990850845972695	0.05913688739140829	0.024555296	0.053304315
-1	-1	-1	-1	367.0	0.0	0.0	2.296875	0.0	1.125	34.8125	0.84375	0.015625	0.015625	0.015625	2.203125	0.359375	1.0	0.125	0.140625	ICAM555_ROS488_VECad647_placa15__Plate_D_p00_0_D02f02d0.TIF	ICAM555_ROS488_VECad647_placa15__Plate_D_p00_0_D02f02d2.TIF	ICAM555_ROS488_VECad647_placa15__Plate_D_p00_0_D02f02d1.TIF	ICAM555_ROS488_VECad647_placa15__Plate_D_p00_0_D02f02d3.TIF	0	0	0	0	255	1	1536	1536	1536	1536	255	b'eLuCHPahG223DJLSiazmJyirGI22W4ZAHI22kYZCLI22x4ZGPBlTKZ5A1ZQdAAG8Gas='	0.019249804317951202	0.05049882456660271	0.032666273415088654	0.0036388226	0.00280549	0.00977765	0.42852277	0.7154	0.44816118	0.023440971970558167	0.05475451052188873	0.04526712497075399	0.022888627	0.053304315
-1	-1	-1	-1	395.0	0.0	0.0	2.078125	0.0	0.96875	20.21875	0.875	0.015625	0.015625	0.03125	2.546875	0.375	1.046875	0.140625	0.15625	ICAM555_ROS488_VECad647_placa15__Plate_D_p00_0_D02f03d0.TIF	ICAM555_ROS488_VECad647_placa15__Plate_D_p00_0_D02f03d2.TIF	ICAM555_ROS488_VECad647_placa15__Plate_D_p00_0_D02f03d1.TIF	ICAM555_ROS488_VECad647_placa15__Plate_D_p00_0_D02f03d3.TIF	0	0	0	0	256	1	1536	1536	1536	1536	256	b'eLuCHPahG223DJLSiazmJySrjLZbBn8cjbaRhkIsjbbHhkY8GVMpnkDVlB0ADOAZrw=='	0.019249804317951202	0.05049882456660271	0.029027452692389488	0.0036388226	0.00280549	0.010610979	0.42852277	0.7154	0.44816118	0.02374904602766037	0.05426548421382904	0.04444995025793711	0.022888627	0.053304315
-1	-1	-1	-1	347.0	0.0	0.0	2.0625	0.0	0.96875	25.359375	0.875	0.03125	0.015625	0.015625	2.1875	0.375	1.015625	0.125	0.140625	ICAM555_ROS488_VECad647_placa15__Plate_D_p00_0_D02f04d0.TIF	ICAM555_ROS488_VECad647_placa15__Plate_D_p00_0_D02f04d2.TIF	ICAM555_ROS488_VECad647_placa15__Plate_D_p00_0_D02f04d1.TIF	ICAM555_ROS488_VECad647_placa15__Plate_D_p00_0_D02f04d3.TIF	0	0	0	0	257	1	1536	1536	1536	1536	257	b'eLuCHPahG223DJLSiazmJyirmIy2W4ZAHI22kYZCLI22x4ZGPBlTKZ5A1ZQdABgEGbM='	0.022888626903295517	0.05891529470682144	0.034332942217588425	0.0036388226	0.00280549	0.011444315	0.42852277	0.7154	0.44816118	0.0259552796681722	0.061608925461769104	0.0507696270942688	0.024555296	0.061720785
-1	-1	-1	-1	557.0	0.0	0.0	2.0625	0.0	0.96875	25.453125	0.890625	0.015625	0.015625	0.015625	3.359375	0.375	1.046875	0.140625	0.140625	ICAM555_ROS488_VECad647_placa15__Plate_D_p00_0_D02f05d0.TIF	ICAM555_ROS488_VECad647_placa15__Plate_D_p00_0_D02f05d2.TIF	ICAM555_ROS488_VECad647_placa15__Plate_D_p00_0_D02f05d1.TIF	ICAM555_ROS488_VECad647_placa15__Plate_D_p00_0_D02f05d3.TIF	0	0	0	0	258	1	1536	1536	1536	1536	258	b'eLuCHPahG223DJLSiazmJyirmI62W4ZAHI22kYZCLI22x4ZGPBlTKZ5A1ZQdACMoGbc='	0.019249804317951202	0.05049882456660271	0.03349960595369339	0.0036388226	0.00280549	0.015083138	0.42852277	0.7154	0.44816118	0.024018873771031696	0.05584185818831126	0.050515840450922646	0.022888627	0.056109805
-1	-1	-1	-1	551.0	0.0	0.0	2.25	0.0	1.109375	34.8125	0.890625	0.015625	0.015625	0.03125	3.421875	0.375	1.0625	0.140625	0.140625	ICAM555_ROS488_VECad647_placa15__Plate_D_p00_0_D02f06d0.TIF	ICAM555_ROS488_VECad647_placa15__Plate_D_p00_0_D02f06d2.TIF	ICAM555_ROS488_VECad647_placa15__Plate_D_p00_0_D02f06d1.TIF	ICAM555_ROS488_VECad647_placa15__Plate_D_p00_0_D02f06d3.TIF	0	0	0	0	259	1	1536	1536	1536	1536	259	b'eLuCHPahG223DJLSiazmJyirjLZbhkIcjbaRhkIsjbbHhkY8GVMpnkDVlB0ALkwZuw=='	0.022888626903295517	0.053304314613342285	0.032666273415088654	0.004472157	0.00280549	0.015083134	0.42852277	0.7154	0.44816118	0.02565822998682658	0.05788704256216685	0.050827031334241234	0.023721961	0.056109805
-1	-1	-1	-1	675.0	0.0	0.0	2.375	0.0	1.140625	33.34375	0.890625	0.015625	0.015625	0.015625	3.5625	0.4375	1.0625	0.125	0.15625	ICAM555_ROS488_VECad647_placa15__Plate_D_p00_0_D02f07d0.TIF	ICAM555_ROS488_VECad647_placa15__Plate_D_p00_0_D02f07d2.TIF	ICAM555_ROS488_VECad647_placa15__Plate_D_p00_0_D02f07d1.TIF	ICAM555_ROS488_VECad647_placa15__Plate_D_p00_0_D02f07d3.TIF	0	0	0	0	260	1	1536	1536	1536	1536	260	b'eLuCHPahG223DJLSiazmJyirmI+2W4ZAHI22kYZCLI22x4ZGPBlTKZ5A1ZQdADlwGb8='	0.019249804317951202	0.05049882456660271	0.03797176480293274	0.004472157	0.00561098	0.01227764	0.42852277	0.7154	0.44816118	0.024976635972658794	0.05549931029478709	0.05261393388112386	0.023721961	0.053304315
-1	-1	-1	-1	867.0	0.0	0.0	2.359375	0.0	1.09375	38.046875	0.90625	0.015625	0.015625	0.015625	3.890625	0.40625	1.109375	0.125	0.203125	ICAM555_ROS488_VECad647_placa15__Plate_D_p00_0_D02f08d0.TIF	ICAM555_ROS488_VECad647_placa15__Plate_D_p00_0_D02f08d2.TIF	ICAM555_ROS488_VECad647_placa15__Plate_D_p00_0_D02f08d1.TIF	ICAM555_ROS488_VECad647_placa15__Plate_D_p00_0_D02f08d3.TIF	0	0	0	0	261	1	1536	1536	1536	1536	261	b'eLuCHPahG223DJLSiazmJyirWIy2W4ZAHI22kYZCLI22x4ZGPBlTKZ5A1ZQdAESUGcM='	0.022888626903295517	0.04769333451986313	0.0449439212679863	0.004472157	0.00561098	0.011444315	0.42852277	0.7154	0.44816118	0.027750452359517414	0.0538299431403478	0.059335132439931236	0.024555296	0.053304315
-1	-1	-1	-1	713.0	0.0	0.0	2.34375	0.0	1.171875	35.90625	0.890625	0.015625	0.015625	0.015625	3.875	0.390625	1.015625	0.125	0.203125	ICAM555_ROS488_VECad647_placa15__Plate_D_p00_0_D02f09d0.TIF	ICAM555_ROS488_VECad647_placa15__Plate_D_p00_0_D02f09d2.TIF	ICAM555_ROS488_VECad647_placa15__Plate_D_p00_0_D02f09d1.TIF	ICAM555_ROS488_VECad647_placa15__Plate_D_p00_0_D02f09d3.TIF	0	0	0	0	262	1	1536	1536	1536	1536	262	b'eLuCHPahG223DJLSiazmJyirWI62W4ZAHI22kYZCLI22x4ZGPBlTKZ5A1ZQdAE+4Gcc='	0.023721961304545403	0.053304314613342285	0.04858274757862091	0.004472157	0.00561098	0.010610975	0.42852277	0.7154	0.44816118	0.028233292202154796	0.058661644657452904	0.05945180853207906	0.028194118	0.058915295
-1	-1	-1	-1	942.0	0.0	0.0	2.140625	0.0	1.109375	38.765625	0.90625	0.015625	0.015625	0.015625	3.875	0.46875	1.015625	0.125	0.140625	ICAM555_ROS488_VECad647_placa15__Plate_D_p00_0_D02f10d0.TIF	ICAM555_ROS488_VECad647_placa15__Plate_D_p00_0_D02f10d2.TIF	ICAM555_ROS488_VECad647_placa15__Plate_D_p00_0_D02f10d1.TIF	ICAM555_ROS488_VECad647_placa15__Plate_D_p00_0_D02f10d3.TIF	0	0	0	0	263	1	1536	1536	1536	1536	263	b'eLuCHPahG223DJLSiazmJzCrGI4OQQyFOBptIw2FWBptjw2NeDKmUjyBqik7APaNGac='	0.023721961304545403	0.053304314613342285	0.04941608011722565	0.004472157	0.00561098	0.010610975	0.42852277	0.7154	0.44816118	0.02865691731373469	0.05806221067905426	0.06146531800429026	0.028194118	0.056109805
-1	-1	-1	-1	584.0	0.0	0.0	2.109375	0.0	0.953125	35.53125	0.96875	0.015625	0.015625	0.015625	3.328125	0.375	1.078125	0.125	0.125	ICAM555_ROS488_VECad647_placa15__Plate_D_p00_0_D02f11d0.TIF	ICAM555_ROS488_VECad647_placa15__Plate_D_p00_0_D02f11d2.TIF	ICAM555_ROS488_VECad647_placa15__Plate_D_p00_0_D02f11d1.TIF	ICAM555_ROS488_VECad647_placa15__Plate_D_p00_0_D02f11d3.TIF	0	0	0	0	264	1	1536	1536	1536	1536	264	b'eLuCHPahG223DJLSiazmJzCrGBqOtluGQByNtpGGQiyNtseGRjwZUymeQNWUHQABwBmr'	0.023721961304545403	0.05610980466008186	0.043277256190776825	0.004472157	0.0056109764	0.015083134	0.42852277	0.7154	0.44816118	0.02787875384092331	0.06122725705305735	0.05786370734373728	0.028194118	0.061720785
-1	-1	-1	-1	825.0	0.0	0.0	2.125	0.0	0.96875	35.984375	0.890625	0.015625	0.015625	0.015625	4.234375	0.375	1.03125	0.125	0.140625	ICAM555_ROS488_VECad647_placa15__Plate_D_p00_0_D03f00d0.TIF	ICAM555_ROS488_VECad647_placa15__Plate_D_p00_0_D03f00d2.TIF	ICAM555_ROS488_VECad647_placa15__Plate_D_p00_0_D03f00d1.TIF	ICAM555_ROS488_VECad647_placa15__Plate_D_p00_0_D03f00d3.TIF	0	0	0	0	265	1	1536	1536	1536	1536	265	b'eLuCHPahG223DJLSiazmJ6jdMjoEMRTiaLSNNBRiabQ9NjTiyZhK8QSqpuwA9pUZpw=='	0.0359996072947979	0.05049882456660271	0.04941608011722565	0.010610983	0.00561098	0.010610975	0.42852277	0.7154	0.44816118	0.04915223022301992	0.05601426959037781	0.060640628139177956	0.04661059	0.053304315
-1	-1	-1	-1	1247.0	0.0	0.0	2.25	0.0	1.125	40.921875	0.90625	0.015625	0.015625	0.015625	4.203125	0.40625	1.03125	0.109375	0.140625	ICAM555_ROS488_VECad647_placa15__Plate_D_p00_0_D03f01d0.TIF	ICAM555_ROS488_VECad647_placa15__Plate_D_p00_0_D03f01d2.TIF	ICAM555_ROS488_VECad647_placa15__Plate_D_p00_0_D03f01d1.TIF	ICAM555_ROS488_VECad647_placa15__Plate_D_p00_0_D03f01d3.TIF	0	0	0	0	266	1	1536	1536	1536	1536	266	b'eLuCHPahG223DJLSiazmJ6jdYjjabhkCcTTaRhoKsTTaHhsa8WRMpXgCVVN2AAHIGas='	0.03963842988014221	0.05049882456660271	0.053888238966464996	0.00977765	0.00561098	0.010610983	0.42852277	0.7154	0.44816118	0.04994373023509979	0.05610570311546326	0.06645566721757253	0.050249413	0.053304315
-1	-1	-1	-1	760.0	0.0	0.0	2.078125	0.0	0.96875	36.265625	0.859375	0.015625	0.015625	0.015625	4.046875	0.421875	1.046875	0.140625	0.140625	ICAM555_ROS488_VECad647_placa15__Plate_D_p00_0_D03f02d0.TIF	ICAM555_ROS488_VECad647_placa15__Plate_D_p00_0_D03f02d2.TIF	ICAM555_ROS488_VECad647_placa15__Plate_D_p00_0_D03f02d1.TIF	ICAM555_ROS488_VECad647_placa15__Plate_D_p00_0_D03f02d3.TIF	0	0	0	0	267	1	1536	1536	1536	1536	267	b'eLuCHPahG223DJLSiazmJ6jdYjTabhkCcTTaRhoKsTTaHhsa8WRMpXgCVVN2AAzsGa8='	0.03516627475619316	0.05049882456660271	0.05024941265583038	0.011444312	0.00561098	0.010610983	0.42852277	0.7154	0.44816118	0.048568074901898704	0.0552636981010437	0.06375132004419963	0.045777254	0.056109805
-1	-1	-1	-1	592.0	0.0	0.0	2.140625	0.0	1.078125	38.546875	0.875	0.03125	0.015625	0.015625	3.953125	0.359375	1.03125	0.125	0.140625	ICAM555_ROS488_VECad647_placa15__Plate_D_p00_0_D03f03d0.TIF	ICAM555_ROS488_VECad647_placa15__Plate_D_p00_0_D03f03d2.TIF	ICAM555_ROS488_VECad647_placa15__Plate_D_p00_0_D03f03d1.TIF	ICAM555_ROS488_VECad647_placa15__Plate_D_p00_0_D03f03d3.TIF	0	0	0	0	268	1	1536	1536	1536	1536	268	b'eLuCHPahG223DJLSiazmJ6jdYjzabhkCcTTaRhoKsTTaHhsa8WRMpXgCVVN2ABgQGbM='	0.03516627475619316	0.053304314613342285	0.04941608011722565	0.011444315	0.00561098	0.011444315	0.42852277	0.7154	0.44816118	0.0497526079416275	0.05914639433224996	0.06361710528532664	0.04661059	0.058915295
-1	-1	-1	-1	543.0	0.0	0.0	2.09375	0.0	0.984375	38.40625	0.875	0.015625	0.015625	0.015625	3.734375	0.4375	1.03125	0.140625	0.140625	ICAM555_ROS488_VECad647_placa15__Plate_D_p00_0_D03f04d0.TIF	ICAM555_ROS488_VECad647_placa15__Plate_D_p00_0_D03f04d2.TIF	ICAM555_ROS488_VECad647_placa15__Plate_D_p00_0_D03f04d1.TIF	ICAM555_ROS488_VECad647_placa15__Plate_D_p00_0_D03f04d3.TIF	0	0	0	0	269	1	1536	1536	1536	1536	269	b'eLuCHPahG223DJLSiazmJ6jdYjLabhkCcTTaRhoKsTTaHhsa8WRMpXgCVVN2ACM0Gbc='	0.03516627475619316	0.05610980466008186	0.04858274757862091	0.012277648	0.0056109764	0.015083134	0.42852277	0.7154	0.44816118	0.05182689925034841	0.06159499784310659	0.06478698054949443	0.04661059	0.061720785
-1	-1	-1	-1	636.0	0.0	0.0	2.09375	0.0	0.96875	37.84374999999909	0.890625	0.015625	0.015625	0.015625	3.9375	0.421875	1.0625	0.125	0.140625	ICAM555_ROS488_VECad647_placa15__Plate_D_p00_0_D03f05d0.TIF	ICAM555_ROS488_VECad647_placa15__Plate_D_p00_0_D03f05d2.TIF	ICAM555_ROS488_VECad647_placa15__Plate_D_p00_0_D03f05d1.TIF	ICAM555_ROS488_VECad647_placa15__Plate_D_p00_0_D03f05d3.TIF	0	0	0	0	270	1	1536	1536	1536	1536	270	b'eLuCHPahG223DJLSiazmJ6jdYjrabhkCcTTaRhoKsTTaHhsa8WRMpXgCVVN2AC5YGbs='	0.03349960595369339	0.05049882456660271	0.04411058872938156	0.010610983	0.00561098	0.012277648	0.42852277	0.7154	0.44816118	0.044368237257003784	0.05561209718386332	0.059256782134373985	0.0413051	0.053304315
-1	-1	-1	-1	600.0	0.0	0.0	2.171875	0.0	1.125	38.37499999999909	0.890625	0.015625	0.0	0.0	3.59375	0.390625	1.0625	0.140625	0.15625	ICAM555_ROS488_VECad647_placa15__Plate_D_p00_0_D03f06d0.TIF	ICAM555_ROS488_VECad647_placa15__Plate_D_p00_0_D03f06d2.TIF	ICAM555_ROS488_VECad647_placa15__Plate_D_p00_0_D03f06d1.TIF	ICAM555_ROS488_VECad647_placa15__Plate_D_p00_0_D03f06d3.TIF	0	0	0	0	271	1	1536	1536	1536	1536	271	b'eLuCHPahG223DJLSiazm52i7ZajE0WgbaSjE0mh7bGjEkzGV4glUTdkBADl8Gb8='	0.03349960595369339	0.053304314613342285	0.04411058872938156	0.013110984	0.00561098	0.015083142	0.42852277	0.7154	0.44816118	0.047600378592809044	0.058817148208618164	0.062118902802467346	0.04494392	0.058915295
-1	-1	-1	-1	886.0	0.0	0.0	2.109375	0.0	0.984375	38.640625	0.890625	0.015625	0.0	0.0	4.359375	0.375	1.046875	0.125	0.140625	ICAM555_ROS488_VECad647_placa15__Plate_D_p00_0_D03f07d0.TIF	ICAM555_ROS488_VECad647_placa15__Plate_D_p00_0_D03f07d2.TIF	ICAM555_ROS488_VECad647_placa15__Plate_D_p00_0_D03f07d1.TIF	ICAM555_ROS488_VECad647_placa15__Plate_D_p00_0_D03f07d3.TIF	0	0	0	0	272	1	1536	1536	1536	1536	272	b'eLuCHPahG223DJLSiazmJ6jdYj7abhkCcTTaRhoKsTTaHhsa8WRMpXgCVVN2AESgGcM='	0.04047176241874695	0.04769333451986313	0.053888238966464996	0.011444312	0.00561098	0.009777643	0.42852277	0.7154	0.44816118	0.053458829720815025	0.05313094953695933	0.06428136924902599	0.05191608	0.050498825
-1	-1	-1	-1	1082.0	0.0	0.0	2.296875	0.0	1.09375	42.46875	0.875	0.015625	0.015625	0.015625	4.296875	0.390625	1.03125	0.140625	0.140625	ICAM555_ROS488_VECad647_placa15__Plate_D_p00_0_D03f08d0.TIF	ICAM555_ROS488_VECad647_placa15__Plate_D_p00_0_D03f08d2.TIF	ICAM555_ROS488_VECad647_placa15__Plate_D_p00_0_D03f08d1.TIF	ICAM555_ROS488_VECad647_placa15__Plate_D_p00_0_D03f08d3.TIF	0	0	0	0	273	1	1536	1536	1536	1536	273	b'eLuCHPahG223DJLSiazmJ6jdYjHabhkCcTTaRhoKsTTaHhsa8WRMpXgCVVN2AE/EGcc='	0.04047176241874695	0.053304314613342285	0.05024941265583038	0.011444315	0.00561098	0.010610975	0.42852277	0.7154	0.44816118	0.05242857336997986	0.0584157258272171	0.06244644025961558	0.051082745	0.056109805
-1	-1	-1	-1	692.0	0.0	0.0	2.09375	0.0	0.96875	38.46875	0.890625	0.015625	0.015625	0.015625	4.109375	0.375	1.0	0.140625	0.140625	ICAM555_ROS488_VECad647_placa15__Plate_D_p00_0_D03f09d0.TIF	ICAM555_ROS488_VECad647_placa15__Plate_D_p00_0_D03f09d2.TIF	ICAM555_ROS488_VECad647_placa15__Plate_D_p00_0_D03f09d1.TIF	ICAM555_ROS488_VECad647_placa15__Plate_D_p00_0_D03f09d3.TIF	0	0	0	0	274	1	1536	1536	1536	1536	274	b'eLuCHPahG223DJLSiazmJ6jdYjnabhkCcTTaRhoKsTTaHhsa8WRMpXgCVVN2AFroGcs='	0.034332942217588425	0.053304314613342285	0.05024941265583038	0.008944314	0.00561098	0.010610983	0.42852277	0.7154	0.44816118	0.04400973518689474	0.05870272715886434	0.06265357633431752	0.0413051	0.058915295
-1	-1	-1	-1	941.0	0.0	0.0	2.109375	0.0	1.125	41.921875	0.890625	0.015625	0.0	0.015625	4.21875	0.4375	1.015625	0.140625	0.140625	ICAM555_ROS488_VECad647_placa15__Plate_D_p00_0_D03f10d0.TIF	ICAM555_ROS488_VECad647_placa15__Plate_D_p00_0_D03f10d2.TIF	ICAM555_ROS488_VECad647_placa15__Plate_D_p00_0_D03f10d1.TIF	ICAM555_ROS488_VECad647_placa15__Plate_D_p00_0_D03f10d3.TIF	0	0	0	0	275	1	1536	1536	1536	1536	275	b'eLuCHPahG223DJLSiazmJ7DdYjg6BDEU4mi0jTQUYmm0PTY04smYSvEEqqbsAAHMGas='	0.034332942217588425	0.05049882456660271	0.05024941265583038	0.006138824	0.00561098	0.00977765	0.42852277	0.7154	0.44816118	0.04144785304864248	0.056704690059026085	0.06221825381120046	0.03963843	0.056109805
-1	-1	-1	-1	830.0	0.0	0.0	2.078125	0.0	1.109375	39.90625	0.890625	0.015625	0.0	0.0	4.125	0.375	1.015625	0.125	0.140625	ICAM555_ROS488_VECad647_placa15__Plate_D_p00_0_D03f11d0.TIF	ICAM555_ROS488_VECad647_placa15__Plate_D_p00_0_D03f11d2.TIF	ICAM555_ROS488_VECad647_placa15__Plate_D_p00_0_D03f11d1.TIF	ICAM555_ROS488_VECad647_placa15__Plate_D_p00_0_D03f11d3.TIF	0	0	0	0	276	1	1536	1536	1536	1536	276	b'eLuCHPahG223DJLSiazmJ7DdYmg42m4ZAnE02kYaCrE02h4bGvFkTKV4AlVTdgAM8Bmv'	0.03516627475619316	0.053304314613342285	0.04941608011722565	0.0097776465	0.00561098	0.00977765	0.42852277	0.7154	0.44816118	0.04618948698043823	0.0586852083603541	0.06021513044834137	0.04494392	0.058915295
-1	-1	-1	-1	463.0	0.0	0.0	2.046875	0.0	0.96875	29.203125	0.796875	0.015625	0.015625	0.015625	2.421875	0.34375	0.96875	0.125	0.140625	ICAM555_ROS488_VECad647_placa15__Plate_D_p00_0_D04f00d0.TIF	ICAM555_ROS488_VECad647_placa15__Plate_D_p00_0_D04f00d2.TIF	ICAM555_ROS488_VECad647_placa15__Plate_D_p00_0_D04f00d1.TIF	ICAM555_ROS488_VECad647_placa15__Plate_D_p00_0_D04f00d3.TIF	0	0	0	0	277	1	1536	1536	1536	1536	277	b'eLuCHPahG223DJLSiazmp4HJ6BDE0Iij0TbSUIil0fbY0IgnYyrFE6iasgMAAdQZqw=='	0.023721961304545403	0.04769333451986313	0.032666273415088654	0.011444315	0.00280549	0.012277648	0.42852277	0.7154	0.44816118	0.04191594819227854	0.05144693454106649	0.04751271506150564	0.034332942	0.050498825
-1	-1	-1	-1	682.0	0.0	0.0	2.109375	0.0	0.96875	29.390625	0.84375	0.015625	0.015625	0.0	3.234375	0.34375	0.984375	0.125	0.125	ICAM555_ROS488_VECad647_placa15__Plate_D_p00_0_D04f01d0.TIF	ICAM555_ROS488_VECad647_placa15__Plate_D_p00_0_D04f01d2.TIF	ICAM555_ROS488_VECad647_placa15__Plate_D_p00_0_D04f01d1.TIF	ICAM555_ROS488_VECad647_placa15__Plate_D_p00_0_D04f01d3.TIF	0	0	0	0	278	1	1536	1536	1536	1536	278	b'eLuCHPahG223DJLSiazmp4FJmoHhaLtlCMTRaBtpKMTSaHtsaMSTMZXiCVRN2QEADPgZrw=='	0.028194118291139603	0.04488784447312355	0.03349960595369339	0.015916467	0.00280549	0.011444315	0.42852277	0.7154	0.44816118	0.04509077966213226	0.05045004685719808	0.04848977426687876	0.040471762	0.047693335
-1	-1	-1	-1	292.0	0.0	0.0	2.03125	0.0	0.953125	16.671875	0.859375	0.03125	0.015625	0.015625	1.703125	0.359375	0.96875	0.109375	0.125	ICAM555_ROS488_VECad647_placa15__Plate_D_p00_0_D04f02d0.TIF	ICAM555_ROS488_VECad647_placa15__Plate_D_p00_0_D04f02d2.TIF	ICAM555_ROS488_VECad647_placa15__Plate_D_p00_0_D04f02d1.TIF	ICAM555_ROS488_VECad647_placa15__Plate_D_p00_0_D04f02d3.TIF	0	0	0	0	279	1	1536	1536	1536	1536	279	b'eLuCHPahG223DJLSiazmp4FJmoHRaLtlCMTRaBtpKMTSaHtsaMSTMZXiCVRN2QEAGBwZsw=='	0.023721961304545403	0.04769333451986313	0.032666273415088654	0.0053054914	0.00280549	0.0053054895	0.42852277	0.7154	0.44816118	0.03740761677424113	0.05065027376015981	0.04148782044649124	0.028194118	0.050498825
-1	-1	-1	-1	201.0	0.0	0.0	2.046875	0.0	0.953125	22.109375	0.84375	0.015625	0.015625	0.015625	1.4375	0.375	0.984375	0.125	0.140625	ICAM555_ROS488_VECad647_placa15__Plate_D_p00_0_D04f03d0.TIF	ICAM555_ROS488_VECad647_placa15__Plate_D_p00_0_D04f03d2.TIF	ICAM555_ROS488_VECad647_placa15__Plate_D_p00_0_D04f03d1.TIF	ICAM555_ROS488_VECad647_placa15__Plate_D_p00_0_D04f03d3.TIF	0	0	0	0	280	1	1536	1536	1536	1536	280	b'eLuCHPahG223DJLSiazmp4EJKKuMtlsGfxyNtpGGQiyNtseGRjwZUymeQNWUHQAjQBm3'	0.022888626903295517	0.04769333451986313	0.029027452692389488	0.0036388226	0.00280549	0.004472159	0.42852277	0.7154	0.44816118	0.03307052701711655	0.051101873318354286	0.03906438251336416	0.024555296	0.050498825
-1	-1	-1	-1	167.0	0.0	0.0	2.046875	0.0	0.96875	12.078125	0.875	0.015625	0.015625	0.015625	1.125	0.34375	0.96875	0.125	0.140625	ICAM555_ROS488_VECad647_placa15__Plate_D_p00_0_D04f04d0.TIF	ICAM555_ROS488_VECad647_placa15__Plate_D_p00_0_D04f04d2.TIF	ICAM555_ROS488_VECad647_placa15__Plate_D_p00_0_D04f04d1.TIF	ICAM555_ROS488_VECad647_placa15__Plate_D_p00_0_D04f04d3.TIF	0	0	0	0	281	1	1536	1536	1536	1536	281	b'eLuCHPahG223DJLSiazmp4FJmoHJaLtlCMTRaBtpKMTSaHtsaMSTMZXiCVRN2QEALmQZuw=='	0.023721961304545403	0.053304314613342285	0.032666273415088654	0.004472157	0.00280549	0.004472155	0.42852277	0.7154	0.44816118	0.03152069946130117	0.0582726796468099	0.04119390497605006	0.028194118	0.058915295
-1	-1	-1	-1	303.0	0.0	0.0	2.03125	0.0	0.953125	16.625	0.859375	0.015625	0.015625	0.015625	1.890625	0.359375	0.96875	0.125	0.125	ICAM555_ROS488_VECad647_placa15__Plate_D_p00_0_D04f05d0.TIF	ICAM555_ROS488_VECad647_placa15__Plate_D_p00_0_D04f05d2.TIF	ICAM555_ROS488_VECad647_placa15__Plate_D_p00_0_D04f05d1.TIF	ICAM555_ROS488_VECad647_placa15__Plate_D_p00_0_D04f05d3.TIF	0	0	0	0	282	1	1536	1536	1536	1536	282	b'eLuCHPahG223DJLSiazmp4FJmoHpaLtlCMTRaBtpKMTSaHtsaMSTMZXiCVRN2QEAOYgZvw=='	0.022888626903295517	0.04769333451986313	0.028194118291139603	0.0053054914	0.00280549	0.00613882	0.42852277	0.7154	0.44816118	0.034230475624402366	0.050711373488108315	0.042775447169939675	0.024555296	0.050498825
-1	-1	-1	-1	572.0	0.0	0.0	2.0625	0.0	0.921875	24.578125	0.84375	0.015625	0.015625	0.015625	2.9375	0.34375	1.046875	0.125	0.140625	ICAM555_ROS488_VECad647_placa15__Plate_D_p00_0_D04f06d0.TIF	ICAM555_ROS488_VECad647_placa15__Plate_D_p00_0_D04f06d2.TIF	ICAM555_ROS488_VECad647_placa15__Plate_D_p00_0_D04f06d1.TIF	ICAM555_ROS488_VECad647_placa15__Plate_D_p00_0_D04f06d3.TIF	0	0	0	0	283	1	1536	1536	1536	1536	283	b'eLuCHPahG223DJLSiazmp4HJaLtlaMTRaBtpKMTSaHtsaMSTMZXiCVRN2QEARKwZww=='	0.028194118291139603	0.04769333451986313	0.032666273415088654	0.015916467	0.00280549	0.011444315	0.42852277	0.7154	0.44816118	0.04466960330804189	0.05298094948132833	0.04741045832633972	0.040471762	0.053304315
-1	-1	-1	-1	648.0	0.0	0.0	2.078125	0.0	0.9375	31.078125	0.84375	0.015625	0.0	0.0	3.21875	0.34375	1.0	0.125	0.140625	ICAM555_ROS488_VECad647_placa15__Plate_D_p00_0_D04f07d0.TIF	ICAM555_ROS488_VECad647_placa15__Plate_D_p00_0_D04f07d2.TIF	ICAM555_ROS488_VECad647_placa15__Plate_D_p00_0_D04f07d1.TIF	ICAM555_ROS488_VECad647_placa15__Plate_D_p00_0_D04f07d3.TIF	0	0	0	0	284	1	1536	1536	1536	1536	284	b'eLuCHPahG223DJLSiazmp4FJmoH5aLtlCMTRaBtpKMTSaHtsaMSTMZXiCVRN2QEAT9AZxw=='	0.029860787093639374	0.05049882456660271	0.03797176480293274	0.016749803	0.00561098	0.011444315	0.42852277	0.7154	0.44816118	0.04972579578558604	0.05601704120635986	0.05239675442377726	0.04661059	0.056109805
-1	-1	-1	-1	768.0	0.0	0.0	2.0625	0.0	0.9375	35.53125	0.84375	0.015625	0.015625	0.015625	3.515625	0.375	1.03125	0.125	0.140625	ICAM555_ROS488_VECad647_placa15__Plate_D_p00_0_D04f08d0.TIF	ICAM555_ROS488_VECad647_placa15__Plate_D_p00_0_D04f08d2.TIF	ICAM555_ROS488_VECad647_placa15__Plate_D_p00_0_D04f08d1.TIF	ICAM555_ROS488_VECad647_placa15__Plate_D_p00_0_D04f08d3.TIF	0	0	0	0	285	1	1536	1536	1536	1536	285	b'eLuCHPahG223DJLSiazmp4FJmoHFaLtlCMTRaBtpKMTSaHtsaMSTMZXiCVRN2QEAWvQZyw=='	0.03516627475619316	0.04769333451986313	0.03963842988014221	0.015083138	0.00561098	0.010610983	0.42852277	0.7154	0.44816118	0.051517496506373085	0.05263671278953552	0.05436628063519796	0.050249413	0.050498825
-1	-1	-1	-1	617.0	0.0	0.0	2.0625	0.0	0.921875	34.09375	0.890625	0.015625	0.015625	0.015625	2.96875	0.359375	1.03125	0.125	0.125	ICAM555_ROS488_VECad647_placa15__Plate_D_p00_0_D04f09d0.TIF	ICAM555_ROS488_VECad647_placa15__Plate_D_p00_0_D04f09d2.TIF	ICAM555_ROS488_VECad647_placa15__Plate_D_p00_0_D04f09d1.TIF	ICAM555_ROS488_VECad647_placa15__Plate_D_p00_0_D04f09d3.TIF	0	0	0	0	286	1	1536	1536	1536	1536	286	b'eLuCHPahG223DJLSiazmp4EJqPk52m4Z/HE02kYaCrE02h4bGvFkTKV4AlVTdgBmGBnP'	0.028194118291139603	0.05049882456660271	0.03797176480293274	0.013110984	0.00280549	0.011444315	0.42852277	0.7154	0.44816118	0.04305240015188853	0.056582520405451454	0.051462963223457336	0.03963843	0.056109805
-1	-1	-1	-1	777.0	0.0	0.0	2.03125	0.0	0.9375	30.59375	0.84375	0.015625	0.015625	0.015625	3.703125	0.390625	0.984375	0.125	0.125	ICAM555_ROS488_VECad647_placa15__Plate_D_p00_0_D04f10d0.TIF	ICAM555_ROS488_VECad647_placa15__Plate_D_p00_0_D04f10d2.TIF	ICAM555_ROS488_VECad647_placa15__Plate_D_p00_0_D04f10d1.TIF	ICAM555_ROS488_VECad647_placa15__Plate_D_p00_0_D04f10d3.TIF	0	0	0	0	287	1	1536	1536	1536	1536	287	b'eLuCHPahG223DJLSiazmp4FJmuHoEMRQiKPRNtJQiKXR9tjQiCdjKsUTqJqyAwAM/Bmv'	0.03349960595369339	0.05049882456660271	0.03963842988014221	0.011444315	0.00561098	0.010610983	0.42852277	0.7154	0.44816118	0.04606169958909353	0.05678626894950867	0.051455214619636536	0.04494392	0.056109805
-1	-1	-1	-1	445.0	0.0	0.0	2.015625	0.0	0.921875	32.671875	0.84375	0.015625	0.015625	0.015625	2.609375	0.359375	0.96875	0.140625	0.15625	ICAM555_ROS488_VECad647_placa15__Plate_D_p00_0_D04f11d0.TIF	ICAM555_ROS488_VECad647_placa15__Plate_D_p00_0_D04f11d2.TIF	ICAM555_ROS488_VECad647_placa15__Plate_D_p00_0_D04f11d1.TIF	ICAM555_ROS488_VECad647_placa15__Plate_D_p00_0_D04f11d3.TIF	0	0	0	0	288	1	1536	1536	1536	1536	288	b'eLuCHPahG223DJLSiazmp4FJmqHhaLtlCMTRaBtpKMTSaHtsaMSTMZXiCVRN2QEAGCAZsw=='	0.029027452692389488	0.05610980466008186	0.03797176480293274	0.011444312	0.00561098	0.010610983	0.42852277	0.7154	0.44816118	0.0454661895831426	0.06114786366621653	0.049392104148864746	0.035999607	0.058915295
-1	-1	-1	-1	1056.0	0.0	0.0	1.984375	0.0	0.9375	32.53125	0.84375	0.015625	0.015625	0.015625	4.09375	0.34375	0.96875	0.140625	0.125	ICAM555_ROS488_VECad647_placa15__Plate_D_p00_0_D05f00d0.TIF	ICAM555_ROS488_VECad647_placa15__Plate_D_p00_0_D05f00d2.TIF	ICAM555_ROS488_VECad647_placa15__Plate_D_p00_0_D05f00d1.TIF	ICAM555_ROS488_VECad647_placa15__Plate_D_p00_0_D05f00d3.TIF	0	0	0	0	289	1	1536	1536	1536	1536	289	b'eLuCHPahG223DJLSiazmp4Hp6BDE0Iij0TbSUIil0fbY0IgnYyrFE6iasgMADQQZrw=='	0.03516627475619316	0.04769333451986313	0.04858274757862091	0.0097776465	0.00280549	0.009777643	0.42852277	0.7154	0.44816118	0.0448373407125473	0.051239425937334694	0.05814158419768015	0.04494392	0.050498825
-1	-1	-1	-1	1138.0	0.0	0.0	2.125	0.0	0.9375	41.609375	0.859375	0.015625	0.015625	0.015625	3.3125	0.359375	1.0	0.125	0.125	ICAM555_ROS488_VECad647_placa15__Plate_D_p00_0_D05f01d0.TIF	ICAM555_ROS488_VECad647_placa15__Plate_D_p00_0_D05f01d2.TIF	ICAM555_ROS488_VECad647_placa15__Plate_D_p00_0_D05f01d1.TIF	ICAM555_ROS488_VECad647_placa15__Plate_D_p00_0_D05f01d3.TIF	0	0	0	0	290	1	1536	1536	1536	1536	290	b'eLuCHPahG223DJLSiazmp4FpmoHhaLtlCMTRaBtpKMTSaHtsaMSTMZXiCVRN2QEAGCgZsw=='	0.0359996072947979	0.05049882456660271	0.053888238966464996	0.0097776465	0.00561098	0.014249802	0.42852277	0.7154	0.44816118	0.04724142452081045	0.055133625864982605	0.07203285892804463	0.045777254	0.053304315
-1	-1	-1	-1	743.0	0.0	0.0	2.015625	0.0	0.921875	30.765625	0.875	0.015625	0.015625	0.015625	3.640625	0.40625	0.984375	0.109375	0.125	ICAM555_ROS488_VECad647_placa15__Plate_D_p00_0_D05f02d0.TIF	ICAM555_ROS488_VECad647_placa15__Plate_D_p00_0_D05f02d2.TIF	ICAM555_ROS488_VECad647_placa15__Plate_D_p00_0_D05f02d1.TIF	ICAM555_ROS488_VECad647_placa15__Plate_D_p00_0_D05f02d3.TIF	0	0	0	0	291	1	1536	1536	1536	1536	291	b'eLuCHPahG223DJLSiazmp4FpmoHRaLtlCMTRaBtpKMTSaHtsaMSTMZXiCVRN2QEAI0wZtw=='	0.029860787093639374	0.04769333451986313	0.03963842988014221	0.015083134	0.00280549	0.015083134	0.42852277	0.7154	0.44816118	0.048057143886884056	0.0532159556945165	0.0569279690583547	0.04494392	0.053304315
-1	-1	-1	-1	802.0	0.0	0.0	2.03125	0.0	0.9375	35.046875	0.859375	0.015625	0.015625	0.015625	3.875	0.34375	0.96875	0.125	0.125	ICAM555_ROS488_VECad647_placa15__Plate_D_p00_0_D05f03d0.TIF	ICAM555_ROS488_VECad647_placa15__Plate_D_p00_0_D05f03d2.TIF	ICAM555_ROS488_VECad647_placa15__Plate_D_p00_0_D05f03d1.TIF	ICAM555_ROS488_VECad647_placa15__Plate_D_p00_0_D05f03d3.TIF	0	0	0	0	292	1	1536	1536	1536	1536	292	b'eLuCHPahG223DJLSiazmp4EpKKuMtlsGfxyNtpGGQiyNtseGRjwZUymeQNWUHQAucBm7'	0.03349960595369339	0.05049882456660271	0.03963842988014221	0.011444315	0.00561098	0.011444308	0.42852277	0.7154	0.44816118	0.04661504924297333	0.0554627925157547	0.05416958530743917	0.0413051	0.056109805
-1	-1	-1	-1	639.0	0.0	0.0	2.046875	0.0	0.9375	34.42187500000091	0.859375	0.015625	0.015625	0.015625	3.328125	0.359375	1.03125	0.125	0.125	ICAM555_ROS488_VECad647_placa15__Plate_D_p00_0_D05f04d0.TIF	ICAM555_ROS488_VECad647_placa15__Plate_D_p00_0_D05f04d2.TIF	ICAM555_ROS488_VECad647_placa15__Plate_D_p00_0_D05f04d1.TIF	ICAM555_ROS488_VECad647_placa15__Plate_D_p00_0_D05f04d3.TIF	0	0	0	0	293	1	1536	1536	1536	1536	293	b'eLuCHPahG223DJLSiazmp4FpmoHJaLtlCMTRaBtpKMTSaHtsaMSTMZXiCVRN2QEAOZQZvw=='	0.029860787093639374	0.05610980466008186	0.03797176480293274	0.012277646	0.0056109764	0.014249802	0.42852277	0.7154	0.44816118	0.045494019985198975	0.06171369055906931	0.05347407857577006	0.0413051	0.061720785
-1	-1	-1	-1	861.0	0.0	0.0	1.984375	0.0	0.9375	34.50000000000091	0.84375	0.03125	0.0	0.0	3.75	0.40625	0.96875	0.125	0.125	ICAM555_ROS488_VECad647_placa15__Plate_D_p00_0_D05f05d0.TIF	ICAM555_ROS488_VECad647_placa15__Plate_D_p00_0_D05f05d2.TIF	ICAM555_ROS488_VECad647_placa15__Plate_D_p00_0_D05f05d1.TIF	ICAM555_ROS488_VECad647_placa15__Plate_D_p00_0_D05f05d3.TIF	0	0	0	0	294	1	1536	1536	1536	1536	294	b'eLuCHPahG223DJLSiazmp4FpmoHpaLtlCMTRaBtpKMTSaHtsaMSTMZXiCVRN2QEARLgZww=='	0.03349960595369339	0.05049882456660271	0.04411058872938156	0.00977765	0.00280549	0.010610983	0.42852277	0.7154	0.44816118	0.0411661813656489	0.05416095753510793	0.05639795958995819	0.040471762	0.053304315
-1	-1	-1	-1	763.0	0.0	0.0	2.0625	0.0	0.9375	35.46875	0.84375	0.015625	0.0	0.015625	3.78125	0.375	0.96875	0.125	0.140625	ICAM555_ROS488_VECad647_placa15__Plate_D_p00_0_D05f06d0.TIF	ICAM555_ROS488_VECad647_placa15__Plate_D_p00_0_D05f06d2.TIF	ICAM555_ROS488_VECad647_placa15__Plate_D_p00_0_D05f06d1.TIF	ICAM555_ROS488_VECad647_placa15__Plate_D_p00_0_D05f06d3.TIF	0	0	0	0	295	1	1536	1536	1536	1536	295	b'eLuCHPahG223DJLSiazmp4HpaLtlaMTRaBtpKMTSaHtsaMSTMZXiCVRN2QEAT9wZxw=='	0.03349960595369339	0.053304314613342285	0.04411058872938156	0.011444315	0.00280549	0.011444315	0.42852277	0.7154	0.44816118	0.04634016752243042	0.056611145536104836	0.058251380920410156	0.045777254	0.056109805
-1	-1	-1	-1	1035.0	0.0	0.0	1.984375	0.0	0.9375	40.421875	0.859375	0.015625	0.015625	0.015625	3.875	0.34375	0.984375	0.125	0.125	ICAM555_ROS488_VECad647_placa15__Plate_D_p00_0_D05f07d0.TIF	ICAM555_ROS488_VECad647_placa15__Plate_D_p00_0_D05f07d2.TIF	ICAM555_ROS488_VECad647_placa15__Plate_D_p00_0_D05f07d1.TIF	ICAM555_ROS488_VECad647_placa15__Plate_D_p00_0_D05f07d3.TIF	0	0	0	0	296	1	1536	1536	1536	1536	296	b'eLuCHPahG223DJLSiazmp4FpmoH5aLtlCMTRaBtpKMTSaHtsaMSTMZXiCVRN2QEAWwAZyw=='	0.0359996072947979	0.05049882456660271	0.04941608011722565	0.011444315	0.00561098	0.010610983	0.42852277	0.7154	0.44816118	0.04932593802611033	0.05507314205169678	0.06182390948136648	0.04661059	0.053304315
-1	-1	-1	-1	1096.0	0.0	0.0	2.046875	0.0	0.9375	35.328125	0.859375	0.015625	0.015625	0.015625	3.28125	0.375	1.03125	0.125	0.125	ICAM555_ROS488_VECad647_placa15__Plate_D_p00_0_D05f08d0.TIF	ICAM555_ROS488_VECad647_placa15__Plate_D_p00_0_D05f08d2.TIF	ICAM555_ROS488_VECad647_placa15__Plate_D_p00_0_D05f08d1.TIF	ICAM555_ROS488_VECad647_placa15__Plate_D_p00_0_D05f08d3.TIF	0	0	0	0	297	1	1536	1536	1536	1536	297	b'eLuCHPahG223DJLSiazmp4FpmoHFaLtlCMTRaBtpKMTSaHtsaMSTMZXiCVRN2QEAZiQZzw=='	0.0359996072947979	0.04769333451986313	0.05024941265583038	0.011444315	0.00561098	0.015916467	0.42852277	0.7154	0.44816118	0.050365631779034935	0.053189521034558616	0.07473028202851613	0.050249413	0.050498825
-1	-1	-1	-1	925.0	0.0	0.0	1.96875	0.0	0.9375	33.078125	0.84375	0.015625	0.0	0.015625	4.0	0.34375	0.984375	0.125	0.125	ICAM555_ROS488_VECad647_placa15__Plate_D_p00_0_D05f09d0.TIF	ICAM555_ROS488_VECad647_placa15__Plate_D_p00_0_D05f09d2.TIF	ICAM555_ROS488_VECad647_placa15__Plate_D_p00_0_D05f09d1.TIF	ICAM555_ROS488_VECad647_placa15__Plate_D_p00_0_D05f09d3.TIF	0	0	0	0	298	1	1536	1536	1536	1536	298	b'eLuCHPahG223DJLSiazmp4EpqPk52m4Z/HE02kYaCrE02h4bGvFkTKV4AlVTdgBxSBnT'	0.034332942217588425	0.05049882456660271	0.04941608011722565	0.008944314	0.00561098	0.010610983	0.42852277	0.7154	0.44816118	0.04374910891056061	0.0577058345079422	0.062212382753690086	0.0413051	0.056109805
-1	-1	-1	-1	983.0	0.0	0.0	2.078125	0.0	0.9375	38.5	0.859375	0.015625	0.015625	0.015625	4.015625	0.359375	0.96875	0.125	0.140625	ICAM555_ROS488_VECad647_placa15__Plate_D_p00_0_D05f10d0.TIF	ICAM555_ROS488_VECad647_placa15__Plate_D_p00_0_D05f10d2.TIF	ICAM555_ROS488_VECad647_placa15__Plate_D_p00_0_D05f10d1.TIF	ICAM555_ROS488_VECad647_placa15__Plate_D_p00_0_D05f10d3.TIF	0	0	0	0	299	1	1536	1536	1536	1536	299	b'eLuCHPahG223DJLSiazmp4FpmuHoEMRQiKPRNtJQiKXR9tjQiCdjKsUTqJqyAwAYLBmz'	0.03349960595369339	0.05049882456660271	0.04941608011722565	0.0069721565	0.00561098	0.010610975	0.42852277	0.7154	0.44816118	0.04143096258242925	0.05535544455051422	0.06151064236958822	0.040471762	0.053304315
-1	-1	-1	-1	732.0	0.0	0.0	2.03125	0.0	0.9375	37.625	0.859375	0.015625	0.015625	0.015625	3.59375	0.375	0.984375	0.125	0.140625	ICAM555_ROS488_VECad647_placa15__Plate_D_p00_0_D05f11d0.TIF	ICAM555_ROS488_VECad647_placa15__Plate_D_p00_0_D05f11d2.TIF	ICAM555_ROS488_VECad647_placa15__Plate_D_p00_0_D05f11d1.TIF	ICAM555_ROS488_VECad647_placa15__Plate_D_p00_0_D05f11d3.TIF	0	0	0	0	300	1	1536	1536	1536	1536	300	b'eLuCHPahG223DJLSiazmp4FpmqHhaLtlCMTRaBtpKMTSaHtsaMSTMZXiCVRN2QEAI1AZtw=='	0.03349960595369339	0.053304314613342285	0.04858274757862091	0.011444315	0.00561098	0.015916467	0.42852277	0.7154	0.44816118	0.046979968746503196	0.06036420166492462	0.06543070574601491	0.04494392	0.058915295
-1	-1	-1	-1	933.0	0.0	0.0	2.015625	0.0	0.921875	34.46875	0.84375	0.015625	0.015625	0.015625	4.1875	0.359375	0.96875	0.125	0.140625	ICAM555_ROS488_VECad647_placa15__Plate_D_p00_0_D06f00d0.TIF	ICAM555_ROS488_VECad647_placa15__Plate_D_p00_0_D06f00d2.TIF	ICAM555_ROS488_VECad647_placa15__Plate_D_p00_0_D06f00d1.TIF	ICAM555_ROS488_VECad647_placa15__Plate_D_p00_0_D06f00d3.TIF	0	0	0	0	301	1	1536	1536	1536	1536	301	b'eLuCHPahG223DJLSiazmp4HZ6BDE0Iij0TbSUIil0fbY0IgnYyrFE6iasgMAGDQZsw=='	0.034332942217588425	0.04769333451986313	0.04858274757862091	0.0097776465	0.00561098	0.010610983	0.42852277	0.7154	0.44816118	0.04494716227054596	0.054498384396235146	0.06063720087210337	0.04494392	0.053304315
-1	-1	-1	-1	1068.0	0.0	0.0	2.015625	0.0	0.9375	39.390625	0.859375	0.015625	0.015625	0.015625	4.125	0.34375	0.96875	0.125	0.140625	ICAM555_ROS488_VECad647_placa15__Plate_D_p00_0_D06f01d0.TIF	ICAM555_ROS488_VECad647_placa15__Plate_D_p00_0_D06f01d2.TIF	ICAM555_ROS488_VECad647_placa15__Plate_D_p00_0_D06f01d1.TIF	ICAM555_ROS488_VECad647_placa15__Plate_D_p00_0_D06f01d3.TIF	0	0	0	0	302	1	1536	1536	1536	1536	302	b'eLuCHPahG223DJLSiazmp4FZmoHhaLtlCMTRaBtpKMTSaHtsaMSTMZXiCVRN2QEAI1gZtw=='	0.03516627475619316	0.04769333451986313	0.05472157150506973	0.008944314	0.00561098	0.011444308	0.42852277	0.7154	0.44816118	0.0457964688539505	0.05478695034980774	0.06853634615739186	0.04494392	0.053304315
-1	-1	-1	-1	643.0	0.0	0.0	2.0625	0.0	0.921875	36.828125	0.875	0.015625	0.015625	0.015625	3.46875	0.4375	1.0	0.125	0.140625	ICAM555_ROS488_VECad647_placa15__Plate_D_p00_0_D06f02d0.TIF	ICAM555_ROS488_VECad647_placa15__Plate_D_p00_0_D06f02d2.TIF	ICAM555_ROS488_VECad647_placa15__Plate_D_p00_0_D06f02d1.TIF	ICAM555_ROS488_VECad647_placa15__Plate_D_p00_0_D06f02d3.TIF	0	0	0	0	303	1	1536	1536	1536	1536	303	b'eLuCHPahG223DJLSiazmp4FZmoHRaLtlCMTRaBtpKMTSaHtsaMSTMZXiCVRN2QEALnwZuw=='	0.029860787093639374	0.05049882456660271	0.03963842988014221	0.015916467	0.00561098	0.015916474	0.42852277	0.7154	0.44816118	0.047629714012145996	0.055713156859079994	0.05917427440484365	0.045777254	0.053304315
-1	-1	-1	-1	679.0	0.0	0.0	2.09375	0.0	0.953125	38.078125	0.84375	0.015625	0.015625	0.015625	3.734375	0.359375	0.984375	0.125	0.125	ICAM555_ROS488_VECad647_placa15__Plate_D_p00_0_D06f03d0.TIF	ICAM555_ROS488_VECad647_placa15__Plate_D_p00_0_D06f03d2.TIF	ICAM555_ROS488_VECad647_placa15__Plate_D_p00_0_D06f03d1.TIF	ICAM555_ROS488_VECad647_placa15__Plate_D_p00_0_D06f03d3.TIF	0	0	0	0	304	1	1536	1536	1536	1536	304	b'eLuCHPahG223DJLSiazmp4EZKKuMtlsGfxyNtpGGQiyNtseGRjwZUymeQNWUHQA5oBm/'	0.03349960595369339	0.05049882456660271	0.03963842988014221	0.015916467	0.00561098	0.015083134	0.42852277	0.7154	0.44816118	0.04805534581343333	0.056818549831708275	0.0576409250497818	0.045777254	0.056109805
-1	-1	-1	-1	757.0	0.0	0.0	2.078125	0.0	0.9375	39.640625	0.859375	0.015625	0.015625	0.015625	3.96875	0.359375	0.96875	0.125	0.140625	ICAM555_ROS488_VECad647_placa15__Plate_D_p00_0_D06f04d0.TIF	ICAM555_ROS488_VECad647_placa15__Plate_D_p00_0_D06f04d2.TIF	ICAM555_ROS488_VECad647_placa15__Plate_D_p00_0_D06f04d1.TIF	ICAM555_ROS488_VECad647_placa15__Plate_D_p00_0_D06f04d3.TIF	0	0	0	0	305	1	1536	1536	1536	1536	305	b'eLuCHPahG223DJLSiazmp4FZmoHJaLtlCMTRaBtpKMTSaHtsaMSTMZXiCVRN2QEARMQZww=='	0.0359996072947979	0.05891529470682144	0.04941608011722565	0.011444315	0.0056109764	0.014249802	0.42852277	0.7154	0.44816118	0.05070646107196808	0.06342080732186635	0.06510705749193828	0.050249413	0.061720785
-1	-1	-1	-1	1033.0	0.0	0.0	2.078125	0.0	0.9375	39.59375	0.859375	0.015625	0.015625	0.015625	4.296875	0.359375	0.96875	0.125	0.140625	ICAM555_ROS488_VECad647_placa15__Plate_D_p00_0_D06f05d0.TIF	ICAM555_ROS488_VECad647_placa15__Plate_D_p00_0_D06f05d2.TIF	ICAM555_ROS488_VECad647_placa15__Plate_D_p00_0_D06f05d1.TIF	ICAM555_ROS488_VECad647_placa15__Plate_D_p00_0_D06f05d3.TIF	0	0	0	0	306	1	1536	1536	1536	1536	306	b'eLuCHPahG223DJLSiazmp4FZmoHpaLtlCMTRaBtpKMTSaHtsaMSTMZXiCVRN2QEAT+gZxw=='	0.034332942217588425	0.05049882456660271	0.04941608011722565	0.0061388277	0.00561098	0.010610975	0.42852277	0.7154	0.44816118	0.04183401167392731	0.057444632053375244	0.061535666386286415	0.040471762	0.056109805
-1	-1	-1	-1	953.0	0.0	0.0	2.03125	0.0	0.921875	39.75	0.84375	0.015625	0.015625	0.015625	4.109375	0.34375	0.984375	0.125	0.125	ICAM555_ROS488_VECad647_placa15__Plate_D_p00_0_D06f06d0.TIF	ICAM555_ROS488_VECad647_placa15__Plate_D_p00_0_D06f06d2.TIF	ICAM555_ROS488_VECad647_placa15__Plate_D_p00_0_D06f06d1.TIF	ICAM555_ROS488_VECad647_placa15__Plate_D_p00_0_D06f06d3.TIF	0	0	0	0	307	1	1536	1536	1536	1536	307	b'eLuCHPahG223DJLSiazmp4HZaLtlaMTRaBtpKMTSaHtsaMSTMZXiCVRN2QEAWwwZyw=='	0.03963842988014221	0.053304314613342285	0.05472157150506973	0.0097776465	0.00561098	0.010610975	0.42852277	0.7154	0.44816118	0.04802588621775309	0.057807659109433494	0.06652097900708516	0.04661059	0.056109805
-1	-1	-1	-1	1064.0	0.0	0.0	2.09375	0.0	0.9375	37.5	0.859375	0.015625	0.015625	0.015625	4.15625	0.34375	0.953125	0.125	0.140625	ICAM555_ROS488_VECad647_placa15__Plate_D_p00_0_D06f07d0.TIF	ICAM555_ROS488_VECad647_placa15__Plate_D_p00_0_D06f07d2.TIF	ICAM555_ROS488_VECad647_placa15__Plate_D_p00_0_D06f07d1.TIF	ICAM555_ROS488_VECad647_placa15__Plate_D_p00_0_D06f07d3.TIF	0	0	0	0	308	1	1536	1536	1536	1536	308	b'eLuCHPahG223DJLSiazmp4FZmoH5aLtlCMTRaBtpKMTSaHtsaMSTMZXiCVRN2QEAZjAZzw=='	0.03963842988014221	0.05049882456660271	0.05024941265583038	0.0097776465	0.00561098	0.00977765	0.42852277	0.7154	0.44816118	0.04863711694876353	0.056371803085009255	0.06329650183518727	0.04661059	0.053304315
-1	-1	-1	-1	1235.0	0.0	0.0	2.03125	0.0	0.9375	37.453125	0.859375	0.015625	0.015625	0.015625	4.0	0.328125	0.953125	0.109375	0.140625	ICAM555_ROS488_VECad647_placa15__Plate_D_p00_0_D06f08d0.TIF	ICAM555_ROS488_VECad647_placa15__Plate_D_p00_0_D06f08d2.TIF	ICAM555_ROS488_VECad647_placa15__Plate_D_p00_0_D06f08d1.TIF	ICAM555_ROS488_VECad647_placa15__Plate_D_p00_0_D06f08d3.TIF	0	0	0	0	309	1	1536	1536	1536	1536	309	b'eLuCHPahG223DJLSiazmp4FZmoHFaLtlCMTRaBtpKMTSaHtsaMSTMZXiCVRN2QEAcVQZ0w=='	0.04047176241874695	0.05049882456660271	0.05555490404367447	0.00977765	0.00561098	0.014249802	0.42852277	0.7154	0.44816118	0.050837005178133644	0.05635307232538859	0.0736091285943985	0.050249413	0.056109805
-1	-1	-1	-1	1009.0	0.0	0.0	2.046875	0.0	0.9375	34.34375	0.875	0.015625	0.015625	0.015625	4.09375	0.34375	0.96875	0.125	0.140625	ICAM555_ROS488_VECad647_placa15__Plate_D_p00_0_D06f09d0.TIF	ICAM555_ROS488_VECad647_placa15__Plate_D_p00_0_D06f09d2.TIF	ICAM555_ROS488_VECad647_placa15__Plate_D_p00_0_D06f09d1.TIF	ICAM555_ROS488_VECad647_placa15__Plate_D_p00_0_D06f09d3.TIF	0	0	0	0	310	1	1536	1536	1536	1536	310	b'eLuCHPahG223DJLSiazmp4EZqPk52m4Z/HE02kYaCrE02h4bGvFkTKV4AlVTdgB8eBnX'	0.0359996072947979	0.053304314613342285	0.060860395431518555	0.0078054927	0.00561098	0.011444315	0.42852277	0.7154	0.44816118	0.04548853635787964	0.05832949777444204	0.07626565297444661	0.04494392	0.056109805
-1	-1	-1	-1	1073.0	0.0	0.0	2.078125	0.0	0.921875	39.46875	0.859375	0.015625	0.015625	0.015625	4.09375	0.34375	0.953125	0.125	0.140625	ICAM555_ROS488_VECad647_placa15__Plate_D_p00_0_D06f10d0.TIF	ICAM555_ROS488_VECad647_placa15__Plate_D_p00_0_D06f10d2.TIF	ICAM555_ROS488_VECad647_placa15__Plate_D_p00_0_D06f10d1.TIF	ICAM555_ROS488_VECad647_placa15__Plate_D_p00_0_D06f10d3.TIF	0	0	0	0	311	1	1536	1536	1536	1536	311	b'eLuCHPahG223DJLSiazmp4FZmuHoEMRQiKPRNtJQiKXR9tjQiCdjKsUTqJqyAwAjXBm3'	0.03349960595369339	0.04769333451986313	0.05555490404367447	0.006138824	0.00561098	0.010610975	0.42852277	0.7154	0.44816118	0.03993049512306849	0.05251902838548025	0.06895382205645244	0.03963843	0.050498825
-1	-1	-1	-1	802.0	0.0	0.0	2.0625	0.0	0.9375	36.65625	0.859375	0.015625	0.015625	0.015625	4.078125	0.34375	0.953125	0.125	0.140625	ICAM555_ROS488_VECad647_placa15__Plate_D_p00_0_D06f11d0.TIF	ICAM555_ROS488_VECad647_placa15__Plate_D_p00_0_D06f11d2.TIF	ICAM555_ROS488_VECad647_placa15__Plate_D_p00_0_D06f11d1.TIF	ICAM555_ROS488_VECad647_placa15__Plate_D_p00_0_D06f11d3.TIF	0	0	0	0	312	1	1536	1536	1536	1536	312	b'eLuCHPahG223DJLSiazmp4FZmqHhaLtlCMTRaBtpKMTSaHtsaMSTMZXiCVRN2QEALoAZuw=='	0.0359996072947979	0.053304314613342285	0.05472157150506973	0.010610983	0.00561098	0.011444315	0.42852277	0.7154	0.44816118	0.04907706876595815	0.060541326800982155	0.06868802011013031	0.04661059	0.058915295
-1	-1	-1	-1	846.0	0.0	0.0	2.03125	0.0	0.9375	38.40625	0.84375	0.015625	0.0	0.015625	3.90625	0.359375	0.953125	0.109375	0.140625	ICAM555_ROS488_VECad647_placa15__Plate_D_p00_0_D07f00d0.TIF	ICAM555_ROS488_VECad647_placa15__Plate_D_p00_0_D07f00d2.TIF	ICAM555_ROS488_VECad647_placa15__Plate_D_p00_0_D07f00d1.TIF	ICAM555_ROS488_VECad647_placa15__Plate_D_p00_0_D07f00d3.TIF	0	0	0	0	313	1	1536	1536	1536	1536	313	b'eLuCHPahG223DJLSiazmp4H56BDE0Iij0TbSUIil0fbY0IgnYyrFE6iasgMAI2QZtw=='	0.03349960595369339	0.04769333451986313	0.04941608011722565	0.010610983	0.00280549	0.014249802	0.42852277	0.7154	0.44816118	0.04439785083134969	0.0504830926656723	0.06455822785695393	0.0413051	0.050498825
-1	-1	-1	-1	1068.0	0.0	0.0	2.03125	0.0	0.921875	37.453125	0.84375	0.015625	0.015625	0.015625	3.9375	0.34375	0.96875	0.125	0.140625	ICAM555_ROS488_VECad647_placa15__Plate_D_p00_0_D07f01d0.TIF	ICAM555_ROS488_VECad647_placa15__Plate_D_p00_0_D07f01d2.TIF	ICAM555_ROS488_VECad647_placa15__Plate_D_p00_0_D07f01d1.TIF	ICAM555_ROS488_VECad647_placa15__Plate_D_p00_0_D07f01d3.TIF	0	0	0	0	314	1	1536	1536	1536	1536	314	b'eLuCHPahG223DJLSiazmp4F5moHhaLtlCMTRaBtpKMTSaHtsaMSTMZXiCVRN2QEALogZuw=='	0.03516627475619316	0.04488784447312355	0.05555490404367447	0.0097776465	0.00280549	0.011444308	0.42852277	0.7154	0.44816118	0.04571008185545603	0.04834330081939697	0.07036231954892476	0.04494392	0.047693335
-1	-1	-1	-1	710.0	0.0	0.0	2.0	0.0	0.9375	34.53125	0.859375	0.015625	0.015625	0.015625	3.6875	0.390625	0.96875	0.125	0.125	ICAM555_ROS488_VECad647_placa15__Plate_D_p00_0_D07f02d0.TIF	ICAM555_ROS488_VECad647_placa15__Plate_D_p00_0_D07f02d2.TIF	ICAM555_ROS488_VECad647_placa15__Plate_D_p00_0_D07f02d1.TIF	ICAM555_ROS488_VECad647_placa15__Plate_D_p00_0_D07f02d3.TIF	0	0	0	0	315	1	1536	1536	1536	1536	315	b'eLuCHPahG223DJLSiazmp4F5moHRaLtlCMTRaBtpKMTSaHtsaMSTMZXiCVRN2QEAOawZvw=='	0.034332942217588425	0.04769333451986313	0.06002706289291382	0.012277652	0.00280549	0.020388618	0.42852277	0.7154	0.44816118	0.049397289752960205	0.051121373971303306	0.08229371905326843	0.045777254	0.050498825
-1	-1	-1	-1	655.0	0.0	0.0	1.984375	0.0	0.9375	34.875	0.84375	0.015625	0.015625	0.015625	3.59375	0.390625	0.96875	0.125	0.125	ICAM555_ROS488_VECad647_placa15__Plate_D_p00_0_D07f03d0.TIF	ICAM555_ROS488_VECad647_placa15__Plate_D_p00_0_D07f03d2.TIF	ICAM555_ROS488_VECad647_placa15__Plate_D_p00_0_D07f03d1.TIF	ICAM555_ROS488_VECad647_placa15__Plate_D_p00_0_D07f03d3.TIF	0	0	0	0	316	1	1536	1536	1536	1536	316	b'eLuCHPahG223DJLSiazmp4E5KKuMtlsGfxyNtpGGQiyNtseGRjwZUymeQNWUHQBE0BnD'	0.029860787093639374	0.05049882456660271	0.0449439212679863	0.015083134	0.00561098	0.021221958	0.42852277	0.7154	0.44816118	0.04749809702237447	0.05520304540793101	0.07083859543005626	0.04494392	0.053304315
-1	-1	-1	-1	614.0	0.0	0.0	2.0	0.0	0.9375	34.328125	0.859375	0.015625	0.015625	0.015625	3.328125	0.375	1.0625	0.125	0.125	ICAM555_ROS488_VECad647_placa15__Plate_D_p00_0_D07f04d0.TIF	ICAM555_ROS488_VECad647_placa15__Plate_D_p00_0_D07f04d2.TIF	ICAM555_ROS488_VECad647_placa15__Plate_D_p00_0_D07f04d1.TIF	ICAM555_ROS488_VECad647_placa15__Plate_D_p00_0_D07f04d3.TIF	0	0	0	0	317	1	1536	1536	1536	1536	317	b'eLuCHPahG223DJLSiazmp4F5moHJaLtlCMTRaBtpKMTSaHtsaMSTMZXiCVRN2QEAT/QZxw=='	0.029860787093639374	0.05610980466008186	0.03963842988014221	0.012277646	0.00561098	0.021221958	0.42852277	0.7154	0.44816118	0.045587574442227684	0.060675581296284996	0.06429212788740794	0.0413051	0.058915295
-1	-1	-1	-1	762.0	0.0	0.0	1.921875	0.0	0.9375	34.953125	0.84375	0.015625	0.015625	0.015625	3.859375	0.34375	0.96875	0.125	0.125	ICAM555_ROS488_VECad647_placa15__Plate_D_p00_0_D07f05d0.TIF	ICAM555_ROS488_VECad647_placa15__Plate_D_p00_0_D07f05d2.TIF	ICAM555_ROS488_VECad647_placa15__Plate_D_p00_0_D07f05d1.TIF	ICAM555_ROS488_VECad647_placa15__Plate_D_p00_0_D07f05d3.TIF	0	0	0	0	318	1	1536	1536	1536	1536	318	b'eLuCHPahG223DJLSiazmp4F5moHpaLtlCMTRaBtpKMTSaHtsaMSTMZXiCVRN2QEAWxgZyw=='	0.029860787093639374	0.04769333451986313	0.0449439212679863	0.010610975	0.00280549	0.014249809	0.42852277	0.7154	0.44816118	0.04193816582361857	0.050390928983688354	0.06123661001523336	0.040471762	0.050498825
-1	-1	-1	-1	914.0	0.0	0.0	2.09375	0.0	0.9375	41.53125	0.828125	0.015625	0.015625	0.015625	4.09375	0.34375	0.953125	0.125	0.125	ICAM555_ROS488_VECad647_placa15__Plate_D_p00_0_D07f06d0.TIF	ICAM555_ROS488_VECad647_placa15__Plate_D_p00_0_D07f06d2.TIF	ICAM555_ROS488_VECad647_placa15__Plate_D_p00_0_D07f06d1.TIF	ICAM555_ROS488_VECad647_placa15__Plate_D_p00_0_D07f06d3.TIF	0	0	0	0	319	1	1536	1536	1536	1536	319	b'eLuCHPahG223DJLSiazmp4H5aLtlaMTRaBtpKMTSaHtsaMSTMZXiCVRN2QEAZjwZzw=='	0.03516627475619316	0.05049882456660271	0.04941608011722565	0.010610979	0.00280549	0.010610975	0.42852277	0.7154	0.44816118	0.04702158272266388	0.05348344147205353	0.061215996742248535	0.045777254	0.053304315
-1	-1	-1	-1	1005.0	0.0	0.0	2.09375	0.0	0.9375	38.1875	0.859375	0.015625	0.015625	0.015625	4.09375	0.34375	0.96875	0.125	0.140625	ICAM555_ROS488_VECad647_placa15__Plate_D_p00_0_D07f07d0.TIF	ICAM555_ROS488_VECad647_placa15__Plate_D_p00_0_D07f07d2.TIF	ICAM555_ROS488_VECad647_placa15__Plate_D_p00_0_D07f07d1.TIF	ICAM555_ROS488_VECad647_placa15__Plate_D_p00_0_D07f07d3.TIF	0	0	0	0	320	1	1536	1536	1536	1536	320	b'eLuCHPahG223DJLSiazmp4F5moH5aLtlCMTRaBtpKMTSaHtsaMSTMZXiCVRN2QEAcWAZ0w=='	0.03963842988014221	0.04769333451986313	0.05472157150506973	0.010610979	0.00280549	0.010610983	0.42852277	0.7154	0.44816118	0.049131458004315696	0.052107145388921104	0.06730705002943675	0.04661059	0.050498825
-1	-1	-1	-1	989.0	0.0	0.0	2.046875	0.0	0.921875	38.609375	0.859375	0.015625	0.015625	0.015625	3.96875	0.359375	1.015625	0.125	0.125	ICAM555_ROS488_VECad647_placa15__Plate_D_p00_0_D07f08d0.TIF	ICAM555_ROS488_VECad647_placa15__Plate_D_p00_0_D07f08d2.TIF	ICAM555_ROS488_VECad647_placa15__Plate_D_p00_0_D07f08d1.TIF	ICAM555_ROS488_VECad647_placa15__Plate_D_p00_0_D07f08d3.TIF	0	0	0	0	321	1	1536	1536	1536	1536	321	b'eLuCHPahG223DJLSiazmp4F5moHFaLtlCMTRaBtpKMTSaHtsaMSTMZXiCVRN2QEAfIQZ1w=='	0.0359996072947979	0.04769333451986313	0.05472157150506973	0.010610979	0.00280549	0.010610975	0.42852277	0.7154	0.44816118	0.04816441237926483	0.05188709000746409	0.0665981372197469	0.045777254	0.050498825
-1	-1	-1	-1	925.0	0.0	0.0	2.0	0.0	0.9375	37.171875	0.859375	0.015625	0.015625	0.015625	4.09375	0.359375	0.953125	0.125	0.125	ICAM555_ROS488_VECad647_placa15__Plate_D_p00_0_D07f09d0.TIF	ICAM555_ROS488_VECad647_placa15__Plate_D_p00_0_D07f09d2.TIF	ICAM555_ROS488_VECad647_placa15__Plate_D_p00_0_D07f09d1.TIF	ICAM555_ROS488_VECad647_placa15__Plate_D_p00_0_D07f09d3.TIF	0	0	0	0	322	1	1536	1536	1536	1536	322	b'eLuCHPahG223DJLSiazmp4E5qPk52m4Z/HE02kYaCrE02h4bGvFkTKV4AlVTdgCHqBnb'	0.034332942217588425	0.05049882456660271	0.05472157150506973	0.0078054927	0.00561098	0.011444308	0.42852277	0.7154	0.44816118	0.04394480586051941	0.054682984948158264	0.06727170447508495	0.0413051	0.053304315
-1	-1	-1	-1	1004.0	0.0	0.0	2.0625	0.0	0.9375	38.65625	0.875	0.015625	0.015625	0.015625	4.078125	0.359375	0.953125	0.109375	0.125	ICAM555_ROS488_VECad647_placa15__Plate_D_p00_0_D07f10d0.TIF	ICAM555_ROS488_VECad647_placa15__Plate_D_p00_0_D07f10d2.TIF	ICAM555_ROS488_VECad647_placa15__Plate_D_p00_0_D07f10d1.TIF	ICAM555_ROS488_VECad647_placa15__Plate_D_p00_0_D07f10d3.TIF	0	0	0	0	323	1	1536	1536	1536	1536	323	b'eLuCHPahG223DJLSiazmp4F5muHoEMRQiKPRNtJQiKXR9tjQiCdjKsUTqJqyAwAujBm7'	0.03349960595369339	0.04769333451986313	0.05919373035430908	0.006138824	0.00280549	0.010610975	0.42852277	0.7154	0.44816118	0.041325487196445465	0.052192951242129006	0.07161424060662587	0.03963843	0.050498825
-1	-1	-1	-1	713.0	0.0	0.0	2.0625	0.0	0.9375	38.796875	0.84375	0.015625	0.015625	0.015625	3.453125	0.375	0.96875	0.125	0.125	ICAM555_ROS488_VECad647_placa15__Plate_D_p00_0_D07f11d0.TIF	ICAM555_ROS488_VECad647_placa15__Plate_D_p00_0_D07f11d2.TIF	ICAM555_ROS488_VECad647_placa15__Plate_D_p00_0_D07f11d1.TIF	ICAM555_ROS488_VECad647_placa15__Plate_D_p00_0_D07f11d3.TIF	0	0	0	0	324	1	1536	1536	1536	1536	324	b'eLuCHPahG223DJLSiazmp4F5mqHhaLtlCMTRaBtpKMTSaHtsaMSTMZXiCVRN2QEAObAZvw=='	0.03349960595369339	0.053304314613342285	0.05555490404367447	0.012277648	0.00561098	0.0167498	0.42852277	0.7154	0.44816118	0.047863771518071495	0.05897529423236847	0.07758970558643341	0.04494392	0.058915295
-1	-1	-1	-1	776.0	0.0	0.0	2.0	0.0	0.9375	35.59375	0.84375	0.015625	0.015625	0.015625	3.65625	0.375	0.953125	0.109375	0.125	ICAM555_ROS488_VECad647_placa15__Plate_D_p00_0_D08f00d0.TIF	ICAM555_ROS488_VECad647_placa15__Plate_D_p00_0_D08f00d2.TIF	ICAM555_ROS488_VECad647_placa15__Plate_D_p00_0_D08f00d1.TIF	ICAM555_ROS488_VECad647_placa15__Plate_D_p00_0_D08f00d3.TIF	0	0	0	0	325	1	1536	1536	1536	1536	325	b'eLuCHPahG223DJLSiazmp4HF6BDE0Iij0TbSUIil0fbY0IgnYyrFE6iasgMALpQZuw=='	0.029860787093639374	0.04769333451986313	0.034332942217588425	0.011444315	0.00561098	0.014249802	0.42852277	0.7154	0.44816118	0.0438755601644516	0.05282078683376312	0.05183421075344086	0.0413051	0.053304315
-1	-1	-1	-1	828.0	0.0	0.0	2.078125	0.0	0.921875	39.296875	0.84375	0.015625	0.015625	0.0	3.8125	0.359375	0.96875	0.125	0.125	ICAM555_ROS488_VECad647_placa15__Plate_D_p00_0_D08f01d0.TIF	ICAM555_ROS488_VECad647_placa15__Plate_D_p00_0_D08f01d2.TIF	ICAM555_ROS488_VECad647_placa15__Plate_D_p00_0_D08f01d1.TIF	ICAM555_ROS488_VECad647_placa15__Plate_D_p00_0_D08f01d3.TIF	0	0	0	0	326	1	1536	1536	1536	1536	326	b'eLuCHPahG223DJLSiazmp4FFmoHhaLtlCMTRaBtpKMTSaHtsaMSTMZXiCVRN2QEAObgZvw=='	0.034332942217588425	0.04769333451986313	0.043277256190776825	0.010610979	0.00280549	0.011444308	0.42852277	0.7154	0.44816118	0.04501277208328247	0.052829474210739136	0.05690315365791321	0.04494392	0.050498825
-1	-1	-1	-1	598.0	0.0	0.0	2.0	0.0	0.921875	35.921875	0.828125	0.015625	0.015625	0.015625	3.09375	0.34375	1.0625	0.109375	0.125	ICAM555_ROS488_VECad647_placa15__Plate_D_p00_0_D08f02d0.TIF	ICAM555_ROS488_VECad647_placa15__Plate_D_p00_0_D08f02d2.TIF	ICAM555_ROS488_VECad647_placa15__Plate_D_p00_0_D08f02d1.TIF	ICAM555_ROS488_VECad647_placa15__Plate_D_p00_0_D08f02d3.TIF	0	0	0	0	327	1	1536	1536	1536	1536	327	b'eLuCHPahG223DJLSiazmp4FFmoHRaLtlCMTRaBtpKMTSaHtsaMSTMZXiCVRN2QEARNwZww=='	0.028194118291139603	0.04769333451986313	0.034332942217588425	0.01591647	0.00280549	0.015083138	0.42852277	0.7154	0.44816118	0.0479718546072642	0.051146090030670166	0.05332241952419281	0.0413051	0.050498825
-1	-1	-1	-1	577.0	0.0	0.0	1.96875	0.0	0.9375	29.875	0.828125	0.015625	0.015625	0.015625	3.171875	0.34375	0.984375	0.125	0.125	ICAM555_ROS488_VECad647_placa15__Plate_D_p00_0_D08f03d0.TIF	ICAM555_ROS488_VECad647_placa15__Plate_D_p00_0_D08f03d2.TIF	ICAM555_ROS488_VECad647_placa15__Plate_D_p00_0_D08f03d1.TIF	ICAM555_ROS488_VECad647_placa15__Plate_D_p00_0_D08f03d3.TIF	0	0	0	0	328	1	1536	1536	1536	1536	328	b'eLuCHPahG223DJLSiazmp4EFKKuMtlsGfxyNtpGGQiyNtseGRjwZUymeQNWUHQBQABnH'	0.028194118291139603	0.05049882456660271	0.03349960595369339	0.016749803	0.00280549	0.015916474	0.42852277	0.7154	0.44816118	0.047685096661249794	0.05497207740942637	0.052856266498565674	0.0413051	0.053304315
-1	-1	-1	-1	590.0	0.0	0.0	1.984375	0.0	0.9375	31.671875	0.90625	0.015625	0.015625	0.015625	3.015625	0.34375	1.0625	0.109375	0.125	ICAM555_ROS488_VECad647_placa15__Plate_D_p00_0_D08f04d0.TIF	ICAM555_ROS488_VECad647_placa15__Plate_D_p00_0_D08f04d2.TIF	ICAM555_ROS488_VECad647_placa15__Plate_D_p00_0_D08f04d1.TIF	ICAM555_ROS488_VECad647_placa15__Plate_D_p00_0_D08f04d3.TIF	0	0	0	0	329	1	1536	1536	1536	1536	329	b'eLuCHPahG223DJLSiazmp4FFmoHJaLtlCMTRaBtpKMTSaHtsaMSTMZXiCVRN2QEAWyQZyw=='	0.029860787093639374	0.05891529470682144	0.034332942217588425	0.01311098	0.0056109764	0.015083142	0.42852277	0.7154	0.44816118	0.048159668842951454	0.06353679299354553	0.053861419359842934	0.0413051	0.061720785
-1	-1	-1	-1	803.0	0.0	0.0	1.96875	0.0	0.9375	32.09375	0.859375	0.015625	0.015625	0.015625	3.71875	0.421875	0.96875	0.125	0.140625	ICAM555_ROS488_VECad647_placa15__Plate_D_p00_0_D08f05d0.TIF	ICAM555_ROS488_VECad647_placa15__Plate_D_p00_0_D08f05d2.TIF	ICAM555_ROS488_VECad647_placa15__Plate_D_p00_0_D08f05d1.TIF	ICAM555_ROS488_VECad647_placa15__Plate_D_p00_0_D08f05d3.TIF	0	0	0	0	330	1	1536	1536	1536	1536	330	b'eLuCHPahG223DJLSiazmp4FFmoHpaLtlCMTRaBtpKMTSaHtsaMSTMZXiCVRN2QEAZkgZzw=='	0.029860787093639374	0.04769333451986313	0.03797176480293274	0.010610975	0.00280549	0.010610983	0.42852277	0.7154	0.44816118	0.041180819272994995	0.053196728229522705	0.04930534462134043	0.040471762	0.053304315
-1	-1	-1	-1	913.0	0.0	0.0	2.0625	0.0	0.9375	39.609375	0.859375	0.015625	0.015625	0.015625	4.015625	0.34375	0.96875	0.125	0.140625	ICAM555_ROS488_VECad647_placa15__Plate_D_p00_0_D08f06d0.TIF	ICAM555_ROS488_VECad647_placa15__Plate_D_p00_0_D08f06d2.TIF	ICAM555_ROS488_VECad647_placa15__Plate_D_p00_0_D08f06d1.TIF	ICAM555_ROS488_VECad647_placa15__Plate_D_p00_0_D08f06d3.TIF	0	0	0	0	331	1	1536	1536	1536	1536	331	b'eLuCHPahG223DJLSiazmp4HFaLtlaMTRaBtpKMTSaHtsaMSTMZXiCVRN2QEAcWwZ0w=='	0.03516627475619316	0.053304314613342285	0.03963842988014221	0.010610979	0.00280549	0.00977765	0.42852277	0.7154	0.44816118	0.04623026152451833	0.0571810652812322	0.05147916575272878	0.045777254	0.056109805
-1	-1	-1	-1	914.0	0.0	0.0	2.078125	0.0	0.953125	37.96875	0.84375	0.015625	0.015625	0.015625	3.921875	0.375	0.96875	0.125	0.140625	ICAM555_ROS488_VECad647_placa15__Plate_D_p00_0_D08f07d0.TIF	ICAM555_ROS488_VECad647_placa15__Plate_D_p00_0_D08f07d2.TIF	ICAM555_ROS488_VECad647_placa15__Plate_D_p00_0_D08f07d1.TIF	ICAM555_ROS488_VECad647_placa15__Plate_D_p00_0_D08f07d3.TIF	0	0	0	0	332	1	1536	1536	1536	1536	332	b'eLuCHPahG223DJLSiazmp4FFmoH5aLtlCMTRaBtpKMTSaHtsaMSTMZXiCVRN2QEAfJAZ1w=='	0.0359996072947979	0.04488784447312355	0.04411058872938156	0.011444315	0.00280549	0.010610983	0.42852277	0.7154	0.44816118	0.04863845805327097	0.050187066197395325	0.05739473303159078	0.04661059	0.050498825
-1	-1	-1	-1	965.0	0.0	0.0	2.03125	0.0	0.9375	38.453125	0.875	0.015625	0.015625	0.015625	4.0625	0.34375	0.96875	0.125	0.140625	ICAM555_ROS488_VECad647_placa15__Plate_D_p00_0_D08f08d0.TIF	ICAM555_ROS488_VECad647_placa15__Plate_D_p00_0_D08f08d2.TIF	ICAM555_ROS488_VECad647_placa15__Plate_D_p00_0_D08f08d1.TIF	ICAM555_ROS488_VECad647_placa15__Plate_D_p00_0_D08f08d3.TIF	0	0	0	0	333	1	1536	1536	1536	1536	333	b'eLuCHPahG223DJLSiazmp4FFmoHFaLtlCMTRaBtpKMTSaHtsaMSTMZXiCVRN2QEAh7QZ2w=='	0.0359996072947979	0.04769333451986313	0.04411058872938156	0.011444315	0.00561098	0.010610975	0.42852277	0.7154	0.44816118	0.0494221697251002	0.0531636377175649	0.055420130491256714	0.050249413	0.053304315
-1	-1	-1	-1	1072.0	0.0	0.0	2.0625	0.0	0.9375	38.65625	0.9375	0.015625	0.015625	0.015625	4.0	0.34375	0.953125	0.125	0.125	ICAM555_ROS488_VECad647_placa15__Plate_D_p00_0_D08f09d0.TIF	ICAM555_ROS488_VECad647_placa15__Plate_D_p00_0_D08f09d2.TIF	ICAM555_ROS488_VECad647_placa15__Plate_D_p00_0_D08f09d1.TIF	ICAM555_ROS488_VECad647_placa15__Plate_D_p00_0_D08f09d3.TIF	0	0	0	0	334	1	1536	1536	1536	1536	334	b'eLuCHPahG223DJLSiazmp4EFqPk52m4Z/HE02kYaCrE02h4bGvFkTKV4AlVTdgCS2Bnf'	0.0359996072947979	0.05049882456660271	0.04941608011722565	0.0097776465	0.00561098	0.010610975	0.42852277	0.7154	0.44816118	0.04667618374029795	0.05654310186704	0.06137695908546448	0.045777254	0.056109805
-1	-1	-1	-1	1188.0	0.0	0.0	2.03125	0.0	0.9375	37.625	0.84375	0.015625	0.015625	0.015625	3.9375	0.34375	0.96875	0.125	0.125	ICAM555_ROS488_VECad647_placa15__Plate_D_p00_0_D08f10d0.TIF	ICAM555_ROS488_VECad647_placa15__Plate_D_p00_0_D08f10d2.TIF	ICAM555_ROS488_VECad647_placa15__Plate_D_p00_0_D08f10d1.TIF	ICAM555_ROS488_VECad647_placa15__Plate_D_p00_0_D08f10d3.TIF	0	0	0	0	335	1	1536	1536	1536	1536	335	b'eLuCHPahG223DJLSiazmp4FFmuHoEMRQiKPRNtJQiKXR9tjQiCdjKsUTqJqyAwA5vBm/'	0.034332942217588425	0.05049882456660271	0.053888238966464996	0.0061388277	0.00561098	0.010610983	0.42852277	0.7154	0.44816118	0.042196462551752724	0.055827115972836815	0.06625526646773021	0.040471762	0.056109805
-1	-1	-1	-1	677.0	0.0	0.0	2.046875	0.0	0.9375	33.0625	0.84375	0.015625	0.0	0.015625	3.453125	0.375	1.046875	0.125	0.125	ICAM555_ROS488_VECad647_placa15__Plate_D_p00_0_D08f11d0.TIF	ICAM555_ROS488_VECad647_placa15__Plate_D_p00_0_D08f11d2.TIF	ICAM555_ROS488_VECad647_placa15__Plate_D_p00_0_D08f11d1.TIF	ICAM555_ROS488_VECad647_placa15__Plate_D_p00_0_D08f11d3.TIF	0	0	0	0	336	1	1536	1536	1536	1536	336	b'eLuCHPahG223DJLSiazmp4FFmqHhaLtlCMTRaBtpKMTSaHtsaMSTMZXiCVRN2QEAROAZww=='	0.034332942217588425	0.053304314613342285	0.043277256190776825	0.013110984	0.00561098	0.015916467	0.42852277	0.7154	0.44816118	0.05028599997361501	0.060927584767341614	0.059334571162859596	0.04661059	0.058915295
-1	-1	-1	-1	301.0	0.0	0.0	1.984375	0.0	0.921875	24.9375	0.84375	0.015625	0.015625	0.015625	1.625	0.34375	0.984375	0.125	0.125	ICAM555_ROS488_VECad647_placa15__Plate_D_p00_0_D09f00d0.TIF	ICAM555_ROS488_VECad647_placa15__Plate_D_p00_0_D09f00d2.TIF	ICAM555_ROS488_VECad647_placa15__Plate_D_p00_0_D09f00d1.TIF	ICAM555_ROS488_VECad647_placa15__Plate_D_p00_0_D09f00d3.TIF	0	0	0	0	337	1	1536	1536	1536	1536	337	b'eLuCHPahG223DJLSiazmp4Hl6BDE0Iij0TbSUIil0fbY0IgnYyrFE6iasgMAOcQZvw=='	0.019249804317951202	0.04488784447312355	0.022888626903295517	0.0053054895	0.00280549	0.004472159	0.42852277	0.7154	0.44816118	0.034319895009199776	0.04987582564353943	0.03210655848185221	0.023721961	0.050498825
-1	-1	-1	-1	355.0	0.0	0.0	2.0	0.0	0.953125	15.4375	0.84375	0.015625	0.015625	0.015625	1.875	0.34375	0.984375	0.125	0.140625	ICAM555_ROS488_VECad647_placa15__Plate_D_p00_0_D09f01d0.TIF	ICAM555_ROS488_VECad647_placa15__Plate_D_p00_0_D09f01d2.TIF	ICAM555_ROS488_VECad647_placa15__Plate_D_p00_0_D09f01d1.TIF	ICAM555_ROS488_VECad647_placa15__Plate_D_p00_0_D09f01d3.TIF	0	0	0	0	338	1	1536	1536	1536	1536	338	b'eLuCHPahG223DJLSiazmp4FlmoHhaLtlCMTRaBtpKMTSaHtsaMSTMZXiCVRN2QEAROgZww=='	0.019249804317951202	0.04488784447312355	0.022888626903295517	0.0053054895	0.00280549	0.0053054914	0.42852277	0.7154	0.44816118	0.03575378656387329	0.04977315664291382	0.03448689728975296	0.023721961	0.050498825
-1	-1	-1	-1	122.0	0.0	0.0	1.984375	0.0	0.9375	15.203125	0.828125	0.015625	0.015625	0.015625	1.046875	0.359375	0.96875	0.125	0.140625	ICAM555_ROS488_VECad647_placa15__Plate_D_p00_0_D09f02d0.TIF	ICAM555_ROS488_VECad647_placa15__Plate_D_p00_0_D09f02d2.TIF	ICAM555_ROS488_VECad647_placa15__Plate_D_p00_0_D09f02d1.TIF	ICAM555_ROS488_VECad647_placa15__Plate_D_p00_0_D09f02d3.TIF	0	0	0	0	339	1	1536	1536	1536	1536	339	b'eLuCHPahG223DJLSiazmp4FlmoHRaLtlCMTRaBtpKMTSaHtsaMSTMZXiCVRN2QEAUAwZxw=='	0.019249804317951202	0.04769333451986313	0.02205529436469078	0.004472157	0.00280549	0.0036388244	0.42852277	0.7154	0.44816118	0.029473304748535156	0.05209427078564962	0.027580877145131428	0.023721961	0.053304315
-1	-1	-1	-1	130.0	0.0	0.0	2.09375	0.0	0.96875	11.5	0.84375	0.015625	0.015625	0.03125	1.0	0.34375	0.984375	0.125	0.140625	ICAM555_ROS488_VECad647_placa15__Plate_D_p00_0_D09f03d0.TIF	ICAM555_ROS488_VECad647_placa15__Plate_D_p00_0_D09f03d2.TIF	ICAM555_ROS488_VECad647_placa15__Plate_D_p00_0_D09f03d1.TIF	ICAM555_ROS488_VECad647_placa15__Plate_D_p00_0_D09f03d3.TIF	0	0	0	0	340	1	1536	1536	1536	1536	340	b'eLuCHPahG223DJLSiazmp4ElKKuMtlsGfxyNtpGGQiyNtseGRjwZUymeQNWUHQBbMBnL'	0.019249804317951202	0.04488784447312355	0.02205529436469078	0.0036388226	0.00280549	0.0008333344	0.42852277	0.7154	0.44816118	0.028389486173788708	0.04940914114316305	0.027415384848912556	0.022888627	0.050498825
-1	-1	-1	-1	130.0	0.0	0.0	2.015625	0.0	0.9375	12.734375	0.84375	0.015625	0.015625	0.015625	1.03125	0.359375	0.984375	0.125	0.125	ICAM555_ROS488_VECad647_placa15__Plate_D_p00_0_D09f04d0.TIF	ICAM555_ROS488_VECad647_placa15__Plate_D_p00_0_D09f04d2.TIF	ICAM555_ROS488_VECad647_placa15__Plate_D_p00_0_D09f04d1.TIF	ICAM555_ROS488_VECad647_placa15__Plate_D_p00_0_D09f04d3.TIF	0	0	0	0	341	1	1536	1536	1536	1536	341	b'eLuCHPahG223DJLSiazmp4FlmoHJaLtlCMTRaBtpKMTSaHtsaMSTMZXiCVRN2QEAZlQZzw=='	0.022888626903295517	0.05049882456660271	0.022888626903295517	0.0036388226	0.00280549	0.0036388244	0.42852277	0.7154	0.44816118	0.03149249404668808	0.05516253411769867	0.029277317225933075	0.024555296	0.056109805
-1	-1	-1	-1	407.0	0.0	0.0	2.046875	0.0	0.953125	16.0	0.84375	0.015625	0.015625	0.015625	2.0625	0.359375	0.96875	0.109375	0.140625	ICAM555_ROS488_VECad647_placa15__Plate_D_p00_0_D09f05d0.TIF	ICAM555_ROS488_VECad647_placa15__Plate_D_p00_0_D09f05d2.TIF	ICAM555_ROS488_VECad647_placa15__Plate_D_p00_0_D09f05d1.TIF	ICAM555_ROS488_VECad647_placa15__Plate_D_p00_0_D09f05d3.TIF	0	0	0	0	342	1	1536	1536	1536	1536	342	b'eLuCHPahG223DJLSiazmp4FlmoHpaLtlCMTRaBtpKMTSaHtsaMSTMZXiCVRN2QEAcXgZ0w=='	0.019249804317951202	0.04769333451986313	0.022888626903295517	0.006138824	0.00280549	0.0053054914	0.42852277	0.7154	0.44816118	0.03690155098835627	0.05177744726339976	0.03408866375684738	0.024555296	0.050498825
-1	-1	-1	-1	434.0	0.0	0.0	2.0625	0.0	0.953125	22.28125	0.8125	0.015625	0.015625	0.015625	2.28125	0.34375	0.96875	0.125	0.125	ICAM555_ROS488_VECad647_placa15__Plate_D_p00_0_D09f06d0.TIF	ICAM555_ROS488_VECad647_placa15__Plate_D_p00_0_D09f06d2.TIF	ICAM555_ROS488_VECad647_placa15__Plate_D_p00_0_D09f06d1.TIF	ICAM555_ROS488_VECad647_placa15__Plate_D_p00_0_D09f06d3.TIF	0	0	0	0	343	1	1536	1536	1536	1536	343	b'eLuCHPahG223DJLSiazmp4HlaLtlaMTRaBtpKMTSaHtsaMSTMZXiCVRN2QEAfJwZ1w=='	0.023721961304545403	0.05049882456660271	0.023721961304545403	0.009777648	0.00280549	0.006138826	0.42852277	0.7154	0.44816118	0.04059114307165146	0.05474027991294861	0.04001616438229879	0.029027453	0.053304315
-1	-1	-1	-1	493.0	0.0	0.0	1.96875	0.0	0.921875	22.0	0.84375	0.015625	0.015625	0.015625	2.421875	0.34375	0.953125	0.109375	0.140625	ICAM555_ROS488_VECad647_placa15__Plate_D_p00_0_D09f07d0.TIF	ICAM555_ROS488_VECad647_placa15__Plate_D_p00_0_D09f07d2.TIF	ICAM555_ROS488_VECad647_placa15__Plate_D_p00_0_D09f07d1.TIF	ICAM555_ROS488_VECad647_placa15__Plate_D_p00_0_D09f07d3.TIF	0	0	0	0	344	1	1536	1536	1536	1536	344	b'eLuCHPahG223DJLSiazmp4FlmoH5aLtlCMTRaBtpKMTSaHtsaMSTMZXiCVRN2QEAh8AZ2w=='	0.022888626903295517	0.04488784447312355	0.023721961304545403	0.011444312	0.00280549	0.0069721583	0.42852277	0.7154	0.44816118	0.04266761243343353	0.04993444184462229	0.03952642281850179	0.029860787	0.050498825
-1	-1	-1	-1	677.0	0.0	0.0	2.015625	0.0	0.921875	25.59375	0.828125	0.0	0.0	0.0	3.15625	0.34375	1.046875	0.125	0.140625	ICAM555_ROS488_VECad647_placa15__Plate_D_p00_0_D09f08d0.TIF	ICAM555_ROS488_VECad647_placa15__Plate_D_p00_0_D09f08d2.TIF	ICAM555_ROS488_VECad647_placa15__Plate_D_p00_0_D09f08d1.TIF	ICAM555_ROS488_VECad647_placa15__Plate_D_p00_0_D09f08d3.TIF	0	0	0	0	345	1	1536	1536	1536	1536	345	b'eLuCHPahG223DJLSiazmp4FlmoHFaLtlCMTRaBtpKMTSaHtsaMSTMZXiCVRN2QEAkuQZ3w=='	0.024555295705795288	0.04488784447312355	0.027360785752534866	0.021221958	0.00561098	0.01591647	0.42852277	0.7154	0.44816118	0.048281351725260414	0.05032617847124735	0.04616310199101766	0.045777254	0.050498825
-1	-1	-1	-1	614.0	0.0	0.0	2.03125	0.0	0.9375	29.890625	0.84375	0.015625	0.015625	0.015625	3.078125	0.359375	1.046875	0.125	0.140625	ICAM555_ROS488_VECad647_placa15__Plate_D_p00_0_D09f09d0.TIF	ICAM555_ROS488_VECad647_placa15__Plate_D_p00_0_D09f09d2.TIF	ICAM555_ROS488_VECad647_placa15__Plate_D_p00_0_D09f09d1.TIF	ICAM555_ROS488_VECad647_placa15__Plate_D_p00_0_D09f09d3.TIF	0	0	0	0	346	1	1536	1536	1536	1536	346	b'eLuCHPahG223DJLSiazmp4ElqPk52m4Z/HE02kYaCrE02h4bGvFkTKV4AlVTdgCeCBnj'	0.024555295705795288	0.05049882456660271	0.028194118291139603	0.016749807	0.00561098	0.015083138	0.42852277	0.7154	0.44816118	0.04583572347958883	0.055177887280782066	0.04487142960230509	0.0413051	0.053304315
-1	-1	-1	-1	566.0	0.0	0.0	1.96875	0.0	0.921875	26.109375	0.828125	0.015625	0.015625	0.015625	2.8125	0.359375	0.984375	0.125	0.140625	ICAM555_ROS488_VECad647_placa15__Plate_D_p00_0_D09f10d0.TIF	ICAM555_ROS488_VECad647_placa15__Plate_D_p00_0_D09f10d2.TIF	ICAM555_ROS488_VECad647_placa15__Plate_D_p00_0_D09f10d1.TIF	ICAM555_ROS488_VECad647_placa15__Plate_D_p00_0_D09f10d3.TIF	0	0	0	0	347	1	1536	1536	1536	1536	347	b'eLuCHPahG223DJLSiazmp4FlmuHoEMRQiKPRNtJQiKXR9tjQiCdjKsUTqJqyAwBE7BnD'	0.023721961304545403	0.04488784447312355	0.027360785752534866	0.012277648	0.00280549	0.0142498035	0.42852277	0.7154	0.44816118	0.04151608546574911	0.04939456284046173	0.042692139744758606	0.035166275	0.047693335
-1	-1	-1	-1	182.0	0.0	0.0	2.0	0.0	0.921875	18.421875	0.84375	0.015625	0.015625	0.015625	1.3125	0.34375	0.984375	0.109375	0.140625	ICAM555_ROS488_VECad647_placa15__Plate_D_p00_0_D09f11d0.TIF	ICAM555_ROS488_VECad647_placa15__Plate_D_p00_0_D09f11d2.TIF	ICAM555_ROS488_VECad647_placa15__Plate_D_p00_0_D09f11d1.TIF	ICAM555_ROS488_VECad647_placa15__Plate_D_p00_0_D09f11d3.TIF	0	0	0	0	348	1	1536	1536	1536	1536	348	b'eLuCHPahG223DJLSiazmp4FlmqHhaLtlCMTRaBtpKMTSaHtsaMSTMZXiCVRN2QEAUBAZxw=='	0.023721961304545403	0.05049882456660271	0.023721961304545403	0.004472157	0.00561098	0.004472157	0.42852277	0.7154	0.44816118	0.03468208263317744	0.054255048433939614	0.03291842341423035	0.028194118	0.053304315
-1	-1	-1	-1	733.0	0.0	0.0	2.03125	0.0	0.96875	23.96875	0.828125	0.015625	0.0	0.015625	3.546875	0.34375	0.921875	0.109375	0.125	ICAM555_ROS488_VECad647_placa15__Plate_D_p00_0_D10f00d0.TIF	ICAM555_ROS488_VECad647_placa15__Plate_D_p00_0_D10f00d2.TIF	ICAM555_ROS488_VECad647_placa15__Plate_D_p00_0_D10f00d1.TIF	ICAM555_ROS488_VECad647_placa15__Plate_D_p00_0_D10f00d3.TIF	0	0	0	0	349	1	1536	1536	1536	1536	349	b'eLuCHPahG223DJLSibzmp8HoEMTQiKPRNtJQiKXR9tjQiCdjKsUTqJqyAwDgORmf'	0.029860787093639374	0.04769333451986313	0.038805097341537476	0.011444315	0.00561098	0.01758314	0.42852277	0.7154	0.44816118	0.04440478980541229	0.05290129780769348	0.062433953086535134	0.0413051	0.053304315
-1	-1	-1	-1	838.0	0.0	0.0	2.03125	0.0	0.953125	41.59375	0.859375	0.015625	0.015625	0.015625	3.703125	0.390625	0.96875	0.125	0.125	ICAM555_ROS488_VECad647_placa15__Plate_D_p00_0_D10f01d0.TIF	ICAM555_ROS488_VECad647_placa15__Plate_D_p00_0_D10f01d2.TIF	ICAM555_ROS488_VECad647_placa15__Plate_D_p00_0_D10f01d1.TIF	ICAM555_ROS488_VECad647_placa15__Plate_D_p00_0_D10f01d3.TIF	0	0	0	0	350	1	1536	1536	1536	1536	350	b'eLuCHPahG223DJLSibzmp0GageFou2UIxNFoG2koxNJoe2xoxJMxleIJVE3ZAQDrXRmj'	0.03349960595369339	0.04488784447312355	0.043277256190776825	0.012277648	0.00280549	0.0167498	0.42852277	0.7154	0.44816118	0.04635024070739746	0.049433489640553795	0.06331173578898112	0.04494392	0.047693335
-1	-1	-1	-1	698.0	0.0	0.0	2.0	0.0	0.921875	31.328125	0.84375	0.015625	0.015625	0.015625	3.3125	0.34375	0.984375	0.125	0.125	ICAM555_ROS488_VECad647_placa15__Plate_D_p00_0_D10f02d0.TIF	ICAM555_ROS488_VECad647_placa15__Plate_D_p00_0_D10f02d2.TIF	ICAM555_ROS488_VECad647_placa15__Plate_D_p00_0_D10f02d1.TIF	ICAM555_ROS488_VECad647_placa15__Plate_D_p00_0_D10f02d3.TIF	0	0	0	0	351	1	1536	1536	1536	1536	351	b'eLuCHPahG223DJLSibzmp0GagdFou2UIxNFoG2koxNJoe2xoxJMxleIJVE3ZAQD2gRmn'	0.028194118291139603	0.05049882456660271	0.03963842988014221	0.015916467	0.00561098	0.02652745	0.42852277	0.7154	0.44816118	0.04598597685496012	0.057587300737698875	0.07522942622502644	0.040471762	0.056109805
-1	-1	-1	-1	697.0	0.0	0.0	2.015625	0.0	0.9375	32.109375	0.84375	0.015625	0.015625	0.015625	3.515625	0.390625	1.0	0.125	0.125	ICAM555_ROS488_VECad647_placa15__Plate_D_p00_0_D10f03d0.TIF	ICAM555_ROS488_VECad647_placa15__Plate_D_p00_0_D10f03d2.TIF	ICAM555_ROS488_VECad647_placa15__Plate_D_p00_0_D10f03d1.TIF	ICAM555_ROS488_VECad647_placa15__Plate_D_p00_0_D10f03d3.TIF	0	0	0	0	352	1	1536	1536	1536	1536	352	b'eLuCHPahG223DJLSibzmpwEoq4y2WwZ/HI22kYZCLI22x4ZGPBlTKZ5A1ZQdAAG0Gas='	0.029027452692389488	0.04769333451986313	0.04411058872938156	0.012277646	0.00561098	0.028194122	0.42852277	0.7154	0.44816118	0.045327603816986084	0.05455834666887919	0.08012345433235168	0.0413051	0.053304315
-1	-1	-1	-1	576.0	0.0	0.0	2.046875	0.0	0.9375	34.265625	0.859375	0.015625	0.015625	0.015625	3.0	0.34375	1.09375	0.125	0.140625	ICAM555_ROS488_VECad647_placa15__Plate_D_p00_0_D10f04d0.TIF	ICAM555_ROS488_VECad647_placa15__Plate_D_p00_0_D10f04d2.TIF	ICAM555_ROS488_VECad647_placa15__Plate_D_p00_0_D10f04d1.TIF	ICAM555_ROS488_VECad647_placa15__Plate_D_p00_0_D10f04d3.TIF	0	0	0	0	353	1	1536	1536	1536	1536	353	b'eLuCHPahG223DJLSibzmp0Gagclou2UIxNFoG2koxNJoe2xoxJMxleIJVE3ZAQAM2Bmv'	0.028194118291139603	0.053304314613342285	0.03797176480293274	0.011444312	0.00561098	0.020388626	0.42852277	0.7154	0.44816118	0.04232532282670339	0.05903169016043345	0.06415614982446034	0.035999607	0.058915295
-1	-1	-1	-1	705.0	0.0	0.0	2.0625	0.0	0.9375	31.859375	0.828125	0.015625	0.015625	0.015625	3.625	0.40625	0.96875	0.125	0.125	ICAM555_ROS488_VECad647_placa15__Plate_D_p00_0_D10f05d0.TIF	ICAM555_ROS488_VECad647_placa15__Plate_D_p00_0_D10f05d2.TIF	ICAM555_ROS488_VECad647_placa15__Plate_D_p00_0_D10f05d1.TIF	ICAM555_ROS488_VECad647_placa15__Plate_D_p00_0_D10f05d3.TIF	0	0	0	0	354	1	1536	1536	1536	1536	354	b'eLuCHPahG223DJLSibzmp0Gagelou2UIxNFoG2koxNJoe2xoxJMxleIJVE3ZAQAX/Bmz'	0.029027452692389488	0.05049882456660271	0.038805097341537476	0.01144431	0.00280549	0.015916474	0.42852277	0.7154	0.44816118	0.041975826025009155	0.05502810080846151	0.058903664350509644	0.040471762	0.053304315
-1	-1	-1	-1	696.0	0.0	0.0	2.03125	0.0	0.921875	38.03125	0.84375	0.015625	0.015625	0.015625	3.796875	0.34375	0.984375	0.125	0.140625	ICAM555_ROS488_VECad647_placa15__Plate_D_p00_0_D10f06d0.TIF	ICAM555_ROS488_VECad647_placa15__Plate_D_p00_0_D10f06d2.TIF	ICAM555_ROS488_VECad647_placa15__Plate_D_p00_0_D10f06d1.TIF	ICAM555_ROS488_VECad647_placa15__Plate_D_p00_0_D10f06d3.TIF	0	0	0	0	355	1	1536	1536	1536	1536	355	b'eLuCHPahG223DJLSibzmp8Fou2VoxNFoG2koxNJoe2xoxJMxleIJVE3ZAQAjIBm3'	0.029860787093639374	0.05049882456660271	0.043277256190776825	0.010610983	0.00561098	0.015083134	0.42852277	0.7154	0.44816118	0.043055454889933266	0.055651307106018066	0.05903076628843943	0.040471762	0.056109805
-1	-1	-1	-1	849.0	0.0	0.0	2.0625	0.0	0.9375	39.9375	0.84375	0.015625	0.0	0.015625	4.015625	0.34375	0.96875	0.125	0.125	ICAM555_ROS488_VECad647_placa15__Plate_D_p00_0_D10f07d0.TIF	ICAM555_ROS488_VECad647_placa15__Plate_D_p00_0_D10f07d2.TIF	ICAM555_ROS488_VECad647_placa15__Plate_D_p00_0_D10f07d1.TIF	ICAM555_ROS488_VECad647_placa15__Plate_D_p00_0_D10f07d3.TIF	0	0	0	0	356	1	1536	1536	1536	1536	356	b'eLuCHPahG223DJLSibzmp0Gagflou2UIxNFoG2koxNJoe2xoxJMxleIJVE3ZAQAuRBm7'	0.03516627475619316	0.04769333451986313	0.04858274757862091	0.011444315	0.00561098	0.015083142	0.42852277	0.7154	0.44816118	0.049107725421587624	0.053053438663482666	0.06462896366914113	0.04661059	0.053304315
-1	-1	-1	-1	867.0	0.0	0.0	2.0625	0.0	0.9375	37.296875	0.84375	0.015625	0.015625	0.015625	3.984375	0.34375	0.96875	0.125	0.140625	ICAM555_ROS488_VECad647_placa15__Plate_D_p00_0_D10f08d0.TIF	ICAM555_ROS488_VECad647_placa15__Plate_D_p00_0_D10f08d2.TIF	ICAM555_ROS488_VECad647_placa15__Plate_D_p00_0_D10f08d1.TIF	ICAM555_ROS488_VECad647_placa15__Plate_D_p00_0_D10f08d3.TIF	0	0	0	0	357	1	1536	1536	1536	1536	357	b'eLuCHPahG223DJLSibzmp0GagcVou2UIxNFoG2koxNJoe2xoxJMxleIJVE3ZAQA5aBm/'	0.03516627475619316	0.05049882456660271	0.04941608011722565	0.011444315	0.00561098	0.015083134	0.42852277	0.7154	0.44816118	0.04984218875567118	0.05442584057648977	0.06709098815917969	0.04661059	0.053304315
-1	-1	-1	-1	786.0	0.0	0.0	2.046875	0.0	0.9375	41.8125	0.859375	0.015625	0.015625	0.015625	3.953125	0.359375	0.96875	0.125	0.125	ICAM555_ROS488_VECad647_placa15__Plate_D_p00_0_D10f09d0.TIF	ICAM555_ROS488_VECad647_placa15__Plate_D_p00_0_D10f09d2.TIF	ICAM555_ROS488_VECad647_placa15__Plate_D_p00_0_D10f09d1.TIF	ICAM555_ROS488_VECad647_placa15__Plate_D_p00_0_D10f09d3.TIF	0	0	0	0	358	1	1536	1536	1536	1536	358	b'eLuCHPahG223DJLSibzmpwGo+Tnabhn8cTTaRhoKsTTaHhsa8WRMpXgCVVN2AESMGcM='	0.034332942217588425	0.053304314613342285	0.053888238966464996	0.011444315	0.00561098	0.015916474	0.42852277	0.7154	0.44816118	0.04701534907023112	0.058105205496152244	0.07162495950857799	0.04494392	0.056109805
-1	-1	-1	-1	781.0	0.0	0.0	2.078125	0.0	0.921875	38.10937499999909	0.84375	0.015625	0.0	0.015625	3.890625	0.375	0.953125	0.109375	0.125	ICAM555_ROS488_VECad647_placa15__Plate_D_p00_0_D10f10d0.TIF	ICAM555_ROS488_VECad647_placa15__Plate_D_p00_0_D10f10d2.TIF	ICAM555_ROS488_VECad647_placa15__Plate_D_p00_0_D10f10d1.TIF	ICAM555_ROS488_VECad647_placa15__Plate_D_p00_0_D10f10d3.TIF	0	0	0	0	359	1	1536	1536	1536	1536	359	b'eLuCHPahG223DJLSibzmp0Ga4egQxFCIo9E20lCIpdH22NCIJ2MqxROomrIDAOthGaM='	0.03349960595369339	0.04769333451986313	0.04941608011722565	0.010610983	0.00561098	0.015916467	0.42852277	0.7154	0.44816118	0.043873285253842674	0.053254783153533936	0.06924548248449962	0.0413051	0.053304315
-1	-1	-1	-1	629.0	0.0	0.0	1.984375	0.0	0.9375	33.34374999999909	0.84375	0.015625	0.015625	0.015625	3.265625	0.359375	0.984375	0.125	0.140625	ICAM555_ROS488_VECad647_placa15__Plate_D_p00_0_D10f11d0.TIF	ICAM555_ROS488_VECad647_placa15__Plate_D_p00_0_D10f11d2.TIF	ICAM555_ROS488_VECad647_placa15__Plate_D_p00_0_D10f11d1.TIF	ICAM555_ROS488_VECad647_placa15__Plate_D_p00_0_D10f11d3.TIF	0	0	0	0	360	1	1536	1536	1536	1536	360	b'eLuCHPahG223DJLSibzmp0GaoeFou2UIxNFoG2koxNJoe2xoxJMxleIJVE3ZAQD2hRmn'	0.029860787093639374	0.053304314613342285	0.04411058872938156	0.012277646	0.00561098	0.021221958	0.42852277	0.7154	0.44816118	0.04689342280228933	0.06118906537691752	0.0696192334095637	0.0413051	0.058915295
-1	-1	-1	-1	1243.0	0.0	0.0	2.015625	0.0	0.9375	37.1875	0.859375	0.015625	0.015625	0.015625	4.453125	0.34375	1.0	0.125	0.140625	ICAM555_ROS488_VECad647_placa15__Plate_D_p00_0_D11f00d0.TIF	ICAM555_ROS488_VECad647_placa15__Plate_D_p00_0_D11f00d2.TIF	ICAM555_ROS488_VECad647_placa15__Plate_D_p00_0_D11f00d1.TIF	ICAM555_ROS488_VECad647_placa15__Plate_D_p00_0_D11f00d3.TIF	0	0	0	0	361	1	1536	1536	1536	1536	361	b'eLuCHPahG223DJLSiezm5+gQxFCIo9E20lCIpdH22NCIJ2MqxROomrIDAOtpGaM='	0.019249804317951202	0.04769333451986313	0.060860395431518555	0.004472157	0.00280549	0.011444315	0.42852277	0.7154	0.44816118	0.023769219716389973	0.050759186347325645	0.07740128040313721	0.023721961	0.050498825
-1	-1	-1	-1	1333.0	0.0	0.0	2.109375	0.0	0.921875	38.296875	0.859375	0.015625	0.015625	0.015625	4.359375	0.40625	0.953125	0.125	0.140625	ICAM555_ROS488_VECad647_placa15__Plate_D_p00_0_D11f01d0.TIF	ICAM555_ROS488_VECad647_placa15__Plate_D_p00_0_D11f01d2.TIF	ICAM555_ROS488_VECad647_placa15__Plate_D_p00_0_D11f01d1.TIF	ICAM555_ROS488_VECad647_placa15__Plate_D_p00_0_D11f01d3.TIF	0	0	0	0	362	1	1536	1536	1536	1536	362	b'eLuCHPahG223DJLSiezmp+Fou2UIxNFoG2koxNJoe2xoxJMxleIJVE3ZAQD2jRmn'	0.022888626903295517	0.04488784447312355	0.06616587936878204	0.004472157	0.00280549	0.012277648	0.42852277	0.7154	0.44816118	0.025154925882816315	0.0480852077404658	0.08307965596516927	0.023721961	0.047693335
-1	-1	-1	-1	1102.0	0.0	0.0	2.03125	0.0	0.9375	36.75	0.875	0.015625	0.015625	0.015625	4.328125	0.34375	0.96875	0.125	0.140625	ICAM555_ROS488_VECad647_placa15__Plate_D_p00_0_D11f02d0.TIF	ICAM555_ROS488_VECad647_placa15__Plate_D_p00_0_D11f02d2.TIF	ICAM555_ROS488_VECad647_placa15__Plate_D_p00_0_D11f02d1.TIF	ICAM555_ROS488_VECad647_placa15__Plate_D_p00_0_D11f02d3.TIF	0	0	0	0	363	1	1536	1536	1536	1536	363	b'eLuCHPahG223DJLSiezmp9Fou2UIxNFoG2koxNJoe2xoxJMxleIJVE3ZAQABwBmr'	0.022888626903295517	0.05049882456660271	0.06616587936878204	0.0008333344	0.00280549	0.015916474	0.42852277	0.7154	0.44816118	0.024301317830880482	0.055311381816864014	0.08773066600163777	0.023721961	0.056109805
-1	-1	-1	-1	1099.0	0.0	0.0	2.078125	0.0	0.9375	37.703125	0.859375	0.015625	0.015625	0.015625	4.40625	0.34375	1.0	0.125	0.125	ICAM555_ROS488_VECad647_placa15__Plate_D_p00_0_D11f03d0.TIF	ICAM555_ROS488_VECad647_placa15__Plate_D_p00_0_D11f03d2.TIF	ICAM555_ROS488_VECad647_placa15__Plate_D_p00_0_D11f03d1.TIF	ICAM555_ROS488_VECad647_placa15__Plate_D_p00_0_D11f03d3.TIF	0	0	0	0	364	1	1536	1536	1536	1536	364	b'eLuCHPahG223DJLSiezmp/Fou2UIxNFoG2koxNJoe2xoxJMxleIJVE3ZAQAM5Bmv'	0.019249804317951202	0.05049882456660271	0.06616587936878204	0.0008333344	0.00280549	0.015916467	0.42852277	0.7154	0.44816118	0.023798227310180664	0.05465621749560038	0.08702102303504944	0.023721961	0.056109805
-1	-1	-1	-1	1040.0	0.0	0.0	2.03125	0.0	0.921875	38.40625	0.859375	0.015625	0.015625	0.015625	4.34375	0.359375	0.953125	0.125	0.125	ICAM555_ROS488_VECad647_placa15__Plate_D_p00_0_D11f04d0.TIF	ICAM555_ROS488_VECad647_placa15__Plate_D_p00_0_D11f04d2.TIF	ICAM555_ROS488_VECad647_placa15__Plate_D_p00_0_D11f04d1.TIF	ICAM555_ROS488_VECad647_placa15__Plate_D_p00_0_D11f04d3.TIF	0	0	0	0	365	1	1536	1536	1536	1536	365	b'eLuCHPahG223DJLSiezmp8lou2UIxNFoG2koxNJoe2xoxJMxleIJVE3ZAQAYCBmz'	0.022888626903295517	0.053304314613342285	0.06449921429157257	0.0036388226	0.00280549	0.016749814	0.42852277	0.7154	0.44816118	0.02524717152118683	0.05605601270993551	0.08487024903297424	0.024555296	0.056109805
-1	-1	-1	-1	1122.0	0.0	0.0	2.09375	0.0	0.921875	39.53125	0.859375	0.015625	0.015625	0.015625	4.515625	0.34375	1.03125	0.125	0.125	ICAM555_ROS488_VECad647_placa15__Plate_D_p00_0_D11f05d0.TIF	ICAM555_ROS488_VECad647_placa15__Plate_D_p00_0_D11f05d2.TIF	ICAM555_ROS488_VECad647_placa15__Plate_D_p00_0_D11f05d1.TIF	ICAM555_ROS488_VECad647_placa15__Plate_D_p00_0_D11f05d3.TIF	0	0	0	0	366	1	1536	1536	1536	1536	366	b'eLuCHPahG223DJLSiezmp+lou2UIxNFoG2koxNJoe2xoxJMxleIJVE3ZAQAjLBm3'	0.019249804317951202	0.04769333451986313	0.06449921429157257	0.0008333344	0.00280549	0.012277648	0.42852277	0.7154	0.44816118	0.02394702285528183	0.051906704902648926	0.0791788399219513	0.023721961	0.053304315
-1	-1	-1	-1	1164.0	0.0	0.0	2.0	0.0	0.921875	39.109375	0.921875	0.015625	0.015625	0.015625	4.328125	0.34375	0.984375	0.125	0.125	ICAM555_ROS488_VECad647_placa15__Plate_D_p00_0_D11f06d0.TIF	ICAM555_ROS488_VECad647_placa15__Plate_D_p00_0_D11f06d2.TIF	ICAM555_ROS488_VECad647_placa15__Plate_D_p00_0_D11f06d1.TIF	ICAM555_ROS488_VECad647_placa15__Plate_D_p00_0_D11f06d3.TIF	0	0	0	0	367	1	1536	1536	1536	1536	367	b'eLuCHPahG223DJLSiezm52i7ZSjE0WgbaSjE0mh7bGjEkzGV4glUTdkBAC5QGbs='	0.024555295705795288	0.053304314613342285	0.08041568100452423	0.0036388226	0.00280549	0.015083142	0.42852277	0.7154	0.44816118	0.033109704653422035	0.05700818697611491	0.10435194770495097	0.028194118	0.056109805
-1	-1	-1	-1	1393.0	0.0	0.0	2.046875	0.0	0.921875	38.296875	0.875	0.015625	0.015625	0.015625	4.40625	0.390625	0.953125	0.125	0.125	ICAM555_ROS488_VECad647_placa15__Plate_D_p00_0_D11f07d0.TIF	ICAM555_ROS488_VECad647_placa15__Plate_D_p00_0_D11f07d2.TIF	ICAM555_ROS488_VECad647_placa15__Plate_D_p00_0_D11f07d1.TIF	ICAM555_ROS488_VECad647_placa15__Plate_D_p00_0_D11f07d3.TIF	0	0	0	0	368	1	1536	1536	1536	1536	368	b'eLuCHPahG223DJLSiezmp/lou2UIxNFoG2koxNJoe2xoxJMxleIJVE3ZAQA5dBm/'	0.023721961304545403	0.04769333451986313	0.07147137820720673	0.0036388226	0.00280549	0.014249802	0.42852277	0.7154	0.44816118	0.0264588197072347	0.05049475530783335	0.08954653143882751	0.024555296	0.050498825
-1	-1	-1	-1	1806.0	0.0	0.0	2.09375	0.0	0.9375	37.40625000000091	0.890625	0.015625	0.015625	0.015625	4.34375	0.34375	0.96875	0.125	0.140625	ICAM555_ROS488_VECad647_placa15__Plate_D_p00_0_D11f08d0.TIF	ICAM555_ROS488_VECad647_placa15__Plate_D_p00_0_D11f08d2.TIF	ICAM555_ROS488_VECad647_placa15__Plate_D_p00_0_D11f08d1.TIF	ICAM555_ROS488_VECad647_placa15__Plate_D_p00_0_D11f08d3.TIF	0	0	0	0	369	1	1536	1536	1536	1536	369	b'eLuCHPahG223DJLSiezmp8Vou2UIxNFoG2koxNJoe2xoxJMxleIJVE3ZAQBEmBnD'	0.023721961304545403	0.04769333451986313	0.07147137820720673	0.004472157	0.00280549	0.015916474	0.42852277	0.7154	0.44816118	0.02775736153125763	0.05199593802293142	0.09280262390772502	0.028194118	0.050498825
-1	-1	-1	-1	1409.0	0.0	0.0	2.03125	0.0	0.921875	37.3125	0.859375	0.015625	0.015625	0.015625	4.421875	0.359375	0.953125	0.125	0.125	ICAM555_ROS488_VECad647_placa15__Plate_D_p00_0_D11f09d0.TIF	ICAM555_ROS488_VECad647_placa15__Plate_D_p00_0_D11f09d2.TIF	ICAM555_ROS488_VECad647_placa15__Plate_D_p00_0_D11f09d1.TIF	ICAM555_ROS488_VECad647_placa15__Plate_D_p00_0_D11f09d3.TIF	0	0	0	0	370	1	1536	1536	1536	1536	370	b'eLuCHPahG223DJLSiYLm52i7ZfDH0WgbaSjE0mh7bGjEkzGV4glUTdkBAE+8Gcc='	0.024555295705795288	0.05049882456660271	0.07511019706726074	0.004472157	0.00280549	0.015083134	0.42852277	0.7154	0.44816118	0.028894883890946705	0.054056559999783836	0.09198009967803955	0.029027453	0.053304315
-1	-1	-1	-1	1299.0	0.0	0.0	2.046875	0.0	0.921875	38.578125	0.875	0.015625	0.015625	0.015625	4.546875	0.359375	1.015625	0.125	0.140625	ICAM555_ROS488_VECad647_placa15__Plate_D_p00_0_D11f10d0.TIF	ICAM555_ROS488_VECad647_placa15__Plate_D_p00_0_D11f10d2.TIF	ICAM555_ROS488_VECad647_placa15__Plate_D_p00_0_D11f10d1.TIF	ICAM555_ROS488_VECad647_placa15__Plate_D_p00_0_D11f10d3.TIF	0	0	0	0	371	1	1536	1536	1536	1536	371	b'eLuCHPahG223DJLSidzmp+HoEMRQiKPRNtJQiKXR9tjQiCdjKsUTqJqyAwD2kRmn'	0.023721961304545403	0.05049882456660271	0.07147137820720673	0.0036388226	0.00280549	0.011444315	0.42852277	0.7154	0.44816118	0.026758005221684773	0.054086978236834206	0.0889330506324768	0.024555296	0.053304315
-1	-1	-1	-1	1043.0	0.0	0.0	2.03125	0.0	0.9375	37.76562500000091	0.859375	0.015625	0.015625	0.015625	4.203125	0.34375	0.953125	0.125	0.125	ICAM555_ROS488_VECad647_placa15__Plate_D_p00_0_D11f11d0.TIF	ICAM555_ROS488_VECad647_placa15__Plate_D_p00_0_D11f11d2.TIF	ICAM555_ROS488_VECad647_placa15__Plate_D_p00_0_D11f11d1.TIF	ICAM555_ROS488_VECad647_placa15__Plate_D_p00_0_D11f11d3.TIF	0	0	0	0	372	1	1536	1536	1536	1536	372	b'eLuCHPahG223DJLSidzmp6HhaLtlCMTRaBtpKMTSaHtsaMSTMZXiCVRN2QEAAcQZqw=='	0.023721961304545403	0.053304314613342285	0.06533254683017731	0.0036388226	0.00561098	0.016749807	0.42852277	0.7154	0.44816118	0.026701452831427257	0.058212608098983765	0.08769458532333374	0.024555296	0.058915295
-1	-1	-1	-1	644.0	0.0	0.0	1.953125	0.0	0.921875	30.96875	0.859375	0.015625	0.015625	0.015625	3.265625	0.359375	0.984375	0.125	0.125	ICAM555_ROS488_VECad647_placa15__Plate_D_p00_0_E02f00d0.TIF	ICAM555_ROS488_VECad647_placa15__Plate_D_p00_0_E02f00d2.TIF	ICAM555_ROS488_VECad647_placa15__Plate_D_p00_0_E02f00d1.TIF	ICAM555_ROS488_VECad647_placa15__Plate_D_p00_0_E02f00d3.TIF	0	0	0	0	373	1	1536	1536	1536	1536	373	b'eLuCHPahG223DJLSiZx2i+voEMRQiaPRNtJQiKXR9tjQiCdjKsUTqJqyAwD2nRmn'	0.018416471779346466	0.04769333451986313	0.032666273415088654	0.004472155	0.00561098	0.014249805	0.42852277	0.7154	0.44816118	0.023469058175881703	0.054927503069241844	0.048839911818504333	0.022888627	0.053304315
-1	-1	-1	-1	1039.0	0.0	0.0	2.015625	0.0	0.9375	30.953125	0.9375	0.015625	0.015625	0.015625	3.5625	0.359375	0.953125	0.125	0.140625	ICAM555_ROS488_VECad647_placa15__Plate_D_p00_0_E02f01d0.TIF	ICAM555_ROS488_VECad647_placa15__Plate_D_p00_0_E02f01d2.TIF	ICAM555_ROS488_VECad647_placa15__Plate_D_p00_0_E02f01d1.TIF	ICAM555_ROS488_VECad647_placa15__Plate_D_p00_0_E02f01d3.TIF	0	0	0	0	374	1	1536	1536	1536	1536	374	b'eLuCHPahG223DJLSiZx2CzirGI62W4ZAHI22kYZCLI22x4ZGPBlTKZ5A1ZQdAAHQGas='	0.022888626903295517	0.05049882456660271	0.0449439212679863	0.0053054914	0.00561098	0.010610983	0.42852277	0.7154	0.44816118	0.030368196467558544	0.05799098312854767	0.060506885250409446	0.028194118	0.056109805
-1	-1	-1	-1	504.0	0.0	0.0	2.0	0.0	0.921875	30.84375	0.84375	0.015625	0.0	0.015625	2.765625	0.34375	1.03125	0.125	0.125	ICAM555_ROS488_VECad647_placa15__Plate_D_p00_0_E02f02d0.TIF	ICAM555_ROS488_VECad647_placa15__Plate_D_p00_0_E02f02d2.TIF	ICAM555_ROS488_VECad647_placa15__Plate_D_p00_0_E02f02d1.TIF	ICAM555_ROS488_VECad647_placa15__Plate_D_p00_0_E02f02d3.TIF	0	0	0	0	375	1	1536	1536	1536	1536	375	b'eLuCHPahG223DJLSiZx2CzirGI22W4ZAHI22kYZCLI22x4ZGPBlTKZ5A1ZQdAAz0Ga8='	0.019249804317951202	0.04769333451986313	0.032666273415088654	0.0036388226	0.00280549	0.010610983	0.42852277	0.7154	0.44816118	0.02385527640581131	0.05309260884920756	0.04655230542023977	0.022888627	0.053304315
-1	-1	-1	-1	458.0	0.0	0.0	2.0	0.0	0.90625	26.890625	0.84375	0.015625	0.015625	0.015625	2.765625	0.359375	1.046875	0.125	0.125	ICAM555_ROS488_VECad647_placa15__Plate_D_p00_0_E02f03d0.TIF	ICAM555_ROS488_VECad647_placa15__Plate_D_p00_0_E02f03d2.TIF	ICAM555_ROS488_VECad647_placa15__Plate_D_p00_0_E02f03d1.TIF	ICAM555_ROS488_VECad647_placa15__Plate_D_p00_0_E02f03d3.TIF	0	0	0	0	376	1	1536	1536	1536	1536	376	b'eLuCHPahG223DJLSiZx2CzSrjLZbBn8cjbaRhkIsjbbHhkY8GVMpnkDVlB0AGBgZsw=='	0.019249804317951202	0.04769333451986313	0.032666273415088654	0.0036388226	0.00280549	0.012277648	0.42852277	0.7154	0.44816118	0.02382683753967285	0.05275896191596985	0.04780223468939463	0.022888627	0.050498825
-1	-1	-1	-1	377.0	0.0	0.0	1.90625	0.0	0.921875	26.5	0.859375	0.015625	0.015625	0.015625	2.40625	0.359375	0.984375	0.125	0.140625	ICAM555_ROS488_VECad647_placa15__Plate_D_p00_0_E02f04d0.TIF	ICAM555_ROS488_VECad647_placa15__Plate_D_p00_0_E02f04d2.TIF	ICAM555_ROS488_VECad647_placa15__Plate_D_p00_0_E02f04d1.TIF	ICAM555_ROS488_VECad647_placa15__Plate_D_p00_0_E02f04d3.TIF	0	0	0	0	377	1	1536	1536	1536	1536	377	b'eLuCHPahG223DJLSiZx2CzirmIy2W4ZAHI22kYZCLI22x4ZGPBlTKZ5A1ZQdACM8Gbc='	0.022888626903295517	0.05610980466008186	0.034332942217588425	0.004472157	0.00280549	0.012277648	0.42852277	0.7154	0.44816118	0.025287883977095287	0.06027315060297648	0.05178635815779368	0.023721961	0.058915295
-1	-1	-1	-1	510.0	0.0	0.0	1.9375	0.0	0.921875	26.46875	0.859375	0.015625	0.0	0.015625	2.875	0.359375	1.046875	0.125	0.125	ICAM555_ROS488_VECad647_placa15__Plate_D_p00_0_E02f05d0.TIF	ICAM555_ROS488_VECad647_placa15__Plate_D_p00_0_E02f05d2.TIF	ICAM555_ROS488_VECad647_placa15__Plate_D_p00_0_E02f05d1.TIF	ICAM555_ROS488_VECad647_placa15__Plate_D_p00_0_E02f05d3.TIF	0	0	0	0	378	1	1536	1536	1536	1536	378	b'eLuCHPahG223DJLSiZx2CzirmI62W4ZAHI22kYZCLI22x4ZGPBlTKZ5A1ZQdAC5gGbs='	0.018416471779346466	0.04769333451986313	0.032666273415088654	0.0036388226	0.00280549	0.015916467	0.42852277	0.7154	0.44816118	0.02326722691456477	0.05237687130769094	0.05036974946657816	0.022888627	0.050498825
-1	-1	-1	-1	684.0	0.0	0.0	2.03125	0.0	0.921875	33.40625	0.828125	0.015625	0.0	0.03125	3.5	0.375	0.96875	0.125	0.125	ICAM555_ROS488_VECad647_placa15__Plate_D_p00_0_E02f06d0.TIF	ICAM555_ROS488_VECad647_placa15__Plate_D_p00_0_E02f06d2.TIF	ICAM555_ROS488_VECad647_placa15__Plate_D_p00_0_E02f06d1.TIF	ICAM555_ROS488_VECad647_placa15__Plate_D_p00_0_E02f06d3.TIF	0	0	0	0	379	1	1536	1536	1536	1536	379	b'eLuCHPahG223DJLSiZx2CzirjLZbhkIcjbaRhkIsjbbHhkY8GVMpnkDVlB0AOYQZvw=='	0.022888626903295517	0.053304314613342285	0.03963842988014221	0.004472157	0.00561098	0.010610983	0.42852277	0.7154	0.44816118	0.025747333963712055	0.05914340913295746	0.05347420275211334	0.024555296	0.058915295
-1	-1	-1	-1	832.0	0.0	0.0	2.046875	0.0	0.9375	39.9375	0.90625	0.015625	0.015625	0.015625	4.03125	0.375	1.03125	0.125	0.125	ICAM555_ROS488_VECad647_placa15__Plate_D_p00_0_E02f07d0.TIF	ICAM555_ROS488_VECad647_placa15__Plate_D_p00_0_E02f07d2.TIF	ICAM555_ROS488_VECad647_placa15__Plate_D_p00_0_E02f07d1.TIF	ICAM555_ROS488_VECad647_placa15__Plate_D_p00_0_E02f07d3.TIF	0	0	0	0	380	1	1536	1536	1536	1536	380	b'eLuCHPahG223DJLSiZx2CzirmI+2W4ZAHI22kYZCLI22x4ZGPBlTKZ5A1ZQdAESoGcM='	0.022888626903295517	0.05049882456660271	0.04858274757862091	0.004472157	0.00561098	0.009777643	0.42852277	0.7154	0.44816118	0.026394250492254894	0.05678845445315043	0.05786163111527761	0.024555296	0.056109805
-1	-1	-1	-1	859.0	0.0	0.0	2.0625	0.0	0.921875	36.34375	0.84375	0.015625	0.015625	0.015625	3.828125	0.34375	1.046875	0.15625	0.140625	ICAM555_ROS488_VECad647_placa15__Plate_D_p00_0_E02f08d0.TIF	ICAM555_ROS488_VECad647_placa15__Plate_D_p00_0_E02f08d2.TIF	ICAM555_ROS488_VECad647_placa15__Plate_D_p00_0_E02f08d1.TIF	ICAM555_ROS488_VECad647_placa15__Plate_D_p00_0_E02f08d3.TIF	0	0	0	0	381	1	1536	1536	1536	1536	381	b'eLuCHPahG223DJLSiZx2CzirWIy2W4ZAHI22kYZCLI22x4ZGPBlTKZ5A1ZQdAE/MGcc='	0.022888626903295517	0.05049882456660271	0.04941608011722565	0.004472157	0.00561098	0.010610975	0.42852277	0.7154	0.44816118	0.027876608073711395	0.057118549942970276	0.060973202188809715	0.024555296	0.056109805
-1	-1	-1	-1	700.0	0.0	0.0	2.390625	0.0	0.96875	35.046875	0.875	0.015625	0.015625	0.015625	3.765625	0.34375	0.953125	0.125	0.125	ICAM555_ROS488_VECad647_placa15__Plate_D_p00_0_E02f09d0.TIF	ICAM555_ROS488_VECad647_placa15__Plate_D_p00_0_E02f09d2.TIF	ICAM555_ROS488_VECad647_placa15__Plate_D_p00_0_E02f09d1.TIF	ICAM555_ROS488_VECad647_placa15__Plate_D_p00_0_E02f09d3.TIF	0	0	0	0	382	1	1536	1536	1536	1536	382	b'eLuCHPahG223DJLSiZx2CzirWI62W4ZAHI22kYZCLI22x4ZGPBlTKZ5A1ZQdAFrwGcs='	0.023721961304545403	0.05610980466008186	0.053888238966464996	0.004472157	0.00561098	0.010610975	0.42852277	0.7154	0.44816118	0.02839449793100357	0.06047062079111735	0.06346344451109569	0.028194118	0.058915295
-1	-1	-1	-1	769.0	0.0	0.0	1.953125	0.0	0.921875	38.0	0.875	0.015625	0.015625	0.015625	3.65625	0.359375	0.96875	0.125	0.140625	ICAM555_ROS488_VECad647_placa15__Plate_D_p00_0_E02f10d0.TIF	ICAM555_ROS488_VECad647_placa15__Plate_D_p00_0_E02f10d2.TIF	ICAM555_ROS488_VECad647_placa15__Plate_D_p00_0_E02f10d1.TIF	ICAM555_ROS488_VECad647_placa15__Plate_D_p00_0_E02f10d3.TIF	0	0	0	0	383	1	1536	1536	1536	1536	383	b'eLuCHPahG223DJLSiZx2CyirGI4OQQyFOBptIw2FWBptjw2NeDKmUjyBqik7AAHUGas='	0.022888626903295517	0.05049882456660271	0.04411058872938156	0.004472157	0.00561098	0.010610975	0.42852277	0.7154	0.44816118	0.026007480919361115	0.056254640221595764	0.05563087264696757	0.024555296	0.056109805
-1	-1	-1	-1	529.0	0.0	0.0	2.0	0.0	0.921875	33.671875	0.84375	0.015625	0.015625	0.015625	2.953125	0.359375	0.984375	0.109375	0.140625	ICAM555_ROS488_VECad647_placa15__Plate_D_p00_0_E02f11d0.TIF	ICAM555_ROS488_VECad647_placa15__Plate_D_p00_0_E02f11d2.TIF	ICAM555_ROS488_VECad647_placa15__Plate_D_p00_0_E02f11d1.TIF	ICAM555_ROS488_VECad647_placa15__Plate_D_p00_0_E02f11d3.TIF	0	0	0	0	384	1	1536	1536	1536	1536	384	b'eLuCHPahG223DJLSiZx2CyirGBqOtluGQByNtpGGQiyNtseGRjwZUymeQNWUHQAM+Bmv'	0.022888626903295517	0.053304314613342285	0.03349960595369339	0.0036388226	0.00561098	0.015083138	0.42852277	0.7154	0.44816118	0.026050065954526264	0.0596583237250646	0.051523750027020775	0.024555296	0.058915295
-1	-1	-1	-1	786.0	0.0	0.0	2.0	0.0	0.9375	30.703125	0.859375	0.015625	0.015625	0.015625	3.671875	0.390625	0.953125	0.109375	0.125	ICAM555_ROS488_VECad647_placa15__Plate_D_p00_0_E03f00d0.TIF	ICAM555_ROS488_VECad647_placa15__Plate_D_p00_0_E03f00d2.TIF	ICAM555_ROS488_VECad647_placa15__Plate_D_p00_0_E03f00d1.TIF	ICAM555_ROS488_VECad647_placa15__Plate_D_p00_0_E03f00d3.TIF	0	0	0	0	385	1	1536	1536	1536	1536	385	b'eLuCHPahG223DJLSiZx2iyuo3TI6BDEU4mi0jTQUYmm0PTY04smYSvEEqqbsAAHcGas='	0.03349960595369339	0.04769333451986313	0.04941608011722565	0.011444315	0.00561098	0.014249802	0.42852277	0.7154	0.44816118	0.046129077672958374	0.05388839542865753	0.06551505128542583	0.04494392	0.053304315
-1	-1	-1	-1	1027.0	0.0	0.0	2.09375	0.0	0.9375	38.109375	0.859375	0.015625	0.015625	0.015625	3.8125	0.34375	0.953125	0.125	0.140625	ICAM555_ROS488_VECad647_placa15__Plate_D_p00_0_E03f01d0.TIF	ICAM555_ROS488_VECad647_placa15__Plate_D_p00_0_E03f01d2.TIF	ICAM555_ROS488_VECad647_placa15__Plate_D_p00_0_E03f01d1.TIF	ICAM555_ROS488_VECad647_placa15__Plate_D_p00_0_E03f01d3.TIF	0	0	0	0	386	1	1536	1536	1536	1536	386	b'eLuCHPahG223DJLSiZx2iyuo3WI42m4ZAnE02kYaCrE02h4bGvFkTKV4AlVTdgANABmv'	0.03516627475619316	0.04769333451986313	0.06002706289291382	0.0097776465	0.00280549	0.011444315	0.42852277	0.7154	0.44816118	0.04637370010217031	0.0518047163883845	0.07494579255580902	0.04494392	0.050498825
-1	-1	-1	-1	708.0	0.0	0.0	2.0	0.0	0.953125	35.484375	0.875	0.015625	0.015625	0.015625	3.6875	0.375	0.96875	0.109375	0.125	ICAM555_ROS488_VECad647_placa15__Plate_D_p00_0_E03f02d0.TIF	ICAM555_ROS488_VECad647_placa15__Plate_D_p00_0_E03f02d2.TIF	ICAM555_ROS488_VECad647_placa15__Plate_D_p00_0_E03f02d1.TIF	ICAM555_ROS488_VECad647_placa15__Plate_D_p00_0_E03f02d3.TIF	0	0	0	0	387	1	1536	1536	1536	1536	387	b'eLuCHPahG223DJLSiZx2iyuo3WI02m4ZAnE02kYaCrE02h4bGvFkTKV4AlVTdgAYJBmz'	0.034332942217588425	0.05049882456660271	0.060860395431518555	0.013110984	0.00561098	0.015083142	0.42852277	0.7154	0.44816118	0.05109172066052755	0.057438348730405174	0.0791574368874232	0.04661059	0.056109805
-1	-1	-1	-1	561.0	0.0	0.0	2.046875	0.0	0.953125	32.578125	0.84375	0.015625	0.015625	0.015625	3.34375	0.375	0.984375	0.125	0.140625	ICAM555_ROS488_VECad647_placa15__Plate_D_p00_0_E03f03d0.TIF	ICAM555_ROS488_VECad647_placa15__Plate_D_p00_0_E03f03d2.TIF	ICAM555_ROS488_VECad647_placa15__Plate_D_p00_0_E03f03d1.TIF	ICAM555_ROS488_VECad647_placa15__Plate_D_p00_0_E03f03d3.TIF	0	0	0	0	388	1	1536	1536	1536	1536	388	b'eLuCHPahG223DJLSiZx2iyuo3WI82m4ZAnE02kYaCrE02h4bGvFkTKV4AlVTdgAjSBm3'	0.029860787093639374	0.05049882456660271	0.04941608011722565	0.015916469	0.00561098	0.0167498	0.42852277	0.7154	0.44816118	0.04835285246372223	0.0563997228940328	0.06990558902422588	0.04494392	0.056109805
-1	-1	-1	-1	485.0	0.0	0.0	2.0	0.0	0.9375	32.53125	0.84375	0.015625	0.015625	0.015625	2.828125	0.34375	1.0	0.109375	0.125	ICAM555_ROS488_VECad647_placa15__Plate_D_p00_0_E03f04d0.TIF	ICAM555_ROS488_VECad647_placa15__Plate_D_p00_0_E03f04d2.TIF	ICAM555_ROS488_VECad647_placa15__Plate_D_p00_0_E03f04d1.TIF	ICAM555_ROS488_VECad647_placa15__Plate_D_p00_0_E03f04d3.TIF	0	0	0	0	389	1	1536	1536	1536	1536	389	b'eLuCHPahG223DJLSiZx2iyuo3WIy2m4ZAnE02kYaCrE02h4bGvFkTKV4AlVTdgAubBm7'	0.03349960595369339	0.05891529470682144	0.05555490404367447	0.011444312	0.0056109764	0.015916474	0.42852277	0.7154	0.44816118	0.04838672777016958	0.0628025084733963	0.07796342670917511	0.0413051	0.061720785
-1	-1	-1	-1	688.0	0.0	0.0	2.03125	0.0	0.9375	31.0625	0.828125	0.015625	0.015625	0.015625	3.515625	0.390625	0.984375	0.125	0.125	ICAM555_ROS488_VECad647_placa15__Plate_D_p00_0_E03f05d0.TIF	ICAM555_ROS488_VECad647_placa15__Plate_D_p00_0_E03f05d2.TIF	ICAM555_ROS488_VECad647_placa15__Plate_D_p00_0_E03f05d1.TIF	ICAM555_ROS488_VECad647_placa15__Plate_D_p00_0_E03f05d3.TIF	0	0	0	0	390	1	1536	1536	1536	1536	390	b'eLuCHPahG223DJLSiZx2iyuo3WI62m4ZAnE02kYaCrE02h4bGvFkTKV4AlVTdgA5kBm/'	0.029860787093639374	0.05049882456660271	0.05024941265583038	0.011444315	0.00280549	0.015916474	0.42852277	0.7154	0.44816118	0.045550599694252014	0.054149036606152855	0.07115830481052399	0.0413051	0.053304315
-1	-1	-1	-1	796.0	0.0	0.0	2.03125	0.0	0.9375	36.28125	0.84375	0.015625	0.0	0.0	3.921875	0.34375	1.015625	0.109375	0.140625	ICAM555_ROS488_VECad647_placa15__Plate_D_p00_0_E03f06d0.TIF	ICAM555_ROS488_VECad647_placa15__Plate_D_p00_0_E03f06d2.TIF	ICAM555_ROS488_VECad647_placa15__Plate_D_p00_0_E03f06d1.TIF	ICAM555_ROS488_VECad647_placa15__Plate_D_p00_0_E03f06d3.TIF	0	0	0	0	391	1	1536	1536	1536	1536	391	b'eLuCHPahG223DJLSiZx2i+tou2WoxNFoG2koxNJoe2xoxJMxleIJVE3ZAQBEtBnD'	0.03516627475619316	0.053304314613342285	0.05024941265583038	0.010610979	0.00280549	0.010610983	0.42852277	0.7154	0.44816118	0.04714531699816386	0.05874284108479818	0.06316888829072316	0.045777254	0.058915295
-1	-1	-1	-1	1009.0	0.0	0.0	2.078125	0.0	0.9375	40.890625	0.84375	0.015625	0.015625	0.015625	3.953125	0.359375	0.96875	0.125	0.140625	ICAM555_ROS488_VECad647_placa15__Plate_D_p00_0_E03f07d0.TIF	ICAM555_ROS488_VECad647_placa15__Plate_D_p00_0_E03f07d2.TIF	ICAM555_ROS488_VECad647_placa15__Plate_D_p00_0_E03f07d1.TIF	ICAM555_ROS488_VECad647_placa15__Plate_D_p00_0_E03f07d3.TIF	0	0	0	0	392	1	1536	1536	1536	1536	392	b'eLuCHPahG223DJLSiZx2iyuo3WI+2m4ZAnE02kYaCrE02h4bGvFkTKV4AlVTdgBP2BnH'	0.0359996072947979	0.05049882456660271	0.05472157150506973	0.0097776465	0.00561098	0.010610983	0.42852277	0.7154	0.44816118	0.04662535091241201	0.05657631655534109	0.06781154870986938	0.045777254	0.056109805
-1	-1	-1	-1	1128.0	0.0	0.0	2.046875	0.0	0.953125	37.0	0.859375	0.015625	0.015625	0.015625	4.0	0.34375	0.96875	0.125	0.140625	ICAM555_ROS488_VECad647_placa15__Plate_D_p00_0_E03f08d0.TIF	ICAM555_ROS488_VECad647_placa15__Plate_D_p00_0_E03f08d2.TIF	ICAM555_ROS488_VECad647_placa15__Plate_D_p00_0_E03f08d1.TIF	ICAM555_ROS488_VECad647_placa15__Plate_D_p00_0_E03f08d3.TIF	0	0	0	0	393	1	1536	1536	1536	1536	393	b'eLuCHPahG223DJLSiZx2iyuo3WIx2m4ZAnE02kYaCrE02h4bGvFkTKV4AlVTdgBa/BnL'	0.03963842988014221	0.05049882456660271	0.060860395431518555	0.0097776465	0.00561098	0.010610975	0.42852277	0.7154	0.44816118	0.04901532828807831	0.055049434304237366	0.07436515887578328	0.04661059	0.053304315
-1	-1	-1	-1	900.0	0.0	0.0	2.03125	0.0	0.9375	36.875	0.84375	0.015625	0.015625	0.015625	4.03125	0.359375	0.96875	0.125	0.140625	ICAM555_ROS488_VECad647_placa15__Plate_D_p00_0_E03f09d0.TIF	ICAM555_ROS488_VECad647_placa15__Plate_D_p00_0_E03f09d2.TIF	ICAM555_ROS488_VECad647_placa15__Plate_D_p00_0_E03f09d1.TIF	ICAM555_ROS488_VECad647_placa15__Plate_D_p00_0_E03f09d3.TIF	0	0	0	0	394	1	1536	1536	1536	1536	394	b'eLuCHPahG223DJLSiZx2iyuo3WI52m4ZAnE02kYaCrE02h4bGvFkTKV4AlVTdgBmIBnP'	0.0359996072947979	0.053304314613342285	0.05919373035430908	0.008944314	0.00561098	0.010610975	0.42852277	0.7154	0.44816118	0.046482925613721214	0.06007542212804159	0.0706621656815211	0.04494392	0.058915295
-1	-1	-1	-1	1192.0	0.0	0.0	2.09375	0.0	0.9375	39.828125	0.859375	0.015625	0.0	0.015625	3.890625	0.390625	0.96875	0.125	0.140625	ICAM555_ROS488_VECad647_placa15__Plate_D_p00_0_E03f10d0.TIF	ICAM555_ROS488_VECad647_placa15__Plate_D_p00_0_E03f10d2.TIF	ICAM555_ROS488_VECad647_placa15__Plate_D_p00_0_E03f10d1.TIF	ICAM555_ROS488_VECad647_placa15__Plate_D_p00_0_E03f10d3.TIF	0	0	0	0	395	1	1536	1536	1536	1536	395	b'eLuCHPahG223DJLSiZx2iyuw3WI4OgQxFOJotI00FGJptD02NOLJmErxBKqm7AANBBmv'	0.034332942217588425	0.05049882456660271	0.05555490404367447	0.0061388277	0.00561098	0.010610983	0.42852277	0.7154	0.44816118	0.041908840338389076	0.05595105389753977	0.0722406009833018	0.040471762	0.056109805
-1	-1	-1	-1	853.0	0.0	0.0	2.015625	0.0	0.9375	32.3125	0.84375	0.015625	0.015625	0.015625	3.890625	0.359375	0.96875	0.125	0.140625	ICAM555_ROS488_VECad647_placa15__Plate_D_p00_0_E03f11d0.TIF	ICAM555_ROS488_VECad647_placa15__Plate_D_p00_0_E03f11d2.TIF	ICAM555_ROS488_VECad647_placa15__Plate_D_p00_0_E03f11d1.TIF	ICAM555_ROS488_VECad647_placa15__Plate_D_p00_0_E03f11d3.TIF	0	0	0	0	396	1	1536	1536	1536	1536	396	b'eLuCHPahG223DJLSiZx2iyuw3WJoONpuGQJxNNpGGgqxNNoeGxrxZEyleAJVU3YAGCgZsw=='	0.03516627475619316	0.05610980466008186	0.05919373035430908	0.010610983	0.00561098	0.011444315	0.42852277	0.7154	0.44816118	0.04858986039956411	0.06195043524106344	0.07147530217965443	0.045777254	0.061720785
-1	-1	-1	-1	735.0	0.0	0.0	2.0625	0.0	0.9375	39.140625	0.84375	0.015625	0.015625	0.015625	4.140625	0.34375	0.96875	0.125	0.125	ICAM555_ROS488_VECad647_placa15__Plate_D_p00_0_E04f00d0.TIF	ICAM555_ROS488_VECad647_placa15__Plate_D_p00_0_E04f00d2.TIF	ICAM555_ROS488_VECad647_placa15__Plate_D_p00_0_E04f00d1.TIF	ICAM555_ROS488_VECad647_placa15__Plate_D_p00_0_E04f00d3.TIF	0	0	0	0	397	1	1536	1536	1536	1536	397	b'eLuCHPahG223DJLSiZx2i6uByegQxNCIo9E20lCIpdH22NCIJ2MqxROomrIDAA0MGa8='	0.03516627475619316	0.05049882456660271	0.04941608011722565	0.0097776465	0.00561098	0.010610975	0.42852277	0.7154	0.44816118	0.0473479280869166	0.05996719002723694	0.061872050166130066	0.04494392	0.056109805
-1	-1	-1	-1	943.0	0.0	0.0	2.015625	0.0	0.921875	42.640625	0.84375	0.015625	0.0	0.0	4.1875	0.359375	0.96875	0.1875	0.140625	ICAM555_ROS488_VECad647_placa15__Plate_D_p00_0_E04f01d0.TIF	ICAM555_ROS488_VECad647_placa15__Plate_D_p00_0_E04f01d2.TIF	ICAM555_ROS488_VECad647_placa15__Plate_D_p00_0_E04f01d1.TIF	ICAM555_ROS488_VECad647_placa15__Plate_D_p00_0_E04f01d3.TIF	0	0	0	0	398	1	1536	1536	1536	1536	398	b'eLuCHPahG223DJLSiZx2i6uBSZqB4Wi7ZQjE0WgbaSjE0mh7bGjEkzGV4glUTdkBABgwGbM='	0.03516627475619316	0.05049882456660271	0.05024941265583038	0.010610979	0.00561098	0.010610983	0.42852277	0.7154	0.44816118	0.04840187728404999	0.05925657351811727	0.06495278080304463	0.045777254	0.056109805
-1	-1	-1	-1	583.0	0.0	0.0	2.03125	0.0	0.9375	37.671875	0.9375	0.015625	0.015625	0.015625	3.328125	0.375	0.984375	0.125	0.125	ICAM555_ROS488_VECad647_placa15__Plate_D_p00_0_E04f02d0.TIF	ICAM555_ROS488_VECad647_placa15__Plate_D_p00_0_E04f02d2.TIF	ICAM555_ROS488_VECad647_placa15__Plate_D_p00_0_E04f02d1.TIF	ICAM555_ROS488_VECad647_placa15__Plate_D_p00_0_E04f02d3.TIF	0	0	0	0	399	1	1536	1536	1536	1536	399	b'eLuCHPahG223DJLSiZx2i6uBSZqB0Wi7ZQjE0WgbaSjE0mh7bGjEkzGV4glUTdkBACNUGbc='	0.029027452692389488	0.053304314613342285	0.043277256190776825	0.01144431	0.00561098	0.015083142	0.42852277	0.7154	0.44816118	0.04444334407647451	0.05912355581919352	0.06017434597015381	0.040471762	0.056109805
-1	-1	-1	-1	546.0	0.0	0.0	2.03125	0.0	0.9375	35.78125	0.828125	0.015625	0.015625	0.015625	3.59375	0.375	0.96875	0.125	0.125	ICAM555_ROS488_VECad647_placa15__Plate_D_p00_0_E04f03d0.TIF	ICAM555_ROS488_VECad647_placa15__Plate_D_p00_0_E04f03d2.TIF	ICAM555_ROS488_VECad647_placa15__Plate_D_p00_0_E04f03d1.TIF	ICAM555_ROS488_VECad647_placa15__Plate_D_p00_0_E04f03d3.TIF	0	0	0	0	400	1	1536	1536	1536	1536	400	b'eLuCHPahG223DJLSiZx2i6uBCSirjLZbBn8cjbaRhkIsjbbHhkY8GVMpnkDVlB0ALngZuw=='	0.03349960595369339	0.053304314613342285	0.043277256190776825	0.011444312	0.00561098	0.015083142	0.42852277	0.7154	0.44816118	0.045243347684542336	0.05980601410071055	0.05981316169102987	0.0413051	0.058915295
-1	-1	-1	-1	589.0	0.0	0.0	2.0	0.0	0.9375	41.09375	0.90625	0.015625	0.015625	0.015625	3.5625	0.390625	0.96875	0.125	0.125	ICAM555_ROS488_VECad647_placa15__Plate_D_p00_0_E04f04d0.TIF	ICAM555_ROS488_VECad647_placa15__Plate_D_p00_0_E04f04d2.TIF	ICAM555_ROS488_VECad647_placa15__Plate_D_p00_0_E04f04d1.TIF	ICAM555_ROS488_VECad647_placa15__Plate_D_p00_0_E04f04d3.TIF	0	0	0	0	401	1	1536	1536	1536	1536	401	b'eLuCHPahG223DJLSiZx2i6uBSZqByWi7ZQjE0WgbaSjE0mh7bGjEkzGV4glUTdkBADmcGb8='	0.03349960595369339	0.05610980466008186	0.0449439212679863	0.010610983	0.0056109764	0.015083134	0.42852277	0.7154	0.44816118	0.045918936530749	0.06263818343480428	0.062014142672220864	0.0413051	0.061720785
-1	-1	-1	-1	797.0	0.0	0.0	2.0	0.0	0.921875	38.5	0.875	0.015625	0.0	0.0	4.125	0.34375	0.96875	0.125	0.125	ICAM555_ROS488_VECad647_placa15__Plate_D_p00_0_E04f05d0.TIF	ICAM555_ROS488_VECad647_placa15__Plate_D_p00_0_E04f05d2.TIF	ICAM555_ROS488_VECad647_placa15__Plate_D_p00_0_E04f05d1.TIF	ICAM555_ROS488_VECad647_placa15__Plate_D_p00_0_E04f05d3.TIF	0	0	0	0	402	1	1536	1536	1536	1536	402	b'eLuCHPahG223DJLSiZx2i6uBSZqB6Wi7ZQjE0WgbaSjE0mh7bGjEkzGV4glUTdkBAETAGcM='	0.03516627475619316	0.05049882456660271	0.053888238966464996	0.0078054927	0.00561098	0.010610983	0.42852277	0.7154	0.44816118	0.04526376227537791	0.0570865273475647	0.06345665454864502	0.0413051	0.053304315
-1	-1	-1	-1	855.0	0.0	0.0	2.046875	0.0	0.9375	40.0625	0.875	0.015625	0.015625	0.015625	4.125	0.34375	0.96875	0.125	0.125	ICAM555_ROS488_VECad647_placa15__Plate_D_p00_0_E04f06d0.TIF	ICAM555_ROS488_VECad647_placa15__Plate_D_p00_0_E04f06d2.TIF	ICAM555_ROS488_VECad647_placa15__Plate_D_p00_0_E04f06d1.TIF	ICAM555_ROS488_VECad647_placa15__Plate_D_p00_0_E04f06d3.TIF	0	0	0	0	403	1	1536	1536	1536	1536	403	b'eLuCHPahG223DJLSiZx2i6uByWi7ZWjE0WgbaSjE0mh7bGjEkzGV4glUTdkBAE/kGcc='	0.03963842988014221	0.05610980466008186	0.05555490404367447	0.0097776465	0.00561098	0.00977765	0.42852277	0.7154	0.44816118	0.049036224683125816	0.0619450310866038	0.06678131719430287	0.04661059	0.058915295
-1	-1	-1	-1	885.0	0.0	0.0	2.09375	0.0	0.9375	35.78125	0.875	0.015625	0.015625	0.015625	3.890625	0.34375	0.953125	0.125	0.140625	ICAM555_ROS488_VECad647_placa15__Plate_D_p00_0_E04f07d0.TIF	ICAM555_ROS488_VECad647_placa15__Plate_D_p00_0_E04f07d2.TIF	ICAM555_ROS488_VECad647_placa15__Plate_D_p00_0_E04f07d1.TIF	ICAM555_ROS488_VECad647_placa15__Plate_D_p00_0_E04f07d3.TIF	0	0	0	0	404	1	1536	1536	1536	1536	404	b'eLuCHPahG223DJLSiZx2i6uBSZqB+Wi7ZQjE0WgbaSjE0mh7bGjEkzGV4glUTdkBAFsIGcs='	0.03963842988014221	0.053304314613342285	0.05024941265583038	0.010610983	0.008416466	0.00977765	0.42852277	0.7154	0.44816118	0.0513650526603063	0.062254692117373146	0.062277719378471375	0.050249413	0.058915295
-1	-1	-1	-1	1178.0	0.0	0.0	2.09375	0.0	0.9375	38.921875	0.859375	0.015625	0.015625	0.015625	4.140625	0.359375	0.96875	0.125	0.125	ICAM555_ROS488_VECad647_placa15__Plate_D_p00_0_E04f08d0.TIF	ICAM555_ROS488_VECad647_placa15__Plate_D_p00_0_E04f08d2.TIF	ICAM555_ROS488_VECad647_placa15__Plate_D_p00_0_E04f08d1.TIF	ICAM555_ROS488_VECad647_placa15__Plate_D_p00_0_E04f08d3.TIF	0	0	0	0	405	1	1536	1536	1536	1536	405	b'eLuCHPahG223DJLSiZx2i6uBSZqBxWi7ZQjE0WgbaSjE0mh7bGjEkzGV4glUTdkBAGYsGc8='	0.04047176241874695	0.05049882456660271	0.05472157150506973	0.011444315	0.00561098	0.011444308	0.42852277	0.7154	0.44816118	0.05297368268171946	0.058575451374053955	0.06924223899841309	0.051082745	0.056109805
-1	-1	-1	-1	876.0	0.0	0.0	2.03125	0.0	0.9375	37.671875	0.859375	0.015625	0.015625	0.015625	3.921875	0.359375	0.96875	0.125	0.140625	ICAM555_ROS488_VECad647_placa15__Plate_D_p00_0_E04f09d0.TIF	ICAM555_ROS488_VECad647_placa15__Plate_D_p00_0_E04f09d2.TIF	ICAM555_ROS488_VECad647_placa15__Plate_D_p00_0_E04f09d1.TIF	ICAM555_ROS488_VECad647_placa15__Plate_D_p00_0_E04f09d3.TIF	0	0	0	0	406	1	1536	1536	1536	1536	406	b'eLuCHPahG223DJLSiZx2i6uBCaj5OdpuGfxxNNpGGgqxNNoeGxrxZEyleAJVU3YAcVAZ0w=='	0.034332942217588425	0.053304314613342285	0.05024941265583038	0.008944314	0.00561098	0.010610983	0.42852277	0.7154	0.44816118	0.04534695545832316	0.05855819582939148	0.06298773487408955	0.0413051	0.056109805
-1	-1	-1	-1	1020.0	0.0	0.0	2.015625	0.0	0.953125	38.703125	0.84375	0.015625	0.015625	0.015625	4.15625	0.359375	0.96875	0.125	0.140625	ICAM555_ROS488_VECad647_placa15__Plate_D_p00_0_E04f10d0.TIF	ICAM555_ROS488_VECad647_placa15__Plate_D_p00_0_E04f10d2.TIF	ICAM555_ROS488_VECad647_placa15__Plate_D_p00_0_E04f10d1.TIF	ICAM555_ROS488_VECad647_placa15__Plate_D_p00_0_E04f10d3.TIF	0	0	0	0	407	1	1536	1536	1536	1536	407	b'eLuCHPahG223DJLSiZx2i6uBSZrh6BDEUIij0TbSUIil0fbY0IgnYyrFE6iasgMAGDQZsw=='	0.034332942217588425	0.05049882456660271	0.053888238966464996	0.0078054927	0.00561098	0.010610975	0.42852277	0.7154	0.44816118	0.044524108370145164	0.05802639822165171	0.06572914123535156	0.0413051	0.056109805
-1	-1	-1	-1	617.0	0.0	0.0	2.046875	0.0	0.9375	37.9375	0.953125	0.015625	0.015625	0.015625	3.421875	0.390625	0.96875	0.125	0.140625	ICAM555_ROS488_VECad647_placa15__Plate_D_p00_0_E04f11d0.TIF	ICAM555_ROS488_VECad647_placa15__Plate_D_p00_0_E04f11d2.TIF	ICAM555_ROS488_VECad647_placa15__Plate_D_p00_0_E04f11d1.TIF	ICAM555_ROS488_VECad647_placa15__Plate_D_p00_0_E04f11d3.TIF	0	0	0	0	408	1	1536	1536	1536	1536	408	b'eLuCHPahG223DJLSiZx2i6uBSZqh4Wi7ZQjE0WgbaSjE0mh7bGjEkzGV4glUTdkBACNYGbc='	0.034332942217588425	0.05610980466008186	0.05024941265583038	0.010610979	0.00561098	0.015083134	0.42852277	0.7154	0.44816118	0.04610347251097361	0.062234858671824135	0.06742134193579356	0.04494392	0.061720785
-1	-1	-1	-1	725.0	0.0	0.0	2.046875	0.0	0.921875	35.6875	0.84375	0.0	0.0	0.0	3.5	0.390625	1.0	0.109375	0.125	ICAM555_ROS488_VECad647_placa15__Plate_D_p00_0_E05f00d0.TIF	ICAM555_ROS488_VECad647_placa15__Plate_D_p00_0_E05f00d2.TIF	ICAM555_ROS488_VECad647_placa15__Plate_D_p00_0_E05f00d1.TIF	ICAM555_ROS488_VECad647_placa15__Plate_D_p00_0_E05f00d3.TIF	0	0	0	0	409	1	1536	1536	1536	1536	409	b'eLuCHPahG223DJLSiZx2i6uB6egQxNCIo9E20lCIpdH22NCIJ2MqxROomrIDABg8GbM='	0.03349960595369339	0.04769333451986313	0.05024941265583038	0.011444315	0.00561098	0.011444315	0.42852277	0.7154	0.44816118	0.04466276367505392	0.05406030019124349	0.06659937898317973	0.04494392	0.053304315
-1	-1	-1	-1	948.0	0.0	0.0	2.046875	0.0	0.9375	38.109375	0.84375	0.015625	0.0	0.0	3.703125	0.375	0.953125	0.125	0.140625	ICAM555_ROS488_VECad647_placa15__Plate_D_p00_0_E05f01d0.TIF	ICAM555_ROS488_VECad647_placa15__Plate_D_p00_0_E05f01d2.TIF	ICAM555_ROS488_VECad647_placa15__Plate_D_p00_0_E05f01d1.TIF	ICAM555_ROS488_VECad647_placa15__Plate_D_p00_0_E05f01d3.TIF	0	0	0	0	410	1	1536	1536	1536	1536	410	b'eLuCHPahG223DJLSiZx2i6uBaZqB4Wi7ZQjE0WgbaSjE0mh7bGjEkzGV4glUTdkBACNgGbc='	0.0359996072947979	0.05049882456660271	0.06002706289291382	0.0097776465	0.00561098	0.014249802	0.42852277	0.7154	0.44816118	0.04727660616238912	0.05627999206384023	0.07656435668468475	0.045777254	0.056109805
-1	-1	-1	-1	481.0	0.0	0.0	2.03125	0.0	0.9375	31.921875	0.828125	0.03125	0.0	0.0	2.59375	0.359375	0.96875	0.125	0.15625	ICAM555_ROS488_VECad647_placa15__Plate_D_p00_0_E05f02d0.TIF	ICAM555_ROS488_VECad647_placa15__Plate_D_p00_0_E05f02d2.TIF	ICAM555_ROS488_VECad647_placa15__Plate_D_p00_0_E05f02d1.TIF	ICAM555_ROS488_VECad647_placa15__Plate_D_p00_0_E05f02d3.TIF	0	0	0	0	411	1	1536	1536	1536	1536	411	b'eLuCHPahG223DJLSiZx2i6uBaZqB0Wi7ZQjE0WgbaSjE0mh7bGjEkzGV4glUTdkBAC6EGbs='	0.029027452692389488	0.05049882456660271	0.04941608011722565	0.011444312	0.00280549	0.0167498	0.42852277	0.7154	0.44816118	0.04458425442377726	0.05369651814301809	0.07021468381086986	0.035999607	0.053304315
-1	-1	-1	-1	434.0	0.0	0.0	2.015625	0.0	0.9375	25.71875	0.84375	0.015625	0.015625	0.015625	2.75	0.359375	0.984375	0.125	0.125	ICAM555_ROS488_VECad647_placa15__Plate_D_p00_0_E05f03d0.TIF	ICAM555_ROS488_VECad647_placa15__Plate_D_p00_0_E05f03d2.TIF	ICAM555_ROS488_VECad647_placa15__Plate_D_p00_0_E05f03d1.TIF	ICAM555_ROS488_VECad647_placa15__Plate_D_p00_0_E05f03d3.TIF	0	0	0	0	412	1	1536	1536	1536	1536	412	b'eLuCHPahG223DJLSiZx2i6uBKSirjLZbBn8cjbaRhkIsjbbHhkY8GVMpnkDVlB0AOagZvw=='	0.024555295705795288	0.04769333451986313	0.038805097341537476	0.012277646	0.00280549	0.012277648	0.42852277	0.7154	0.44816118	0.044667681058247886	0.052683750788370766	0.054764012495676674	0.035999607	0.050498825
-1	-1	-1	-1	406.0	0.0	0.0	2.03125	0.0	0.921875	27.703125	0.859375	0.015625	0.015625	0.015625	2.671875	0.359375	0.96875	0.15625	0.140625	ICAM555_ROS488_VECad647_placa15__Plate_D_p00_0_E05f04d0.TIF	ICAM555_ROS488_VECad647_placa15__Plate_D_p00_0_E05f04d2.TIF	ICAM555_ROS488_VECad647_placa15__Plate_D_p00_0_E05f04d1.TIF	ICAM555_ROS488_VECad647_placa15__Plate_D_p00_0_E05f04d3.TIF	0	0	0	0	413	1	1536	1536	1536	1536	413	b'eLuCHPahG223DJLSiZx2i6uBaZqByWi7ZQjE0WgbaSjE0mh7bGjEkzGV4glUTdkBAETMGcM='	0.028194118291139603	0.05049882456660271	0.03963842988014221	0.011444313	0.00280549	0.011444315	0.42852277	0.7154	0.44816118	0.04205035169919332	0.054432451725006104	0.054898157715797424	0.035166275	0.053304315
-1	-1	-1	-1	640.0	0.0	0.0	2.015625	0.0	0.921875	31.109375	0.859375	0.015625	0.015625	0.015625	3.359375	0.375	0.96875	0.109375	0.125	ICAM555_ROS488_VECad647_placa15__Plate_D_p00_0_E05f05d0.TIF	ICAM555_ROS488_VECad647_placa15__Plate_D_p00_0_E05f05d2.TIF	ICAM555_ROS488_VECad647_placa15__Plate_D_p00_0_E05f05d1.TIF	ICAM555_ROS488_VECad647_placa15__Plate_D_p00_0_E05f05d3.TIF	0	0	0	0	414	1	1536	1536	1536	1536	414	b'eLuCHPahG223DJLSiZx2i6uBaZqB6Wi7ZQjE0WgbaSjE0mh7bGjEkzGV4glUTdkBAE/wGcc='	0.029860787093639374	0.04769333451986313	0.05472157150506973	0.011444312	0.00280549	0.01227764	0.42852277	0.7154	0.44816118	0.04269404709339142	0.053020467360814415	0.06884779036045074	0.0413051	0.050498825
-1	-1	-1	-1	681.0	0.0	0.0	2.046875	0.0	0.9375	36.96875	0.84375	0.015625	0.015625	0.015625	3.640625	0.375	0.953125	0.125	0.140625	ICAM555_ROS488_VECad647_placa15__Plate_D_p00_0_E05f06d0.TIF	ICAM555_ROS488_VECad647_placa15__Plate_D_p00_0_E05f06d2.TIF	ICAM555_ROS488_VECad647_placa15__Plate_D_p00_0_E05f06d1.TIF	ICAM555_ROS488_VECad647_placa15__Plate_D_p00_0_E05f06d3.TIF	0	0	0	0	415	1	1536	1536	1536	1536	415	b'eLuCHPahG223DJLSiZx2i6uB6Wi7ZWjE0WgbaSjE0mh7bGjEkzGV4glUTdkBAFsUGcs='	0.03349960595369339	0.05049882456660271	0.0449439212679863	0.011444315	0.00561098	0.010610983	0.42852277	0.7154	0.44816118	0.045306642850240074	0.05678762992223104	0.05947974820931753	0.04494392	0.056109805
-1	-1	-1	-1	947.0	0.0	0.0	2.0	0.0	0.953125	36.578125	0.84375	0.015625	0.015625	0.015625	3.875	0.34375	0.96875	0.125	0.125	ICAM555_ROS488_VECad647_placa15__Plate_D_p00_0_E05f07d0.TIF	ICAM555_ROS488_VECad647_placa15__Plate_D_p00_0_E05f07d2.TIF	ICAM555_ROS488_VECad647_placa15__Plate_D_p00_0_E05f07d1.TIF	ICAM555_ROS488_VECad647_placa15__Plate_D_p00_0_E05f07d3.TIF	0	0	0	0	416	1	1536	1536	1536	1536	416	b'eLuCHPahG223DJLSiZx2i6uBaZqB+Wi7ZQjE0WgbaSjE0mh7bGjEkzGV4glUTdkBAGY4Gc8='	0.03963842988014221	0.05049882456660271	0.05472157150506973	0.00977765	0.00561098	0.010610983	0.42852277	0.7154	0.44816118	0.04991511503855387	0.05670179923375448	0.06774755318959554	0.050249413	0.053304315
-1	-1	-1	-1	1021.0	0.0	0.0	2.078125	0.0	0.9375	37.484375	0.84375	0.015625	0.015625	0.015625	3.859375	0.34375	0.96875	0.125	0.140625	ICAM555_ROS488_VECad647_placa15__Plate_D_p00_0_E05f08d0.TIF	ICAM555_ROS488_VECad647_placa15__Plate_D_p00_0_E05f08d2.TIF	ICAM555_ROS488_VECad647_placa15__Plate_D_p00_0_E05f08d1.TIF	ICAM555_ROS488_VECad647_placa15__Plate_D_p00_0_E05f08d3.TIF	0	0	0	0	417	1	1536	1536	1536	1536	417	b'eLuCHPahG223DJLSiZx2i6uBaZqBxWi7ZQjE0WgbaSjE0mh7bGjEkzGV4glUTdkBAHFcGdM='	0.04047176241874695	0.05049882456660271	0.05919373035430908	0.008944314	0.00561098	0.011444315	0.42852277	0.7154	0.44816118	0.05022311210632324	0.056321864326794945	0.07205588122208913	0.050249413	0.056109805
-1	-1	-1	-1	814.0	0.0	0.0	1.984375	0.0	0.9375	38.734375	0.9375	0.015625	0.015625	0.015625	3.65625	0.359375	0.953125	0.125	0.125	ICAM555_ROS488_VECad647_placa15__Plate_D_p00_0_E05f09d0.TIF	ICAM555_ROS488_VECad647_placa15__Plate_D_p00_0_E05f09d2.TIF	ICAM555_ROS488_VECad647_placa15__Plate_D_p00_0_E05f09d1.TIF	ICAM555_ROS488_VECad647_placa15__Plate_D_p00_0_E05f09d3.TIF	0	0	0	0	418	1	1536	1536	1536	1536	418	b'eLuCHPahG223DJLSiZx2i6uBKaj5OdpuGfxxNNpGGgqxNNoeGxrxZEyleAJVU3YAfIAZ1w=='	0.0359996072947979	0.053304314613342285	0.05472157150506973	0.0078054927	0.00561098	0.010610975	0.42852277	0.7154	0.44816118	0.045750791827837624	0.0577130119005839	0.06635123987992604	0.04494392	0.056109805
-1	-1	-1	-1	1023.0	0.0	0.0	2.078125	0.0	0.921875	44.9375	0.859375	0.015625	0.015625	0.015625	3.53125	0.34375	1.046875	0.125	0.140625	ICAM555_ROS488_VECad647_placa15__Plate_D_p00_0_E05f10d0.TIF	ICAM555_ROS488_VECad647_placa15__Plate_D_p00_0_E05f10d2.TIF	ICAM555_ROS488_VECad647_placa15__Plate_D_p00_0_E05f10d1.TIF	ICAM555_ROS488_VECad647_placa15__Plate_D_p00_0_E05f10d3.TIF	0	0	0	0	419	1	1536	1536	1536	1536	419	b'eLuCHPahG223DJLSiZx2i6uBaZrh6BDEUIij0TbSUIil0fbY0IgnYyrFE6iasgMAI2QZtw=='	0.03516627475619316	0.053304314613342285	0.060860395431518555	0.00613882	0.00561098	0.010610983	0.42852277	0.7154	0.44816118	0.042331546545028687	0.059301277001698814	0.07457667589187622	0.040471762	0.058915295
-1	-1	-1	-1	637.0	0.0	0.0	2.0	0.0	0.9375	32.734375	0.859375	0.015625	0.015625	0.015625	3.40625	0.359375	0.984375	0.125	0.140625	ICAM555_ROS488_VECad647_placa15__Plate_D_p00_0_E05f11d0.TIF	ICAM555_ROS488_VECad647_placa15__Plate_D_p00_0_E05f11d2.TIF	ICAM555_ROS488_VECad647_placa15__Plate_D_p00_0_E05f11d1.TIF	ICAM555_ROS488_VECad647_placa15__Plate_D_p00_0_E05f11d3.TIF	0	0	0	0	420	1	1536	1536	1536	1536	420	b'eLuCHPahG223DJLSiZx2i6uBaZqh4Wi7ZQjE0WgbaSjE0mh7bGjEkzGV4glUTdkBAC6IGbs='	0.03516627475619316	0.053304314613342285	0.06616587936878204	0.010610979	0.00561098	0.012277655	0.42852277	0.7154	0.44816118	0.04770327607790629	0.05963947872320811	0.08038708070913951	0.045777254	0.058915295
-1	-1	-1	-1	711.0	0.0	0.0	2.03125	0.0	0.9375	32.21875	0.859375	0.0	0.015625	0.015625	3.109375	0.34375	1.015625	0.125	0.125	ICAM555_ROS488_VECad647_placa15__Plate_D_p00_0_E06f00d0.TIF	ICAM555_ROS488_VECad647_placa15__Plate_D_p00_0_E06f00d2.TIF	ICAM555_ROS488_VECad647_placa15__Plate_D_p00_0_E06f00d1.TIF	ICAM555_ROS488_VECad647_placa15__Plate_D_p00_0_E06f00d3.TIF	0	0	0	0	421	1	1536	1536	1536	1536	421	b'eLuCHPahG223DJLSiZx2i6uB2egQxNCIo9E20lCIpdH22NCIJ2MqxROomrIDACNsGbc='	0.024555295705795288	0.04488784447312355	0.032666273415088654	0.011444313	0.00280549	0.010610983	0.42852277	0.7154	0.44816118	0.04017856468756994	0.05033934613068899	0.04507948458194733	0.035166275	0.050498825
-1	-1	-1	-1	842.0	0.0	0.0	2.0	0.0	0.9375	28.328125	0.90625	0.015625	0.015625	0.015625	3.40625	0.34375	0.984375	0.109375	0.125	ICAM555_ROS488_VECad647_placa15__Plate_D_p00_0_E06f01d0.TIF	ICAM555_ROS488_VECad647_placa15__Plate_D_p00_0_E06f01d2.TIF	ICAM555_ROS488_VECad647_placa15__Plate_D_p00_0_E06f01d1.TIF	ICAM555_ROS488_VECad647_placa15__Plate_D_p00_0_E06f01d3.TIF	0	0	0	0	422	1	1536	1536	1536	1536	422	b'eLuCHPahG223DJLSiZx2i6uBWZqB4Wi7ZQjE0WgbaSjE0mh7bGjEkzGV4glUTdkBAC6QGbs='	0.029027452692389488	0.04488784447312355	0.03797176480293274	0.011444312	0.00280549	0.010610983	0.42852277	0.7154	0.44816118	0.042617922027905784	0.04986209670702616	0.051204423109690346	0.03963843	0.047693335
-1	-1	-1	-1	601.0	0.0	0.0	2.0	0.0	0.921875	30.0	0.953125	0.015625	0.015625	0.015625	2.78125	0.34375	0.984375	0.109375	0.125	ICAM555_ROS488_VECad647_placa15__Plate_D_p00_0_E06f02d0.TIF	ICAM555_ROS488_VECad647_placa15__Plate_D_p00_0_E06f02d2.TIF	ICAM555_ROS488_VECad647_placa15__Plate_D_p00_0_E06f02d1.TIF	ICAM555_ROS488_VECad647_placa15__Plate_D_p00_0_E06f02d3.TIF	0	0	0	0	423	1	1536	1536	1536	1536	423	b'eLuCHPahG223DJLSiZx2i6uBWZqB0Wi7ZQjE0WgbaSjE0mh7bGjEkzGV4glUTdkBADm0Gb8='	0.024555295705795288	0.05049882456660271	0.034332942217588425	0.010610981	0.00561098	0.010610983	0.42852277	0.7154	0.44816118	0.04102082550525665	0.05539338787396749	0.04809438188870748	0.034332942	0.056109805
-1	-1	-1	-1	598.0	0.0	0.0	2.0	0.0	0.9375	28.078125	0.859375	0.015625	0.015625	0.015625	2.703125	0.359375	0.953125	0.125	0.140625	ICAM555_ROS488_VECad647_placa15__Plate_D_p00_0_E06f03d0.TIF	ICAM555_ROS488_VECad647_placa15__Plate_D_p00_0_E06f03d2.TIF	ICAM555_ROS488_VECad647_placa15__Plate_D_p00_0_E06f03d1.TIF	ICAM555_ROS488_VECad647_placa15__Plate_D_p00_0_E06f03d3.TIF	0	0	0	0	424	1	1536	1536	1536	1536	424	b'eLuCHPahG223DJLSiZx2i6uBGSirjLZbBn8cjbaRhkIsjbbHhkY8GVMpnkDVlB0ARNgZww=='	0.024555295705795288	0.05049882456660271	0.032666273415088654	0.009777645	0.00561098	0.010610977	0.42852277	0.7154	0.44816118	0.039749979972839355	0.0554391344388326	0.04613887766997019	0.033499606	0.053304315
-1	-1	-1	-1	532.0	0.0	0.0	1.984375	0.0	0.9375	23.1875	0.859375	0.015625	0.015625	0.015625	2.46875	0.34375	0.96875	0.125	0.140625	ICAM555_ROS488_VECad647_placa15__Plate_D_p00_0_E06f04d0.TIF	ICAM555_ROS488_VECad647_placa15__Plate_D_p00_0_E06f04d2.TIF	ICAM555_ROS488_VECad647_placa15__Plate_D_p00_0_E06f04d1.TIF	ICAM555_ROS488_VECad647_placa15__Plate_D_p00_0_E06f04d3.TIF	0	0	0	0	425	1	1536	1536	1536	1536	425	b'eLuCHPahG223DJLSiZx2i6uBWZqByWi7ZQjE0WgbaSjE0mh7bGjEkzGV4glUTdkBAE/8Gcc='	0.024555295705795288	0.05610980466008186	0.032666273415088654	0.006138826	0.00280549	0.00977765	0.42852277	0.7154	0.44816118	0.03853099544843038	0.059456661343574524	0.04711772004763285	0.029860787	0.058915295
-1	-1	-1	-1	581.0	0.0	0.0	1.953125	0.0	0.921875	24.71875	0.859375	0.015625	0.015625	0.015625	2.65625	0.34375	0.984375	0.171875	0.140625	ICAM555_ROS488_VECad647_placa15__Plate_D_p00_0_E06f05d0.TIF	ICAM555_ROS488_VECad647_placa15__Plate_D_p00_0_E06f05d2.TIF	ICAM555_ROS488_VECad647_placa15__Plate_D_p00_0_E06f05d1.TIF	ICAM555_ROS488_VECad647_placa15__Plate_D_p00_0_E06f05d3.TIF	0	0	0	0	426	1	1536	1536	1536	1536	426	b'eLuCHPahG223DJLSiZx2i6uBWZqB6Wi7ZQjE0WgbaSjE0mh7bGjEkzGV4glUTdkBAFsgGcs='	0.022888626903295517	0.04488784447312355	0.028194118291139603	0.009777648	0.00280549	0.0069721565	0.42852277	0.7154	0.44816118	0.03524271150430044	0.04979598522186279	0.040837918718655906	0.029027453	0.047693335
-1	-1	-1	-1	854.0	0.0	0.0	1.984375	0.0	0.921875	31.3125	0.84375	0.015625	0.015625	0.015625	3.8125	0.375	0.96875	0.125	0.140625	ICAM555_ROS488_VECad647_placa15__Plate_D_p00_0_E06f06d0.TIF	ICAM555_ROS488_VECad647_placa15__Plate_D_p00_0_E06f06d2.TIF	ICAM555_ROS488_VECad647_placa15__Plate_D_p00_0_E06f06d1.TIF	ICAM555_ROS488_VECad647_placa15__Plate_D_p00_0_E06f06d3.TIF	0	0	0	0	427	1	1536	1536	1536	1536	427	b'eLuCHPahG223DJLSiZx2i6uB2Wi7ZWjE0WgbaSjE0mh7bGjEkzGV4glUTdkBAGZEGc8='	0.03349960595369339	0.04769333451986313	0.043277256190776825	0.011444315	0.00280549	0.010610975	0.42852277	0.7154	0.44816118	0.04527838031450907	0.05297513802846273	0.05407314499219259	0.04494392	0.053304315
-1	-1	-1	-1	891.0	0.0	0.0	2.09375	0.0	0.921875	35.875	0.875	0.015625	0.015625	0.015625	3.859375	0.34375	0.953125	0.125	0.140625	ICAM555_ROS488_VECad647_placa15__Plate_D_p00_0_E06f07d0.TIF	ICAM555_ROS488_VECad647_placa15__Plate_D_p00_0_E06f07d2.TIF	ICAM555_ROS488_VECad647_placa15__Plate_D_p00_0_E06f07d1.TIF	ICAM555_ROS488_VECad647_placa15__Plate_D_p00_0_E06f07d3.TIF	0	0	0	0	428	1	1536	1536	1536	1536	428	b'eLuCHPahG223DJLSiZx2i6uBWZqB+Wi7ZQjE0WgbaSjE0mh7bGjEkzGV4glUTdkBAHFoGdM='	0.034332942217588425	0.04488784447312355	0.03963842988014221	0.011444315	0.00561098	0.00977765	0.42852277	0.7154	0.44816118	0.04678387443224589	0.05090013643105825	0.05255147318045298	0.04494392	0.050498825
-1	-1	-1	-1	976.0	0.0	0.0	2.0	0.0	0.9375	33.8125	0.859375	0.015625	0.015625	0.015625	3.75	0.34375	0.96875	0.125	0.125	ICAM555_ROS488_VECad647_placa15__Plate_D_p00_0_E06f08d0.TIF	ICAM555_ROS488_VECad647_placa15__Plate_D_p00_0_E06f08d2.TIF	ICAM555_ROS488_VECad647_placa15__Plate_D_p00_0_E06f08d1.TIF	ICAM555_ROS488_VECad647_placa15__Plate_D_p00_0_E06f08d3.TIF	0	0	0	0	429	1	1536	1536	1536	1536	429	b'eLuCHPahG223DJLSiZx2i6uBWZqBxWi7ZQjE0WgbaSjE0mh7bGjEkzGV4glUTdkBAHyMGdc='	0.0359996072947979	0.05049882456660271	0.04411058872938156	0.011444315	0.00561098	0.010610983	0.42852277	0.7154	0.44816118	0.049849038322766624	0.054825986425081887	0.05763830244541168	0.04661059	0.053304315
-1	-1	-1	-1	932.0	0.0	0.0	1.984375	0.0	0.921875	33.640625	0.84375	0.015625	0.015625	0.015625	3.796875	0.34375	0.96875	0.125	0.140625	ICAM555_ROS488_VECad647_placa15__Plate_D_p00_0_E06f09d0.TIF	ICAM555_ROS488_VECad647_placa15__Plate_D_p00_0_E06f09d2.TIF	ICAM555_ROS488_VECad647_placa15__Plate_D_p00_0_E06f09d1.TIF	ICAM555_ROS488_VECad647_placa15__Plate_D_p00_0_E06f09d3.TIF	0	0	0	0	430	1	1536	1536	1536	1536	430	b'eLuCHPahG223DJLSiZx2i6uBGaj5OdpuGfxxNNpGGgqxNNoeGxrxZEyleAJVU3YAh7AZ2w=='	0.03516627475619316	0.053304314613342285	0.04941608011722565	0.0097776465	0.00561098	0.00977765	0.42852277	0.7154	0.44816118	0.0460584412018458	0.05729713042577108	0.06173841655254364	0.04494392	0.056109805
-1	-1	-1	-1	961.0	0.0	0.0	2.046875	0.0	0.9375	34.375	0.875	0.015625	0.015625	0.015625	3.75	0.359375	0.953125	0.125	0.109375	ICAM555_ROS488_VECad647_placa15__Plate_D_p00_0_E06f10d0.TIF	ICAM555_ROS488_VECad647_placa15__Plate_D_p00_0_E06f10d2.TIF	ICAM555_ROS488_VECad647_placa15__Plate_D_p00_0_E06f10d1.TIF	ICAM555_ROS488_VECad647_placa15__Plate_D_p00_0_E06f10d3.TIF	0	0	0	0	431	1	1536	1536	1536	1536	431	b'eLuCHPahG223DJLSiZx2i6uBWZrh6BDEUIij0TbSUIil0fbY0IgnYyrFE6iasgMALpQZuw=='	0.03349960595369339	0.05049882456660271	0.04411058872938156	0.00977765	0.00561098	0.00977765	0.42852277	0.7154	0.44816118	0.0430202583471934	0.05561871329943339	0.056114052732785545	0.040471762	0.056109805
-1	-1	-1	-1	687.0	0.0	0.0	2.046875	0.0	0.921875	32.484375	0.859375	0.015625	0.015625	0.015625	3.359375	0.359375	1.0625	0.125	0.140625	ICAM555_ROS488_VECad647_placa15__Plate_D_p00_0_E06f11d0.TIF	ICAM555_ROS488_VECad647_placa15__Plate_D_p00_0_E06f11d2.TIF	ICAM555_ROS488_VECad647_placa15__Plate_D_p00_0_E06f11d1.TIF	ICAM555_ROS488_VECad647_placa15__Plate_D_p00_0_E06f11d3.TIF	0	0	0	0	432	1	1536	1536	1536	1536	432	b'eLuCHPahG223DJLSiZx2i6uBWZqh4Wi7ZQjE0WgbaSjE0mh7bGjEkzGV4glUTdkBADm4Gb8='	0.03349960595369339	0.05610980466008186	0.038805097341537476	0.011444312	0.00561098	0.011444315	0.42852277	0.7154	0.44816118	0.04615143438180288	0.06450920800367992	0.053336068987846375	0.0413051	0.064526275
-1	-1	-1	-1	840.0	0.0	0.0	2.0	0.0	0.9375	35.984375	0.859375	0.015625	0.015625	0.015625	4.078125	0.359375	0.96875	0.125	0.140625	ICAM555_ROS488_VECad647_placa15__Plate_D_p00_0_E07f00d0.TIF	ICAM555_ROS488_VECad647_placa15__Plate_D_p00_0_E07f00d2.TIF	ICAM555_ROS488_VECad647_placa15__Plate_D_p00_0_E07f00d1.TIF	ICAM555_ROS488_VECad647_placa15__Plate_D_p00_0_E07f00d3.TIF	0	0	0	0	433	1	1536	1536	1536	1536	433	b'eLuCHPahG223DJLSiZx2i6uB+egQxNCIo9E20lCIpdH22NCIJ2MqxROomrIDAC6cGbs='	0.034332942217588425	0.04769333451986313	0.043277256190776825	0.010610979	0.00280549	0.010610983	0.42852277	0.7154	0.44816118	0.0443287193775177	0.0525892029205958	0.054625545938809715	0.04494392	0.050498825
-1	-1	-1	-1	964.0	0.0	0.0	2.046875	0.0	0.9375	43.0	0.84375	0.015625	0.015625	0.015625	4.0625	0.34375	0.96875	0.125	0.125	ICAM555_ROS488_VECad647_placa15__Plate_D_p00_0_E07f01d0.TIF	ICAM555_ROS488_VECad647_placa15__Plate_D_p00_0_E07f01d2.TIF	ICAM555_ROS488_VECad647_placa15__Plate_D_p00_0_E07f01d1.TIF	ICAM555_ROS488_VECad647_placa15__Plate_D_p00_0_E07f01d3.TIF	0	0	0	0	434	1	1536	1536	1536	1536	434	b'eLuCHPahG223DJLSiZx2i6uBeZqB4Wi7ZQjE0WgbaSjE0mh7bGjEkzGV4glUTdkBADnAGb8='	0.03349960595369339	0.04488784447312355	0.0449439212679863	0.008944314	0.00280549	0.010610975	0.42852277	0.7154	0.44816118	0.042968173821767174	0.04935098191102346	0.057384481032689415	0.0413051	0.047693335
-1	-1	-1	-1	769.0	0.0	0.0	2.046875	0.0	0.953125	39.609375	0.828125	0.015625	0.015625	0.015625	3.8125	0.375	0.96875	0.125	0.140625	ICAM555_ROS488_VECad647_placa15__Plate_D_p00_0_E07f02d0.TIF	ICAM555_ROS488_VECad647_placa15__Plate_D_p00_0_E07f02d2.TIF	ICAM555_ROS488_VECad647_placa15__Plate_D_p00_0_E07f02d1.TIF	ICAM555_ROS488_VECad647_placa15__Plate_D_p00_0_E07f02d3.TIF	0	0	0	0	435	1	1536	1536	1536	1536	435	b'eLuCHPahG223DJLSiZx2i6uBeZqB0Wi7ZQjE0WgbaSjE0mh7bGjEkzGV4glUTdkBAETkGcM='	0.03349960595369339	0.05049882456660271	0.04411058872938156	0.012277652	0.00561098	0.015916467	0.42852277	0.7154	0.44816118	0.04825470348199209	0.05464544892311096	0.0629505564769109	0.045777254	0.053304315
-1	-1	-1	-1	696.0	0.0	0.0	2.015625	0.0	0.9375	40.984375	0.84375	0.015625	0.015625	0.015625	3.5	0.375	0.96875	0.125	0.140625	ICAM555_ROS488_VECad647_placa15__Plate_D_p00_0_E07f03d0.TIF	ICAM555_ROS488_VECad647_placa15__Plate_D_p00_0_E07f03d2.TIF	ICAM555_ROS488_VECad647_placa15__Plate_D_p00_0_E07f03d1.TIF	ICAM555_ROS488_VECad647_placa15__Plate_D_p00_0_E07f03d3.TIF	0	0	0	0	436	1	1536	1536	1536	1536	436	b'eLuCHPahG223DJLSiZx2i6uBOSirjLZbBn8cjbaRhkIsjbbHhkY8GVMpnkDVlB0AUAgZxw=='	0.029027452692389488	0.05049882456660271	0.038805097341537476	0.015916469	0.00561098	0.016749807	0.42852277	0.7154	0.44816118	0.04757245381673177	0.05547432601451874	0.059623733162879944	0.04494392	0.053304315
-1	-1	-1	-1	756.0	0.0	0.0	2.03125	0.0	0.9375	34.125	0.84375	0.015625	0.015625	0.015625	3.625	0.40625	1.015625	0.125	0.125	ICAM555_ROS488_VECad647_placa15__Plate_D_p00_0_E07f04d0.TIF	ICAM555_ROS488_VECad647_placa15__Plate_D_p00_0_E07f04d2.TIF	ICAM555_ROS488_VECad647_placa15__Plate_D_p00_0_E07f04d1.TIF	ICAM555_ROS488_VECad647_placa15__Plate_D_p00_0_E07f04d3.TIF	0	0	0	0	437	1	1536	1536	1536	1536	437	b'eLuCHPahG223DJLSiZx2i6uBeZqByWi7ZQjE0WgbaSjE0mh7bGjEkzGV4glUTdkBAFssGcs='	0.03349960595369339	0.05610980466008186	0.03963842988014221	0.012277648	0.0056109764	0.015916474	0.42852277	0.7154	0.44816118	0.048331414659818016	0.062129328648249306	0.059580281376838684	0.045777254	0.061720785
-1	-1	-1	-1	862.0	0.0	0.0	2.078125	0.0	0.9375	38.40625	0.84375	0.015625	0.015625	0.015625	4.125	0.359375	0.96875	0.125	0.140625	ICAM555_ROS488_VECad647_placa15__Plate_D_p00_0_E07f05d0.TIF	ICAM555_ROS488_VECad647_placa15__Plate_D_p00_0_E07f05d2.TIF	ICAM555_ROS488_VECad647_placa15__Plate_D_p00_0_E07f05d1.TIF	ICAM555_ROS488_VECad647_placa15__Plate_D_p00_0_E07f05d3.TIF	0	0	0	0	438	1	1536	1536	1536	1536	438	b'eLuCHPahG223DJLSiZx2i6uBeZqB6Wi7ZQjE0WgbaSjE0mh7bGjEkzGV4glUTdkBAGZQGc8='	0.03349960595369339	0.05049882456660271	0.04411058872938156	0.00977765	0.00280549	0.010610975	0.42852277	0.7154	0.44816118	0.04156617820262909	0.05390765766302744	0.055152833461761475	0.040471762	0.053304315
-1	-1	-1	-1	875.0	0.0	0.0	2.015625	0.0	0.921875	40.015625	0.875	0.015625	0.015625	0.015625	4.140625	0.359375	0.96875	0.125	0.140625	ICAM555_ROS488_VECad647_placa15__Plate_D_p00_0_E07f06d0.TIF	ICAM555_ROS488_VECad647_placa15__Plate_D_p00_0_E07f06d2.TIF	ICAM555_ROS488_VECad647_placa15__Plate_D_p00_0_E07f06d1.TIF	ICAM555_ROS488_VECad647_placa15__Plate_D_p00_0_E07f06d3.TIF	0	0	0	0	439	1	1536	1536	1536	1536	439	b'eLuCHPahG223DJLSiZx2i6uB+Wi7ZWjE0WgbaSjE0mh7bGjEkzGV4glUTdkBAHF0GdM='	0.0359996072947979	0.053304314613342285	0.0449439212679863	0.010610979	0.00561098	0.009777643	0.42852277	0.7154	0.44816118	0.047056193153063454	0.05901414155960083	0.05644538998603821	0.045777254	0.058915295
-1	-1	-1	-1	921.0	0.0	0.0	2.046875	0.0	0.9375	36.71875	0.859375	0.015625	0.015625	0.015625	4.203125	0.34375	0.96875	0.125	0.140625	ICAM555_ROS488_VECad647_placa15__Plate_D_p00_0_E07f07d0.TIF	ICAM555_ROS488_VECad647_placa15__Plate_D_p00_0_E07f07d2.TIF	ICAM555_ROS488_VECad647_placa15__Plate_D_p00_0_E07f07d1.TIF	ICAM555_ROS488_VECad647_placa15__Plate_D_p00_0_E07f07d3.TIF	0	0	0	0	440	1	1536	1536	1536	1536	440	b'eLuCHPahG223DJLSiZx2i6uBeZqB+Wi7ZQjE0WgbaSjE0mh7bGjEkzGV4glUTdkBAHyYGdc='	0.03963842988014221	0.053304314613342285	0.0449439212679863	0.010610983	0.00561098	0.00977765	0.42852277	0.7154	0.44816118	0.049381872018178306	0.05691929658253988	0.05548075338204702	0.050249413	0.056109805
-1	-1	-1	-1	902.0	0.0	0.0	2.0625	0.0	0.921875	40.203125	0.890625	0.015625	0.03125	0.015625	4.0625	0.328125	0.953125	0.125	0.125	ICAM555_ROS488_VECad647_placa15__Plate_D_p00_0_E07f08d0.TIF	ICAM555_ROS488_VECad647_placa15__Plate_D_p00_0_E07f08d2.TIF	ICAM555_ROS488_VECad647_placa15__Plate_D_p00_0_E07f08d1.TIF	ICAM555_ROS488_VECad647_placa15__Plate_D_p00_0_E07f08d3.TIF	0	0	0	0	441	1	1536	1536	1536	1536	441	b'eLuCHPahG223DJLSiZx2i6uBeZqBxWi7ZQjE0WgbaSjE0mh7bGjEkzGV4glUTdkBAIe8Gds='	0.03516627475619316	0.04769333451986313	0.04411058872938156	0.010610983	0.00280549	0.010610975	0.42852277	0.7154	0.44816118	0.04737663765748342	0.053890690207481384	0.05646249155203501	0.045777254	0.053304315
-1	-1	-1	-1	899.0	0.0	0.0	1.984375	0.0	0.9375	37.234375	0.84375	0.03125	0.0	0.0	4.109375	0.34375	0.96875	0.125	0.125	ICAM555_ROS488_VECad647_placa15__Plate_D_p00_0_E07f09d0.TIF	ICAM555_ROS488_VECad647_placa15__Plate_D_p00_0_E07f09d2.TIF	ICAM555_ROS488_VECad647_placa15__Plate_D_p00_0_E07f09d1.TIF	ICAM555_ROS488_VECad647_placa15__Plate_D_p00_0_E07f09d3.TIF	0	0	0	0	442	1	1536	1536	1536	1536	442	b'eLuCHPahG223DJLSiZx2i6uBOaj5OdpuGfxxNNpGGgqxNNoeGxrxZEyleAJVU3YAkuAZ3w=='	0.034332942217588425	0.04769333451986313	0.04858274757862091	0.0097776465	0.00561098	0.010610983	0.42852277	0.7154	0.44816118	0.04465242723623911	0.05235712230205536	0.05934956669807434	0.04494392	0.050498825
-1	-1	-1	-1	1063.0	0.0	0.0	2.0625	0.0	0.9375	43.796875	0.859375	0.03125	0.015625	0.015625	4.09375	0.34375	0.96875	0.125	0.140625	ICAM555_ROS488_VECad647_placa15__Plate_D_p00_0_E07f10d0.TIF	ICAM555_ROS488_VECad647_placa15__Plate_D_p00_0_E07f10d2.TIF	ICAM555_ROS488_VECad647_placa15__Plate_D_p00_0_E07f10d1.TIF	ICAM555_ROS488_VECad647_placa15__Plate_D_p00_0_E07f10d3.TIF	0	0	0	0	443	1	1536	1536	1536	1536	443	b'eLuCHPahG223DJLSiZx2i6uBeZrh6BDEUIij0TbSUIil0fbY0IgnYyrFE6iasgMAOcQZvw=='	0.029860787093639374	0.05049882456660271	0.04858274757862091	0.00613882	0.00561098	0.010610975	0.42852277	0.7154	0.44816118	0.037900989254315696	0.05442631741364797	0.05952112873395284	0.035999607	0.053304315
-1	-1	-1	-1	801.0	0.0	0.0	2.015625	0.0	0.921875	38.59375	0.828125	0.015625	0.015625	0.015625	3.9375	0.359375	0.953125	0.109375	0.125	ICAM555_ROS488_VECad647_placa15__Plate_D_p00_0_E07f11d0.TIF	ICAM555_ROS488_VECad647_placa15__Plate_D_p00_0_E07f11d2.TIF	ICAM555_ROS488_VECad647_placa15__Plate_D_p00_0_E07f11d1.TIF	ICAM555_ROS488_VECad647_placa15__Plate_D_p00_0_E07f11d3.TIF	0	0	0	0	444	1	1536	1536	1536	1536	444	b'eLuCHPahG223DJLSiZx2i6uBeZqh4Wi7ZQjE0WgbaSjE0mh7bGjEkzGV4glUTdkBAEToGcM='	0.034332942217588425	0.053304314613342285	0.0449439212679863	0.008944314	0.00561098	0.010610983	0.42852277	0.7154	0.44816118	0.04430443545182546	0.05774646500746409	0.059547603130340576	0.0413051	0.056109805
-1	-1	-1	-1	869.0	0.0	0.0	2.046875	0.0	0.9375	36.78125	0.84375	0.015625	0.015625	0.015625	3.78125	0.375	0.96875	0.125	0.125	ICAM555_ROS488_VECad647_placa15__Plate_D_p00_0_E08f00d0.TIF	ICAM555_ROS488_VECad647_placa15__Plate_D_p00_0_E08f00d2.TIF	ICAM555_ROS488_VECad647_placa15__Plate_D_p00_0_E08f00d1.TIF	ICAM555_ROS488_VECad647_placa15__Plate_D_p00_0_E08f00d3.TIF	0	0	0	0	445	1	1536	1536	1536	1536	445	b'eLuCHPahG223DJLSiZx2i6uBxegQxNCIo9E20lCIpdH22NCIJ2MqxROomrIDADnMGb8='	0.03349960595369339	0.04769333451986313	0.05024941265583038	0.011444315	0.00280549	0.015916474	0.42852277	0.7154	0.44816118	0.04505374034245809	0.052354817589124046	0.07154751817385356	0.04494392	0.050498825
-1	-1	-1	-1	859.0	0.0	0.0	2.046875	0.0	0.9375	34.703125	0.859375	0.015625	0.0	0.0	3.84375	0.359375	0.96875	0.125	0.140625	ICAM555_ROS488_VECad647_placa15__Plate_D_p00_0_E08f01d0.TIF	ICAM555_ROS488_VECad647_placa15__Plate_D_p00_0_E08f01d2.TIF	ICAM555_ROS488_VECad647_placa15__Plate_D_p00_0_E08f01d1.TIF	ICAM555_ROS488_VECad647_placa15__Plate_D_p00_0_E08f01d3.TIF	0	0	0	0	446	1	1536	1536	1536	1536	446	b'eLuCHPahG223DJLSiZx2i6uBRZqB4Wi7ZQjE0WgbaSjE0mh7bGjEkzGV4glUTdkBAETwGcM='	0.034332942217588425	0.04488784447312355	0.05472157150506973	0.0097776465	0.00280549	0.015083134	0.42852277	0.7154	0.44816118	0.044117713967959084	0.048471937576929726	0.07386632760365804	0.0413051	0.047693335
-1	-1	-1	-1	740.0	0.0	0.0	2.0625	0.0	0.9375	37.625	0.875	0.015625	0.015625	0.015625	4.0625	0.359375	0.953125	0.109375	0.140625	ICAM555_ROS488_VECad647_placa15__Plate_D_p00_0_E08f02d0.TIF	ICAM555_ROS488_VECad647_placa15__Plate_D_p00_0_E08f02d2.TIF	ICAM555_ROS488_VECad647_placa15__Plate_D_p00_0_E08f02d1.TIF	ICAM555_ROS488_VECad647_placa15__Plate_D_p00_0_E08f02d3.TIF	0	0	0	0	447	1	1536	1536	1536	1536	447	b'eLuCHPahG223DJLSiZx2i6uBRZqB0Wi7ZQjE0WgbaSjE0mh7bGjEkzGV4glUTdkBAFAUGcc='	0.03516627475619316	0.05049882456660271	0.05919373035430908	0.01311098	0.00561098	0.015916474	0.42852277	0.7154	0.44816118	0.049703583121299744	0.05532644192377726	0.07694211602210999	0.050249413	0.056109805
-1	-1	-1	-1	693.0	0.0	0.0	2.046875	0.0	0.9375	34.171875	0.859375	0.015625	0.015625	0.015625	3.609375	0.375	0.984375	0.125	0.125	ICAM555_ROS488_VECad647_placa15__Plate_D_p00_0_E08f03d0.TIF	ICAM555_ROS488_VECad647_placa15__Plate_D_p00_0_E08f03d2.TIF	ICAM555_ROS488_VECad647_placa15__Plate_D_p00_0_E08f03d1.TIF	ICAM555_ROS488_VECad647_placa15__Plate_D_p00_0_E08f03d3.TIF	0	0	0	0	448	1	1536	1536	1536	1536	448	b'eLuCHPahG223DJLSiZx2i6uBBSirjLZbBn8cjbaRhkIsjbbHhkY8GVMpnkDVlB0AWzgZyw=='	0.03349960595369339	0.05049882456660271	0.04858274757862091	0.015083138	0.00561098	0.0167498	0.42852277	0.7154	0.44816118	0.04862611492474874	0.05579955875873566	0.06843102475007375	0.04661059	0.056109805
-1	-1	-1	-1	635.0	0.0	0.0	2.0	0.0	0.953125	32.015625	0.859375	0.015625	0.015625	0.015625	3.390625	0.375	1.0	0.125	0.125	ICAM555_ROS488_VECad647_placa15__Plate_D_p00_0_E08f04d0.TIF	ICAM555_ROS488_VECad647_placa15__Plate_D_p00_0_E08f04d2.TIF	ICAM555_ROS488_VECad647_placa15__Plate_D_p00_0_E08f04d1.TIF	ICAM555_ROS488_VECad647_placa15__Plate_D_p00_0_E08f04d3.TIF	0	0	0	0	449	1	1536	1536	1536	1536	449	b'eLuCHPahG223DJLSiZx2i6uBRZqByWi7ZQjE0WgbaSjE0mh7bGjEkzGV4glUTdkBAGZcGc8='	0.03349960595369339	0.053304314613342285	0.04941608011722565	0.012277652	0.00561098	0.0167498	0.42852277	0.7154	0.44816118	0.04812880357106527	0.05721529324849447	0.07115974028905232	0.045777254	0.056109805
-1	-1	-1	-1	870.0	0.0	0.0	1.953125	0.0	0.9375	36.390625	0.84375	0.015625	0.015625	0.015625	4.078125	0.359375	0.96875	0.125	0.140625	ICAM555_ROS488_VECad647_placa15__Plate_D_p00_0_E08f05d0.TIF	ICAM555_ROS488_VECad647_placa15__Plate_D_p00_0_E08f05d2.TIF	ICAM555_ROS488_VECad647_placa15__Plate_D_p00_0_E08f05d1.TIF	ICAM555_ROS488_VECad647_placa15__Plate_D_p00_0_E08f05d3.TIF	0	0	0	0	450	1	1536	1536	1536	1536	450	b'eLuCHPahG223DJLSiZx2i6uBRZqB6Wi7ZQjE0WgbaSjE0mh7bGjEkzGV4glUTdkBAHGAGdM='	0.03349960595369339	0.05049882456660271	0.04941608011722565	0.00977765	0.00280549	0.014249802	0.42852277	0.7154	0.44816118	0.04220610360304514	0.05336506168047587	0.06668987373510997	0.040471762	0.053304315
-1	-1	-1	-1	989.0	0.0	0.0	2.046875	0.0	0.9375	40.984375	0.84375	0.015625	0.015625	0.015625	4.171875	0.359375	1.0	0.1875	0.15625	ICAM555_ROS488_VECad647_placa15__Plate_D_p00_0_E08f06d0.TIF	ICAM555_ROS488_VECad647_placa15__Plate_D_p00_0_E08f06d2.TIF	ICAM555_ROS488_VECad647_placa15__Plate_D_p00_0_E08f06d1.TIF	ICAM555_ROS488_VECad647_placa15__Plate_D_p00_0_E08f06d3.TIF	0	0	0	0	451	1	1536	1536	1536	1536	451	b'eLuCHPahG223DJLSiZx2i6uBxWi7ZWjE0WgbaSjE0mh7bGjEkzGV4glUTdkBAHykGdc='	0.0359996072947979	0.05049882456660271	0.05919373035430908	0.0078054927	0.00561098	0.011444315	0.42852277	0.7154	0.44816118	0.04559490084648132	0.05547386407852173	0.07266913851102193	0.04494392	0.056109805
-1	-1	-1	-1	891.0	0.0	0.0	2.046875	0.0	0.9375	39.65625	0.859375	0.015625	0.0	0.0	4.09375	0.34375	0.953125	0.125	0.140625	ICAM555_ROS488_VECad647_placa15__Plate_D_p00_0_E08f07d0.TIF	ICAM555_ROS488_VECad647_placa15__Plate_D_p00_0_E08f07d2.TIF	ICAM555_ROS488_VECad647_placa15__Plate_D_p00_0_E08f07d1.TIF	ICAM555_ROS488_VECad647_placa15__Plate_D_p00_0_E08f07d3.TIF	0	0	0	0	452	1	1536	1536	1536	1536	452	b'eLuCHPahG223DJLSiZx2i6uBRZqB+Wi7ZQjE0WgbaSjE0mh7bGjEkzGV4glUTdkBAIfIGds='	0.0359996072947979	0.04769333451986313	0.05919373035430908	0.010610983	0.00280549	0.015083134	0.42852277	0.7154	0.44816118	0.047950372099876404	0.05121736228466034	0.07648483912150066	0.04661059	0.050498825
-1	-1	-1	-1	1038.0	0.0	0.0	2.03125	0.0	0.953125	36.15625	0.875	0.015625	0.015625	0.015625	4.046875	0.34375	0.96875	0.125	0.125	ICAM555_ROS488_VECad647_placa15__Plate_D_p00_0_E08f08d0.TIF	ICAM555_ROS488_VECad647_placa15__Plate_D_p00_0_E08f08d2.TIF	ICAM555_ROS488_VECad647_placa15__Plate_D_p00_0_E08f08d1.TIF	ICAM555_ROS488_VECad647_placa15__Plate_D_p00_0_E08f08d3.TIF	0	0	0	0	453	1	1536	1536	1536	1536	453	b'eLuCHPahG223DJLSiZx2i6uBRZqBxWi7ZQjE0WgbaSjE0mh7bGjEkzGV4glUTdkBAJLsGd8='	0.03963842988014221	0.05049882456660271	0.060860395431518555	0.0097776465	0.00280549	0.012277648	0.42852277	0.7154	0.44816118	0.048399895429611206	0.05370435615380605	0.07850489020347595	0.04661059	0.053304315
-1	-1	-1	-1	939.0	0.0	0.0	2.09375	0.0	0.9375	38.75	0.859375	0.015625	0.015625	0.015625	4.125	0.359375	0.953125	0.125	0.140625	ICAM555_ROS488_VECad647_placa15__Plate_D_p00_0_E08f09d0.TIF	ICAM555_ROS488_VECad647_placa15__Plate_D_p00_0_E08f09d2.TIF	ICAM555_ROS488_VECad647_placa15__Plate_D_p00_0_E08f09d1.TIF	ICAM555_ROS488_VECad647_placa15__Plate_D_p00_0_E08f09d3.TIF	0	0	0	0	454	1	1536	1536	1536	1536	454	b'eLuCHPahG223DJLSiZx2i6uBBaj5OdpuGfxxNNpGGgqxNNoeGxrxZEyleAJVU3YAnhAZ4w=='	0.03516627475619316	0.04769333451986313	0.05919373035430908	0.0078054927	0.00280549	0.011444315	0.42852277	0.7154	0.44816118	0.04385951658089956	0.05189460515975952	0.07243529955546062	0.0413051	0.050498825
-1	-1	-1	-1	959.0	0.0	0.0	2.046875	0.0	0.9375	37.390625	0.828125	0.015625	0.015625	0.015625	4.125	0.359375	1.015625	0.125	0.125	ICAM555_ROS488_VECad647_placa15__Plate_D_p00_0_E08f10d0.TIF	ICAM555_ROS488_VECad647_placa15__Plate_D_p00_0_E08f10d2.TIF	ICAM555_ROS488_VECad647_placa15__Plate_D_p00_0_E08f10d1.TIF	ICAM555_ROS488_VECad647_placa15__Plate_D_p00_0_E08f10d3.TIF	0	0	0	0	455	1	1536	1536	1536	1536	455	b'eLuCHPahG223DJLSiZx2i6uBRZrh6BDEUIij0TbSUIil0fbY0IgnYyrFE6iasgMARPQZww=='	0.03349960595369339	0.04769333451986313	0.05555490404367447	0.006138824	0.00280549	0.010610983	0.42852277	0.7154	0.44816118	0.040138368805249534	0.053059324622154236	0.07017527520656586	0.03963843	0.053304315
-1	-1	-1	-1	735.0	0.0	0.0	2.078125	0.0	0.953125	39.890625	0.84375	0.015625	0.015625	0.015625	3.84375	0.34375	0.96875	0.125	0.125	ICAM555_ROS488_VECad647_placa15__Plate_D_p00_0_E08f11d0.TIF	ICAM555_ROS488_VECad647_placa15__Plate_D_p00_0_E08f11d2.TIF	ICAM555_ROS488_VECad647_placa15__Plate_D_p00_0_E08f11d1.TIF	ICAM555_ROS488_VECad647_placa15__Plate_D_p00_0_E08f11d3.TIF	0	0	0	0	456	1	1536	1536	1536	1536	456	b'eLuCHPahG223DJLSiZx2i6uBRZqh4Wi7ZQjE0WgbaSjE0mh7bGjEkzGV4glUTdkBAFAYGcc='	0.0359996072947979	0.05610980466008186	0.05919373035430908	0.010610983	0.00561098	0.015916467	0.42852277	0.7154	0.44816118	0.048501272996266685	0.06184794008731842	0.07557601730028789	0.04661059	0.061720785
-1	-1	-1	-1	749.0	0.0	0.0	2.03125	0.0	0.9375	33.890625	0.859375	0.015625	0.015625	0.015625	3.453125	0.375	1.015625	0.125	0.125	ICAM555_ROS488_VECad647_placa15__Plate_D_p00_0_E09f00d0.TIF	ICAM555_ROS488_VECad647_placa15__Plate_D_p00_0_E09f00d2.TIF	ICAM555_ROS488_VECad647_placa15__Plate_D_p00_0_E09f00d1.TIF	ICAM555_ROS488_VECad647_placa15__Plate_D_p00_0_E09f00d3.TIF	0	0	0	0	457	1	1536	1536	1536	1536	457	b'eLuCHPahG223DJLSiZx2i6uB5egQxNCIo9E20lCIpdH22NCIJ2MqxROomrIDAET8GcM='	0.028194118291139603	0.04769333451986313	0.03349960595369339	0.015083138	0.00280549	0.015916467	0.42852277	0.7154	0.44816118	0.04374078412850698	0.05168213943640391	0.052947367231051125	0.0413051	0.050498825
-1	-1	-1	-1	986.0	0.0	0.0	2.015625	0.0	0.9375	36.859375	0.84375	0.015625	0.015625	0.015625	3.953125	0.359375	0.96875	0.125	0.140625	ICAM555_ROS488_VECad647_placa15__Plate_D_p00_0_E09f01d0.TIF	ICAM555_ROS488_VECad647_placa15__Plate_D_p00_0_E09f01d2.TIF	ICAM555_ROS488_VECad647_placa15__Plate_D_p00_0_E09f01d1.TIF	ICAM555_ROS488_VECad647_placa15__Plate_D_p00_0_E09f01d3.TIF	0	0	0	0	458	1	1536	1536	1536	1536	458	b'eLuCHPahG223DJLSiZx2i6uBZZqB4Wi7ZQjE0WgbaSjE0mh7bGjEkzGV4glUTdkBAFAgGcc='	0.034332942217588425	0.04769333451986313	0.04411058872938156	0.010610979	0.00561098	0.010610983	0.42852277	0.7154	0.44816118	0.04467964172363281	0.0523963471253713	0.057896360754966736	0.04494392	0.050498825
-1	-1	-1	-1	593.0	0.0	0.0	2.03125	0.0	0.953125	34.921875	0.84375	0.015625	0.0	0.0	3.203125	0.34375	0.953125	0.109375	0.140625	ICAM555_ROS488_VECad647_placa15__Plate_D_p00_0_E09f02d0.TIF	ICAM555_ROS488_VECad647_placa15__Plate_D_p00_0_E09f02d2.TIF	ICAM555_ROS488_VECad647_placa15__Plate_D_p00_0_E09f02d1.TIF	ICAM555_ROS488_VECad647_placa15__Plate_D_p00_0_E09f02d3.TIF	0	0	0	0	459	1	1536	1536	1536	1536	459	b'eLuCHPahG223DJLSiZx2i6uBZZqB0Wi7ZQjE0WgbaSjE0mh7bGjEkzGV4glUTdkBAFtEGcs='	0.024555295705795288	0.04769333451986313	0.03349960595369339	0.016749803	0.00280549	0.016749807	0.42852277	0.7154	0.44816118	0.04561059673627218	0.052835757533709206	0.05345945060253143	0.0413051	0.053304315
-1	-1	-1	-1	599.0	0.0	0.0	1.984375	0.0	0.9375	34.765625	0.84375	0.015625	0.015625	0.015625	3.109375	0.34375	0.96875	0.125	0.125	ICAM555_ROS488_VECad647_placa15__Plate_D_p00_0_E09f03d0.TIF	ICAM555_ROS488_VECad647_placa15__Plate_D_p00_0_E09f03d2.TIF	ICAM555_ROS488_VECad647_placa15__Plate_D_p00_0_E09f03d1.TIF	ICAM555_ROS488_VECad647_placa15__Plate_D_p00_0_E09f03d3.TIF	0	0	0	0	460	1	1536	1536	1536	1536	460	b'eLuCHPahG223DJLSiZx2i6uBJSirjLZbBn8cjbaRhkIsjbbHhkY8GVMpnkDVlB0AZmgZzw=='	0.024555295705795288	0.04769333451986313	0.03349960595369339	0.016749801	0.00561098	0.019555297	0.42852277	0.7154	0.44816118	0.04440939426422119	0.051987797021865845	0.05520818134148916	0.040471762	0.050498825
-1	-1	-1	-1	570.0	0.0	0.0	2.0	0.0	0.9375	32.078125	0.859375	0.015625	0.015625	0.015625	3.03125	0.34375	1.0	0.125	0.125	ICAM555_ROS488_VECad647_placa15__Plate_D_p00_0_E09f04d0.TIF	ICAM555_ROS488_VECad647_placa15__Plate_D_p00_0_E09f04d2.TIF	ICAM555_ROS488_VECad647_placa15__Plate_D_p00_0_E09f04d1.TIF	ICAM555_ROS488_VECad647_placa15__Plate_D_p00_0_E09f04d3.TIF	0	0	0	0	461	1	1536	1536	1536	1536	461	b'eLuCHPahG223DJLSiZx2i6uBZZqByWi7ZQjE0WgbaSjE0mh7bGjEkzGV4glUTdkBAHGMGdM='	0.028194118291139603	0.053304314613342285	0.03349960595369339	0.011444315	0.00561098	0.015916474	0.42852277	0.7154	0.44816118	0.04391759634017944	0.05789350966612498	0.054500902692476906	0.03963843	0.058915295
-1	-1	-1	-1	748.0	0.0	0.0	2.0	0.0	0.9375	31.515625	0.84375	0.015625	0.015625	0.015625	3.671875	0.390625	0.96875	0.125	0.125	ICAM555_ROS488_VECad647_placa15__Plate_D_p00_0_E09f05d0.TIF	ICAM555_ROS488_VECad647_placa15__Plate_D_p00_0_E09f05d2.TIF	ICAM555_ROS488_VECad647_placa15__Plate_D_p00_0_E09f05d1.TIF	ICAM555_ROS488_VECad647_placa15__Plate_D_p00_0_E09f05d3.TIF	0	0	0	0	462	1	1536	1536	1536	1536	462	b'eLuCHPahG223DJLSiZx2i6uBZZqB6Wi7ZQjE0WgbaSjE0mh7bGjEkzGV4glUTdkBAHywGdc='	0.029027452692389488	0.04488784447312355	0.034332942217588425	0.01144431	0.00280549	0.011444315	0.42852277	0.7154	0.44816118	0.04138580212990443	0.05022267500559489	0.05025065938631693	0.040471762	0.050498825
-1	-1	-1	-1	794.0	0.0	0.0	2.046875	0.0	0.9375	35.984375	0.84375	0.015625	0.015625	0.015625	3.875	0.359375	0.96875	0.125	0.125	ICAM555_ROS488_VECad647_placa15__Plate_D_p00_0_E09f06d0.TIF	ICAM555_ROS488_VECad647_placa15__Plate_D_p00_0_E09f06d2.TIF	ICAM555_ROS488_VECad647_placa15__Plate_D_p00_0_E09f06d1.TIF	ICAM555_ROS488_VECad647_placa15__Plate_D_p00_0_E09f06d3.TIF	0	0	0	0	463	1	1536	1536	1536	1536	463	b'eLuCHPahG223DJLSiZx2i6uB5Wi7ZWjE0WgbaSjE0mh7bGjEkzGV4glUTdkBAIfUGds='	0.034332942217588425	0.05049882456660271	0.043277256190776825	0.011444315	0.00280549	0.010610983	0.42852277	0.7154	0.44816118	0.04560075203577677	0.05469070871671041	0.05505619943141937	0.04494392	0.053304315
-1	-1	-1	-1	883.0	0.0	0.0	2.03125	0.0	0.9375	37.140625	0.859375	0.015625	0.015625	0.015625	4.078125	0.359375	0.96875	0.125	0.125	ICAM555_ROS488_VECad647_placa15__Plate_D_p00_0_E09f07d0.TIF	ICAM555_ROS488_VECad647_placa15__Plate_D_p00_0_E09f07d2.TIF	ICAM555_ROS488_VECad647_placa15__Plate_D_p00_0_E09f07d1.TIF	ICAM555_ROS488_VECad647_placa15__Plate_D_p00_0_E09f07d3.TIF	0	0	0	0	464	1	1536	1536	1536	1536	464	b'eLuCHPahG223DJLSiZx2i6uBZZqB+Wi7ZQjE0WgbaSjE0mh7bGjEkzGV4glUTdkBAJL4Gd8='	0.03516627475619316	0.04769333451986313	0.04411058872938156	0.011444315	0.00561098	0.010610983	0.42852277	0.7154	0.44816118	0.04855064551035563	0.053212215503056846	0.055935015281041466	0.04661059	0.053304315
-1	-1	-1	-1	1025.0	0.0	0.0	2.03125	0.0	0.9375	38.40625	0.828125	0.015625	0.015625	0.015625	4.203125	0.34375	1.046875	0.125	0.125	ICAM555_ROS488_VECad647_placa15__Plate_D_p00_0_E09f08d0.TIF	ICAM555_ROS488_VECad647_placa15__Plate_D_p00_0_E09f08d2.TIF	ICAM555_ROS488_VECad647_placa15__Plate_D_p00_0_E09f08d1.TIF	ICAM555_ROS488_VECad647_placa15__Plate_D_p00_0_E09f08d3.TIF	0	0	0	0	465	1	1536	1536	1536	1536	465	b'eLuCHPahG223DJLSiZx2i6uBZZqBxWi7ZQjE0WgbaSjE0mh7bGjEkzGV4glUTdkBAJ4cGeM='	0.03963842988014221	0.04769333451986313	0.04858274757862091	0.010610983	0.00561098	0.010610975	0.42852277	0.7154	0.44816118	0.049441163738568626	0.05365133782227834	0.06010591487089793	0.04661059	0.053304315
-1	-1	-1	-1	879.0	0.0	0.0	2.0	0.0	0.9375	37.15625	0.84375	0.03125	0.0	0.0	4.09375	0.359375	0.96875	0.125	0.125	ICAM555_ROS488_VECad647_placa15__Plate_D_p00_0_E09f09d0.TIF	ICAM555_ROS488_VECad647_placa15__Plate_D_p00_0_E09f09d2.TIF	ICAM555_ROS488_VECad647_placa15__Plate_D_p00_0_E09f09d1.TIF	ICAM555_ROS488_VECad647_placa15__Plate_D_p00_0_E09f09d3.TIF	0	0	0	0	466	1	1536	1536	1536	1536	466	b'eLuCHPahG223DJLSiZx2i6uBJaj5OdpuGfxxNNpGGgqxNNoeGxrxZEyleAJVU3YAqUAZ5w=='	0.03349960595369339	0.05049882456660271	0.0449439212679863	0.00977765	0.00561098	0.009777643	0.42852277	0.7154	0.44816118	0.04285325606664022	0.056130612889925637	0.05701734125614166	0.040471762	0.056109805
-1	-1	-1	-1	1071.0	0.0	0.0	2.015625	0.0	0.9375	38.15625	0.875	0.015625	0.0	0.015625	4.03125	0.328125	0.953125	0.125	0.140625	ICAM555_ROS488_VECad647_placa15__Plate_D_p00_0_E09f10d0.TIF	ICAM555_ROS488_VECad647_placa15__Plate_D_p00_0_E09f10d2.TIF	ICAM555_ROS488_VECad647_placa15__Plate_D_p00_0_E09f10d1.TIF	ICAM555_ROS488_VECad647_placa15__Plate_D_p00_0_E09f10d3.TIF	0	0	0	0	467	1	1536	1536	1536	1536	467	b'eLuCHPahG223DJLSiZx2i6uBZZrh6BDEUIij0TbSUIil0fbY0IgnYyrFE6iasgMAUCQZxw=='	0.03349960595369339	0.05049882456660271	0.05024941265583038	0.006138824	0.00561098	0.010610983	0.42852277	0.7154	0.44816118	0.0403532808025678	0.05422259370485941	0.06432097156842549	0.03963843	0.053304315
-1	-1	-1	-1	658.0	0.0	0.0	2.046875	0.0	0.9375	35.0	0.84375	0.015625	0.0	0.0	3.421875	0.453125	0.984375	0.125	0.140625	ICAM555_ROS488_VECad647_placa15__Plate_D_p00_0_E09f11d0.TIF	ICAM555_ROS488_VECad647_placa15__Plate_D_p00_0_E09f11d2.TIF	ICAM555_ROS488_VECad647_placa15__Plate_D_p00_0_E09f11d1.TIF	ICAM555_ROS488_VECad647_placa15__Plate_D_p00_0_E09f11d3.TIF	0	0	0	0	468	1	1536	1536	1536	1536	468	b'eLuCHPahG223DJLSiZx2i6uBZZqh4Wi7ZQjE0WgbaSjE0mh7bGjEkzGV4glUTdkBAFtIGcs='	0.029860787093639374	0.053304314613342285	0.03797176480293274	0.015083134	0.00561098	0.015916474	0.42852277	0.7154	0.44816118	0.04633166889349619	0.06081255773703257	0.056307261188824974	0.04494392	0.058915295
-1	-1	-1	-1	990.0	0.0	0.0	2.015625	0.0	0.9375	34.609375	0.84375	0.015625	0.015625	0.015625	4.265625	0.34375	1.0	0.125	0.140625	ICAM555_ROS488_VECad647_placa15__Plate_D_p00_0_E10f00d0.TIF	ICAM555_ROS488_VECad647_placa15__Plate_D_p00_0_E10f00d2.TIF	ICAM555_ROS488_VECad647_placa15__Plate_D_p00_0_E10f00d1.TIF	ICAM555_ROS488_VECad647_placa15__Plate_D_p00_0_E10f00d3.TIF	0	0	0	0	469	1	1536	1536	1536	1536	469	b'eLuCHPahG223DJLSiZx2i6uhwegQxNCIo9E20lCIpdH22NCIJ2MqxROomrIDAOtxGaM='	0.03516627475619316	0.04769333451986313	0.04411058872938156	0.008944314	0.00280549	0.00977765	0.42852277	0.7154	0.44816118	0.044562126199404396	0.052383224169413246	0.055294295152028404	0.04494392	0.050498825
-1	-1	-1	-1	972.0	0.0	0.0	2.046875	0.0	0.9375	44.5	0.921875	0.015625	0.015625	0.015625	4.0625	0.328125	0.953125	0.140625	0.140625	ICAM555_ROS488_VECad647_placa15__Plate_D_p00_0_E10f01d0.TIF	ICAM555_ROS488_VECad647_placa15__Plate_D_p00_0_E10f01d2.TIF	ICAM555_ROS488_VECad647_placa15__Plate_D_p00_0_E10f01d1.TIF	ICAM555_ROS488_VECad647_placa15__Plate_D_p00_0_E10f01d3.TIF	0	0	0	0	470	1	1536	1536	1536	1536	470	b'eLuCHPahG223DJLSiZx2i6uhQZqB4Wi7ZQjE0WgbaSjE0mh7bGjEkzGV4glUTdkBAPaVGac='	0.034332942217588425	0.04488784447312355	0.04411058872938156	0.008944314	0.00280549	0.00977765	0.42852277	0.7154	0.44816118	0.044289772709210716	0.049336676796277366	0.05571697652339935	0.0413051	0.047693335
-1	-1	-1	-1	687.0	0.0	0.0	2.0	0.0	0.9375	35.28125	0.84375	0.015625	0.015625	0.015625	3.5625	0.375	1.0	0.125	0.140625	ICAM555_ROS488_VECad647_placa15__Plate_D_p00_0_E10f02d0.TIF	ICAM555_ROS488_VECad647_placa15__Plate_D_p00_0_E10f02d2.TIF	ICAM555_ROS488_VECad647_placa15__Plate_D_p00_0_E10f02d1.TIF	ICAM555_ROS488_VECad647_placa15__Plate_D_p00_0_E10f02d3.TIF	0	0	0	0	471	1	1536	1536	1536	1536	471	b'eLuCHPahG223DJLSiZx2i6uhQZqB0Wi7ZQjE0WgbaSjE0mh7bGjEkzGV4glUTdkBAAHIGas='	0.029860787093639374	0.05049882456660271	0.038805097341537476	0.015916467	0.00561098	0.016749807	0.42852277	0.7154	0.44816118	0.04818911850452423	0.05597266058127085	0.05951134363810221	0.045777254	0.056109805
-1	-1	-1	-1	697.0	0.0	0.0	2.015625	0.0	0.9375	34.140625	0.828125	0.015625	0.015625	0.015625	3.796875	0.40625	0.96875	0.125	0.125	ICAM555_ROS488_VECad647_placa15__Plate_D_p00_0_E10f03d0.TIF	ICAM555_ROS488_VECad647_placa15__Plate_D_p00_0_E10f03d2.TIF	ICAM555_ROS488_VECad647_placa15__Plate_D_p00_0_E10f03d1.TIF	ICAM555_ROS488_VECad647_placa15__Plate_D_p00_0_E10f03d3.TIF	0	0	0	0	472	1	1536	1536	1536	1536	472	b'eLuCHPahG223DJLSiZx2i6uhASirjLZbBn8cjbaRhkIsjbbHhkY8GVMpnkDVlB0ADOwZrw=='	0.03349960595369339	0.05049882456660271	0.03963842988014221	0.015083138	0.00561098	0.015916474	0.42852277	0.7154	0.44816118	0.049358884493509926	0.0560197780529658	0.05936966339747111	0.04661059	0.056109805
-1	-1	-1	-1	715.0	0.0	0.0	2.03125	0.0	0.9375	37.265625	0.953125	0.015625	0.015625	0.015625	3.640625	0.375	0.96875	0.125	0.125	ICAM555_ROS488_VECad647_placa15__Plate_D_p00_0_E10f04d0.TIF	ICAM555_ROS488_VECad647_placa15__Plate_D_p00_0_E10f04d2.TIF	ICAM555_ROS488_VECad647_placa15__Plate_D_p00_0_E10f04d1.TIF	ICAM555_ROS488_VECad647_placa15__Plate_D_p00_0_E10f04d3.TIF	0	0	0	0	473	1	1536	1536	1536	1536	473	b'eLuCHPahG223DJLSiZx2i6uhQZqByWi7ZQjE0WgbaSjE0mh7bGjEkzGV4glUTdkBABgQGbM='	0.03349960595369339	0.05049882456660271	0.038805097341537476	0.012277648	0.00280549	0.015916467	0.42852277	0.7154	0.44816118	0.04758095244566599	0.05566434065500895	0.05787323911984762	0.045777254	0.056109805
-1	-1	-1	-1	971.0	0.0	0.0	2.03125	0.0	0.9375	39.59375	0.875	0.015625	0.015625	0.015625	4.25	0.34375	0.96875	0.109375	0.125	ICAM555_ROS488_VECad647_placa15__Plate_D_p00_0_E10f05d0.TIF	ICAM555_ROS488_VECad647_placa15__Plate_D_p00_0_E10f05d2.TIF	ICAM555_ROS488_VECad647_placa15__Plate_D_p00_0_E10f05d1.TIF	ICAM555_ROS488_VECad647_placa15__Plate_D_p00_0_E10f05d3.TIF	0	0	0	0	474	1	1536	1536	1536	1536	474	b'eLuCHPahG223DJLSiZx2i6uhQZqB6Wi7ZQjE0WgbaSjE0mh7bGjEkzGV4glUTdkBACM0Gbc='	0.034332942217588425	0.04769333451986313	0.04411058872938156	0.0069721565	0.00280549	0.00977765	0.42852277	0.7154	0.44816118	0.04212908446788788	0.0514741043249766	0.05442683398723602	0.040471762	0.050498825
-1	-1	-1	-1	1055.0	0.0	0.0	2.078125	0.0	0.9375	38.828125	0.859375	0.015625	0.015625	0.015625	4.234375	0.34375	0.984375	0.125	0.125	ICAM555_ROS488_VECad647_placa15__Plate_D_p00_0_E10f06d0.TIF	ICAM555_ROS488_VECad647_placa15__Plate_D_p00_0_E10f06d2.TIF	ICAM555_ROS488_VECad647_placa15__Plate_D_p00_0_E10f06d1.TIF	ICAM555_ROS488_VECad647_placa15__Plate_D_p00_0_E10f06d3.TIF	0	0	0	0	475	1	1536	1536	1536	1536	475	b'eLuCHPahG223DJLSiZx2i6uhwWi7ZWjE0WgbaSjE0mh7bGjEkzGV4glUTdkBAC5YGbs='	0.03516627475619316	0.05049882456660271	0.04858274757862091	0.008944314	0.00561098	0.00977765	0.42852277	0.7154	0.44816118	0.04507597784201304	0.05548436939716339	0.057913973927497864	0.04494392	0.056109805
-1	-1	-1	-1	1167.0	0.0	0.0	2.03125	0.0	0.9375	35.21875	0.859375	0.015625	0.0	0.0	4.0625	0.34375	0.953125	0.109375	0.125	ICAM555_ROS488_VECad647_placa15__Plate_D_p00_0_E10f07d0.TIF	ICAM555_ROS488_VECad647_placa15__Plate_D_p00_0_E10f07d2.TIF	ICAM555_ROS488_VECad647_placa15__Plate_D_p00_0_E10f07d1.TIF	ICAM555_ROS488_VECad647_placa15__Plate_D_p00_0_E10f07d3.TIF	0	0	0	0	476	1	1536	1536	1536	1536	476	b'eLuCHPahG223DJLSiZx2i6uhQZqB+Wi7ZQjE0WgbaSjE0mh7bGjEkzGV4glUTdkBADl8Gb8='	0.0359996072947979	0.04769333451986313	0.04941608011722565	0.0097776465	0.00561098	0.010610975	0.42852277	0.7154	0.44816118	0.04763143757979075	0.05275562405586243	0.06294765571753184	0.045777254	0.053304315
-1	-1	-1	-1	962.0	0.0	0.0	2.046875	0.0	0.9375	35.6875	0.84375	0.015625	0.0	0.0	4.171875	0.34375	0.96875	0.125	0.125	ICAM555_ROS488_VECad647_placa15__Plate_D_p00_0_E10f08d0.TIF	ICAM555_ROS488_VECad647_placa15__Plate_D_p00_0_E10f08d2.TIF	ICAM555_ROS488_VECad647_placa15__Plate_D_p00_0_E10f08d1.TIF	ICAM555_ROS488_VECad647_placa15__Plate_D_p00_0_E10f08d3.TIF	0	0	0	0	477	1	1536	1536	1536	1536	477	b'eLuCHPahG223DJLSiZx2i6uhQZqBxWi7ZQjE0WgbaSjE0mh7bGjEkzGV4glUTdkBAESgGcM='	0.0359996072947979	0.04769333451986313	0.04941608011722565	0.0097776465	0.00280549	0.010610975	0.42852277	0.7154	0.44816118	0.04643874863783518	0.0513643870751063	0.05980964004993439	0.045777254	0.050498825
-1	-1	-1	-1	776.0	0.0	0.0	2.0625	0.0	0.9375	37.0	0.859375	0.015625	0.0	0.0	4.078125	0.34375	0.96875	0.125	0.125	ICAM555_ROS488_VECad647_placa15__Plate_D_p00_0_E10f09d0.TIF	ICAM555_ROS488_VECad647_placa15__Plate_D_p00_0_E10f09d2.TIF	ICAM555_ROS488_VECad647_placa15__Plate_D_p00_0_E10f09d1.TIF	ICAM555_ROS488_VECad647_placa15__Plate_D_p00_0_E10f09d3.TIF	0	0	0	0	478	1	1536	1536	1536	1536	478	b'eLuCHPahG223DJLSiZx2i6uhAaj5OdpuGfxxNNpGGgqxNNoeGxrxZEyleAJVU3YAT8QZxw=='	0.034332942217588425	0.04769333451986313	0.04858274757862091	0.008944314	0.00280549	0.009777643	0.42852277	0.7154	0.44816118	0.042843262354532875	0.05261212090651194	0.05712510645389557	0.0413051	0.053304315
-1	-1	-1	-1	808.0	0.0	0.0	2.015625	0.0	0.9375	39.4375	0.875	0.015625	0.0	0.0	4.078125	0.34375	0.96875	0.125	0.140625	ICAM555_ROS488_VECad647_placa15__Plate_D_p00_0_E10f10d0.TIF	ICAM555_ROS488_VECad647_placa15__Plate_D_p00_0_E10f10d2.TIF	ICAM555_ROS488_VECad647_placa15__Plate_D_p00_0_E10f10d1.TIF	ICAM555_ROS488_VECad647_placa15__Plate_D_p00_0_E10f10d3.TIF	0	0	0	0	479	1	1536	1536	1536	1536	479	b'eLuCHPahG223DJLSiZx2i6uhQZrh6BDEUIij0TbSUIil0fbY0IgnYyrFE6iasgMA9pkZpw=='	0.03349960595369339	0.05049882456660271	0.04411058872938156	0.00697216	0.00561098	0.010610975	0.42852277	0.7154	0.44816118	0.04019914319117864	0.05441280702749888	0.054914782444636025	0.03963843	0.053304315
-1	-1	-1	-1	686.0	0.0	0.0	2.03125	0.0	0.9375	38.890625	0.890625	0.015625	0.015625	0.015625	3.8125	0.359375	0.96875	0.125	0.140625	ICAM555_ROS488_VECad647_placa15__Plate_D_p00_0_E10f11d0.TIF	ICAM555_ROS488_VECad647_placa15__Plate_D_p00_0_E10f11d2.TIF	ICAM555_ROS488_VECad647_placa15__Plate_D_p00_0_E10f11d1.TIF	ICAM555_ROS488_VECad647_placa15__Plate_D_p00_0_E10f11d3.TIF	0	0	0	0	480	1	1536	1536	1536	1536	480	b'eLuCHPahG223DJLSiZx2i6uhQZqh4Wi7ZQjE0WgbaSjE0mh7bGjEkzGV4glUTdkBAAHMGas='	0.03516627475619316	0.053304314613342285	0.04411058872938156	0.012277648	0.00561098	0.015916474	0.42852277	0.7154	0.44816118	0.04984081288178762	0.06052070359388987	0.06288757423559825	0.04661059	0.058915295
-1	-1	-1	-1	903.0	0.0	0.0	1.984375	0.0	0.921875	34.953125	0.859375	0.015625	0.015625	0.015625	4.03125	0.359375	1.078125	0.171875	0.140625	ICAM555_ROS488_VECad647_placa15__Plate_D_p00_0_E11f00d0.TIF	ICAM555_ROS488_VECad647_placa15__Plate_D_p00_0_E11f00d2.TIF	ICAM555_ROS488_VECad647_placa15__Plate_D_p00_0_E11f00d1.TIF	ICAM555_ROS488_VECad647_placa15__Plate_D_p00_0_E11f00d3.TIF	0	0	0	0	481	1	1536	1536	1536	1536	481	b'eLuCHPahG223DJLSiZx2iyuo+Tk6BDEU4mi0jTQUYmm0PTY04smYSvEEqqbsAPahGac='	0.03349960595369339	0.04769333451986313	0.03963842988014221	0.012277648	0.00561098	0.011444308	0.42852277	0.7154	0.44816118	0.04718562960624695	0.05407227575778961	0.054320638378461204	0.045777254	0.053304315
-1	-1	-1	-1	783.0	0.0	0.0	2.0625	0.0	0.9375	31.359375	0.859375	0.015625	0.015625	0.015625	3.265625	0.390625	0.96875	0.125	0.140625	ICAM555_ROS488_VECad647_placa15__Plate_D_p00_0_E11f01d0.TIF	ICAM555_ROS488_VECad647_placa15__Plate_D_p00_0_E11f01d2.TIF	ICAM555_ROS488_VECad647_placa15__Plate_D_p00_0_E11f01d1.TIF	ICAM555_ROS488_VECad647_placa15__Plate_D_p00_0_E11f01d3.TIF	0	0	0	0	482	1	1536	1536	1536	1536	482	b'eLuCHPahG223DJLSiZx2iyuo+Wk42m4ZAnE02kYaCrE02h4bGvFkTKV4AlVTdgAB1Bmr'	0.024555295705795288	0.04488784447312355	0.032666273415088654	0.015916469	0.00561098	0.015083142	0.42852277	0.7154	0.44816118	0.04373672604560852	0.05143254001935323	0.049429078896840416	0.03963843	0.050498825
-1	-1	-1	-1	465.0	0.0	0.0	1.984375	0.0	0.9375	26.515625	0.828125	0.015625	0.015625	0.015625	2.328125	0.359375	0.96875	0.125	0.140625	ICAM555_ROS488_VECad647_placa15__Plate_D_p00_0_E11f02d0.TIF	ICAM555_ROS488_VECad647_placa15__Plate_D_p00_0_E11f02d2.TIF	ICAM555_ROS488_VECad647_placa15__Plate_D_p00_0_E11f02d1.TIF	ICAM555_ROS488_VECad647_placa15__Plate_D_p00_0_E11f02d3.TIF	0	0	0	0	483	1	1536	1536	1536	1536	483	b'eLuCHPahG223DJLSiZx2iyuo+Wk02m4ZAnE02kYaCrE02h4bGvFkTKV4AlVTdgAM+Bmv'	0.022888626903295517	0.04769333451986313	0.029027452692389488	0.008944314	0.00561098	0.010610979	0.42852277	0.7154	0.44816118	0.0405902365843455	0.05319889883200327	0.05127519369125366	0.028194118	0.050498825
-1	-1	-1	-1	469.0	0.0	0.0	1.984375	0.0	0.953125	21.0625	0.84375	0.015625	0.015625	0.03125	2.453125	0.359375	1.078125	0.125	0.140625	ICAM555_ROS488_VECad647_placa15__Plate_D_p00_0_E11f03d0.TIF	ICAM555_ROS488_VECad647_placa15__Plate_D_p00_0_E11f03d2.TIF	ICAM555_ROS488_VECad647_placa15__Plate_D_p00_0_E11f03d1.TIF	ICAM555_ROS488_VECad647_placa15__Plate_D_p00_0_E11f03d3.TIF	0	0	0	0	484	1	1536	1536	1536	1536	484	b'eLuCHPahG223DJLSiZx2iyuo+Wk82m4ZAnE02kYaCrE02h4bGvFkTKV4AlVTdgAYHBmz'	0.022888626903295517	0.04769333451986313	0.028194118291139603	0.009777648	0.00561098	0.008944314	0.42852277	0.7154	0.44816118	0.041518362859884896	0.05424493054548899	0.04709222416083018	0.029027453	0.053304315
-1	-1	-1	-1	542.0	0.0	0.0	2.015625	0.0	0.953125	26.9375	0.84375	0.015625	0.015625	0.015625	2.828125	0.453125	1.046875	0.109375	0.140625	ICAM555_ROS488_VECad647_placa15__Plate_D_p00_0_E11f04d0.TIF	ICAM555_ROS488_VECad647_placa15__Plate_D_p00_0_E11f04d2.TIF	ICAM555_ROS488_VECad647_placa15__Plate_D_p00_0_E11f04d1.TIF	ICAM555_ROS488_VECad647_placa15__Plate_D_p00_0_E11f04d3.TIF	0	0	0	0	485	1	1536	1536	1536	1536	485	b'eLuCHPahG223DJLSiZx2iyuo+Wky2m4ZAnE02kYaCrE02h4bGvFkTKV4AlVTdgAjQBm3'	0.024555295705795288	0.05049882456660271	0.032666273415088654	0.012277646	0.00280549	0.0142498035	0.42852277	0.7154	0.44816118	0.04447842140992483	0.055525243282318115	0.050185774763425194	0.035999607	0.056109805
-1	-1	-1	-1	921.0	0.0	0.0	2.03125	0.0	0.9375	33.53125	0.84375	0.015625	0.015625	0.015625	3.96875	0.359375	0.96875	0.125	0.140625	ICAM555_ROS488_VECad647_placa15__Plate_D_p00_0_E11f05d0.TIF	ICAM555_ROS488_VECad647_placa15__Plate_D_p00_0_E11f05d2.TIF	ICAM555_ROS488_VECad647_placa15__Plate_D_p00_0_E11f05d1.TIF	ICAM555_ROS488_VECad647_placa15__Plate_D_p00_0_E11f05d3.TIF	0	0	0	0	486	1	1536	1536	1536	1536	486	b'eLuCHPahG223DJLSiZx2iyuo+Wk62m4ZAnE02kYaCrE02h4bGvFkTKV4AlVTdgAuZBm7'	0.034332942217588425	0.05049882456660271	0.04411058872938156	0.010610979	0.00561098	0.010610983	0.42852277	0.7154	0.44816118	0.04549173514048258	0.056107208132743835	0.05721021691958109	0.04494392	0.056109805
-1	-1	-1	-1	848.0	0.0	0.0	2.03125	0.0	0.9375	39.3125	0.859375	0.015625	0.015625	0.015625	3.890625	0.359375	0.96875	0.125	0.125	ICAM555_ROS488_VECad647_placa15__Plate_D_p00_0_E11f06d0.TIF	ICAM555_ROS488_VECad647_placa15__Plate_D_p00_0_E11f06d2.TIF	ICAM555_ROS488_VECad647_placa15__Plate_D_p00_0_E11f06d1.TIF	ICAM555_ROS488_VECad647_placa15__Plate_D_p00_0_E11f06d3.TIF	0	0	0	0	487	1	1536	1536	1536	1536	487	b'eLuCHPahG223DJLSiZx2iyuo+TnabhkKcTTaRhoKsTTaHhsa8WRMpXgCVVN2ADmIGb8='	0.034332942217588425	0.05049882456660271	0.043277256190776825	0.011444315	0.00561098	0.012277648	0.42852277	0.7154	0.44816118	0.04682828485965729	0.0565629651149114	0.05748450259367625	0.045777254	0.056109805
-1	-1	-1	-1	945.0	0.0	0.0	2.015625	0.0	0.921875	37.453125	0.828125	0.015625	0.015625	0.015625	3.859375	0.34375	0.953125	0.125	0.125	ICAM555_ROS488_VECad647_placa15__Plate_D_p00_0_E11f07d0.TIF	ICAM555_ROS488_VECad647_placa15__Plate_D_p00_0_E11f07d2.TIF	ICAM555_ROS488_VECad647_placa15__Plate_D_p00_0_E11f07d1.TIF	ICAM555_ROS488_VECad647_placa15__Plate_D_p00_0_E11f07d3.TIF	0	0	0	0	488	1	1536	1536	1536	1536	488	b'eLuCHPahG223DJLSiZx2iyuo+Wk+2m4ZAnE02kYaCrE02h4bGvFkTKV4AlVTdgBErBnD'	0.03516627475619316	0.04769333451986313	0.04941608011722565	0.01311098	0.00561098	0.014249802	0.42852277	0.7154	0.44816118	0.05052686731020609	0.0540940115849177	0.06564407547314961	0.050249413	0.053304315
-1	-1	-1	-1	872.0	0.0	0.0	2.015625	0.0	0.9375	37.390625	0.859375	0.015625	0.015625	0.015625	3.78125	0.390625	0.953125	0.109375	0.125	ICAM555_ROS488_VECad647_placa15__Plate_D_p00_0_E11f08d0.TIF	ICAM555_ROS488_VECad647_placa15__Plate_D_p00_0_E11f08d2.TIF	ICAM555_ROS488_VECad647_placa15__Plate_D_p00_0_E11f08d1.TIF	ICAM555_ROS488_VECad647_placa15__Plate_D_p00_0_E11f08d3.TIF	0	0	0	0	489	1	1536	1536	1536	1536	489	b'eLuCHPahG223DJLSiZx2iyuo+Wkx2m4ZAnE02kYaCrE02h4bGvFkTKV4AlVTdgBP0BnH'	0.03516627475619316	0.04769333451986313	0.053888238966464996	0.013110984	0.00561098	0.011444315	0.42852277	0.7154	0.44816118	0.04985588292280833	0.05229264497756958	0.06738893191019694	0.04661059	0.050498825
-1	-1	-1	-1	755.0	0.0	0.0	2.03125	0.0	0.9375	37.859375	0.84375	0.015625	0.0	0.0	3.890625	0.359375	0.953125	0.109375	0.125	ICAM555_ROS488_VECad647_placa15__Plate_D_p00_0_E11f09d0.TIF	ICAM555_ROS488_VECad647_placa15__Plate_D_p00_0_E11f09d2.TIF	ICAM555_ROS488_VECad647_placa15__Plate_D_p00_0_E11f09d1.TIF	ICAM555_ROS488_VECad647_placa15__Plate_D_p00_0_E11f09d3.TIF	0	0	0	0	490	1	1536	1536	1536	1536	490	b'eLuCHPahG223DJLSiZx2iyuk+Tnabhn8cTTaRhoKsTTaHhsa8WRMpXgCVVN2AFr0Gcs='	0.034332942217588425	0.05049882456660271	0.0449439212679863	0.011444315	0.00561098	0.011444308	0.42852277	0.7154	0.44816118	0.04711358745892843	0.056929548581441246	0.059074958165486656	0.04494392	0.056109805
-1	-1	-1	-1	737.0	0.0	0.0	2.046875	0.0	0.9375	35.875	0.84375	0.015625	0.015625	0.015625	3.390625	0.359375	0.984375	0.125	0.140625	ICAM555_ROS488_VECad647_placa15__Plate_D_p00_0_E11f10d0.TIF	ICAM555_ROS488_VECad647_placa15__Plate_D_p00_0_E11f10d2.TIF	ICAM555_ROS488_VECad647_placa15__Plate_D_p00_0_E11f10d1.TIF	ICAM555_ROS488_VECad647_placa15__Plate_D_p00_0_E11f10d3.TIF	0	0	0	0	491	1	1536	1536	1536	1536	491	b'eLuCHPahG223DJLSiZx2iyuw+Wk4OgQxFOJotI00FGJptD02NOLJmErxBKqm7AAB2Bmr'	0.024555295705795288	0.05049882456660271	0.032666273415088654	0.013110984	0.00561098	0.015083138	0.42852277	0.7154	0.44816118	0.04198167224725088	0.05546295642852783	0.050939018527666725	0.03963843	0.053304315
-1	-1	-1	-1	483.0	0.0	0.0	2.03125	0.0	0.9375	27.703125	0.828125	0.015625	0.015625	0.015625	2.546875	0.34375	0.984375	0.140625	0.15625	ICAM555_ROS488_VECad647_placa15__Plate_D_p00_0_E11f11d0.TIF	ICAM555_ROS488_VECad647_placa15__Plate_D_p00_0_E11f11d2.TIF	ICAM555_ROS488_VECad647_placa15__Plate_D_p00_0_E11f11d1.TIF	ICAM555_ROS488_VECad647_placa15__Plate_D_p00_0_E11f11d3.TIF	0	0	0	0	492	1	1536	1536	1536	1536	492	b'eLuCHPahG223DJLSiZx2iyuw+WloONpuGQJxNNpGGgqxNNoeGxrxZEyleAJVU3YADPwZrw=='	0.024555295705795288	0.05610980466008186	0.03349960595369339	0.011444313	0.00561098	0.015083136	0.42852277	0.7154	0.44816118	0.04423908392588297	0.06375172734260559	0.05595290164152781	0.035166275	0.061720785
-1	-1	-1	-1	1195.0	0.0	0.0	2.015625	0.0	0.9375	31.59375	0.859375	0.015625	0.0	0.015625	4.5	0.421875	0.984375	0.125	0.140625	ICAM555_ROS488_VECad647_placa15__Plate_D_p00_0_F02f00d0.TIF	ICAM555_ROS488_VECad647_placa15__Plate_D_p00_0_F02f00d2.TIF	ICAM555_ROS488_VECad647_placa15__Plate_D_p00_0_F02f00d1.TIF	ICAM555_ROS488_VECad647_placa15__Plate_D_p00_0_F02f00d3.TIF	0	0	0	0	493	1	1536	1536	1536	1536	493	b'eLuCHPahG223DJLSiZx2i9voEMRQiaPRNtJQiKXR9tjQiCdjKsUTqJqyAwAB5Bmr'	0.023721961304545403	0.04769333451986313	0.05472157150506973	0.004472157	0.00280549	0.010610975	0.42852277	0.7154	0.44816118	0.028364439805348713	0.05196090042591095	0.06887612243493398	0.028194118	0.053304315
-1	-1	-1	-1	1227.0	0.0	0.0	2.0625	0.0	1.015625	40.96875	0.859375	0.015625	0.015625	0.015625	4.46875	0.34375	0.953125	0.125	0.15625	ICAM555_ROS488_VECad647_placa15__Plate_D_p00_0_F02f01d0.TIF	ICAM555_ROS488_VECad647_placa15__Plate_D_p00_0_F02f01d2.TIF	ICAM555_ROS488_VECad647_placa15__Plate_D_p00_0_F02f01d1.TIF	ICAM555_ROS488_VECad647_placa15__Plate_D_p00_0_F02f01d3.TIF	0	0	0	0	494	1	1536	1536	1536	1536	494	b'eLuCHPahG223DJLSiZx2ixsoqxiOtluGQByNtpGGQiyNtseGRjwZUymeQNWUHQANCBmv'	0.023721961304545403	0.04769333451986313	0.05472157150506973	0.004472157	0.00280549	0.010610975	0.42852277	0.7154	0.44816118	0.02783265958229701	0.05121240516503652	0.06762543817361195	0.028194118	0.050498825
-1	-1	-1	-1	899.0	0.0	0.0	2.015625	0.0	0.921875	37.234375	0.859375	0.015625	0.015625	0.015625	4.3125	0.359375	0.96875	0.125	0.1875	ICAM555_ROS488_VECad647_placa15__Plate_D_p00_0_F02f02d0.TIF	ICAM555_ROS488_VECad647_placa15__Plate_D_p00_0_F02f02d2.TIF	ICAM555_ROS488_VECad647_placa15__Plate_D_p00_0_F02f02d1.TIF	ICAM555_ROS488_VECad647_placa15__Plate_D_p00_0_F02f02d3.TIF	0	0	0	0	495	1	1536	1536	1536	1536	495	b'eLuCHPahG223DJLSiZx2ixsoqxiNtluGQByNtpGGQiyNtseGRjwZUymeQNWUHQAYLBmz'	0.023721961304545403	0.04769333451986313	0.053888238966464996	0.0036388226	0.00280549	0.009777643	0.42852277	0.7154	0.44816118	0.02697843313217163	0.050460025668144226	0.0647105723619461	0.024555296	0.050498825
-1	-1	-1	-1	871.0	0.0	0.0	2.0625	0.0	0.921875	41.015625	0.84375	0.0	0.0	0.015625	4.40625	0.359375	1.015625	0.125	0.140625	ICAM555_ROS488_VECad647_placa15__Plate_D_p00_0_F02f03d0.TIF	ICAM555_ROS488_VECad647_placa15__Plate_D_p00_0_F02f03d2.TIF	ICAM555_ROS488_VECad647_placa15__Plate_D_p00_0_F02f03d1.TIF	ICAM555_ROS488_VECad647_placa15__Plate_D_p00_0_F02f03d3.TIF	0	0	0	0	496	1	1536	1536	1536	1536	496	b'eLuCHPahG223DJLSiZx2ixskq4y2WwZ/HI22kYZCLI22x4ZGPBlTKZ5A1ZQdACNQGbc='	0.023721961304545403	0.04769333451986313	0.053888238966464996	0.004472157	0.00280549	0.010610983	0.42852277	0.7154	0.44816118	0.027419187128543854	0.052571386098861694	0.06541364391644795	0.028194118	0.053304315
-1	-1	-1	-1	799.0	0.0	0.0	2.046875	0.0	0.9375	43.15625	0.859375	0.015625	0.015625	0.03125	4.375	0.359375	0.96875	0.125	0.140625	ICAM555_ROS488_VECad647_placa15__Plate_D_p00_0_F02f04d0.TIF	ICAM555_ROS488_VECad647_placa15__Plate_D_p00_0_F02f04d2.TIF	ICAM555_ROS488_VECad647_placa15__Plate_D_p00_0_F02f04d1.TIF	ICAM555_ROS488_VECad647_placa15__Plate_D_p00_0_F02f04d3.TIF	0	0	0	0	497	1	1536	1536	1536	1536	497	b'eLuCHPahG223DJLSiZx2ixsoq5iMtluGQByNtpGGQiyNtseGRjwZUymeQNWUHQAudBm7'	0.028194118291139603	0.05610980466008186	0.05555490404367447	0.0036388189	0.0056109764	0.00977765	0.42852277	0.7154	0.44816118	0.03075520197550456	0.06096679468949636	0.06779911120732625	0.029860787	0.061720785
-1	-1	-1	-1	1038.0	0.0	0.0	2.046875	0.0	0.9375	42.828125	0.859375	0.015625	0.015625	0.015625	4.4375	0.359375	1.0	0.109375	0.109375	ICAM555_ROS488_VECad647_placa15__Plate_D_p00_0_F02f05d0.TIF	ICAM555_ROS488_VECad647_placa15__Plate_D_p00_0_F02f05d2.TIF	ICAM555_ROS488_VECad647_placa15__Plate_D_p00_0_F02f05d1.TIF	ICAM555_ROS488_VECad647_placa15__Plate_D_p00_0_F02f05d3.TIF	0	0	0	0	498	1	1536	1536	1536	1536	498	b'eLuCHPahG223DJLSiZx2ixsoq5iOtluGQByNtpGGQiyNtseGRjwZUymeQNWUHQA5mBm/'	0.028194118291139603	0.05049882456660271	0.06616587936878204	0.004472155	0.00280549	0.010610983	0.42852277	0.7154	0.44816118	0.03171247988939285	0.05363659063975016	0.07951304813226064	0.029860787	0.053304315
-1	-1	-1	-1	1048.0	0.0	0.0	2.078125	0.0	0.921875	39.25	0.859375	0.015625	0.015625	0.015625	4.453125	0.34375	0.984375	0.125	0.140625	ICAM555_ROS488_VECad647_placa15__Plate_D_p00_0_F02f06d0.TIF	ICAM555_ROS488_VECad647_placa15__Plate_D_p00_0_F02f06d2.TIF	ICAM555_ROS488_VECad647_placa15__Plate_D_p00_0_F02f06d1.TIF	ICAM555_ROS488_VECad647_placa15__Plate_D_p00_0_F02f06d3.TIF	0	0	0	0	499	1	1536	1536	1536	1536	499	b'eLuCHPahG223DJLSiZx2ixsoq4y2W4ZCHI22kYZCLI22x4ZGPBlTKZ5A1ZQdAES8GcM='	0.024555295705795288	0.053304314613342285	0.05555490404367447	0.004472157	0.00280549	0.00977765	0.42852277	0.7154	0.44816118	0.029315767188866932	0.05622418721516927	0.06778623660405476	0.029027453	0.056109805
-1	-1	-1	-1	1343.0	0.0	0.0	2.0	0.0	0.921875	40.171875	0.9375	0.015625	0.015625	0.015625	4.25	0.34375	0.953125	0.109375	0.140625	ICAM555_ROS488_VECad647_placa15__Plate_D_p00_0_F02f07d0.TIF	ICAM555_ROS488_VECad647_placa15__Plate_D_p00_0_F02f07d2.TIF	ICAM555_ROS488_VECad647_placa15__Plate_D_p00_0_F02f07d1.TIF	ICAM555_ROS488_VECad647_placa15__Plate_D_p00_0_F02f07d3.TIF	0	0	0	0	500	1	1536	1536	1536	1536	500	b'eLuCHPahG223DJLSiZx2ixsoq5iPtluGQByNtpGGQiyNtseGRjwZUymeQNWUHQBP4BnH'	0.024555295705795288	0.04769333451986313	0.053888238966464996	0.004472157	0.00280549	0.011444315	0.42852277	0.7154	0.44816118	0.029304114480813343	0.05059582491715749	0.06917844712734222	0.028194118	0.050498825
-1	-1	-1	-1	1483.0	0.0	0.0	2.0625	0.0	0.90625	39.3125	0.859375	0.015625	0.0	0.015625	4.3125	0.34375	0.96875	0.125	0.125	ICAM555_ROS488_VECad647_placa15__Plate_D_p00_0_F02f08d0.TIF	ICAM555_ROS488_VECad647_placa15__Plate_D_p00_0_F02f08d2.TIF	ICAM555_ROS488_VECad647_placa15__Plate_D_p00_0_F02f08d1.TIF	ICAM555_ROS488_VECad647_placa15__Plate_D_p00_0_F02f08d3.TIF	0	0	0	0	501	1	1536	1536	1536	1536	501	b'eLuCHPahG223DJLSiZx2ixsoq1iMtluGQByNtpGGQiyNtseGRjwZUymeQNWUHQBbBBnL'	0.023721961304545403	0.05049882456660271	0.05472157150506973	0.004472157	0.00280549	0.011444315	0.42852277	0.7154	0.44816118	0.0284854918718338	0.05298699935277303	0.07090575496355693	0.028194118	0.053304315
-1	-1	-1	-1	1281.0	0.0	0.0	2.09375	0.0	0.9375	39.59375	0.859375	0.015625	0.0	0.015625	4.421875	0.34375	0.96875	0.125	0.140625	ICAM555_ROS488_VECad647_placa15__Plate_D_p00_0_F02f09d0.TIF	ICAM555_ROS488_VECad647_placa15__Plate_D_p00_0_F02f09d2.TIF	ICAM555_ROS488_VECad647_placa15__Plate_D_p00_0_F02f09d1.TIF	ICAM555_ROS488_VECad647_placa15__Plate_D_p00_0_F02f09d3.TIF	0	0	0	0	502	1	1536	1536	1536	1536	502	b'eLuCHPahG223DJLSiZx2ixsoq1iOtluGQByNtpGGQiyNtseGRjwZUymeQNWUHQBmKBnP'	0.024555295705795288	0.04769333451986313	0.05472157150506973	0.0036388226	0.00280549	0.010610975	0.42852277	0.7154	0.44816118	0.028902560472488403	0.05238507688045502	0.06877658764521281	0.028194118	0.053304315
-1	-1	-1	-1	1234.0	0.0	0.0	2.046875	0.0	0.921875	37.65625	0.859375	0.015625	0.015625	0.015625	4.5	0.34375	1.03125	0.125	0.125	ICAM555_ROS488_VECad647_placa15__Plate_D_p00_0_F02f10d0.TIF	ICAM555_ROS488_VECad647_placa15__Plate_D_p00_0_F02f10d2.TIF	ICAM555_ROS488_VECad647_placa15__Plate_D_p00_0_F02f10d1.TIF	ICAM555_ROS488_VECad647_placa15__Plate_D_p00_0_F02f10d3.TIF	0	0	0	0	503	1	1536	1536	1536	1536	503	b'eLuCHPahG223DJLSiZx2ixswqxiODkEMhTgabSMNhVgabY8NjXgyplI8gaopOwANDBmv'	0.023721961304545403	0.04769333451986313	0.053888238966464996	0.004472157	0.00280549	0.010610983	0.42852277	0.7154	0.44816118	0.027535816033681233	0.0520204504330953	0.06608516971270244	0.028194118	0.053304315
-1	-1	-1	-1	887.0	0.0	0.0	2.03125	0.0	0.921875	38.234375	0.859375	0.015625	0.015625	0.015625	4.359375	0.359375	0.984375	0.125	0.125	ICAM555_ROS488_VECad647_placa15__Plate_D_p00_0_F02f11d0.TIF	ICAM555_ROS488_VECad647_placa15__Plate_D_p00_0_F02f11d2.TIF	ICAM555_ROS488_VECad647_placa15__Plate_D_p00_0_F02f11d1.TIF	ICAM555_ROS488_VECad647_placa15__Plate_D_p00_0_F02f11d3.TIF	0	0	0	0	504	1	1536	1536	1536	1536	504	b'eLuCHPahG223DJLSiZx2ixswqxgajrZbhkAcjbaRhkIsjbbHhkY8GVMpnkDVlB0AGDAZsw=='	0.023721961304545403	0.05049882456660271	0.05024941265583038	0.0036388226	0.00561098	0.00977765	0.42852277	0.7154	0.44816118	0.02781692147254944	0.05435777703921	0.06266509493192036	0.028194118	0.053304315
-1	-1	-1	-1	716.0	0.0	0.0	1.984375	0.0	0.9375	39.078125	0.859375	0.015625	0.015625	0.015625	3.90625	0.359375	0.96875	0.125	0.140625	ICAM555_ROS488_VECad647_placa15__Plate_D_p00_0_F03f00d0.TIF	ICAM555_ROS488_VECad647_placa15__Plate_D_p00_0_F03f00d2.TIF	ICAM555_ROS488_VECad647_placa15__Plate_D_p00_0_F03f00d1.TIF	ICAM555_ROS488_VECad647_placa15__Plate_D_p00_0_F03f00d3.TIF	0	0	0	0	505	1	1536	1536	1536	1536	505	b'eLuCHPahG223DJLSiZx2ixuo3TI6BDEU4mi0jTQUYmm0PTY04smYSvEEqqbsAA0UGa8='	0.03349960595369339	0.05049882456660271	0.043277256190776825	0.0097776465	0.00280549	0.011444308	0.42852277	0.7154	0.44816118	0.04357900222142538	0.053887322545051575	0.05631872514883677	0.0413051	0.053304315
-1	-1	-1	-1	859.0	0.0	0.0	2.0	0.0	0.921875	39.578125	0.84375	0.015625	0.015625	0.015625	3.953125	0.34375	0.953125	0.125	0.140625	ICAM555_ROS488_VECad647_placa15__Plate_D_p00_0_F03f01d0.TIF	ICAM555_ROS488_VECad647_placa15__Plate_D_p00_0_F03f01d2.TIF	ICAM555_ROS488_VECad647_placa15__Plate_D_p00_0_F03f01d1.TIF	ICAM555_ROS488_VECad647_placa15__Plate_D_p00_0_F03f01d3.TIF	0	0	0	0	506	1	1536	1536	1536	1536	506	b'eLuCHPahG223DJLSiZx2ixuo3WI42m4ZAnE02kYaCrE02h4bGvFkTKV4AlVTdgAYOBmz'	0.034332942217588425	0.05049882456660271	0.04858274757862091	0.008944314	0.00561098	0.010610983	0.42852277	0.7154	0.44816118	0.04493763546148936	0.053979565699895225	0.0610168973604838	0.0413051	0.053304315
-1	-1	-1	-1	554.0	0.0	0.0	2.0625	0.0	0.921875	36.59375	0.875	0.015625	0.0	0.015625	3.578125	0.375	0.984375	0.125	0.125	ICAM555_ROS488_VECad647_placa15__Plate_D_p00_0_F03f02d0.TIF	ICAM555_ROS488_VECad647_placa15__Plate_D_p00_0_F03f02d2.TIF	ICAM555_ROS488_VECad647_placa15__Plate_D_p00_0_F03f02d1.TIF	ICAM555_ROS488_VECad647_placa15__Plate_D_p00_0_F03f02d3.TIF	0	0	0	0	507	1	1536	1536	1536	1536	507	b'eLuCHPahG223DJLSiZx2ixuo3WI02m4ZAnE02kYaCrE02h4bGvFkTKV4AlVTdgAjXBm3'	0.029860787093639374	0.05049882456660271	0.043277256190776825	0.013110984	0.00280549	0.015916474	0.42852277	0.7154	0.44816118	0.04638422032197317	0.054402763644854225	0.06367363035678864	0.04494392	0.053304315
-1	-1	-1	-1	580.0	0.0	0.0	2.015625	0.0	0.9375	40.90625	0.84375	0.015625	0.0	0.015625	3.796875	0.375	0.953125	0.109375	0.125	ICAM555_ROS488_VECad647_placa15__Plate_D_p00_0_F03f03d0.TIF	ICAM555_ROS488_VECad647_placa15__Plate_D_p00_0_F03f03d2.TIF	ICAM555_ROS488_VECad647_placa15__Plate_D_p00_0_F03f03d1.TIF	ICAM555_ROS488_VECad647_placa15__Plate_D_p00_0_F03f03d3.TIF	0	0	0	0	508	1	1536	1536	1536	1536	508	b'eLuCHPahG223DJLSiZx2ixuo3WI82m4ZAnE02kYaCrE02h4bGvFkTKV4AlVTdgAugBm7'	0.029860787093639374	0.04769333451986313	0.03963842988014221	0.011444315	0.00561098	0.015916474	0.42852277	0.7154	0.44816118	0.04370527466138204	0.05278502404689789	0.05994040767351786	0.0413051	0.053304315
-1	-1	-1	-1	473.0	0.0	0.0	2.0	0.0	0.9375	37.8125	0.84375	0.015625	0.015625	0.015625	3.234375	0.359375	1.0625	0.125	0.125	ICAM555_ROS488_VECad647_placa15__Plate_D_p00_0_F03f04d0.TIF	ICAM555_ROS488_VECad647_placa15__Plate_D_p00_0_F03f04d2.TIF	ICAM555_ROS488_VECad647_placa15__Plate_D_p00_0_F03f04d1.TIF	ICAM555_ROS488_VECad647_placa15__Plate_D_p00_0_F03f04d3.TIF	0	0	0	0	509	1	1536	1536	1536	1536	509	b'eLuCHPahG223DJLSiZx2ixuo3WIy2m4ZAnE02kYaCrE02h4bGvFkTKV4AlVTdgA5pBm/'	0.029027452692389488	0.053304314613342285	0.038805097341537476	0.010610983	0.00280549	0.016749807	0.42852277	0.7154	0.44816118	0.0422880748907725	0.05693159500757853	0.059902588526407875	0.03963843	0.056109805
-1	-1	-1	-1	643.0	0.0	0.0	2.046875	0.0	0.9375	35.796875	0.859375	0.015625	0.015625	0.015625	3.75	0.359375	0.953125	0.109375	0.140625	ICAM555_ROS488_VECad647_placa15__Plate_D_p00_0_F03f05d0.TIF	ICAM555_ROS488_VECad647_placa15__Plate_D_p00_0_F03f05d2.TIF	ICAM555_ROS488_VECad647_placa15__Plate_D_p00_0_F03f05d1.TIF	ICAM555_ROS488_VECad647_placa15__Plate_D_p00_0_F03f05d3.TIF	0	0	0	0	510	1	1536	1536	1536	1536	510	b'eLuCHPahG223DJLSiZx2ixuo3WI62m4ZAnE02kYaCrE02h4bGvFkTKV4AlVTdgBEyBnD'	0.029860787093639374	0.04769333451986313	0.043277256190776825	0.010610975	0.00280549	0.014249802	0.42852277	0.7154	0.44816118	0.04129870980978012	0.05326814452807108	0.05823889374732971	0.040471762	0.053304315
-1	-1	-1	-1	778.0	0.0	0.0	2.046875	0.0	0.953125	40.0625	0.875	0.015625	0.015625	0.015625	4.0625	0.359375	0.96875	0.125	0.125	ICAM555_ROS488_VECad647_placa15__Plate_D_p00_0_F03f06d0.TIF	ICAM555_ROS488_VECad647_placa15__Plate_D_p00_0_F03f06d2.TIF	ICAM555_ROS488_VECad647_placa15__Plate_D_p00_0_F03f06d1.TIF	ICAM555_ROS488_VECad647_placa15__Plate_D_p00_0_F03f06d3.TIF	0	0	0	0	511	1	1536	1536	1536	1536	511	b'eLuCHPahG223DJLSiZx2i9tou2WoxNFoG2koxNJoe2xoxJMxleIJVE3ZAQBP7BnH'	0.0359996072947979	0.053304314613342285	0.04858274757862091	0.0097776465	0.00280549	0.010610975	0.42852277	0.7154	0.44816118	0.04684815307458242	0.05871830383936564	0.058693369229634605	0.045777254	0.058915295
-1	-1	-1	-1	827.0	0.0	0.0	2.09375	0.0	0.9375	43.375	0.84375	0.015625	0.0	0.015625	4.046875	0.359375	0.953125	0.125	0.125	ICAM555_ROS488_VECad647_placa15__Plate_D_p00_0_F03f07d0.TIF	ICAM555_ROS488_VECad647_placa15__Plate_D_p00_0_F03f07d2.TIF	ICAM555_ROS488_VECad647_placa15__Plate_D_p00_0_F03f07d1.TIF	ICAM555_ROS488_VECad647_placa15__Plate_D_p00_0_F03f07d3.TIF	0	0	0	0	512	1	1536	1536	1536	1536	512	b'eLuCHPahG223DJLSiZx2ixuo3WI+2m4ZAnE02kYaCrE02h4bGvFkTKV4AlVTdgBbEBnL'	0.0359996072947979	0.05049882456660271	0.0449439212679863	0.010610979	0.00561098	0.010610983	0.42852277	0.7154	0.44816118	0.04743532836437225	0.05573155482610067	0.059099564949671425	0.045777254	0.056109805
-1	-1	-1	-1	829.0	0.0	0.0	2.015625	0.0	0.9375	37.40625	0.84375	0.015625	0.015625	0.015625	4.0	0.34375	0.96875	0.125	0.125	ICAM555_ROS488_VECad647_placa15__Plate_D_p00_0_F03f08d0.TIF	ICAM555_ROS488_VECad647_placa15__Plate_D_p00_0_F03f08d2.TIF	ICAM555_ROS488_VECad647_placa15__Plate_D_p00_0_F03f08d1.TIF	ICAM555_ROS488_VECad647_placa15__Plate_D_p00_0_F03f08d3.TIF	0	0	0	0	513	1	1536	1536	1536	1536	513	b'eLuCHPahG223DJLSiZx2ixuo3WIx2m4ZAnE02kYaCrE02h4bGvFkTKV4AlVTdgBmNBnP'	0.03516627475619316	0.05049882456660271	0.04941608011722565	0.0097776465	0.00561098	0.011444315	0.42852277	0.7154	0.44816118	0.04673182467619578	0.05536757409572601	0.06358260413010915	0.04494392	0.053304315
-1	-1	-1	-1	884.0	0.0	0.0	2.0	0.0	0.921875	41.171875	0.859375	0.015625	0.015625	0.015625	4.0625	0.34375	0.96875	0.125	0.125	ICAM555_ROS488_VECad647_placa15__Plate_D_p00_0_F03f09d0.TIF	ICAM555_ROS488_VECad647_placa15__Plate_D_p00_0_F03f09d2.TIF	ICAM555_ROS488_VECad647_placa15__Plate_D_p00_0_F03f09d1.TIF	ICAM555_ROS488_VECad647_placa15__Plate_D_p00_0_F03f09d3.TIF	0	0	0	0	514	1	1536	1536	1536	1536	514	b'eLuCHPahG223DJLSiZx2ixuo3WI52m4ZAnE02kYaCrE02h4bGvFkTKV4AlVTdgBxWBnT'	0.03516627475619316	0.053304314613342285	0.05472157150506973	0.0069721565	0.00561098	0.009777643	0.42852277	0.7154	0.44816118	0.04356008768081665	0.05942643682161967	0.06532697379589081	0.0413051	0.058915295
-1	-1	-1	-1	886.0	0.0	0.0	2.046875	0.0	0.9375	38.671875	0.859375	0.015625	0.015625	0.015625	4.03125	0.34375	0.96875	0.125	0.140625	ICAM555_ROS488_VECad647_placa15__Plate_D_p00_0_F03f10d0.TIF	ICAM555_ROS488_VECad647_placa15__Plate_D_p00_0_F03f10d2.TIF	ICAM555_ROS488_VECad647_placa15__Plate_D_p00_0_F03f10d1.TIF	ICAM555_ROS488_VECad647_placa15__Plate_D_p00_0_F03f10d3.TIF	0	0	0	0	515	1	1536	1536	1536	1536	515	b'eLuCHPahG223DJLSiZx2ixuw3WI4OgQxFOJotI00FGJptD02NOLJmErxBKqm7AAYPBmz'	0.03349960595369339	0.04769333451986313	0.04941608011722565	0.006138824	0.00561098	0.00977765	0.42852277	0.7154	0.44816118	0.040383026003837585	0.053695340951283775	0.060520013173421226	0.03963843	0.053304315
-1	-1	-1	-1	555.0	0.0	0.0	2.015625	0.0	0.9375	38.921875	0.859375	0.015625	0.015625	0.015625	3.578125	0.40625	0.953125	0.125	0.125	ICAM555_ROS488_VECad647_placa15__Plate_D_p00_0_F03f11d0.TIF	ICAM555_ROS488_VECad647_placa15__Plate_D_p00_0_F03f11d2.TIF	ICAM555_ROS488_VECad647_placa15__Plate_D_p00_0_F03f11d1.TIF	ICAM555_ROS488_VECad647_placa15__Plate_D_p00_0_F03f11d3.TIF	0	0	0	0	516	1	1536	1536	1536	1536	516	b'eLuCHPahG223DJLSiZx2ixuw3WJoONpuGQJxNNpGGgqxNNoeGxrxZEyleAJVU3YAI2AZtw=='	0.029860787093639374	0.05610980466008186	0.043277256190776825	0.011444312	0.00561098	0.014249802	0.42852277	0.7154	0.44816118	0.04427419106165568	0.06147770086924235	0.05826127529144287	0.0413051	0.061720785
-1	-1	-1	-1	933.0	0.0	0.0	2.046875	0.0	0.9375	41.859375	0.84375	0.015625	0.015625	0.015625	4.171875	0.328125	0.96875	0.125	0.125	ICAM555_ROS488_VECad647_placa15__Plate_D_p00_0_F04f00d0.TIF	ICAM555_ROS488_VECad647_placa15__Plate_D_p00_0_F04f00d2.TIF	ICAM555_ROS488_VECad647_placa15__Plate_D_p00_0_F04f00d1.TIF	ICAM555_ROS488_VECad647_placa15__Plate_D_p00_0_F04f00d3.TIF	0	0	0	0	517	1	1536	1536	1536	1536	517	b'eLuCHPahG223DJLSiZx2i5uByegQxNCIo9E20lCIpdH22NCIJ2MqxROomrIDABhEGbM='	0.0359996072947979	0.05049882456660271	0.05555490404367447	0.010610979	0.00280549	0.01227764	0.42852277	0.7154	0.44816118	0.04814229905605316	0.05380512773990631	0.07094375789165497	0.045777254	0.053304315
-1	-1	-1	-1	891.0	0.0	0.0	2.046875	0.0	0.9375	38.671875	0.84375	0.015625	0.015625	0.015625	4.109375	0.328125	0.96875	0.125	0.140625	ICAM555_ROS488_VECad647_placa15__Plate_D_p00_0_F04f01d0.TIF	ICAM555_ROS488_VECad647_placa15__Plate_D_p00_0_F04f01d2.TIF	ICAM555_ROS488_VECad647_placa15__Plate_D_p00_0_F04f01d1.TIF	ICAM555_ROS488_VECad647_placa15__Plate_D_p00_0_F04f01d3.TIF	0	0	0	0	518	1	1536	1536	1536	1536	518	b'eLuCHPahG223DJLSiZx2i5uBSZqB4Wi7ZQjE0WgbaSjE0mh7bGjEkzGV4glUTdkBACNoGbc='	0.03516627475619316	0.04769333451986313	0.05555490404367447	0.010610979	0.00561098	0.012277648	0.42852277	0.7154	0.44816118	0.046688432494799294	0.053621639808019005	0.07128855586051941	0.045777254	0.053304315
-1	-1	-1	-1	668.0	0.0	0.0	2.078125	0.0	0.9375	39.53125	0.84375	0.015625	0.015625	0.015625	3.734375	0.453125	0.984375	0.125	0.125	ICAM555_ROS488_VECad647_placa15__Plate_D_p00_0_F04f02d0.TIF	ICAM555_ROS488_VECad647_placa15__Plate_D_p00_0_F04f02d2.TIF	ICAM555_ROS488_VECad647_placa15__Plate_D_p00_0_F04f02d1.TIF	ICAM555_ROS488_VECad647_placa15__Plate_D_p00_0_F04f02d3.TIF	0	0	0	0	519	1	1536	1536	1536	1536	519	b'eLuCHPahG223DJLSiZx2i5uBSZqB0Wi7ZQjE0WgbaSjE0mh7bGjEkzGV4glUTdkBAC6MGbs='	0.034332942217588425	0.05049882456660271	0.05024941265583038	0.013110984	0.00561098	0.016749807	0.42852277	0.7154	0.44816118	0.04968521495660146	0.05574329694112142	0.07128813862800598	0.04661059	0.056109805
-1	-1	-1	-1	666.0	0.0	0.0	2.03125	0.0	0.9375	39.109375	0.859375	0.015625	0.015625	0.015625	3.625	0.390625	0.96875	0.125	0.125	ICAM555_ROS488_VECad647_placa15__Plate_D_p00_0_F04f03d0.TIF	ICAM555_ROS488_VECad647_placa15__Plate_D_p00_0_F04f03d2.TIF	ICAM555_ROS488_VECad647_placa15__Plate_D_p00_0_F04f03d1.TIF	ICAM555_ROS488_VECad647_placa15__Plate_D_p00_0_F04f03d3.TIF	0	0	0	0	520	1	1536	1536	1536	1536	520	b'eLuCHPahG223DJLSiZx2i5uBCSirjLZbBn8cjbaRhkIsjbbHhkY8GVMpnkDVlB0AObAZvw=='	0.029860787093639374	0.05049882456660271	0.0449439212679863	0.016749803	0.00561098	0.020388633	0.42852277	0.7154	0.44816118	0.04973916709423065	0.05688329537709554	0.06976154446601868	0.04661059	0.056109805
-1	-1	-1	-1	636.0	0.0	0.0	2.015625	0.0	0.9375	34.85937499999818	0.84375	0.015625	0.015625	0.015625	3.3125	0.34375	1.0	0.125	0.125	ICAM555_ROS488_VECad647_placa15__Plate_D_p00_0_F04f04d0.TIF	ICAM555_ROS488_VECad647_placa15__Plate_D_p00_0_F04f04d2.TIF	ICAM555_ROS488_VECad647_placa15__Plate_D_p00_0_F04f04d1.TIF	ICAM555_ROS488_VECad647_placa15__Plate_D_p00_0_F04f04d3.TIF	0	0	0	0	521	1	1536	1536	1536	1536	521	b'eLuCHPahG223DJLSiZx2i5uBSZqByWi7ZQjE0WgbaSjE0mh7bGjEkzGV4glUTdkBAETUGcM='	0.029860787093639374	0.05891529470682144	0.04411058872938156	0.012277646	0.0056109764	0.016749807	0.42852277	0.7154	0.44816118	0.04685978094736735	0.0629344383875529	0.06522258619467418	0.0413051	0.061720785
-1	-1	-1	-1	920.0	0.0	0.0	2.0625	0.0	0.9375	34.21875	0.875	0.015625	0.015625	0.015625	4.1875	0.34375	0.96875	0.125	0.125	ICAM555_ROS488_VECad647_placa15__Plate_D_p00_0_F04f05d0.TIF	ICAM555_ROS488_VECad647_placa15__Plate_D_p00_0_F04f05d2.TIF	ICAM555_ROS488_VECad647_placa15__Plate_D_p00_0_F04f05d1.TIF	ICAM555_ROS488_VECad647_placa15__Plate_D_p00_0_F04f05d3.TIF	0	0	0	0	522	1	1536	1536	1536	1536	522	b'eLuCHPahG223DJLSiZx2i5uBSZqB6Wi7ZQjE0WgbaSjE0mh7bGjEkzGV4glUTdkBAE/4Gcc='	0.034332942217588425	0.05049882456660271	0.05024941265583038	0.0097776465	0.00280549	0.011444315	0.42852277	0.7154	0.44816118	0.04482667644818624	0.05366437633832296	0.06776485840479533	0.04494392	0.053304315
-1	-1	-1	-1	984.0	0.0	0.0	2.03125	0.0	0.9375	45.046875	0.859375	0.015625	0.015625	0.015625	4.015625	0.34375	0.96875	0.109375	0.125	ICAM555_ROS488_VECad647_placa15__Plate_D_p00_0_F04f06d0.TIF	ICAM555_ROS488_VECad647_placa15__Plate_D_p00_0_F04f06d2.TIF	ICAM555_ROS488_VECad647_placa15__Plate_D_p00_0_F04f06d1.TIF	ICAM555_ROS488_VECad647_placa15__Plate_D_p00_0_F04f06d3.TIF	0	0	0	0	523	1	1536	1536	1536	1536	523	b'eLuCHPahG223DJLSiZx2i5uByWi7ZWjE0WgbaSjE0mh7bGjEkzGV4glUTdkBAFscGcs='	0.03963842988014221	0.053304314613342285	0.06002706289291382	0.00977765	0.00561098	0.015083134	0.42852277	0.7154	0.44816118	0.05001687010129293	0.05850889285405477	0.07855826119581859	0.050249413	0.058915295
-1	-1	-1	-1	1080.0	0.0	0.0	2.0625	0.0	0.9375	38.17187499999818	0.84375	0.015625	0.015625	0.015625	4.203125	0.359375	0.953125	0.125	0.125	ICAM555_ROS488_VECad647_placa15__Plate_D_p00_0_F04f07d0.TIF	ICAM555_ROS488_VECad647_placa15__Plate_D_p00_0_F04f07d2.TIF	ICAM555_ROS488_VECad647_placa15__Plate_D_p00_0_F04f07d1.TIF	ICAM555_ROS488_VECad647_placa15__Plate_D_p00_0_F04f07d3.TIF	0	0	0	0	524	1	1536	1536	1536	1536	524	b'eLuCHPahG223DJLSiZx2i5uBSZqB+Wi7ZQjE0WgbaSjE0mh7bGjEkzGV4glUTdkBAGZAGc8='	0.04047176241874695	0.04769333451986313	0.060860395431518555	0.010610983	0.00280549	0.012277648	0.42852277	0.7154	0.44816118	0.05248356362183889	0.05247549215952555	0.07654091715812683	0.051082745	0.050498825
-1	-1	-1	-1	1075.0	0.0	0.0	2.0625	0.0	0.9375	39.09375	0.875	0.015625	0.015625	0.015625	4.328125	0.34375	1.015625	0.171875	0.125	ICAM555_ROS488_VECad647_placa15__Plate_D_p00_0_F04f08d0.TIF	ICAM555_ROS488_VECad647_placa15__Plate_D_p00_0_F04f08d2.TIF	ICAM555_ROS488_VECad647_placa15__Plate_D_p00_0_F04f08d1.TIF	ICAM555_ROS488_VECad647_placa15__Plate_D_p00_0_F04f08d3.TIF	0	0	0	0	525	1	1536	1536	1536	1536	525	b'eLuCHPahG223DJLSiZx2i5uBSZqBxWi7ZQjE0WgbaSjE0mh7bGjEkzGV4glUTdkBAHFkGdM='	0.04047176241874695	0.05049882456660271	0.060860395431518555	0.010610983	0.00561098	0.010610983	0.42852277	0.7154	0.44816118	0.051739310224850975	0.05673769613107046	0.07655733327070872	0.051082745	0.056109805
-1	-1	-1	-1	1051.0	0.0	0.0	2.078125	0.0	0.9375	42.390625	0.84375	0.015625	0.015625	0.015625	4.296875	0.359375	0.96875	0.125	0.125	ICAM555_ROS488_VECad647_placa15__Plate_D_p00_0_F04f09d0.TIF	ICAM555_ROS488_VECad647_placa15__Plate_D_p00_0_F04f09d2.TIF	ICAM555_ROS488_VECad647_placa15__Plate_D_p00_0_F04f09d1.TIF	ICAM555_ROS488_VECad647_placa15__Plate_D_p00_0_F04f09d3.TIF	0	0	0	0	526	1	1536	1536	1536	1536	526	b'eLuCHPahG223DJLSiZx2i5uBCaj5OdpuGfxxNNpGGgqxNNoeGxrxZEyleAJVU3YAfIgZ1w=='	0.0359996072947979	0.053304314613342285	0.06002706289291382	0.0097776465	0.00561098	0.011444308	0.42852277	0.7154	0.44816118	0.04671455919742584	0.05928365389506022	0.07453061143557231	0.045777254	0.058915295
-1	-1	-1	-1	980.0	0.0	0.0	2.03125	0.0	0.9375	37.78125	0.875	0.015625	0.015625	0.015625	4.1875	0.34375	0.96875	0.125	0.140625	ICAM555_ROS488_VECad647_placa15__Plate_D_p00_0_F04f10d0.TIF	ICAM555_ROS488_VECad647_placa15__Plate_D_p00_0_F04f10d2.TIF	ICAM555_ROS488_VECad647_placa15__Plate_D_p00_0_F04f10d1.TIF	ICAM555_ROS488_VECad647_placa15__Plate_D_p00_0_F04f10d3.TIF	0	0	0	0	527	1	1536	1536	1536	1536	527	b'eLuCHPahG223DJLSiZx2i5uBSZrh6BDEUIij0TbSUIil0fbY0IgnYyrFE6iasgMAI2wZtw=='	0.034332942217588425	0.05049882456660271	0.06002706289291382	0.0061388277	0.00561098	0.011444308	0.42852277	0.7154	0.44816118	0.041786457101504006	0.055216968059539795	0.0749762753645579	0.040471762	0.056109805
-1	-1	-1	-1	672.0	0.0	0.0	2.046875	0.0	0.9375	36.59375	0.859375	0.015625	0.015625	0.015625	3.609375	0.390625	1.0	0.125	0.140625	ICAM555_ROS488_VECad647_placa15__Plate_D_p00_0_F04f11d0.TIF	ICAM555_ROS488_VECad647_placa15__Plate_D_p00_0_F04f11d2.TIF	ICAM555_ROS488_VECad647_placa15__Plate_D_p00_0_F04f11d1.TIF	ICAM555_ROS488_VECad647_placa15__Plate_D_p00_0_F04f11d3.TIF	0	0	0	0	528	1	1536	1536	1536	1536	528	b'eLuCHPahG223DJLSiZx2i5uBSZqh4Wi7ZQjE0WgbaSjE0mh7bGjEkzGV4glUTdkBAC6QGbs='	0.029860787093639374	0.053304314613342285	0.05024941265583038	0.012277648	0.00561098	0.015916467	0.42852277	0.7154	0.44816118	0.04549856980641683	0.057712823152542114	0.06921544671058655	0.04494392	0.056109805
-1	-1	-1	-1	455.0	0.0	0.0	2.0	0.0	0.9375	30.875	0.84375	0.015625	0.015625	0.015625	2.9375	0.34375	1.0	0.125	0.140625	ICAM555_ROS488_VECad647_placa15__Plate_D_p00_0_F05f00d0.TIF	ICAM555_ROS488_VECad647_placa15__Plate_D_p00_0_F05f00d2.TIF	ICAM555_ROS488_VECad647_placa15__Plate_D_p00_0_F05f00d1.TIF	ICAM555_ROS488_VECad647_placa15__Plate_D_p00_0_F05f00d3.TIF	0	0	0	0	529	1	1536	1536	1536	1536	529	b'eLuCHPahG223DJLSiZx2i5uB6egQxNCIo9E20lCIpdH22NCIJ2MqxROomrIDACN0Gbc='	0.023721961304545403	0.04769333451986313	0.032666273415088654	0.015083138	0.00561098	0.0142498035	0.42852277	0.7154	0.44816118	0.044736191630363464	0.053849721948305763	0.04994022846221924	0.035166275	0.050498825
-1	-1	-1	-1	826.0	0.0	0.0	2.0	0.0	0.953125	30.703125	0.828125	0.015625	0.015625	0.015625	3.875	0.34375	0.984375	0.125	0.125	ICAM555_ROS488_VECad647_placa15__Plate_D_p00_0_F05f01d0.TIF	ICAM555_ROS488_VECad647_placa15__Plate_D_p00_0_F05f01d2.TIF	ICAM555_ROS488_VECad647_placa15__Plate_D_p00_0_F05f01d1.TIF	ICAM555_ROS488_VECad647_placa15__Plate_D_p00_0_F05f01d3.TIF	0	0	0	0	530	1	1536	1536	1536	1536	530	b'eLuCHPahG223DJLSiZx2i5uBaZqB4Wi7ZQjE0WgbaSjE0mh7bGjEkzGV4glUTdkBAC6YGbs='	0.03349960595369339	0.04769333451986313	0.03963842988014221	0.015916474	0.00561098	0.011444315	0.42852277	0.7154	0.44816118	0.04933852950731913	0.05521187682946523	0.05568978190422058	0.045777254	0.053304315
-1	-1	-1	-1	482.0	0.0	0.0	2.078125	0.0	0.9375	32.875	0.84375	0.015625	0.015625	0.015625	2.96875	0.34375	1.078125	0.109375	0.125	ICAM555_ROS488_VECad647_placa15__Plate_D_p00_0_F05f02d0.TIF	ICAM555_ROS488_VECad647_placa15__Plate_D_p00_0_F05f02d2.TIF	ICAM555_ROS488_VECad647_placa15__Plate_D_p00_0_F05f02d1.TIF	ICAM555_ROS488_VECad647_placa15__Plate_D_p00_0_F05f02d3.TIF	0	0	0	0	531	1	1536	1536	1536	1536	531	b'eLuCHPahG223DJLSiZx2i5uBaZqB0Wi7ZQjE0WgbaSjE0mh7bGjEkzGV4glUTdkBADm8Gb8='	0.024555295705795288	0.05049882456660271	0.029027452692389488	0.015916469	0.00561098	0.015083136	0.42852277	0.7154	0.44816118	0.047948901851971946	0.05724812547365824	0.04943941036860148	0.03963843	0.056109805
-1	-1	-1	-1	361.0	0.0	0.0	1.984375	0.0	0.9375	30.0625	0.84375	0.015625	0.015625	0.015625	2.875	0.359375	1.03125	0.125	0.125	ICAM555_ROS488_VECad647_placa15__Plate_D_p00_0_F05f03d0.TIF	ICAM555_ROS488_VECad647_placa15__Plate_D_p00_0_F05f03d2.TIF	ICAM555_ROS488_VECad647_placa15__Plate_D_p00_0_F05f03d1.TIF	ICAM555_ROS488_VECad647_placa15__Plate_D_p00_0_F05f03d3.TIF	0	0	0	0	532	1	1536	1536	1536	1536	532	b'eLuCHPahG223DJLSiZx2i5uBKSirjLZbBn8cjbaRhkIsjbbHhkY8GVMpnkDVlB0AROAZww=='	0.023721961304545403	0.04769333451986313	0.029027452692389488	0.01311098	0.00561098	0.015083138	0.42852277	0.7154	0.44816118	0.04824746151765188	0.05407137175401052	0.05057114362716675	0.035999607	0.050498825
-1	-1	-1	-1	259.0	0.0	0.0	2.0	0.0	0.921875	26.53125	0.859375	0.015625	0.015625	0.015625	2.359375	0.34375	0.984375	0.125	0.15625	ICAM555_ROS488_VECad647_placa15__Plate_D_p00_0_F05f04d0.TIF	ICAM555_ROS488_VECad647_placa15__Plate_D_p00_0_F05f04d2.TIF	ICAM555_ROS488_VECad647_placa15__Plate_D_p00_0_F05f04d1.TIF	ICAM555_ROS488_VECad647_placa15__Plate_D_p00_0_F05f04d3.TIF	0	0	0	0	533	1	1536	1536	1536	1536	533	b'eLuCHPahG223DJLSiZx2i5uBaZqByWi7ZQjE0WgbaSjE0mh7bGjEkzGV4glUTdkBAFAEGcc='	0.023721961304545403	0.053304314613342285	0.03349960595369339	0.006138826	0.00561098	0.010610977	0.42852277	0.7154	0.44816118	0.04226696491241455	0.06027828653653463	0.051003982623418175	0.029027453	0.058915295
-1	-1	-1	-1	451.0	0.0	0.0	1.984375	0.0	0.953125	27.390625	0.828125	0.015625	0.015625	0.015625	2.921875	0.34375	1.046875	0.125	0.125	ICAM555_ROS488_VECad647_placa15__Plate_D_p00_0_F05f05d0.TIF	ICAM555_ROS488_VECad647_placa15__Plate_D_p00_0_F05f05d2.TIF	ICAM555_ROS488_VECad647_placa15__Plate_D_p00_0_F05f05d1.TIF	ICAM555_ROS488_VECad647_placa15__Plate_D_p00_0_F05f05d3.TIF	0	0	0	0	534	1	1536	1536	1536	1536	534	b'eLuCHPahG223DJLSiZx2i5uBaZqB6Wi7ZQjE0WgbaSjE0mh7bGjEkzGV4glUTdkBAFsoGcs='	0.022888626903295517	0.04488784447312355	0.028194118291139603	0.01591647	0.00561098	0.015083138	0.42852277	0.7154	0.44816118	0.043708925445874534	0.05279390513896942	0.04877037306626638	0.035166275	0.050498825
-1	-1	-1	-1	567.0	0.0	0.0	2.046875	0.0	0.9375	28.390625	0.84375	0.015625	0.015625	0.015625	3.078125	0.34375	1.0	0.125	0.125	ICAM555_ROS488_VECad647_placa15__Plate_D_p00_0_F05f06d0.TIF	ICAM555_ROS488_VECad647_placa15__Plate_D_p00_0_F05f06d2.TIF	ICAM555_ROS488_VECad647_placa15__Plate_D_p00_0_F05f06d1.TIF	ICAM555_ROS488_VECad647_placa15__Plate_D_p00_0_F05f06d3.TIF	0	0	0	0	535	1	1536	1536	1536	1536	535	b'eLuCHPahG223DJLSiZx2i5uB6Wi7ZWjE0WgbaSjE0mh7bGjEkzGV4glUTdkBAGZMGc8='	0.028194118291139603	0.053304314613342285	0.03349960595369339	0.016749801	0.00561098	0.015916467	0.42852277	0.7154	0.44816118	0.04776291052500407	0.05905545254548391	0.0509772797425588	0.040471762	0.056109805
-1	-1	-1	-1	656.0	0.0	0.0	2.0625	0.0	0.9375	31.421875	0.84375	0.015625	0.015625	0.015625	3.46875	0.375	1.03125	0.125	0.125	ICAM555_ROS488_VECad647_placa15__Plate_D_p00_0_F05f07d0.TIF	ICAM555_ROS488_VECad647_placa15__Plate_D_p00_0_F05f07d2.TIF	ICAM555_ROS488_VECad647_placa15__Plate_D_p00_0_F05f07d1.TIF	ICAM555_ROS488_VECad647_placa15__Plate_D_p00_0_F05f07d3.TIF	0	0	0	0	536	1	1536	1536	1536	1536	536	b'eLuCHPahG223DJLSiZx2i5uBaZqB+Wi7ZQjE0WgbaSjE0mh7bGjEkzGV4glUTdkBAHFwGdM='	0.029027452692389488	0.04488784447312355	0.03349960595369339	0.018416472	0.00561098	0.015916467	0.42852277	0.7154	0.44816118	0.05138944089412689	0.052801559368769325	0.052395761013031006	0.04661059	0.050498825
-1	-1	-1	-1	868.0	0.0	0.0	2.03125	0.0	0.9375	36.21875	0.84375	0.015625	0.015625	0.015625	4.078125	0.34375	0.953125	0.125	0.140625	ICAM555_ROS488_VECad647_placa15__Plate_D_p00_0_F05f08d0.TIF	ICAM555_ROS488_VECad647_placa15__Plate_D_p00_0_F05f08d2.TIF	ICAM555_ROS488_VECad647_placa15__Plate_D_p00_0_F05f08d1.TIF	ICAM555_ROS488_VECad647_placa15__Plate_D_p00_0_F05f08d3.TIF	0	0	0	0	537	1	1536	1536	1536	1536	537	b'eLuCHPahG223DJLSiZx2i5uBaZqBxWi7ZQjE0WgbaSjE0mh7bGjEkzGV4glUTdkBAHyUGdc='	0.0359996072947979	0.04769333451986313	0.0449439212679863	0.015916467	0.00561098	0.012277648	0.42852277	0.7154	0.44816118	0.053525532285372414	0.054923574129740395	0.060481712222099304	0.051082745	0.053304315
-1	-1	-1	-1	736.0	0.0	0.0	2.078125	0.0	0.9375	36.875	0.84375	0.015625	0.015625	0.015625	3.859375	0.359375	0.953125	0.125	0.109375	ICAM555_ROS488_VECad647_placa15__Plate_D_p00_0_F05f09d0.TIF	ICAM555_ROS488_VECad647_placa15__Plate_D_p00_0_F05f09d2.TIF	ICAM555_ROS488_VECad647_placa15__Plate_D_p00_0_F05f09d1.TIF	ICAM555_ROS488_VECad647_placa15__Plate_D_p00_0_F05f09d3.TIF	0	0	0	0	538	1	1536	1536	1536	1536	538	b'eLuCHPahG223DJLSiZx2i5uBKaj5OdpuGfxxNNpGGgqxNNoeGxrxZEyleAJVU3YAh7gZ2w=='	0.034332942217588425	0.05049882456660271	0.043277256190776825	0.011444315	0.00561098	0.011444315	0.42852277	0.7154	0.44816118	0.047753492991129555	0.056563735008239746	0.05702795088291168	0.045777254	0.056109805
-1	-1	-1	-1	775.0	0.0	0.0	2.046875	0.0	0.9375	43.15625	0.84375	0.015625	0.0	0.015625	3.65625	0.40625	0.984375	0.125	0.125	ICAM555_ROS488_VECad647_placa15__Plate_D_p00_0_F05f10d0.TIF	ICAM555_ROS488_VECad647_placa15__Plate_D_p00_0_F05f10d2.TIF	ICAM555_ROS488_VECad647_placa15__Plate_D_p00_0_F05f10d1.TIF	ICAM555_ROS488_VECad647_placa15__Plate_D_p00_0_F05f10d3.TIF	0	0	0	0	539	1	1536	1536	1536	1536	539	b'eLuCHPahG223DJLSiZx2i5uBaZrh6BDEUIij0TbSUIil0fbY0IgnYyrFE6iasgMALpwZuw=='	0.029027452692389488	0.05049882456660271	0.03797176480293274	0.012277646	0.00561098	0.015083142	0.42852277	0.7154	0.44816118	0.044180010755856834	0.05677397052447001	0.05438360571861267	0.0413051	0.056109805
-1	-1	-1	-1	456.0	0.0	0.0	2.015625	0.0	0.9375	30.4375	0.84375	0.015625	0.015625	0.015625	2.734375	0.359375	0.96875	0.140625	0.140625	ICAM555_ROS488_VECad647_placa15__Plate_D_p00_0_F05f11d0.TIF	ICAM555_ROS488_VECad647_placa15__Plate_D_p00_0_F05f11d2.TIF	ICAM555_ROS488_VECad647_placa15__Plate_D_p00_0_F05f11d1.TIF	ICAM555_ROS488_VECad647_placa15__Plate_D_p00_0_F05f11d3.TIF	0	0	0	0	540	1	1536	1536	1536	1536	540	b'eLuCHPahG223DJLSiZx2i5uBaZqh4Wi7ZQjE0WgbaSjE0mh7bGjEkzGV4glUTdkBADnAGb8='	0.028194118291139603	0.05610980466008186	0.032666273415088654	0.011444313	0.00561098	0.010610983	0.42852277	0.7154	0.44816118	0.04670662681261698	0.06379218399524689	0.048341527581214905	0.035166275	0.061720785
-1	-1	-1	-1	1296.0	0.0	0.0	2.03125	0.0	0.9375	31.3125	0.84375	0.015625	0.015625	0.015625	3.984375	0.34375	0.96875	0.125	0.125	ICAM555_ROS488_VECad647_placa15__Plate_D_p00_0_F06f00d0.TIF	ICAM555_ROS488_VECad647_placa15__Plate_D_p00_0_F06f00d2.TIF	ICAM555_ROS488_VECad647_placa15__Plate_D_p00_0_F06f00d1.TIF	ICAM555_ROS488_VECad647_placa15__Plate_D_p00_0_F06f00d3.TIF	0	0	0	0	541	1	1536	1536	1536	1536	541	b'eLuCHPahG223DJLSiZx2i5uB2egQxNCIo9E20lCIpdH22NCIJ2MqxROomrIDAC6kGbs='	0.03349960595369339	0.05049882456660271	0.05919373035430908	0.00613882	0.00280549	0.011444315	0.42852277	0.7154	0.44816118	0.03941620389620463	0.052949920296669006	0.07575511932373047	0.035999607	0.053304315
-1	-1	-1	-1	1375.0	0.0	0.0	2.109375	0.0	0.9375	32.6875	0.890625	0.015625	0.015625	0.015625	3.03125	0.34375	0.96875	0.125	0.15625	ICAM555_ROS488_VECad647_placa15__Plate_D_p00_0_F06f01d0.TIF	ICAM555_ROS488_VECad647_placa15__Plate_D_p00_0_F06f01d2.TIF	ICAM555_ROS488_VECad647_placa15__Plate_D_p00_0_F06f01d1.TIF	ICAM555_ROS488_VECad647_placa15__Plate_D_p00_0_F06f01d3.TIF	0	0	0	0	542	1	1536	1536	1536	1536	542	b'eLuCHPahG223DJLSiZx2i5uBWZqB4Wi7ZQjE0WgbaSjE0mh7bGjEkzGV4glUTdkBADnIGb8='	0.03349960595369339	0.05049882456660271	0.05919373035430908	0.006138824	0.00561098	0.014249802	0.42852277	0.7154	0.44816118	0.04166733225186666	0.05592188239097595	0.07489882409572601	0.03963843	0.056109805
-1	-1	-1	-1	985.0	0.0	0.0	2.0	0.0	0.9375	30.5625	0.859375	0.015625	0.015625	0.015625	4.109375	0.328125	0.96875	0.125	0.125	ICAM555_ROS488_VECad647_placa15__Plate_D_p00_0_F06f02d0.TIF	ICAM555_ROS488_VECad647_placa15__Plate_D_p00_0_F06f02d2.TIF	ICAM555_ROS488_VECad647_placa15__Plate_D_p00_0_F06f02d1.TIF	ICAM555_ROS488_VECad647_placa15__Plate_D_p00_0_F06f02d3.TIF	0	0	0	0	543	1	1536	1536	1536	1536	543	b'eLuCHPahG223DJLSiZx2i5uBWZqB0Wi7ZQjE0WgbaSjE0mh7bGjEkzGV4glUTdkBAETsGcM='	0.029860787093639374	0.04769333451986313	0.060860395431518555	0.00613882	0.00280549	0.015916474	0.42852277	0.7154	0.44816118	0.0388380711277326	0.05206517378489176	0.08186903099219005	0.035999607	0.053304315
-1	-1	-1	-1	965.0	0.0	0.0	2.0625	0.0	0.9375	38.046875	0.859375	0.015625	0.015625	0.015625	4.0	0.390625	0.953125	0.109375	0.125	ICAM555_ROS488_VECad647_placa15__Plate_D_p00_0_F06f03d0.TIF	ICAM555_ROS488_VECad647_placa15__Plate_D_p00_0_F06f03d2.TIF	ICAM555_ROS488_VECad647_placa15__Plate_D_p00_0_F06f03d1.TIF	ICAM555_ROS488_VECad647_placa15__Plate_D_p00_0_F06f03d3.TIF	0	0	0	0	544	1	1536	1536	1536	1536	544	b'eLuCHPahG223DJLSiZx2i5uBGSirjLZbBn8cjbaRhkIsjbbHhkY8GVMpnkDVlB0AUBAZxw=='	0.029027452692389488	0.05049882456660271	0.05919373035430908	0.0053054895	0.00280549	0.014249802	0.42852277	0.7154	0.44816118	0.036454178392887115	0.055013030767440796	0.07568440834681193	0.034332942	0.056109805
-1	-1	-1	-1	722.0	0.0	0.0	1.984375	0.0	0.9375	34.125	0.875	0.015625	0.015625	0.015625	4.15625	0.34375	1.015625	0.125	0.125	ICAM555_ROS488_VECad647_placa15__Plate_D_p00_0_F06f04d0.TIF	ICAM555_ROS488_VECad647_placa15__Plate_D_p00_0_F06f04d2.TIF	ICAM555_ROS488_VECad647_placa15__Plate_D_p00_0_F06f04d1.TIF	ICAM555_ROS488_VECad647_placa15__Plate_D_p00_0_F06f04d3.TIF	0	0	0	0	545	1	1536	1536	1536	1536	545	b'eLuCHPahG223DJLSiZx2i5uBWZqByWi7ZQjE0WgbaSjE0mh7bGjEkzGV4glUTdkBAFs0Gcs='	0.029027452692389488	0.05610980466008186	0.05472157150506973	0.0053054895	0.00280549	0.011444308	0.42852277	0.7154	0.44816118	0.035232668121655784	0.05874571204185486	0.06958295404911041	0.034332942	0.058915295
-1	-1	-1	-1	1194.0	0.0	0.0	2.078125	0.0	0.921875	41.015625	0.859375	0.015625	0.015625	0.015625	4.21875	0.359375	1.046875	0.125	0.125	ICAM555_ROS488_VECad647_placa15__Plate_D_p00_0_F06f05d0.TIF	ICAM555_ROS488_VECad647_placa15__Plate_D_p00_0_F06f05d2.TIF	ICAM555_ROS488_VECad647_placa15__Plate_D_p00_0_F06f05d1.TIF	ICAM555_ROS488_VECad647_placa15__Plate_D_p00_0_F06f05d3.TIF	0	0	0	0	546	1	1536	1536	1536	1536	546	b'eLuCHPahG223DJLSiZx2i5uBWZqB6Wi7ZQjE0WgbaSjE0mh7bGjEkzGV4glUTdkBAGZYGc8='	0.029860787093639374	0.05049882456660271	0.05472157150506973	0.0053054877	0.00280549	0.011444308	0.42852277	0.7154	0.44816118	0.036474913358688354	0.054106747110684715	0.07065869371096294	0.035166275	0.053304315
-1	-1	-1	-1	1072.0	0.0	0.0	2.0625	0.0	0.9375	34.71875	0.84375	0.015625	0.0	0.015625	4.328125	0.34375	1.0625	0.125	0.140625	ICAM555_ROS488_VECad647_placa15__Plate_D_p00_0_F06f06d0.TIF	ICAM555_ROS488_VECad647_placa15__Plate_D_p00_0_F06f06d2.TIF	ICAM555_ROS488_VECad647_placa15__Plate_D_p00_0_F06f06d1.TIF	ICAM555_ROS488_VECad647_placa15__Plate_D_p00_0_F06f06d3.TIF	0	0	0	0	547	1	1536	1536	1536	1536	547	b'eLuCHPahG223DJLSiZx2i5uB2Wi7ZWjE0WgbaSjE0mh7bGjEkzGV4glUTdkBAHF8GdM='	0.03349960595369339	0.053304314613342285	0.060860395431518555	0.00613882	0.00280549	0.012277648	0.42852277	0.7154	0.44816118	0.03865544001261393	0.05600657562414805	0.07762809594472249	0.035999607	0.056109805
-1	-1	-1	-1	1427.0	0.0	0.0	2.078125	0.0	0.9375	37.515625	0.859375	0.015625	0.015625	0.015625	4.0	0.390625	1.0	0.125	0.125	ICAM555_ROS488_VECad647_placa15__Plate_D_p00_0_F06f07d0.TIF	ICAM555_ROS488_VECad647_placa15__Plate_D_p00_0_F06f07d2.TIF	ICAM555_ROS488_VECad647_placa15__Plate_D_p00_0_F06f07d1.TIF	ICAM555_ROS488_VECad647_placa15__Plate_D_p00_0_F06f07d3.TIF	0	0	0	0	548	1	1536	1536	1536	1536	548	b'eLuCHPahG223DJLSiZx2i5uBWZqB+Wi7ZQjE0WgbaSjE0mh7bGjEkzGV4glUTdkBAHygGdc='	0.034332942217588425	0.05049882456660271	0.06449921429157257	0.0061388277	0.00280549	0.015083142	0.42852277	0.7154	0.44816118	0.04261980950832367	0.053862745563189186	0.08332973221937816	0.040471762	0.053304315
-1	-1	-1	-1	1392.0	0.0	0.0	2.015625	0.0	0.953125	28.34375	0.84375	0.015625	0.0	0.015625	2.953125	0.34375	0.96875	0.140625	0.140625	ICAM555_ROS488_VECad647_placa15__Plate_D_p00_0_F06f08d0.TIF	ICAM555_ROS488_VECad647_placa15__Plate_D_p00_0_F06f08d2.TIF	ICAM555_ROS488_VECad647_placa15__Plate_D_p00_0_F06f08d1.TIF	ICAM555_ROS488_VECad647_placa15__Plate_D_p00_0_F06f08d3.TIF	0	0	0	0	549	1	1536	1536	1536	1536	549	b'eLuCHPahG223DJLSiZx2i5uBWZqBxWi7ZQjE0WgbaSjE0mh7bGjEkzGV4glUTdkBAIfEGds='	0.034332942217588425	0.05049882456660271	0.06002706289291382	0.0069721565	0.00561098	0.015916474	0.42852277	0.7154	0.44816118	0.044786120454470314	0.054657310247421265	0.08167598644892375	0.040471762	0.053304315
-1	-1	-1	-1	1126.0	0.0	0.0	2.0	0.0	0.984375	28.90625	0.875	0.015625	0.015625	0.015625	4.03125	0.34375	0.96875	0.125	0.140625	ICAM555_ROS488_VECad647_placa15__Plate_D_p00_0_F06f09d0.TIF	ICAM555_ROS488_VECad647_placa15__Plate_D_p00_0_F06f09d2.TIF	ICAM555_ROS488_VECad647_placa15__Plate_D_p00_0_F06f09d1.TIF	ICAM555_ROS488_VECad647_placa15__Plate_D_p00_0_F06f09d3.TIF	0	0	0	0	550	1	1536	1536	1536	1536	550	b'eLuCHPahG223DJLSiZx2i5uBGaj5OdpuGfxxNNpGGgqxNNoeGxrxZEyleAJVU3YAkugZ3w=='	0.029860787093639374	0.053304314613342285	0.060860395431518555	0.00613882	0.00280549	0.011444315	0.42852277	0.7154	0.44816118	0.0394646500547727	0.056141018867492676	0.07661084830760956	0.035999607	0.056109805
-1	-1	-1	-1	1244.0	0.0	0.0	2.078125	0.0	0.9375	37.328125	0.890625	0.015625	0.015625	0.015625	3.6875	0.34375	0.96875	0.125	0.140625	ICAM555_ROS488_VECad647_placa15__Plate_D_p00_0_F06f10d0.TIF	ICAM555_ROS488_VECad647_placa15__Plate_D_p00_0_F06f10d2.TIF	ICAM555_ROS488_VECad647_placa15__Plate_D_p00_0_F06f10d1.TIF	ICAM555_ROS488_VECad647_placa15__Plate_D_p00_0_F06f10d3.TIF	0	0	0	0	551	1	1536	1536	1536	1536	551	b'eLuCHPahG223DJLSiZx2i5uBWZrh6BDEUIij0TbSUIil0fbY0IgnYyrFE6iasgMAOcwZvw=='	0.029027452692389488	0.05049882456660271	0.06002706289291382	0.00613882	0.00280549	0.015083134	0.42852277	0.7154	0.44816118	0.036566423873106636	0.05429926514625549	0.07873220245043437	0.034332942	0.053304315
-1	-1	-1	-1	843.0	0.0	0.0	2.015625	0.0	0.9375	35.078125	0.828125	0.015625	0.015625	0.015625	3.9375	0.359375	0.953125	0.125	0.140625	ICAM555_ROS488_VECad647_placa15__Plate_D_p00_0_F06f11d0.TIF	ICAM555_ROS488_VECad647_placa15__Plate_D_p00_0_F06f11d2.TIF	ICAM555_ROS488_VECad647_placa15__Plate_D_p00_0_F06f11d1.TIF	ICAM555_ROS488_VECad647_placa15__Plate_D_p00_0_F06f11d3.TIF	0	0	0	0	552	1	1536	1536	1536	1536	552	b'eLuCHPahG223DJLSiZx2i5uBWZqh4Wi7ZQjE0WgbaSjE0mh7bGjEkzGV4glUTdkBAETwGcM='	0.029027452692389488	0.053304314613342285	0.05919373035430908	0.0053054895	0.00561098	0.015083142	0.42852277	0.7154	0.44816118	0.03619282692670822	0.05800960958003998	0.07578393816947937	0.034332942	0.058915295
-1	-1	-1	-1	1020.0	0.0	0.0	2.0625	0.0	0.9375	33.421875	0.84375	0.015625	0.015625	0.015625	3.328125	0.359375	1.0625	0.125	0.125	ICAM555_ROS488_VECad647_placa15__Plate_D_p00_0_F07f00d0.TIF	ICAM555_ROS488_VECad647_placa15__Plate_D_p00_0_F07f00d2.TIF	ICAM555_ROS488_VECad647_placa15__Plate_D_p00_0_F07f00d1.TIF	ICAM555_ROS488_VECad647_placa15__Plate_D_p00_0_F07f00d3.TIF	0	0	0	0	553	1	1536	1536	1536	1536	553	b'eLuCHPahG223DJLSiZx2i5uB+egQxNCIo9E20lCIpdH22NCIJ2MqxROomrIDADnUGb8='	0.03516627475619316	0.04769333451986313	0.05024941265583038	0.010610983	0.00561098	0.014249802	0.42852277	0.7154	0.44816118	0.04742705821990967	0.055058459440867104	0.07061085601647694	0.045777254	0.053304315
-1	-1	-1	-1	850.0	0.0	0.0	2.03125	0.0	0.953125	26.890625	0.828125	0.015625	0.015625	0.015625	2.515625	0.34375	0.984375	0.125	0.125	ICAM555_ROS488_VECad647_placa15__Plate_D_p00_0_F07f01d0.TIF	ICAM555_ROS488_VECad647_placa15__Plate_D_p00_0_F07f01d2.TIF	ICAM555_ROS488_VECad647_placa15__Plate_D_p00_0_F07f01d1.TIF	ICAM555_ROS488_VECad647_placa15__Plate_D_p00_0_F07f01d3.TIF	0	0	0	0	554	1	1536	1536	1536	1536	554	b'eLuCHPahG223DJLSiZx2i5uBeZqB4Wi7ZQjE0WgbaSjE0mh7bGjEkzGV4glUTdkBAET4GcM='	0.0359996072947979	0.05049882456660271	0.05555490404367447	0.011444315	0.00561098	0.020388626	0.42852277	0.7154	0.44816118	0.0492827445268631	0.058249463637669883	0.08069492379824321	0.04661059	0.056109805
-1	-1	-1	-1	592.0	0.0	0.0	1.984375	0.0	0.953125	27.859375	0.84375	0.015625	0.015625	0.015625	3.71875	0.359375	0.96875	0.125	0.125	ICAM555_ROS488_VECad647_placa15__Plate_D_p00_0_F07f02d0.TIF	ICAM555_ROS488_VECad647_placa15__Plate_D_p00_0_F07f02d2.TIF	ICAM555_ROS488_VECad647_placa15__Plate_D_p00_0_F07f02d1.TIF	ICAM555_ROS488_VECad647_placa15__Plate_D_p00_0_F07f02d3.TIF	0	0	0	0	555	1	1536	1536	1536	1536	555	b'eLuCHPahG223DJLSiZx2i5uBeZqB0Wi7ZQjE0WgbaSjE0mh7bGjEkzGV4glUTdkBAFAcGcc='	0.029860787093639374	0.04488784447312355	0.043277256190776825	0.015916474	0.00561098	0.0167498	0.42852277	0.7154	0.44816118	0.04843873282273611	0.05139036476612091	0.06275507311026256	0.045777254	0.050498825
-1	-1	-1	-1	636.0	0.0	0.0	2.0625	0.0	0.9375	40.46875	0.859375	0.015625	0.015625	0.015625	3.859375	0.34375	0.953125	0.125	0.140625	ICAM555_ROS488_VECad647_placa15__Plate_D_p00_0_F07f03d0.TIF	ICAM555_ROS488_VECad647_placa15__Plate_D_p00_0_F07f03d2.TIF	ICAM555_ROS488_VECad647_placa15__Plate_D_p00_0_F07f03d1.TIF	ICAM555_ROS488_VECad647_placa15__Plate_D_p00_0_F07f03d3.TIF	0	0	0	0	556	1	1536	1536	1536	1536	556	b'eLuCHPahG223DJLSiZx2i5uBOSirjLZbBn8cjbaRhkIsjbbHhkY8GVMpnkDVlB0AW0AZyw=='	0.03349960595369339	0.05049882456660271	0.04411058872938156	0.015916467	0.00561098	0.015083142	0.42852277	0.7154	0.44816118	0.0495448112487793	0.055611684918403625	0.0626366138458252	0.045777254	0.053304315
-1	-1	-1	-1	612.0	0.0	0.0	2.03125	0.0	0.921875	42.5625	0.84375	0.015625	0.015625	0.015625	3.6875	0.375	0.953125	0.125	0.140625	ICAM555_ROS488_VECad647_placa15__Plate_D_p00_0_F07f04d0.TIF	ICAM555_ROS488_VECad647_placa15__Plate_D_p00_0_F07f04d2.TIF	ICAM555_ROS488_VECad647_placa15__Plate_D_p00_0_F07f04d1.TIF	ICAM555_ROS488_VECad647_placa15__Plate_D_p00_0_F07f04d3.TIF	0	0	0	0	557	1	1536	1536	1536	1536	557	b'eLuCHPahG223DJLSiZx2i5uBeZqByWi7ZQjE0WgbaSjE0mh7bGjEkzGV4glUTdkBAGZkGc8='	0.03349960595369339	0.05049882456660271	0.043277256190776825	0.012277648	0.00561098	0.015083142	0.42852277	0.7154	0.44816118	0.04689811170101166	0.05602450172106425	0.059920946756998696	0.04494392	0.056109805
-1	-1	-1	-1	790.0	0.0	0.0	2.046875	0.0	0.921875	40.6875	0.859375	0.015625	0.0	0.015625	3.9375	0.34375	0.953125	0.125	0.140625	ICAM555_ROS488_VECad647_placa15__Plate_D_p00_0_F07f05d0.TIF	ICAM555_ROS488_VECad647_placa15__Plate_D_p00_0_F07f05d2.TIF	ICAM555_ROS488_VECad647_placa15__Plate_D_p00_0_F07f05d1.TIF	ICAM555_ROS488_VECad647_placa15__Plate_D_p00_0_F07f05d3.TIF	0	0	0	0	558	1	1536	1536	1536	1536	558	b'eLuCHPahG223DJLSiZx2i5uBeZqB6Wi7ZQjE0WgbaSjE0mh7bGjEkzGV4glUTdkBAHGIGdM='	0.03349960595369339	0.04769333451986313	0.05024941265583038	0.010610975	0.00280549	0.010610983	0.42852277	0.7154	0.44816118	0.04276762902736664	0.051472420493761696	0.06321527560551961	0.040471762	0.050498825
-1	-1	-1	-1	650.0	0.0	0.0	2.046875	0.0	0.9375	42.34375	0.84375	0.015625	0.015625	0.015625	3.578125	0.375	0.96875	0.125	0.140625	ICAM555_ROS488_VECad647_placa15__Plate_D_p00_0_F07f06d0.TIF	ICAM555_ROS488_VECad647_placa15__Plate_D_p00_0_F07f06d2.TIF	ICAM555_ROS488_VECad647_placa15__Plate_D_p00_0_F07f06d1.TIF	ICAM555_ROS488_VECad647_placa15__Plate_D_p00_0_F07f06d3.TIF	0	0	0	0	559	1	1536	1536	1536	1536	559	b'eLuCHPahG223DJLSiZx2i5uB+Wi7ZWjE0WgbaSjE0mh7bGjEkzGV4glUTdkBAHysGdc='	0.029027452692389488	0.053304314613342285	0.038805097341537476	0.012277646	0.00561098	0.011444315	0.42852277	0.7154	0.44816118	0.04387440780798594	0.05765485763549805	0.05482203761736552	0.0413051	0.056109805
-1	-1	-1	-1	949.0	0.0	0.0	2.0	0.0	0.9375	35.671875	0.859375	0.015625	0.015625	0.015625	3.953125	0.359375	0.96875	0.125	0.125	ICAM555_ROS488_VECad647_placa15__Plate_D_p00_0_F07f07d0.TIF	ICAM555_ROS488_VECad647_placa15__Plate_D_p00_0_F07f07d2.TIF	ICAM555_ROS488_VECad647_placa15__Plate_D_p00_0_F07f07d1.TIF	ICAM555_ROS488_VECad647_placa15__Plate_D_p00_0_F07f07d3.TIF	0	0	0	0	560	1	1536	1536	1536	1536	560	b'eLuCHPahG223DJLSiZx2i5uBeZqB+Wi7ZQjE0WgbaSjE0mh7bGjEkzGV4glUTdkBAIfQGds='	0.0359996072947979	0.05049882456660271	0.04858274757862091	0.011444315	0.00561098	0.010610983	0.42852277	0.7154	0.44816118	0.050165578722953796	0.057798499862353005	0.06119212011496226	0.04661059	0.056109805
-1	-1	-1	-1	926.0	0.0	0.0	2.140625	0.0	0.9375	36.078125	0.859375	0.015625	0.015625	0.015625	3.390625	0.375	1.03125	0.125	0.140625	ICAM555_ROS488_VECad647_placa15__Plate_D_p00_0_F07f08d0.TIF	ICAM555_ROS488_VECad647_placa15__Plate_D_p00_0_F07f08d2.TIF	ICAM555_ROS488_VECad647_placa15__Plate_D_p00_0_F07f08d1.TIF	ICAM555_ROS488_VECad647_placa15__Plate_D_p00_0_F07f08d3.TIF	0	0	0	0	561	1	1536	1536	1536	1536	561	b'eLuCHPahG223DJLSiZx2i5uBeZqBxWi7ZQjE0WgbaSjE0mh7bGjEkzGV4glUTdkBAJL0Gd8='	0.0359996072947979	0.05049882456660271	0.0449439212679863	0.014249805	0.00561098	0.015916474	0.42852277	0.7154	0.44816118	0.051919584472974144	0.058315932750701904	0.06937272846698761	0.050249413	0.056109805
-1	-1	-1	-1	597.0	0.0	0.0	1.984375	0.0	0.9375	30.171875	0.953125	0.015625	0.015625	0.015625	3.0	0.34375	0.984375	0.125	0.125	ICAM555_ROS488_VECad647_placa15__Plate_D_p00_0_F07f09d0.TIF	ICAM555_ROS488_VECad647_placa15__Plate_D_p00_0_F07f09d2.TIF	ICAM555_ROS488_VECad647_placa15__Plate_D_p00_0_F07f09d1.TIF	ICAM555_ROS488_VECad647_placa15__Plate_D_p00_0_F07f09d3.TIF	0	0	0	0	562	1	1536	1536	1536	1536	562	b'eLuCHPahG223DJLSiZx2i5uBOaj5OdpuGfxxNNpGGgqxNNoeGxrxZEyleAJVU3YAnhgZ4w=='	0.024555295705795288	0.05049882456660271	0.03797176480293274	0.011444312	0.00280549	0.015083134	0.42852277	0.7154	0.44816118	0.04089019944270452	0.05439326663812002	0.05555066963036855	0.035999607	0.053304315
-1	-1	-1	-1	639.0	0.0	0.0	2.015625	0.0	0.9375	31.21875000000182	0.828125	0.015625	0.015625	0.015625	3.21875	0.34375	1.046875	0.125	0.125	ICAM555_ROS488_VECad647_placa15__Plate_D_p00_0_F07f10d0.TIF	ICAM555_ROS488_VECad647_placa15__Plate_D_p00_0_F07f10d2.TIF	ICAM555_ROS488_VECad647_placa15__Plate_D_p00_0_F07f10d1.TIF	ICAM555_ROS488_VECad647_placa15__Plate_D_p00_0_F07f10d3.TIF	0	0	0	0	563	1	1536	1536	1536	1536	563	b'eLuCHPahG223DJLSiZx2i5uBeZrh6BDEUIij0TbSUIil0fbY0IgnYyrFE6iasgMARPwZww=='	0.024555295705795288	0.04769333451986313	0.03963842988014221	0.011444313	0.00280549	0.015916467	0.42852277	0.7154	0.44816118	0.03898136566082636	0.0524778018395106	0.061002890268961586	0.035166275	0.053304315
-1	-1	-1	-1	416.0	0.0	0.0	2.046875	0.0	0.9375	28.65625	0.84375	0.015625	0.015625	0.015625	2.6875	0.359375	0.984375	0.171875	0.125	ICAM555_ROS488_VECad647_placa15__Plate_D_p00_0_F07f11d0.TIF	ICAM555_ROS488_VECad647_placa15__Plate_D_p00_0_F07f11d2.TIF	ICAM555_ROS488_VECad647_placa15__Plate_D_p00_0_F07f11d1.TIF	ICAM555_ROS488_VECad647_placa15__Plate_D_p00_0_F07f11d3.TIF	0	0	0	0	564	1	1536	1536	1536	1536	564	b'eLuCHPahG223DJLSiZx2i5uBeZqh4Wi7ZQjE0WgbaSjE0mh7bGjEkzGV4glUTdkBAFAgGcc='	0.024555295705795288	0.053304314613342285	0.034332942217588425	0.010610981	0.00561098	0.015083142	0.42852277	0.7154	0.44816118	0.041232891380786896	0.05907410879929861	0.05714234213034312	0.034332942	0.058915295
-1	-1	-1	-1	558.0	0.0	0.0	1.984375	0.0	0.9375	29.34375	0.828125	0.03125	0.015625	0.015625	3.03125	0.359375	1.03125	0.125	0.125	ICAM555_ROS488_VECad647_placa15__Plate_D_p00_0_F08f00d0.TIF	ICAM555_ROS488_VECad647_placa15__Plate_D_p00_0_F08f00d2.TIF	ICAM555_ROS488_VECad647_placa15__Plate_D_p00_0_F08f00d1.TIF	ICAM555_ROS488_VECad647_placa15__Plate_D_p00_0_F08f00d3.TIF	0	0	0	0	565	1	1536	1536	1536	1536	565	b'eLuCHPahG223DJLSiZx2i5uBxegQxNCIo9E20lCIpdH22NCIJ2MqxROomrIDAEUEGcM='	0.023721961304545403	0.04769333451986313	0.028194118291139603	0.012277648	0.00280549	0.015083138	0.42852277	0.7154	0.44816118	0.03999408086140951	0.05080008010069529	0.0441405326128006	0.035166275	0.050498825
-1	-1	-1	-1	564.0	0.0	0.0	2.015625	0.0	0.9375	29.75000000000182	0.859375	0.015625	0.015625	0.015625	2.828125	0.359375	0.96875	0.125	0.125	ICAM555_ROS488_VECad647_placa15__Plate_D_p00_0_F08f01d0.TIF	ICAM555_ROS488_VECad647_placa15__Plate_D_p00_0_F08f01d2.TIF	ICAM555_ROS488_VECad647_placa15__Plate_D_p00_0_F08f01d1.TIF	ICAM555_ROS488_VECad647_placa15__Plate_D_p00_0_F08f01d3.TIF	0	0	0	0	566	1	1536	1536	1536	1536	566	b'eLuCHPahG223DJLSiZx2i5uBRZqB4Wi7ZQjE0WgbaSjE0mh7bGjEkzGV4glUTdkBAFAoGcc='	0.022888626903295517	0.04488784447312355	0.029027452692389488	0.012277648	0.00280549	0.011444312	0.42852277	0.7154	0.44816118	0.03962433089812597	0.04759756724039713	0.044207329551378884	0.034332942	0.047693335
-1	-1	-1	-1	386.0	0.0	0.0	2.015625	0.0	0.9375	23.109375	0.828125	0.015625	0.015625	0.015625	2.265625	0.359375	0.96875	0.125	0.140625	ICAM555_ROS488_VECad647_placa15__Plate_D_p00_0_F08f02d0.TIF	ICAM555_ROS488_VECad647_placa15__Plate_D_p00_0_F08f02d2.TIF	ICAM555_ROS488_VECad647_placa15__Plate_D_p00_0_F08f02d1.TIF	ICAM555_ROS488_VECad647_placa15__Plate_D_p00_0_F08f02d3.TIF	0	0	0	0	567	1	1536	1536	1536	1536	567	b'eLuCHPahG223DJLSiZx2i5uBRZqB0Wi7ZQjE0WgbaSjE0mh7bGjEkzGV4glUTdkBAFtMGcs='	0.022888626903295517	0.05049882456660271	0.028194118291139603	0.008944314	0.00280549	0.0069721565	0.42852277	0.7154	0.44816118	0.03781689206759135	0.05409428973992666	0.04091619700193405	0.028194118	0.053304315
-1	-1	-1	-1	487.0	0.0	0.0	2.046875	0.0	0.9375	23.765625	0.859375	0.015625	0.015625	0.015625	2.796875	0.359375	0.984375	0.125	0.125	ICAM555_ROS488_VECad647_placa15__Plate_D_p00_0_F08f03d0.TIF	ICAM555_ROS488_VECad647_placa15__Plate_D_p00_0_F08f03d2.TIF	ICAM555_ROS488_VECad647_placa15__Plate_D_p00_0_F08f03d1.TIF	ICAM555_ROS488_VECad647_placa15__Plate_D_p00_0_F08f03d3.TIF	0	0	0	0	568	1	1536	1536	1536	1536	568	b'eLuCHPahG223DJLSiZx2i5uBBSirjLZbBn8cjbaRhkIsjbbHhkY8GVMpnkDVlB0AZnAZzw=='	0.022888626903295517	0.04769333451986313	0.027360785752534866	0.010610983	0.00561098	0.012277648	0.42852277	0.7154	0.44816118	0.03947243094444275	0.05260327458381653	0.04254733522733053	0.029860787	0.053304315
-1	-1	-1	-1	442.0	0.0	0.0	2.0	0.0	0.9375	27.546875	0.84375	0.015625	0.015625	0.015625	2.671875	0.34375	0.984375	0.140625	0.140625	ICAM555_ROS488_VECad647_placa15__Plate_D_p00_0_F08f04d0.TIF	ICAM555_ROS488_VECad647_placa15__Plate_D_p00_0_F08f04d2.TIF	ICAM555_ROS488_VECad647_placa15__Plate_D_p00_0_F08f04d1.TIF	ICAM555_ROS488_VECad647_placa15__Plate_D_p00_0_F08f04d3.TIF	0	0	0	0	569	1	1536	1536	1536	1536	569	b'eLuCHPahG223DJLSiZx2i5uBRZqByWi7ZQjE0WgbaSjE0mh7bGjEkzGV4glUTdkBAHGUGdM='	0.023721961304545403	0.053304314613342285	0.028194118291139603	0.010610979	0.00280549	0.010610983	0.42852277	0.7154	0.44816118	0.03934249530235926	0.05711611111958822	0.042689581712087	0.033499606	0.056109805
-1	-1	-1	-1	649.0	0.0	0.0	2.015625	0.0	0.9375	29.21875	0.828125	0.015625	0.0	0.015625	3.375	0.359375	0.984375	0.109375	0.140625	ICAM555_ROS488_VECad647_placa15__Plate_D_p00_0_F08f05d0.TIF	ICAM555_ROS488_VECad647_placa15__Plate_D_p00_0_F08f05d2.TIF	ICAM555_ROS488_VECad647_placa15__Plate_D_p00_0_F08f05d1.TIF	ICAM555_ROS488_VECad647_placa15__Plate_D_p00_0_F08f05d3.TIF	0	0	0	0	570	1	1536	1536	1536	1536	570	b'eLuCHPahG223DJLSiZx2i5uBRZqB6Wi7ZQjE0WgbaSjE0mh7bGjEkzGV4glUTdkBAHy4Gdc='	0.024555295705795288	0.04769333451986313	0.028194118291139603	0.012277646	0.00280549	0.011444315	0.42852277	0.7154	0.44816118	0.04011770089467367	0.0529139389594396	0.043705051143964134	0.035999607	0.053304315
-1	-1	-1	-1	953.0	0.0	0.0	2.046875	0.0	0.9375	39.390625	0.84375	0.015625	0.015625	0.015625	4.109375	0.34375	1.046875	0.125	0.125	ICAM555_ROS488_VECad647_placa15__Plate_D_p00_0_F08f06d0.TIF	ICAM555_ROS488_VECad647_placa15__Plate_D_p00_0_F08f06d2.TIF	ICAM555_ROS488_VECad647_placa15__Plate_D_p00_0_F08f06d1.TIF	ICAM555_ROS488_VECad647_placa15__Plate_D_p00_0_F08f06d3.TIF	0	0	0	0	571	1	1536	1536	1536	1536	571	b'eLuCHPahG223DJLSiZx2i5uBxWi7ZWjE0WgbaSjE0mh7bGjEkzGV4glUTdkBAIfcGds='	0.03516627475619316	0.05049882456660271	0.04858274757862091	0.008944314	0.00280549	0.00894431	0.42852277	0.7154	0.44816118	0.04603922367095947	0.05572706460952759	0.05802535514036814	0.04494392	0.056109805
-1	-1	-1	-1	820.0	0.0	0.0	2.046875	0.0	0.9375	38.109375	0.828125	0.015625	0.0	0.015625	3.890625	0.359375	0.953125	0.125	0.140625	ICAM555_ROS488_VECad647_placa15__Plate_D_p00_0_F08f07d0.TIF	ICAM555_ROS488_VECad647_placa15__Plate_D_p00_0_F08f07d2.TIF	ICAM555_ROS488_VECad647_placa15__Plate_D_p00_0_F08f07d1.TIF	ICAM555_ROS488_VECad647_placa15__Plate_D_p00_0_F08f07d3.TIF	0	0	0	0	572	1	1536	1536	1536	1536	572	b'eLuCHPahG223DJLSiZx2i5uBRZqB+Wi7ZQjE0WgbaSjE0mh7bGjEkzGV4glUTdkBAJMAGd8='	0.03516627475619316	0.04769333451986313	0.0449439212679863	0.011444312	0.00280549	0.010610975	0.42852277	0.7154	0.44816118	0.04757407307624817	0.05245968699455261	0.05652568737665812	0.045777254	0.053304315
-1	-1	-1	-1	718.0	0.0	0.0	2.0	0.0	0.9375	37.765625	0.84375	0.015625	0.015625	0.015625	3.78125	0.375	0.96875	0.125	0.125	ICAM555_ROS488_VECad647_placa15__Plate_D_p00_0_F08f08d0.TIF	ICAM555_ROS488_VECad647_placa15__Plate_D_p00_0_F08f08d2.TIF	ICAM555_ROS488_VECad647_placa15__Plate_D_p00_0_F08f08d1.TIF	ICAM555_ROS488_VECad647_placa15__Plate_D_p00_0_F08f08d3.TIF	0	0	0	0	573	1	1536	1536	1536	1536	573	b'eLuCHPahG223DJLSiZx2i5uBRZqBxWi7ZQjE0WgbaSjE0mh7bGjEkzGV4glUTdkBAJ4kGeM='	0.03349960595369339	0.04769333451986313	0.03963842988014221	0.012277648	0.00280549	0.010610983	0.42852277	0.7154	0.44816118	0.045995945731798805	0.05215860406557719	0.05174969633420309	0.04494392	0.050498825
-1	-1	-1	-1	654.0	0.0	0.0	1.984375	0.0	0.9375	38.234375	0.875	0.0	0.0	0.015625	3.65625	0.375	0.96875	0.125	0.125	ICAM555_ROS488_VECad647_placa15__Plate_D_p00_0_F08f09d0.TIF	ICAM555_ROS488_VECad647_placa15__Plate_D_p00_0_F08f09d2.TIF	ICAM555_ROS488_VECad647_placa15__Plate_D_p00_0_F08f09d1.TIF	ICAM555_ROS488_VECad647_placa15__Plate_D_p00_0_F08f09d3.TIF	0	0	0	0	574	1	1536	1536	1536	1536	574	b'eLuCHPahG223DJLSiZx2i5uBBaj5OdpuGfxxNNpGGgqxNNoeGxrxZEyleAJVU3YAqUgZ5w=='	0.029027452692389488	0.04769333451986313	0.034332942217588425	0.011444319	0.00561098	0.010610983	0.42852277	0.7154	0.44816118	0.042775705456733704	0.05241121848424276	0.049238160252571106	0.040471762	0.053304315
[truncated: 902 more rows]
[truncated: 193 more columns]
