# Supplementary material for: Integrated systems biology approach identifies gene targets for endothelial dysfunction
Source: Mol Syst Biol. 2023 Nov 30;19(12):e11462. doi: 10.15252/msb.202211462 (PMC10698507; doi:10.15252/msb.202211462)
Supplement: Supplementary file 5 — Dataset EV2 [file MSB-19-e11462-s016.zip › Dataset_EV1/29-05-23_HAEC_81_siRNA_plates_1_2.csv]

Channel_dapi	Channel_icam	Channel_ros	Channel_vecad	Count_Cell	ExecutionTime_01Images	ExecutionTime_02Metadata	ExecutionTime_03NamesAndTypes	ExecutionTime_04Groups	ExecutionTime_05MeasureImageIntensity	ExecutionTime_06ImageMath	ExecutionTime_07ImageMath	ExecutionTime_08ImageMath	ExecutionTime_09MeasureObjectIntensity	ExecutionTime_10GrayToColor	ExecutionTime_11OverlayOutlines	ExecutionTime_12SaveImages	FileName_dapi	FileName_icam	FileName_ros	FileName_vecad	Frame_dapi	Frame_icam	Frame_ros	Frame_vecad	Group_Index	Group_Number	Height_Cell	Height_dapi	Height_icam	Height_ros	Height_vecad	ImageNumber	ImageSet_ImageSet	Intensity_LowerQuartileIntensity_icam	Intensity_LowerQuartileIntensity_ros	Intensity_LowerQuartileIntensity_vecad	Intensity_MADIntensity_icam	Intensity_MADIntensity_ros	Intensity_MADIntensity_vecad	Intensity_MaxIntensity_icam	Intensity_MaxIntensity_ros	Intensity_MaxIntensity_vecad	Intensity_MeanIntensity_icam	Intensity_MeanIntensity_ros	Intensity_MeanIntensity_vecad	Intensity_MedianIntensity_icam	Intensity_MedianIntensity_ros	Intensity_MedianIntensity_vecad	Intensity_MinIntensity_icam
-1	-1	-1	-1	586.0	0.0	0.0	8.180000000000001	0.0	5.079999999999998	0.00999999999999801	0.010000000000001563	0.00999999999999801	4.830000000000002	1.1600000000000001	0.21999999999999886	0.33000000000000185	ICAM555_ROS488_VECad647__Plate_D_p00_0_B02f00d0.TIF	ICAM555_ROS488_VECad647__Plate_D_p00_0_B02f00d2.TIF	ICAM555_ROS488_VECad647__Plate_D_p00_0_B02f00d1.TIF	ICAM555_ROS488_VECad647__Plate_D_p00_0_B02f00d3.TIF	0	0	0	0	1	1	1536	1536	1536	1536	1536	1	eLsltq8KG21Rjo5WDaPAHW1mUjtER9ueoyNXQyNUjakUqqC6yw4A5iYopA==	0.019249804	0.053304315	0.055554904	0.004472157	0.00561098	0.015083134	0.42852277	0.7154	0.44816118	0.025729015469551086	0.05840727686882019	0.07340558369954427	0.023721961	0.056109805	0.069804706	0.0069721574
-1	-1	-1	-1	1323.0	0.0	0.0	9.290000000000003	0.0	6.27	0.019999999999999574	0.019999999999999574	0.019999999999999574	10.21	1.1199999999999974	0.3200000000000003	0.35999999999999943	ICAM555_ROS488_VECad647__Plate_D_p00_0_B02f01d0.TIF	ICAM555_ROS488_VECad647__Plate_D_p00_0_B02f01d2.TIF	ICAM555_ROS488_VECad647__Plate_D_p00_0_B02f01d1.TIF	ICAM555_ROS488_VECad647__Plate_D_p00_0_B02f01d3.TIF	0	0	0	0	2	1	1536	1536	1536	1536	1536	2	eLsltq8KG21R0rfbajjaoqRl4I42M6kdoqNtTxoUAaNtTxqEqjGVQhVUd9kBAPUGKKk=	0.023721961	0.053304315	0.07147137	0.004472157	0.00561098	0.015916474	0.42852277	0.7154	0.44816118	0.02812214692433675	0.06009722749392191	0.0931122899055481	0.028194118	0.058915295	0.087387845	0.0078054904
-1	-1	-1	-1	648.0	0.0	0.0	7.9399999999999995	0.0	6.16	0.019999999999999574	0.019999999999999574	0.019999999999999574	9.029999999999998	1.5599999999999987	0.3100000000000023	0.39000000000000057	ICAM555_ROS488_VECad647__Plate_D_p00_0_B02f02d0.TIF	ICAM555_ROS488_VECad647__Plate_D_p00_0_B02f02d2.TIF	ICAM555_ROS488_VECad647__Plate_D_p00_0_B02f02d1.TIF	ICAM555_ROS488_VECad647__Plate_D_p00_0_B02f02d3.TIF	0	0	0	0	3	1	1536	1536	1536	1536	1536	3	eLsltq8KG21R0rfbajTaoqRl4I42M6kdoqNtTxoUAaNtTxqEqjGVQhVUd9kBAAP1KK4=	0.023721961	0.053304315	0.07063804	0.0053054895	0.00561098	0.020388626	0.42852277	0.7154	0.44816118	0.02853629986445109	0.058895076314608254	0.0955378810564677	0.028194118	0.058915295	0.08655451	0.0078054904
-1	-1	-1	-1	573.0	0.0	0.0	7.909999999999999	0.0	6.51	0.019999999999999574	0.019999999999999574	0.019999999999999574	9.55	1.4199999999999982	0.240000000000002	0.3500000000000014	ICAM555_ROS488_VECad647__Plate_D_p00_0_B02f03d0.TIF	ICAM555_ROS488_VECad647__Plate_D_p00_0_B02f03d2.TIF	ICAM555_ROS488_VECad647__Plate_D_p00_0_B02f03d1.TIF	ICAM555_ROS488_VECad647__Plate_D_p00_0_B02f03d3.TIF	0	0	0	0	4	1	1536	1536	1536	1536	1536	4	eLsltq8KG21R0rfbajzaoqRl4I42M6kdoqNtTxoUAaNtTxqEqjGVQhVUd9kBABLVKLM=	0.022888629	0.053304315	0.059193727	0.004472157	0.00280549	0.020388633	0.42852277	0.7154	0.44816118	0.027202030022939045	0.05883341530958811	0.08531494935353597	0.024555296	0.058915295	0.07594353	0.0078054904
-1	-1	-1	-1	506.0	0.0	0.0	7.859999999999999	0.0	6.109999999999998	0.019999999999999574	0.019999999999999574	0.019999999999999574	9.319999999999997	1.4399999999999942	0.30999999999999517	0.4399999999999977	ICAM555_ROS488_VECad647__Plate_D_p00_0_B02f04d0.TIF	ICAM555_ROS488_VECad647__Plate_D_p00_0_B02f04d2.TIF	ICAM555_ROS488_VECad647__Plate_D_p00_0_B02f04d1.TIF	ICAM555_ROS488_VECad647__Plate_D_p00_0_B02f04d3.TIF	0	0	0	0	5	1	1536	1536	1536	1536	1536	5	eLsltq8KG21R0rfbajLaoqRl4I42M6kdoqNtTxoUAaNtTxqEqjGVQhVUd9kBACG1KLg=	0.024555296	0.061720785	0.060027063	0.004472157	0.0028054938	0.015916474	0.42852277	0.7154	0.44816118	0.029716903964678448	0.06457604467868805	0.08384686708450317	0.029027453	0.064526275	0.0751102	0.011444314
-1	-1	-1	-1	360.0	0.0	0.0	9.8	0.0	6.140000000000001	0.019999999999999574	0.019999999999999574	0.020000000000003126	8.289999999999996	1.0399999999999991	0.29999999999999716	0.4200000000000017	ICAM555_ROS488_VECad647__Plate_D_p00_0_B02f05d0.TIF	ICAM555_ROS488_VECad647__Plate_D_p00_0_B02f05d2.TIF	ICAM555_ROS488_VECad647__Plate_D_p00_0_B02f05d1.TIF	ICAM555_ROS488_VECad647__Plate_D_p00_0_B02f05d3.TIF	0	0	0	0	6	1	1536	1536	1536	1536	1536	6	eLsltq8KG21R0rfbajraoqRl4I42M6kdoqNtTxoUAaNtTxqEqjGVQhVUd9kBADCVKL0=	0.019249804	0.056109805	0.04411059	0.004472157	0.00280549	0.01955529	0.42852277	0.7154	0.44816118	0.025086986521879833	0.05887448787689209	0.06725361446539561	0.023721961	0.058915295	0.064499214	0.0078054904
-1	-1	-1	-1	573.0	0.0	0.0	10.17	0.0	6.349999999999998	0.020000000000003126	0.019999999999999574	0.019999999999999574	10.059999999999995	1.029999999999994	0.3200000000000074	0.46000000000000085	ICAM555_ROS488_VECad647__Plate_D_p00_0_B02f06d0.TIF	ICAM555_ROS488_VECad647__Plate_D_p00_0_B02f06d2.TIF	ICAM555_ROS488_VECad647__Plate_D_p00_0_B02f06d1.TIF	ICAM555_ROS488_VECad647__Plate_D_p00_0_B02f06d3.TIF	0	0	0	0	7	1	1536	1536	1536	1536	1536	7	eLsltq8KG21R0rfbOtqipGngjjYzqR2io21PGhQBo21PGoSqMZVCFVR32QEAP3Uowg==	0.023721961	0.061720785	0.064499214	0.004472157	0.0028054938	0.0167498	0.42852277	0.7154	0.44816118	0.028667382895946503	0.06534576416015625	0.08393655220667522	0.028194118	0.064526275	0.07677686	0.012277648
-1	-1	-1	-1	726.0	0.0	0.0	9.220000000000002	0.0	6.27	0.019999999999999574	0.019999999999999574	0.019999999999999574	9.920000000000002	1.6599999999999966	0.28999999999999915	0.4299999999999997	ICAM555_ROS488_VECad647__Plate_D_p00_0_B02f07d0.TIF	ICAM555_ROS488_VECad647__Plate_D_p00_0_B02f07d2.TIF	ICAM555_ROS488_VECad647__Plate_D_p00_0_B02f07d1.TIF	ICAM555_ROS488_VECad647__Plate_D_p00_0_B02f07d3.TIF	0	0	0	0	8	1	1536	1536	1536	1536	1536	8	eLsltq8KG21R0rfbaj7aoqRl4I42M6kdoqNtTxoUAaNtTxqEqjGVQhVUd9kBAE5VKMc=	0.023721961	0.053304315	0.06616589	0.004472157	0.00561098	0.020388626	0.42852277	0.7154	0.44816118	0.027875130375226338	0.05997134248415629	0.09148042400677998	0.024555296	0.058915295	0.08572118	0.0078054904
-1	-1	-1	-1	860.0	0.0	0.0	8.13	0.0	6.320000000000002	0.010000000000001563	0.019999999999999574	0.020000000000003126	10.359999999999996	0.9799999999999969	0.3300000000000054	0.4299999999999997	ICAM555_ROS488_VECad647__Plate_D_p00_0_B02f08d0.TIF	ICAM555_ROS488_VECad647__Plate_D_p00_0_B02f08d2.TIF	ICAM555_ROS488_VECad647__Plate_D_p00_0_B02f08d1.TIF	ICAM555_ROS488_VECad647__Plate_D_p00_0_B02f08d3.TIF	0	0	0	0	9	1	1536	1536	1536	1536	1536	9	eLsltq8KG21R0rfbajHaoqRl4I42M6kdoqNtTxoUAaNtTxqEqjGVQhVUd9kBAF01KMw=	0.023721961	0.056109805	0.07594353	0.004472157	0.00561098	0.020388626	0.42852277	0.7154	0.44816118	0.028818776210149128	0.05955140292644501	0.09999979535738628	0.028194118	0.058915295	0.091860004	0.011444314
-1	-1	-1	-1	884.0	0.0	0.0	10.059999999999997	0.0	6.359999999999999	0.019999999999999574	0.019999999999999574	0.00999999999999801	10.380000000000003	1.4699999999999989	0.2700000000000031	0.4399999999999977	ICAM555_ROS488_VECad647__Plate_D_p00_0_B02f09d0.TIF	ICAM555_ROS488_VECad647__Plate_D_p00_0_B02f09d2.TIF	ICAM555_ROS488_VECad647__Plate_D_p00_0_B02f09d1.TIF	ICAM555_ROS488_VECad647__Plate_D_p00_0_B02f09d3.TIF	0	0	0	0	10	1	1536	1536	1536	1536	1536	10	eLsltq8KG21R0rfbajnaoqRl4I42M6kdoqNtTxoUAaNtTxqEqjGVQhVUd9kBAGwVKNE=	0.024555296	0.058915295	0.08572118	0.004472157	0.00561098	0.019555293	0.42852277	0.7154	0.44816118	0.03116663545370102	0.06410279870033264	0.10897121826807658	0.029027453	0.061720785	0.10163765	0.012277648
-1	-1	-1	-1	920.0	0.0	0.0	9.250000000000002	0.0	6.360000000000003	0.019999999999999574	0.010000000000001563	0.00999999999999801	10.199999999999992	1.1200000000000045	0.3100000000000023	0.44999999999999574	ICAM555_ROS488_VECad647__Plate_D_p00_0_B02f10d0.TIF	ICAM555_ROS488_VECad647__Plate_D_p00_0_B02f10d2.TIF	ICAM555_ROS488_VECad647__Plate_D_p00_0_B02f10d1.TIF	ICAM555_ROS488_VECad647__Plate_D_p00_0_B02f10d3.TIF	0	0	0	0	11	1	1536	1536	1536	1536	1536	11	eLsltq8KG21R0rXbajg6WkXTwB1tZlI7REfbnjQoAkbbnjQIVWMqhSqo7rIDAPULKKk=	0.023721961	0.056109805	0.07677686	0.004472157	0.00561098	0.015916474	0.42852277	0.7154	0.44816118	0.02778627226750056	0.06012798845767975	0.0972819725672404	0.028194118	0.058915295	0.091860004	0.011444314
-1	-1	-1	-1	753.0	0.0	0.0	9.27	0.0	6.229999999999997	0.019999999999999574	0.019999999999999574	0.019999999999999574	10.449999999999996	1.1400000000000006	0.28999999999999915	0.4399999999999977	ICAM555_ROS488_VECad647__Plate_D_p00_0_B02f11d0.TIF	ICAM555_ROS488_VECad647__Plate_D_p00_0_B02f11d2.TIF	ICAM555_ROS488_VECad647__Plate_D_p00_0_B02f11d1.TIF	ICAM555_ROS488_VECad647__Plate_D_p00_0_B02f11d3.TIF	0	0	0	0	12	1	1536	1536	1536	1536	1536	12	eLsltq8KG21R0rXbamg42qKkZeCONjOpHaKjbU8aFAGjbU8ahKoxlUIVVHfZAQAD+iiu	0.023721961	0.056109805	0.07594353	0.004472157	0.00561098	0.019555293	0.42852277	0.7154	0.44816118	0.029041292766729992	0.06051108241081238	0.10147625207901001	0.028194118	0.061720785	0.09269334	0.011444314
-1	-1	-1	-1	775.0	0.0	0.0	10.95	0.0	6.540000000000003	0.019999999999999574	0.010000000000001563	0.010000000000001563	7.869999999999994	1.3800000000000026	0.28999999999999915	0.3999999999999986	ICAM555_ROS488_VECad647__Plate_D_p00_0_B03f00d0.TIF	ICAM555_ROS488_VECad647__Plate_D_p00_0_B03f00d2.TIF	ICAM555_ROS488_VECad647__Plate_D_p00_0_B03f00d1.TIF	ICAM555_ROS488_VECad647__Plate_D_p00_0_B03f00d3.TIF	0	0	0	0	13	1	1536	1536	1536	1536	1536	13	eLsltq8KG21R0rHbajw6WkXjwB1tZlI7REfbnjQoAkbbnjQIVWMqhSqo7rIDAPUVKKk=	0.023721961	0.047693335	0.04941608	0.01841647	0.00561098	0.024860784	0.42852277	0.7154	0.44816118	0.04657330612341563	0.05475218097368876	0.07742222150166829	0.0413051	0.053304315	0.0751102	0.0069721574
-1	-1	-1	-1	1298.0	0.0	0.0	9.27	0.0	6.849999999999998	0.019999999999999574	0.010000000000001563	0.010000000000001563	9.29	1.009999999999998	0.3100000000000023	0.45000000000000284	ICAM555_ROS488_VECad647__Plate_D_p00_0_B03f01d0.TIF	ICAM555_ROS488_VECad647__Plate_D_p00_0_B03f01d2.TIF	ICAM555_ROS488_VECad647__Plate_D_p00_0_B03f01d1.TIF	ICAM555_ROS488_VECad647__Plate_D_p00_0_B03f01d3.TIF	0	0	0	0	14	1	1536	1536	1536	1536	1536	14	eLsltq8KG21R0rHbCqx4DEdblLQM3NFmJrVDdLTtSYMiYLTtSYNQNaZSqILqLjsABAQorg==	0.05191608	0.056109805	0.08655451	0.016749807	0.005610984	0.022888638	0.42852277	0.7154	0.44816118	0.07363067070643108	0.06309498846530914	0.11581459641456604	0.06783255	0.061720785	0.10694314	0.012277648
-1	-1	-1	-1	495.0	0.0	0.0	9.719999999999997	0.0	6.939999999999998	0.019999999999999574	0.019999999999999574	0.019999999999999574	5.779999999999998	1.4100000000000001	0.28000000000000114	0.4000000000000057	ICAM555_ROS488_VECad647__Plate_D_p00_0_B03f02d0.TIF	ICAM555_ROS488_VECad647__Plate_D_p00_0_B03f02d2.TIF	ICAM555_ROS488_VECad647__Plate_D_p00_0_B03f02d1.TIF	ICAM555_ROS488_VECad647__Plate_D_p00_0_B03f02d3.TIF	0	0	0	0	15	1	1536	1536	1536	1536	1536	15	eLsltq8KG21R0rHbCqx4jEZblLQM3NFmJrVDdLTtSYMiYLTtSYNQNaZSqILqLjsAEuQosw==	0.022888629	0.053304315	0.048582748	0.009777648	0.00280549	0.01591647	0.42852277	0.7154	0.44816118	0.04332795739173889	0.05726767579714457	0.07552189131577809	0.029027453	0.056109805	0.059193727	0.0078054904
-1	-1	-1	-1	470.0	0.0	0.0	9.37	0.0	6.719999999999999	0.019999999999999574	0.019999999999999574	0.019999999999999574	6.849999999999998	1.119999999999994	0.28000000000000114	0.4100000000000037	ICAM555_ROS488_VECad647__Plate_D_p00_0_B03f03d0.TIF	ICAM555_ROS488_VECad647__Plate_D_p00_0_B03f03d2.TIF	ICAM555_ROS488_VECad647__Plate_D_p00_0_B03f03d1.TIF	ICAM555_ROS488_VECad647__Plate_D_p00_0_B03f03d3.TIF	0	0	0	0	16	1	1536	1536	1536	1536	1536	16	eLsltq8KG21R0rHbagxOSqMtStoF7mgzk9ohOtr2pEERMNr2pEGoGlMpVEF1lx0AIcQouA==	0.022888629	0.053304315	0.044943925	0.008944314	0.00280549	0.01591647	0.42852277	0.7154	0.44816118	0.042836129665374756	0.057258074482282005	0.07543405890464783	0.028194118	0.056109805	0.055554904	0.011444314
-1	-1	-1	-1	304.0	0.0	0.0	8.71	0.0	7.069999999999997	0.020000000000003126	0.01999999999999602	0.01999999999999602	4.619999999999997	1.1999999999999993	0.3299999999999983	0.39000000000000057	ICAM555_ROS488_VECad647__Plate_D_p00_0_B03f04d0.TIF	ICAM555_ROS488_VECad647__Plate_D_p00_0_B03f04d2.TIF	ICAM555_ROS488_VECad647__Plate_D_p00_0_B03f04d1.TIF	ICAM555_ROS488_VECad647__Plate_D_p00_0_B03f04d3.TIF	0	0	0	0	17	1	1536	1536	1536	1536	1536	17	eLsltq8KG21R0rHbCqx4TEZblLQM3NFmJrVDdLTtSYMiYLTtSYNQNaZSqILqLjsAMKQovQ==	0.023721961	0.056109805	0.043277256	0.0053054895	0.00280549	0.010610983	0.42852277	0.7154	0.44816118	0.037570628027121224	0.06124243140220642	0.06682984530925751	0.028194118	0.061720785	0.04941608	0.0078054904
-1	-1	-1	-1	306.0	0.0	0.0	8.629999999999997	0.0	5.970000000000002	0.020000000000003126	0.019999999999999574	0.019999999999999574	3.3200000000000003	1.1700000000000017	0.29999999999999716	0.41000000000000014	ICAM555_ROS488_VECad647__Plate_D_p00_0_B03f05d0.TIF	ICAM555_ROS488_VECad647__Plate_D_p00_0_B03f05d2.TIF	ICAM555_ROS488_VECad647__Plate_D_p00_0_B03f05d1.TIF	ICAM555_ROS488_VECad647__Plate_D_p00_0_B03f05d3.TIF	0	0	0	0	18	1	1536	1536	1536	1536	1536	18	eLsltq8KG21R0rHbCqx4TEdblLQM3NFmJrVDdLTtSYMiYLTtSYNQNaZSqILqLjsAP4Qowg==	0.019249804	0.053304315	0.04411059	0.004472157	0.00280549	0.008944314	0.42852277	0.7154	0.44816118	0.032776196797688804	0.055656805634498596	0.06422299146652222	0.023721961	0.056109805	0.050249413	0.0078054904
-1	-1	-1	-1	480.0	0.0	0.0	9.620000000000001	0.0	6.689999999999998	0.019999999999999574	0.030000000000001137	0.019999999999999574	7.529999999999994	1.4699999999999989	0.28999999999999915	0.3999999999999986	ICAM555_ROS488_VECad647__Plate_D_p00_0_B03f06d0.TIF	ICAM555_ROS488_VECad647__Plate_D_p00_0_B03f06d2.TIF	ICAM555_ROS488_VECad647__Plate_D_p00_0_B03f06d1.TIF	ICAM555_ROS488_VECad647__Plate_D_p00_0_B03f06d3.TIF	0	0	0	0	19	1	1536	1536	1536	1536	1536	19	eLsltq8KG21R0rHbOtqipHXgjjYzqR2io21PGhQBo21PGoSqMZVCFVR32QEATmQoxw==	0.028194118	0.056109805	0.053888235	0.015083138	0.00280549	0.025694117	0.42852277	0.7154	0.44816118	0.04795932273070017	0.058906430999437966	0.08249759177366893	0.039638434	0.058915295	0.07594353	0.012277648
-1	-1	-1	-1	430.0	0.0	0.0	9.66	0.0	6.609999999999999	0.019999999999999574	0.019999999999999574	0.020000000000003126	5.5	0.990000000000002	0.3000000000000007	0.42999999999999616	ICAM555_ROS488_VECad647__Plate_D_p00_0_B03f07d0.TIF	ICAM555_ROS488_VECad647__Plate_D_p00_0_B03f07d2.TIF	ICAM555_ROS488_VECad647__Plate_D_p00_0_B03f07d1.TIF	ICAM555_ROS488_VECad647__Plate_D_p00_0_B03f07d3.TIF	0	0	0	0	20	1	1536	1536	1536	1536	1536	20	eLsltq8KG21R0rHbCqx4zEdblLQM3NFmJrVDdLTtSYMiYLTtSYNQNaZSqILqLjsAXUQozA==	0.022888629	0.053304315	0.043277256	0.0053054914	0.00280549	0.011444315	0.42852277	0.7154	0.44816118	0.03611018508672714	0.05722498893737793	0.06224766870339712	0.024555296	0.056109805	0.050249413	0.011444314
-1	-1	-1	-1	593.0	0.0	0.0	9.840000000000003	0.0	7.049999999999997	0.019999999999999574	0.019999999999999574	0.020000000000003126	7.119999999999997	1.009999999999998	0.3200000000000003	0.4100000000000037	ICAM555_ROS488_VECad647__Plate_D_p00_0_B03f08d0.TIF	ICAM555_ROS488_VECad647__Plate_D_p00_0_B03f08d2.TIF	ICAM555_ROS488_VECad647__Plate_D_p00_0_B03f08d1.TIF	ICAM555_ROS488_VECad647__Plate_D_p00_0_B03f08d3.TIF	0	0	0	0	21	1	1536	1536	1536	1536	1536	21	eLsltq8KG21R0rHbCqx4LEZblLQM3NFmJrVDdLTtSYMiYLTtSYNQNaZSqILqLjsAbCQo0Q==	0.023721961	0.050498825	0.04411059	0.016749805	0.00280549	0.021221962	0.42852277	0.7154	0.44816118	0.045087347428003945	0.0546879768371582	0.07001101473967235	0.039638434	0.053304315	0.06616589	0.0078054904
-1	-1	-1	-1	601.0	0.0	0.0	9.5	0.0	6.400000000000002	0.020000000000003126	0.010000000000001563	0.019999999999999574	8.32	1.019999999999996	0.30000000000000426	0.4299999999999997	ICAM555_ROS488_VECad647__Plate_D_p00_0_B03f09d0.TIF	ICAM555_ROS488_VECad647__Plate_D_p00_0_B03f09d2.TIF	ICAM555_ROS488_VECad647__Plate_D_p00_0_B03f09d1.TIF	ICAM555_ROS488_VECad647__Plate_D_p00_0_B03f09d3.TIF	0	0	0	0	22	1	1536	1536	1536	1536	1536	22	eLsltq8KG21R0rHbagxpxo+2KGkWuKPNTGqH6GjbkwZFwGjbkwahakylUAXVXXYAewQo1g==	0.029027453	0.056109805	0.053888235	0.020388627	0.00561098	0.02205529	0.42852277	0.7154	0.44816118	0.051765392223993935	0.06229976316293081	0.07830662031968434	0.050249413	0.061720785	0.07677686	0.011444314
-1	-1	-1	-1	783.0	0.0	0.0	7.76	0.0	6.4999999999999964	0.019999999999999574	0.010000000000001563	0.019999999999999574	11.120000000000005	1.4499999999999957	0.23999999999999488	0.38000000000000256	ICAM555_ROS488_VECad647__Plate_D_p00_0_B03f10d0.TIF	ICAM555_ROS488_VECad647__Plate_D_p00_0_B03f10d2.TIF	ICAM555_ROS488_VECad647__Plate_D_p00_0_B03f10d1.TIF	ICAM555_ROS488_VECad647__Plate_D_p00_0_B03f10d3.TIF	0	0	0	0	23	1	1536	1536	1536	1536	1536	23	eLsltq8KG21R0rHbapxmODpaRdPAHW1mUjtER9ueNCgCRtueNAhVYyqFKqjusgMABAkorg==	0.040471766	0.053304315	0.08041569	0.015083138	0.00561098	0.016749807	0.42852277	0.7154	0.44816118	0.05434722205003103	0.05904816587766012	0.09883952140808105	0.05191608	0.058915295	0.09799883	0.012277648
-1	-1	-1	-1	470.0	0.0	0.0	9.470000000000002	0.0	6.84	0.019999999999999574	0.010000000000001563	0.019999999999999574	8.149999999999995	1.0500000000000043	0.3200000000000003	0.4200000000000017	ICAM555_ROS488_VECad647__Plate_D_p00_0_B03f11d0.TIF	ICAM555_ROS488_VECad647__Plate_D_p00_0_B03f11d2.TIF	ICAM555_ROS488_VECad647__Plate_D_p00_0_B03f11d1.TIF	ICAM555_ROS488_VECad647__Plate_D_p00_0_B03f11d3.TIF	0	0	0	0	24	1	1536	1536	1536	1536	1536	24	eLsltq8KG21R0rHbapxmaDjaoqRl4I42M6kdoqNtTxoUAaNtTxqEqjGVQhVUd9kBABLpKLM=	0.024555296	0.053304315	0.053888235	0.02038863	0.00561098	0.026527453	0.42852277	0.7154	0.44816118	0.05107565720876058	0.05781543254852295	0.08470518390337627	0.044943925	0.056109805	0.08041569	0.011444314
-1	-1	-1	-1	836.0	0.0	0.0	9.57	0.0	6.449999999999999	0.019999999999999574	0.019999999999999574	0.019999999999999574	11.25	1.0200000000000031	0.2499999999999929	0.35999999999999943	ICAM555_ROS488_VECad647__Plate_D_p00_0_B04f00d0.TIF	ICAM555_ROS488_VECad647__Plate_D_p00_0_B04f00d2.TIF	ICAM555_ROS488_VECad647__Plate_D_p00_0_B04f00d1.TIF	ICAM555_ROS488_VECad647__Plate_D_p00_0_B04f00d3.TIF	0	0	0	0	25	1	1536	1536	1536	1536	1536	25	eLsltq8KG21R0rHbajI6WkXjwB1tZlI7REfbnjQoAkbbnjQIVWMqhSqo7rIDAAQTKK4=	0.040471766	0.053304315	0.07063804	0.015083138	0.00561098	0.014249809	0.42852277	0.7154	0.44816118	0.056562473376592	0.057670190930366516	0.08738300204277039	0.056388237	0.056109805	0.08572118	0.012277648
-1	-1	-1	-1	1386.0	0.0	0.0	9.34	0.0	7.299999999999997	0.019999999999999574	0.019999999999999574	0.019999999999999574	9.569999999999997	0.9200000000000017	0.25	0.38000000000000256	ICAM555_ROS488_VECad647__Plate_D_p00_0_B04f01d0.TIF	ICAM555_ROS488_VECad647__Plate_D_p00_0_B04f01d2.TIF	ICAM555_ROS488_VECad647__Plate_D_p00_0_B04f01d1.TIF	ICAM555_ROS488_VECad647__Plate_D_p00_0_B04f01d3.TIF	0	0	0	0	26	1	1536	1536	1536	1536	1536	26	eLsltq8KG21R0rHbapJmYDjaoqRl4I42M6kdoqNtTxoUAaNtTxqEqjGVQhVUd9kBABLzKLM=	0.051082745	0.053304315	0.08208235	0.015916474	0.00561098	0.022055298	0.42852277	0.7154	0.44816118	0.06972036262353261	0.06034065783023834	0.114566703637441	0.06336039	0.058915295	0.10247098	0.012277648
-1	-1	-1	-1	633.0	0.0	0.0	9.510000000000002	0.0	7.079999999999998	0.019999999999999574	0.019999999999999574	0.020000000000003126	9.929999999999996	1.0600000000000023	0.259999999999998	0.37000000000000455	ICAM555_ROS488_VECad647__Plate_D_p00_0_B04f02d0.TIF	ICAM555_ROS488_VECad647__Plate_D_p00_0_B04f02d2.TIF	ICAM555_ROS488_VECad647__Plate_D_p00_0_B04f02d1.TIF	ICAM555_ROS488_VECad647__Plate_D_p00_0_B04f02d3.TIF	0	0	0	0	27	1	1536	1536	1536	1536	1536	27	eLsltq8KG21R0rHbapJmYDTaoqRl4I42M6kdoqNtTxoUAaNtTxqEqjGVQhVUd9kBACHTKLg=	0.035166275	0.053304315	0.064499214	0.02038863	0.00561098	0.021221958	0.42852277	0.7154	0.44816118	0.05911936362584432	0.058711970845858254	0.09052311380704244	0.056388237	0.058915295	0.087387845	0.011444314
-1	-1	-1	-1	594.0	0.0	0.0	9.149999999999997	0.0	6.760000000000002	0.019999999999999574	0.010000000000001563	0.019999999999999574	9.900000000000006	1.2100000000000009	0.240000000000002	0.3400000000000034	ICAM555_ROS488_VECad647__Plate_D_p00_0_B04f03d0.TIF	ICAM555_ROS488_VECad647__Plate_D_p00_0_B04f03d2.TIF	ICAM555_ROS488_VECad647__Plate_D_p00_0_B04f03d1.TIF	ICAM555_ROS488_VECad647__Plate_D_p00_0_B04f03d3.TIF	0	0	0	0	28	1	1536	1536	1536	1536	1536	28	eLsltq8KG21R0rHbagJOSqMtStoF7mgzk9ohOtr2pEERMNr2pEGoGlMpVEF1lx0AMLMovQ==	0.03349961	0.053304315	0.060027063	0.022055294	0.00561098	0.021221966	0.42852277	0.7154	0.44816118	0.05787357687950134	0.058519517381985985	0.08683254321416219	0.057221573	0.058915295	0.08572118	0.012277648
-1	-1	-1	-1	473.0	0.0	0.0	8.71	0.0	6.75	0.029999999999997584	0.020000000000003126	0.010000000000001563	8.73	1.5600000000000023	0.3200000000000074	0.4299999999999926	ICAM555_ROS488_VECad647__Plate_D_p00_0_B04f04d0.TIF	ICAM555_ROS488_VECad647__Plate_D_p00_0_B04f04d2.TIF	ICAM555_ROS488_VECad647__Plate_D_p00_0_B04f04d1.TIF	ICAM555_ROS488_VECad647__Plate_D_p00_0_B04f04d3.TIF	0	0	0	0	29	1	1536	1536	1536	1536	1536	29	eLsltq8KG21R0rHbapJmYDLaoqRl4I42M6kdoqNtTxoUAaNtTxqEqjGVQhVUd9kBAD+TKMI=	0.029860785	0.058915295	0.060027063	0.017583137	0.0028054938	0.028194115	0.42852277	0.7154	0.44816118	0.05347822109858195	0.06269761423269908	0.09423733750979106	0.04661059	0.064526275	0.09102667	0.013110981
-1	-1	-1	-1	510.0	0.0	0.0	9.230000000000002	0.0	6.539999999999999	0.019999999999999574	0.00999999999999801	0.019999999999999574	8.629999999999999	1.1199999999999974	0.3200000000000003	0.4200000000000017	ICAM555_ROS488_VECad647__Plate_D_p00_0_B04f05d0.TIF	ICAM555_ROS488_VECad647__Plate_D_p00_0_B04f05d2.TIF	ICAM555_ROS488_VECad647__Plate_D_p00_0_B04f05d1.TIF	ICAM555_ROS488_VECad647__Plate_D_p00_0_B04f05d3.TIF	0	0	0	0	30	1	1536	1536	1536	1536	1536	30	eLsltq8KG21R0rHbapJmYDraoqRl4I42M6kdoqNtTxoUAaNtTxqEqjGVQhVUd9kBAE5zKMc=	0.024555296	0.053304315	0.050249413	0.02038863	0.00280549	0.02652745	0.42852277	0.7154	0.44816118	0.04735794166723887	0.0583120733499527	0.08392246564229329	0.044943925	0.058915295	0.08124902	0.011444314
-1	-1	-1	-1	414.0	0.0	0.0	7.579999999999999	0.0	6.470000000000001	0.019999999999999574	0.029999999999997584	0.019999999999999574	6.140000000000004	1.019999999999996	0.3100000000000023	0.45000000000000284	ICAM555_ROS488_VECad647__Plate_D_p00_0_B04f06d0.TIF	ICAM555_ROS488_VECad647__Plate_D_p00_0_B04f06d2.TIF	ICAM555_ROS488_VECad647__Plate_D_p00_0_B04f06d1.TIF	ICAM555_ROS488_VECad647__Plate_D_p00_0_B04f06d3.TIF	0	0	0	0	31	1	1536	1536	1536	1536	1536	31	eLsltq8KG21R0rHbajLaoqRx4I42M6kdoqNtTxoUAaNtTxqEqjGVQhVUd9kBAF1TKMw=	0.024555296	0.058915295	0.053888235	0.009777648	0.00280549	0.020388626	0.42852277	0.7154	0.44816118	0.042101696133613586	0.06266109148661296	0.08030364910761516	0.03349961	0.061720785	0.069804706	0.013110981
-1	-1	-1	-1	633.0	0.0	0.0	9.12	0.0	6.640000000000001	0.019999999999999574	0.00999999999999801	0.00999999999999801	10.369999999999997	1.5	0.23999999999999488	0.37999999999999545	ICAM555_ROS488_VECad647__Plate_D_p00_0_B04f07d0.TIF	ICAM555_ROS488_VECad647__Plate_D_p00_0_B04f07d2.TIF	ICAM555_ROS488_VECad647__Plate_D_p00_0_B04f07d1.TIF	ICAM555_ROS488_VECad647__Plate_D_p00_0_B04f07d3.TIF	0	0	0	0	32	1	1536	1536	1536	1536	1536	32	eLsltq8KG21R0rHbapJmYD7aoqRl4I42M6kdoqNtTxoUAaNtTxqEqjGVQhVUd9kBAGwzKNE=	0.029860785	0.050498825	0.060860395	0.01758314	0.00561098	0.021221958	0.42852277	0.7154	0.44816118	0.05312255024909973	0.05463124314943949	0.08844558397928874	0.05191608	0.053304315	0.087387845	0.012277648
-1	-1	-1	-1	719.0	0.0	0.0	9.520000000000001	0.0	7.3799999999999955	0.019999999999999574	0.019999999999999574	0.019999999999999574	10.370000000000001	0.9299999999999997	0.23999999999999488	0.3400000000000034	ICAM555_ROS488_VECad647__Plate_D_p00_0_B04f08d0.TIF	ICAM555_ROS488_VECad647__Plate_D_p00_0_B04f08d2.TIF	ICAM555_ROS488_VECad647__Plate_D_p00_0_B04f08d1.TIF	ICAM555_ROS488_VECad647__Plate_D_p00_0_B04f08d3.TIF	0	0	0	0	33	1	1536	1536	1536	1536	1536	33	eLsltq8KG21R0rHbapJmYDHaoqRl4I42M6kdoqNtTxoUAaNtTxqEqjGVQhVUd9kBAHsTKNY=	0.040471766	0.053304315	0.07063804	0.016749803	0.00561098	0.015916474	0.42852277	0.7154	0.44816118	0.05766277015209198	0.059999401370684304	0.0879859725634257	0.056388237	0.058915295	0.08655451	0.011444314
-1	-1	-1	-1	598.0	0.0	0.0	9.309999999999999	0.0	6.809999999999999	0.00999999999999801	0.019999999999999574	0.019999999999999574	9.750000000000007	1.0899999999999963	0.28999999999999915	0.4200000000000017	ICAM555_ROS488_VECad647__Plate_D_p00_0_B04f09d0.TIF	ICAM555_ROS488_VECad647__Plate_D_p00_0_B04f09d2.TIF	ICAM555_ROS488_VECad647__Plate_D_p00_0_B04f09d1.TIF	ICAM555_ROS488_VECad647__Plate_D_p00_0_B04f09d3.TIF	0	0	0	0	34	1	1536	1536	1536	1536	1536	34	eLsltq8KG21R0rHbagJpxo+2KGkWuKPNTGqH6GjbkwZFwGjbkwahakylUAXVXXYAifMo2w==	0.029860785	0.056109805	0.060860395	0.01758314	0.00561098	0.022055298	0.42852277	0.7154	0.44816118	0.053947046399116516	0.06339054803053538	0.08957125743230183	0.051082745	0.061720785	0.08655451	0.012277648
-1	-1	-1	-1	954.0	0.0	0.0	10.979999999999999	0.0	6.940000000000001	0.019999999999999574	0.019999999999999574	0.00999999999999801	10.79	0.8800000000000026	0.25	0.36999999999999744	ICAM555_ROS488_VECad647__Plate_D_p00_0_B04f10d0.TIF	ICAM555_ROS488_VECad647__Plate_D_p00_0_B04f10d2.TIF	ICAM555_ROS488_VECad647__Plate_D_p00_0_B04f10d1.TIF	ICAM555_ROS488_VECad647__Plate_D_p00_0_B04f10d3.TIF	0	0	0	0	35	1	1536	1536	1536	1536	1536	35	eLsltq8KG21R0rHbapJmODpaRdPAHW1mUjtER9ueNCgCRtueNAhVYyqFKqjusgMAEvgosw==	0.044943925	0.053304315	0.08572118	0.01311098	0.00561098	0.01758314	0.42852277	0.7154	0.44816118	0.05809397995471954	0.059391215443611145	0.1056280533472697	0.056388237	0.058915295	0.10163765	0.013110981
-1	-1	-1	-1	432.0	0.0	0.0	7.6899999999999995	0.0	6.549999999999999	0.019999999999999574	0.019999999999999574	0.019999999999999574	6.940000000000001	1.1000000000000014	0.29999999999999716	0.4200000000000017	ICAM555_ROS488_VECad647__Plate_D_p00_0_B04f11d0.TIF	ICAM555_ROS488_VECad647__Plate_D_p00_0_B04f11d2.TIF	ICAM555_ROS488_VECad647__Plate_D_p00_0_B04f11d1.TIF	ICAM555_ROS488_VECad647__Plate_D_p00_0_B04f11d3.TIF	0	0	0	0	36	1	1536	1536	1536	1536	1536	36	eLsltq8KG21R0rHbapJmaDjaoqRl4I42M6kdoqNtTxoUAaNtTxqEqjGVQhVUd9kBACHYKLg=	0.024555296	0.053304315	0.050249413	0.015916472	0.00280549	0.02205529	0.42852277	0.7154	0.44816118	0.05021901925404867	0.05753917992115021	0.08385955293973286	0.039638434	0.056109805	0.07147137	0.012277648
-1	-1	-1	-1	550.0	0.0	0.0	9.400000000000002	0.0	6.41	0.00999999999999801	0.019999999999999574	0.019999999999999574	7.059999999999999	1.4900000000000055	0.269999999999996	0.3999999999999986	ICAM555_ROS488_VECad647__Plate_D_p00_0_B05f00d0.TIF	ICAM555_ROS488_VECad647__Plate_D_p00_0_B05f00d2.TIF	ICAM555_ROS488_VECad647__Plate_D_p00_0_B05f00d1.TIF	ICAM555_ROS488_VECad647__Plate_D_p00_0_B05f00d3.TIF	0	0	0	0	37	1	1536	1536	1536	1536	1536	37	eLsltq8KG21R0rHbajo6WkXjwB1tZlI7REfbnjQoAkbbnjQIVWMqhSqo7rIDABMCKLM=	0.022888629	0.047693335	0.044943925	0.01591647	0.00561098	0.021221966	0.42852277	0.7154	0.44816118	0.043256198366483055	0.053387030959129333	0.07268765072027843	0.035166275	0.053304315	0.065332554	0.0078054904
-1	-1	-1	-1	1272.0	0.0	0.0	9.280000000000003	0.0	6.650000000000002	0.019999999999999574	0.00999999999999801	0.019999999999999574	10.179999999999996	0.990000000000002	0.30999999999999517	0.46000000000000085	ICAM555_ROS488_VECad647__Plate_D_p00_0_B05f01d0.TIF	ICAM555_ROS488_VECad647__Plate_D_p00_0_B05f01d2.TIF	ICAM555_ROS488_VECad647__Plate_D_p00_0_B05f01d1.TIF	ICAM555_ROS488_VECad647__Plate_D_p00_0_B05f01d3.TIF	0	0	0	0	38	1	1536	1536	1536	1536	1536	38	eLsltq8KG21R0rHbappmYDjaoqRl4I42M6kdoqNtTxoUAaNtTxqEqjGVQhVUd9kBACHiKLg=	0.050249413	0.053304315	0.07677686	0.01591647	0.00561098	0.021221958	0.42852277	0.7154	0.44816118	0.06667876740296681	0.059459527333577476	0.10399734973907471	0.06252706	0.058915295	0.09633216	0.0078054904
-1	-1	-1	-1	315.0	0.0	0.0	9.930000000000001	0.0	6.390000000000001	0.019999999999999574	0.019999999999999574	0.019999999999999574	4.449999999999999	1.1999999999999957	0.3099999999999987	0.4100000000000037	ICAM555_ROS488_VECad647__Plate_D_p00_0_B05f02d0.TIF	ICAM555_ROS488_VECad647__Plate_D_p00_0_B05f02d2.TIF	ICAM555_ROS488_VECad647__Plate_D_p00_0_B05f02d1.TIF	ICAM555_ROS488_VECad647__Plate_D_p00_0_B05f02d3.TIF	0	0	0	0	39	1	1536	1536	1536	1536	1536	39	eLsltq8KG21R0rHbappmYDTaoqRl4I42M6kdoqNtTxoUAaNtTxqEqjGVQhVUd9kBADDCKL0=	0.022888629	0.050498825	0.044943925	0.008944314	0.00280549	0.010610979	0.42852277	0.7154	0.44816118	0.042247578501701355	0.05468126138051351	0.06915539006392162	0.028194118	0.053304315	0.053888235	0.0078054904
-1	-1	-1	-1	249.0	0.0	0.0	9.139999999999997	0.0	5.989999999999998	0.019999999999999574	0.019999999999999574	0.010000000000001563	2.879999999999999	1.0800000000000054	0.259999999999998	0.370000000000001	ICAM555_ROS488_VECad647__Plate_D_p00_0_B05f03d0.TIF	ICAM555_ROS488_VECad647__Plate_D_p00_0_B05f03d2.TIF	ICAM555_ROS488_VECad647__Plate_D_p00_0_B05f03d1.TIF	ICAM555_ROS488_VECad647__Plate_D_p00_0_B05f03d3.TIF	0	0	0	0	40	1	1536	1536	1536	1536	1536	40	eLsltq8KG21R0rHbagpOSqMtStoF7mgzk9ohOtr2pEERMNr2pEGoGlMpVEF1lx0AP6Iowg==	0.022888629	0.050498825	0.043277256	0.0053054914	0.00280549	0.0097776465	0.42852277	0.7154	0.44816118	0.03928297013044357	0.053933670123418175	0.06557423869768779	0.024555296	0.053304315	0.04941608	0.0078054904
-1	-1	-1	-1	276.0	0.0	0.0	9.45	0.0	6.969999999999999	0.00999999999999801	0.030000000000001137	0.029999999999997584	4.550000000000001	1.1799999999999997	0.28000000000000114	0.43000000000000327	ICAM555_ROS488_VECad647__Plate_D_p00_0_B05f04d0.TIF	ICAM555_ROS488_VECad647__Plate_D_p00_0_B05f04d2.TIF	ICAM555_ROS488_VECad647__Plate_D_p00_0_B05f04d1.TIF	ICAM555_ROS488_VECad647__Plate_D_p00_0_B05f04d3.TIF	0	0	0	0	41	1	1536	1536	1536	1536	1536	41	eLsltq8KG21R0rHbappmYDLaoqRl4I42M6kdoqNtTxoUAaNtTxqEqjGVQhVUd9kBAE6CKMc=	0.024555296	0.056109805	0.044943925	0.006138824	0.00280549	0.010610979	0.42852277	0.7154	0.44816118	0.045280784368515015	0.05937755107879639	0.06871614853541057	0.029860785	0.058915295	0.053888235	0.012277648
-1	-1	-1	-1	395.0	0.0	0.0	7.850000000000003	0.0	6.399999999999999	0.019999999999999574	0.019999999999999574	0.020000000000003126	6.57	1.1699999999999982	0.2699999999999996	0.4499999999999993	ICAM555_ROS488_VECad647__Plate_D_p00_0_B05f05d0.TIF	ICAM555_ROS488_VECad647__Plate_D_p00_0_B05f05d2.TIF	ICAM555_ROS488_VECad647__Plate_D_p00_0_B05f05d1.TIF	ICAM555_ROS488_VECad647__Plate_D_p00_0_B05f05d3.TIF	0	0	0	0	42	1	1536	1536	1536	1536	1536	42	eLsltq8KG21R0rHbappmYDraoqRl4I42M6kdoqNtTxoUAaNtTxqEqjGVQhVUd9kBAF1iKMw=	0.024555296	0.053304315	0.048582748	0.012277646	0.00280549	0.021221962	0.42852277	0.7154	0.44816118	0.04650986691315969	0.05538414418697357	0.07487267752488454	0.035166275	0.056109805	0.06616589	0.011444314
-1	-1	-1	-1	422.0	0.0	0.0	9.93	0.0	6.399999999999999	0.030000000000001137	0.019999999999999574	0.020000000000003126	6.970000000000002	1.119999999999994	0.2700000000000031	0.4399999999999977	ICAM555_ROS488_VECad647__Plate_D_p00_0_B05f06d0.TIF	ICAM555_ROS488_VECad647__Plate_D_p00_0_B05f06d2.TIF	ICAM555_ROS488_VECad647__Plate_D_p00_0_B05f06d1.TIF	ICAM555_ROS488_VECad647__Plate_D_p00_0_B05f06d3.TIF	0	0	0	0	43	1	1536	1536	1536	1536	1536	43	eLsltq8KG21R0rHbajraoqRx4I42M6kdoqNtTxoUAaNtTxqEqjGVQhVUd9kBAGxCKNE=	0.028194118	0.058915295	0.053888235	0.015083138	0.00280549	0.021221966	0.42852277	0.7154	0.44816118	0.04816679656505585	0.06187281012535095	0.07788984477519989	0.039638434	0.061720785	0.07147137	0.013110981
-1	-1	-1	-1	419.0	0.0	0.0	9.18	0.0	6.639999999999997	0.019999999999999574	0.019999999999999574	0.019999999999999574	6.879999999999999	1.0300000000000011	0.28000000000000114	0.40999999999999304	ICAM555_ROS488_VECad647__Plate_D_p00_0_B05f07d0.TIF	ICAM555_ROS488_VECad647__Plate_D_p00_0_B05f07d2.TIF	ICAM555_ROS488_VECad647__Plate_D_p00_0_B05f07d1.TIF	ICAM555_ROS488_VECad647__Plate_D_p00_0_B05f07d3.TIF	0	0	0	0	44	1	1536	1536	1536	1536	1536	44	eLsltq8KG21R0rHbappmYD7aoqRl4I42M6kdoqNtTxoUAaNtTxqEqjGVQhVUd9kBAHsiKNY=	0.023721961	0.050498825	0.044943925	0.015083138	0.00280549	0.020388626	0.42852277	0.7154	0.44816118	0.044933696587880455	0.05579082171122233	0.06967086593310039	0.035166275	0.056109805	0.064499214	0.0078054904
-1	-1	-1	-1	585.0	0.0	0.0	9.85	0.0	6.93	0.00999999999999801	0.00999999999999801	0.019999999999999574	8.399999999999995	0.9999999999999929	0.29999999999999716	0.44000000000000483	ICAM555_ROS488_VECad647__Plate_D_p00_0_B05f08d0.TIF	ICAM555_ROS488_VECad647__Plate_D_p00_0_B05f08d2.TIF	ICAM555_ROS488_VECad647__Plate_D_p00_0_B05f08d1.TIF	ICAM555_ROS488_VECad647__Plate_D_p00_0_B05f08d3.TIF	0	0	0	0	45	1	1536	1536	1536	1536	1536	45	eLsltq8KG21R0rHbappmYDHaoqRl4I42M6kdoqNtTxoUAaNtTxqEqjGVQhVUd9kBAIoCKNs=	0.024555296	0.050498825	0.048582748	0.022055294	0.00561098	0.021221958	0.42852277	0.7154	0.44816118	0.051452254255612694	0.05681439737478892	0.07239639759063721	0.04661059	0.056109805	0.07063804	0.011444314
-1	-1	-1	-1	508.0	0.0	0.0	7.629999999999997	0.0	6.41	0.020000000000003126	0.020000000000003126	0.01999999999999602	8.719999999999999	0.9799999999999969	0.28999999999999915	0.3999999999999986	ICAM555_ROS488_VECad647__Plate_D_p00_0_B05f09d0.TIF	ICAM555_ROS488_VECad647__Plate_D_p00_0_B05f09d2.TIF	ICAM555_ROS488_VECad647__Plate_D_p00_0_B05f09d1.TIF	ICAM555_ROS488_VECad647__Plate_D_p00_0_B05f09d3.TIF	0	0	0	0	46	1	1536	1536	1536	1536	1536	46	eLsltq8KG21R0rHbagppxo+2KGkWuKPNTGqH6GjbkwZFwGjbkwahakylUAXVXXYAmOIo4A==	0.028194118	0.053304315	0.050249413	0.02122196	0.00561098	0.022055298	0.42852277	0.7154	0.44816118	0.05216535925865173	0.059642295042673744	0.07659911612669627	0.050249413	0.058915295	0.0751102	0.011444314
-1	-1	-1	-1	567.0	0.0	0.0	9.510000000000002	0.0	6.32	0.010000000000001563	0.010000000000001563	0.010000000000001563	7.02	1.5499999999999936	0.27999999999999403	0.4399999999999977	ICAM555_ROS488_VECad647__Plate_D_p00_0_B05f10d0.TIF	ICAM555_ROS488_VECad647__Plate_D_p00_0_B05f10d2.TIF	ICAM555_ROS488_VECad647__Plate_D_p00_0_B05f10d1.TIF	ICAM555_ROS488_VECad647__Plate_D_p00_0_B05f10d3.TIF	0	0	0	0	47	1	1536	1536	1536	1536	1536	47	eLsltq8KG21R0rHbappmODpaRdPAHW1mUjtER9ueNCgCRtueNAhVYyqFKqjusgMAIecouA==	0.024555296	0.050498825	0.050249413	0.02038863	0.00561098	0.020388633	0.42852277	0.7154	0.44816118	0.047812451918919883	0.05712232490380605	0.07530932625134786	0.044943925	0.056109805	0.07063804	0.011444314
-1	-1	-1	-1	376.0	0.0	0.0	9.77	0.0	6.460000000000001	0.019999999999999574	0.019999999999999574	0.019999999999999574	6.300000000000001	1.1099999999999959	0.30999999999999517	0.389999999999997	ICAM555_ROS488_VECad647__Plate_D_p00_0_B05f11d0.TIF	ICAM555_ROS488_VECad647__Plate_D_p00_0_B05f11d2.TIF	ICAM555_ROS488_VECad647__Plate_D_p00_0_B05f11d1.TIF	ICAM555_ROS488_VECad647__Plate_D_p00_0_B05f11d3.TIF	0	0	0	0	48	1	1536	1536	1536	1536	1536	48	eLsltq8KG21R0rHbappmaDjaoqRl4I42M6kdoqNtTxoUAaNtTxqEqjGVQhVUd9kBADDHKL0=	0.024555296	0.053304315	0.050249413	0.012277646	0.00561098	0.02038863	0.42852277	0.7154	0.44816118	0.05110591650009155	0.05839100976785024	0.08009314040342967	0.035166275	0.056109805	0.065332554	0.011444314
-1	-1	-1	-1	512.0	0.0	0.0	9.480000000000004	0.0	6.57	0.020000000000003126	0.01999999999999602	0.020000000000003126	6.170000000000002	1.1600000000000001	0.28999999999999204	0.45000000000000284	ICAM555_ROS488_VECad647__Plate_D_p00_0_B06f00d0.TIF	ICAM555_ROS488_VECad647__Plate_D_p00_0_B06f00d2.TIF	ICAM555_ROS488_VECad647__Plate_D_p00_0_B06f00d1.TIF	ICAM555_ROS488_VECad647__Plate_D_p00_0_B06f00d3.TIF	0	0	0	0	49	1	1536	1536	1536	1536	1536	49	eLsltq8KG21R0rHbajY6WkXjwB1tZlI7REfbnjQoAkbbnjQIVWMqhSqo7rIDACHxKLg=	0.019249804	0.044887844	0.039638434	0.010610981	0.00280549	0.012277648	0.42852277	0.7154	0.44816118	0.03985493381818136	0.04933374126752218	0.06265989939371745	0.029027453	0.047693335	0.050249413	0.011444314
-1	-1	-1	-1	985.0	0.0	0.0	9.1	0.0	7.210000000000001	0.030000000000001137	0.019999999999999574	0.010000000000001563	6.630000000000003	1.120000000000001	0.2699999999999996	0.4099999999999966	ICAM555_ROS488_VECad647__Plate_D_p00_0_B06f01d0.TIF	ICAM555_ROS488_VECad647__Plate_D_p00_0_B06f01d2.TIF	ICAM555_ROS488_VECad647__Plate_D_p00_0_B06f01d1.TIF	ICAM555_ROS488_VECad647__Plate_D_p00_0_B06f01d3.TIF	0	0	0	0	50	1	1536	1536	1536	1536	1536	50	eLsltq8KG21R0rHbapZmYDjaoqRl4I42M6kdoqNtTxoUAaNtTxqEqjGVQhVUd9kBADDRKL0=	0.039638434	0.047693335	0.06616589	0.021221962	0.00561098	0.028194122	0.42852277	0.7154	0.44816118	0.06357735892136891	0.05562891562779745	0.10298135876655579	0.061693728	0.053304315	0.09269334	0.0078054904
-1	-1	-1	-1	320.0	0.0	0.0	9.450000000000001	0.0	6.43	0.019999999999999574	0.019999999999999574	0.030000000000001137	4.98	1.0500000000000007	0.30000000000000426	0.41999999999999815	ICAM555_ROS488_VECad647__Plate_D_p00_0_B06f02d0.TIF	ICAM555_ROS488_VECad647__Plate_D_p00_0_B06f02d2.TIF	ICAM555_ROS488_VECad647__Plate_D_p00_0_B06f02d1.TIF	ICAM555_ROS488_VECad647__Plate_D_p00_0_B06f02d3.TIF	0	0	0	0	51	1	1536	1536	1536	1536	1536	51	eLsltq8KG21R0rHbapZmYDTaoqRl4I42M6kdoqNtTxoUAaNtTxqEqjGVQhVUd9kBAD+xKMI=	0.019249804	0.047693335	0.043277256	0.0069721583	0.00280549	0.011444315	0.42852277	0.7154	0.44816118	0.04111857215563456	0.05267817278703054	0.07138261198997498	0.024555296	0.053304315	0.04941608	0.0069721574
-1	-1	-1	-1	407.0	0.0	0.0	10.719999999999999	0.0	6.509999999999998	0.019999999999999574	0.019999999999999574	0.019999999999999574	7.960000000000001	1.6000000000000014	0.3100000000000023	0.4200000000000017	ICAM555_ROS488_VECad647__Plate_D_p00_0_B06f03d0.TIF	ICAM555_ROS488_VECad647__Plate_D_p00_0_B06f03d2.TIF	ICAM555_ROS488_VECad647__Plate_D_p00_0_B06f03d1.TIF	ICAM555_ROS488_VECad647__Plate_D_p00_0_B06f03d3.TIF	0	0	0	0	52	1	1536	1536	1536	1536	1536	52	eLsltq8KG21R0rHbagZOSqMtStoF7mgzk9ohOtr2pEERMNr2pEGoGlMpVEF1lx0ATpEoxw==	0.024555296	0.050498825	0.04411059	0.021221964	0.00280549	0.030999608	0.42852277	0.7154	0.44816118	0.051430861155192055	0.053703109423319496	0.08254617949326833	0.044943925	0.053304315	0.0751102	0.0078054904
-1	-1	-1	-1	417.0	0.0	0.0	8.750000000000002	0.0	6.669999999999998	0.019999999999999574	0.020000000000003126	0.019999999999999574	6.669999999999998	1.1400000000000041	0.3099999999999987	0.3900000000000041	ICAM555_ROS488_VECad647__Plate_D_p00_0_B06f04d0.TIF	ICAM555_ROS488_VECad647__Plate_D_p00_0_B06f04d2.TIF	ICAM555_ROS488_VECad647__Plate_D_p00_0_B06f04d1.TIF	ICAM555_ROS488_VECad647__Plate_D_p00_0_B06f04d3.TIF	0	0	0	0	53	1	1536	1536	1536	1536	1536	53	eLsltq8KG21R0rHbapZmYDLaoqRl4I42M6kdoqNtTxoUAaNtTxqEqjGVQhVUd9kBAF1xKMw=	0.024555296	0.050498825	0.043277256	0.011444313	0.00280549	0.021221966	0.42852277	0.7154	0.44816118	0.04711845020453135	0.05438097814718882	0.08065640926361084	0.034332942	0.056109805	0.060027063	0.012277648
-1	-1	-1	-1	540.0	0.0	0.0	9.430000000000001	0.0	6.66	0.019999999999999574	0.019999999999999574	0.00999999999999801	9.759999999999998	1.1899999999999977	0.23000000000000398	0.37000000000000455	ICAM555_ROS488_VECad647__Plate_D_p00_0_B06f05d0.TIF	ICAM555_ROS488_VECad647__Plate_D_p00_0_B06f05d2.TIF	ICAM555_ROS488_VECad647__Plate_D_p00_0_B06f05d1.TIF	ICAM555_ROS488_VECad647__Plate_D_p00_0_B06f05d3.TIF	0	0	0	0	54	1	1536	1536	1536	1536	1536	54	eLsltq8KG21R0rHbapZmYDraoqRl4I42M6kdoqNtTxoUAaNtTxqEqjGVQhVUd9kBAGxRKNE=	0.029027453	0.050498825	0.050249413	0.022055294	0.00280549	0.027360782	0.42852277	0.7154	0.44816118	0.053558612863222756	0.0531546821196874	0.08755626281102498	0.05191608	0.053304315	0.09102667	0.012277648
-1	-1	-1	-1	485.0	0.0	0.0	9.92	0.0	6.8700000000000045	0.03999999999999915	0.019999999999999574	0.030000000000001137	8.580000000000002	1.1100000000000065	0.29999999999999716	0.4100000000000037	ICAM555_ROS488_VECad647__Plate_D_p00_0_B06f06d0.TIF	ICAM555_ROS488_VECad647__Plate_D_p00_0_B06f06d2.TIF	ICAM555_ROS488_VECad647__Plate_D_p00_0_B06f06d1.TIF	ICAM555_ROS488_VECad647__Plate_D_p00_0_B06f06d3.TIF	0	0	0	0	55	1	1536	1536	1536	1536	1536	55	eLsltq8KG21R0rHbajbaoqRx4I42M6kdoqNtTxoUAaNtTxqEqjGVQhVUd9kBAHsxKNY=	0.024555296	0.050498825	0.04411059	0.02038863	0.00280549	0.03266628	0.42852277	0.7154	0.44816118	0.04888784388701121	0.05427307387193044	0.08123961091041565	0.044943925	0.053304315	0.08041569	0.012277648
-1	-1	-1	-1	478.0	0.0	0.0	9.379999999999999	0.0	6.510000000000005	0.00999999999999801	0.020000000000003126	0.01999999999999602	7.180000000000003	1.2000000000000028	0.3199999999999932	0.4200000000000017	ICAM555_ROS488_VECad647__Plate_D_p00_0_B06f07d0.TIF	ICAM555_ROS488_VECad647__Plate_D_p00_0_B06f07d2.TIF	ICAM555_ROS488_VECad647__Plate_D_p00_0_B06f07d1.TIF	ICAM555_ROS488_VECad647__Plate_D_p00_0_B06f07d3.TIF	0	0	0	0	56	1	1536	1536	1536	1536	1536	56	eLsltq8KG21R0rHbapZmYD7aoqRl4I42M6kdoqNtTxoUAaNtTxqEqjGVQhVUd9kBAIoRKNs=	0.022888629	0.044887844	0.039638434	0.015083138	0.00280549	0.02038863	0.42852277	0.7154	0.44816118	0.044286554058392845	0.05016794800758362	0.0664922446012497	0.034332942	0.050498825	0.059193727	0.0078054904
-1	-1	-1	-1	774.0	0.0	0.0	5.550000000000001	0.0	6.560000000000002	0.01999999999999602	0.010000000000005116	0.01999999999999602	7.630000000000003	1.1300000000000026	0.3299999999999983	0.36000000000000654	ICAM555_ROS488_VECad647__Plate_D_p00_0_B06f08d0.TIF	ICAM555_ROS488_VECad647__Plate_D_p00_0_B06f08d2.TIF	ICAM555_ROS488_VECad647__Plate_D_p00_0_B06f08d1.TIF	ICAM555_ROS488_VECad647__Plate_D_p00_0_B06f08d3.TIF	0	0	0	0	57	1	1536	1536	1536	1536	1536	57	eLsltq8KG21R0rHbapZmYDHaoqRl4I42M6kdoqNtTxoUAaNtTxqEqjGVQhVUd9kBAJjxKOA=	0.023721961	0.050498825	0.043277256	0.023721963	0.00561098	0.030999605	0.42852277	0.7154	0.44816118	0.0530571440855662	0.05539660652478536	0.07964204251766205	0.051082745	0.053304315	0.07594353	0.0078054904
-1	-1	-1	-1	591.0	0.0	0.0	5.670000000000005	0.0	6.560000000000002	0.00999999999999801	0.010000000000005116	0.01999999999999602	5.019999999999996	0.8299999999999983	0.22000000000000597	0.29999999999999716	ICAM555_ROS488_VECad647__Plate_D_p00_0_B06f09d0.TIF	ICAM555_ROS488_VECad647__Plate_D_p00_0_B06f09d2.TIF	ICAM555_ROS488_VECad647__Plate_D_p00_0_B06f09d1.TIF	ICAM555_ROS488_VECad647__Plate_D_p00_0_B06f09d3.TIF	0	0	0	0	58	1	1536	1536	1536	1536	1536	58	eLsltq8KG21R0rHbagZpxo+2KGkWuKPNTGqH6GjbkwZFwGjbkwahakylUAXVXXYAp9Eo5Q==	0.024555296	0.053304315	0.04411059	0.021221964	0.00561098	0.027360782	0.42852277	0.7154	0.44816118	0.04803921778996786	0.05703391134738922	0.07523879408836365	0.044943925	0.056109805	0.07594353	0.0078054904
-1	-1	-1	-1	597.0	0.0	0.0	6.589999999999996	0.0	5.740000000000002	0.00999999999999801	0.00999999999999801	0.00999999999999801	3.759999999999998	0.8500000000000085	0.22999999999999687	0.2700000000000031	ICAM555_ROS488_VECad647__Plate_D_p00_0_B06f10d0.TIF	ICAM555_ROS488_VECad647__Plate_D_p00_0_B06f10d2.TIF	ICAM555_ROS488_VECad647__Plate_D_p00_0_B06f10d1.TIF	ICAM555_ROS488_VECad647__Plate_D_p00_0_B06f10d3.TIF	0	0	0	0	59	1	1536	1536	1536	1536	1536	59	eLsltq8KG21R0rHbapZmODpaRdPAHW1mUjtER9ueNCgCRtueNAhVYyqFKqjusgMAMNYovQ==	0.019249804	0.044887844	0.043277256	0.0097776465	0.00280549	0.016749807	0.42852277	0.7154	0.44816118	0.03919040411710739	0.050705974300702415	0.07240070402622223	0.028194118	0.050498825	0.055554904	0.011444314
-1	-1	-1	-1	403.0	0.0	0.0	5.439999999999998	0.0	5.630000000000003	0.020000000000003126	0.00999999999999801	0.020000000000003126	3.749999999999993	0.8400000000000034	0.23000000000000398	0.28999999999999204	ICAM555_ROS488_VECad647__Plate_D_p00_0_B06f11d0.TIF	ICAM555_ROS488_VECad647__Plate_D_p00_0_B06f11d2.TIF	ICAM555_ROS488_VECad647__Plate_D_p00_0_B06f11d1.TIF	ICAM555_ROS488_VECad647__Plate_D_p00_0_B06f11d3.TIF	0	0	0	0	60	1	1536	1536	1536	1536	1536	60	eLsltq8KG21R0rHbapZmaDjaoqRl4I42M6kdoqNtTxoUAaNtTxqEqjGVQhVUd9kBAD+2KMI=	0.023721961	0.050498825	0.044943925	0.01591647	0.00561098	0.02486078	0.42852277	0.7154	0.44816118	0.04745797316233317	0.055340965588887535	0.0854835311571757	0.035166275	0.053304315	0.064499214	0.0069721574
-1	-1	-1	-1	567.0	0.0	0.0	7.4700000000000095	0.0	5.6299999999999955	0.010000000000005116	0.00999999999999801	0.020000000000003126	4.780000000000001	0.789999999999992	0.21999999999999886	0.28000000000000114	ICAM555_ROS488_VECad647__Plate_D_p00_0_B07f00d0.TIF	ICAM555_ROS488_VECad647__Plate_D_p00_0_B07f00d2.TIF	ICAM555_ROS488_VECad647__Plate_D_p00_0_B07f00d1.TIF	ICAM555_ROS488_VECad647__Plate_D_p00_0_B07f00d3.TIF	0	0	0	0	61	1	1536	1536	1536	1536	1536	61	eLsltq8KG21R0rHbaj46WkXjwB1tZlI7REfbnjQoAkbbnjQIVWMqhSqo7rIDADDgKL0=	0.018416472	0.047693335	0.055554904	0.004472157	0.00280549	0.021221966	0.42852277	0.7154	0.44816118	0.02440409113963445	0.05222963293393453	0.08085239926973979	0.022888629	0.050498825	0.07677686	0.0069721574
-1	-1	-1	-1	782.0	0.0	0.0	6.230000000000004	0.0	6.449999999999996	0.00999999999999801	0.01999999999999602	0.020000000000003126	9.619999999999997	0.9500000000000028	0.22999999999999687	0.3299999999999983	ICAM555_ROS488_VECad647__Plate_D_p00_0_B07f01d0.TIF	ICAM555_ROS488_VECad647__Plate_D_p00_0_B07f01d2.TIF	ICAM555_ROS488_VECad647__Plate_D_p00_0_B07f01d1.TIF	ICAM555_ROS488_VECad647__Plate_D_p00_0_B07f01d3.TIF	0	0	0	0	62	1	1536	1536	1536	1536	1536	62	eLsltq8KG21R0rHbap5mYDjaoqRl4I42M6kdoqNtTxoUAaNtTxqEqjGVQhVUd9kBAD/AKMI=	0.019249804	0.047693335	0.06616589	0.0053054914	0.00561098	0.015916474	0.42852277	0.7154	0.44816118	0.026844593385855358	0.05384559432665507	0.08532883723576863	0.024555296	0.053304315	0.08655451	0.0069721574
-1	-1	-1	-1	679.0	0.0	0.0	5.169999999999998	0.0	6.550000000000004	0.020000000000003126	0.030000000000001137	0.02999999999999403	9.770000000000003	1.0500000000000043	0.240000000000002	0.30000000000000426	ICAM555_ROS488_VECad647__Plate_D_p00_0_B07f02d0.TIF	ICAM555_ROS488_VECad647__Plate_D_p00_0_B07f02d2.TIF	ICAM555_ROS488_VECad647__Plate_D_p00_0_B07f02d1.TIF	ICAM555_ROS488_VECad647__Plate_D_p00_0_B07f02d3.TIF	0	0	0	0	63	1	1536	1536	1536	1536	1536	63	eLsltq8KG21R0rHbap5mYDTaoqRl4I42M6kdoqNtTxoUAaNtTxqEqjGVQhVUd9kBAE6gKMc=	0.019249804	0.050498825	0.0751102	0.004472157	0.00280549	0.0195553	0.42852277	0.7154	0.44816118	0.02655967076619466	0.054891377687454224	0.09629233678181966	0.023721961	0.053304315	0.09633216	0.0078054904
-1	-1	-1	-1	519.0	0.0	0.0	5.510000000000005	0.0	6.509999999999998	0.01999999999999602	0.01999999999999602	0.020000000000003126	7.050000000000004	0.9500000000000028	0.25	0.3399999999999963	ICAM555_ROS488_VECad647__Plate_D_p00_0_B07f03d0.TIF	ICAM555_ROS488_VECad647__Plate_D_p00_0_B07f03d2.TIF	ICAM555_ROS488_VECad647__Plate_D_p00_0_B07f03d1.TIF	ICAM555_ROS488_VECad647__Plate_D_p00_0_B07f03d3.TIF	0	0	0	0	64	1	1536	1536	1536	1536	1536	64	eLsltq8KG21R0rHbag5OSqMtStoF7mgzk9ohOtr2pEERMNr2pEGoGlMpVEF1lx0AXYAozA==	0.019249804	0.047693335	0.05472157	0.004472157	0.00280549	0.025694117	0.42852277	0.7154	0.44816118	0.02518409490585327	0.051831175883611046	0.08236961563428243	0.022888629	0.050498825	0.08124902	0.0069721574
-1	-1	-1	-1	266.0	0.0	0.0	5.319999999999997	0.0	6.160000000000004	0.020000000000003126	0.020000000000003126	0.00999999999999801	4.1499999999999915	1.1300000000000026	0.3200000000000074	0.3400000000000034	ICAM555_ROS488_VECad647__Plate_D_p00_0_B07f04d0.TIF	ICAM555_ROS488_VECad647__Plate_D_p00_0_B07f04d2.TIF	ICAM555_ROS488_VECad647__Plate_D_p00_0_B07f04d1.TIF	ICAM555_ROS488_VECad647__Plate_D_p00_0_B07f04d3.TIF	0	0	0	0	65	1	1536	1536	1536	1536	1536	65	eLsltq8KG21R0rHbap5mYDLaoqRl4I42M6kdoqNtTxoUAaNtTxqEqjGVQhVUd9kBAGxgKNE=	0.019249804	0.053304315	0.053888235	0.0008333344	0.00280549	0.012277648	0.42852277	0.7154	0.44816118	0.02350648244222005	0.05615891019503275	0.07397934297720592	0.023721961	0.056109805	0.060860395	0.0078054904
-1	-1	-1	-1	410.0	0.0	0.0	6.43	0.0	6.5	0.020000000000003126	0.01999999999999602	0.010000000000005116	5.420000000000002	1.0699999999999932	0.29999999999999716	0.37000000000000455	ICAM555_ROS488_VECad647__Plate_D_p00_0_B07f05d0.TIF	ICAM555_ROS488_VECad647__Plate_D_p00_0_B07f05d2.TIF	ICAM555_ROS488_VECad647__Plate_D_p00_0_B07f05d1.TIF	ICAM555_ROS488_VECad647__Plate_D_p00_0_B07f05d3.TIF	0	0	0	0	66	1	1536	1536	1536	1536	1536	66	eLsltq8KG21R0rHbap5mYDraoqRl4I42M6kdoqNtTxoUAaNtTxqEqjGVQhVUd9kBAHtAKNY=	0.018416472	0.050498825	0.048582748	0.0024999995	0.00280549	0.02652745	0.42852277	0.7154	0.44816118	0.021848800281683605	0.053254773219426475	0.07801056404908498	0.019249804	0.053304315	0.0751102	0.0069721574
-1	-1	-1	-1	362.0	0.0	0.0	4.909999999999993	0.0	6.100000000000001	0.01999999999999602	0.01999999999999602	0.010000000000005116	4.799999999999997	1.0700000000000003	0.28000000000000114	0.3500000000000014	ICAM555_ROS488_VECad647__Plate_D_p00_0_B07f06d0.TIF	ICAM555_ROS488_VECad647__Plate_D_p00_0_B07f06d2.TIF	ICAM555_ROS488_VECad647__Plate_D_p00_0_B07f06d1.TIF	ICAM555_ROS488_VECad647__Plate_D_p00_0_B07f06d3.TIF	0	0	0	0	67	1	1536	1536	1536	1536	1536	67	eLsltq8KG21R0rHbaj7aoqRx4I42M6kdoqNtTxoUAaNtTxqEqjGVQhVUd9kBAIogKNs=	0.019249804	0.056109805	0.050249413	0.004472157	0.00280549	0.021221966	0.42852277	0.7154	0.44816118	0.02385558436314265	0.058114891250928245	0.07953732212384541	0.023721961	0.058915295	0.069804706	0.011444314
-1	-1	-1	-1	528.0	0.0	0.0	4.719999999999999	0.0	6.210000000000001	0.020000000000003126	0.01999999999999602	0.020000000000003126	8.02000000000001	0.9900000000000091	0.28000000000000114	0.3400000000000176	ICAM555_ROS488_VECad647__Plate_D_p00_0_B07f07d0.TIF	ICAM555_ROS488_VECad647__Plate_D_p00_0_B07f07d2.TIF	ICAM555_ROS488_VECad647__Plate_D_p00_0_B07f07d1.TIF	ICAM555_ROS488_VECad647__Plate_D_p00_0_B07f07d3.TIF	0	0	0	0	68	1	1536	1536	1536	1536	1536	68	eLsltq8KG21R0rHbap5mYD7aoqRl4I42M6kdoqNtTxoUAaNtTxqEqjGVQhVUd9kBAJkAKOA=	0.018416472	0.050498825	0.044943925	0.004472157	0.00280549	0.027360786	0.42852277	0.7154	0.44816118	0.023725685973962147	0.05433048804601034	0.07908034821351369	0.022888629	0.053304315	0.08124902	0.0069721574
-1	-1	-1	-1	600.0	0.0	0.0	6.469999999999999	0.0	6.189999999999998	0.01999999999999602	0.010000000000005116	0.00999999999999801	8.400000000000006	1.0499999999999972	0.3399999999999963	0.4299999999999997	ICAM555_ROS488_VECad647__Plate_D_p00_0_B07f08d0.TIF	ICAM555_ROS488_VECad647__Plate_D_p00_0_B07f08d2.TIF	ICAM555_ROS488_VECad647__Plate_D_p00_0_B07f08d1.TIF	ICAM555_ROS488_VECad647__Plate_D_p00_0_B07f08d3.TIF	0	0	0	0	69	1	1536	1536	1536	1536	1536	69	eLsltq8KG21R0rHbap5mYDHaoqRl4I42M6kdoqNtTxoUAaNtTxqEqjGVQhVUd9kBAKfgKOU=	0.019249804	0.050498825	0.053888235	0.004472157	0.00561098	0.020388626	0.42852277	0.7154	0.44816118	0.02448655168215434	0.05520695447921753	0.08044401307900746	0.023721961	0.053304315	0.08208235	0.0078054904
-1	-1	-1	-1	489.0	0.0	0.0	5.43	0.0	6.25	0.020000000000003126	0.00999999999999801	0.01999999999999602	8.04	0.990000000000002	0.28999999999999915	0.3400000000000034	ICAM555_ROS488_VECad647__Plate_D_p00_0_B07f09d0.TIF	ICAM555_ROS488_VECad647__Plate_D_p00_0_B07f09d2.TIF	ICAM555_ROS488_VECad647__Plate_D_p00_0_B07f09d1.TIF	ICAM555_ROS488_VECad647__Plate_D_p00_0_B07f09d3.TIF	0	0	0	0	70	1	1536	1536	1536	1536	1536	70	eLsltq8KG21R0rHbag5pxo+2KGkWuKPNTGqH6GjbkwZFwGjbkwahakylUAXVXXYAtsAo6g==	0.019249804	0.050498825	0.053888235	0.004472157	0.00280549	0.025694117	0.42852277	0.7154	0.44816118	0.02447097251812617	0.05514253179232279	0.08091773092746735	0.023721961	0.056109805	0.08124902	0.0078054904
-1	-1	-1	-1	620.0	0.0	0.0	4.859999999999999	0.0	6.359999999999999	0.020000000000003126	0.01999999999999602	0.00999999999999801	8.800000000000004	1.1099999999999994	0.30000000000000426	0.3400000000000034	ICAM555_ROS488_VECad647__Plate_D_p00_0_B07f10d0.TIF	ICAM555_ROS488_VECad647__Plate_D_p00_0_B07f10d2.TIF	ICAM555_ROS488_VECad647__Plate_D_p00_0_B07f10d1.TIF	ICAM555_ROS488_VECad647__Plate_D_p00_0_B07f10d3.TIF	0	0	0	0	71	1	1536	1536	1536	1536	1536	71	eLsltq8KG21R0rHbap5mODpaRdPAHW1mUjtER9ueNCgCRtueNAhVYyqFKqjusgMAP8Uowg==	0.019249804	0.050498825	0.059193727	0.004472157	0.00561098	0.021221958	0.42852277	0.7154	0.44816118	0.024270959198474884	0.055118526021639504	0.08457611997922261	0.023721961	0.053304315	0.08572118	0.0069721574
-1	-1	-1	-1	515.0	0.0	0.0	6.339999999999996	0.0	6.530000000000001	0.030000000000001137	0.02999999999999403	0.01999999999999602	8.079999999999998	1.0400000000000063	0.269999999999996	0.28999999999999915	ICAM555_ROS488_VECad647__Plate_D_p00_0_B07f11d0.TIF	ICAM555_ROS488_VECad647__Plate_D_p00_0_B07f11d2.TIF	ICAM555_ROS488_VECad647__Plate_D_p00_0_B07f11d1.TIF	ICAM555_ROS488_VECad647__Plate_D_p00_0_B07f11d3.TIF	0	0	0	0	72	1	1536	1536	1536	1536	1536	72	eLsltq8KG21R0rHbap5maDjaoqRl4I42M6kdoqNtTxoUAaNtTxqEqjGVQhVUd9kBAE6lKMc=	0.019249804	0.053304315	0.059193727	0.004472157	0.00561098	0.02652745	0.42852277	0.7154	0.44816118	0.024313030143578846	0.05652450521787008	0.08790616194407146	0.023721961	0.056109805	0.08655451	0.0078054904
-1	-1	-1	-1	264.0	0.0	0.0	5.609999999999999	0.0	6.259999999999991	0.00999999999999801	0.020000000000003126	0.00999999999999801	3.760000000000005	1.1199999999999974	0.3200000000000003	0.39000000000000057	ICAM555_ROS488_VECad647__Plate_D_p00_0_B08f00d0.TIF	ICAM555_ROS488_VECad647__Plate_D_p00_0_B08f00d2.TIF	ICAM555_ROS488_VECad647__Plate_D_p00_0_B08f00d1.TIF	ICAM555_ROS488_VECad647__Plate_D_p00_0_B08f00d3.TIF	0	0	0	0	73	1	1536	1536	1536	1536	1536	73	eLsltq8KG21R0rHbajE6WkXjwB1tZlI7REfbnjQoAkbbnjQIVWMqhSqo7rIDAD/PKMI=	0.019249804	0.047693335	0.053888235	0.0053054895	0.00280549	0.014249802	0.42852277	0.7154	0.44816118	0.035641610622406006	0.05246203641096751	0.07556008299191792	0.023721961	0.050498825	0.064499214	0.0069721574
-1	-1	-1	-1	1021.0	0.0	0.0	5.849999999999998	0.0	6.789999999999999	0.00999999999999801	0.01999999999999602	0.010000000000005116	9.079999999999998	1.0900000000000034	0.3499999999999943	0.3599999999999923	ICAM555_ROS488_VECad647__Plate_D_p00_0_B08f01d0.TIF	ICAM555_ROS488_VECad647__Plate_D_p00_0_B08f01d2.TIF	ICAM555_ROS488_VECad647__Plate_D_p00_0_B08f01d1.TIF	ICAM555_ROS488_VECad647__Plate_D_p00_0_B08f01d3.TIF	0	0	0	0	74	1	1536	1536	1536	1536	1536	74	eLsltq8KG21R0rHbapFmYDjaoqRl4I42M6kdoqNtTxoUAaNtTxqEqjGVQhVUd9kBAE6vKMc=	0.0413051	0.050498825	0.087387845	0.018416472	0.00561098	0.028194122	0.42852277	0.7154	0.44816118	0.06429132322470348	0.058020795385042824	0.12334428230921428	0.061693728	0.056109805	0.11755412	0.011444314
-1	-1	-1	-1	150.0	0.0	0.0	5.340000000000003	0.0	6.159999999999997	0.01999999999999602	0.030000000000001137	0.020000000000003126	2.259999999999998	1.0599999999999952	0.269999999999996	0.3299999999999983	ICAM555_ROS488_VECad647__Plate_D_p00_0_B08f02d0.TIF	ICAM555_ROS488_VECad647__Plate_D_p00_0_B08f02d2.TIF	ICAM555_ROS488_VECad647__Plate_D_p00_0_B08f02d1.TIF	ICAM555_ROS488_VECad647__Plate_D_p00_0_B08f02d3.TIF	0	0	0	0	75	1	1536	1536	1536	1536	1536	75	eLsltq8KG21R0rHbapFmYDTaoqRl4I42M6kdoqNtTxoUAaNtTxqEqjGVQhVUd9kBAF2PKMw=	0.019249804	0.047693335	0.04941608	0.004472157	0.00280549	0.0069721565	0.42852277	0.7154	0.44816118	0.030308713515599568	0.05235515038172404	0.06346749762694041	0.023721961	0.053304315	0.055554904	0.0078054904
-1	-1	-1	-1	80.0	0.0	0.0	7.159999999999997	0.0	6.080000000000005	0.020000000000003126	0.020000000000003126	0.020000000000003126	1.6299999999999955	1.1000000000000014	0.3100000000000023	0.36999999999999744	ICAM555_ROS488_VECad647__Plate_D_p00_0_B08f03d0.TIF	ICAM555_ROS488_VECad647__Plate_D_p00_0_B08f03d2.TIF	ICAM555_ROS488_VECad647__Plate_D_p00_0_B08f03d1.TIF	ICAM555_ROS488_VECad647__Plate_D_p00_0_B08f03d3.TIF	0	0	0	0	76	1	1536	1536	1536	1536	1536	76	eLsltq8KG21R0rHbagFOSqMtStoF7mgzk9ohOtr2pEERMNr2pEGoGlMpVEF1lx0AbG8o0Q==	0.018416472	0.047693335	0.04411059	0.0036388244	0.00280549	0.0053054914	0.42852277	0.7154	0.44816118	0.025866448879241943	0.05163403848807017	0.05522990723450979	0.022888629	0.053304315	0.04941608	0.0078054904
-1	-1	-1	-1	70.0	0.0	0.0	7.07	0.0	5.880000000000003	0.00999999999999801	0.01999999999999602	0.020000000000003126	1.3199999999999932	0.8999999999999986	0.2600000000000051	0.3200000000000003	ICAM555_ROS488_VECad647__Plate_D_p00_0_B08f04d0.TIF	ICAM555_ROS488_VECad647__Plate_D_p00_0_B08f04d2.TIF	ICAM555_ROS488_VECad647__Plate_D_p00_0_B08f04d1.TIF	ICAM555_ROS488_VECad647__Plate_D_p00_0_B08f04d3.TIF	0	0	0	0	77	1	1536	1536	1536	1536	1536	77	eLsltq8KG21R0rHbapFmYDLaoqRl4I42M6kdoqNtTxoUAaNtTxqEqjGVQhVUd9kBAHtPKNY=	0.022888629	0.050498825	0.04941608	0.0008333344	0.00280549	0.010610979	0.42852277	0.7154	0.44816118	0.026863579948743183	0.05342702070871989	0.06569617986679077	0.023721961	0.053304315	0.059193727	0.0078054904
-1	-1	-1	-1	68.0	0.0	0.0	5.810000000000002	0.0	5.899999999999999	0.01999999999999602	0.01999999999999602	0.020000000000003126	1.4200000000000017	1.0699999999999932	0.28000000000000114	0.36000000000000654	ICAM555_ROS488_VECad647__Plate_D_p00_0_B08f05d0.TIF	ICAM555_ROS488_VECad647__Plate_D_p00_0_B08f05d2.TIF	ICAM555_ROS488_VECad647__Plate_D_p00_0_B08f05d1.TIF	ICAM555_ROS488_VECad647__Plate_D_p00_0_B08f05d3.TIF	0	0	0	0	78	1	1536	1536	1536	1536	1536	78	eLsltq8KG21R0rHbapFmYDraoqRl4I42M6kdoqNtTxoUAaNtTxqEqjGVQhVUd9kBAIovKNs=	0.019249804	0.050498825	0.050249413	0.0036388244	0.00280549	0.0053054914	0.42852277	0.7154	0.44816118	0.025940363605817158	0.05286167065302531	0.061319202184677124	0.022888629	0.053304315	0.055554904	0.0078054904
-1	-1	-1	-1	76.0	0.0	0.0	4.960000000000001	0.0	5.979999999999997	0.020000000000010232	0.01999999999999602	0.01999999999999602	1.3599999999999994	0.990000000000002	0.2700000000000031	0.3500000000000014	ICAM555_ROS488_VECad647__Plate_D_p00_0_B08f06d0.TIF	ICAM555_ROS488_VECad647__Plate_D_p00_0_B08f06d2.TIF	ICAM555_ROS488_VECad647__Plate_D_p00_0_B08f06d1.TIF	ICAM555_ROS488_VECad647__Plate_D_p00_0_B08f06d3.TIF	0	0	0	0	79	1	1536	1536	1536	1536	1536	79	eLsltq8KG21R0rHbajHaoqRx4I42M6kdoqNtTxoUAaNtTxqEqjGVQhVUd9kBAJkPKOA=	0.022888629	0.053304315	0.053888235	0.0008333344	0.00280549	0.00977765	0.42852277	0.7154	0.44816118	0.02724279711643855	0.056840201218922935	0.0678763488928477	0.023721961	0.056109805	0.060027063	0.011444314
-1	-1	-1	-1	137.0	0.0	0.0	5.390000000000008	0.0	6.019999999999996	0.030000000000001137	0.030000000000001137	0.020000000000003126	2.069999999999993	1.1599999999999966	0.30999999999999517	0.37000000000000455	ICAM555_ROS488_VECad647__Plate_D_p00_0_B08f07d0.TIF	ICAM555_ROS488_VECad647__Plate_D_p00_0_B08f07d2.TIF	ICAM555_ROS488_VECad647__Plate_D_p00_0_B08f07d1.TIF	ICAM555_ROS488_VECad647__Plate_D_p00_0_B08f07d3.TIF	0	0	0	0	80	1	1536	1536	1536	1536	1536	80	eLsltq8KG21R0rHbapFmYD7aoqRl4I42M6kdoqNtTxoUAaNtTxqEqjGVQhVUd9kBAKfvKOU=	0.019249804	0.050498825	0.04411059	0.0036388244	0.00280549	0.0053054914	0.42852277	0.7154	0.44816118	0.028754927217960358	0.05292153358459473	0.058038572470347084	0.022888629	0.053304315	0.04941608	0.0078054904
-1	-1	-1	-1	307.0	0.0	0.0	5.13000000000001	0.0	6.349999999999994	0.01999999999999602	0.020000000000003126	0.020000000000003126	3.940000000000005	1.029999999999994	0.3299999999999983	0.3500000000000014	ICAM555_ROS488_VECad647__Plate_D_p00_0_B08f08d0.TIF	ICAM555_ROS488_VECad647__Plate_D_p00_0_B08f08d2.TIF	ICAM555_ROS488_VECad647__Plate_D_p00_0_B08f08d1.TIF	ICAM555_ROS488_VECad647__Plate_D_p00_0_B08f08d3.TIF	0	0	0	0	81	1	1536	1536	1536	1536	1536	81	eLsltq8KG21R0rHbapFmYDHaoqRl4I42M6kdoqNtTxoUAaNtTxqEqjGVQhVUd9kBALbPKOo=	0.022888629	0.050498825	0.050249413	0.0053054914	0.00280549	0.00894431	0.42852277	0.7154	0.44816118	0.03890945762395859	0.0540659228960673	0.07055803140004475	0.024555296	0.053304315	0.055554904	0.0078054904
-1	-1	-1	-1	104.0	0.0	0.0	6.530000000000001	0.0	6.200000000000003	0.030000000000001137	0.02999999999999403	0.01999999999999602	1.970000000000006	1.0699999999999932	0.3100000000000023	0.3999999999999915	ICAM555_ROS488_VECad647__Plate_D_p00_0_B08f09d0.TIF	ICAM555_ROS488_VECad647__Plate_D_p00_0_B08f09d2.TIF	ICAM555_ROS488_VECad647__Plate_D_p00_0_B08f09d1.TIF	ICAM555_ROS488_VECad647__Plate_D_p00_0_B08f09d3.TIF	0	0	0	0	82	1	1536	1536	1536	1536	1536	82	eLsltq8KG21R0rHbagFpxo+2KGkWuKPNTGqH6GjbkwZFwGjbkwahakylUAXVXXYAxa8o7w==	0.022888629	0.050498825	0.05472157	0.004472157	0.00280549	0.00697216	0.42852277	0.7154	0.44816118	0.030337437987327576	0.05491747955481211	0.06837605436642964	0.023721961	0.053304315	0.060860395	0.011444314
-1	-1	-1	-1	322.0	0.0	0.0	5.140000000000001	0.0	6.630000000000003	0.020000000000003126	0.01999999999999602	0.01999999999999602	4.720000000000006	1.0600000000000023	0.29999999999999716	0.3399999999999963	ICAM555_ROS488_VECad647__Plate_D_p00_0_B08f10d0.TIF	ICAM555_ROS488_VECad647__Plate_D_p00_0_B08f10d2.TIF	ICAM555_ROS488_VECad647__Plate_D_p00_0_B08f10d1.TIF	ICAM555_ROS488_VECad647__Plate_D_p00_0_B08f10d3.TIF	0	0	0	0	83	1	1536	1536	1536	1536	1536	83	eLsltq8KG21R0rHbapFmODpaRdPAHW1mUjtER9ueNCgCRtueNAhVYyqFKqjusgMATrQoxw==	0.022888629	0.050498825	0.060860395	0.008944314	0.00280549	0.016749807	0.42852277	0.7154	0.44816118	0.040046838422616325	0.05421986679236094	0.08558177947998047	0.028194118	0.053304315	0.07594353	0.0078054904
-1	-1	-1	-1	88.0	0.0	0.0	5.709999999999994	0.0	6.32	0.030000000000001137	0.030000000000001137	0.01999999999999602	1.759999999999998	0.980000000000004	0.27999999999999403	0.35999999999999943	ICAM555_ROS488_VECad647__Plate_D_p00_0_B08f11d0.TIF	ICAM555_ROS488_VECad647__Plate_D_p00_0_B08f11d2.TIF	ICAM555_ROS488_VECad647__Plate_D_p00_0_B08f11d1.TIF	ICAM555_ROS488_VECad647__Plate_D_p00_0_B08f11d3.TIF	0	0	0	0	84	1	1536	1536	1536	1536	1536	84	eLsltq8KG21R0rHbapFmaDjaoqRl4I42M6kdoqNtTxoUAaNtTxqEqjGVQhVUd9kBAF2UKMw=	0.022888629	0.050498825	0.06616589	0.004472157	0.00280549	0.00894431	0.42852277	0.7154	0.44816118	0.029018613199392956	0.05432035028934479	0.08016396065553029	0.023721961	0.053304315	0.0751102	0.011444314
-1	-1	-1	-1	366.0	0.0	0.0	4.869999999999997	0.0	6.63000000000001	0.030000000000001137	0.01999999999999602	0.010000000000005116	6.420000000000002	1.0399999999999991	0.3100000000000023	0.3599999999999923	ICAM555_ROS488_VECad647__Plate_D_p00_0_B09f00d0.TIF	ICAM555_ROS488_VECad647__Plate_D_p00_0_B09f00d2.TIF	ICAM555_ROS488_VECad647__Plate_D_p00_0_B09f00d1.TIF	ICAM555_ROS488_VECad647__Plate_D_p00_0_B09f00d3.TIF	0	0	0	0	85	1	1536	1536	1536	1536	1536	85	eLsltq8KG21R0rHbajk6WkXjwB1tZlI7REfbnjQoAkbbnjQIVWMqhSqo7rIDAE6+KMc=	0.023721961	0.047693335	0.07147137	0.011444315	0.00280549	0.021221966	0.42852277	0.7154	0.44816118	0.04645708700021108	0.0522933304309845	0.09668065110842387	0.034332942	0.053304315	0.09102667	0.011444314
-1	-1	-1	-1	538.0	0.0	0.0	6.02	0.0	6.8899999999999935	0.010000000000005116	0.01999999999999602	0.020000000000003126	7.850000000000001	0.8500000000000014	0.2500000000000071	0.29999999999999716	ICAM555_ROS488_VECad647__Plate_D_p00_0_B09f01d0.TIF	ICAM555_ROS488_VECad647__Plate_D_p00_0_B09f01d2.TIF	ICAM555_ROS488_VECad647__Plate_D_p00_0_B09f01d1.TIF	ICAM555_ROS488_VECad647__Plate_D_p00_0_B09f01d3.TIF	0	0	0	0	86	1	1536	1536	1536	1536	1536	86	eLsltq8KG21R0rHbaplmYDjaoqRl4I42M6kdoqNtTxoUAaNtTxqEqjGVQhVUd9kBAF2eKMw=	0.028194118	0.047693335	0.064499214	0.021221962	0.00280549	0.021221958	0.42852277	0.7154	0.44816118	0.04951948424180349	0.05337888499101003	0.08872702717781067	0.045777258	0.053304315	0.08655451	0.011444314
-1	-1	-1	-1	373.0	0.0	0.0	4.919999999999995	0.0	6.6299999999999955	0.01999999999999602	0.020000000000003126	0.020000000000003126	6.519999999999996	0.9600000000000009	0.23000000000000398	0.3499999999999943	ICAM555_ROS488_VECad647__Plate_D_p00_0_B09f02d0.TIF	ICAM555_ROS488_VECad647__Plate_D_p00_0_B09f02d2.TIF	ICAM555_ROS488_VECad647__Plate_D_p00_0_B09f02d1.TIF	ICAM555_ROS488_VECad647__Plate_D_p00_0_B09f02d3.TIF	0	0	0	0	87	1	1536	1536	1536	1536	1536	87	eLsltq8KG21R0rHbaplmYDTaoqRl4I42M6kdoqNtTxoUAaNtTxqEqjGVQhVUd9kBAGx+KNE=	0.023721961	0.050498825	0.055554904	0.012277646	0.00280549	0.016749803	0.42852277	0.7154	0.44816118	0.047504574060440063	0.05339707930882772	0.08099249005317688	0.035166275	0.053304315	0.07063804	0.0078054904
-1	-1	-1	-1	369.0	0.0	0.0	4.809999999999995	0.0	6.269999999999996	0.01999999999999602	0.020000000000003126	0.00999999999999801	5.550000000000004	1.019999999999996	0.30000000000000426	0.3900000000000077	ICAM555_ROS488_VECad647__Plate_D_p00_0_B09f03d0.TIF	ICAM555_ROS488_VECad647__Plate_D_p00_0_B09f03d2.TIF	ICAM555_ROS488_VECad647__Plate_D_p00_0_B09f03d1.TIF	ICAM555_ROS488_VECad647__Plate_D_p00_0_B09f03d3.TIF	0	0	0	0	88	1	1536	1536	1536	1536	1536	88	eLsltq8KG21R0rHbaglOSqMtStoF7mgzk9ohOtr2pEERMNr2pEGoGlMpVEF1lx0Ae14o1g==	0.024555296	0.050498825	0.0751102	0.012277646	0.00280549	0.024860784	0.42852277	0.7154	0.44816118	0.04688572386900584	0.052992939949035645	0.10070396463076274	0.035166275	0.053304315	0.09269334	0.011444314
-1	-1	-1	-1	312.0	0.0	0.0	5.799999999999997	0.0	6.289999999999999	0.00999999999999801	0.020000000000003126	0.01999999999999602	4.6100000000000065	1.1200000000000045	0.3399999999999963	0.38999999999999346	ICAM555_ROS488_VECad647__Plate_D_p00_0_B09f04d0.TIF	ICAM555_ROS488_VECad647__Plate_D_p00_0_B09f04d2.TIF	ICAM555_ROS488_VECad647__Plate_D_p00_0_B09f04d1.TIF	ICAM555_ROS488_VECad647__Plate_D_p00_0_B09f04d3.TIF	0	0	0	0	89	1	1536	1536	1536	1536	1536	89	eLsltq8KG21R0rHbaplmYDLaoqRl4I42M6kdoqNtTxoUAaNtTxqEqjGVQhVUd9kBAIo+KNs=	0.024555296	0.056109805	0.060027063	0.0053054914	0.00280549	0.015083134	0.42852277	0.7154	0.44816118	0.03980246434609095	0.060424670577049255	0.07956533630688985	0.029027453	0.061720785	0.069804706	0.011444314
-1	-1	-1	-1	352.0	0.0	0.0	5.219999999999999	0.0	6.430000000000007	0.01999999999999602	0.01999999999999602	0.01999999999999602	6.210000000000001	1.0200000000000031	0.28999999999999915	0.3300000000000054	ICAM555_ROS488_VECad647__Plate_D_p00_0_B09f05d0.TIF	ICAM555_ROS488_VECad647__Plate_D_p00_0_B09f05d2.TIF	ICAM555_ROS488_VECad647__Plate_D_p00_0_B09f05d1.TIF	ICAM555_ROS488_VECad647__Plate_D_p00_0_B09f05d3.TIF	0	0	0	0	90	1	1536	1536	1536	1536	1536	90	eLsltq8KG21R0rHbaplmYDraoqRl4I42M6kdoqNtTxoUAaNtTxqEqjGVQhVUd9kBAJkeKOA=	0.023721961	0.050498825	0.053888235	0.010610981	0.00280549	0.01758314	0.42852277	0.7154	0.44816118	0.04111343125502268	0.05373401939868927	0.07786871989568074	0.029860785	0.053304315	0.06616589	0.011444314
-1	-1	-1	-1	344.0	0.0	0.0	5.030000000000008	0.0	6.640000000000001	0.01999999999999602	0.020000000000003126	0.01999999999999602	6.210000000000001	1.0800000000000054	0.28999999999999915	0.3200000000000003	ICAM555_ROS488_VECad647__Plate_D_p00_0_B09f06d0.TIF	ICAM555_ROS488_VECad647__Plate_D_p00_0_B09f06d2.TIF	ICAM555_ROS488_VECad647__Plate_D_p00_0_B09f06d1.TIF	ICAM555_ROS488_VECad647__Plate_D_p00_0_B09f06d3.TIF	0	0	0	0	91	1	1536	1536	1536	1536	1536	91	eLsltq8KG21R0rHbajnaoqRx4I42M6kdoqNtTxoUAaNtTxqEqjGVQhVUd9kBAKf+KOU=	0.024555296	0.053304315	0.05472157	0.009777648	0.00280549	0.020388626	0.42852277	0.7154	0.44816118	0.04334928592046102	0.057583813865979515	0.08188540736834209	0.03349961	0.056109805	0.069804706	0.012277648
-1	-1	-1	-1	444.0	0.0	0.0	5.249999999999993	0.0	6.560000000000002	0.020000000000003126	0.00999999999999801	0.01999999999999602	7.899999999999999	0.9200000000000017	0.2600000000000051	0.30999999999999517	ICAM555_ROS488_VECad647__Plate_D_p00_0_B09f07d0.TIF	ICAM555_ROS488_VECad647__Plate_D_p00_0_B09f07d2.TIF	ICAM555_ROS488_VECad647__Plate_D_p00_0_B09f07d1.TIF	ICAM555_ROS488_VECad647__Plate_D_p00_0_B09f07d3.TIF	0	0	0	0	92	1	1536	1536	1536	1536	1536	92	eLsltq8KG21R0rHbaplmYD7aoqRl4I42M6kdoqNtTxoUAaNtTxqEqjGVQhVUd9kBALbeKOo=	0.023721961	0.047693335	0.050249413	0.017583137	0.00280549	0.026527453	0.42852277	0.7154	0.44816118	0.04624080161253611	0.05280313889185587	0.07998819649219513	0.040471766	0.053304315	0.08041569	0.011444314
-1	-1	-1	-1	509.0	0.0	0.0	5.869999999999997	0.0	6.6100000000000065	0.01999999999999602	0.010000000000005116	0.00999999999999801	8.189999999999998	1.0899999999999963	0.37000000000000455	0.4099999999999895	ICAM555_ROS488_VECad647__Plate_D_p00_0_B09f08d0.TIF	ICAM555_ROS488_VECad647__Plate_D_p00_0_B09f08d2.TIF	ICAM555_ROS488_VECad647__Plate_D_p00_0_B09f08d1.TIF	ICAM555_ROS488_VECad647__Plate_D_p00_0_B09f08d3.TIF	0	0	0	0	93	1	1536	1536	1536	1536	1536	93	eLsltq8KG21R0rHbaplmYDHaoqRl4I42M6kdoqNtTxoUAaNtTxqEqjGVQhVUd9kBAMW+KO8=	0.024555296	0.050498825	0.053888235	0.021221962	0.00280549	0.025694117	0.42852277	0.7154	0.44816118	0.04892429212729136	0.054705649614334106	0.08253410458564758	0.04661059	0.053304315	0.08208235	0.011444314
-1	-1	-1	-1	413.0	0.0	0.0	4.460000000000008	0.0	6.469999999999999	0.020000000000003126	0.020000000000003126	0.01999999999999602	7.249999999999993	1.000000000000007	0.269999999999996	0.3300000000000054	ICAM555_ROS488_VECad647__Plate_D_p00_0_B09f09d0.TIF	ICAM555_ROS488_VECad647__Plate_D_p00_0_B09f09d2.TIF	ICAM555_ROS488_VECad647__Plate_D_p00_0_B09f09d1.TIF	ICAM555_ROS488_VECad647__Plate_D_p00_0_B09f09d3.TIF	0	0	0	0	94	1	1536	1536	1536	1536	1536	94	eLsltq8KG21R0rHbaglpxo+2KGkWuKPNTGqH6GjbkwZFwGjbkwahakylUAXVXXYA1J4o9A==	0.024555296	0.047693335	0.053888235	0.015916472	0.00280549	0.021221958	0.42852277	0.7154	0.44816118	0.0454075833161672	0.05302733679612478	0.07937485973040263	0.039638434	0.053304315	0.07147137	0.011444314
-1	-1	-1	-1	472.0	0.0	0.0	5.939999999999998	0.0	6.600000000000001	0.020000000000003126	0.01999999999999602	0.020000000000003126	8.329999999999998	0.8800000000000026	0.2599999999999909	0.28000000000000114	ICAM555_ROS488_VECad647__Plate_D_p00_0_B09f10d0.TIF	ICAM555_ROS488_VECad647__Plate_D_p00_0_B09f10d2.TIF	ICAM555_ROS488_VECad647__Plate_D_p00_0_B09f10d1.TIF	ICAM555_ROS488_VECad647__Plate_D_p00_0_B09f10d3.TIF	0	0	0	0	95	1	1536	1536	1536	1536	1536	95	eLsltq8KG21R0rHbaplmODpaRdPAHW1mUjtER9ueNCgCRtueNAhVYyqFKqjusgMAXaMozA==	0.024555296	0.047693335	0.05472157	0.02038863	0.00280549	0.025694117	0.42852277	0.7154	0.44816118	0.04734655718008677	0.052140071988105774	0.08289674917856853	0.044943925	0.050498825	0.08124902	0.011444314
-1	-1	-1	-1	337.0	0.0	0.0	4.950000000000003	0.0	6.170000000000002	0.01999999999999602	0.020000000000003126	0.01999999999999602	5.420000000000002	1.1099999999999923	0.3100000000000023	0.3400000000000034	ICAM555_ROS488_VECad647__Plate_D_p00_0_B09f11d0.TIF	ICAM555_ROS488_VECad647__Plate_D_p00_0_B09f11d2.TIF	ICAM555_ROS488_VECad647__Plate_D_p00_0_B09f11d1.TIF	ICAM555_ROS488_VECad647__Plate_D_p00_0_B09f11d3.TIF	0	0	0	0	96	1	1536	1536	1536	1536	1536	96	eLsltq8KG21R0rHbaplmaDjaoqRl4I42M6kdoqNtTxoUAaNtTxqEqjGVQhVUd9kBAGyDKNE=	0.023721961	0.050498825	0.05472157	0.010610981	0.00280549	0.016749807	0.42852277	0.7154	0.44816118	0.04502137005329132	0.05507581432660421	0.07881301641464233	0.029860785	0.053304315	0.06616589	0.011444314
-1	-1	-1	-1	559.0	0.0	0.0	5.32	0.0	6.849999999999994	0.01999999999999602	0.020000000000003126	0.020000000000003126	8.810000000000002	0.8500000000000014	0.25	0.3200000000000003	ICAM555_ROS488_VECad647__Plate_D_p00_0_B10f00d0.TIF	ICAM555_ROS488_VECad647__Plate_D_p00_0_B10f00d2.TIF	ICAM555_ROS488_VECad647__Plate_D_p00_0_B10f00d1.TIF	ICAM555_ROS488_VECad647__Plate_D_p00_0_B10f00d3.TIF	0	0	0	0	97	1	1536	1536	1536	1536	1536	97	eLsltq8KG21R0q/bamgwOlpF48AdbWZSO0RH2540KAJG2540CFVjKoUqqO6yAwDXPCif	0.034332942	0.050498825	0.055554904	0.021221966	0.00280549	0.014249809	0.42852277	0.7154	0.44816118	0.056901017824808754	0.054165735840797424	0.0728243887424469	0.057221573	0.053304315	0.07147137	0.011444314
-1	-1	-1	-1	924.0	0.0	0.0	5.599999999999994	0.0	6.93	0.01999999999999602	0.04000000000000625	0.030000000000001137	10.620000000000005	0.9200000000000017	0.240000000000002	0.30999999999999517	ICAM555_ROS488_VECad647__Plate_D_p00_0_B10f01d0.TIF	ICAM555_ROS488_VECad647__Plate_D_p00_0_B10f01d2.TIF	ICAM555_ROS488_VECad647__Plate_D_p00_0_B10f01d1.TIF	ICAM555_ROS488_VECad647__Plate_D_p00_0_B10f01d3.TIF	0	0	0	0	98	1	1536	1536	1536	1536	1536	98	eLsltq8KG21R0q/bamiQZmA42qKkZeCONjOpHaKjbU8aFAGjbU8ahKoxlUIVVHfZAQDmHCik	0.050249413	0.050498825	0.069804706	0.015916467	0.00561098	0.015083134	0.42852277	0.7154	0.44816118	0.06496413052082062	0.05696820716063181	0.085798313220342	0.06252706	0.056109805	0.08124902	0.011444314
-1	-1	-1	-1	446.0	0.0	0.0	6.090000000000003	0.0	6.760000000000005	0.030000000000001137	0.02999999999999403	0.020000000000003126	8.369999999999997	0.8600000000000065	0.240000000000002	0.28000000000000114	ICAM555_ROS488_VECad647__Plate_D_p00_0_B10f02d0.TIF	ICAM555_ROS488_VECad647__Plate_D_p00_0_B10f02d2.TIF	ICAM555_ROS488_VECad647__Plate_D_p00_0_B10f02d1.TIF	ICAM555_ROS488_VECad647__Plate_D_p00_0_B10f02d3.TIF	0	0	0	0	99	1	1536	1536	1536	1536	1536	99	eLsltq8KG21R0q/bamiQZmA02qKkZeCONjOpHaKjbU8aFAGjbU8ahKoxlUIVVHfZAQD0/Cip	0.03349961	0.050498825	0.05472157	0.024555296	0.00561098	0.012277648	0.42852277	0.7154	0.44816118	0.06030498445034027	0.05618825058142344	0.06941590706507365	0.058054905	0.056109805	0.069804706	0.012277648
-1	-1	-1	-1	399.0	0.0	0.0	4.990000000000002	0.0	6.600000000000001	0.01999999999999602	0.020000000000003126	0.020000000000003126	8.129999999999995	0.9600000000000009	0.2600000000000051	0.3299999999999983	ICAM555_ROS488_VECad647__Plate_D_p00_0_B10f03d0.TIF	ICAM555_ROS488_VECad647__Plate_D_p00_0_B10f03d2.TIF	ICAM555_ROS488_VECad647__Plate_D_p00_0_B10f03d1.TIF	ICAM555_ROS488_VECad647__Plate_D_p00_0_B10f03d3.TIF	0	0	0	0	100	1	1536	1536	1536	1536	1536	100	eLsltq8KG21R0q/bamgATkqjLUraBe5oM5PaITra9qRBETDa9qRBqBpTKVRBdZcdAAPrKK4=	0.029860785	0.050498825	0.069804706	0.023721963	0.00280549	0.015083134	0.42852277	0.7154	0.44816118	0.05763326088587443	0.055490538477897644	0.08323862651983897	0.056388237	0.056109805	0.08124902	0.012277648
-1	-1	-1	-1	303.0	0.0	0.0	6.719999999999999	0.0	6.649999999999999	0.01999999999999602	0.030000000000001137	0.01999999999999602	6.189999999999998	0.990000000000002	0.259999999999998	0.3500000000000014	ICAM555_ROS488_VECad647__Plate_D_p00_0_B10f04d0.TIF	ICAM555_ROS488_VECad647__Plate_D_p00_0_B10f04d2.TIF	ICAM555_ROS488_VECad647__Plate_D_p00_0_B10f04d1.TIF	ICAM555_ROS488_VECad647__Plate_D_p00_0_B10f04d3.TIF	0	0	0	0	101	1	1536	1536	1536	1536	1536	101	eLsltq8KG21R0q/bamiQZmAy2qKkZeCONjOpHaKjbU8aFAGjbU8ahKoxlUIVVHfZAQASyyiz	0.029027453	0.053304315	0.07594353	0.00977765	0.00280549	0.0167498	0.42852277	0.7154	0.44816118	0.049787466724713646	0.057831938068072	0.09494444727897644	0.035166275	0.058915295	0.09102667	0.013110981
-1	-1	-1	-1	388.0	0.0	0.0	5.719999999999999	0.0	6.609999999999999	0.020000000000003126	0.030000000000001137	0.01999999999999602	7.839999999999996	0.9200000000000088	0.2599999999999909	0.3400000000000034	ICAM555_ROS488_VECad647__Plate_D_p00_0_B10f05d0.TIF	ICAM555_ROS488_VECad647__Plate_D_p00_0_B10f05d2.TIF	ICAM555_ROS488_VECad647__Plate_D_p00_0_B10f05d1.TIF	ICAM555_ROS488_VECad647__Plate_D_p00_0_B10f05d3.TIF	0	0	0	0	102	1	1536	1536	1536	1536	1536	102	eLsltq8KG21R0q/bamiQZmA62qKkZeCONjOpHaKjbU8aFAGjbU8ahKoxlUIVVHfZAQAhqyi4	0.029027453	0.053304315	0.064499214	0.02122196	0.00280549	0.01758314	0.42852277	0.7154	0.44816118	0.05278668304284414	0.055471211671829224	0.08254831532637279	0.050249413	0.056109805	0.08041569	0.012277648
-1	-1	-1	-1	321.0	0.0	0.0	5.32	0.0	6.350000000000001	0.01999999999999602	0.00999999999999801	0.01999999999999602	4.789999999999999	0.990000000000002	0.30000000000000426	0.4200000000000017	ICAM555_ROS488_VECad647__Plate_D_p00_0_B10f06d0.TIF	ICAM555_ROS488_VECad647__Plate_D_p00_0_B10f06d2.TIF	ICAM555_ROS488_VECad647__Plate_D_p00_0_B10f06d1.TIF	ICAM555_ROS488_VECad647__Plate_D_p00_0_B10f06d3.TIF	0	0	0	0	103	1	1536	1536	1536	1536	1536	103	eLsltq8KG21R0q/bamgw2qKkceCONjOpHaKjbU8aFAGjbU8ahKoxlUIVVHfZAQAwiyi9	0.029027453	0.056109805	0.064499214	0.011444312	0.00280549	0.016749807	0.42852277	0.7154	0.44816118	0.048216477036476135	0.0608815054098765	0.08517889181772868	0.035999607	0.061720785	0.08124902	0.013110981
-1	-1	-1	-1	499.0	0.0	0.0	5.419999999999995	0.0	7.080000000000005	0.01999999999999602	0.020000000000003126	0.030000000000001137	9.049999999999997	0.9600000000000009	0.2500000000000071	0.3299999999999983	ICAM555_ROS488_VECad647__Plate_D_p00_0_B10f07d0.TIF	ICAM555_ROS488_VECad647__Plate_D_p00_0_B10f07d2.TIF	ICAM555_ROS488_VECad647__Plate_D_p00_0_B10f07d1.TIF	ICAM555_ROS488_VECad647__Plate_D_p00_0_B10f07d3.TIF	0	0	0	0	104	1	1536	1536	1536	1536	1536	104	eLsltq8KG21R0q/bamiQZmA+2qKkZeCONjOpHaKjbU8aFAGjbU8ahKoxlUIVVHfZAQA/ayjC	0.03349961	0.050498825	0.053888235	0.022055298	0.00280549	0.01591647	0.42852277	0.7154	0.44816118	0.057734906673431396	0.05633785327275594	0.07049556573232015	0.057221573	0.056109805	0.069804706	0.012277648
-1	-1	-1	-1	603.0	0.0	0.0	5.169999999999995	0.0	6.799999999999997	0.01999999999999602	0.01999999999999602	0.020000000000003126	8.689999999999998	0.9299999999999997	0.22999999999999687	0.29999999999999716	ICAM555_ROS488_VECad647__Plate_D_p00_0_B10f08d0.TIF	ICAM555_ROS488_VECad647__Plate_D_p00_0_B10f08d2.TIF	ICAM555_ROS488_VECad647__Plate_D_p00_0_B10f08d1.TIF	ICAM555_ROS488_VECad647__Plate_D_p00_0_B10f08d3.TIF	0	0	0	0	105	1	1536	1536	1536	1536	1536	105	eLsltq8KG21R0q/bamiQZmAx2qKkZeCONjOpHaKjbU8aFAGjbU8ahKoxlUIVVHfZAQBOSyjH	0.034332942	0.053304315	0.053888235	0.022055294	0.00561098	0.015916467	0.42852277	0.7154	0.44816118	0.060510108868281044	0.05763457715511322	0.07185137271881104	0.061693728	0.056109805	0.07063804	0.011444314
-1	-1	-1	-1	441.0	0.0	0.0	4.920000000000002	0.0	6.700000000000003	0.030000000000001137	0.01999999999999602	0.01999999999999602	8.800000000000004	0.9099999999999895	0.27000000000001023	0.30999999999999517	ICAM555_ROS488_VECad647__Plate_D_p00_0_B10f09d0.TIF	ICAM555_ROS488_VECad647__Plate_D_p00_0_B10f09d2.TIF	ICAM555_ROS488_VECad647__Plate_D_p00_0_B10f09d1.TIF	ICAM555_ROS488_VECad647__Plate_D_p00_0_B10f09d3.TIF	0	0	0	0	106	1	1536	1536	1536	1536	1536	106	eLsltq8KG21R0q/bamgAacaPtihpFrijzUxqh+ho25MGRcBo25MGoWpMpVAF1V12AF0rKMw=	0.029860785	0.053304315	0.053888235	0.02205529	0.00561098	0.012277652	0.42852277	0.7154	0.44816118	0.055756588776906334	0.05872079233328501	0.06779615084330241	0.056388237	0.058915295	0.06616589	0.012277648
-1	-1	-1	-1	490.0	0.0	0.0	5.579999999999998	0.0	6.410000000000004	0.00999999999999801	0.00999999999999801	0.020000000000003126	8.439999999999998	0.9799999999999969	0.3100000000000023	0.4200000000000017	ICAM555_ROS488_VECad647__Plate_D_p00_0_B10f10d0.TIF	ICAM555_ROS488_VECad647__Plate_D_p00_0_B10f10d2.TIF	ICAM555_ROS488_VECad647__Plate_D_p00_0_B10f10d1.TIF	ICAM555_ROS488_VECad647__Plate_D_p00_0_B10f10d3.TIF	0	0	0	0	107	1	1536	1536	1536	1536	1536	107	eLsltq8KG21R0q/bamiQZjg6WkXTwB1tZlI7REfbnjQoAkbbnjQIVWMqhSqo7rIDAOYhKKQ=	0.029860785	0.050498825	0.053888235	0.018416472	0.00561098	0.012277652	0.42852277	0.7154	0.44816118	0.05343745152155558	0.056621293226877846	0.06893403331438701	0.05191608	0.056109805	0.06616589	0.011444314
-1	-1	-1	-1	367.0	0.0	0.0	5.579999999999998	0.0	6.539999999999992	0.01999999999999602	0.020000000000003126	0.030000000000001137	7.999999999999993	0.9100000000000037	0.23999999999999488	0.30000000000000426	ICAM555_ROS488_VECad647__Plate_D_p00_0_B10f11d0.TIF	ICAM555_ROS488_VECad647__Plate_D_p00_0_B10f11d2.TIF	ICAM555_ROS488_VECad647__Plate_D_p00_0_B10f11d1.TIF	ICAM555_ROS488_VECad647__Plate_D_p00_0_B10f11d3.TIF	0	0	0	0	108	1	1536	1536	1536	1536	1536	108	eLsltq8KG21R0q/bamiQZmg42qKkZeCONjOpHaKjbU8aFAGjbU8ahKoxlUIVVHfZAQD1ASip	0.029027453	0.053304315	0.053888235	0.023721961	0.00561098	0.011444319	0.42852277	0.7154	0.44816118	0.056265369057655334	0.057589357097943626	0.06830931703249614	0.052749414	0.056109805	0.065332554	0.012277648
-1	-1	-1	-1	561.0	0.0	0.0	5.13000000000001	0.0	6.449999999999996	0.010000000000005116	0.00999999999999801	0.00999999999999801	9.149999999999999	1.039999999999992	0.3299999999999983	0.4399999999999977	ICAM555_ROS488_VECad647__Plate_D_p00_0_B11f00d0.TIF	ICAM555_ROS488_VECad647__Plate_D_p00_0_B11f00d2.TIF	ICAM555_ROS488_VECad647__Plate_D_p00_0_B11f00d1.TIF	ICAM555_ROS488_VECad647__Plate_D_p00_0_B11f00d3.TIF	0	0	0	0	109	1	1536	1536	1536	1536	1536	109	eLsltq8KG21R0q/bCmrGj45W0TRwR5uZ1A7R0bYnDYqA0bYnDULVmEqhCqq77ADmKyik	0.028194118	0.047693335	0.059193727	0.020388627	0.00280549	0.02205529	0.42852277	0.7154	0.44816118	0.051390444238980613	0.05205800632635752	0.08457394440968831	0.050249413	0.050498825	0.08208235	0.012277648
-1	-1	-1	-1	622.0	0.0	0.0	5.170000000000002	0.0	6.549999999999997	0.01999999999999602	0.020000000000003126	0.00999999999999801	9.369999999999997	1.0300000000000011	0.29000000000000625	0.38000000000000256	ICAM555_ROS488_VECad647__Plate_D_p00_0_B11f01d0.TIF	ICAM555_ROS488_VECad647__Plate_D_p00_0_B11f01d2.TIF	ICAM555_ROS488_VECad647__Plate_D_p00_0_B11f01d1.TIF	ICAM555_ROS488_VECad647__Plate_D_p00_0_B11f01d3.TIF	0	0	0	0	110	1	1536	1536	1536	1536	1536	110	eLsltq8KG21R0q/bCmrGG462KGkZuKPNTGqH6GjbkwZFwGjbkwahakylUAXVXXYA9QsoqQ==	0.029860785	0.050498825	0.060860395	0.01758314	0.00561098	0.020388626	0.42852277	0.7154	0.44816118	0.05231367548306783	0.05584124724070231	0.08507752418518066	0.051082745	0.056109805	0.08208235	0.011444314
-1	-1	-1	-1	293.0	0.0	0.0	5.580000000000005	0.0	6.399999999999999	0.030000000000001137	0.020000000000003126	0.01999999999999602	5.920000000000002	1.1299999999999955	0.28000000000000114	0.38000000000000256	ICAM555_ROS488_VECad647__Plate_D_p00_0_B11f02d0.TIF	ICAM555_ROS488_VECad647__Plate_D_p00_0_B11f02d2.TIF	ICAM555_ROS488_VECad647__Plate_D_p00_0_B11f02d1.TIF	ICAM555_ROS488_VECad647__Plate_D_p00_0_B11f02d3.TIF	0	0	0	0	111	1	1536	1536	1536	1536	1536	111	eLsltq8KG21R0q/bCmrGG422KGkZuKPNTGqH6GjbkwZFwGjbkwahakylUAXVXXYAA/oorg==	0.023721961	0.050498825	0.04941608	0.010610981	0.00280549	0.015916474	0.42852277	0.7154	0.44816118	0.047723243633906044	0.05442308386166891	0.07706292470296223	0.029860785	0.053304315	0.060027063	0.0078054904
-1	-1	-1	-1	314.0	0.0	0.0	5.57	0.0	6.259999999999998	0.020000000000010232	0.01999999999999602	0.01999999999999602	5.910000000000004	0.980000000000004	0.28999999999999915	0.35999999999999943	ICAM555_ROS488_VECad647__Plate_D_p00_0_B11f03d0.TIF	ICAM555_ROS488_VECad647__Plate_D_p00_0_B11f03d2.TIF	ICAM555_ROS488_VECad647__Plate_D_p00_0_B11f03d1.TIF	ICAM555_ROS488_VECad647__Plate_D_p00_0_B11f03d3.TIF	0	0	0	0	112	1	1536	1536	1536	1536	1536	112	eLsltq8KG21R0q/bCmrGG4+2KGkZuKPNTGqH6GjbkwZFwGjbkwahakylUAXVXXYAEtoosw==	0.023721961	0.047693335	0.050249413	0.01591647	0.00280549	0.020388626	0.42852277	0.7154	0.44816118	0.04934365053971609	0.05193908015886942	0.08303841948509216	0.035166275	0.053304315	0.06616589	0.011444314
-1	-1	-1	-1	368.0	0.0	0.0	6.009999999999998	0.0	7.050000000000004	0.020000000000003126	0.01999999999999602	0.020000000000003126	6.359999999999992	0.9299999999999997	0.240000000000002	0.3200000000000003	ICAM555_ROS488_VECad647__Plate_D_p00_0_B11f04d0.TIF	ICAM555_ROS488_VECad647__Plate_D_p00_0_B11f04d2.TIF	ICAM555_ROS488_VECad647__Plate_D_p00_0_B11f04d1.TIF	ICAM555_ROS488_VECad647__Plate_D_p00_0_B11f04d3.TIF	0	0	0	0	113	1	1536	1536	1536	1536	1536	113	eLsltq8KG21R0q/bCmrGm4y2KGkZuKPNTGqH6GjbkwZFwGjbkwahakylUAXVXXYAIboouA==	0.029027453	0.056109805	0.060860395	0.01591647	0.00280549	0.022888627	0.42852277	0.7154	0.44816118	0.05044690271218618	0.05968937277793884	0.09350088238716125	0.040471766	0.058915295	0.08208235	0.012277648
-1	-1	-1	-1	417.0	0.0	0.010000000000005116	4.439999999999998	0.0	6.670000000000002	0.030000000000001137	0.020000000000003126	0.01999999999999602	7.320000000000007	0.8699999999999903	0.25	0.29999999999999716	ICAM555_ROS488_VECad647__Plate_D_p00_0_B11f05d0.TIF	ICAM555_ROS488_VECad647__Plate_D_p00_0_B11f05d2.TIF	ICAM555_ROS488_VECad647__Plate_D_p00_0_B11f05d1.TIF	ICAM555_ROS488_VECad647__Plate_D_p00_0_B11f05d3.TIF	0	0	0	0	114	1	1536	1536	1536	1536	1536	114	eLsltq8KG21R0q/bCmrGm462KGkZuKPNTGqH6GjbkwZFwGjbkwahakylUAXVXXYAMJoovQ==	0.024555296	0.050498825	0.055554904	0.02038863	0.00280549	0.03183294	0.42852277	0.7154	0.44816118	0.04778536160786947	0.05424465239048004	0.08974901835123698	0.044943925	0.053304315	0.087387845	0.011444314
-1	-1	-1	-1	377.0	0.0	0.0	4.969999999999999	0.0	7.060000000000009	0.01999999999999602	0.01999999999999602	0.030000000000001137	6.239999999999995	0.9399999999999977	0.22999999999998977	0.28999999999999204	ICAM555_ROS488_VECad647__Plate_D_p00_0_B11f06d0.TIF	ICAM555_ROS488_VECad647__Plate_D_p00_0_B11f06d2.TIF	ICAM555_ROS488_VECad647__Plate_D_p00_0_B11f06d1.TIF	ICAM555_ROS488_VECad647__Plate_D_p00_0_B11f06d3.TIF	0	0	0	0	115	1	1536	1536	1536	1536	1536	115	eLsltq8KG21R0q/bCmrGj7YoaRq4o81MaofoaNuTBkXAaNuTBqFqTKVQBdVddgA/eijC	0.028194118	0.058915295	0.059193727	0.015083138	0.00280549	0.025694117	0.42852277	0.7154	0.44816118	0.047083333134651184	0.06124867498874664	0.08898753921190898	0.039638434	0.061720785	0.08124902	0.013110981
-1	-1	-1	-1	665.0	0.0	0.0	4.490000000000002	0.0	6.890000000000001	0.01999999999999602	0.010000000000005116	0.020000000000003126	8.61	0.8500000000000085	0.2599999999999909	0.29000000000000625	ICAM555_ROS488_VECad647__Plate_D_p00_0_B11f07d0.TIF	ICAM555_ROS488_VECad647__Plate_D_p00_0_B11f07d2.TIF	ICAM555_ROS488_VECad647__Plate_D_p00_0_B11f07d1.TIF	ICAM555_ROS488_VECad647__Plate_D_p00_0_B11f07d3.TIF	0	0	0	0	116	1	1536	1536	1536	1536	1536	116	eLsltq8KG21R0q/bCmrGm4+2KGkZuKPNTGqH6GjbkwZFwGjbkwahakylUAXVXXYATlooxw==	0.029860785	0.053304315	0.064499214	0.01591647	0.00561098	0.016749807	0.42852277	0.7154	0.44816118	0.04787962635358175	0.057507301370302834	0.08549141883850098	0.04661059	0.056109805	0.08655451	0.011444314
-1	-1	-1	-1	958.0	0.0	0.0	5.240000000000002	0.0	6.829999999999998	0.020000000000003126	0.020000000000003126	0.030000000000001137	9.529999999999994	0.8300000000000125	0.2400000000000091	0.29999999999999716	ICAM555_ROS488_VECad647__Plate_D_p00_0_B11f08d0.TIF	ICAM555_ROS488_VECad647__Plate_D_p00_0_B11f08d2.TIF	ICAM555_ROS488_VECad647__Plate_D_p00_0_B11f08d1.TIF	ICAM555_ROS488_VECad647__Plate_D_p00_0_B11f08d3.TIF	0	0	0	0	117	1	1536	1536	1536	1536	1536	117	eLsltq8KG21R0q/bCmrGW4y2KGkZuKPNTGqH6GjbkwZFwGjbkwahakylUAXVXXYAXToozA==	0.044943925	0.050498825	0.07677686	0.012277648	0.00561098	0.015083142	0.42852277	0.7154	0.44816118	0.057665273547172546	0.05661531786123911	0.09356330831845601	0.056388237	0.056109805	0.09102667	0.011444314
-1	-1	-1	-1	593.0	0.0	0.0	4.61999999999999	0.0	6.57	0.01999999999999602	0.020000000000003126	0.020000000000003126	8.56000000000001	1.0100000000000051	0.2799999999999869	0.37000000000000455	ICAM555_ROS488_VECad647__Plate_D_p00_0_B11f09d0.TIF	ICAM555_ROS488_VECad647__Plate_D_p00_0_B11f09d2.TIF	ICAM555_ROS488_VECad647__Plate_D_p00_0_B11f09d1.TIF	ICAM555_ROS488_VECad647__Plate_D_p00_0_B11f09d3.TIF	0	0	0	0	118	1	1536	1536	1536	1536	1536	118	eLsltq8KG21R0q/bCmvGj7YoaRa4o81MaofoaNuTBkXAaNuTBqFqTKVQBdVddgBsGijR	0.024555296	0.053304315	0.059193727	0.016749803	0.00561098	0.02205529	0.42852277	0.7154	0.44816118	0.044663513700167336	0.058343773086865745	0.08342617750167847	0.0413051	0.058915295	0.08208235	0.0078054904
-1	-1	-1	-1	460.0	0.0	0.0	4.530000000000001	0.0	6.409999999999997	0.01999999999999602	0.010000000000005116	0.020000000000003126	7.020000000000017	0.960000000000008	0.28000000000000114	0.37000000000000455	ICAM555_ROS488_VECad647__Plate_D_p00_0_B11f10d0.TIF	ICAM555_ROS488_VECad647__Plate_D_p00_0_B11f10d2.TIF	ICAM555_ROS488_VECad647__Plate_D_p00_0_B11f10d1.TIF	ICAM555_ROS488_VECad647__Plate_D_p00_0_B11f10d3.TIF	0	0	0	0	119	1	1536	1536	1536	1536	1536	119	eLsltq8KG21R0q/bCmzGG46OVtE0cEebmdQO0dG2Jw2KgNG2Jw1C1ZhKoQqqu+wA9RAoqQ==	0.023721961	0.050498825	0.050249413	0.017583137	0.00280549	0.02205529	0.42852277	0.7154	0.44816118	0.04698708156744639	0.05542518695195516	0.08038957417011261	0.040471766	0.053304315	0.07147137	0.011444314
-1	-1	-1	-1	291.0	0.0	0.0	5.149999999999999	0.0	6.460000000000001	0.01999999999999602	0.01999999999999602	0.020000000000003126	5.130000000000003	1.0799999999999983	0.3100000000000165	0.37000000000000455	ICAM555_ROS488_VECad647__Plate_D_p00_0_B11f11d0.TIF	ICAM555_ROS488_VECad647__Plate_D_p00_0_B11f11d2.TIF	ICAM555_ROS488_VECad647__Plate_D_p00_0_B11f11d1.TIF	ICAM555_ROS488_VECad647__Plate_D_p00_0_B11f11d3.TIF	0	0	0	0	120	1	1536	1536	1536	1536	1536	120	eLsltq8KG21R0q/bCmzGGxqOtihpGbijzUxqh+ho25MGRcBo25MGoWpMpVAF1V12AAP/KK4=	0.023721961	0.050498825	0.05472157	0.010610981	0.00280549	0.016749807	0.42852277	0.7154	0.44816118	0.04691705107688904	0.054467275738716125	0.08254569272200267	0.029860785	0.053304315	0.065332554	0.011444314
-1	-1	-1	-1	455.0	0.0	0.0	4.45000000000001	0.0	6.359999999999999	0.020000000000010232	0.01999999999999602	0.01999999999999602	7.02000000000001	0.9699999999999989	0.25	0.3300000000000125	ICAM555_ROS488_VECad647__Plate_D_p00_0_B12f00d0.TIF	ICAM555_ROS488_VECad647__Plate_D_p00_0_B12f00d2.TIF	ICAM555_ROS488_VECad647__Plate_D_p00_0_B12f00d1.TIF	ICAM555_ROS488_VECad647__Plate_D_p00_0_B12f00d3.TIF	0	0	0	0	121	1	1536	1536	1536	1536	1536	121	eLsltq8KG21R0q/bajg6WkXrwB1tZlI7REfbnjQoAkbbnjQIVWMqhSqo7rIDAPUaKKk=	0.023721961	0.053304315	0.04411059	0.01591647	0.00280549	0.020388626	0.42852277	0.7154	0.44816118	0.04618162910143534	0.056444913148880005	0.0679245541493098	0.035166275	0.056109805	0.060860395	0.0078054904
-1	-1	-1	-1	414.0	0.0	0.0	4.839999999999996	0.0	6.430000000000014	0.020000000000010232	0.01999999999999602	0.01999999999999602	6.750000000000014	0.9499999999999886	0.27000000000001023	0.3100000000000023	ICAM555_ROS488_VECad647__Plate_D_p00_0_B12f01d0.TIF	ICAM555_ROS488_VECad647__Plate_D_p00_0_B12f01d2.TIF	ICAM555_ROS488_VECad647__Plate_D_p00_0_B12f01d1.TIF	ICAM555_ROS488_VECad647__Plate_D_p00_0_B12f01d3.TIF	0	0	0	0	122	1	1536	1536	1536	1536	1536	122	eLsltq8KG21R0q/baghMSoajLUpaBu5oM5PaITra9qRBETDa9qRBqBpTKVRBdZcdAAQJKK4=	0.022888629	0.050498825	0.04411059	0.011444313	0.00561098	0.015916474	0.42852277	0.7154	0.44816118	0.04358187814553579	0.05630530913670858	0.06639840702215831	0.029860785	0.056109805	0.05472157	0.0078054904
-1	-1	-1	-1	352.0	0.0	0.0	4.350000000000001	0.0	6.229999999999997	0.020000000000003126	0.01999999999999602	0.00999999999999801	5.329999999999991	0.980000000000004	0.3199999999999932	0.3400000000000034	ICAM555_ROS488_VECad647__Plate_D_p00_0_B12f02d0.TIF	ICAM555_ROS488_VECad647__Plate_D_p00_0_B12f02d2.TIF	ICAM555_ROS488_VECad647__Plate_D_p00_0_B12f02d1.TIF	ICAM555_ROS488_VECad647__Plate_D_p00_0_B12f02d3.TIF	0	0	0	0	123	1	1536	1536	1536	1536	1536	123	eLsltq8KG21R0q/baghMSkajLUpaBu5oM5PaITra9qRBETDa9qRBqBpTKVRBdZcdABLpKLM=	0.022888629	0.053304315	0.038805097	0.006138824	0.00280549	0.010610983	0.42852277	0.7154	0.44816118	0.04200315475463867	0.05731579661369324	0.05974518756071726	0.024555296	0.056109805	0.044943925	0.0078054904
-1	-1	-1	-1	413.0	0.0	0.0	4.82	0.0	6.5	0.020000000000003126	0.020000000000003126	0.020000000000003126	6.359999999999999	1.009999999999991	0.29000000000000625	0.36999999999999034	ICAM555_ROS488_VECad647__Plate_D_p00_0_B12f03d0.TIF	ICAM555_ROS488_VECad647__Plate_D_p00_0_B12f03d2.TIF	ICAM555_ROS488_VECad647__Plate_D_p00_0_B12f03d1.TIF	ICAM555_ROS488_VECad647__Plate_D_p00_0_B12f03d3.TIF	0	0	0	0	124	1	1536	1536	1536	1536	1536	124	eLsltq8KG21R0q/baghJSqMtStoF7mgzk9ohOtr2pEERMNr2pEGoGlMpVEF1lx0AIckouA==	0.022888629	0.053304315	0.043277256	0.010610981	0.00280549	0.015916474	0.42852277	0.7154	0.44816118	0.04354544977347056	0.05729421476523081	0.0655251145362854	0.029860785	0.056109805	0.05472157	0.011444314
-1	-1	-1	-1	380.0	0.0	0.0	5.109999999999999	0.0	7.049999999999997	0.020000000000010232	0.020000000000010232	0.020000000000010232	5.829999999999984	0.8799999999999812	0.25	0.3400000000000176	ICAM555_ROS488_VECad647__Plate_D_p00_0_B12f04d0.TIF	ICAM555_ROS488_VECad647__Plate_D_p00_0_B12f04d2.TIF	ICAM555_ROS488_VECad647__Plate_D_p00_0_B12f04d1.TIF	ICAM555_ROS488_VECad647__Plate_D_p00_0_B12f04d3.TIF	0	0	0	0	125	1	1536	1536	1536	1536	1536	125	eLsltq8KG21R0q/baghMSiajLUpaBu5oM5PaITra9qRBETDa9qRBqBpTKVRBdZcdADCpKL0=	0.024555296	0.056109805	0.04411059	0.0069721565	0.00280549	0.015916474	0.42852277	0.7154	0.44816118	0.04348797102769216	0.05902476112047831	0.0656463901201884	0.029860785	0.058915295	0.05472157	0.011444314
-1	-1	-1	-1	373.0	0.0	0.0	5.32	0.0	6.760000000000012	0.020000000000010232	0.020000000000010232	0.030000000000001137	5.290000000000006	0.9299999999999926	0.23000000000000398	0.29000000000000625	ICAM555_ROS488_VECad647__Plate_D_p00_0_B12f05d0.TIF	ICAM555_ROS488_VECad647__Plate_D_p00_0_B12f05d2.TIF	ICAM555_ROS488_VECad647__Plate_D_p00_0_B12f05d1.TIF	ICAM555_ROS488_VECad647__Plate_D_p00_0_B12f05d3.TIF	0	0	0	0	126	1	1536	1536	1536	1536	1536	126	eLsltq8KG21R0q/baghMSqajLUpaBu5oM5PaITra9qRBETDa9qRBqBpTKVRBdZcdAD+JKMI=	0.023721961	0.056109805	0.043277256	0.009777648	0.00280549	0.011444315	0.42852277	0.7154	0.44816118	0.04199685653050741	0.05963751176993052	0.06326503058274587	0.029027453	0.058915295	0.04941608	0.011444314
-1	-1	-1	-1	346.0	0.0	0.0	4.369999999999997	0.0	6.309999999999995	0.01999999999999602	0.030000000000001137	0.01999999999999602	4.900000000000013	1.0300000000000011	0.28999999999999204	0.3499999999999943	ICAM555_ROS488_VECad647__Plate_D_p00_0_B12f06d0.TIF	ICAM555_ROS488_VECad647__Plate_D_p00_0_B12f06d2.TIF	ICAM555_ROS488_VECad647__Plate_D_p00_0_B12f06d1.TIF	ICAM555_ROS488_VECad647__Plate_D_p00_0_B12f06d3.TIF	0	0	0	0	127	1	1536	1536	1536	1536	1536	127	eLsltq8KG21R0q/bamg02qKkceCONjOpHaKjbU8aFAGjbU8ahKoxlUIVVHfZAQBOaSjH	0.028194118	0.064526275	0.044943925	0.006138822	0.0028054938	0.008944314	0.42852277	0.7154	0.44816118	0.04272306462128957	0.06882880628108978	0.06388650337855022	0.029860785	0.06733177	0.050249413	0.013110981
-1	-1	-1	-1	409.0	0.0	0.0	4.6399999999999935	0.0	6.469999999999999	0.01999999999999602	0.030000000000001137	0.01999999999999602	6.390000000000008	0.8800000000000097	0.25	0.3200000000000074	ICAM555_ROS488_VECad647__Plate_D_p00_0_B12f07d0.TIF	ICAM555_ROS488_VECad647__Plate_D_p00_0_B12f07d2.TIF	ICAM555_ROS488_VECad647__Plate_D_p00_0_B12f07d1.TIF	ICAM555_ROS488_VECad647__Plate_D_p00_0_B12f07d3.TIF	0	0	0	0	128	1	1536	1536	1536	1536	1536	128	eLsltq8KG21R0q/baghMSuajLUpaBu5oM5PaITra9qRBETDa9qRBqBpTKVRBdZcdAF1JKMw=	0.024555296	0.053304315	0.04411059	0.010610981	0.00280549	0.015083138	0.42852277	0.7154	0.44816118	0.04741218686103821	0.057089388370513916	0.06512212753295898	0.03349961	0.056109805	0.053888235	0.012277648
-1	-1	-1	-1	436.0	0.0	0.0	4.920000000000002	0.0	7.07	0.020000000000003126	0.020000000000003126	0.01999999999999602	6.299999999999997	0.8500000000000085	0.2400000000000091	0.3199999999999932	ICAM555_ROS488_VECad647__Plate_D_p00_0_B12f08d0.TIF	ICAM555_ROS488_VECad647__Plate_D_p00_0_B12f08d2.TIF	ICAM555_ROS488_VECad647__Plate_D_p00_0_B12f08d1.TIF	ICAM555_ROS488_VECad647__Plate_D_p00_0_B12f08d3.TIF	0	0	0	0	129	1	1536	1536	1536	1536	1536	129	eLsltq8KG21R0q/baghMShajLUpaBu5oM5PaITra9qRBETDa9qRBqBpTKVRBdZcdAGwpKNE=	0.024555296	0.056109805	0.044943925	0.015916472	0.00561098	0.020388626	0.42852277	0.7154	0.44816118	0.05038403968016306	0.060984089970588684	0.07024731735388438	0.039638434	0.058915295	0.064499214	0.012277648
-1	-1	-1	-1	363.0	0.0	0.0	4.310000000000002	0.0	6.38000000000001	0.01999999999999602	0.01999999999999602	0.01999999999999602	5.6499999999999915	0.9299999999999926	0.2500000000000142	0.3100000000000023	ICAM555_ROS488_VECad647__Plate_D_p00_0_B12f09d0.TIF	ICAM555_ROS488_VECad647__Plate_D_p00_0_B12f09d2.TIF	ICAM555_ROS488_VECad647__Plate_D_p00_0_B12f09d1.TIF	ICAM555_ROS488_VECad647__Plate_D_p00_0_B12f09d3.TIF	0	0	0	0	130	1	1536	1536	1536	1536	1536	130	eLsltq8KG21R0q/bamgEacaPtihpFrijzUxqh+ho25MGRcBo25MGoWpMpVAF1V12AHsJKNY=	0.028194118	0.061720785	0.048582748	0.008944314	0.00561098	0.012277648	0.42852277	0.7154	0.44816118	0.04756102959314982	0.06597770253817241	0.06850374738375346	0.03349961	0.064526275	0.055554904	0.012277648
-1	-1	-1	-1	384.0	0.0	0.0	4.660000000000004	0.0	6.339999999999996	0.010000000000005116	0.01999999999999602	0.020000000000010232	5.6499999999999915	1.0700000000000074	0.29000000000000625	0.3299999999999983	ICAM555_ROS488_VECad647__Plate_D_p00_0_B12f10d0.TIF	ICAM555_ROS488_VECad647__Plate_D_p00_0_B12f10d2.TIF	ICAM555_ROS488_VECad647__Plate_D_p00_0_B12f10d1.TIF	ICAM555_ROS488_VECad647__Plate_D_p00_0_B12f10d3.TIF	0	0	0	0	131	1	1536	1536	1536	1536	1536	131	eLsltq8KG21R0q/bamiUZjg6WkXTwB1tZlI7REfbnjQoAkbbnjQIVWMqhSqo7rIDAAQOKK4=	0.023721961	0.053304315	0.04411059	0.009777648	0.00561098	0.014249802	0.42852277	0.7154	0.44816118	0.041478524605433144	0.0593142956495285	0.06483806669712067	0.029027453	0.058915295	0.053888235	0.011444314
-1	-1	-1	-1	323.0	0.0	0.0	5.310000000000002	0.0	6.58000000000002	0.01999999999999602	0.01999999999999602	0.020000000000010232	5.420000000000002	0.8400000000000034	0.23999999999999488	0.3100000000000165	ICAM555_ROS488_VECad647__Plate_D_p00_0_B12f11d0.TIF	ICAM555_ROS488_VECad647__Plate_D_p00_0_B12f11d2.TIF	ICAM555_ROS488_VECad647__Plate_D_p00_0_B12f11d1.TIF	ICAM555_ROS488_VECad647__Plate_D_p00_0_B12f11d3.TIF	0	0	0	0	132	1	1536	1536	1536	1536	1536	132	eLsltq8KG21R0q/bamiUZmg42qKkZeCONjOpHaKjbU8aFAGjbU8ahKoxlUIVVHfZAQAS7iiz	0.022888629	0.056109805	0.039638434	0.008944314	0.00561098	0.012277648	0.42852277	0.7154	0.44816118	0.04198808968067169	0.05981107552846273	0.06348064541816711	0.028194118	0.058915295	0.050249413	0.0078054904
-1	-1	-1	-1	587.0	0.0	0.0	4.95000000000001	0.0	7.199999999999989	0.01999999999999602	0.009999999999990905	0.020000000000010232	7.740000000000009	0.8799999999999955	0.23000000000000398	0.27000000000001023	ICAM555_ROS488_VECad647__Plate_D_p00_0_C02f00d0.TIF	ICAM555_ROS488_VECad647__Plate_D_p00_0_C02f00d2.TIF	ICAM555_ROS488_VECad647__Plate_D_p00_0_C02f00d1.TIF	ICAM555_ROS488_VECad647__Plate_D_p00_0_C02f00d3.TIF	0	0	0	0	133	1	1536	1536	1536	1536	1536	133	eLsltq8KG21R0q3icR4draJ54I42M6kdoqNtTxoUAaNtTxqEqjGVQhVUd9kBAPUfKKk=	0.028194118	0.053304315	0.04411059	0.021221962	0.00561098	0.022055298	0.42852277	0.7154	0.44816118	0.050803348422050476	0.05785772204399109	0.07139699161052704	0.04661059	0.056109805	0.069804706	0.0078054904
-1	-1	-1	-1	870.0	0.0	0.0	4.86999999999999	0.0	6.690000000000005	0.01999999999999602	0.010000000000005116	0.00999999999999801	10.11	1.0	0.28000000000000114	0.3499999999999943	ICAM555_ROS488_VECad647__Plate_D_p00_0_C02f01d0.TIF	ICAM555_ROS488_VECad647__Plate_D_p00_0_C02f01d2.TIF	ICAM555_ROS488_VECad647__Plate_D_p00_0_C02f01d1.TIF	ICAM555_ROS488_VECad647__Plate_D_p00_0_C02f01d3.TIF	0	0	0	0	134	1	1536	1536	1536	1536	1536	134	eLsltq8KG21R0q3icQYlJcPRFiUtA3e0mUntEB1te9KgCBhte9IgVI2pFKqgussOAAQOKK4=	0.035999607	0.053304315	0.055554904	0.016749807	0.00561098	0.020388626	0.42852277	0.7154	0.44816118	0.0566381961107254	0.05966353416442871	0.08014576137065887	0.052749414	0.058915295	0.07594353	0.011444314
-1	-1	-1	-1	398.0	0.0	0.0	4.650000000000013	0.0	6.569999999999993	0.020000000000010232	0.01999999999999602	0.01999999999999602	4.63000000000001	1.0999999999999943	0.3199999999999932	0.3500000000000085	ICAM555_ROS488_VECad647__Plate_D_p00_0_C02f02d0.TIF	ICAM555_ROS488_VECad647__Plate_D_p00_0_C02f02d2.TIF	ICAM555_ROS488_VECad647__Plate_D_p00_0_C02f02d1.TIF	ICAM555_ROS488_VECad647__Plate_D_p00_0_C02f02d3.TIF	0	0	0	0	135	1	1536	1536	1536	1536	1536	135	eLsltq8KG21R0q3icQYlJaPRFiUtA3e0mUntEB1te9KgCBhte9IgVI2pFKqgussOABLuKLM=	0.022888629	0.053304315	0.044943925	0.0053054914	0.00561098	0.011444319	0.42852277	0.7154	0.44816118	0.039730146527290344	0.058284382025400795	0.06625085572401683	0.024555296	0.056109805	0.053888235	0.0078054904
-1	-1	-1	-1	341.0	0.0	0.0	4.3799999999999955	0.0	6.3600000000000065	0.020000000000003126	0.030000000000001137	0.01999999999999602	5.040000000000006	0.9599999999999937	0.3100000000000023	0.3500000000000085	ICAM555_ROS488_VECad647__Plate_D_p00_0_C02f03d0.TIF	ICAM555_ROS488_VECad647__Plate_D_p00_0_C02f03d2.TIF	ICAM555_ROS488_VECad647__Plate_D_p00_0_C02f03d1.TIF	ICAM555_ROS488_VECad647__Plate_D_p00_0_C02f03d3.TIF	0	0	0	0	136	1	1536	1536	1536	1536	1536	136	eLsltq8KG21R0q3icYYmpdEWJe0Cd7SZSe0QHW170qAIGG170iBUjakUqqC6yw4AIc4ouA==	0.022888629	0.053304315	0.04411059	0.008944314	0.00280549	0.014249802	0.42852277	0.7154	0.44816118	0.04177869359652201	0.05702901383241018	0.0671398142973582	0.028194118	0.056109805	0.053888235	0.0078054904
-1	-1	-1	-1	447.0	0.0	0.0	4.600000000000001	0.0	6.339999999999996	0.01999999999999602	0.020000000000003126	0.010000000000005116	5.539999999999999	1.039999999999992	0.28999999999999204	0.37000000000000455	ICAM555_ROS488_VECad647__Plate_D_p00_0_C02f04d0.TIF	ICAM555_ROS488_VECad647__Plate_D_p00_0_C02f04d2.TIF	ICAM555_ROS488_VECad647__Plate_D_p00_0_C02f04d1.TIF	ICAM555_ROS488_VECad647__Plate_D_p00_0_C02f04d3.TIF	0	0	0	0	137	1	1536	1536	1536	1536	1536	137	eLsltq8KG21R0q3icQYlJZPRFiUtA3e0mUntEB1te9KgCBhte9IgVI2pFKqgussOADCuKL0=	0.024555296	0.058915295	0.04411059	0.009777648	0.00280549	0.016749807	0.42852277	0.7154	0.44816118	0.04445301493008932	0.0626743733882904	0.07278911769390106	0.03349961	0.061720785	0.055554904	0.011444314
-1	-1	-1	-1	443.0	0.0	0.0	4.75	0.0	6.6200000000000045	0.01999999999999602	0.01999999999999602	0.020000000000010232	6.410000000000011	0.8499999999999801	0.2400000000000091	0.28999999999999204	ICAM555_ROS488_VECad647__Plate_D_p00_0_C02f05d0.TIF	ICAM555_ROS488_VECad647__Plate_D_p00_0_C02f05d2.TIF	ICAM555_ROS488_VECad647__Plate_D_p00_0_C02f05d1.TIF	ICAM555_ROS488_VECad647__Plate_D_p00_0_C02f05d3.TIF	0	0	0	0	138	1	1536	1536	1536	1536	1536	138	eLsltq8KG21R0q3icQYlJdPRFiUtA3e0mUntEB1te9KgCBhte9IgVI2pFKqgussOAD+OKMI=	0.024555296	0.053304315	0.04411059	0.011444313	0.00280549	0.02038863	0.42852277	0.7154	0.44816118	0.04472049574057261	0.05648373564084371	0.07115526000658672	0.034332942	0.056109805	0.060027063	0.012277648
-1	-1	-1	-1	413.0	0.0	0.0	4.449999999999996	0.0	6.57	0.01999999999999602	0.009999999999990905	0.010000000000005116	6.570000000000007	1.0499999999999972	0.28999999999999204	0.36000000000001364	ICAM555_ROS488_VECad647__Plate_D_p00_0_C02f06d0.TIF	ICAM555_ROS488_VECad647__Plate_D_p00_0_C02f06d2.TIF	ICAM555_ROS488_VECad647__Plate_D_p00_0_C02f06d1.TIF	ICAM555_ROS488_VECad647__Plate_D_p00_0_C02f06d3.TIF	0	0	0	0	139	1	1536	1536	1536	1536	1536	139	eLsltq8KG21R0q3icQYlpdEWJU0Dd7SZSe0QHW170qAIGG170iBUjakUqqC6yw4ATm4oxw==	0.029027453	0.064526275	0.04411059	0.01311098	0.00561098	0.02652745	0.42852277	0.7154	0.44816118	0.05091637372970581	0.06906431913375854	0.07468989491462708	0.0413051	0.06733177	0.07063804	0.013110981
-1	-1	-1	-1	496.0	0.0	0.0	4.399999999999999	0.0	6.409999999999997	0.009999999999990905	0.01999999999999602	0.010000000000005116	7.189999999999998	1.1199999999999903	0.29000000000000625	0.3599999999999852	ICAM555_ROS488_VECad647__Plate_D_p00_0_C02f07d0.TIF	ICAM555_ROS488_VECad647__Plate_D_p00_0_C02f07d2.TIF	ICAM555_ROS488_VECad647__Plate_D_p00_0_C02f07d1.TIF	ICAM555_ROS488_VECad647__Plate_D_p00_0_C02f07d3.TIF	0	0	0	0	140	1	1536	1536	1536	1536	1536	140	eLsltq8KG21R0q3icQYlJfPRFiUtA3e0mUntEB1te9KgCBhte9IgVI2pFKqgussOAF1OKMw=	0.024555296	0.050498825	0.043277256	0.02038863	0.00561098	0.02486078	0.42852277	0.7154	0.44816118	0.048879375060399376	0.0571860671043396	0.07030159731705983	0.044943925	0.056109805	0.069804706	0.011444314
-1	-1	-1	-1	597.0	0.0	0.0	4.8500000000000085	0.0	6.489999999999995	0.010000000000005116	0.010000000000005116	0.010000000000005116	8.459999999999994	1.1399999999999864	0.29000000000000625	0.4100000000000108	ICAM555_ROS488_VECad647__Plate_D_p00_0_C02f08d0.TIF	ICAM555_ROS488_VECad647__Plate_D_p00_0_C02f08d2.TIF	ICAM555_ROS488_VECad647__Plate_D_p00_0_C02f08d1.TIF	ICAM555_ROS488_VECad647__Plate_D_p00_0_C02f08d3.TIF	0	0	0	0	141	1	1536	1536	1536	1536	1536	141	eLsltq8KG21R0q3icQYlJYvRFiUtA3e0mUntEB1te9KgCBhte9IgVI2pFKqgussOAGwuKNE=	0.029027453	0.053304315	0.048582748	0.022055293	0.00561098	0.021221966	0.42852277	0.7154	0.44816118	0.052633628249168396	0.05979400376478831	0.07431453963120778	0.051082745	0.058915295	0.0751102	0.011444314
-1	-1	-1	-1	591.0	0.0	0.0	4.279999999999987	0.0	6.650000000000006	0.01999999999999602	0.01999999999999602	0.01999999999999602	8.870000000000005	1.0	0.3299999999999983	0.39999999999997726	ICAM555_ROS488_VECad647__Plate_D_p00_0_C02f09d0.TIF	ICAM555_ROS488_VECad647__Plate_D_p00_0_C02f09d2.TIF	ICAM555_ROS488_VECad647__Plate_D_p00_0_C02f09d1.TIF	ICAM555_ROS488_VECad647__Plate_D_p00_0_C02f09d3.TIF	0	0	0	0	142	1	1536	1536	1536	1536	1536	142	eLsltq8KG21R0q3icQYlJcvRFiUtA3e0mUntEB1te9KgCBhte9IgVI2pFKqgussOAHsOKNY=	0.029860785	0.053304315	0.053888235	0.02122196	0.00561098	0.022055298	0.42852277	0.7154	0.44816118	0.052613784869511925	0.06005389988422394	0.08131598929564159	0.051082745	0.058915295	0.08124902	0.012277648
-1	-1	-1	-1	800.0	0.0	0.0	4.829999999999998	0.0	6.879999999999988	0.01999999999998181	0.020000000000010232	0.01999999999999602	8.900000000000006	0.8799999999999955	0.25	0.3100000000000023	ICAM555_ROS488_VECad647__Plate_D_p00_0_C02f10d0.TIF	ICAM555_ROS488_VECad647__Plate_D_p00_0_C02f10d2.TIF	ICAM555_ROS488_VECad647__Plate_D_p00_0_C02f10d1.TIF	ICAM555_ROS488_VECad647__Plate_D_p00_0_C02f10d3.TIF	0	0	0	0	143	1	1536	1536	1536	1536	1536	143	eLsltq8KG21R0q3icQYmJcPR0SqaBu5oM5PaITra9qRBETDa9qRBqBpTKVRBdZcdAAQTKK4=	0.029860785	0.053304315	0.05472157	0.01758314	0.00561098	0.021221962	0.42852277	0.7154	0.44816118	0.05210638542970022	0.06071162720521291	0.08194474875926971	0.050249413	0.058915295	0.08041569	0.012277648
-1	-1	-1	-1	452.0	0.0	0.0	4.250000000000007	0.0	6.509999999999991	0.030000000000001137	0.020000000000010232	0.01999999999999602	6.179999999999993	0.8900000000000148	0.2499999999999858	0.30000000000001137	ICAM555_ROS488_VECad647__Plate_D_p00_0_C02f11d0.TIF	ICAM555_ROS488_VECad647__Plate_D_p00_0_C02f11d2.TIF	ICAM555_ROS488_VECad647__Plate_D_p00_0_C02f11d1.TIF	ICAM555_ROS488_VECad647__Plate_D_p00_0_C02f11d3.TIF	0	0	0	0	144	1	1536	1536	1536	1536	1536	144	eLsltq8KG21R0q3icQYmJUPD0RYlLQN3tJlJ7RAdbXvSoAgYbXvSIFSNqRSqoLrLDgAS8yiz	0.024555296	0.056109805	0.04941608	0.012277646	0.00561098	0.01955529	0.42852277	0.7154	0.44816118	0.04797629018624624	0.06030220786730448	0.07381285727024078	0.035166275	0.058915295	0.064499214	0.011444314
-1	-1	-1	-1	673.0	0.0	0.0	4.93	0.0	7.199999999999996	0.01999999999999602	0.030000000000001137	0.030000000000001137	8.389999999999986	0.8500000000000085	0.23999999999999488	0.29000000000000625	ICAM555_ROS488_VECad647__Plate_D_p00_0_C03f00d0.TIF	ICAM555_ROS488_VECad647__Plate_D_p00_0_C03f00d2.TIF	ICAM555_ROS488_VECad647__Plate_D_p00_0_C03f00d1.TIF	ICAM555_ROS488_VECad647__Plate_D_p00_0_C03f00d3.TIF	0	0	0	0	145	1	1536	1536	1536	1536	1536	145	eLsltq8KG21R0q3icQZVPKOjVTQN3NFmJrVDdLTtSYMiYLTtSYNQNaZSqILqLjsABB0org==	0.029027453	0.050498825	0.050249413	0.016749805	0.00280549	0.01758314	0.42852277	0.7154	0.44816118	0.04927981893221537	0.0552817831436793	0.07323786119620006	0.04661059	0.056109805	0.0751102	0.011444314
-1	-1	-1	-1	1132.0	0.0	0.0	5.240000000000002	0.0	7.070000000000022	0.020000000000010232	0.020000000000010232	0.01999999999999602	9.370000000000005	0.9399999999999977	0.2600000000000051	0.29999999999999716	ICAM555_ROS488_VECad647__Plate_D_p00_0_C03f01d0.TIF	ICAM555_ROS488_VECad647__Plate_D_p00_0_C03f01d2.TIF	ICAM555_ROS488_VECad647__Plate_D_p00_0_C03f01d1.TIF	ICAM555_ROS488_VECad647__Plate_D_p00_0_C03f01d3.TIF	0	0	0	0	146	1	1536	1536	1536	1536	1536	146	eLsltq8KG21R0q3icQZVPIajLUpaBu5oM5PaITra9qRBETDa9qRBqBpTKVRBdZcdABL9KLM=	0.035999607	0.050498825	0.06616589	0.015916474	0.00561098	0.02205529	0.42852277	0.7154	0.44816118	0.05602414906024933	0.05507161716620127	0.0957960585753123	0.05191608	0.053304315	0.08655451	0.011444314
-1	-1	-1	-1	483.0	0.0	0.0	4.330000000000005	0.0	6.6299999999999955	0.020000000000010232	0.010000000000005116	0.01999999999999602	8.289999999999992	0.8499999999999943	0.23999999999998067	0.3200000000000074	ICAM555_ROS488_VECad647__Plate_D_p00_0_C03f02d0.TIF	ICAM555_ROS488_VECad647__Plate_D_p00_0_C03f02d2.TIF	ICAM555_ROS488_VECad647__Plate_D_p00_0_C03f02d1.TIF	ICAM555_ROS488_VECad647__Plate_D_p00_0_C03f02d3.TIF	0	0	0	0	147	1	1536	1536	1536	1536	1536	147	eLsltq8KG21R0q3icQZVPEajLUpaBu5oM5PaITra9qRBETDa9qRBqBpTKVRBdZcdACHdKLg=	0.023721961	0.053304315	0.043277256	0.01841647	0.00280549	0.02288863	0.42852277	0.7154	0.44816118	0.0504778524239858	0.056794787446657814	0.07277807593345642	0.0413051	0.056109805	0.06616589	0.011444314
-1	-1	-1	-1	499.0	0.0	0.0	4.060000000000002	0.0	6.789999999999999	0.01999999999999602	0.01999999999999602	0.01999999999999602	7.5800000000000125	0.8699999999999903	0.25	0.29999999999999716	ICAM555_ROS488_VECad647__Plate_D_p00_0_C03f03d0.TIF	ICAM555_ROS488_VECad647__Plate_D_p00_0_C03f03d2.TIF	ICAM555_ROS488_VECad647__Plate_D_p00_0_C03f03d1.TIF	ICAM555_ROS488_VECad647__Plate_D_p00_0_C03f03d3.TIF	0	0	0	0	148	1	1536	1536	1536	1536	1536	148	eLsltq8KG21R0q3icQZVPMajLUpaBu5oM5PaITra9qRBETDa9qRBqBpTKVRBdZcdADC9KL0=	0.024555296	0.050498825	0.04411059	0.017583137	0.00280549	0.02288863	0.42852277	0.7154	0.44816118	0.04977044959863027	0.05516210695107778	0.07443962494532268	0.040471766	0.056109805	0.06616589	0.011444314
-1	-1	-1	-1	412.0	0.0	0.0	4.800000000000026	0.0	6.25	0.01999999999999602	0.01999999999999602	0.020000000000010232	5.36999999999999	1.0800000000000125	0.28000000000000114	0.37000000000000455	ICAM555_ROS488_VECad647__Plate_D_p00_0_C03f04d0.TIF	ICAM555_ROS488_VECad647__Plate_D_p00_0_C03f04d2.TIF	ICAM555_ROS488_VECad647__Plate_D_p00_0_C03f04d1.TIF	ICAM555_ROS488_VECad647__Plate_D_p00_0_C03f04d3.TIF	0	0	0	0	149	1	1536	1536	1536	1536	1536	149	eLsltq8KG21R0q3icQZVPCajLUpaBu5oM5PaITra9qRBETDa9qRBqBpTKVRBdZcdAD+dKMI=	0.024555296	0.053304315	0.048582748	0.010610983	0.00280549	0.01758314	0.42852277	0.7154	0.44816118	0.045790717005729675	0.05589875082174937	0.0731809635957082	0.034332942	0.056109805	0.060860395	0.011444314
-1	-1	-1	-1	496.0	0.0	0.0	4.520000000000003	0.0	6.270000000000003	0.01999999999999602	0.020000000000010232	0.010000000000005116	7.3700000000000045	1.009999999999991	0.3300000000000125	0.37000000000000455	ICAM555_ROS488_VECad647__Plate_D_p00_0_C03f05d0.TIF	ICAM555_ROS488_VECad647__Plate_D_p00_0_C03f05d2.TIF	ICAM555_ROS488_VECad647__Plate_D_p00_0_C03f05d1.TIF	ICAM555_ROS488_VECad647__Plate_D_p00_0_C03f05d3.TIF	0	0	0	0	150	1	1536	1536	1536	1536	1536	150	eLsltq8KG21R0q3icQZVPKajLUpaBu5oM5PaITra9qRBETDa9qRBqBpTKVRBdZcdAE59KMc=	0.024555296	0.050498825	0.044943925	0.01591647	0.00280549	0.02205529	0.42852277	0.7154	0.44816118	0.0444566011428833	0.05279018481572469	0.07352134088675182	0.040471766	0.053304315	0.07063804	0.0078054904
-1	-1	-1	-1	486.0	0.0	0.0	4.750000000000007	0.0	6.499999999999993	0.030000000000015348	0.010000000000005116	0.009999999999990905	7.8100000000000165	1.0600000000000023	0.3299999999999983	0.4000000000000057	ICAM555_ROS488_VECad647__Plate_D_p00_0_C03f06d0.TIF	ICAM555_ROS488_VECad647__Plate_D_p00_0_C03f06d2.TIF	ICAM555_ROS488_VECad647__Plate_D_p00_0_C03f06d1.TIF	ICAM555_ROS488_VECad647__Plate_D_p00_0_C03f06d3.TIF	0	0	0	0	151	1	1536	1536	1536	1536	1536	151	eLsltq8KG21R0q3icR5tUdI8cEebmdQO0dG2Jw2KgNG2Jw1C1ZhKoQqqu+wAXV0ozA==	0.024555296	0.056109805	0.043277256	0.015083138	0.00280549	0.02288863	0.42852277	0.7154	0.44816118	0.04531256357828776	0.060657585660616554	0.06994915008544922	0.039638434	0.061720785	0.06616589	0.012277648
-1	-1	-1	-1	687.0	0.0	0.0	4.689999999999998	0.0	6.659999999999997	0.01999999999999602	0.010000000000005116	0.01999999999999602	10.39	1.1599999999999966	0.3299999999999983	0.39000000000000057	ICAM555_ROS488_VECad647__Plate_D_p00_0_C03f07d0.TIF	ICAM555_ROS488_VECad647__Plate_D_p00_0_C03f07d2.TIF	ICAM555_ROS488_VECad647__Plate_D_p00_0_C03f07d1.TIF	ICAM555_ROS488_VECad647__Plate_D_p00_0_C03f07d3.TIF	0	0	0	0	152	1	1536	1536	1536	1536	1536	152	eLsltq8KG21R0q3icQZVPOajLUpaBu5oM5PaITra9qRBETDa9qRBqBpTKVRBdZcdAGw9KNE=	0.034332942	0.053304315	0.05472157	0.016749803	0.00280549	0.016749807	0.42852277	0.7154	0.44816118	0.05155476927757263	0.05615500112374624	0.07456488410631816	0.050249413	0.056109805	0.0751102	0.011444314
-1	-1	-1	-1	948.0	0.0	0.0	4.82	0.0	6.719999999999999	0.01999999999999602	0.030000000000001137	0.01999999999999602	10.360000000000014	1.0400000000000063	0.3100000000000023	0.36999999999999034	ICAM555_ROS488_VECad647__Plate_D_p00_0_C03f08d0.TIF	ICAM555_ROS488_VECad647__Plate_D_p00_0_C03f08d2.TIF	ICAM555_ROS488_VECad647__Plate_D_p00_0_C03f08d1.TIF	ICAM555_ROS488_VECad647__Plate_D_p00_0_C03f08d3.TIF	0	0	0	0	153	1	1536	1536	1536	1536	1536	153	eLsltq8KG21R0q3icQZVPBajLUpaBu5oM5PaITra9qRBETDa9qRBqBpTKVRBdZcdAHsdKNY=	0.040471766	0.053304315	0.064499214	0.015083138	0.00561098	0.020388626	0.42852277	0.7154	0.44816118	0.0567601869503657	0.057448943456014	0.08832828203837077	0.052749414	0.056109805	0.08208235	0.012277648
-1	-1	-1	-1	612.0	0.0	0.0	4.529999999999994	0.0	6.63000000000001	0.020000000000010232	0.01999999999999602	0.010000000000005116	10.019999999999996	1.1199999999999903	0.3300000000000125	0.3599999999999852	ICAM555_ROS488_VECad647__Plate_D_p00_0_C03f09d0.TIF	ICAM555_ROS488_VECad647__Plate_D_p00_0_C03f09d2.TIF	ICAM555_ROS488_VECad647__Plate_D_p00_0_C03f09d1.TIF	ICAM555_ROS488_VECad647__Plate_D_p00_0_C03f09d3.TIF	0	0	0	0	154	1	1536	1536	1536	1536	1536	154	eLsltq8KG21R0q3icQZVPJajLUpaBu5oM5PaITra9qRBETDa9qRBqBpTKVRBdZcdAIn9KNs=	0.029027453	0.056109805	0.053888235	0.016749803	0.00561098	0.021221958	0.42852277	0.7154	0.44816118	0.04780034224192301	0.0597037672996521	0.0777872900168101	0.045777258	0.058915295	0.07677686	0.011444314
-1	-1	-1	-1	847.0	0.0	0.0	5.339999999999996	0.0	6.750000000000021	0.020000000000010232	0.01999999999999602	0.009999999999990905	9.549999999999997	0.8200000000000216	0.22999999999998977	0.3299999999999983	ICAM555_ROS488_VECad647__Plate_D_p00_0_C03f10d0.TIF	ICAM555_ROS488_VECad647__Plate_D_p00_0_C03f10d2.TIF	ICAM555_ROS488_VECad647__Plate_D_p00_0_C03f10d1.TIF	ICAM555_ROS488_VECad647__Plate_D_p00_0_C03f10d3.TIF	0	0	0	0	155	1	1536	1536	1536	1536	1536	155	eLsltq8KG21R0q3icQZWPIajo1U0DdzRZia1Q3S07UmDImC07UmDUDWmUqiC6i47ABMCKLM=	0.028194118	0.053304315	0.055554904	0.016749803	0.00561098	0.02205529	0.42852277	0.7154	0.44816118	0.047792673110961914	0.05810879170894623	0.08438059687614441	0.045777258	0.058915295	0.08041569	0.011444314
-1	-1	-1	-1	468.0	0.0	0.0	4.890000000000001	0.0	6.470000000000006	0.01999999999999602	0.010000000000005116	0.020000000000010232	6.25	0.9099999999999966	0.28000000000000114	0.38999999999998636	ICAM555_ROS488_VECad647__Plate_D_p00_0_C03f11d0.TIF	ICAM555_ROS488_VECad647__Plate_D_p00_0_C03f11d2.TIF	ICAM555_ROS488_VECad647__Plate_D_p00_0_C03f11d1.TIF	ICAM555_ROS488_VECad647__Plate_D_p00_0_C03f11d3.TIF	0	0	0	0	156	1	1536	1536	1536	1536	1536	156	eLsltq8KG21R0q3icQZWPIaGoy1KWgbuaDOT2iE62vakQREw2vakQagaUylUQXWXHQAh4ii4	0.024555296	0.053304315	0.04411059	0.015916472	0.00280549	0.021221966	0.42852277	0.7154	0.44816118	0.049212053418159485	0.05706726014614105	0.07408608496189117	0.039638434	0.056109805	0.064499214	0.011444314
-1	-1	-1	-1	613.0	0.0	0.0	5.040000000000006	0.0	6.540000000000006	0.030000000000001137	0.01999999999999602	0.020000000000010232	8.370000000000005	1.0999999999999943	0.3199999999999932	0.4099999999999966	ICAM555_ROS488_VECad647__Plate_D_p00_0_C04f00d0.TIF	ICAM555_ROS488_VECad647__Plate_D_p00_0_C04f00d2.TIF	ICAM555_ROS488_VECad647__Plate_D_p00_0_C04f00d1.TIF	ICAM555_ROS488_VECad647__Plate_D_p00_0_C04f00d3.TIF	0	0	0	0	157	1	1536	1536	1536	1536	1536	157	eLsltq8KG21R0q3icTYwGR2tonHgjjYzqR2io21PGhQBo21PGoSqMZVCFVR32QEAEwwosw==	0.022888629	0.044887844	0.050249413	0.015083138	0.00280549	0.021221958	0.42852277	0.7154	0.44816118	0.0422834058602651	0.04944466551144918	0.07527151703834534	0.035999607	0.047693335	0.07147137	0.011444314
-1	-1	-1	-1	1144.0	0.0	0.0	5.18	0.0	7.20000000000001	0.020000000000010232	0.020000000000010232	0.030000000000001137	8.36	0.9000000000000057	0.2599999999999909	0.3400000000000034	ICAM555_ROS488_VECad647__Plate_D_p00_0_C04f01d0.TIF	ICAM555_ROS488_VECad647__Plate_D_p00_0_C04f01d2.TIF	ICAM555_ROS488_VECad647__Plate_D_p00_0_C04f01d1.TIF	ICAM555_ROS488_VECad647__Plate_D_p00_0_C04f01d3.TIF	0	0	0	0	158	1	1536	1536	1536	1536	1536	158	eLsltq8KG21R0q3icTYwSTMwHG1R0jJwR5uZ1A7R0bYnDYqA0bYnDULVmEqhCqq77AAh7Ci4	0.04661059	0.050498825	0.08041569	0.016749807	0.00561098	0.02652745	0.42852277	0.7154	0.44816118	0.06900729735692342	0.05951417485872904	0.11462847391764323	0.06252706	0.056109805	0.10163765	0.011444314
-1	-1	-1	-1	325.0	0.0	0.0	4.93	0.0	6.97999999999999	0.030000000000001137	0.01999999999999602	0.03999999999999204	5.670000000000016	0.9799999999999898	0.2400000000000091	0.29999999999998295	ICAM555_ROS488_VECad647__Plate_D_p00_0_C04f02d0.TIF	ICAM555_ROS488_VECad647__Plate_D_p00_0_C04f02d2.TIF	ICAM555_ROS488_VECad647__Plate_D_p00_0_C04f02d1.TIF	ICAM555_ROS488_VECad647__Plate_D_p00_0_C04f02d3.TIF	0	0	0	0	159	1	1536	1536	1536	1536	1536	159	eLsltq8KG21R0q3icTYwSTMwGm1R0jJwR5uZ1A7R0bYnDYqA0bYnDULVmEqhCqq77AAwzCi9	0.022888629	0.050498825	0.044943925	0.008944314	0.00280549	0.012277652	0.42852277	0.7154	0.44816118	0.04124991595745087	0.05398268004258474	0.06809579332669576	0.028194118	0.053304315	0.053888235	0.0078054904
-1	-1	-1	-1	381.0	0.0	0.0	4.739999999999995	0.0	6.500000000000007	0.01999999999999602	0.01999999999999602	0.01999999999999602	6.259999999999991	1.0	0.28999999999999204	0.36999999999999034	ICAM555_ROS488_VECad647__Plate_D_p00_0_C04f03d0.TIF	ICAM555_ROS488_VECad647__Plate_D_p00_0_C04f03d2.TIF	ICAM555_ROS488_VECad647__Plate_D_p00_0_C04f03d1.TIF	ICAM555_ROS488_VECad647__Plate_D_p00_0_C04f03d3.TIF	0	0	0	0	160	1	1536	1536	1536	1536	1536	160	eLsltq8KG21R0q3icTYwASel0RYl7QJ3tJlJ7RAdbXvSoAgYbXvSIFSNqRSqoLrLDgA/rCjC	0.022888629	0.044887844	0.043277256	0.011444313	0.00280549	0.016749807	0.42852277	0.7154	0.44816118	0.04318110644817352	0.049431016047795616	0.07207577427228291	0.029860785	0.050498825	0.055554904	0.0078054904
-1	-1	-1	-1	400.0	0.0	0.0	4.390000000000001	0.0	6.780000000000001	0.01999999999999602	0.01999999999999602	0.020000000000010232	6.150000000000006	1.0400000000000205	0.2599999999999909	0.3400000000000034	ICAM555_ROS488_VECad647__Plate_D_p00_0_C04f04d0.TIF	ICAM555_ROS488_VECad647__Plate_D_p00_0_C04f04d2.TIF	ICAM555_ROS488_VECad647__Plate_D_p00_0_C04f04d1.TIF	ICAM555_ROS488_VECad647__Plate_D_p00_0_C04f04d3.TIF	0	0	0	0	161	1	1536	1536	1536	1536	1536	161	eLsltq8KG21R0q3icTYwSTMwGW1R0jJwR5uZ1A7R0bYnDYqA0bYnDULVmEqhCqq77ABOjCjH	0.023721961	0.053304315	0.044943925	0.0069721565	0.00280549	0.016749803	0.42852277	0.7154	0.44816118	0.043341452876726784	0.05700162053108215	0.07460607588291168	0.029860785	0.058915295	0.059193727	0.011444314
-1	-1	-1	-1	395.0	0.0	0.0	4.149999999999999	0.0	6.619999999999997	0.030000000000001137	0.020000000000010232	0.020000000000010232	6.139999999999986	0.9700000000000131	0.30000000000001137	0.3599999999999852	ICAM555_ROS488_VECad647__Plate_D_p00_0_C04f05d0.TIF	ICAM555_ROS488_VECad647__Plate_D_p00_0_C04f05d2.TIF	ICAM555_ROS488_VECad647__Plate_D_p00_0_C04f05d1.TIF	ICAM555_ROS488_VECad647__Plate_D_p00_0_C04f05d3.TIF	0	0	0	0	162	1	1536	1536	1536	1536	1536	162	eLsltq8KG21R0q3icTYwSTMwHW1R0jJwR5uZ1A7R0bYnDYqA0bYnDULVmEqhCqq77ABdbCjM	0.023721961	0.050498825	0.048582748	0.010610981	0.00280549	0.01758314	0.42852277	0.7154	0.44816118	0.03950525571902593	0.052976186076800026	0.07290539642175038	0.029860785	0.053304315	0.060860395	0.0078054904
-1	-1	-1	-1	330.0	0.0	0.0	4.310000000000002	0.0	6.820000000000007	0.020000000000010232	0.020000000000010232	0.01999999999999602	5.560000000000002	0.9300000000000068	0.28000000000001535	0.3499999999999801	ICAM555_ROS488_VECad647__Plate_D_p00_0_C04f06d0.TIF	ICAM555_ROS488_VECad647__Plate_D_p00_0_C04f06d2.TIF	ICAM555_ROS488_VECad647__Plate_D_p00_0_C04f06d1.TIF	ICAM555_ROS488_VECad647__Plate_D_p00_0_C04f06d3.TIF	0	0	0	0	163	1	1536	1536	1536	1536	1536	163	eLsltq8KG21R0q3icTYwGW1R0jhwR5uZ1A7R0bYnDYqA0bYnDULVmEqhCqq77ABsTCjR	0.024555296	0.056109805	0.044943925	0.006138824	0.00280549	0.012277648	0.42852277	0.7154	0.44816118	0.0397146741549174	0.05902168154716492	0.07259008288383484	0.029860785	0.058915295	0.055554904	0.012277648
-1	-1	-1	-1	552.0	0.0	0.0	5.030000000000001	0.0	6.809999999999988	0.020000000000010232	0.01999999999999602	0.01999999999999602	8.199999999999989	1.1199999999999903	0.30000000000001137	0.38000000000000966	ICAM555_ROS488_VECad647__Plate_D_p00_0_C04f07d0.TIF	ICAM555_ROS488_VECad647__Plate_D_p00_0_C04f07d2.TIF	ICAM555_ROS488_VECad647__Plate_D_p00_0_C04f07d1.TIF	ICAM555_ROS488_VECad647__Plate_D_p00_0_C04f07d3.TIF	0	0	0	0	164	1	1536	1536	1536	1536	1536	164	eLsltq8KG21R0q3icTYwSTMwH21R0jJwR5uZ1A7R0bYnDYqA0bYnDULVmEqhCqq77AB7LCjW	0.024555296	0.047693335	0.048582748	0.016749807	0.00280549	0.022055298	0.42852277	0.7154	0.44816118	0.04589387277762095	0.05276189744472504	0.07378533979256947	0.0413051	0.053304315	0.0751102	0.011444314
-1	-1	-1	-1	673.0	0.0	0.0	4.63000000000001	0.0	6.910000000000011	0.020000000000010232	0.01999999999999602	0.01999999999999602	9.540000000000006	0.8500000000000085	0.2600000000000051	0.28999999999999204	ICAM555_ROS488_VECad647__Plate_D_p00_0_C04f08d0.TIF	ICAM555_ROS488_VECad647__Plate_D_p00_0_C04f08d2.TIF	ICAM555_ROS488_VECad647__Plate_D_p00_0_C04f08d1.TIF	ICAM555_ROS488_VECad647__Plate_D_p00_0_C04f08d3.TIF	0	0	0	0	165	1	1536	1536	1536	1536	1536	165	eLsltq8KG21R0q3icTYwSTOwGG1R0jJwR5uZ1A7R0bYnDYqA0bYnDULVmEqhCqq77ACKDCjb	0.03349961	0.050498825	0.059193727	0.01758314	0.00561098	0.01758314	0.42852277	0.7154	0.44816118	0.05382326742013296	0.05664049585660299	0.08052836855252583	0.05191608	0.056109805	0.08041569	0.012277648
-1	-1	-1	-1	581.0	0.0	0.0	4.689999999999998	0.0	6.690000000000019	0.020000000000010232	0.010000000000005116	0.010000000000005116	9.060000000000002	0.8699999999999903	0.2500000000000142	0.3299999999999841	ICAM555_ROS488_VECad647__Plate_D_p00_0_C04f09d0.TIF	ICAM555_ROS488_VECad647__Plate_D_p00_0_C04f09d2.TIF	ICAM555_ROS488_VECad647__Plate_D_p00_0_C04f09d1.TIF	ICAM555_ROS488_VECad647__Plate_D_p00_0_C04f09d3.TIF	0	0	0	0	166	1	1536	1536	1536	1536	1536	166	eLsltq8KG21R0q3icTYwgTTjR1uUNAvc0WYmtUN0tO1JgyJgtO1Jg1A1plKoguouOwCY7Cjg	0.029860785	0.056109805	0.060860395	0.01758314	0.00561098	0.021221958	0.42852277	0.7154	0.44816118	0.051484803358713783	0.059712573885917664	0.08845119675000508	0.051082745	0.058915295	0.087387845	0.013110981
-1	-1	-1	-1	686.0	0.0	0.0	4.699999999999989	0.0	6.849999999999994	0.01999999999999602	0.01999999999999602	0.020000000000010232	8.510000000000005	1.0600000000000023	0.3100000000000023	0.37000000000000455	ICAM555_ROS488_VECad647__Plate_D_p00_0_C04f10d0.TIF	ICAM555_ROS488_VECad647__Plate_D_p00_0_C04f10d2.TIF	ICAM555_ROS488_VECad647__Plate_D_p00_0_C04f10d1.TIF	ICAM555_ROS488_VECad647__Plate_D_p00_0_C04f10d3.TIF	0	0	0	0	167	1	1536	1536	1536	1536	1536	167	eLsltq8KG21R0q3icTYwSTMcHa2iaeCONjOpHaKjbU8aFAGjbU8ahKoxlUIVVHfZAQAh8Si4	0.023721961	0.050498825	0.05472157	0.016749807	0.00280549	0.02288863	0.42852277	0.7154	0.44816118	0.044879719614982605	0.05655137697855631	0.08383747935295105	0.0413051	0.056109805	0.08041569	0.011444314
-1	-1	-1	-1	405.0	0.0	0.0	5.390000000000015	0.0	6.700000000000003	0.01999999999999602	0.010000000000005116	0.010000000000005116	6.8100000000000165	0.980000000000004	0.3299999999999841	0.37000000000000455	ICAM555_ROS488_VECad647__Plate_D_p00_0_C04f11d0.TIF	ICAM555_ROS488_VECad647__Plate_D_p00_0_C04f11d2.TIF	ICAM555_ROS488_VECad647__Plate_D_p00_0_C04f11d1.TIF	ICAM555_ROS488_VECad647__Plate_D_p00_0_C04f11d3.TIF	0	0	0	0	168	1	1536	1536	1536	1536	1536	168	eLsltq8KG21R0q3icTYwSTM0HG1R0jJwR5uZ1A7R0bYnDYqA0bYnDULVmEqhCqq77AAw0Si9	0.024555296	0.053304315	0.05472157	0.011444313	0.00561098	0.019555293	0.42852277	0.7154	0.44816118	0.04565101365248362	0.05794228116671244	0.07943885525067647	0.034332942	0.058915295	0.069804706	0.0078054904
-1	-1	-1	-1	634.0	0.0	0.0	4.820000000000007	0.0	6.789999999999992	0.020000000000010232	0.01999999999999602	0.010000000000005116	9.89	1.019999999999996	0.3300000000000125	0.37999999999999545	ICAM555_ROS488_VECad647__Plate_D_p00_0_C05f00d0.TIF	ICAM555_ROS488_VECad647__Plate_D_p00_0_C05f00d2.TIF	ICAM555_ROS488_VECad647__Plate_D_p00_0_C05f00d1.TIF	ICAM555_ROS488_VECad647__Plate_D_p00_0_C05f00d3.TIF	0	0	0	0	169	1	1536	1536	1536	1536	1536	169	eLsltq8KG21R0q3icTYwHR2tonHgjjYzqR2io21PGhQBo21PGoSqMZVCFVR32QEAIfsouA==	0.029027453	0.050498825	0.05472157	0.022055294	0.00280549	0.019555293	0.42852277	0.7154	0.44816118	0.05519383152325948	0.05438018341859182	0.07837504148483276	0.052749414	0.053304315	0.08041569	0.011444314
-1	-1	-1	-1	680.0	0.0	0.0	4.759999999999991	0.0	6.959999999999994	0.020000000000010232	0.010000000000005116	0.01999999999999602	8.280000000000001	1.0600000000000023	0.29999999999998295	0.37999999999999545	ICAM555_ROS488_VECad647__Plate_D_p00_0_C05f01d0.TIF	ICAM555_ROS488_VECad647__Plate_D_p00_0_C05f01d2.TIF	ICAM555_ROS488_VECad647__Plate_D_p00_0_C05f01d1.TIF	ICAM555_ROS488_VECad647__Plate_D_p00_0_C05f01d3.TIF	0	0	0	0	170	1	1536	1536	1536	1536	1536	170	eLsltq8KG21R0q3icTYwTTMwHG1R0jJwR5uZ1A7R0bYnDYqA0bYnDULVmEqhCqq77AAw2yi9	0.03349961	0.050498825	0.060027063	0.02205529	0.00280549	0.020388626	0.42852277	0.7154	0.44816118	0.05721693237622579	0.05442846814791361	0.08279339969158173	0.056388237	0.053304315	0.08124902	0.011444314
-1	-1	-1	-1	530.0	0.0	0.0	4.789999999999999	0.0	6.590000000000003	0.01999999999999602	0.010000000000005116	0.020000000000010232	7.980000000000004	1.0699999999999932	0.3100000000000023	0.37999999999999545	ICAM555_ROS488_VECad647__Plate_D_p00_0_C05f02d0.TIF	ICAM555_ROS488_VECad647__Plate_D_p00_0_C05f02d2.TIF	ICAM555_ROS488_VECad647__Plate_D_p00_0_C05f02d1.TIF	ICAM555_ROS488_VECad647__Plate_D_p00_0_C05f02d3.TIF	0	0	0	0	171	1	1536	1536	1536	1536	1536	171	eLsltq8KG21R0q3icTYwTTMwGm1R0jJwR5uZ1A7R0bYnDYqA0bYnDULVmEqhCqq77AA/uyjC	0.029027453	0.050498825	0.04941608	0.027360784	0.00280549	0.022055298	0.42852277	0.7154	0.44816118	0.05823853611946106	0.055733184019724526	0.07617126901944478	0.056388237	0.056109805	0.07594353	0.011444314
-1	-1	-1	-1	544.0	0.0	0.0	5.130000000000003	0.0	6.849999999999994	0.030000000000001137	0.01999999999999602	0.01999999999999602	9.320000000000007	1.1299999999999955	0.2600000000000051	0.3400000000000034	ICAM555_ROS488_VECad647__Plate_D_p00_0_C05f03d0.TIF	ICAM555_ROS488_VECad647__Plate_D_p00_0_C05f03d2.TIF	ICAM555_ROS488_VECad647__Plate_D_p00_0_C05f03d1.TIF	ICAM555_ROS488_VECad647__Plate_D_p00_0_C05f03d3.TIF	0	0	0	0	172	1	1536	1536	1536	1536	1536	172	eLsltq8KG21R0q3icTYwBSel0RYl7QJ3tJlJ7RAdbXvSoAgYbXvSIFSNqRSqoLrLDgBOmyjH	0.028194118	0.047693335	0.048582748	0.023721963	0.00280549	0.024860784	0.42852277	0.7154	0.44816118	0.05581903954346975	0.051302745938301086	0.07447423537572224	0.05191608	0.050498825	0.0751102	0.011444314
-1	-1	-1	-1	437.0	0.0	0.0	4.789999999999992	0.0	6.6200000000000045	0.01999999999999602	0.01999999999999602	0.020000000000010232	6.099999999999994	0.9600000000000222	0.29999999999998295	0.3500000000000085	ICAM555_ROS488_VECad647__Plate_D_p00_0_C05f04d0.TIF	ICAM555_ROS488_VECad647__Plate_D_p00_0_C05f04d2.TIF	ICAM555_ROS488_VECad647__Plate_D_p00_0_C05f04d1.TIF	ICAM555_ROS488_VECad647__Plate_D_p00_0_C05f04d3.TIF	0	0	0	0	173	1	1536	1536	1536	1536	1536	173	eLsltq8KG21R0q3icTYwTTMwGW1R0jJwR5uZ1A7R0bYnDYqA0bYnDULVmEqhCqq77ABdeyjM	0.028194118	0.056109805	0.050249413	0.01591647	0.00280549	0.02205529	0.42852277	0.7154	0.44816118	0.051692888140678406	0.05899741252263387	0.07690475881099701	0.040471766	0.058915295	0.07063804	0.011444314
-1	-1	-1	-1	473.0	0.0	0.0	4.589999999999989	0.0	6.680000000000007	0.01999999999999602	0.01999999999999602	0.009999999999990905	7.439999999999998	0.8400000000000034	0.23999999999999488	0.29000000000000625	ICAM555_ROS488_VECad647__Plate_D_p00_0_C05f05d0.TIF	ICAM555_ROS488_VECad647__Plate_D_p00_0_C05f05d2.TIF	ICAM555_ROS488_VECad647__Plate_D_p00_0_C05f05d1.TIF	ICAM555_ROS488_VECad647__Plate_D_p00_0_C05f05d3.TIF	0	0	0	0	174	1	1536	1536	1536	1536	1536	174	eLsltq8KG21R0q3icTYwTTMwHW1R0jJwR5uZ1A7R0bYnDYqA0bYnDULVmEqhCqq77ABsWyjR	0.024555296	0.047693335	0.04941608	0.017583137	0.00280549	0.025694117	0.42852277	0.7154	0.44816118	0.04890425503253937	0.051532670855522156	0.07779244085152943	0.0413051	0.050498825	0.0751102	0.011444314
-1	-1	-1	-1	465.0	0.0	0.0	4.740000000000016	0.0	6.8999999999999915	0.030000000000001137	0.01999999999999602	0.01999999999999602	8.050000000000011	1.1099999999999994	0.28999999999999204	0.4399999999999977	ICAM555_ROS488_VECad647__Plate_D_p00_0_C05f06d0.TIF	ICAM555_ROS488_VECad647__Plate_D_p00_0_C05f06d2.TIF	ICAM555_ROS488_VECad647__Plate_D_p00_0_C05f06d1.TIF	ICAM555_ROS488_VECad647__Plate_D_p00_0_C05f06d3.TIF	0	0	0	0	175	1	1536	1536	1536	1536	1536	175	eLsltq8KG21R0q3icTYwHW1R0jhwR5uZ1A7R0bYnDYqA0bYnDULVmEqhCqq77AB7OyjW	0.029027453	0.056109805	0.060027063	0.02122196	0.00280549	0.025694117	0.42852277	0.7154	0.44816118	0.05327275892098745	0.05958746870358785	0.0889839231967926	0.050249413	0.058915295	0.08655451	0.013110981
-1	-1	-1	-1	540.0	0.0	0.0	4.580000000000005	0.0	6.6000000000000085	0.01999999999999602	0.01999999999999602	0.020000000000010232	9.159999999999997	0.960000000000008	0.269999999999996	0.29999999999999716	ICAM555_ROS488_VECad647__Plate_D_p00_0_C05f07d0.TIF	ICAM555_ROS488_VECad647__Plate_D_p00_0_C05f07d2.TIF	ICAM555_ROS488_VECad647__Plate_D_p00_0_C05f07d1.TIF	ICAM555_ROS488_VECad647__Plate_D_p00_0_C05f07d3.TIF	0	0	0	0	176	1	1536	1536	1536	1536	1536	176	eLsltq8KG21R0q3icTYwTTMwH21R0jJwR5uZ1A7R0bYnDYqA0bYnDULVmEqhCqq77ACKGyjb	0.028194118	0.050498825	0.053888235	0.024555296	0.00280549	0.02205529	0.42852277	0.7154	0.44816118	0.05562243362267812	0.05552329123020172	0.07843528191248576	0.052749414	0.056109805	0.08041569	0.012277648
-1	-1	-1	-1	518.0	0.0	0.0	4.310000000000002	0.0	6.510000000000005	0.020000000000010232	0.009999999999990905	0.010000000000019327	6.579999999999998	0.8899999999999864	0.27000000000001023	0.3399999999999892	ICAM555_ROS488_VECad647__Plate_D_p00_0_C05f08d0.TIF	ICAM555_ROS488_VECad647__Plate_D_p00_0_C05f08d2.TIF	ICAM555_ROS488_VECad647__Plate_D_p00_0_C05f08d1.TIF	ICAM555_ROS488_VECad647__Plate_D_p00_0_C05f08d3.TIF	0	0	0	0	177	1	1536	1536	1536	1536	1536	177	eLsltq8KG21R0q3icTYwTTOwGG1R0jJwR5uZ1A7R0bYnDYqA0bYnDULVmEqhCqq77ACY+yjg	0.028194118	0.047693335	0.050249413	0.024555296	0.00280549	0.022055298	0.42852277	0.7154	0.44816118	0.05651986598968506	0.052145411570866905	0.0764804979165395	0.052749414	0.050498825	0.0751102	0.011444314
-1	-1	-1	-1	504.0	0.0	0.0	5.6499999999999915	0.0	6.730000000000004	0.01999999999999602	0.01999999999999602	0.01999999999999602	8.900000000000006	1.0699999999999932	0.3100000000000023	0.3499999999999943	ICAM555_ROS488_VECad647__Plate_D_p00_0_C05f09d0.TIF	ICAM555_ROS488_VECad647__Plate_D_p00_0_C05f09d2.TIF	ICAM555_ROS488_VECad647__Plate_D_p00_0_C05f09d1.TIF	ICAM555_ROS488_VECad647__Plate_D_p00_0_C05f09d3.TIF	0	0	0	0	178	1	1536	1536	1536	1536	1536	178	eLsltq8KG21R0q3icTYwhTTjR1uUNAvc0WYmtUN0tO1JgyJgtO1Jg1A1plKoguouOwCn2yjl	0.029027453	0.050498825	0.059193727	0.022888629	0.00280549	0.022055294	0.42852277	0.7154	0.44816118	0.0556365450223287	0.05524527529875437	0.08346256613731384	0.05191608	0.056109805	0.08124902	0.012277648
-1	-1	-1	-1	504.0	0.0	0.0	4.790000000000006	0.0	6.950000000000003	0.01999999999999602	0.030000000000001137	0.01999999999999602	8.269999999999996	0.980000000000004	0.29999999999999716	0.39000000000000057	ICAM555_ROS488_VECad647__Plate_D_p00_0_C05f10d0.TIF	ICAM555_ROS488_VECad647__Plate_D_p00_0_C05f10d2.TIF	ICAM555_ROS488_VECad647__Plate_D_p00_0_C05f10d1.TIF	ICAM555_ROS488_VECad647__Plate_D_p00_0_C05f10d3.TIF	0	0	0	0	179	1	1536	1536	1536	1536	1536	179	eLsltq8KG21R0q3icTYwTTMcHa2iaeCONjOpHaKjbU8aFAGjbU8ahKoxlUIVVHfZAQAw4Ci9	0.028194118	0.050498825	0.060027063	0.022055294	0.00561098	0.022055294	0.42852277	0.7154	0.44816118	0.05336602528889974	0.05566560725371043	0.08646837870279948	0.050249413	0.056109805	0.08124902	0.012277648
-1	-1	-1	-1	424.0	0.0	0.0	4.47999999999999	0.0	6.670000000000002	0.01999999999999602	0.01999999999999602	0.01999999999999602	6.960000000000008	0.9200000000000017	0.28000000000000114	0.4100000000000108	ICAM555_ROS488_VECad647__Plate_D_p00_0_C05f11d0.TIF	ICAM555_ROS488_VECad647__Plate_D_p00_0_C05f11d2.TIF	ICAM555_ROS488_VECad647__Plate_D_p00_0_C05f11d1.TIF	ICAM555_ROS488_VECad647__Plate_D_p00_0_C05f11d3.TIF	0	0	0	0	180	1	1536	1536	1536	1536	1536	180	eLsltq8KG21R0q3icTYwTTM0HG1R0jJwR5uZ1A7R0bYnDYqA0bYnDULVmEqhCqq77AA/wCjC	0.024555296	0.053304315	0.04941608	0.016749805	0.00561098	0.019555293	0.42852277	0.7154	0.44816118	0.051770955324172974	0.05831542114416758	0.07492885490258534	0.040471766	0.058915295	0.06616589	0.011444314
-1	-1	-1	-1	736.0	0.0	0.0	4.889999999999986	0.0	6.829999999999998	0.01999999999999602	0.010000000000005116	0.020000000000010232	9.819999999999993	1.0600000000000023	0.37000000000000455	0.39000000000000057	ICAM555_ROS488_VECad647__Plate_D_p00_0_C06f00d0.TIF	ICAM555_ROS488_VECad647__Plate_D_p00_0_C06f00d2.TIF	ICAM555_ROS488_VECad647__Plate_D_p00_0_C06f00d1.TIF	ICAM555_ROS488_VECad647__Plate_D_p00_0_C06f00d3.TIF	0	0	0	0	181	1	1536	1536	1536	1536	1536	181	eLsltq8KG21R0q3icTYwGx2tonHgjjYzqR2io21PGhQBo21PGoSqMZVCFVR32QEAMOoovQ==	0.03349961	0.050498825	0.059193727	0.016749803	0.00280549	0.019555293	0.42852277	0.7154	0.44816118	0.050424546003341675	0.054171482721964516	0.08193072179953258	0.050249413	0.053304315	0.08041569	0.011444314
-1	-1	-1	-1	1212.0	0.0	0.0	5.280000000000001	0.0	7.230000000000004	0.01999999999998181	0.01999999999998181	0.020000000000010232	9.210000000000008	0.8400000000000034	0.23999999999999488	0.3100000000000023	ICAM555_ROS488_VECad647__Plate_D_p00_0_C06f01d0.TIF	ICAM555_ROS488_VECad647__Plate_D_p00_0_C06f01d2.TIF	ICAM555_ROS488_VECad647__Plate_D_p00_0_C06f01d1.TIF	ICAM555_ROS488_VECad647__Plate_D_p00_0_C06f01d3.TIF	0	0	0	0	182	1	1536	1536	1536	1536	1536	182	eLsltq8KG21R0q3icTYwSzMwHG1R0jJwR5uZ1A7R0bYnDYqA0bYnDULVmEqhCqq77AA/yijC	0.045777258	0.050498825	0.0751102	0.015083138	0.00561098	0.021221958	0.42852277	0.7154	0.44816118	0.06360198060671489	0.057599211732546486	0.10291624069213867	0.058054905	0.056109805	0.09102667	0.011444314
-1	-1	-1	-1	487.0	0.0	0.0	4.329999999999984	0.0	6.829999999999998	0.01999999999999602	0.010000000000005116	0.010000000000005116	9.180000000000007	1.0499999999999972	0.28000000000000114	0.3499999999999943	ICAM555_ROS488_VECad647__Plate_D_p00_0_C06f02d0.TIF	ICAM555_ROS488_VECad647__Plate_D_p00_0_C06f02d2.TIF	ICAM555_ROS488_VECad647__Plate_D_p00_0_C06f02d1.TIF	ICAM555_ROS488_VECad647__Plate_D_p00_0_C06f02d3.TIF	0	0	0	0	183	1	1536	1536	1536	1536	1536	183	eLsltq8KG21R0q3icTYwSzMwGm1R0jJwR5uZ1A7R0bYnDYqA0bYnDULVmEqhCqq77ABOqijH	0.024555296	0.047693335	0.053888235	0.022055294	0.00280549	0.026527453	0.42852277	0.7154	0.44816118	0.05002439518769582	0.0510865847269694	0.08629595239957173	0.04661059	0.050498825	0.08572118	0.0078054904
-1	-1	-1	-1	551.0	0.0	0.0	4.450000000000003	0.0	6.8799999999999955	0.01999999999999602	0.01999999999999602	0.010000000000005116	10.200000000000003	0.8299999999999983	0.25	0.3199999999999932	ICAM555_ROS488_VECad647__Plate_D_p00_0_C06f03d0.TIF	ICAM555_ROS488_VECad647__Plate_D_p00_0_C06f03d2.TIF	ICAM555_ROS488_VECad647__Plate_D_p00_0_C06f03d1.TIF	ICAM555_ROS488_VECad647__Plate_D_p00_0_C06f03d3.TIF	0	0	0	0	184	1	1536	1536	1536	1536	1536	184	eLsltq8KG21R0q3icTYwAyel0RYl7QJ3tJlJ7RAdbXvSoAgYbXvSIFSNqRSqoLrLDgBdiijM	0.034332942	0.050498825	0.06616589	0.017583136	0.00561098	0.02652745	0.42852277	0.7154	0.44816118	0.05419738590717316	0.0550729384024938	0.09811311960220337	0.05191608	0.053304315	0.09269334	0.011444314
-1	-1	-1	-1	433.0	0.0	0.0	4.519999999999996	0.0	6.900000000000006	0.020000000000010232	0.01999999999999602	0.009999999999990905	8.219999999999999	0.9399999999999835	0.25	0.29000000000000625	ICAM555_ROS488_VECad647__Plate_D_p00_0_C06f04d0.TIF	ICAM555_ROS488_VECad647__Plate_D_p00_0_C06f04d2.TIF	ICAM555_ROS488_VECad647__Plate_D_p00_0_C06f04d1.TIF	ICAM555_ROS488_VECad647__Plate_D_p00_0_C06f04d3.TIF	0	0	0	0	185	1	1536	1536	1536	1536	1536	185	eLsltq8KG21R0q3icTYwSzMwGW1R0jJwR5uZ1A7R0bYnDYqA0bYnDULVmEqhCqq77ABsaijR	0.028194118	0.056109805	0.053888235	0.016749803	0.00280549	0.026527453	0.42852277	0.7154	0.44816118	0.04694490134716034	0.058718860149383545	0.08524533112843831	0.0413051	0.058915295	0.08041569	0.011444314
-1	-1	-1	-1	545.0	0.0	0.0	5.13000000000001	0.0	7.47999999999999	0.01999999999999602	0.01999999999999602	0.020000000000010232	9.350000000000009	0.9099999999999966	0.2600000000000051	0.3100000000000023	ICAM555_ROS488_VECad647__Plate_D_p00_0_C06f05d0.TIF	ICAM555_ROS488_VECad647__Plate_D_p00_0_C06f05d2.TIF	ICAM555_ROS488_VECad647__Plate_D_p00_0_C06f05d1.TIF	ICAM555_ROS488_VECad647__Plate_D_p00_0_C06f05d3.TIF	0	0	0	0	186	1	1536	1536	1536	1536	1536	186	eLsltq8KG21R0q3icTYwSzMwHW1R0jJwR5uZ1A7R0bYnDYqA0bYnDULVmEqhCqq77AB7SijW	0.03349961	0.047693335	0.06616589	0.016749803	0.00280549	0.022055298	0.42852277	0.7154	0.44816118	0.05120360851287842	0.05159532527128855	0.09337740143140157	0.051082745	0.050498825	0.091860004	0.011444314
-1	-1	-1	-1	509.0	0.0	0.0	4.439999999999998	0.0	6.810000000000002	0.020000000000010232	0.010000000000005116	0.010000000000005116	9.019999999999982	1.0699999999999932	0.3299999999999983	0.3999999999999915	ICAM555_ROS488_VECad647__Plate_D_p00_0_C06f06d0.TIF	ICAM555_ROS488_VECad647__Plate_D_p00_0_C06f06d2.TIF	ICAM555_ROS488_VECad647__Plate_D_p00_0_C06f06d1.TIF	ICAM555_ROS488_VECad647__Plate_D_p00_0_C06f06d3.TIF	0	0	0	0	187	1	1536	1536	1536	1536	1536	187	eLsltq8KG21R0q3icTYwG21R0jhwR5uZ1A7R0bYnDYqA0bYnDULVmEqhCqq77ACKKijb	0.029860785	0.056109805	0.059193727	0.016749803	0.00280549	0.021221966	0.42852277	0.7154	0.44816118	0.05059633652369181	0.05933782955010732	0.08499420682589214	0.04661059	0.058915295	0.08572118	0.013110981
-1	-1	-1	-1	712.0	0.0	0.0	4.469999999999999	0.0	6.820000000000007	0.01999999999999602	0.020000000000010232	0.010000000000005116	10.829999999999998	0.8799999999999812	0.2600000000000051	0.3200000000000074	ICAM555_ROS488_VECad647__Plate_D_p00_0_C06f07d0.TIF	ICAM555_ROS488_VECad647__Plate_D_p00_0_C06f07d2.TIF	ICAM555_ROS488_VECad647__Plate_D_p00_0_C06f07d1.TIF	ICAM555_ROS488_VECad647__Plate_D_p00_0_C06f07d3.TIF	0	0	0	0	188	1	1536	1536	1536	1536	1536	188	eLsltq8KG21R0q3icTYwSzMwH21R0jJwR5uZ1A7R0bYnDYqA0bYnDULVmEqhCqq77ACZCijg	0.035999607	0.050498825	0.064499214	0.012277648	0.00561098	0.014249809	0.42852277	0.7154	0.44816118	0.05072497328122457	0.05554586152235667	0.0778813511133194	0.051082745	0.056109805	0.07677686	0.012277648
-1	-1	-1	-1	779.0	0.0	0.0	4.8300000000000125	0.0	6.709999999999994	0.01999999999999602	0.01999999999999602	0.020000000000010232	10.419999999999987	0.9200000000000159	0.28000000000000114	0.36999999999999034	ICAM555_ROS488_VECad647__Plate_D_p00_0_C06f08d0.TIF	ICAM555_ROS488_VECad647__Plate_D_p00_0_C06f08d2.TIF	ICAM555_ROS488_VECad647__Plate_D_p00_0_C06f08d1.TIF	ICAM555_ROS488_VECad647__Plate_D_p00_0_C06f08d3.TIF	0	0	0	0	189	1	1536	1536	1536	1536	1536	189	eLsltq8KG21R0q3icTYwSzOwGG1R0jJwR5uZ1A7R0bYnDYqA0bYnDULVmEqhCqq77ACn6ijl	0.039638434	0.050498825	0.064499214	0.01591647	0.00561098	0.015916474	0.42852277	0.7154	0.44816118	0.0539189080397288	0.05564127862453461	0.08044345180193584	0.05191608	0.056109805	0.08041569	0.011444314
-1	-1	-1	-1	665.0	0.0	0.0	4.560000000000002	0.0	6.659999999999997	0.01999999999999602	0.010000000000005116	0.010000000000005116	10.189999999999998	0.8900000000000148	0.2600000000000051	0.3400000000000034	ICAM555_ROS488_VECad647__Plate_D_p00_0_C06f09d0.TIF	ICAM555_ROS488_VECad647__Plate_D_p00_0_C06f09d2.TIF	ICAM555_ROS488_VECad647__Plate_D_p00_0_C06f09d1.TIF	ICAM555_ROS488_VECad647__Plate_D_p00_0_C06f09d3.TIF	0	0	0	0	190	1	1536	1536	1536	1536	1536	190	eLsltq8KG21R0q3icTYwgzTjR1uUNAvc0WYmtUN0tO1JgyJgtO1Jg1A1plKoguouOwC2yijq	0.039638434	0.053304315	0.065332554	0.012277648	0.00561098	0.015916467	0.42852277	0.7154	0.44816118	0.05236605306466421	0.05770298341910044	0.08276344835758209	0.051082745	0.056109805	0.08208235	0.012277648
-1	-1	-1	-1	575.0	0.0	0.0	4.480000000000004	0.0	6.590000000000018	0.01999999999999602	0.020000000000010232	0.010000000000005116	6.149999999999977	0.950000000000017	0.3199999999999932	0.3100000000000023	ICAM555_ROS488_VECad647__Plate_D_p00_0_C06f10d0.TIF	ICAM555_ROS488_VECad647__Plate_D_p00_0_C06f10d2.TIF	ICAM555_ROS488_VECad647__Plate_D_p00_0_C06f10d1.TIF	ICAM555_ROS488_VECad647__Plate_D_p00_0_C06f10d3.TIF	0	0	0	0	191	1	1536	1536	1536	1536	1536	191	eLsltq8KG21R0q3icTYwSzMcHa2iaeCONjOpHaKjbU8aFAGjbU8ahKoxlUIVVHfZAQA/zyjC	0.022888629	0.050498825	0.04941608	0.008944314	0.00280549	0.01591647	0.42852277	0.7154	0.44816118	0.03841195007165273	0.054319605231285095	0.0741632084051768	0.028194118	0.053304315	0.060860395	0.0078054904
-1	-1	-1	-1	495.0	0.0	0.0	4.820000000000007	0.0	6.72999999999999	0.01999999999999602	0.020000000000010232	0.01999999999999602	9.190000000000012	0.8599999999999852	0.25	0.3299999999999983	ICAM555_ROS488_VECad647__Plate_D_p00_0_C06f11d0.TIF	ICAM555_ROS488_VECad647__Plate_D_p00_0_C06f11d2.TIF	ICAM555_ROS488_VECad647__Plate_D_p00_0_C06f11d1.TIF	ICAM555_ROS488_VECad647__Plate_D_p00_0_C06f11d3.TIF	0	0	0	0	192	1	1536	1536	1536	1536	1536	192	eLsltq8KG21R0q3icTYwSzM0HG1R0jJwR5uZ1A7R0bYnDYqA0bYnDULVmEqhCqq77ABOryjH	0.028194118	0.053304315	0.053888235	0.02122196	0.00561098	0.026527457	0.42852277	0.7154	0.44816118	0.05153984328111013	0.057495961586634316	0.08605273564656575	0.050249413	0.056109805	0.08655451	0.0078054904
-1	-1	-1	-1	359.0	0.0	0.0	4.929999999999993	0.0	6.450000000000003	0.01999999999999602	0.010000000000005116	0.010000000000005116	4.829999999999984	1.019999999999996	0.3200000000000074	0.4300000000000068	ICAM555_ROS488_VECad647__Plate_D_p00_0_C07f00d0.TIF	ICAM555_ROS488_VECad647__Plate_D_p00_0_C07f00d2.TIF	ICAM555_ROS488_VECad647__Plate_D_p00_0_C07f00d1.TIF	ICAM555_ROS488_VECad647__Plate_D_p00_0_C07f00d3.TIF	0	0	0	0	193	1	1536	1536	1536	1536	1536	193	eLsltq8KG21R0q3icTYwHx2tonHgjjYzqR2io21PGhQBo21PGoSqMZVCFVR32QEAP9kowg==	0.019249804	0.047693335	0.04941608	0.0053054895	0.00280549	0.01591647	0.42852277	0.7154	0.44816118	0.03474434713522593	0.0508183886607488	0.07342178126176198	0.023721961	0.050498825	0.060860395	0.0078054904
-1	-1	-1	-1	1087.0	0.0	0.0	5.060000000000009	0.0	6.640000000000001	0.030000000000001137	0.01999999999999602	0.01999999999999602	7.950000000000003	1.0499999999999972	0.27000000000001023	0.3399999999999892	ICAM555_ROS488_VECad647__Plate_D_p00_0_C07f01d0.TIF	ICAM555_ROS488_VECad647__Plate_D_p00_0_C07f01d2.TIF	ICAM555_ROS488_VECad647__Plate_D_p00_0_C07f01d1.TIF	ICAM555_ROS488_VECad647__Plate_D_p00_0_C07f01d3.TIF	0	0	0	0	194	1	1536	1536	1536	1536	1536	194	eLsltq8KG21R0q3icTYwTzMwHG1R0jJwR5uZ1A7R0bYnDYqA0bYnDULVmEqhCqq77ABOuSjH	0.035999607	0.050498825	0.08041569	0.021221954	0.00561098	0.03183294	0.42852277	0.7154	0.44816118	0.06083854536215464	0.055713469783465065	0.12243463595708211	0.057221573	0.053304315	0.1086098	0.011444314
-1	-1	-1	-1	318.0	0.0	0.0	5.11999999999999	0.0	6.510000000000005	0.01999999999999602	0.01999999999999602	0.020000000000010232	4.9399999999999835	1.0800000000000125	0.3299999999999841	0.38000000000000966	ICAM555_ROS488_VECad647__Plate_D_p00_0_C07f02d0.TIF	ICAM555_ROS488_VECad647__Plate_D_p00_0_C07f02d2.TIF	ICAM555_ROS488_VECad647__Plate_D_p00_0_C07f02d1.TIF	ICAM555_ROS488_VECad647__Plate_D_p00_0_C07f02d3.TIF	0	0	0	0	195	1	1536	1536	1536	1536	1536	195	eLsltq8KG21R0q3icTYwTzMwGm1R0jJwR5uZ1A7R0bYnDYqA0bYnDULVmEqhCqq77ABdmSjM	0.023721961	0.047693335	0.064499214	0.009777648	0.00280549	0.019555293	0.42852277	0.7154	0.44816118	0.04027078549067179	0.05342979232470194	0.08946030338605244	0.029027453	0.053304315	0.08041569	0.0078054904
-1	-1	-1	-1	289.0	0.0	0.0	4.769999999999996	0.0	6.519999999999996	0.01999999999999602	0.01999999999999602	0.010000000000005116	5.510000000000005	1.1200000000000045	0.2600000000000051	0.31999999999997897	ICAM555_ROS488_VECad647__Plate_D_p00_0_C07f03d0.TIF	ICAM555_ROS488_VECad647__Plate_D_p00_0_C07f03d2.TIF	ICAM555_ROS488_VECad647__Plate_D_p00_0_C07f03d1.TIF	ICAM555_ROS488_VECad647__Plate_D_p00_0_C07f03d3.TIF	0	0	0	0	196	1	1536	1536	1536	1536	1536	196	eLsltq8KG21R0q3icTYwByel0RYl7QJ3tJlJ7RAdbXvSoAgYbXvSIFSNqRSqoLrLDgBseSjR	0.022888629	0.047693335	0.053888235	0.008944314	0.00280549	0.015916467	0.42852277	0.7154	0.44816118	0.03863022973140081	0.05260929465293884	0.07849803566932678	0.028194118	0.053304315	0.064499214	0.0078054904
-1	-1	-1	-1	277.0	0.0	0.0	4.950000000000003	0.0	6.349999999999994	0.020000000000010232	0.020000000000010232	0.01999999999999602	4.6299999999999955	1.0600000000000165	0.28999999999999204	0.38000000000000966	ICAM555_ROS488_VECad647__Plate_D_p00_0_C07f04d0.TIF	ICAM555_ROS488_VECad647__Plate_D_p00_0_C07f04d2.TIF	ICAM555_ROS488_VECad647__Plate_D_p00_0_C07f04d1.TIF	ICAM555_ROS488_VECad647__Plate_D_p00_0_C07f04d3.TIF	0	0	0	0	197	1	1536	1536	1536	1536	1536	197	eLsltq8KG21R0q3icTYwTzMwGW1R0jJwR5uZ1A7R0bYnDYqA0bYnDULVmEqhCqq77AB7WSjW	0.024555296	0.056109805	0.055554904	0.006138824	0.00280549	0.015916467	0.42852277	0.7154	0.44816118	0.04010608543952306	0.059519062439600624	0.08228230973084767	0.029860785	0.058915295	0.06616589	0.011444314
-1	-1	-1	-1	333.0	0.0	0.0	4.47999999999999	0.0	6.460000000000008	0.01999999999999602	0.009999999999990905	0.009999999999990905	6.299999999999997	1.1400000000000006	0.29000000000000625	0.3299999999999841	ICAM555_ROS488_VECad647__Plate_D_p00_0_C07f05d0.TIF	ICAM555_ROS488_VECad647__Plate_D_p00_0_C07f05d2.TIF	ICAM555_ROS488_VECad647__Plate_D_p00_0_C07f05d1.TIF	ICAM555_ROS488_VECad647__Plate_D_p00_0_C07f05d3.TIF	0	0	0	0	198	1	1536	1536	1536	1536	1536	198	eLsltq8KG21R0q3icTYwTzMwHW1R0jJwR5uZ1A7R0bYnDYqA0bYnDULVmEqhCqq77ACKOSjb	0.022888629	0.047693335	0.04941608	0.009777648	0.00280549	0.02038863	0.42852277	0.7154	0.44816118	0.03856213390827179	0.04942828913529714	0.07578505575656891	0.029027453	0.050498825	0.065332554	0.0069721574
-1	-1	-1	-1	295.0	0.0	0.0	4.5600000000000165	0.0	6.230000000000004	0.020000000000010232	0.01999999999999602	0.01999999999999602	5.230000000000018	1.1999999999999886	0.3300000000000125	0.45999999999997954	ICAM555_ROS488_VECad647__Plate_D_p00_0_C07f06d0.TIF	ICAM555_ROS488_VECad647__Plate_D_p00_0_C07f06d2.TIF	ICAM555_ROS488_VECad647__Plate_D_p00_0_C07f06d1.TIF	ICAM555_ROS488_VECad647__Plate_D_p00_0_C07f06d3.TIF	0	0	0	0	199	1	1536	1536	1536	1536	1536	199	eLsltq8KG21R0q3icTYwH21R0jhwR5uZ1A7R0bYnDYqA0bYnDULVmEqhCqq77ACZGSjg	0.023721961	0.053304315	0.044943925	0.0069721565	0.00280549	0.01591647	0.42852277	0.7154	0.44816118	0.03808979938427607	0.05757894118626913	0.07061219215393066	0.028194118	0.056109805	0.059193727	0.011444314
-1	-1	-1	-1	466.0	0.0	0.0	5.299999999999997	0.0	6.659999999999997	0.01999999999999602	0.01999999999999602	0.010000000000005116	7.400000000000006	0.9200000000000017	0.2600000000000051	0.3299999999999983	ICAM555_ROS488_VECad647__Plate_D_p00_0_C07f07d0.TIF	ICAM555_ROS488_VECad647__Plate_D_p00_0_C07f07d2.TIF	ICAM555_ROS488_VECad647__Plate_D_p00_0_C07f07d1.TIF	ICAM555_ROS488_VECad647__Plate_D_p00_0_C07f07d3.TIF	0	0	0	0	200	1	1536	1536	1536	1536	1536	200	eLsltq8KG21R0q3icTYwTzMwH21R0jJwR5uZ1A7R0bYnDYqA0bYnDULVmEqhCqq77ACn+Sjl	0.023721961	0.050498825	0.059193727	0.017583137	0.00280549	0.022055294	0.42852277	0.7154	0.44816118	0.0462729682524999	0.05565488835175832	0.08436257640520732	0.040471766	0.053304315	0.08124902	0.0078054904
-1	-1	-1	-1	634.0	0.0	0.0	4.6000000000000085	0.0	6.700000000000003	0.020000000000010232	0.010000000000005116	0.020000000000010232	7.890000000000001	0.8599999999999852	0.25	0.29999999999998295	ICAM555_ROS488_VECad647__Plate_D_p00_0_C07f08d0.TIF	ICAM555_ROS488_VECad647__Plate_D_p00_0_C07f08d2.TIF	ICAM555_ROS488_VECad647__Plate_D_p00_0_C07f08d1.TIF	ICAM555_ROS488_VECad647__Plate_D_p00_0_C07f08d3.TIF	0	0	0	0	201	1	1536	1536	1536	1536	1536	201	eLsltq8KG21R0q3icTYwTzOwGG1R0jJwR5uZ1A7R0bYnDYqA0bYnDULVmEqhCqq77AC22Sjq	0.024555296	0.050498825	0.059193727	0.021221962	0.00280549	0.02205529	0.42852277	0.7154	0.44816118	0.04840031762917837	0.0536587784687678	0.085569828748703	0.04661059	0.053304315	0.08572118	0.0078054904
-1	-1	-1	-1	290.0	0.0	0.0	4.789999999999992	0.0	6.109999999999999	0.020000000000010232	0.009999999999990905	0.009999999999990905	3.549999999999997	1.0200000000000102	0.29999999999999716	0.4200000000000017	ICAM555_ROS488_VECad647__Plate_D_p00_0_C07f09d0.TIF	ICAM555_ROS488_VECad647__Plate_D_p00_0_C07f09d2.TIF	ICAM555_ROS488_VECad647__Plate_D_p00_0_C07f09d1.TIF	ICAM555_ROS488_VECad647__Plate_D_p00_0_C07f09d3.TIF	0	0	0	0	202	1	1536	1536	1536	1536	1536	202	eLsltq8KG21R0q3icTYwhzTjR1uUNAvc0WYmtUN0tO1JgyJgtO1Jg1A1plKoguouOwDFuSjv	0.019249804	0.050498825	0.050249413	0.0036388244	0.00280549	0.010610975	0.42852277	0.7154	0.44816118	0.030531297127405804	0.05404101312160492	0.06873297194639842	0.022888629	0.053304315	0.060027063	0.011444314
-1	-1	-1	-1	741.0	0.0	0.0	4.11999999999999	0.0	6.660000000000011	0.01999999999999602	0.01999999999999602	0.01999999999999602	7.5	0.9000000000000057	0.269999999999996	0.3299999999999983	ICAM555_ROS488_VECad647__Plate_D_p00_0_C07f10d0.TIF	ICAM555_ROS488_VECad647__Plate_D_p00_0_C07f10d2.TIF	ICAM555_ROS488_VECad647__Plate_D_p00_0_C07f10d1.TIF	ICAM555_ROS488_VECad647__Plate_D_p00_0_C07f10d3.TIF	0	0	0	0	203	1	1536	1536	1536	1536	1536	203	eLsltq8KG21R0q3icTYwTzMcHa2iaeCONjOpHaKjbU8aFAGjbU8ahKoxlUIVVHfZAQBOvijH	0.022888629	0.047693335	0.055554904	0.01591647	0.00280549	0.02652745	0.42852277	0.7154	0.44816118	0.04072747379541397	0.05166331430276235	0.08870944380760193	0.035166275	0.050498825	0.08208235	0.0078054904
-1	-1	-1	-1	296.0	0.0	0.0	5.02000000000001	0.0	6.390000000000001	0.01999999999999602	0.01999999999999602	0.010000000000005116	5.040000000000006	1.0799999999999983	0.29999999999999716	0.37000000000000455	ICAM555_ROS488_VECad647__Plate_D_p00_0_C07f11d0.TIF	ICAM555_ROS488_VECad647__Plate_D_p00_0_C07f11d2.TIF	ICAM555_ROS488_VECad647__Plate_D_p00_0_C07f11d1.TIF	ICAM555_ROS488_VECad647__Plate_D_p00_0_C07f11d3.TIF	0	0	0	0	204	1	1536	1536	1536	1536	1536	204	eLsltq8KG21R0q3icTYwTzM0HG1R0jJwR5uZ1A7R0bYnDYqA0bYnDULVmEqhCqq77ABdnijM	0.023721961	0.050498825	0.07063804	0.010610981	0.00561098	0.026527457	0.42852277	0.7154	0.44816118	0.043407281239827476	0.05560512840747833	0.10223942001660664	0.029860785	0.056109805	0.097165495	0.0078054904
-1	-1	-1	-1	902.0	0.0	0.0	4.859999999999999	0.0	7.3300000000000125	0.030000000000001137	0.01999999999999602	0.01999999999999602	8.939999999999998	0.7499999999999858	0.22000000000001307	0.28000000000000114	ICAM555_ROS488_VECad647__Plate_D_p00_0_C08f00d0.TIF	ICAM555_ROS488_VECad647__Plate_D_p00_0_C08f00d2.TIF	ICAM555_ROS488_VECad647__Plate_D_p00_0_C08f00d1.TIF	ICAM555_ROS488_VECad647__Plate_D_p00_0_C08f00d3.TIF	0	0	0	0	205	1	1536	1536	1536	1536	1536	205	eLsltq8KG21R0q3icTawGB2tonHgjjYzqR2io21PGhQBo21PGoSqMZVCFVR32QEATsgoxw==	0.0413051	0.050498825	0.07594353	0.012277648	0.00561098	0.012277648	0.42852277	0.7154	0.44816118	0.05595854421456655	0.05686592559019724	0.08985687295595805	0.052749414	0.056109805	0.087387845	0.012277648
-1	-1	-1	-1	928.0	0.0	0.0	4.86999999999999	0.0	6.920000000000002	0.01999999999999602	0.01999999999999602	0.01999999999999602	10.629999999999995	0.8599999999999994	0.2599999999999909	0.3200000000000074	ICAM555_ROS488_VECad647__Plate_D_p00_0_C08f01d0.TIF	ICAM555_ROS488_VECad647__Plate_D_p00_0_C08f01d2.TIF	ICAM555_ROS488_VECad647__Plate_D_p00_0_C08f01d1.TIF	ICAM555_ROS488_VECad647__Plate_D_p00_0_C08f01d3.TIF	0	0	0	0	206	1	1536	1536	1536	1536	1536	206	eLsltq8KG21R0q3icTawSDMwHG1R0jJwR5uZ1A7R0bYnDYqA0bYnDULVmEqhCqq77ABdqCjM	0.0413051	0.047693335	0.07063804	0.012277648	0.00280549	0.011444315	0.42852277	0.7154	0.44816118	0.055674259861310325	0.05266231298446655	0.08509139219919841	0.052749414	0.050498825	0.08124902	0.013110981
-1	-1	-1	-1	585.0	0.0	0.0	5.289999999999992	0.0	6.719999999999999	0.030000000000001137	0.01999999999999602	0.01999999999999602	10.049999999999997	0.7800000000000011	0.21999999999999886	0.3100000000000023	ICAM555_ROS488_VECad647__Plate_D_p00_0_C08f02d0.TIF	ICAM555_ROS488_VECad647__Plate_D_p00_0_C08f02d2.TIF	ICAM555_ROS488_VECad647__Plate_D_p00_0_C08f02d1.TIF	ICAM555_ROS488_VECad647__Plate_D_p00_0_C08f02d3.TIF	0	0	0	0	207	1	1536	1536	1536	1536	1536	207	eLsltq8KG21R0q3icTawSDMwGm1R0jJwR5uZ1A7R0bYnDYqA0bYnDULVmEqhCqq77ABsiCjR	0.040471766	0.053304315	0.06616589	0.016749807	0.00561098	0.015916474	0.42852277	0.7154	0.44816118	0.05999487638473511	0.05778059363365173	0.0860092043876648	0.058054905	0.056109805	0.08572118	0.012277648
-1	-1	-1	-1	598.0	0.0	0.0	4.849999999999994	0.0	6.819999999999993	0.01999999999999602	0.01999999999999602	0.01999999999999602	10.580000000000013	0.8700000000000045	0.2499999999999858	0.3200000000000074	ICAM555_ROS488_VECad647__Plate_D_p00_0_C08f03d0.TIF	ICAM555_ROS488_VECad647__Plate_D_p00_0_C08f03d2.TIF	ICAM555_ROS488_VECad647__Plate_D_p00_0_C08f03d1.TIF	ICAM555_ROS488_VECad647__Plate_D_p00_0_C08f03d3.TIF	0	0	0	0	208	1	1536	1536	1536	1536	1536	208	eLsltq8KG21R0q3icTawACel0RYl7QJ3tJlJ7RAdbXvSoAgYbXvSIFSNqRSqoLrLDgB7aCjW	0.040471766	0.050498825	0.07147137	0.01591647	0.00280549	0.015916474	0.42852277	0.7154	0.44816118	0.05735549330711365	0.055881659189860024	0.09003797173500061	0.056388237	0.056109805	0.087387845	0.012277648
-1	-1	-1	-1	478.0	0.0	0.0	5.219999999999985	0.0	6.359999999999999	0.01999999999999602	0.020000000000010232	0.010000000000005116	9.61	0.8599999999999852	0.2600000000000051	0.3500000000000085	ICAM555_ROS488_VECad647__Plate_D_p00_0_C08f04d0.TIF	ICAM555_ROS488_VECad647__Plate_D_p00_0_C08f04d2.TIF	ICAM555_ROS488_VECad647__Plate_D_p00_0_C08f04d1.TIF	ICAM555_ROS488_VECad647__Plate_D_p00_0_C08f04d3.TIF	0	0	0	0	209	1	1536	1536	1536	1536	1536	209	eLsltq8KG21R0q3icTawSDMwGW1R0jJwR5uZ1A7R0bYnDYqA0bYnDULVmEqhCqq77ACKSCjb	0.029860785	0.056109805	0.064499214	0.01508314	0.00280549	0.01758314	0.42852277	0.7154	0.44816118	0.04864278435707092	0.0601671040058136	0.0852396587530772	0.044943925	0.058915295	0.08208235	0.012277648
-1	-1	-1	-1	676.0	0.0	0.0	5.219999999999999	0.0	6.8100000000000165	0.020000000000010232	0.020000000000010232	0.01999999999999602	10.790000000000006	0.8200000000000216	0.25	0.30000000000001137	ICAM555_ROS488_VECad647__Plate_D_p00_0_C08f05d0.TIF	ICAM555_ROS488_VECad647__Plate_D_p00_0_C08f05d2.TIF	ICAM555_ROS488_VECad647__Plate_D_p00_0_C08f05d1.TIF	ICAM555_ROS488_VECad647__Plate_D_p00_0_C08f05d3.TIF	0	0	0	0	210	1	1536	1536	1536	1536	1536	210	eLsltq8KG21R0q3icTawSDMwHW1R0jJwR5uZ1A7R0bYnDYqA0bYnDULVmEqhCqq77ACZKCjg	0.040471766	0.050498825	0.07594353	0.012277648	0.00561098	0.015916467	0.42852277	0.7154	0.44816118	0.05317483842372894	0.054466853539148964	0.09301902850468953	0.05191608	0.053304315	0.091860004	0.0078054904
-1	-1	-1	-1	581.0	0.0	0.0	5.109999999999999	0.0	6.640000000000001	0.020000000000010232	0.01999999999999602	0.01999999999999602	10.269999999999996	0.8299999999999983	0.2599999999999909	0.3199999999999932	ICAM555_ROS488_VECad647__Plate_D_p00_0_C08f06d0.TIF	ICAM555_ROS488_VECad647__Plate_D_p00_0_C08f06d2.TIF	ICAM555_ROS488_VECad647__Plate_D_p00_0_C08f06d1.TIF	ICAM555_ROS488_VECad647__Plate_D_p00_0_C08f06d3.TIF	0	0	0	0	211	1	1536	1536	1536	1536	1536	211	eLsltq8KG21R0q3icTawGG1R0jhwR5uZ1A7R0bYnDYqA0bYnDULVmEqhCqq77ACoCCjl	0.03349961	0.056109805	0.064499214	0.01591647	0.00280549	0.015083134	0.42852277	0.7154	0.44816118	0.048575778802235924	0.06032383441925049	0.08070301512877147	0.045777258	0.058915295	0.08041569	0.013110981
-1	-1	-1	-1	845.0	0.0	0.0	4.670000000000002	0.0	7.170000000000002	0.020000000000010232	0.010000000000005116	0.020000000000010232	10.689999999999998	0.8199999999999932	0.2599999999999909	0.3100000000000023	ICAM555_ROS488_VECad647__Plate_D_p00_0_C08f07d0.TIF	ICAM555_ROS488_VECad647__Plate_D_p00_0_C08f07d2.TIF	ICAM555_ROS488_VECad647__Plate_D_p00_0_C08f07d1.TIF	ICAM555_ROS488_VECad647__Plate_D_p00_0_C08f07d3.TIF	0	0	0	0	212	1	1536	1536	1536	1536	1536	212	eLsltq8KG21R0q3icTawSDMwH21R0jJwR5uZ1A7R0bYnDYqA0bYnDULVmEqhCqq77AC26Cjq	0.0413051	0.053304315	0.065332554	0.012277648	0.00561098	0.011444315	0.42852277	0.7154	0.44816118	0.0555723508199056	0.05737690130869547	0.07837730646133423	0.052749414	0.056109805	0.07594353	0.012277648
-1	-1	-1	-1	814.0	0.0	0.0	4.810000000000002	0.0	6.6499999999999915	0.01999999999999602	0.030000000000001137	0.029999999999986926	10.939999999999984	0.8200000000000074	0.25	0.3200000000000074	ICAM555_ROS488_VECad647__Plate_D_p00_0_C08f08d0.TIF	ICAM555_ROS488_VECad647__Plate_D_p00_0_C08f08d2.TIF	ICAM555_ROS488_VECad647__Plate_D_p00_0_C08f08d1.TIF	ICAM555_ROS488_VECad647__Plate_D_p00_0_C08f08d3.TIF	0	0	0	0	213	1	1536	1536	1536	1536	1536	213	eLsltq8KG21R0q3icTawSDOwGG1R0jJwR5uZ1A7R0bYnDYqA0bYnDULVmEqhCqq77ADFyCjv	0.044943925	0.050498825	0.065332554	0.012277648	0.00561098	0.014249809	0.42852277	0.7154	0.44816118	0.058252185583114624	0.055211812257766724	0.08050999542077382	0.056388237	0.053304315	0.07677686	0.012277648
-1	-1	-1	-1	663.0	0.0	0.0	5.569999999999993	0.0	6.670000000000002	0.020000000000010232	0.01999999999999602	0.01999999999999602	10.719999999999999	0.8700000000000045	0.27000000000001023	0.31999999999997897	ICAM555_ROS488_VECad647__Plate_D_p00_0_C08f09d0.TIF	ICAM555_ROS488_VECad647__Plate_D_p00_0_C08f09d2.TIF	ICAM555_ROS488_VECad647__Plate_D_p00_0_C08f09d1.TIF	ICAM555_ROS488_VECad647__Plate_D_p00_0_C08f09d3.TIF	0	0	0	0	214	1	1536	1536	1536	1536	1536	214	eLsltq8KG21R0q3icTawgDTjR1uUNAvc0WYmtUN0tO1JgyJgtO1Jg1A1plKoguouOwDUqCj0	0.040471766	0.053304315	0.06616589	0.011444312	0.00561098	0.011444315	0.42852277	0.7154	0.44816118	0.05279270311196645	0.059077451626459755	0.08227729797363281	0.051082745	0.058915295	0.08124902	0.011444314
-1	-1	-1	-1	800.0	0.0	0.0	5.140000000000015	0.0	6.61999999999999	0.029999999999986926	0.020000000000010232	0.030000000000001137	10.469999999999985	0.8599999999999994	0.2600000000000051	0.3100000000000023	ICAM555_ROS488_VECad647__Plate_D_p00_0_C08f10d0.TIF	ICAM555_ROS488_VECad647__Plate_D_p00_0_C08f10d2.TIF	ICAM555_ROS488_VECad647__Plate_D_p00_0_C08f10d1.TIF	ICAM555_ROS488_VECad647__Plate_D_p00_0_C08f10d3.TIF	0	0	0	0	215	1	1536	1536	1536	1536	1536	215	eLsltq8KG21R0q3icTawSDMcHa2iaeCONjOpHaKjbU8aFAGjbU8ahKoxlUIVVHfZAQBdrSjM	0.0413051	0.050498825	0.07677686	0.011444312	0.00561098	0.015083142	0.42852277	0.7154	0.44816118	0.054596200585365295	0.05674152076244354	0.09389363725980122	0.05191608	0.056109805	0.09102667	0.013110981
-1	-1	-1	-1	568.0	0.0	0.0	4.810000000000002	0.0	6.710000000000008	0.020000000000010232	0.020000000000010232	0.020000000000010232	10.179999999999993	0.8799999999999955	0.25	0.3500000000000085	ICAM555_ROS488_VECad647__Plate_D_p00_0_C08f11d0.TIF	ICAM555_ROS488_VECad647__Plate_D_p00_0_C08f11d2.TIF	ICAM555_ROS488_VECad647__Plate_D_p00_0_C08f11d1.TIF	ICAM555_ROS488_VECad647__Plate_D_p00_0_C08f11d3.TIF	0	0	0	0	216	1	1536	1536	1536	1536	1536	216	eLsltq8KG21R0q3icTawSDM0HG1R0jJwR5uZ1A7R0bYnDYqA0bYnDULVmEqhCqq77ABsjSjR	0.039638434	0.053304315	0.064499214	0.01591647	0.00561098	0.016749807	0.42852277	0.7154	0.44816118	0.05650662382443746	0.06034935017426809	0.08372688293457031	0.052749414	0.058915295	0.08124902	0.013110981
-1	-1	-1	-1	656.0	0.0	0.0	4.719999999999999	0.0	6.299999999999997	0.01999999999999602	0.010000000000005116	0.020000000000010232	10.819999999999993	0.8400000000000034	0.2599999999999909	0.3300000000000125	ICAM555_ROS488_VECad647__Plate_D_p00_0_C09f00d0.TIF	ICAM555_ROS488_VECad647__Plate_D_p00_0_C09f00d2.TIF	ICAM555_ROS488_VECad647__Plate_D_p00_0_C09f00d1.TIF	ICAM555_ROS488_VECad647__Plate_D_p00_0_C09f00d3.TIF	0	0	0	0	217	1	1536	1536	1536	1536	1536	217	eLsltq8KG21R0q3icTawHB2tonHgjjYzqR2io21PGhQBo21PGoSqMZVCFVR32QEAXbcozA==	0.034332942	0.050498825	0.060860395	0.015083138	0.00280549	0.015083142	0.42852277	0.7154	0.44816118	0.050202637910842896	0.054289291302363075	0.07715148230393727	0.050249413	0.053304315	0.07594353	0.012277648
-1	-1	-1	-1	1075.0	0.0	0.0	5.480000000000004	0.0	6.839999999999989	0.01999999999999602	0.009999999999990905	0.01999999999999602	8.810000000000002	0.8700000000000045	0.25	0.3100000000000023	ICAM555_ROS488_VECad647__Plate_D_p00_0_C09f01d0.TIF	ICAM555_ROS488_VECad647__Plate_D_p00_0_C09f01d2.TIF	ICAM555_ROS488_VECad647__Plate_D_p00_0_C09f01d1.TIF	ICAM555_ROS488_VECad647__Plate_D_p00_0_C09f01d3.TIF	0	0	0	0	218	1	1536	1536	1536	1536	1536	218	eLsltq8KG21R0q3icTawTDMwHG1R0jJwR5uZ1A7R0bYnDYqA0bYnDULVmEqhCqq77ABslyjR	0.034332942	0.050498825	0.069804706	0.016749807	0.00561098	0.0309996	0.42852277	0.7154	0.44816118	0.0541968047618866	0.05690849324067434	0.10729509592056274	0.05191608	0.056109805	0.097165495	0.011444314
-1	-1	-1	-1	542.0	0.0	0.0	4.980000000000004	0.0	6.420000000000002	0.01999999999999602	0.01999999999999602	0.010000000000005116	9.689999999999984	0.8600000000000136	0.2599999999999909	0.3200000000000074	ICAM555_ROS488_VECad647__Plate_D_p00_0_C09f02d0.TIF	ICAM555_ROS488_VECad647__Plate_D_p00_0_C09f02d2.TIF	ICAM555_ROS488_VECad647__Plate_D_p00_0_C09f02d1.TIF	ICAM555_ROS488_VECad647__Plate_D_p00_0_C09f02d3.TIF	0	0	0	0	219	1	1536	1536	1536	1536	1536	219	eLsltq8KG21R0q3icTawTDMwGm1R0jJwR5uZ1A7R0bYnDYqA0bYnDULVmEqhCqq77AB7dyjW	0.03349961	0.050498825	0.060027063	0.018416472	0.00561098	0.01758314	0.42852277	0.7154	0.44816118	0.053479681412378945	0.055476605892181396	0.08211642503738403	0.05191608	0.056109805	0.08041569	0.011444314
-1	-1	-1	-1	568.0	0.0	0.0	4.239999999999995	0.0	7.280000000000015	0.030000000000001137	0.01999999999999602	0.010000000000005116	9.279999999999987	0.8100000000000023	0.23999999999999488	0.30999999999998806	ICAM555_ROS488_VECad647__Plate_D_p00_0_C09f03d0.TIF	ICAM555_ROS488_VECad647__Plate_D_p00_0_C09f03d2.TIF	ICAM555_ROS488_VECad647__Plate_D_p00_0_C09f03d1.TIF	ICAM555_ROS488_VECad647__Plate_D_p00_0_C09f03d3.TIF	0	0	0	0	220	1	1536	1536	1536	1536	1536	220	eLsltq8KG21R0q3icTawBCel0RYl7QJ3tJlJ7RAdbXvSoAgYbXvSIFSNqRSqoLrLDgCKVyjb	0.0413051	0.053304315	0.0751102	0.015916474	0.00280549	0.01758314	0.42852277	0.7154	0.44816118	0.058924381931622825	0.05611961583296458	0.09430500864982605	0.057221573	0.056109805	0.09269334	0.011444314
-1	-1	-1	-1	452.0	0.0	0.0	4.429999999999993	0.0	6.8500000000000085	0.020000000000010232	0.01999999999999602	0.01999999999999602	8.739999999999995	0.8299999999999983	0.25	0.29999999999999716	ICAM555_ROS488_VECad647__Plate_D_p00_0_C09f04d0.TIF	ICAM555_ROS488_VECad647__Plate_D_p00_0_C09f04d2.TIF	ICAM555_ROS488_VECad647__Plate_D_p00_0_C09f04d1.TIF	ICAM555_ROS488_VECad647__Plate_D_p00_0_C09f04d3.TIF	0	0	0	0	221	1	1536	1536	1536	1536	1536	221	eLsltq8KG21R0q3icTawTDMwGW1R0jJwR5uZ1A7R0bYnDYqA0bYnDULVmEqhCqq77ACZNyjg	0.029860785	0.056109805	0.064499214	0.01508314	0.00280549	0.020388626	0.42852277	0.7154	0.44816118	0.04713409145673116	0.05860230326652527	0.08632200956344604	0.044943925	0.058915295	0.08208235	0.012277648
-1	-1	-1	-1	594.0	0.0	0.0	4.789999999999992	0.0	6.670000000000016	0.010000000000005116	0.009999999999990905	0.010000000000005116	9.719999999999999	0.980000000000004	0.29999999999998295	0.38000000000000966	ICAM555_ROS488_VECad647__Plate_D_p00_0_C09f05d0.TIF	ICAM555_ROS488_VECad647__Plate_D_p00_0_C09f05d2.TIF	ICAM555_ROS488_VECad647__Plate_D_p00_0_C09f05d1.TIF	ICAM555_ROS488_VECad647__Plate_D_p00_0_C09f05d3.TIF	0	0	0	0	222	1	1536	1536	1536	1536	1536	222	eLsltq8KG21R0q3icTawTDMwHW1R0jJwR5uZ1A7R0bYnDYqA0bYnDULVmEqhCqq77ACoFyjl	0.039638434	0.050498825	0.069804706	0.012277648	0.00280549	0.015916474	0.42852277	0.7154	0.44816118	0.05263235171635946	0.05481205383936564	0.08676314353942871	0.051082745	0.056109805	0.08655451	0.012277648
-1	-1	-1	-1	493.0	0.0	0.0	4.939999999999998	0.0	6.609999999999999	0.01999999999999602	0.009999999999990905	0.01999999999999602	8.409999999999997	1.0200000000000102	0.3100000000000023	0.37000000000001876	ICAM555_ROS488_VECad647__Plate_D_p00_0_C09f06d0.TIF	ICAM555_ROS488_VECad647__Plate_D_p00_0_C09f06d2.TIF	ICAM555_ROS488_VECad647__Plate_D_p00_0_C09f06d1.TIF	ICAM555_ROS488_VECad647__Plate_D_p00_0_C09f06d3.TIF	0	0	0	0	223	1	1536	1536	1536	1536	1536	223	eLsltq8KG21R0q3icTawHG1R0jhwR5uZ1A7R0bYnDYqA0bYnDULVmEqhCqq77AC29yjq	0.029027453	0.056109805	0.050249413	0.016749803	0.00280549	0.021221966	0.42852277	0.7154	0.44816118	0.04771587749322256	0.05870501200358073	0.07749016086260478	0.044943925	0.058915295	0.07594353	0.012277648
-1	-1	-1	-1	652.0	0.0	0.0	4.560000000000002	0.0	6.999999999999986	0.01999999999999602	0.010000000000005116	0.010000000000005116	11.620000000000005	0.8100000000000023	0.23000000000000398	0.3100000000000023	ICAM555_ROS488_VECad647__Plate_D_p00_0_C09f07d0.TIF	ICAM555_ROS488_VECad647__Plate_D_p00_0_C09f07d2.TIF	ICAM555_ROS488_VECad647__Plate_D_p00_0_C09f07d1.TIF	ICAM555_ROS488_VECad647__Plate_D_p00_0_C09f07d3.TIF	0	0	0	0	224	1	1536	1536	1536	1536	1536	224	eLsltq8KG21R0q3icTawTDMwH21R0jJwR5uZ1A7R0bYnDYqA0bYnDULVmEqhCqq77ADF1yjv	0.039638434	0.050498825	0.064499214	0.015083138	0.00280549	0.015083134	0.42852277	0.7154	0.44816118	0.05504822234312693	0.055156285564104714	0.08048663040002187	0.052749414	0.056109805	0.08041569	0.0078054904
-1	-1	-1	-1	695.0	0.0	0.0	5.110000000000014	0.0	6.480000000000004	0.009999999999990905	0.010000000000005116	0.010000000000005116	10.530000000000001	1.059999999999988	0.29999999999999716	0.3900000000000148	ICAM555_ROS488_VECad647__Plate_D_p00_0_C09f08d0.TIF	ICAM555_ROS488_VECad647__Plate_D_p00_0_C09f08d2.TIF	ICAM555_ROS488_VECad647__Plate_D_p00_0_C09f08d1.TIF	ICAM555_ROS488_VECad647__Plate_D_p00_0_C09f08d3.TIF	0	0	0	0	225	1	1536	1536	1536	1536	1536	225	eLsltq8KG21R0q3icTawTDOwGG1R0jJwR5uZ1A7R0bYnDYqA0bYnDULVmEqhCqq77ADUtyj0	0.035999607	0.050498825	0.06616589	0.012277648	0.00561098	0.015916474	0.42852277	0.7154	0.44816118	0.051577587922414146	0.055903807282447815	0.08482536673545837	0.051082745	0.056109805	0.08208235	0.011444314
-1	-1	-1	-1	677.0	0.0	0.0	4.640000000000015	0.0	6.920000000000002	0.030000000000001137	0.010000000000005116	0.020000000000010232	10.599999999999994	0.8200000000000074	0.23999999999999488	0.30000000000001137	ICAM555_ROS488_VECad647__Plate_D_p00_0_C09f09d0.TIF	ICAM555_ROS488_VECad647__Plate_D_p00_0_C09f09d2.TIF	ICAM555_ROS488_VECad647__Plate_D_p00_0_C09f09d1.TIF	ICAM555_ROS488_VECad647__Plate_D_p00_0_C09f09d3.TIF	0	0	0	0	226	1	1536	1536	1536	1536	1536	226	eLsltq8KG21R0q3icTawhDTjR1uUNAvc0WYmtUN0tO1JgyJgtO1Jg1A1plKoguouOwDjlyj5	0.035999607	0.053304315	0.08124902	0.011444315	0.00561098	0.016749807	0.42852277	0.7154	0.44816118	0.049990455309549965	0.0580839067697525	0.09988017876942952	0.050249413	0.058915295	0.09799883	0.013110981
-1	-1	-1	-1	910.0	0.0	0.0	4.8999999999999915	0.0	6.739999999999995	0.01999999999999602	0.010000000000005116	0.020000000000010232	10.170000000000002	0.9599999999999937	0.2500000000000142	0.3200000000000074	ICAM555_ROS488_VECad647__Plate_D_p00_0_C09f10d0.TIF	ICAM555_ROS488_VECad647__Plate_D_p00_0_C09f10d2.TIF	ICAM555_ROS488_VECad647__Plate_D_p00_0_C09f10d1.TIF	ICAM555_ROS488_VECad647__Plate_D_p00_0_C09f10d3.TIF	0	0	0	0	227	1	1536	1536	1536	1536	1536	227	eLsltq8KG21R0q3icTawTDMcHa2iaeCONjOpHaKjbU8aFAGjbU8ahKoxlUIVVHfZAQBsnCjR	0.035999607	0.050498825	0.10777647	0.012277648	0.00561098	0.021221966	0.42852277	0.7154	0.44816118	0.051516637206077576	0.05596260726451874	0.132414440313975	0.051082745	0.056109805	0.1334706	0.012277648
-1	-1	-1	-1	505.0	0.0	0.0	4.439999999999998	0.0	6.690000000000012	0.030000000000001137	0.01999999999999602	0.01999999999999602	9.099999999999994	0.8000000000000114	0.23000000000000398	0.269999999999996	ICAM555_ROS488_VECad647__Plate_D_p00_0_C09f11d0.TIF	ICAM555_ROS488_VECad647__Plate_D_p00_0_C09f11d2.TIF	ICAM555_ROS488_VECad647__Plate_D_p00_0_C09f11d1.TIF	ICAM555_ROS488_VECad647__Plate_D_p00_0_C09f11d3.TIF	0	0	0	0	228	1	1536	1536	1536	1536	1536	228	eLsltq8KG21R0q3icTawTDM0HG1R0jJwR5uZ1A7R0bYnDYqA0bYnDULVmEqhCqq77AB7fCjW	0.029860785	0.053304315	0.060860395	0.016749807	0.00561098	0.021221958	0.42852277	0.7154	0.44816118	0.05127063890298208	0.05729191998640696	0.08766210079193115	0.050249413	0.056109805	0.08655451	0.0078054904
-1	-1	-1	-1	582.0	0.0	0.0	4.760000000000005	0.0	6.829999999999998	0.009999999999990905	0.010000000000005116	0.010000000000005116	9.490000000000009	1.0100000000000051	0.29999999999999716	0.3400000000000034	ICAM555_ROS488_VECad647__Plate_D_p00_0_C10f00d0.TIF	ICAM555_ROS488_VECad647__Plate_D_p00_0_C10f00d2.TIF	ICAM555_ROS488_VECad647__Plate_D_p00_0_C10f00d1.TIF	ICAM555_ROS488_VECad647__Plate_D_p00_0_C10f00d3.TIF	0	0	0	0	229	1	1536	1536	1536	1536	1536	229	eLsltq8KG21R0q3icTY0GB2tonHgjjYzqR2io21PGhQBo21PGoSqMZVCFVR32QEA5jUopA==	0.029860785	0.047693335	0.060860395	0.022888627	0.00280549	0.021221958	0.42852277	0.7154	0.44816118	0.05702153344949087	0.05299881100654602	0.08830461899439494	0.056388237	0.053304315	0.08655451	0.011444314
-1	-1	-1	-1	673.0	0.0	0.0	4.739999999999981	0.0	6.6000000000000085	0.009999999999990905	0.010000000000005116	0.009999999999990905	9.64	1.0300000000000011	0.3400000000000034	0.37000000000000455	ICAM555_ROS488_VECad647__Plate_D_p00_0_C10f01d0.TIF	ICAM555_ROS488_VECad647__Plate_D_p00_0_C10f01d2.TIF	ICAM555_ROS488_VECad647__Plate_D_p00_0_C10f01d1.TIF	ICAM555_ROS488_VECad647__Plate_D_p00_0_C10f01d3.TIF	0	0	0	0	230	1	1536	1536	1536	1536	1536	230	eLsltq8KG21R0q3icTY0SDMwHG1R0jJwR5uZ1A7R0bYnDYqA0bYnDULVmEqhCqq77AD1FSip	0.035999607	0.050498825	0.0751102	0.016749807	0.00280549	0.019555293	0.42852277	0.7154	0.44816118	0.055948262413342796	0.05517008900642395	0.09613961974779765	0.052749414	0.053304315	0.09269334	0.012277648
-1	-1	-1	-1	563.0	0.0	0.0	5.000000000000014	0.0	7.530000000000001	0.01999999999999602	0.01999999999999602	0.009999999999990905	7.819999999999993	0.8500000000000085	0.23999999999999488	0.28000000000001535	ICAM555_ROS488_VECad647__Plate_D_p00_0_C10f02d0.TIF	ICAM555_ROS488_VECad647__Plate_D_p00_0_C10f02d2.TIF	ICAM555_ROS488_VECad647__Plate_D_p00_0_C10f02d1.TIF	ICAM555_ROS488_VECad647__Plate_D_p00_0_C10f02d3.TIF	0	0	0	0	231	1	1536	1536	1536	1536	1536	231	eLsltq8KG21R0q3icTY0SDMwGm1R0jJwR5uZ1A7R0bYnDYqA0bYnDULVmEqhCqq77AAEBCiu	0.029027453	0.050498825	0.064499214	0.022888629	0.00561098	0.027360782	0.42852277	0.7154	0.44816118	0.05544881025950114	0.05550463994344076	0.09555394450823466	0.05191608	0.056109805	0.091860004	0.0078054904
-1	-1	-1	-1	513.0	0.0	0.0	4.539999999999992	0.0	7.040000000000006	0.030000000000001137	0.01999999999999602	0.010000000000005116	8.200000000000003	1.039999999999992	0.30000000000001137	0.3399999999999892	ICAM555_ROS488_VECad647__Plate_D_p00_0_C10f03d0.TIF	ICAM555_ROS488_VECad647__Plate_D_p00_0_C10f03d2.TIF	ICAM555_ROS488_VECad647__Plate_D_p00_0_C10f03d1.TIF	ICAM555_ROS488_VECad647__Plate_D_p00_0_C10f03d3.TIF	0	0	0	0	232	1	1536	1536	1536	1536	1536	232	eLsltq8KG21R0q3icTY0ACel0RYl7QJ3tJlJ7RAdbXvSoAgYbXvSIFSNqRSqoLrLDgAS5Ciz	0.028194118	0.050498825	0.06616589	0.022055294	0.00280549	0.025694117	0.42852277	0.7154	0.44816118	0.0524975856145223	0.05328819155693054	0.09658464789390564	0.050249413	0.053304315	0.091860004	0.011444314
-1	-1	-1	-1	457.0	0.0	0.0	5.220000000000013	0.0	6.77000000000001	0.01999999999999602	0.029999999999986926	0.01999999999999602	7.690000000000012	0.9099999999999824	0.2400000000000091	0.30000000000001137	ICAM555_ROS488_VECad647__Plate_D_p00_0_C10f04d0.TIF	ICAM555_ROS488_VECad647__Plate_D_p00_0_C10f04d2.TIF	ICAM555_ROS488_VECad647__Plate_D_p00_0_C10f04d1.TIF	ICAM555_ROS488_VECad647__Plate_D_p00_0_C10f04d3.TIF	0	0	0	0	233	1	1536	1536	1536	1536	1536	233	eLsltq8KG21R0q3icTY0SDMwGW1R0jJwR5uZ1A7R0bYnDYqA0bYnDULVmEqhCqq77AAhxCi4	0.029027453	0.058915295	0.07147137	0.01311098	0.0028054938	0.025694124	0.42852277	0.7154	0.44816118	0.04897221922874451	0.0632776568333308	0.10209743181864421	0.0413051	0.064526275	0.09633216	0.012277648
-1	-1	-1	-1	514.0	0.0	0.0	4.980000000000004	0.0	6.6499999999999915	0.01999999999999602	0.010000000000005116	0.010000000000005116	8.079999999999998	0.9400000000000119	0.30999999999998806	0.3599999999999852	ICAM555_ROS488_VECad647__Plate_D_p00_0_C10f05d0.TIF	ICAM555_ROS488_VECad647__Plate_D_p00_0_C10f05d2.TIF	ICAM555_ROS488_VECad647__Plate_D_p00_0_C10f05d1.TIF	ICAM555_ROS488_VECad647__Plate_D_p00_0_C10f05d3.TIF	0	0	0	0	234	1	1536	1536	1536	1536	1536	234	eLsltq8KG21R0q3icTY0SDMwHW1R0jJwR5uZ1A7R0bYnDYqA0bYnDULVmEqhCqq77AAwpCi9	0.029027453	0.056109805	0.06616589	0.02122196	0.00280549	0.025694124	0.42852277	0.7154	0.44816118	0.05255967378616333	0.05887281894683838	0.09586537877718608	0.051082745	0.058915295	0.09633216	0.012277648
-1	-1	-1	-1	586.0	0.0	0.0	4.609999999999999	0.0	6.799999999999997	0.010000000000005116	0.01999999999999602	0.01999999999999602	9.260000000000005	1.1500000000000057	0.3200000000000074	0.3599999999999852	ICAM555_ROS488_VECad647__Plate_D_p00_0_C10f06d0.TIF	ICAM555_ROS488_VECad647__Plate_D_p00_0_C10f06d2.TIF	ICAM555_ROS488_VECad647__Plate_D_p00_0_C10f06d1.TIF	ICAM555_ROS488_VECad647__Plate_D_p00_0_C10f06d3.TIF	0	0	0	0	235	1	1536	1536	1536	1536	1536	235	eLsltq8KG21R0q3icTY0GG1R0jhwR5uZ1A7R0bYnDYqA0bYnDULVmEqhCqq77AA/hCjC	0.034332942	0.056109805	0.08124902	0.01758314	0.00280549	0.02569411	0.42852277	0.7154	0.44816118	0.05526298781236013	0.060502782464027405	0.1110625962416331	0.052749414	0.061720785	0.11308197	0.013110981
-1	-1	-1	-1	697.0	0.0	0.0	4.88000000000001	0.0	7.070000000000007	0.020000000000010232	0.010000000000005116	0.01999999999999602	11.540000000000006	0.8900000000000006	0.2500000000000142	0.3100000000000023	ICAM555_ROS488_VECad647__Plate_D_p00_0_C10f07d0.TIF	ICAM555_ROS488_VECad647__Plate_D_p00_0_C10f07d2.TIF	ICAM555_ROS488_VECad647__Plate_D_p00_0_C10f07d1.TIF	ICAM555_ROS488_VECad647__Plate_D_p00_0_C10f07d3.TIF	0	0	0	0	236	1	1536	1536	1536	1536	1536	236	eLsltq8KG21R0q3icTY0SDMwH21R0jJwR5uZ1A7R0bYnDYqA0bYnDULVmEqhCqq77ABOZCjH	0.040471766	0.050498825	0.07594353	0.01591647	0.00561098	0.016749807	0.42852277	0.7154	0.44816118	0.05720592041810354	0.05669449269771576	0.0952563186486562	0.056388237	0.056109805	0.09633216	0.012277648
-1	-1	-1	-1	920.0	0.0	0.0	4.950000000000003	0.0	6.969999999999999	0.01999999999999602	0.01999999999999602	0.01999999999999602	9.669999999999987	0.7599999999999909	0.2500000000000142	0.28000000000000114	ICAM555_ROS488_VECad647__Plate_D_p00_0_C10f08d0.TIF	ICAM555_ROS488_VECad647__Plate_D_p00_0_C10f08d2.TIF	ICAM555_ROS488_VECad647__Plate_D_p00_0_C10f08d1.TIF	ICAM555_ROS488_VECad647__Plate_D_p00_0_C10f08d3.TIF	0	0	0	0	237	1	1536	1536	1536	1536	1536	237	eLsltq8KG21R0q3icTY0SDOwGG1R0jJwR5uZ1A7R0bYnDYqA0bYnDULVmEqhCqq77ABdRCjM	0.0413051	0.053304315	0.07147137	0.012277648	0.00561098	0.014249809	0.42852277	0.7154	0.44816118	0.055114805698394775	0.05680248637994131	0.08711264530817668	0.052749414	0.056109805	0.08572118	0.011444314
-1	-1	-1	-1	766.0	0.0	0.0	4.390000000000015	0.0	6.590000000000003	0.020000000000010232	0.01999999999999602	0.01999999999999602	10.719999999999999	0.8799999999999955	0.23000000000000398	0.3499999999999943	ICAM555_ROS488_VECad647__Plate_D_p00_0_C10f09d0.TIF	ICAM555_ROS488_VECad647__Plate_D_p00_0_C10f09d2.TIF	ICAM555_ROS488_VECad647__Plate_D_p00_0_C10f09d1.TIF	ICAM555_ROS488_VECad647__Plate_D_p00_0_C10f09d3.TIF	0	0	0	0	238	1	1536	1536	1536	1536	1536	238	eLsltq8KG21R0q3icTY0gDTjR1uUNAvc0WYmtUN0tO1JgyJgtO1Jg1A1plKoguouOwBsJCjR	0.039638434	0.050498825	0.069804706	0.012277648	0.00280549	0.016749807	0.42852277	0.7154	0.44816118	0.05263311664263407	0.05462981263796488	0.08811155954996745	0.051082745	0.053304315	0.08655451	0.011444314
-1	-1	-1	-1	700.0	0.0	0.0	4.780000000000015	0.0	7.139999999999986	0.01999999999999602	0.020000000000010232	0.020000000000010232	9.58999999999999	0.8100000000000023	0.25	0.30999999999998806	ICAM555_ROS488_VECad647__Plate_D_p00_0_C10f10d0.TIF	ICAM555_ROS488_VECad647__Plate_D_p00_0_C10f10d2.TIF	ICAM555_ROS488_VECad647__Plate_D_p00_0_C10f10d1.TIF	ICAM555_ROS488_VECad647__Plate_D_p00_0_C10f10d3.TIF	0	0	0	0	239	1	1536	1536	1536	1536	1536	239	eLsltq8KG21R0q3icTY0SDMcHa2iaeCONjOpHaKjbU8aFAGjbU8ahKoxlUIVVHfZAQD1Giip	0.039638434	0.050498825	0.08124902	0.01591647	0.00561098	0.021221958	0.42852277	0.7154	0.44816118	0.05406898260116577	0.05581802626450857	0.1052310864130656	0.05191608	0.056109805	0.10330432	0.012277648
-1	-1	-1	-1	544.0	0.0	0.0	4.769999999999996	0.0	6.829999999999998	0.01999999999999602	0.010000000000005116	0.010000000000005116	8.450000000000003	1.0300000000000011	0.3100000000000023	0.37999999999999545	ICAM555_ROS488_VECad647__Plate_D_p00_0_C10f11d0.TIF	ICAM555_ROS488_VECad647__Plate_D_p00_0_C10f11d2.TIF	ICAM555_ROS488_VECad647__Plate_D_p00_0_C10f11d1.TIF	ICAM555_ROS488_VECad647__Plate_D_p00_0_C10f11d3.TIF	0	0	0	0	240	1	1536	1536	1536	1536	1536	240	eLsltq8KG21R0q3icTY0SDM0HG1R0jJwR5uZ1A7R0bYnDYqA0bYnDULVmEqhCqq77AAECSiu	0.029027453	0.053304315	0.060027063	0.022055293	0.00561098	0.02652745	0.42852277	0.7154	0.44816118	0.053911795218785606	0.05839574337005615	0.09289964040120442	0.051082745	0.058915295	0.091860004	0.013110981
-1	-1	-1	-1	564.0	0.0	0.0	5.010000000000005	0.0	6.789999999999992	0.01999999999999602	0.010000000000005116	0.01999999999999602	9.290000000000006	0.9900000000000091	0.3399999999999892	0.4399999999999977	ICAM555_ROS488_VECad647__Plate_D_p00_0_C11f00d0.TIF	ICAM555_ROS488_VECad647__Plate_D_p00_0_C11f00d2.TIF	ICAM555_ROS488_VECad647__Plate_D_p00_0_C11f00d1.TIF	ICAM555_ROS488_VECad647__Plate_D_p00_0_C11f00d3.TIF	0	0	0	0	241	1	1536	1536	1536	1536	1536	241	eLsltq8KG21R0q3icQY140dHq2gauKPNTGqH6GjbkwZFwGjbkwahakylUAXVXXYA9SQoqQ==	0.029027453	0.053304315	0.07063804	0.01508314	0.00280549	0.021221966	0.42852277	0.7154	0.44816118	0.046386142571767174	0.056282455722490944	0.0977052350838979	0.044943925	0.056109805	0.09799883	0.011444314
-1	-1	-1	-1	760.0	0.0	0.0	5.63000000000001	0.0	6.959999999999994	0.01999999999999602	0.010000000000005116	0.010000000000005116	10.429999999999993	0.8400000000000034	0.23999999999999488	0.3400000000000034	ICAM555_ROS488_VECad647__Plate_D_p00_0_C11f01d0.TIF	ICAM555_ROS488_VECad647__Plate_D_p00_0_C11f01d2.TIF	ICAM555_ROS488_VECad647__Plate_D_p00_0_C11f01d1.TIF	ICAM555_ROS488_VECad647__Plate_D_p00_0_C11f01d3.TIF	0	0	0	0	242	1	1536	1536	1536	1536	1536	242	eLsltq8KG21R0q3icQY14w1HW5S0DNzRZia1Q3S07UmDImC07UmDUDWmUqiC6i47AAQTKK4=	0.035999607	0.053304315	0.08655451	0.010610983	0.00561098	0.019555293	0.42852277	0.7154	0.44816118	0.04959086080392202	0.057891666889190674	0.10684569676717122	0.04661059	0.056109805	0.10694314	0.011444314
-1	-1	-1	-1	459.0	0.0	0.0	5.38000000000001	0.0	7.290000000000006	0.030000000000001137	0.01999999999999602	0.029999999999986926	8.090000000000003	0.8900000000000006	0.2600000000000051	0.30999999999998806	ICAM555_ROS488_VECad647__Plate_D_p00_0_C11f02d0.TIF	ICAM555_ROS488_VECad647__Plate_D_p00_0_C11f02d2.TIF	ICAM555_ROS488_VECad647__Plate_D_p00_0_C11f02d1.TIF	ICAM555_ROS488_VECad647__Plate_D_p00_0_C11f02d3.TIF	0	0	0	0	243	1	1536	1536	1536	1536	1536	243	eLsltq8KG21R0q3icQY1441GW5S0DNzRZia1Q3S07UmDImC07UmDUDWmUqiC6i47ABLzKLM=	0.023721961	0.053304315	0.050249413	0.0131109785	0.00280549	0.030166276	0.42852277	0.7154	0.44816118	0.042861888806025185	0.056808834274609886	0.0851410726706187	0.035999607	0.056109805	0.08041569	0.011444314
-1	-1	-1	-1	462.0	0.0	0.0	4.340000000000003	0.0	6.640000000000001	0.020000000000010232	0.010000000000005116	0.009999999999990905	8.25	1.009999999999991	0.3299999999999983	0.3500000000000085	ICAM555_ROS488_VECad647__Plate_D_p00_0_C11f03d0.TIF	ICAM555_ROS488_VECad647__Plate_D_p00_0_C11f03d2.TIF	ICAM555_ROS488_VECad647__Plate_D_p00_0_C11f03d1.TIF	ICAM555_ROS488_VECad647__Plate_D_p00_0_C11f03d3.TIF	0	0	0	0	244	1	1536	1536	1536	1536	1536	244	eLsltq8KG21R0q3icQY1441HW5S0DNzRZia1Q3S07UmDImC07UmDUDWmUqiC6i47ACHTKLg=	0.024555296	0.053304315	0.059193727	0.012277646	0.00280549	0.028194118	0.42852277	0.7154	0.44816118	0.041790674130121865	0.055830578009287514	0.08992427587509155	0.035999607	0.056109805	0.087387845	0.011444314
-1	-1	-1	-1	408.0	0.0	0.0	4.6499999999999915	0.0	7.440000000000012	0.030000000000001137	0.030000000000001137	0.01999999999999602	7.740000000000009	1.1099999999999994	0.3400000000000034	0.3499999999999943	ICAM555_ROS488_VECad647__Plate_D_p00_0_C11f04d0.TIF	ICAM555_ROS488_VECad647__Plate_D_p00_0_C11f04d2.TIF	ICAM555_ROS488_VECad647__Plate_D_p00_0_C11f04d1.TIF	ICAM555_ROS488_VECad647__Plate_D_p00_0_C11f04d3.TIF	0	0	0	0	245	1	1536	1536	1536	1536	1536	245	eLsltq8KG21R0q3icQY1401GW5S0DNzRZia1Q3S07UmDImC07UmDUDWmUqiC6i47ADCzKL0=	0.028194118	0.058915295	0.060860395	0.010610983	0.00280549	0.026527457	0.42852277	0.7154	0.44816118	0.04128077377875646	0.06180775662263235	0.09226954976717631	0.035999607	0.061720785	0.087387845	0.012277648
-1	-1	-1	-1	438.0	0.0	0.0	4.640000000000001	0.0	6.889999999999986	0.020000000000010232	0.020000000000010232	0.01999999999999602	8.439999999999998	1.019999999999996	0.2400000000000091	0.29999999999999716	ICAM555_ROS488_VECad647__Plate_D_p00_0_C11f05d0.TIF	ICAM555_ROS488_VECad647__Plate_D_p00_0_C11f05d2.TIF	ICAM555_ROS488_VECad647__Plate_D_p00_0_C11f05d1.TIF	ICAM555_ROS488_VECad647__Plate_D_p00_0_C11f05d3.TIF	0	0	0	0	246	1	1536	1536	1536	1536	1536	246	eLsltq8KG21R0q3icQY1401HW5S0DNzRZia1Q3S07UmDImC07UmDUDWmUqiC6i47AD+TKMI=	0.028194118	0.053304315	0.08208235	0.012277648	0.00280549	0.02736079	0.42852277	0.7154	0.44816118	0.042122676968574524	0.057286038994789124	0.11345452070236206	0.039638434	0.056109805	0.11308197	0.012277648
-1	-1	-1	-1	424.0	0.0	0.0	4.719999999999999	0.0	6.769999999999996	0.030000000000001137	0.030000000000001137	0.01999999999999602	7.379999999999981	1.0200000000000102	0.30000000000001137	0.35999999999999943	ICAM555_ROS488_VECad647__Plate_D_p00_0_C11f06d0.TIF	ICAM555_ROS488_VECad647__Plate_D_p00_0_C11f06d2.TIF	ICAM555_ROS488_VECad647__Plate_D_p00_0_C11f06d1.TIF	ICAM555_ROS488_VECad647__Plate_D_p00_0_C11f06d3.TIF	0	0	0	0	247	1	1536	1536	1536	1536	1536	247	eLsltq8KG21R0q3icQY140dblDQN3NFmJrVDdLTtSYMiYLTtSYNQNaZSqILqLjsATnMoxw==	0.024555296	0.056109805	0.08124902	0.0097776465	0.00280549	0.026527457	0.42852277	0.7154	0.44816118	0.03849338740110397	0.06016351282596588	0.11070180932680766	0.034332942	0.061720785	0.10330432	0.012277648
-1	-1	-1	-1	508.0	0.0	0.0	5.059999999999988	0.0	7.010000000000005	0.01999999999999602	0.01999999999999602	0.01999999999999602	8.560000000000002	0.8799999999999812	0.23999999999999488	0.3100000000000023	ICAM555_ROS488_VECad647__Plate_D_p00_0_C11f07d0.TIF	ICAM555_ROS488_VECad647__Plate_D_p00_0_C11f07d2.TIF	ICAM555_ROS488_VECad647__Plate_D_p00_0_C11f07d1.TIF	ICAM555_ROS488_VECad647__Plate_D_p00_0_C11f07d3.TIF	0	0	0	0	248	1	1536	1536	1536	1536	1536	248	eLsltq8KG21R0q3icQY1481HW5S0DNzRZia1Q3S07UmDImC07UmDUDWmUqiC6i47AF1TKMw=	0.028194118	0.053304315	0.0751102	0.01591647	0.00280549	0.02736079	0.42852277	0.7154	0.44816118	0.04361709455649058	0.05712549885114034	0.1043183704217275	0.040471766	0.056109805	0.10330432	0.011444314
-1	-1	-1	-1	567.0	0.0	0.0	4.650000000000006	0.0	6.719999999999999	0.020000000000010232	0.01999999999999602	0.010000000000005116	9.590000000000003	0.960000000000008	0.29000000000000625	0.3299999999999841	ICAM555_ROS488_VECad647__Plate_D_p00_0_C11f08d0.TIF	ICAM555_ROS488_VECad647__Plate_D_p00_0_C11f08d2.TIF	ICAM555_ROS488_VECad647__Plate_D_p00_0_C11f08d1.TIF	ICAM555_ROS488_VECad647__Plate_D_p00_0_C11f08d3.TIF	0	0	0	0	249	1	1536	1536	1536	1536	1536	249	eLsltq8KG21R0q3icQY14y1GW5S0DNzRZia1Q3S07UmDImC07UmDUDWmUqiC6i47AGwzKNE=	0.029027453	0.053304315	0.069804706	0.015916472	0.00280549	0.025694117	0.42852277	0.7154	0.44816118	0.04683843751748403	0.057202890515327454	0.09912385543187459	0.045777258	0.056109805	0.10163765	0.011444314
-1	-1	-1	-1	487.0	0.0	0.0	4.769999999999996	0.0	6.38000000000001	0.030000000000001137	0.020000000000010232	0.020000000000010232	8.939999999999998	1.1199999999999903	0.35999999999999943	0.38000000000000966	ICAM555_ROS488_VECad647__Plate_D_p00_0_C11f09d0.TIF	ICAM555_ROS488_VECad647__Plate_D_p00_0_C11f09d2.TIF	ICAM555_ROS488_VECad647__Plate_D_p00_0_C11f09d1.TIF	ICAM555_ROS488_VECad647__Plate_D_p00_0_C11f09d3.TIF	0	0	0	0	250	1	1536	1536	1536	1536	1536	250	eLsltq8KG21R0q3icYY140dblDQL3NFmJrVDdLTtSYMiYLTtSYNQNaZSqILqLjsAexMo1g==	0.029027453	0.053304315	0.07063804	0.01311098	0.00280549	0.027360782	0.42852277	0.7154	0.44816118	0.04442590971787771	0.05898162225882212	0.1033754547437032	0.0413051	0.058915295	0.10247098	0.011444314
-1	-1	-1	-1	521.0	0.0	0.0	4.819999999999993	0.0	6.789999999999992	0.020000000000010232	0.010000000000005116	0.009999999999990905	9.600000000000009	0.9799999999999898	0.3100000000000023	0.4399999999999977	ICAM555_ROS488_VECad647__Plate_D_p00_0_C11f10d0.TIF	ICAM555_ROS488_VECad647__Plate_D_p00_0_C11f10d2.TIF	ICAM555_ROS488_VECad647__Plate_D_p00_0_C11f10d1.TIF	ICAM555_ROS488_VECad647__Plate_D_p00_0_C11f10d3.TIF	0	0	0	0	251	1	1536	1536	1536	1536	1536	251	eLsltq8KG21R0q3icQY24w1HR6toGrijzUxqh+ho25MGRcBo25MGoWpMpVAF1V12AAQYKK4=	0.029027453	0.053304315	0.069804706	0.01311098	0.00280549	0.02652745	0.42852277	0.7154	0.44816118	0.044072712461153664	0.05726762115955353	0.10005061825116475	0.0413051	0.056109805	0.10163765	0.012277648
-1	-1	-1	-1	428.0	0.0	0.0	4.310000000000002	0.0	7.040000000000006	0.01999999999999602	0.01999999999999602	0.01999999999999602	8.11999999999999	1.1099999999999994	0.3499999999999943	0.37000000000000455	ICAM555_ROS488_VECad647__Plate_D_p00_0_C11f11d0.TIF	ICAM555_ROS488_VECad647__Plate_D_p00_0_C11f11d2.TIF	ICAM555_ROS488_VECad647__Plate_D_p00_0_C11f11d1.TIF	ICAM555_ROS488_VECad647__Plate_D_p00_0_C11f11d3.TIF	0	0	0	0	252	1	1536	1536	1536	1536	1536	252	eLsltq8KG21R0q3icQY24w0NR1uUtAzc0WYmtUN0tO1JgyJgtO1Jg1A1plKoguouOwAS+Ciz	0.024555296	0.053304315	0.053888235	0.012277646	0.00561098	0.030166276	0.42852277	0.7154	0.44816118	0.04207965234915415	0.05898610254128774	0.08775862058003743	0.035999607	0.058915295	0.08208235	0.011444314
-1	-1	-1	-1	412.0	0.0	0.0	4.709999999999994	0.0	6.5	0.030000000000001137	0.020000000000010232	0.020000000000010232	6.659999999999997	0.9899999999999949	0.269999999999996	0.3200000000000074	ICAM555_ROS488_VECad647__Plate_D_p00_0_D02f00d0.TIF	ICAM555_ROS488_VECad647__Plate_D_p00_0_D02f00d2.TIF	ICAM555_ROS488_VECad647__Plate_D_p00_0_D02f00d1.TIF	ICAM555_ROS488_VECad647__Plate_D_p00_0_D02f00d3.TIF	0	0	0	0	253	1	1536	1536	1536	1536	1536	253	eLsltq8KG21R0q8ZPzpaRfPAHW1mUjtER9ueNCgCRtueNAhVYyqFKqjusgMABCcorg==	0.018416472	0.053304315	0.043277256	0.0024999995	0.00280549	0.021221962	0.42852277	0.7154	0.44816118	0.02202555537223816	0.05672319233417511	0.06855267783006032	0.019249804	0.056109805	0.060860395	0.0069721574
-1	-1	-1	-1	433.0	0.0	0.0	4.450000000000017	0.0	6.040000000000006	0.020000000000010232	0.01999999999999602	0.01999999999999602	5.839999999999989	1.0699999999999932	0.3199999999999932	0.3500000000000085	ICAM555_ROS488_VECad647__Plate_D_p00_0_D02f01d0.TIF	ICAM555_ROS488_VECad647__Plate_D_p00_0_D02f01d2.TIF	ICAM555_ROS488_VECad647__Plate_D_p00_0_D02f01d1.TIF	ICAM555_ROS488_VECad647__Plate_D_p00_0_D02f01d3.TIF	0	0	0	0	254	1	1536	1536	1536	1536	1536	254	eLsltq8KG21R0q8ZD0pKhqMtSloG7mgzk9ohOtr2pEERMNr2pEGoGlMpVEF1lx0AEwcosw==	0.018416472	0.050498825	0.044943925	0.0024999995	0.00280549	0.02486078	0.42852277	0.7154	0.44816118	0.022221130629380543	0.056154136856396995	0.07391438881556193	0.019249804	0.056109805	0.069804706	0.0069721574
-1	-1	-1	-1	411.0	0.0	0.0	4.609999999999999	0.0	6.640000000000001	0.020000000000010232	0.020000000000010232	0.01999999999999602	6.309999999999988	0.9500000000000028	0.3100000000000023	0.3499999999999943	ICAM555_ROS488_VECad647__Plate_D_p00_0_D02f02d0.TIF	ICAM555_ROS488_VECad647__Plate_D_p00_0_D02f02d2.TIF	ICAM555_ROS488_VECad647__Plate_D_p00_0_D02f02d1.TIF	ICAM555_ROS488_VECad647__Plate_D_p00_0_D02f02d3.TIF	0	0	0	0	255	1	1536	1536	1536	1536	1536	255	eLsltq8KG21R0q8ZD0pKRqMtSloG7mgzk9ohOtr2pEERMNr2pEGoGlMpVEF1lx0AIecouA==	0.018416472	0.053304315	0.04941608	0.0036388244	0.00561098	0.025694117	0.42852277	0.7154	0.44816118	0.02294781059026718	0.05786906679471334	0.07701930900414784	0.022888629	0.056109805	0.0751102	0.0069721574
-1	-1	-1	-1	341.0	0.0	0.0	4.590000000000003	0.0	6.389999999999986	0.030000000000001137	0.020000000000010232	0.020000000000010232	5.3799999999999955	0.9699999999999989	0.29999999999998295	0.3199999999999932	ICAM555_ROS488_VECad647__Plate_D_p00_0_D02f03d0.TIF	ICAM555_ROS488_VECad647__Plate_D_p00_0_D02f03d2.TIF	ICAM555_ROS488_VECad647__Plate_D_p00_0_D02f03d1.TIF	ICAM555_ROS488_VECad647__Plate_D_p00_0_D02f03d3.TIF	0	0	0	0	256	1	1536	1536	1536	1536	1536	256	eLsltq8KG21R0q8ZD01Koy1K2gXuaDOT2iE62vakQREw2vakQagaUylUQXWXHQAwxyi9	0.018416472	0.053304315	0.04411059	0.0036388244	0.00280549	0.02038863	0.42852277	0.7154	0.44816118	0.022196292877197266	0.05713871121406555	0.06938655177752177	0.019249804	0.056109805	0.059193727	0.0078054904
-1	-1	-1	-1	382.0	0.0	0.0	4.609999999999999	0.0	6.209999999999994	0.010000000000005116	0.010000000000005116	0.009999999999990905	5.030000000000001	0.9200000000000159	0.29999999999999716	0.35999999999999943	ICAM555_ROS488_VECad647__Plate_D_p00_0_D02f04d0.TIF	ICAM555_ROS488_VECad647__Plate_D_p00_0_D02f04d2.TIF	ICAM555_ROS488_VECad647__Plate_D_p00_0_D02f04d1.TIF	ICAM555_ROS488_VECad647__Plate_D_p00_0_D02f04d3.TIF	0	0	0	0	257	1	1536	1536	1536	1536	1536	257	eLsltq8KG21R0q8ZD0pKJqMtSloG7mgzk9ohOtr2pEERMNr2pEGoGlMpVEF1lx0AP6cowg==	0.019249804	0.058915295	0.048582748	0.004472157	0.00280549	0.021221958	0.42852277	0.7154	0.44816118	0.024117303391297657	0.061700239777565	0.07464900116125743	0.023721961	0.061720785	0.064499214	0.0078054904
-1	-1	-1	-1	422.0	0.0	0.0	4.61999999999999	0.0	6.300000000000011	0.01999999999999602	0.01999999999999602	0.009999999999990905	6.390000000000015	0.9899999999999949	0.3100000000000165	0.35999999999999943	ICAM555_ROS488_VECad647__Plate_D_p00_0_D02f05d0.TIF	ICAM555_ROS488_VECad647__Plate_D_p00_0_D02f05d2.TIF	ICAM555_ROS488_VECad647__Plate_D_p00_0_D02f05d1.TIF	ICAM555_ROS488_VECad647__Plate_D_p00_0_D02f05d3.TIF	0	0	0	0	258	1	1536	1536	1536	1536	1536	258	eLsltq8KG21R0q8ZD0pKpqMtSloG7mgzk9ohOtr2pEERMNr2pEGoGlMpVEF1lx0ATocoxw==	0.019249804	0.053304315	0.048582748	0.0036388244	0.00280549	0.026527457	0.42852277	0.7154	0.44816118	0.023207259674866993	0.05801445742448171	0.07893066604932149	0.022888629	0.058915295	0.07677686	0.0078054904
-1	-1	-1	-1	359.0	0.0	0.0	4.689999999999998	0.0	6.38000000000001	0.030000000000001137	0.020000000000010232	0.020000000000010232	5.8300000000000125	0.8799999999999955	0.2300000000000182	0.3100000000000023	ICAM555_ROS488_VECad647__Plate_D_p00_0_D02f06d0.TIF	ICAM555_ROS488_VECad647__Plate_D_p00_0_D02f06d2.TIF	ICAM555_ROS488_VECad647__Plate_D_p00_0_D02f06d1.TIF	ICAM555_ROS488_VECad647__Plate_D_p00_0_D02f06d3.TIF	0	0	0	0	259	1	1536	1536	1536	1536	1536	259	eLsltq8KG21R0q8ZD0pKoy1KmgbuaDOT2iE62vakQREw2vakQagaUylUQXWXHQBdZyjM	0.022888629	0.061720785	0.04941608	0.0036388226	0.0028054938	0.021221962	0.42852277	0.7154	0.44816118	0.02559212843577067	0.06412579119205475	0.07724336286385854	0.024555296	0.064526275	0.06616589	0.011444314
-1	-1	-1	-1	376.0	0.0	0.0	5.079999999999998	0.0	6.070000000000007	0.01999999999999602	0.01999999999999602	0.020000000000010232	5.59999999999998	0.960000000000008	0.29000000000000625	0.3599999999999852	ICAM555_ROS488_VECad647__Plate_D_p00_0_D02f07d0.TIF	ICAM555_ROS488_VECad647__Plate_D_p00_0_D02f07d2.TIF	ICAM555_ROS488_VECad647__Plate_D_p00_0_D02f07d1.TIF	ICAM555_ROS488_VECad647__Plate_D_p00_0_D02f07d3.TIF	0	0	0	0	260	1	1536	1536	1536	1536	1536	260	eLsltq8KG21R0q8ZD0pK5qMtSloG7mgzk9ohOtr2pEERMNr2pEGoGlMpVEF1lx0AbEco0Q==	0.018416472	0.053304315	0.039638434	0.0036388244	0.00280549	0.02038863	0.42852277	0.7154	0.44816118	0.02251622329155604	0.058361783623695374	0.06630053122838338	0.022888629	0.058915295	0.059193727	0.0069721574
-1	-1	-1	-1	380.0	0.009999999999990905	0.0	4.760000000000005	0.0	6.3500000000000085	0.01999999999999602	0.01999999999999602	0.01999999999999602	6.3500000000000085	0.9000000000000057	0.3100000000000023	0.4000000000000057	ICAM555_ROS488_VECad647__Plate_D_p00_0_D02f08d0.TIF	ICAM555_ROS488_VECad647__Plate_D_p00_0_D02f08d2.TIF	ICAM555_ROS488_VECad647__Plate_D_p00_0_D02f08d1.TIF	ICAM555_ROS488_VECad647__Plate_D_p00_0_D02f08d3.TIF	0	0	0	0	261	1	1536	1536	1536	1536	1536	261	eLsltq8KG21R0q8ZD0pKFqMtSloG7mgzk9ohOtr2pEERMNr2pEGoGlMpVEF1lx0Aeyco1g==	0.018416472	0.050498825	0.048582748	0.0036388244	0.00280549	0.022055298	0.42852277	0.7154	0.44816118	0.02273961404959361	0.05469811956087748	0.07600169877211253	0.022888629	0.053304315	0.07063804	0.0069721574
-1	-1	-1	-1	354.0	0.0	0.0	4.819999999999993	0.0	6.36999999999999	0.010000000000005116	0.010000000000005116	0.009999999999990905	6.030000000000001	0.9900000000000091	0.3599999999999852	0.37000000000000455	ICAM555_ROS488_VECad647__Plate_D_p00_0_D02f09d0.TIF	ICAM555_ROS488_VECad647__Plate_D_p00_0_D02f09d2.TIF	ICAM555_ROS488_VECad647__Plate_D_p00_0_D02f09d1.TIF	ICAM555_ROS488_VECad647__Plate_D_p00_0_D02f09d3.TIF	0	0	0	0	262	1	1536	1536	1536	1536	1536	262	eLsltq8KG21R0q8ZD0pKlqMtSloG7mgzk9ohOtr2pEERMNr2pEGoGlMpVEF1lx0Aigco2w==	0.022888629	0.061720785	0.050249413	0.0036388226	0.005610984	0.020388626	0.42852277	0.7154	0.44816118	0.02583408107360204	0.06743490199247996	0.07588719328244527	0.024555296	0.06733177	0.06616589	0.0078054904
-1	-1	-1	-1	426.0	0.0	0.0	4.690000000000012	0.0	6.190000000000012	0.010000000000005116	0.009999999999990905	0.010000000000005116	6.570000000000007	0.9299999999999926	0.28999999999999204	0.37000000000000455	ICAM555_ROS488_VECad647__Plate_D_p00_0_D02f10d0.TIF	ICAM555_ROS488_VECad647__Plate_D_p00_0_D02f10d2.TIF	ICAM555_ROS488_VECad647__Plate_D_p00_0_D02f10d1.TIF	ICAM555_ROS488_VECad647__Plate_D_p00_0_D02f10d3.TIF	0	0	0	0	263	1	1536	1536	1536	1536	1536	263	eLsltq8KG21R0q8ZD0xKhqOjVTQN3NFmJrVDdLTtSYMiYLTtSYNQNaZSqILqLjsAEwwosw==	0.019249804	0.056109805	0.050249413	0.004472157	0.005610984	0.024860784	0.42852277	0.7154	0.44816118	0.023925580084323883	0.06190718710422516	0.0794046421845754	0.023721961	0.061720785	0.07677686	0.006138824
-1	-1	-1	-1	348.0	0.0	0.0	4.780000000000001	0.0	6.239999999999995	0.01999999999999602	0.030000000000001137	0.01999999999999602	5.1200000000000045	1.1399999999999864	0.2699999999999818	0.3400000000000034	ICAM555_ROS488_VECad647__Plate_D_p00_0_D02f11d0.TIF	ICAM555_ROS488_VECad647__Plate_D_p00_0_D02f11d2.TIF	ICAM555_ROS488_VECad647__Plate_D_p00_0_D02f11d1.TIF	ICAM555_ROS488_VECad647__Plate_D_p00_0_D02f11d3.TIF	0	0	0	0	264	1	1536	1536	1536	1536	1536	264	eLsltq8KG21R0q8ZD0xKhoajLUpaBu5oM5PaITra9qRBETDa9qRBqBpTKVRBdZcdACHsKLg=	0.019249804	0.056109805	0.04941608	0.0036388244	0.00561098	0.020388626	0.42852277	0.7154	0.44816118	0.02366754412651062	0.05988875528176626	0.07601204017798106	0.022888629	0.058915295	0.064499214	0.0069721574
-1	-1	-1	-1	771.0	0.0	0.0	5.289999999999992	0.0	6.740000000000009	0.009999999999990905	0.020000000000010232	0.009999999999990905	11.109999999999985	0.9900000000000091	0.3400000000000034	0.3599999999999852	ICAM555_ROS488_VECad647__Plate_D_p00_0_D03f00d0.TIF	ICAM555_ROS488_VECad647__Plate_D_p00_0_D03f00d2.TIF	ICAM555_ROS488_VECad647__Plate_D_p00_0_D03f00d1.TIF	ICAM555_ROS488_VECad647__Plate_D_p00_0_D03f00d3.TIF	0	0	0	0	265	1	1536	1536	1536	1536	1536	265	eLsltq8KG21R0q8ZD6p4RkeraBq4o81MaofoaNuTBkXAaNuTBqFqTKVQBdVddgATFiiz	0.0413051	0.050498825	0.060860395	0.015916474	0.00561098	0.011444315	0.42852277	0.7154	0.44816118	0.05877856413523356	0.057137186328570046	0.07698243856430054	0.057221573	0.056109805	0.07594353	0.012277648
-1	-1	-1	-1	1004.0	0.0	0.0	4.760000000000005	0.0	6.840000000000003	0.01999999999999602	0.01999999999999602	0.01999999999999602	9.349999999999994	0.7800000000000011	0.22000000000001307	0.2799999999999869	ICAM555_ROS488_VECad647__Plate_D_p00_0_D03f01d0.TIF	ICAM555_ROS488_VECad647__Plate_D_p00_0_D03f01d2.TIF	ICAM555_ROS488_VECad647__Plate_D_p00_0_D03f01d1.TIF	ICAM555_ROS488_VECad647__Plate_D_p00_0_D03f01d3.TIF	0	0	0	0	266	1	1536	1536	1536	1536	1536	266	eLsltq8KG21R0q8ZD6p4DEdblLQM3NFmJrVDdLTtSYMiYLTtSYNQNaZSqILqLjsAIfYouA==	0.045777258	0.053304315	0.069804706	0.015083138	0.00561098	0.015083142	0.42852277	0.7154	0.44816118	0.062139237920443215	0.058798457185427346	0.08622456590334575	0.058054905	0.056109805	0.08124902	0.012277648
-1	-1	-1	-1	804.0	0.0	0.0	5.079999999999998	0.0	6.610000000000014	0.01999999999999602	0.020000000000010232	0.01999999999999602	9.099999999999994	1.009999999999991	0.30999999999997385	0.37999999999999545	ICAM555_ROS488_VECad647__Plate_D_p00_0_D03f02d0.TIF	ICAM555_ROS488_VECad647__Plate_D_p00_0_D03f02d2.TIF	ICAM555_ROS488_VECad647__Plate_D_p00_0_D03f02d1.TIF	ICAM555_ROS488_VECad647__Plate_D_p00_0_D03f02d3.TIF	0	0	0	0	267	1	1536	1536	1536	1536	1536	267	eLsltq8KG21R0q8ZD6p4jEZblLQM3NFmJrVDdLTtSYMiYLTtSYNQNaZSqILqLjsAMNYovQ==	0.029860785	0.050498825	0.055554904	0.018416472	0.00561098	0.0195553	0.42852277	0.7154	0.44816118	0.05346902211507162	0.05567631125450134	0.08037265638510387	0.051082745	0.053304315	0.07677686	0.012277648
-1	-1	-1	-1	567.0	0.0	0.0	4.579999999999998	0.0	6.700000000000003	0.01999999999999602	0.01999999999999602	0.01999999999999602	10.420000000000002	0.960000000000008	0.29999999999998295	0.3200000000000074	ICAM555_ROS488_VECad647__Plate_D_p00_0_D03f03d0.TIF	ICAM555_ROS488_VECad647__Plate_D_p00_0_D03f03d2.TIF	ICAM555_ROS488_VECad647__Plate_D_p00_0_D03f03d1.TIF	ICAM555_ROS488_VECad647__Plate_D_p00_0_D03f03d3.TIF	0	0	0	0	268	1	1536	1536	1536	1536	1536	268	eLsltq8KG21R0q8ZD6p4jEdblLQM3NFmJrVDdLTtSYMiYLTtSYNQNaZSqILqLjsAP7Yowg==	0.039638434	0.053304315	0.060027063	0.01758314	0.00561098	0.016749807	0.42852277	0.7154	0.44816118	0.05990875760714213	0.058005258440971375	0.07967516779899597	0.057221573	0.056109805	0.08041569	0.011444314
-1	-1	-1	-1	500.0	0.0	0.0	4.780000000000001	0.0	6.8300000000000125	0.01999999999999602	0.009999999999990905	0.01999999999999602	9.290000000000006	0.9599999999999795	0.3199999999999932	0.37000000000000455	ICAM555_ROS488_VECad647__Plate_D_p00_0_D03f04d0.TIF	ICAM555_ROS488_VECad647__Plate_D_p00_0_D03f04d2.TIF	ICAM555_ROS488_VECad647__Plate_D_p00_0_D03f04d1.TIF	ICAM555_ROS488_VECad647__Plate_D_p00_0_D03f04d3.TIF	0	0	0	0	269	1	1536	1536	1536	1536	1536	269	eLsltq8KG21R0q8ZD6p4TEZblLQM3NFmJrVDdLTtSYMiYLTtSYNQNaZSqILqLjsATpYoxw==	0.034332942	0.056109805	0.055554904	0.016749807	0.00280549	0.019555293	0.42852277	0.7154	0.44816118	0.05564524233341217	0.060495381553967796	0.07979098459084828	0.051082745	0.058915295	0.08041569	0.011444314
-1	-1	-1	-1	508.0	0.0	0.0	4.6200000000000045	0.0	6.730000000000018	0.030000000000001137	0.020000000000010232	0.030000000000001137	9.119999999999976	0.789999999999992	0.25	0.29999999999998295	ICAM555_ROS488_VECad647__Plate_D_p00_0_D03f05d0.TIF	ICAM555_ROS488_VECad647__Plate_D_p00_0_D03f05d2.TIF	ICAM555_ROS488_VECad647__Plate_D_p00_0_D03f05d1.TIF	ICAM555_ROS488_VECad647__Plate_D_p00_0_D03f05d3.TIF	0	0	0	0	270	1	1536	1536	1536	1536	1536	270	eLsltq8KG21R0q8ZD6p4TEdblLQM3NFmJrVDdLTtSYMiYLTtSYNQNaZSqILqLjsAXXYozA==	0.03349961	0.053304315	0.05472157	0.016749807	0.00280549	0.01758314	0.42852277	0.7154	0.44816118	0.051789636413256325	0.05729842185974121	0.07878255347410838	0.050249413	0.056109805	0.08041569	0.012277648
-1	-1	-1	-1	460.0	0.0	0.0	4.909999999999997	0.0	6.900000000000006	0.030000000000001137	0.020000000000010232	0.020000000000010232	7.650000000000006	0.8799999999999955	0.23999999999998067	0.3100000000000023	ICAM555_ROS488_VECad647__Plate_D_p00_0_D03f06d0.TIF	ICAM555_ROS488_VECad647__Plate_D_p00_0_D03f06d2.TIF	ICAM555_ROS488_VECad647__Plate_D_p00_0_D03f06d1.TIF	ICAM555_ROS488_VECad647__Plate_D_p00_0_D03f06d3.TIF	0	0	0	0	271	1	1536	1536	1536	1536	1536	271	eLsltq8KG21R0q8ZP9qipHngjjYzqR2io21PGhQBo21PGoSqMZVCFVR32QEAbFYo0Q==	0.03349961	0.058915295	0.05472157	0.016749805	0.00280549	0.02652745	0.42852277	0.7154	0.44816118	0.0537061740954717	0.06269888579845428	0.08365665872891744	0.04661059	0.061720785	0.08124902	0.016749805
-1	-1	-1	-1	562.0	0.0	0.0	5.310000000000002	0.0	6.460000000000008	0.020000000000010232	0.009999999999990905	0.009999999999990905	10.060000000000002	0.9900000000000091	0.3400000000000034	0.35999999999999943	ICAM555_ROS488_VECad647__Plate_D_p00_0_D03f07d0.TIF	ICAM555_ROS488_VECad647__Plate_D_p00_0_D03f07d2.TIF	ICAM555_ROS488_VECad647__Plate_D_p00_0_D03f07d1.TIF	ICAM555_ROS488_VECad647__Plate_D_p00_0_D03f07d3.TIF	0	0	0	0	272	1	1536	1536	1536	1536	1536	272	eLsltq8KG21R0q8ZD6p4zEdblLQM3NFmJrVDdLTtSYMiYLTtSYNQNaZSqILqLjsAezYo1g==	0.035166275	0.053304315	0.059193727	0.018416472	0.00561098	0.020388626	0.42852277	0.7154	0.44816118	0.05696061750253042	0.057977442940076195	0.0827668309211731	0.052749414	0.056109805	0.08208235	0.012277648
-1	-1	-1	-1	609.0	0.0	0.0	4.61999999999999	0.0	6.780000000000001	0.030000000000001137	0.020000000000010232	0.01999999999999602	9.540000000000006	0.8499999999999943	0.25	0.3199999999999932	ICAM555_ROS488_VECad647__Plate_D_p00_0_D03f08d0.TIF	ICAM555_ROS488_VECad647__Plate_D_p00_0_D03f08d2.TIF	ICAM555_ROS488_VECad647__Plate_D_p00_0_D03f08d1.TIF	ICAM555_ROS488_VECad647__Plate_D_p00_0_D03f08d3.TIF	0	0	0	0	273	1	1536	1536	1536	1536	1536	273	eLsltq8KG21R0q8ZD6p4LEZblLQM3NFmJrVDdLTtSYMiYLTtSYNQNaZSqILqLjsAihYo2w==	0.0413051	0.053304315	0.06616589	0.016749803	0.00561098	0.015916474	0.42852277	0.7154	0.44816118	0.06050196290016174	0.05824585755666097	0.08600370089213054	0.058054905	0.056109805	0.08572118	0.012277648
-1	-1	-1	-1	563.0	0.0	0.0	4.859999999999999	0.0	7.220000000000013	0.01999999999998181	0.020000000000010232	0.010000000000019327	8.419999999999987	0.8100000000000023	0.22000000000002728	0.30000000000001137	ICAM555_ROS488_VECad647__Plate_D_p00_0_D03f09d0.TIF	ICAM555_ROS488_VECad647__Plate_D_p00_0_D03f09d2.TIF	ICAM555_ROS488_VECad647__Plate_D_p00_0_D03f09d1.TIF	ICAM555_ROS488_VECad647__Plate_D_p00_0_D03f09d3.TIF	0	0	0	0	274	1	1536	1536	1536	1536	1536	274	eLsltq8KG21R0q8ZD6p4LEdblLQM3NFmJrVDdLTtSYMiYLTtSYNQNaZSqILqLjsAmPYo4A==	0.035999607	0.056109805	0.065332554	0.015916474	0.00561098	0.021221958	0.42852277	0.7154	0.44816118	0.05477072298526764	0.061388502518335976	0.09049518903096516	0.05191608	0.061720785	0.087387845	0.013110981
-1	-1	-1	-1	674.0	0.0	0.0	4.38000000000001	0.0	6.829999999999998	0.030000000000001137	0.01999999999999602	0.01999999999999602	10.440000000000012	0.9199999999999875	0.28999999999999204	0.3299999999999841	ICAM555_ROS488_VECad647__Plate_D_p00_0_D03f10d0.TIF	ICAM555_ROS488_VECad647__Plate_D_p00_0_D03f10d2.TIF	ICAM555_ROS488_VECad647__Plate_D_p00_0_D03f10d1.TIF	ICAM555_ROS488_VECad647__Plate_D_p00_0_D03f10d3.TIF	0	0	0	0	275	1	1536	1536	1536	1536	1536	275	eLsltq8KG21R0q8ZD6x4DEdHq2gauKPNTGqH6GjbkwZFwGjbkwahakylUAXVXXYAIfsouA==	0.034332942	0.053304315	0.064499214	0.01591647	0.00561098	0.015916474	0.42852277	0.7154	0.44816118	0.05140577753384908	0.05866467456022898	0.08241550127665202	0.050249413	0.056109805	0.08124902	0.012277648
-1	-1	-1	-1	572.0	0.0	0.0	4.650000000000006	0.0	6.960000000000008	0.01999999999998181	0.01999999999998181	0.020000000000010232	9.329999999999984	0.8200000000000216	0.23999999999998067	0.3100000000000023	ICAM555_ROS488_VECad647__Plate_D_p00_0_D03f11d0.TIF	ICAM555_ROS488_VECad647__Plate_D_p00_0_D03f11d2.TIF	ICAM555_ROS488_VECad647__Plate_D_p00_0_D03f11d1.TIF	ICAM555_ROS488_VECad647__Plate_D_p00_0_D03f11d3.TIF	0	0	0	0	276	1	1536	1536	1536	1536	1536	276	eLsltq8KG21R0q8ZD6x4DA1HW5S0DNzRZia1Q3S07UmDImC07UmDUDWmUqiC6i47ADDbKL0=	0.029027453	0.056109805	0.05472157	0.017583137	0.00561098	0.020388633	0.42852277	0.7154	0.44816118	0.05186121165752411	0.0614223579565684	0.07918502887090047	0.04661059	0.058915295	0.07677686	0.012277648
-1	-1	-1	-1	325.0	0.0	0.0	4.3799999999999955	0.0	6.229999999999961	0.009999999999990905	0.020000000000010232	0.020000000000010232	3.109999999999985	0.8900000000000148	0.2599999999999909	0.37000000000000455	ICAM555_ROS488_VECad647__Plate_D_p00_0_D04f00d0.TIF	ICAM555_ROS488_VECad647__Plate_D_p00_0_D04f00d2.TIF	ICAM555_ROS488_VECad647__Plate_D_p00_0_D04f00d1.TIF	ICAM555_ROS488_VECad647__Plate_D_p00_0_D04f00d3.TIF	0	0	0	0	277	1	1536	1536	1536	1536	1536	277	eLsltq8KG21R0q8Zb2AyOlpF48AdbWZSO0RH2540KAJG2540CFVjKoUqqO6yAwAiBSi4	0.019249804	0.047693335	0.044943925	0.004472157	0.00280549	0.0097776465	0.42852277	0.7154	0.44816118	0.0316416397690773	0.0512816458940506	0.065388818581899	0.022888629	0.050498825	0.053888235	0.0069721574
-1	-1	-1	-1	1101.0	0.0	0.0	4.75	0.0	7.310000000000002	0.020000000000010232	0.030000000000001137	0.01999999999998181	9.080000000000041	0.8499999999999943	0.27000000000001023	0.3199999999999932	ICAM555_ROS488_VECad647__Plate_D_p00_0_D04f01d0.TIF	ICAM555_ROS488_VECad647__Plate_D_p00_0_D04f01d2.TIF	ICAM555_ROS488_VECad647__Plate_D_p00_0_D04f01d1.TIF	ICAM555_ROS488_VECad647__Plate_D_p00_0_D04f01d3.TIF	0	0	0	0	278	1	1536	1536	1536	1536	1536	278	eLsltq8KG21R0q8Zb2CSZmA42qKkZeCONjOpHaKjbU8aFAGjbU8ahKoxlUIVVHfZAQAw5Si9	0.035999607	0.050498825	0.0751102	0.01758314	0.00561098	0.027360782	0.42852277	0.7154	0.44816118	0.05796358982721964	0.05742670098940531	0.10996368527412415	0.052749414	0.056109805	0.097165495	0.011444314
-1	-1	-1	-1	243.0	0.0	0.0	4.52000000000001	0.0	6.1499999999999915	0.020000000000010232	0.030000000000001137	0.01999999999999602	2.8900000000000006	0.9500000000000028	0.28000000000000114	0.3299999999999841	ICAM555_ROS488_VECad647__Plate_D_p00_0_D04f02d0.TIF	ICAM555_ROS488_VECad647__Plate_D_p00_0_D04f02d2.TIF	ICAM555_ROS488_VECad647__Plate_D_p00_0_D04f02d1.TIF	ICAM555_ROS488_VECad647__Plate_D_p00_0_D04f02d3.TIF	0	0	0	0	279	1	1536	1536	1536	1536	1536	279	eLsltq8KG21R0q8Zb2CSZmA02qKkZeCONjOpHaKjbU8aFAGjbU8ahKoxlUIVVHfZAQA/xSjC	0.019249804	0.050498825	0.043277256	0.004472157	0.00280549	0.006138824	0.42852277	0.7154	0.44816118	0.030819726487000782	0.05324545005957285	0.05786641935507456	0.022888629	0.053304315	0.048582748	0.0078054904
-1	-1	-1	-1	113.0	0.0	0.0	5.179999999999993	0.0	6.089999999999989	0.01999999999998181	0.020000000000010232	0.020000000000010232	1.8899999999999864	0.8899999999999864	0.2500000000000284	0.3100000000000023	ICAM555_ROS488_VECad647__Plate_D_p00_0_D04f03d0.TIF	ICAM555_ROS488_VECad647__Plate_D_p00_0_D04f03d2.TIF	ICAM555_ROS488_VECad647__Plate_D_p00_0_D04f03d1.TIF	ICAM555_ROS488_VECad647__Plate_D_p00_0_D04f03d3.TIF	0	0	0	0	280	1	1536	1536	1536	1536	1536	280	eLsltq8KG21R0q8Zb2ACTkqjLUraBe5oM5PaITra9qRBETDa9qRBqBpTKVRBdZcdAE6lKMc=	0.019249804	0.047693335	0.048582748	0.0036388244	0.00280549	0.006138824	0.42852277	0.7154	0.44816118	0.02817784994840622	0.05252393086751302	0.06234323481718699	0.022888629	0.053304315	0.05472157	0.0078054904
-1	-1	-1	-1	98.0	0.0	0.0	5.280000000000001	0.0	6.25	0.01999999999998181	0.020000000000010232	0.009999999999990905	1.5600000000000023	0.8700000000000045	0.2500000000000142	0.37999999999999545	ICAM555_ROS488_VECad647__Plate_D_p00_0_D04f04d0.TIF	ICAM555_ROS488_VECad647__Plate_D_p00_0_D04f04d2.TIF	ICAM555_ROS488_VECad647__Plate_D_p00_0_D04f04d1.TIF	ICAM555_ROS488_VECad647__Plate_D_p00_0_D04f04d3.TIF	0	0	0	0	281	1	1536	1536	1536	1536	1536	281	eLsltq8KG21R0q8Zb2CSZmAy2qKkZeCONjOpHaKjbU8aFAGjbU8ahKoxlUIVVHfZAQBdhSjM	0.022888629	0.053304315	0.050249413	0.004472157	0.00280549	0.006138824	0.42852277	0.7154	0.44816118	0.02806397279103597	0.056750704844792686	0.06221669912338257	0.023721961	0.056109805	0.055554904	0.0069721574
-1	-1	-1	-1	185.0	0.0	0.0	4.539999999999992	0.0	6.390000000000001	0.01999999999999602	0.01999999999999602	0.01999999999999602	2.7099999999999937	0.9000000000000057	0.28999999999999204	0.30999999999997385	ICAM555_ROS488_VECad647__Plate_D_p00_0_D04f05d0.TIF	ICAM555_ROS488_VECad647__Plate_D_p00_0_D04f05d2.TIF	ICAM555_ROS488_VECad647__Plate_D_p00_0_D04f05d1.TIF	ICAM555_ROS488_VECad647__Plate_D_p00_0_D04f05d3.TIF	0	0	0	0	282	1	1536	1536	1536	1536	1536	282	eLsltq8KG21R0q8Zb2CSZmA62qKkZeCONjOpHaKjbU8aFAGjbU8ahKoxlUIVVHfZAQBsZSjR	0.019249804	0.050498825	0.044943925	0.004472157	0.00280549	0.0069721565	0.42852277	0.7154	0.44816118	0.03295219192902247	0.05349626143773397	0.06459308167298634	0.023721961	0.053304315	0.050249413	0.0078054904
-1	-1	-1	-1	186.0	0.0	0.0	4.22999999999999	0.0	6.159999999999997	0.01999999999999602	0.01999999999999602	0.030000000000015348	2.3599999999999994	0.9100000000000108	0.2699999999999818	0.3300000000000125	ICAM555_ROS488_VECad647__Plate_D_p00_0_D04f06d0.TIF	ICAM555_ROS488_VECad647__Plate_D_p00_0_D04f06d2.TIF	ICAM555_ROS488_VECad647__Plate_D_p00_0_D04f06d1.TIF	ICAM555_ROS488_VECad647__Plate_D_p00_0_D04f06d3.TIF	0	0	0	0	283	1	1536	1536	1536	1536	1536	283	eLsltq8KG21R0q8Zb2Ay2qKkceCONjOpHaKjbU8aFAGjbU8ahKoxlUIVVHfZAQB7RSjW	0.023721961	0.056109805	0.053888235	0.004472157	0.00280549	0.010610975	0.42852277	0.7154	0.44816118	0.035596996545791626	0.058518052101135254	0.07196704546610515	0.028194118	0.058915295	0.060860395	0.012277648
-1	-1	-1	-1	291.0	0.0	0.0	4.200000000000017	0.0	6.400000000000034	0.020000000000010232	0.020000000000010232	0.020000000000010232	3.9399999999999977	1.079999999999984	0.30000000000001137	0.3499999999999943	ICAM555_ROS488_VECad647__Plate_D_p00_0_D04f07d0.TIF	ICAM555_ROS488_VECad647__Plate_D_p00_0_D04f07d2.TIF	ICAM555_ROS488_VECad647__Plate_D_p00_0_D04f07d1.TIF	ICAM555_ROS488_VECad647__Plate_D_p00_0_D04f07d3.TIF	0	0	0	0	284	1	1536	1536	1536	1536	1536	284	eLsltq8KG21R0q8Zb2CSZmA+2qKkZeCONjOpHaKjbU8aFAGjbU8ahKoxlUIVVHfZAQCKJSjb	0.022888629	0.050498825	0.04941608	0.0053054914	0.00280549	0.010610983	0.42852277	0.7154	0.44816118	0.03672433396180471	0.054336910446484886	0.06927780310312907	0.024555296	0.053304315	0.055554904	0.0078054904
-1	-1	-1	-1	280.0	0.0	0.0	4.590000000000018	0.0	6.379999999999981	0.030000000000001137	0.020000000000010232	0.010000000000019327	3.579999999999984	1.1100000000000136	0.28000000000000114	0.30000000000001137	ICAM555_ROS488_VECad647__Plate_D_p00_0_D04f08d0.TIF	ICAM555_ROS488_VECad647__Plate_D_p00_0_D04f08d2.TIF	ICAM555_ROS488_VECad647__Plate_D_p00_0_D04f08d1.TIF	ICAM555_ROS488_VECad647__Plate_D_p00_0_D04f08d3.TIF	0	0	0	0	285	1	1536	1536	1536	1536	1536	285	eLsltq8KG21R0q8Zb2CSZmAx2qKkZeCONjOpHaKjbU8aFAGjbU8ahKoxlUIVVHfZAQCZBSjg	0.022888629	0.050498825	0.050249413	0.0053054914	0.00280549	0.010610979	0.42852277	0.7154	0.44816118	0.03586723407109579	0.05457046627998352	0.06969503064950307	0.024555296	0.053304315	0.059193727	0.0078054904
-1	-1	-1	-1	237.0	0.0	0.0	4.490000000000009	0.0	6.429999999999993	0.009999999999990905	0.01999999999999602	0.01999999999999602	3.3700000000000045	0.9599999999999937	0.30000000000001137	0.3400000000000034	ICAM555_ROS488_VECad647__Plate_D_p00_0_D04f09d0.TIF	ICAM555_ROS488_VECad647__Plate_D_p00_0_D04f09d2.TIF	ICAM555_ROS488_VECad647__Plate_D_p00_0_D04f09d1.TIF	ICAM555_ROS488_VECad647__Plate_D_p00_0_D04f09d3.TIF	0	0	0	0	286	1	1536	1536	1536	1536	1536	286	eLsltq8KG21R0q8Zb2ACacaPtihpFrijzUxqh+ho25MGRcBo25MGoWpMpVAF1V12AKflKOU=	0.023721961	0.053304315	0.055554904	0.0053054895	0.00280549	0.010610983	0.42852277	0.7154	0.44816118	0.03607903917630514	0.05757554372151693	0.07356636722882588	0.028194118	0.056109805	0.065332554	0.011444314
-1	-1	-1	-1	700.0	0.0	0.0	4.38000000000001	0.0	6.679999999999993	0.01999999999999602	0.01999999999999602	0.020000000000010232	7.189999999999998	0.9899999999999949	0.3399999999999892	0.4000000000000057	ICAM555_ROS488_VECad647__Plate_D_p00_0_D04f10d0.TIF	ICAM555_ROS488_VECad647__Plate_D_p00_0_D04f10d2.TIF	ICAM555_ROS488_VECad647__Plate_D_p00_0_D04f10d1.TIF	ICAM555_ROS488_VECad647__Plate_D_p00_0_D04f10d3.TIF	0	0	0	0	287	1	1536	1536	1536	1536	1536	287	eLsltq8KG21R0q8Zb2CSZjg6WkXTwB1tZlI7REfbnjQoAkbbnjQIVWMqhSqo7rIDADDqKL0=	0.023721961	0.050498825	0.055554904	0.016749805	0.00561098	0.024860784	0.42852277	0.7154	0.44816118	0.04444944361845652	0.05651464064915975	0.08643933137257893	0.040471766	0.056109805	0.08208235	0.0078054904
-1	-1	-1	-1	355.0	0.0	0.0	4.480000000000004	0.0	6.679999999999993	0.01999999999999602	0.029999999999986926	0.01999999999998181	4.720000000000013	0.9500000000000028	0.2599999999999909	0.3299999999999983	ICAM555_ROS488_VECad647__Plate_D_p00_0_D04f11d0.TIF	ICAM555_ROS488_VECad647__Plate_D_p00_0_D04f11d2.TIF	ICAM555_ROS488_VECad647__Plate_D_p00_0_D04f11d1.TIF	ICAM555_ROS488_VECad647__Plate_D_p00_0_D04f11d3.TIF	0	0	0	0	288	1	1536	1536	1536	1536	1536	288	eLsltq8KG21R0q8Zb2CSZmg42qKkZeCONjOpHaKjbU8aFAGjbU8ahKoxlUIVVHfZAQA/yijC	0.023721961	0.053304315	0.048582748	0.006138824	0.00561098	0.015083138	0.42852277	0.7154	0.44816118	0.039414005974928536	0.057278538743654885	0.07002495725949605	0.028194118	0.056109805	0.059193727	0.011444314
-1	-1	-1	-1	766.0	0.0	0.0	4.86999999999999	0.0	7.109999999999999	0.030000000000001137	0.020000000000010232	0.01999999999998181	8.199999999999989	0.910000000000025	0.24999999999997158	0.3100000000000023	ICAM555_ROS488_VECad647__Plate_D_p00_0_D05f00d0.TIF	ICAM555_ROS488_VECad647__Plate_D_p00_0_D05f00d2.TIF	ICAM555_ROS488_VECad647__Plate_D_p00_0_D05f00d1.TIF	ICAM555_ROS488_VECad647__Plate_D_p00_0_D05f00d3.TIF	0	0	0	0	289	1	1536	1536	1536	1536	1536	289	eLsltq8KG21R0q8Zb2A6OlpF48AdbWZSO0RH2540KAJG2540CFVjKoUqqO6yAwAw9Ci9	0.024555296	0.050498825	0.053888235	0.018416468	0.00561098	0.021221966	0.42852277	0.7154	0.44816118	0.04676432907581329	0.05472551782925924	0.08012825747330983	0.044943925	0.053304315	0.07594353	0.011444314
-1	-1	-1	-1	1068.0	0.0	0.0	4.530000000000001	0.0	6.969999999999999	0.020000000000010232	0.020000000000010232	0.01999999999998181	7.47999999999999	0.8700000000000045	0.2600000000000193	0.3200000000000216	ICAM555_ROS488_VECad647__Plate_D_p00_0_D05f01d0.TIF	ICAM555_ROS488_VECad647__Plate_D_p00_0_D05f01d2.TIF	ICAM555_ROS488_VECad647__Plate_D_p00_0_D05f01d1.TIF	ICAM555_ROS488_VECad647__Plate_D_p00_0_D05f01d3.TIF	0	0	0	0	290	1	1536	1536	1536	1536	1536	290	eLsltq8KG21R0q8Zb2CaZmA42qKkZeCONjOpHaKjbU8aFAGjbU8ahKoxlUIVVHfZAQA/1CjC	0.04661059	0.053304315	0.08572118	0.016749807	0.00561098	0.02288863	0.42852277	0.7154	0.44816118	0.06811289489269257	0.05877895653247833	0.11730187137921651	0.06252706	0.056109805	0.10330432	0.012277648
-1	-1	-1	-1	441.0	0.0	0.0	4.470000000000013	0.0	6.539999999999992	0.010000000000005116	0.01999999999999602	0.020000000000010232	6.219999999999999	1.0200000000000102	0.28000000000000114	0.39000000000000057	ICAM555_ROS488_VECad647__Plate_D_p00_0_D05f02d0.TIF	ICAM555_ROS488_VECad647__Plate_D_p00_0_D05f02d2.TIF	ICAM555_ROS488_VECad647__Plate_D_p00_0_D05f02d1.TIF	ICAM555_ROS488_VECad647__Plate_D_p00_0_D05f02d3.TIF	0	0	0	0	291	1	1536	1536	1536	1536	1536	291	eLsltq8KG21R0q8Zb2CaZmA02qKkZeCONjOpHaKjbU8aFAGjbU8ahKoxlUIVVHfZAQBOtCjH	0.023721961	0.050498825	0.04941608	0.015083138	0.00280549	0.019555293	0.42852277	0.7154	0.44816118	0.04754408200581869	0.05490745107332865	0.07719164590040843	0.034332942	0.053304315	0.06616589	0.0078054904
-1	-1	-1	-1	492.0	0.0	0.0	4.509999999999991	0.0	7.079999999999998	0.01999999999999602	0.020000000000010232	0.020000000000010232	7.359999999999971	0.8900000000000148	0.2400000000000091	0.29999999999998295	ICAM555_ROS488_VECad647__Plate_D_p00_0_D05f03d0.TIF	ICAM555_ROS488_VECad647__Plate_D_p00_0_D05f03d2.TIF	ICAM555_ROS488_VECad647__Plate_D_p00_0_D05f03d1.TIF	ICAM555_ROS488_VECad647__Plate_D_p00_0_D05f03d3.TIF	0	0	0	0	292	1	1536	1536	1536	1536	1536	292	eLsltq8KG21R0q8Zb2AKTkqjLUraBe5oM5PaITra9qRBETDa9qRBqBpTKVRBdZcdAF2UKMw=	0.024555296	0.050498825	0.055554904	0.02038863	0.00280549	0.025694117	0.42852277	0.7154	0.44816118	0.05084336300690969	0.0540119061867396	0.08487690488497417	0.044943925	0.053304315	0.08124902	0.011444314
-1	-1	-1	-1	476.0	0.009999999999990905	0.0	4.659999999999997	0.0	6.590000000000003	0.01999999999998181	0.020000000000010232	0.020000000000010232	7.329999999999984	0.9200000000000159	0.3200000000000216	0.3499999999999943	ICAM555_ROS488_VECad647__Plate_D_p00_0_D05f04d0.TIF	ICAM555_ROS488_VECad647__Plate_D_p00_0_D05f04d2.TIF	ICAM555_ROS488_VECad647__Plate_D_p00_0_D05f04d1.TIF	ICAM555_ROS488_VECad647__Plate_D_p00_0_D05f04d3.TIF	0	0	0	0	293	1	1536	1536	1536	1536	1536	293	eLsltq8KG21R0q8Zb2CaZmAy2qKkZeCONjOpHaKjbU8aFAGjbU8ahKoxlUIVVHfZAQBsdCjR	0.028194118	0.053304315	0.055554904	0.016749803	0.00280549	0.02652745	0.42852277	0.7154	0.44816118	0.049019694328308105	0.057711079716682434	0.0872843861579895	0.0413051	0.058915295	0.08208235	0.012277648
-1	-1	-1	-1	552.0	0.0	0.0	4.390000000000001	0.0	6.709999999999994	0.01999999999999602	0.029999999999986926	0.020000000000010232	9.190000000000012	0.9099999999999966	0.2799999999999727	0.3199999999999932	ICAM555_ROS488_VECad647__Plate_D_p00_0_D05f05d0.TIF	ICAM555_ROS488_VECad647__Plate_D_p00_0_D05f05d2.TIF	ICAM555_ROS488_VECad647__Plate_D_p00_0_D05f05d1.TIF	ICAM555_ROS488_VECad647__Plate_D_p00_0_D05f05d3.TIF	0	0	0	0	294	1	1536	1536	1536	1536	1536	294	eLsltq8KG21R0q8Zb2CaZmA62qKkZeCONjOpHaKjbU8aFAGjbU8ahKoxlUIVVHfZAQB7VCjW	0.028194118	0.050498825	0.053888235	0.017583136	0.00280549	0.021221958	0.42852277	0.7154	0.44816118	0.04733184973398844	0.05556375284989675	0.07934061686197917	0.045777258	0.056109805	0.08124902	0.012277648
-1	-1	-1	-1	509.0	0.0	0.0	4.8100000000000165	0.0	6.579999999999998	0.020000000000010232	0.01999999999998181	0.009999999999990905	8.099999999999994	0.9099999999999966	0.2599999999999909	0.3299999999999841	ICAM555_ROS488_VECad647__Plate_D_p00_0_D05f06d0.TIF	ICAM555_ROS488_VECad647__Plate_D_p00_0_D05f06d2.TIF	ICAM555_ROS488_VECad647__Plate_D_p00_0_D05f06d1.TIF	ICAM555_ROS488_VECad647__Plate_D_p00_0_D05f06d3.TIF	0	0	0	0	295	1	1536	1536	1536	1536	1536	295	eLsltq8KG21R0q8Zb2A62qKkceCONjOpHaKjbU8aFAGjbU8ahKoxlUIVVHfZAQCKNCjb	0.029027453	0.056109805	0.065332554	0.016749803	0.00280549	0.021221958	0.42852277	0.7154	0.44816118	0.04853204886118571	0.05929638942082723	0.08969878156979878	0.044943925	0.058915295	0.08655451	0.013110981
-1	-1	-1	-1	678.0	0.0	0.0	5.0	0.0	6.920000000000002	0.04000000000000625	0.020000000000010232	0.01999999999999602	8.579999999999998	0.8199999999999932	0.22000000000001307	0.3100000000000023	ICAM555_ROS488_VECad647__Plate_D_p00_0_D05f07d0.TIF	ICAM555_ROS488_VECad647__Plate_D_p00_0_D05f07d2.TIF	ICAM555_ROS488_VECad647__Plate_D_p00_0_D05f07d1.TIF	ICAM555_ROS488_VECad647__Plate_D_p00_0_D05f07d3.TIF	0	0	0	0	296	1	1536	1536	1536	1536	1536	296	eLsltq8KG21R0q8Zb2CaZmA+2qKkZeCONjOpHaKjbU8aFAGjbU8ahKoxlUIVVHfZAQCZFCjg	0.03349961	0.050498825	0.060027063	0.016749807	0.00280549	0.015916474	0.42852277	0.7154	0.44816118	0.050534566243489586	0.05433312555154165	0.07924958070119222	0.050249413	0.053304315	0.08041569	0.011444314
-1	-1	-1	-1	626.0	0.0	0.0	4.700000000000003	0.0	6.77000000000001	0.009999999999990905	0.020000000000010232	0.01999999999998181	8.190000000000026	0.9399999999999977	0.25	0.3299999999999841	ICAM555_ROS488_VECad647__Plate_D_p00_0_D05f08d0.TIF	ICAM555_ROS488_VECad647__Plate_D_p00_0_D05f08d2.TIF	ICAM555_ROS488_VECad647__Plate_D_p00_0_D05f08d1.TIF	ICAM555_ROS488_VECad647__Plate_D_p00_0_D05f08d3.TIF	0	0	0	0	297	1	1536	1536	1536	1536	1536	297	eLsltq8KG21R0q8Zb2CaZmAx2qKkZeCONjOpHaKjbU8aFAGjbU8ahKoxlUIVVHfZAQCn9Cjl	0.024555296	0.050498825	0.04941608	0.017583137	0.00280549	0.021221958	0.42852277	0.7154	0.44816118	0.04676413039366404	0.05589872598648071	0.07523714005947113	0.0413051	0.056109805	0.07147137	0.011444314
-1	-1	-1	-1	510.0	0.0	0.0	4.929999999999993	0.0	6.749999999999986	0.020000000000010232	0.020000000000010232	0.030000000000001137	7.720000000000013	0.9299999999999926	0.2500000000000142	0.3200000000000074	ICAM555_ROS488_VECad647__Plate_D_p00_0_D05f09d0.TIF	ICAM555_ROS488_VECad647__Plate_D_p00_0_D05f09d2.TIF	ICAM555_ROS488_VECad647__Plate_D_p00_0_D05f09d1.TIF	ICAM555_ROS488_VECad647__Plate_D_p00_0_D05f09d3.TIF	0	0	0	0	298	1	1536	1536	1536	1536	1536	298	eLsltq8KG21R0q8Zb2AKacaPtihpFrijzUxqh+ho25MGRcBo25MGoWpMpVAF1V12ALbUKOo=	0.028194118	0.050498825	0.053888235	0.016749803	0.00280549	0.022055294	0.42852277	0.7154	0.44816118	0.047787144780159	0.05459695061047872	0.08127684891223907	0.0413051	0.053304315	0.07594353	0.012277648
-1	-1	-1	-1	479.0	0.0	0.0	4.980000000000004	0.0	7.570000000000036	0.020000000000010232	0.020000000000010232	0.01999999999998181	6.480000000000018	0.8300000000000125	0.25	0.30000000000001137	ICAM555_ROS488_VECad647__Plate_D_p00_0_D05f10d0.TIF	ICAM555_ROS488_VECad647__Plate_D_p00_0_D05f10d2.TIF	ICAM555_ROS488_VECad647__Plate_D_p00_0_D05f10d1.TIF	ICAM555_ROS488_VECad647__Plate_D_p00_0_D05f10d3.TIF	0	0	0	0	299	1	1536	1536	1536	1536	1536	299	eLsltq8KG21R0q8Zb2CaZjg6WkXTwB1tZlI7REfbnjQoAkbbnjQIVWMqhSqo7rIDAD/ZKMI=	0.023721961	0.050498825	0.060027063	0.010610981	0.00280549	0.019555293	0.42852277	0.7154	0.44816118	0.04144081473350525	0.05459661781787872	0.08339318633079529	0.03349961	0.053304315	0.0751102	0.011444314
-1	-1	-1	-1	469.0	0.0	0.0	4.329999999999998	0.0	6.90000000000002	0.01999999999998181	0.01999999999998181	0.020000000000010232	6.710000000000008	0.8500000000000227	0.24999999999997158	0.30000000000001137	ICAM555_ROS488_VECad647__Plate_D_p00_0_D05f11d0.TIF	ICAM555_ROS488_VECad647__Plate_D_p00_0_D05f11d2.TIF	ICAM555_ROS488_VECad647__Plate_D_p00_0_D05f11d1.TIF	ICAM555_ROS488_VECad647__Plate_D_p00_0_D05f11d3.TIF	0	0	0	0	300	1	1536	1536	1536	1536	1536	300	eLsltq8KG21R0q8Zb2CaZmg42qKkZeCONjOpHaKjbU8aFAGjbU8ahKoxlUIVVHfZAQBOuSjH	0.028194118	0.050498825	0.05472157	0.016749805	0.00561098	0.02288863	0.42852277	0.7154	0.44816118	0.050033316016197205	0.05598105490207672	0.08681110541025798	0.040471766	0.056109805	0.0751102	0.0078054904
-1	-1	-1	-1	684.0	0.0	0.0	5.159999999999997	0.0	6.600000000000023	0.020000000000010232	0.01999999999998181	0.020000000000010232	8.849999999999994	1.009999999999991	0.27000000000003865	0.3100000000000023	ICAM555_ROS488_VECad647__Plate_D_p00_0_D06f00d0.TIF	ICAM555_ROS488_VECad647__Plate_D_p00_0_D06f00d2.TIF	ICAM555_ROS488_VECad647__Plate_D_p00_0_D06f00d1.TIF	ICAM555_ROS488_VECad647__Plate_D_p00_0_D06f00d3.TIF	0	0	0	0	301	1	1536	1536	1536	1536	1536	301	eLsltq8KG21R0q8Zb2A2OlpF48AdbWZSO0RH2540KAJG2540CFVjKoUqqO6yAwA/4yjC	0.024555296	0.047693335	0.050249413	0.02038863	0.00280549	0.02205529	0.42852277	0.7154	0.44816118	0.048299387097358704	0.05377271771430969	0.07850474119186401	0.04661059	0.053304315	0.08041569	0.0078054904
-1	-1	-1	-1	1121.0	0.0	0.0	4.6299999999999955	0.0	6.769999999999996	0.020000000000010232	0.010000000000005116	0.010000000000005116	9.66000000000001	1.0	0.3299999999999983	0.4099999999999966	ICAM555_ROS488_VECad647__Plate_D_p00_0_D06f01d0.TIF	ICAM555_ROS488_VECad647__Plate_D_p00_0_D06f01d2.TIF	ICAM555_ROS488_VECad647__Plate_D_p00_0_D06f01d1.TIF	ICAM555_ROS488_VECad647__Plate_D_p00_0_D06f01d3.TIF	0	0	0	0	302	1	1536	1536	1536	1536	1536	302	eLsltq8KG21R0q8Zb2CWZmA42qKkZeCONjOpHaKjbU8aFAGjbU8ahKoxlUIVVHfZAQBOwyjH	0.04661059	0.050498825	0.08208235	0.01591647	0.00561098	0.021221958	0.42852277	0.7154	0.44816118	0.06433966259161632	0.05685741206010183	0.1087283988793691	0.061693728	0.056109805	0.10247098	0.013110981
-1	-1	-1	-1	501.0	0.0	0.0	4.900000000000006	0.0	7.0	0.030000000000001137	0.020000000000010232	0.010000000000005116	8.909999999999997	0.8600000000000136	0.28000000000000114	0.3299999999999841	ICAM555_ROS488_VECad647__Plate_D_p00_0_D06f02d0.TIF	ICAM555_ROS488_VECad647__Plate_D_p00_0_D06f02d2.TIF	ICAM555_ROS488_VECad647__Plate_D_p00_0_D06f02d1.TIF	ICAM555_ROS488_VECad647__Plate_D_p00_0_D06f02d3.TIF	0	0	0	0	303	1	1536	1536	1536	1536	1536	303	eLsltq8KG21R0q8Zb2CWZmA02qKkZeCONjOpHaKjbU8aFAGjbU8ahKoxlUIVVHfZAQBdoyjM	0.029027453	0.047693335	0.064499214	0.024555296	0.00280549	0.02652745	0.42852277	0.7154	0.44816118	0.05758558213710785	0.05271190901597341	0.09527476628621419	0.052749414	0.053304315	0.091860004	0.012277648
-1	-1	-1	-1	489.0	0.0	0.0	4.820000000000007	0.0	6.579999999999998	0.01999999999999602	0.01999999999999602	0.010000000000005116	7.47999999999999	1.0499999999999972	0.3199999999999932	0.35999999999999943	ICAM555_ROS488_VECad647__Plate_D_p00_0_D06f03d0.TIF	ICAM555_ROS488_VECad647__Plate_D_p00_0_D06f03d2.TIF	ICAM555_ROS488_VECad647__Plate_D_p00_0_D06f03d1.TIF	ICAM555_ROS488_VECad647__Plate_D_p00_0_D06f03d3.TIF	0	0	0	0	304	1	1536	1536	1536	1536	1536	304	eLsltq8KG21R0q8Zb2AGTkqjLUraBe5oM5PaITra9qRBETDa9qRBqBpTKVRBdZcdAGyDKNE=	0.028194118	0.050498825	0.060027063	0.023721963	0.00280549	0.024860784	0.42852277	0.7154	0.44816118	0.05610678096612295	0.05442375441392263	0.08993622660636902	0.05191608	0.053304315	0.08208235	0.011444314
-1	-1	-1	-1	432.0	0.0	0.0	5.349999999999994	0.0	6.360000000000014	0.01999999999998181	0.009999999999990905	0.010000000000019327	6.259999999999991	1.0200000000000102	0.28000000000002956	0.39999999999997726	ICAM555_ROS488_VECad647__Plate_D_p00_0_D06f04d0.TIF	ICAM555_ROS488_VECad647__Plate_D_p00_0_D06f04d2.TIF	ICAM555_ROS488_VECad647__Plate_D_p00_0_D06f04d1.TIF	ICAM555_ROS488_VECad647__Plate_D_p00_0_D06f04d3.TIF	0	0	0	0	305	1	1536	1536	1536	1536	1536	305	eLsltq8KG21R0q8Zb2CWZmAy2qKkZeCONjOpHaKjbU8aFAGjbU8ahKoxlUIVVHfZAQB7YyjW	0.029027453	0.053304315	0.059193727	0.015916474	0.00280549	0.02205529	0.42852277	0.7154	0.44816118	0.05179957548777262	0.05720533927281698	0.08761736750602722	0.0413051	0.058915295	0.07677686	0.011444314
-1	-1	-1	-1	340.0	0.0	0.0	4.780000000000001	0.0	6.359999999999999	0.01999999999999602	0.01999999999999602	0.020000000000010232	4.88000000000001	0.950000000000017	0.2799999999999727	0.3599999999999852	ICAM555_ROS488_VECad647__Plate_D_p00_0_D06f05d0.TIF	ICAM555_ROS488_VECad647__Plate_D_p00_0_D06f05d2.TIF	ICAM555_ROS488_VECad647__Plate_D_p00_0_D06f05d1.TIF	ICAM555_ROS488_VECad647__Plate_D_p00_0_D06f05d3.TIF	0	0	0	0	306	1	1536	1536	1536	1536	1536	306	eLsltq8KG21R0q8Zb2CWZmA62qKkZeCONjOpHaKjbU8aFAGjbU8ahKoxlUIVVHfZAQCKQyjb	0.019249804	0.050498825	0.039638434	0.006138824	0.00280549	0.011444315	0.42852277	0.7154	0.44816118	0.03836097568273544	0.05384747187296549	0.0649719883998235	0.024555296	0.053304315	0.04941608	0.011444314
-1	-1	-1	-1	278.0	0.0	0.0	4.469999999999999	0.0	6.27000000000001	0.020000000000010232	0.020000000000010232	0.01999999999998181	4.259999999999991	0.9699999999999989	0.2899999999999636	0.3699999999999761	ICAM555_ROS488_VECad647__Plate_D_p00_0_D06f06d0.TIF	ICAM555_ROS488_VECad647__Plate_D_p00_0_D06f06d2.TIF	ICAM555_ROS488_VECad647__Plate_D_p00_0_D06f06d1.TIF	ICAM555_ROS488_VECad647__Plate_D_p00_0_D06f06d3.TIF	0	0	0	0	307	1	1536	1536	1536	1536	1536	307	eLsltq8KG21R0q8Zb2A22qKkceCONjOpHaKjbU8aFAGjbU8ahKoxlUIVVHfZAQCZIyjg	0.022888629	0.053304315	0.048582748	0.0053054895	0.00280549	0.0097776465	0.42852277	0.7154	0.44816118	0.03530225406090418	0.05519924064477285	0.06642070909341176	0.024555296	0.056109805	0.053888235	0.011444314
-1	-1	-1	-1	406.0	0.0	0.0	4.820000000000007	0.0	6.269999999999996	0.01999999999999602	0.01999999999999602	0.020000000000010232	3.799999999999983	1.0200000000000102	0.3400000000000034	0.3499999999999943	ICAM555_ROS488_VECad647__Plate_D_p00_0_D06f07d0.TIF	ICAM555_ROS488_VECad647__Plate_D_p00_0_D06f07d2.TIF	ICAM555_ROS488_VECad647__Plate_D_p00_0_D06f07d1.TIF	ICAM555_ROS488_VECad647__Plate_D_p00_0_D06f07d3.TIF	0	0	0	0	308	1	1536	1536	1536	1536	1536	308	eLsltq8KG21R0q8Zb2CWZmA+2qKkZeCONjOpHaKjbU8aFAGjbU8ahKoxlUIVVHfZAQCoAyjl	0.019249804	0.047693335	0.043277256	0.004472157	0.00280549	0.00977765	0.42852277	0.7154	0.44816118	0.03562577565511068	0.05141351123650869	0.0624889483054479	0.022888629	0.050498825	0.048582748	0.0078054904
-1	-1	-1	-1	774.0	0.0	0.0	4.739999999999995	0.0	6.719999999999999	0.01999999999998181	0.020000000000010232	0.010000000000019327	5.590000000000003	1.0	0.2400000000000091	0.3199999999999932	ICAM555_ROS488_VECad647__Plate_D_p00_0_D06f08d0.TIF	ICAM555_ROS488_VECad647__Plate_D_p00_0_D06f08d2.TIF	ICAM555_ROS488_VECad647__Plate_D_p00_0_D06f08d1.TIF	ICAM555_ROS488_VECad647__Plate_D_p00_0_D06f08d3.TIF	0	0	0	0	309	1	1536	1536	1536	1536	1536	309	eLsltq8KG21R0q8Zb2CWZmAx2qKkZeCONjOpHaKjbU8aFAGjbU8ahKoxlUIVVHfZAQC24yjq	0.023721961	0.050498825	0.055554904	0.026527451	0.00561098	0.02205529	0.42852277	0.7154	0.44816118	0.05569560329119364	0.05674067139625549	0.0860242247581482	0.050249413	0.056109805	0.07677686	0.0069721574
-1	-1	-1	-1	281.0	0.0	0.0	4.779999999999987	0.0	6.570000000000007	0.009999999999990905	0.01999999999998181	0.030000000000015348	3.3599999999999994	1.0200000000000102	0.269999999999996	0.3400000000000034	ICAM555_ROS488_VECad647__Plate_D_p00_0_D06f09d0.TIF	ICAM555_ROS488_VECad647__Plate_D_p00_0_D06f09d2.TIF	ICAM555_ROS488_VECad647__Plate_D_p00_0_D06f09d1.TIF	ICAM555_ROS488_VECad647__Plate_D_p00_0_D06f09d3.TIF	0	0	0	0	310	1	1536	1536	1536	1536	1536	310	eLsltq8KG21R0q8Zb2AGacaPtihpFrijzUxqh+ho25MGRcBo25MGoWpMpVAF1V12AMXDKO8=	0.022888629	0.050498825	0.05472157	0.0036388226	0.00280549	0.0061388277	0.42852277	0.7154	0.44816118	0.033198331793149315	0.05537856121857961	0.06812783082326253	0.024555296	0.056109805	0.060027063	0.011444314
-1	-1	-1	-1	663.0	0.0	0.0	5.349999999999994	0.0	7.109999999999985	0.01999999999999602	0.030000000000001137	0.020000000000010232	8.219999999999985	0.8799999999999955	0.2400000000000091	0.29000000000002046	ICAM555_ROS488_VECad647__Plate_D_p00_0_D06f10d0.TIF	ICAM555_ROS488_VECad647__Plate_D_p00_0_D06f10d2.TIF	ICAM555_ROS488_VECad647__Plate_D_p00_0_D06f10d1.TIF	ICAM555_ROS488_VECad647__Plate_D_p00_0_D06f10d3.TIF	0	0	0	0	311	1	1536	1536	1536	1536	1536	311	eLsltq8KG21R0q8Zb2CWZjg6WkXTwB1tZlI7REfbnjQoAkbbnjQIVWMqhSqo7rIDAE7IKMc=	0.029860785	0.050498825	0.065332554	0.016749807	0.00561098	0.021221958	0.42852277	0.7154	0.44816118	0.050135274728139244	0.054958452781041466	0.08902172247568767	0.050249413	0.053304315	0.08655451	0.011444314
-1	-1	-1	-1	492.0	0.0	0.0	4.549999999999997	0.0	6.659999999999997	0.01999999999999602	0.01999999999999602	0.010000000000005116	8.580000000000013	1.0300000000000011	0.29999999999999716	0.35999999999999943	ICAM555_ROS488_VECad647__Plate_D_p00_0_D06f11d0.TIF	ICAM555_ROS488_VECad647__Plate_D_p00_0_D06f11d2.TIF	ICAM555_ROS488_VECad647__Plate_D_p00_0_D06f11d1.TIF	ICAM555_ROS488_VECad647__Plate_D_p00_0_D06f11d3.TIF	0	0	0	0	312	1	1536	1536	1536	1536	1536	312	eLsltq8KG21R0q8Zb2CWZmg42qKkZeCONjOpHaKjbU8aFAGjbU8ahKoxlUIVVHfZAQBdqCjM	0.029027453	0.053304315	0.060027063	0.023721961	0.00561098	0.030999608	0.42852277	0.7154	0.44816118	0.05716838936010996	0.05761381487051646	0.09604721268018086	0.052749414	0.056109805	0.09102667	0.011444314
-1	-1	-1	-1	602.0	0.0	0.0	4.640000000000001	0.0	6.699999999999989	0.01999999999999602	0.020000000000010232	0.01999999999999602	8.16000000000001	0.8099999999999881	0.2300000000000182	0.30999999999997385	ICAM555_ROS488_VECad647__Plate_D_p00_0_D07f00d0.TIF	ICAM555_ROS488_VECad647__Plate_D_p00_0_D07f00d2.TIF	ICAM555_ROS488_VECad647__Plate_D_p00_0_D07f00d1.TIF	ICAM555_ROS488_VECad647__Plate_D_p00_0_D07f00d3.TIF	0	0	0	0	313	1	1536	1536	1536	1536	1536	313	eLsltq8KG21R0q8Zb2A+OlpF48AdbWZSO0RH2540KAJG2540CFVjKoUqqO6yAwBO0ijH	0.029860785	0.050498825	0.0751102	0.01758314	0.00280549	0.021221966	0.42852277	0.7154	0.44816118	0.05297813812891642	0.05325967073440552	0.09628502527872722	0.051082745	0.053304315	0.09269334	0.0078054904
-1	-1	-1	-1	994.0	0.0	0.0	4.570000000000007	0.0	6.650000000000006	0.01999999999999602	0.009999999999990905	0.020000000000010232	10.620000000000005	0.9899999999999807	0.29000000000002046	0.37999999999999545	ICAM555_ROS488_VECad647__Plate_D_p00_0_D07f01d0.TIF	ICAM555_ROS488_VECad647__Plate_D_p00_0_D07f01d2.TIF	ICAM555_ROS488_VECad647__Plate_D_p00_0_D07f01d1.TIF	ICAM555_ROS488_VECad647__Plate_D_p00_0_D07f01d3.TIF	0	0	0	0	314	1	1536	1536	1536	1536	1536	314	eLsltq8KG21R0q8Zb2CeZmA42qKkZeCONjOpHaKjbU8aFAGjbU8ahKoxlUIVVHfZAQBdsijM	0.039638434	0.047693335	0.08041569	0.011444315	0.00561098	0.016749807	0.42852277	0.7154	0.44816118	0.052658095955848694	0.05152106285095215	0.10152708490689595	0.051082745	0.050498825	0.097165495	0.012277648
-1	-1	-1	-1	490.0	0.0	0.0	4.439999999999998	0.0	6.489999999999995	0.01999999999998181	0.020000000000010232	0.020000000000010232	6.409999999999997	0.8700000000000045	0.2699999999999818	0.35000000000002274	ICAM555_ROS488_VECad647__Plate_D_p00_0_D07f02d0.TIF	ICAM555_ROS488_VECad647__Plate_D_p00_0_D07f02d2.TIF	ICAM555_ROS488_VECad647__Plate_D_p00_0_D07f02d1.TIF	ICAM555_ROS488_VECad647__Plate_D_p00_0_D07f02d3.TIF	0	0	0	0	315	1	1536	1536	1536	1536	1536	315	eLsltq8KG21R0q8Zb2CeZmA02qKkZeCONjOpHaKjbU8aFAGjbU8ahKoxlUIVVHfZAQBskijR	0.023721961	0.050498825	0.05472157	0.015916472	0.00280549	0.02205529	0.42852277	0.7154	0.44816118	0.046341399351755776	0.054211060206095375	0.08146619300047557	0.039638434	0.053304315	0.07677686	0.011444314
-1	-1	-1	-1	499.0	0.0	0.0	4.549999999999997	0.0	6.840000000000003	0.01999999999999602	0.01999999999999602	0.009999999999990905	7.819999999999979	1.0100000000000193	0.28999999999999204	0.3400000000000034	ICAM555_ROS488_VECad647__Plate_D_p00_0_D07f03d0.TIF	ICAM555_ROS488_VECad647__Plate_D_p00_0_D07f03d2.TIF	ICAM555_ROS488_VECad647__Plate_D_p00_0_D07f03d1.TIF	ICAM555_ROS488_VECad647__Plate_D_p00_0_D07f03d3.TIF	0	0	0	0	316	1	1536	1536	1536	1536	1536	316	eLsltq8KG21R0q8Zb2AOTkqjLUraBe5oM5PaITra9qRBETDa9qRBqBpTKVRBdZcdAHtyKNY=	0.024555296	0.047693335	0.055554904	0.022055294	0.00280549	0.027360786	0.42852277	0.7154	0.44816118	0.05205573638280233	0.05251753330230713	0.08882343769073486	0.04661059	0.053304315	0.08655451	0.011444314
-1	-1	-1	-1	474.0	0.0	0.0	4.460000000000008	0.0	6.659999999999997	0.020000000000010232	0.020000000000010232	0.020000000000010232	7.690000000000012	0.8399999999999892	0.23999999999999488	0.3200000000000074	ICAM555_ROS488_VECad647__Plate_D_p00_0_D07f04d0.TIF	ICAM555_ROS488_VECad647__Plate_D_p00_0_D07f04d2.TIF	ICAM555_ROS488_VECad647__Plate_D_p00_0_D07f04d1.TIF	ICAM555_ROS488_VECad647__Plate_D_p00_0_D07f04d3.TIF	0	0	0	0	317	1	1536	1536	1536	1536	1536	317	eLsltq8KG21R0q8Zb2CeZmAy2qKkZeCONjOpHaKjbU8aFAGjbU8ahKoxlUIVVHfZAQCKUijb	0.029027453	0.056109805	0.07063804	0.015916472	0.00280549	0.02819413	0.42852277	0.7154	0.44816118	0.05024459958076477	0.059881165623664856	0.10327924291292827	0.044943925	0.061720785	0.10163765	0.012277648
-1	-1	-1	-1	529.0	0.0	0.0	5.029999999999987	0.0	6.809999999999988	0.01999999999999602	0.020000000000010232	0.010000000000005116	8.050000000000011	0.8099999999999881	0.23000000000000398	0.28999999999999204	ICAM555_ROS488_VECad647__Plate_D_p00_0_D07f05d0.TIF	ICAM555_ROS488_VECad647__Plate_D_p00_0_D07f05d2.TIF	ICAM555_ROS488_VECad647__Plate_D_p00_0_D07f05d1.TIF	ICAM555_ROS488_VECad647__Plate_D_p00_0_D07f05d3.TIF	0	0	0	0	318	1	1536	1536	1536	1536	1536	318	eLsltq8KG21R0q8Zb2CeZmA62qKkZeCONjOpHaKjbU8aFAGjbU8ahKoxlUIVVHfZAQCZMijg	0.029027453	0.050498825	0.069804706	0.017583137	0.00280549	0.028194122	0.42852277	0.7154	0.44816118	0.04985144237677256	0.05455752710501353	0.10045439004898071	0.04661059	0.053304315	0.09799883	0.011444314
-1	-1	-1	-1	464.0	0.0	0.0	5.200000000000003	0.0	6.570000000000007	0.01999999999998181	0.020000000000010232	0.010000000000019327	6.179999999999978	1.0400000000000205	0.37000000000003297	0.4199999999999875	ICAM555_ROS488_VECad647__Plate_D_p00_0_D07f06d0.TIF	ICAM555_ROS488_VECad647__Plate_D_p00_0_D07f06d2.TIF	ICAM555_ROS488_VECad647__Plate_D_p00_0_D07f06d1.TIF	ICAM555_ROS488_VECad647__Plate_D_p00_0_D07f06d3.TIF	0	0	0	0	319	1	1536	1536	1536	1536	1536	319	eLsltq8KG21R0q8Zb2A+2qKkceCONjOpHaKjbU8aFAGjbU8ahKoxlUIVVHfZAQCoEijl	0.028194118	0.056109805	0.060027063	0.015083138	0.00280549	0.025694117	0.42852277	0.7154	0.44816118	0.04574634631474813	0.05848014851411184	0.08892732858657837	0.039638434	0.058915295	0.08572118	0.012277648
-1	-1	-1	-1	553.0	0.0	0.0	4.840000000000003	0.0	6.579999999999998	0.01999999999998181	0.009999999999990905	0.020000000000010232	8.72999999999999	0.9700000000000273	0.25	0.3200000000000216	ICAM555_ROS488_VECad647__Plate_D_p00_0_D07f07d0.TIF	ICAM555_ROS488_VECad647__Plate_D_p00_0_D07f07d2.TIF	ICAM555_ROS488_VECad647__Plate_D_p00_0_D07f07d1.TIF	ICAM555_ROS488_VECad647__Plate_D_p00_0_D07f07d3.TIF	0	0	0	0	320	1	1536	1536	1536	1536	1536	320	eLsltq8KG21R0q8Zb2CeZmA+2qKkZeCONjOpHaKjbU8aFAGjbU8ahKoxlUIVVHfZAQC28ijq	0.024555296	0.050498825	0.055554904	0.021221962	0.00280549	0.025694117	0.42852277	0.7154	0.44816118	0.04853269954522451	0.05359997351964315	0.08600998918215434	0.045777258	0.053304315	0.08572118	0.012277648
-1	-1	-1	-1	654.0	0.0	0.0	4.700000000000017	0.0	6.679999999999978	0.009999999999990905	0.010000000000019327	0.009999999999990905	9.27000000000001	0.9200000000000159	0.2799999999999727	0.37999999999999545	ICAM555_ROS488_VECad647__Plate_D_p00_0_D07f08d0.TIF	ICAM555_ROS488_VECad647__Plate_D_p00_0_D07f08d2.TIF	ICAM555_ROS488_VECad647__Plate_D_p00_0_D07f08d1.TIF	ICAM555_ROS488_VECad647__Plate_D_p00_0_D07f08d3.TIF	0	0	0	0	321	1	1536	1536	1536	1536	1536	321	eLsltq8KG21R0q8Zb2CeZmAx2qKkZeCONjOpHaKjbU8aFAGjbU8ahKoxlUIVVHfZAQDF0ijv	0.03349961	0.050498825	0.0751102	0.017583136	0.00280549	0.022055298	0.42852277	0.7154	0.44816118	0.053188011050224304	0.054270416498184204	0.10087545712788899	0.051082745	0.053304315	0.09799883	0.012277648
-1	-1	-1	-1	630.0	0.0	0.0	4.589999999999975	0.0	6.930000000000007	0.01999999999998181	0.009999999999990905	0.030000000000001137	8.349999999999994	0.7699999999999818	0.2400000000000091	0.3199999999999932	ICAM555_ROS488_VECad647__Plate_D_p00_0_D07f09d0.TIF	ICAM555_ROS488_VECad647__Plate_D_p00_0_D07f09d2.TIF	ICAM555_ROS488_VECad647__Plate_D_p00_0_D07f09d1.TIF	ICAM555_ROS488_VECad647__Plate_D_p00_0_D07f09d3.TIF	0	0	0	0	322	1	1536	1536	1536	1536	1536	322	eLsltq8KG21R0q8Zb2AOacaPtihpFrijzUxqh+ho25MGRcBo25MGoWpMpVAF1V12ANSyKPQ=	0.03349961	0.050498825	0.060860395	0.01591647	0.00280549	0.02288863	0.42852277	0.7154	0.44816118	0.0503447949886322	0.05489488939444224	0.09182301163673401	0.050249413	0.056109805	0.09102667	0.011444314
-1	-1	-1	-1	851.0	0.0	0.0	4.340000000000003	0.0	6.9199999999999875	0.01999999999998181	0.01999999999998181	0.030000000000001137	9.310000000000002	0.8499999999999943	0.2300000000000182	0.31999999999996476	ICAM555_ROS488_VECad647__Plate_D_p00_0_D07f10d0.TIF	ICAM555_ROS488_VECad647__Plate_D_p00_0_D07f10d2.TIF	ICAM555_ROS488_VECad647__Plate_D_p00_0_D07f10d1.TIF	ICAM555_ROS488_VECad647__Plate_D_p00_0_D07f10d3.TIF	0	0	0	0	323	1	1536	1536	1536	1536	1536	323	eLsltq8KG21R0q8Zb2CeZjg6WkXTwB1tZlI7REfbnjQoAkbbnjQIVWMqhSqo7rIDAF23KMw=	0.035166275	0.050498825	0.0751102	0.011444315	0.00561098	0.015916474	0.42852277	0.7154	0.44816118	0.04889728128910065	0.055639177560806274	0.09345706303914388	0.04661059	0.056109805	0.091860004	0.012277648
-1	-1	-1	-1	566.0	0.0	0.0	4.900000000000006	0.0	6.809999999999988	0.01999999999998181	0.009999999999990905	0.020000000000010232	8.139999999999986	0.8300000000000125	0.23999999999998067	0.3100000000000023	ICAM555_ROS488_VECad647__Plate_D_p00_0_D07f11d0.TIF	ICAM555_ROS488_VECad647__Plate_D_p00_0_D07f11d2.TIF	ICAM555_ROS488_VECad647__Plate_D_p00_0_D07f11d1.TIF	ICAM555_ROS488_VECad647__Plate_D_p00_0_D07f11d3.TIF	0	0	0	0	324	1	1536	1536	1536	1536	1536	324	eLsltq8KG21R0q8Zb2CeZmg42qKkZeCONjOpHaKjbU8aFAGjbU8ahKoxlUIVVHfZAQBslyjR	0.028194118	0.047693335	0.065332554	0.016749807	0.00561098	0.02652745	0.42852277	0.7154	0.44816118	0.049887821078300476	0.0536717822154363	0.09427918990453084	0.044943925	0.053304315	0.091860004	0.012277648
-1	-1	-1	-1	786.0	0.0	0.0	4.489999999999981	0.0	6.360000000000014	0.020000000000010232	0.01999999999998181	0.020000000000010232	9.590000000000003	0.8199999999999932	0.2600000000000193	0.3499999999999943	ICAM555_ROS488_VECad647__Plate_D_p00_0_D08f00d0.TIF	ICAM555_ROS488_VECad647__Plate_D_p00_0_D08f00d2.TIF	ICAM555_ROS488_VECad647__Plate_D_p00_0_D08f00d1.TIF	ICAM555_ROS488_VECad647__Plate_D_p00_0_D08f00d3.TIF	0	0	0	0	325	1	1536	1536	1536	1536	1536	325	eLsltq8KG21R0q8Zb2AxOlpF48AdbWZSO0RH2540KAJG2540CFVjKoUqqO6yAwBdwSjM	0.029027453	0.050498825	0.048582748	0.018416472	0.00561098	0.020388633	0.42852277	0.7154	0.44816118	0.050157591700553894	0.055896446108818054	0.07203929622968037	0.04661059	0.053304315	0.07063804	0.012277648
-1	-1	-1	-1	1121.0	0.0	0.0	4.8300000000000125	0.0	6.840000000000003	0.01999999999999602	0.01999999999999602	0.020000000000010232	10.030000000000015	0.8899999999999864	0.3199999999999932	0.35000000000002274	ICAM555_ROS488_VECad647__Plate_D_p00_0_D08f01d0.TIF	ICAM555_ROS488_VECad647__Plate_D_p00_0_D08f01d2.TIF	ICAM555_ROS488_VECad647__Plate_D_p00_0_D08f01d1.TIF	ICAM555_ROS488_VECad647__Plate_D_p00_0_D08f01d3.TIF	0	0	0	0	326	1	1536	1536	1536	1536	1536	326	eLsltq8KG21R0q8Zb2CRZmA42qKkZeCONjOpHaKjbU8aFAGjbU8ahKoxlUIVVHfZAQBsoSjR	0.044943925	0.053304315	0.069804706	0.015916474	0.00561098	0.016749807	0.42852277	0.7154	0.44816118	0.06213639676570892	0.05802048742771149	0.09127812584241231	0.057221573	0.056109805	0.08655451	0.011444314
-1	-1	-1	-1	465.0	0.0	0.0	4.420000000000002	0.0	6.680000000000021	0.01999999999998181	0.01999999999998181	0.020000000000010232	8.090000000000032	0.8599999999999852	0.23999999999998067	0.3100000000000023	ICAM555_ROS488_VECad647__Plate_D_p00_0_D08f02d0.TIF	ICAM555_ROS488_VECad647__Plate_D_p00_0_D08f02d2.TIF	ICAM555_ROS488_VECad647__Plate_D_p00_0_D08f02d1.TIF	ICAM555_ROS488_VECad647__Plate_D_p00_0_D08f02d3.TIF	0	0	0	0	327	1	1536	1536	1536	1536	1536	327	eLsltq8KG21R0q8Zb2CRZmA02qKkZeCONjOpHaKjbU8aFAGjbU8ahKoxlUIVVHfZAQB7gSjW	0.024555296	0.050498825	0.048582748	0.017583137	0.00280549	0.01955529	0.42852277	0.7154	0.44816118	0.05423856278260549	0.05529694755872091	0.07253634929656982	0.0413051	0.056109805	0.064499214	0.0078054904
-1	-1	-1	-1	382.0	0.0	0.0	4.719999999999999	0.0	6.800000000000011	0.030000000000001137	0.01999999999998181	0.01999999999998181	6.309999999999974	0.9300000000000068	0.24999999999997158	0.3200000000000216	ICAM555_ROS488_VECad647__Plate_D_p00_0_D08f03d0.TIF	ICAM555_ROS488_VECad647__Plate_D_p00_0_D08f03d2.TIF	ICAM555_ROS488_VECad647__Plate_D_p00_0_D08f03d1.TIF	ICAM555_ROS488_VECad647__Plate_D_p00_0_D08f03d3.TIF	0	0	0	0	328	1	1536	1536	1536	1536	1536	328	eLsltq8KG21R0q8Zb2ABTkqjLUraBe5oM5PaITra9qRBETDa9qRBqBpTKVRBdZcdAIphKNs=	0.023721961	0.050498825	0.04411059	0.010610981	0.00280549	0.014249802	0.42852277	0.7154	0.44816118	0.04785476624965668	0.054824242989222206	0.06870734691619873	0.03349961	0.053304315	0.053888235	0.011444314
-1	-1	-1	-1	349.0	0.0	0.0	4.7599999999999625	0.0	6.47999999999999	0.020000000000010232	0.009999999999990905	0.01999999999998181	5.140000000000015	0.9400000000000261	0.30000000000001137	0.3299999999999841	ICAM555_ROS488_VECad647__Plate_D_p00_0_D08f04d0.TIF	ICAM555_ROS488_VECad647__Plate_D_p00_0_D08f04d2.TIF	ICAM555_ROS488_VECad647__Plate_D_p00_0_D08f04d1.TIF	ICAM555_ROS488_VECad647__Plate_D_p00_0_D08f04d3.TIF	0	0	0	0	329	1	1536	1536	1536	1536	1536	329	eLsltq8KG21R0q8Zb2CRZmAy2qKkZeCONjOpHaKjbU8aFAGjbU8ahKoxlUIVVHfZAQCZQSjg	0.024555296	0.056109805	0.044943925	0.009777648	0.00280549	0.014249802	0.42852277	0.7154	0.44816118	0.04696273307005564	0.05850250025590261	0.07346300780773163	0.03349961	0.058915295	0.055554904	0.011444314
-1	-1	-1	-1	476.0	0.0	0.0	4.2599999999999625	0.0	6.439999999999998	0.020000000000010232	0.020000000000010232	0.020000000000010232	7.139999999999986	0.910000000000025	0.2400000000000091	0.29999999999998295	ICAM555_ROS488_VECad647__Plate_D_p00_0_D08f05d0.TIF	ICAM555_ROS488_VECad647__Plate_D_p00_0_D08f05d2.TIF	ICAM555_ROS488_VECad647__Plate_D_p00_0_D08f05d1.TIF	ICAM555_ROS488_VECad647__Plate_D_p00_0_D08f05d3.TIF	0	0	0	0	330	1	1536	1536	1536	1536	1536	330	eLsltq8KG21R0q8Zb2CRZmA62qKkZeCONjOpHaKjbU8aFAGjbU8ahKoxlUIVVHfZAQCoISjl	0.024555296	0.050498825	0.04411059	0.017583137	0.00280549	0.022055298	0.42852277	0.7154	0.44816118	0.0497278223435084	0.0547366738319397	0.0704661210378011	0.0413051	0.056109805	0.06616589	0.011444314
-1	-1	-1	-1	506.0	0.0	0.0	4.659999999999997	0.0	6.6299999999999955	0.020000000000010232	0.009999999999990905	0.01999999999998181	7.920000000000016	0.9699999999999989	0.2600000000000193	0.3299999999999841	ICAM555_ROS488_VECad647__Plate_D_p00_0_D08f06d0.TIF	ICAM555_ROS488_VECad647__Plate_D_p00_0_D08f06d2.TIF	ICAM555_ROS488_VECad647__Plate_D_p00_0_D08f06d1.TIF	ICAM555_ROS488_VECad647__Plate_D_p00_0_D08f06d3.TIF	0	0	0	0	331	1	1536	1536	1536	1536	1536	331	eLsltq8KG21R0q8Zb2Ax2qKkceCONjOpHaKjbU8aFAGjbU8ahKoxlUIVVHfZAQC3ASjq	0.029027453	0.056109805	0.055554904	0.016749807	0.00280549	0.02205529	0.42852277	0.7154	0.44816118	0.05136732260386149	0.05998244881629944	0.08126059671243031	0.044943925	0.058915295	0.07677686	0.013110981
-1	-1	-1	-1	736.0	0.0	0.0	5.070000000000022	0.0	6.6299999999999955	0.01999999999998181	0.020000000000010232	0.020000000000010232	9.460000000000008	1.0299999999999727	0.30000000000001137	0.38999999999998636	ICAM555_ROS488_VECad647__Plate_D_p00_0_D08f07d0.TIF	ICAM555_ROS488_VECad647__Plate_D_p00_0_D08f07d2.TIF	ICAM555_ROS488_VECad647__Plate_D_p00_0_D08f07d1.TIF	ICAM555_ROS488_VECad647__Plate_D_p00_0_D08f07d3.TIF	0	0	0	0	332	1	1536	1536	1536	1536	1536	332	eLsltq8KG21R0q8Zb2CRZmA+2qKkZeCONjOpHaKjbU8aFAGjbU8ahKoxlUIVVHfZAQDF4Sjv	0.034332942	0.050498825	0.050249413	0.021221962	0.00280549	0.01758314	0.42852277	0.7154	0.44816118	0.05717042585213979	0.054248238603274025	0.0739601602156957	0.056388237	0.053304315	0.0751102	0.012277648
-1	-1	-1	-1	778.0	0.0	0.0	4.489999999999981	0.0	7.010000000000019	0.020000000000010232	0.010000000000019327	0.020000000000010232	10.169999999999987	0.8300000000000125	0.23999999999998067	0.3199999999999932	ICAM555_ROS488_VECad647__Plate_D_p00_0_D08f08d0.TIF	ICAM555_ROS488_VECad647__Plate_D_p00_0_D08f08d2.TIF	ICAM555_ROS488_VECad647__Plate_D_p00_0_D08f08d1.TIF	ICAM555_ROS488_VECad647__Plate_D_p00_0_D08f08d3.TIF	0	0	0	0	333	1	1536	1536	1536	1536	1536	333	eLsltq8KG21R0q8Zb2CRZmAx2qKkZeCONjOpHaKjbU8aFAGjbU8ahKoxlUIVVHfZAQDUwSj0	0.039638434	0.050498825	0.055554904	0.016749807	0.00280549	0.015916474	0.42852277	0.7154	0.44816118	0.05793613692124685	0.055978586276372276	0.07563921809196472	0.056388237	0.056109805	0.0751102	0.012277648
-1	-1	-1	-1	643.0	0.0	0.0	4.850000000000023	0.0	6.680000000000007	0.01999999999998181	0.020000000000010232	0.01999999999998181	9.720000000000027	0.9999999999999716	0.27000000000001023	0.37000000000000455	ICAM555_ROS488_VECad647__Plate_D_p00_0_D08f09d0.TIF	ICAM555_ROS488_VECad647__Plate_D_p00_0_D08f09d2.TIF	ICAM555_ROS488_VECad647__Plate_D_p00_0_D08f09d1.TIF	ICAM555_ROS488_VECad647__Plate_D_p00_0_D08f09d3.TIF	0	0	0	0	334	1	1536	1536	1536	1536	1536	334	eLsltq8KG21R0q8Zb2ABacaPtihpFrijzUxqh+ho25MGRcBo25MGoWpMpVAF1V12AOOhKPk=	0.034332942	0.053304315	0.055554904	0.019249804	0.00561098	0.022055294	0.42852277	0.7154	0.44816118	0.05628678699334463	0.058299308021863304	0.08349871635437012	0.052749414	0.058915295	0.08124902	0.013110981
-1	-1	-1	-1	640.0	0.0	0.0	4.950000000000003	0.0	6.840000000000003	0.020000000000010232	0.020000000000010232	0.020000000000010232	8.629999999999995	0.789999999999992	0.25	0.3300000000000125	ICAM555_ROS488_VECad647__Plate_D_p00_0_D08f10d0.TIF	ICAM555_ROS488_VECad647__Plate_D_p00_0_D08f10d2.TIF	ICAM555_ROS488_VECad647__Plate_D_p00_0_D08f10d1.TIF	ICAM555_ROS488_VECad647__Plate_D_p00_0_D08f10d3.TIF	0	0	0	0	335	1	1536	1536	1536	1536	1536	335	eLsltq8KG21R0q8Zb2CRZjg6WkXTwB1tZlI7REfbnjQoAkbbnjQIVWMqhSqo7rIDAGymKNE=	0.03349961	0.050498825	0.060027063	0.017583136	0.00561098	0.021221966	0.42852277	0.7154	0.44816118	0.05297810832659403	0.05518839259942373	0.0851178765296936	0.051082745	0.053304315	0.08208235	0.011444314
-1	-1	-1	-1	433.0	0.0	0.0	4.599999999999966	0.0	6.72999999999999	0.01999999999998181	0.020000000000010232	0.010000000000019327	7.4599999999999795	1.0200000000000102	0.3199999999999932	0.3400000000000034	ICAM555_ROS488_VECad647__Plate_D_p00_0_D08f11d0.TIF	ICAM555_ROS488_VECad647__Plate_D_p00_0_D08f11d2.TIF	ICAM555_ROS488_VECad647__Plate_D_p00_0_D08f11d1.TIF	ICAM555_ROS488_VECad647__Plate_D_p00_0_D08f11d3.TIF	0	0	0	0	336	1	1536	1536	1536	1536	1536	336	eLsltq8KG21R0q8Zb2CRZmg42qKkZeCONjOpHaKjbU8aFAGjbU8ahKoxlUIVVHfZAQB7hijW	0.029027453	0.053304315	0.059193727	0.017583136	0.00561098	0.02205529	0.42852277	0.7154	0.44816118	0.05540101726849874	0.05754822492599487	0.08614336450894673	0.044943925	0.056109805	0.07677686	0.012277648
-1	-1	-1	-1	250.0	0.0	0.0	4.329999999999998	0.0	6.090000000000003	0.020000000000010232	0.020000000000010232	0.009999999999990905	2.4199999999999875	0.8599999999999852	0.2600000000000193	0.30999999999997385	ICAM555_ROS488_VECad647__Plate_D_p00_0_D09f00d0.TIF	ICAM555_ROS488_VECad647__Plate_D_p00_0_D09f00d2.TIF	ICAM555_ROS488_VECad647__Plate_D_p00_0_D09f00d1.TIF	ICAM555_ROS488_VECad647__Plate_D_p00_0_D09f00d3.TIF	0	0	0	0	337	1	1536	1536	1536	1536	1536	337	eLsltq8KG21R0q8Zb2A5OlpF48AdbWZSO0RH2540KAJG2540CFVjKoUqqO6yAwBssCjR	0.019249804	0.047693335	0.044943925	0.004472157	0.00280549	0.0069721565	0.42852277	0.7154	0.44816118	0.03215800474087397	0.05200172960758209	0.06500022610028584	0.022888629	0.050498825	0.050249413	0.0069721574
-1	-1	-1	-1	397.0	0.0	0.0	4.6299999999999955	0.0	6.52000000000001	0.009999999999990905	0.01999999999998181	0.020000000000010232	3.8600000000000136	0.9900000000000091	0.2599999999999909	0.3400000000000034	ICAM555_ROS488_VECad647__Plate_D_p00_0_D09f01d0.TIF	ICAM555_ROS488_VECad647__Plate_D_p00_0_D09f01d2.TIF	ICAM555_ROS488_VECad647__Plate_D_p00_0_D09f01d1.TIF	ICAM555_ROS488_VECad647__Plate_D_p00_0_D09f01d3.TIF	0	0	0	0	338	1	1536	1536	1536	1536	1536	338	eLsltq8KG21R0q8Zb2CZZmA42qKkZeCONjOpHaKjbU8aFAGjbU8ahKoxlUIVVHfZAQB7kCjW	0.022888629	0.044887844	0.05472157	0.0053054914	0.00280549	0.020388626	0.42852277	0.7154	0.44816118	0.039057657122612	0.04989259938398997	0.08189117908477783	0.024555296	0.050498825	0.07063804	0.0078054904
-1	-1	-1	-1	51.0	0.0	0.0	5.359999999999971	0.0	6.039999999999992	0.020000000000010232	0.01999999999998181	0.01999999999998181	1.4800000000000182	0.9900000000000091	0.3300000000000125	0.3499999999999943	ICAM555_ROS488_VECad647__Plate_D_p00_0_D09f02d0.TIF	ICAM555_ROS488_VECad647__Plate_D_p00_0_D09f02d2.TIF	ICAM555_ROS488_VECad647__Plate_D_p00_0_D09f02d1.TIF	ICAM555_ROS488_VECad647__Plate_D_p00_0_D09f02d3.TIF	0	0	0	0	339	1	1536	1536	1536	1536	1536	339	eLsltq8KG21R0q8Zb2CZZmA02qKkZeCONjOpHaKjbU8aFAGjbU8ahKoxlUIVVHfZAQCKcCjb	0.018416472	0.047693335	0.038805097	0.0036388244	0.00280549	0.004472159	0.42852277	0.7154	0.44816118	0.025729050238927204	0.05266673366228739	0.04698345065116882	0.022888629	0.053304315	0.043277256	0.0069721574
-1	-1	-1	-1	52.0	0.0	0.0	4.9900000000000375	0.0	6.159999999999997	0.020000000000010232	0.020000000000010232	0.020000000000010232	1.4300000000000068	1.039999999999992	0.29999999999998295	0.36000000000001364	ICAM555_ROS488_VECad647__Plate_D_p00_0_D09f03d0.TIF	ICAM555_ROS488_VECad647__Plate_D_p00_0_D09f03d2.TIF	ICAM555_ROS488_VECad647__Plate_D_p00_0_D09f03d1.TIF	ICAM555_ROS488_VECad647__Plate_D_p00_0_D09f03d3.TIF	0	0	0	0	340	1	1536	1536	1536	1536	1536	340	eLsltq8KG21R0q8Zb2AJTkqjLUraBe5oM5PaITra9qRBETDa9qRBqBpTKVRBdZcdAJlQKOA=	0.019249804	0.047693335	0.038805097	0.0036388244	0.00280549	0.004472159	0.42852277	0.7154	0.44816118	0.02604761968056361	0.05132950842380524	0.046508083740870156	0.022888629	0.050498825	0.043277256	0.0078054904
-1	-1	-1	-1	70.0	0.0	0.0	5.2900000000000205	0.0	6.1200000000000045	0.01999999999998181	0.01999999999998181	0.01999999999998181	1.3499999999999943	1.0600000000000307	0.30999999999997385	0.36000000000001364	ICAM555_ROS488_VECad647__Plate_D_p00_0_D09f04d0.TIF	ICAM555_ROS488_VECad647__Plate_D_p00_0_D09f04d2.TIF	ICAM555_ROS488_VECad647__Plate_D_p00_0_D09f04d1.TIF	ICAM555_ROS488_VECad647__Plate_D_p00_0_D09f04d3.TIF	0	0	0	0	341	1	1536	1536	1536	1536	1536	341	eLsltq8KG21R0q8Zb2CZZmAy2qKkZeCONjOpHaKjbU8aFAGjbU8ahKoxlUIVVHfZAQCoMCjl	0.023721961	0.056109805	0.053888235	0.0036388226	0.00280549	0.009777643	0.42852277	0.7154	0.44816118	0.030102749665578205	0.059371630350748696	0.06545198460419972	0.024555296	0.058915295	0.060027063	0.011444314
-1	-1	-1	-1	78.0	0.0	0.0	5.469999999999999	0.0	6.120000000000033	0.01999999999998181	0.020000000000038654	0.01999999999998181	1.490000000000009	0.960000000000008	0.2600000000000193	0.3599999999999852	ICAM555_ROS488_VECad647__Plate_D_p00_0_D09f05d0.TIF	ICAM555_ROS488_VECad647__Plate_D_p00_0_D09f05d2.TIF	ICAM555_ROS488_VECad647__Plate_D_p00_0_D09f05d1.TIF	ICAM555_ROS488_VECad647__Plate_D_p00_0_D09f05d3.TIF	0	0	0	0	342	1	1536	1536	1536	1536	1536	342	eLsltq8KG21R0q8Zb2CZZmA62qKkZeCONjOpHaKjbU8aFAGjbU8ahKoxlUIVVHfZAQC3ECjq	0.022888629	0.050498825	0.059193727	0.004472157	0.00280549	0.0061388277	0.42852277	0.7154	0.44816118	0.029071124891440075	0.05380472540855408	0.07038734356562297	0.023721961	0.053304315	0.065332554	0.011444314
-1	-1	-1	-1	124.0	0.0	0.0	5.0	0.0	6.450000000000017	0.020000000000010232	0.020000000000010232	0.020000000000010232	1.9699999999999989	1.079999999999984	0.28000000000000114	0.3499999999999943	ICAM555_ROS488_VECad647__Plate_D_p00_0_D09f06d0.TIF	ICAM555_ROS488_VECad647__Plate_D_p00_0_D09f06d2.TIF	ICAM555_ROS488_VECad647__Plate_D_p00_0_D09f06d1.TIF	ICAM555_ROS488_VECad647__Plate_D_p00_0_D09f06d3.TIF	0	0	0	0	343	1	1536	1536	1536	1536	1536	343	eLsltq8KG21R0q8Zb2A52qKkceCONjOpHaKjbU8aFAGjbU8ahKoxlUIVVHfZAQDF8Cjv	0.024555296	0.058915295	0.07594353	0.004472157	0.00280549	0.015916474	0.42852277	0.7154	0.44816118	0.03400190671284994	0.06085678438345591	0.09664968649546306	0.029027453	0.061720785	0.09102667	0.013110981
-1	-1	-1	-1	320.0	0.0	0.0	4.440000000000026	0.0	6.72999999999999	0.020000000000010232	0.030000000000001137	0.020000000000010232	3.410000000000025	0.9099999999999966	0.3100000000000023	0.3499999999999943	ICAM555_ROS488_VECad647__Plate_D_p00_0_D09f07d0.TIF	ICAM555_ROS488_VECad647__Plate_D_p00_0_D09f07d2.TIF	ICAM555_ROS488_VECad647__Plate_D_p00_0_D09f07d1.TIF	ICAM555_ROS488_VECad647__Plate_D_p00_0_D09f07d3.TIF	0	0	0	0	344	1	1536	1536	1536	1536	1536	344	eLsltq8KG21R0q8Zb2CZZmA+2qKkZeCONjOpHaKjbU8aFAGjbU8ahKoxlUIVVHfZAQDU0Cj0	0.022888629	0.047693335	0.064499214	0.004472157	0.00280549	0.00977765	0.42852277	0.7154	0.44816118	0.03570014238357544	0.0524831215540568	0.08517284194628398	0.024555296	0.050498825	0.07063804	0.0078054904
-1	-1	-1	-1	529.0	0.0	0.0	5.060000000000002	0.0	6.6200000000000045	0.01999999999998181	0.020000000000010232	0.010000000000019327	5.650000000000006	0.960000000000008	0.3400000000000034	0.3699999999999761	ICAM555_ROS488_VECad647__Plate_D_p00_0_D09f08d0.TIF	ICAM555_ROS488_VECad647__Plate_D_p00_0_D09f08d2.TIF	ICAM555_ROS488_VECad647__Plate_D_p00_0_D09f08d1.TIF	ICAM555_ROS488_VECad647__Plate_D_p00_0_D09f08d3.TIF	0	0	0	0	345	1	1536	1536	1536	1536	1536	345	eLsltq8KG21R0q8Zb2CZZmAx2qKkZeCONjOpHaKjbU8aFAGjbU8ahKoxlUIVVHfZAQDjsCj5	0.023721961	0.050498825	0.06616589	0.012277648	0.00280549	0.021221966	0.42852277	0.7154	0.44816118	0.04599429170290629	0.05506271620591482	0.09665435552597046	0.034332942	0.053304315	0.08572118	0.0078054904
-1	-1	-1	-1	173.0	0.0	0.0	4.329999999999984	0.0	6.3700000000000045	0.030000000000001137	0.01999999999998181	0.01999999999998181	2.6499999999999773	1.0299999999999727	0.29000000000002046	0.37999999999999545	ICAM555_ROS488_VECad647__Plate_D_p00_0_D09f09d0.TIF	ICAM555_ROS488_VECad647__Plate_D_p00_0_D09f09d2.TIF	ICAM555_ROS488_VECad647__Plate_D_p00_0_D09f09d1.TIF	ICAM555_ROS488_VECad647__Plate_D_p00_0_D09f09d3.TIF	0	0	0	0	346	1	1536	1536	1536	1536	1536	346	eLsltq8KG21R0q8Zb2AJacaPtihpFrijzUxqh+ho25MGRcBo25MGoWpMpVAF1V12APKQKP4=	0.022888629	0.050498825	0.065332554	0.0036388226	0.00280549	0.0069721565	0.42852277	0.7154	0.44816118	0.03408925235271454	0.05505739152431488	0.07978009680906932	0.024555296	0.056109805	0.07147137	0.011444314
-1	-1	-1	-1	131.0	0.0	0.0	4.2099999999999795	0.0	6.319999999999993	0.030000000000001137	0.030000000000001137	0.01999999999998181	2.0199999999999534	1.0100000000000193	0.30000000000001137	0.3499999999999943	ICAM555_ROS488_VECad647__Plate_D_p00_0_D09f10d0.TIF	ICAM555_ROS488_VECad647__Plate_D_p00_0_D09f10d2.TIF	ICAM555_ROS488_VECad647__Plate_D_p00_0_D09f10d1.TIF	ICAM555_ROS488_VECad647__Plate_D_p00_0_D09f10d3.TIF	0	0	0	0	347	1	1536	1536	1536	1536	1536	347	eLsltq8KG21R0q8Zb2CZZjg6WkXTwB1tZlI7REfbnjQoAkbbnjQIVWMqhSqo7rIDAHuVKNY=	0.019249804	0.047693335	0.064499214	0.004472157	0.00280549	0.006138824	0.42852277	0.7154	0.44816118	0.03084001938501994	0.05159100890159607	0.07664863765239716	0.023721961	0.050498825	0.07063804	0.0078054904
-1	-1	-1	-1	63.0	0.0	0.0	5.5	0.0	6.140000000000015	0.020000000000010232	0.020000000000010232	0.01999999999998181	1.490000000000009	1.0600000000000023	0.30000000000001137	0.3400000000000034	ICAM555_ROS488_VECad647__Plate_D_p00_0_D09f11d0.TIF	ICAM555_ROS488_VECad647__Plate_D_p00_0_D09f11d2.TIF	ICAM555_ROS488_VECad647__Plate_D_p00_0_D09f11d1.TIF	ICAM555_ROS488_VECad647__Plate_D_p00_0_D09f11d3.TIF	0	0	0	0	348	1	1536	1536	1536	1536	1536	348	eLsltq8KG21R0q8Zb2CZZmg42qKkZeCONjOpHaKjbU8aFAGjbU8ahKoxlUIVVHfZAQCKdSjb	0.019249804	0.050498825	0.04941608	0.004472157	0.00280549	0.010610975	0.42852277	0.7154	0.44816118	0.02742169549067815	0.05387734373410543	0.06496573487917583	0.023721961	0.053304315	0.060027063	0.0078054904
-1	-1	-1	-1	448.0	0.0	0.0	4.8799999999999955	0.0	6.799999999999983	0.020000000000010232	0.009999999999990905	0.01999999999998181	6.880000000000024	1.0500000000000114	0.3100000000000023	0.37000000000000455	ICAM555_ROS488_VECad647__Plate_D_p00_0_D10f00d0.TIF	ICAM555_ROS488_VECad647__Plate_D_p00_0_D10f00d2.TIF	ICAM555_ROS488_VECad647__Plate_D_p00_0_D10f00d1.TIF	ICAM555_ROS488_VECad647__Plate_D_p00_0_D10f00d3.TIF	0	0	0	0	349	1	1536	1536	1536	1536	1536	349	eLsltq8KG21R0rEZbzA6WkXjwB1tZlI7REfbnjQoAkbbnjQIVWMqhSqo7rIDAPUuKKk=	0.023721961	0.047693335	0.04411059	0.0131109785	0.00280549	0.021221966	0.42852277	0.7154	0.44816118	0.04629222551981608	0.050379931926727295	0.07240167756875356	0.035999607	0.050498825	0.064499214	0.012277648
-1	-1	-1	-1	483.0	0.0	0.0	4.5	0.0	7.6699999999999875	0.030000000000001137	0.020000000000010232	0.020000000000010232	7.4599999999999795	0.8199999999999932	0.2300000000000182	0.30999999999997385	ICAM555_ROS488_VECad647__Plate_D_p00_0_D10f01d0.TIF	ICAM555_ROS488_VECad647__Plate_D_p00_0_D10f01d2.TIF	ICAM555_ROS488_VECad647__Plate_D_p00_0_D10f01d1.TIF	ICAM555_ROS488_VECad647__Plate_D_p00_0_D10f01d3.TIF	0	0	0	0	350	1	1536	1536	1536	1536	1536	350	eLsltq8KG21R0rEZb5BmYDjaoqRl4I42M6kdoqNtTxoUAaNtTxqEqjGVQhVUd9kBAAQdKK4=	0.024555296	0.050498825	0.050249413	0.0131109785	0.00280549	0.02205529	0.42852277	0.7154	0.44816118	0.04551952580610911	0.054035122195879616	0.08016534646352132	0.035999607	0.053304315	0.07063804	0.011444314
-1	-1	-1	-1	324.0	0.0	0.0	4.460000000000036	0.0	6.349999999999994	0.009999999999990905	0.01999999999998181	0.020000000000010232	4.610000000000014	1.0800000000000125	0.3400000000000034	0.4099999999999966	ICAM555_ROS488_VECad647__Plate_D_p00_0_D10f02d0.TIF	ICAM555_ROS488_VECad647__Plate_D_p00_0_D10f02d2.TIF	ICAM555_ROS488_VECad647__Plate_D_p00_0_D10f02d1.TIF	ICAM555_ROS488_VECad647__Plate_D_p00_0_D10f02d3.TIF	0	0	0	0	351	1	1536	1536	1536	1536	1536	351	eLsltq8KG21R0rEZb5BmYDTaoqRl4I42M6kdoqNtTxoUAaNtTxqEqjGVQhVUd9kBABL9KLM=	0.022888629	0.050498825	0.050249413	0.0069721565	0.00280549	0.015083138	0.42852277	0.7154	0.44816118	0.03847701847553253	0.05460152526696523	0.07939597964286804	0.028194118	0.053304315	0.060027063	0.0078054904
-1	-1	-1	-1	330.0	0.0	0.0	4.9599999999999795	0.0	6.260000000000019	0.020000000000010232	0.020000000000010232	0.020000000000010232	4.899999999999977	1.0100000000000193	0.30999999999997385	0.36000000000001364	ICAM555_ROS488_VECad647__Plate_D_p00_0_D10f03d0.TIF	ICAM555_ROS488_VECad647__Plate_D_p00_0_D10f03d2.TIF	ICAM555_ROS488_VECad647__Plate_D_p00_0_D10f03d1.TIF	ICAM555_ROS488_VECad647__Plate_D_p00_0_D10f03d3.TIF	0	0	0	0	352	1	1536	1536	1536	1536	1536	352	eLsltq8KG21R0rEZbwBOSqMtStoF7mgzk9ohOtr2pEERMNr2pEGoGlMpVEF1lx0AId0ouA==	0.022888629	0.047693335	0.04411059	0.007805489	0.00280549	0.014249802	0.42852277	0.7154	0.44816118	0.0373137096563975	0.051733195781707764	0.06946762402852376	0.028194118	0.050498825	0.053888235	0.0078054904
-1	-1	-1	-1	306.0	0.0	0.0	4.360000000000014	0.0	6.430000000000007	0.030000000000001137	0.030000000000001137	0.01999999999998181	5.050000000000011	1.0600000000000023	0.30000000000001137	0.3499999999999943	ICAM555_ROS488_VECad647__Plate_D_p00_0_D10f04d0.TIF	ICAM555_ROS488_VECad647__Plate_D_p00_0_D10f04d2.TIF	ICAM555_ROS488_VECad647__Plate_D_p00_0_D10f04d1.TIF	ICAM555_ROS488_VECad647__Plate_D_p00_0_D10f04d3.TIF	0	0	0	0	353	1	1536	1536	1536	1536	1536	353	eLsltq8KG21R0rEZb5BmYDLaoqRl4I42M6kdoqNtTxoUAaNtTxqEqjGVQhVUd9kBADC9KL0=	0.023721961	0.056109805	0.04411059	0.0053054895	0.00280549	0.010610979	0.42852277	0.7154	0.44816118	0.038058643539746605	0.060174693663915	0.06798545022805531	0.028194118	0.061720785	0.050249413	0.011444314
-1	-1	-1	-1	424.0	0.0	0.0	4.680000000000007	0.0	6.849999999999994	0.009999999999990905	0.009999999999990905	0.030000000000001137	6.22999999999999	1.0699999999999932	0.3100000000000023	0.37999999999999545	ICAM555_ROS488_VECad647__Plate_D_p00_0_D10f05d0.TIF	ICAM555_ROS488_VECad647__Plate_D_p00_0_D10f05d2.TIF	ICAM555_ROS488_VECad647__Plate_D_p00_0_D10f05d1.TIF	ICAM555_ROS488_VECad647__Plate_D_p00_0_D10f05d3.TIF	0	0	0	0	354	1	1536	1536	1536	1536	1536	354	eLsltq8KG21R0rEZb5BmYDraoqRl4I42M6kdoqNtTxoUAaNtTxqEqjGVQhVUd9kBAD+dKMI=	0.024555296	0.050498825	0.04411059	0.012277646	0.00280549	0.021221958	0.42852277	0.7154	0.44816118	0.044529338677724205	0.05587119857470194	0.07118451098601024	0.035166275	0.056109805	0.064499214	0.011444314
-1	-1	-1	-1	362.0	0.0	0.0	5.009999999999991	0.0	6.810000000000002	0.020000000000010232	0.01999999999998181	0.009999999999990905	6.530000000000001	0.9000000000000057	0.25	0.3100000000000307	ICAM555_ROS488_VECad647__Plate_D_p00_0_D10f06d0.TIF	ICAM555_ROS488_VECad647__Plate_D_p00_0_D10f06d2.TIF	ICAM555_ROS488_VECad647__Plate_D_p00_0_D10f06d1.TIF	ICAM555_ROS488_VECad647__Plate_D_p00_0_D10f06d3.TIF	0	0	0	0	355	1	1536	1536	1536	1536	1536	355	eLsltq8KG21R0rEZbzDaoqRx4I42M6kdoqNtTxoUAaNtTxqEqjGVQhVUd9kBAE59KMc=	0.028194118	0.056109805	0.06616589	0.0097776465	0.00280549	0.020388626	0.42852277	0.7154	0.44816118	0.043543671568234764	0.06019928057988485	0.09517263372739156	0.034332942	0.058915295	0.08124902	0.013110981
-1	-1	-1	-1	425.0	0.0	0.0	4.529999999999987	0.0	6.710000000000036	0.01999999999998181	0.020000000000010232	0.01999999999998181	6.860000000000014	0.9499999999999886	0.27000000000001023	0.3199999999999932	ICAM555_ROS488_VECad647__Plate_D_p00_0_D10f07d0.TIF	ICAM555_ROS488_VECad647__Plate_D_p00_0_D10f07d2.TIF	ICAM555_ROS488_VECad647__Plate_D_p00_0_D10f07d1.TIF	ICAM555_ROS488_VECad647__Plate_D_p00_0_D10f07d3.TIF	0	0	0	0	356	1	1536	1536	1536	1536	1536	356	eLsltq8KG21R0rEZb5BmYD7aoqRl4I42M6kdoqNtTxoUAaNtTxqEqjGVQhVUd9kBAF1dKMw=	0.024555296	0.050498825	0.06616589	0.011444315	0.00280549	0.022055298	0.42852277	0.7154	0.44816118	0.04684022565682729	0.05534688134988149	0.09742611646652222	0.035166275	0.056109805	0.08655451	0.012277648
-1	-1	-1	-1	597.0	0.0	0.0	4.809999999999988	0.0	6.919999999999959	0.01999999999998181	0.020000000000010232	0.01999999999998181	9.670000000000016	0.9000000000000057	0.24999999999997158	0.30999999999997385	ICAM555_ROS488_VECad647__Plate_D_p00_0_D10f08d0.TIF	ICAM555_ROS488_VECad647__Plate_D_p00_0_D10f08d2.TIF	ICAM555_ROS488_VECad647__Plate_D_p00_0_D10f08d1.TIF	ICAM555_ROS488_VECad647__Plate_D_p00_0_D10f08d3.TIF	0	0	0	0	357	1	1536	1536	1536	1536	1536	357	eLsltq8KG21R0rEZb5BmYDHaoqRl4I42M6kdoqNtTxoUAaNtTxqEqjGVQhVUd9kBAGw9KNE=	0.029027453	0.050498825	0.059193727	0.018416472	0.00280549	0.025694117	0.42852277	0.7154	0.44816118	0.050966898600260414	0.055262853701909385	0.08923019965489705	0.04661059	0.056109805	0.08655451	0.011444314
-1	-1	-1	-1	483.0	0.0	0.0	5.260000000000019	0.0	6.699999999999989	0.030000000000001137	0.020000000000010232	0.020000000000010232	9.25	0.9300000000000068	0.28000000000000114	0.3499999999999943	ICAM555_ROS488_VECad647__Plate_D_p00_0_D10f09d0.TIF	ICAM555_ROS488_VECad647__Plate_D_p00_0_D10f09d2.TIF	ICAM555_ROS488_VECad647__Plate_D_p00_0_D10f09d1.TIF	ICAM555_ROS488_VECad647__Plate_D_p00_0_D10f09d3.TIF	0	0	0	0	358	1	1536	1536	1536	1536	1536	358	eLsltq8KG21R0rEZbwBpxo+2KGkWuKPNTGqH6GjbkwZFwGjbkwahakylUAXVXXYAex0o1g==	0.028194118	0.053304315	0.065332554	0.016749807	0.00561098	0.024860784	0.42852277	0.7154	0.44816118	0.0472838431596756	0.057296574115753174	0.09291857481002808	0.044943925	0.056109805	0.087387845	0.011444314
-1	-1	-1	-1	434.0	0.0	0.0	4.469999999999999	0.0	6.539999999999992	0.020000000000010232	0.020000000000010232	0.009999999999990905	6.02000000000001	1.0699999999999932	0.30999999999997385	0.4000000000000341	ICAM555_ROS488_VECad647__Plate_D_p00_0_D10f10d0.TIF	ICAM555_ROS488_VECad647__Plate_D_p00_0_D10f10d2.TIF	ICAM555_ROS488_VECad647__Plate_D_p00_0_D10f10d1.TIF	ICAM555_ROS488_VECad647__Plate_D_p00_0_D10f10d3.TIF	0	0	0	0	359	1	1536	1536	1536	1536	1536	359	eLsltq8KG21R0rEZb5BmODpaRdPAHW1mUjtER9ueNCgCRtueNAhVYyqFKqjusgMABCIorg==	0.023721961	0.050498825	0.05472157	0.011444313	0.00280549	0.021221958	0.42852277	0.7154	0.44816118	0.04300089677174886	0.05438422660032908	0.08623387416203816	0.034332942	0.053304315	0.07147137	0.011444314
-1	-1	-1	-1	400.0	0.0	0.0	4.619999999999976	0.0	6.900000000000006	0.030000000000001137	0.020000000000010232	0.030000000000001137	6.360000000000014	0.8899999999999864	0.2600000000000193	0.3200000000000216	ICAM555_ROS488_VECad647__Plate_D_p00_0_D10f11d0.TIF	ICAM555_ROS488_VECad647__Plate_D_p00_0_D10f11d2.TIF	ICAM555_ROS488_VECad647__Plate_D_p00_0_D10f11d1.TIF	ICAM555_ROS488_VECad647__Plate_D_p00_0_D10f11d3.TIF	0	0	0	0	360	1	1536	1536	1536	1536	1536	360	eLsltq8KG21R0rEZb5BmaDjaoqRl4I42M6kdoqNtTxoUAaNtTxqEqjGVQhVUd9kBABMCKLM=	0.024555296	0.053304315	0.059193727	0.010610981	0.00561098	0.016749803	0.42852277	0.7154	0.44816118	0.04409153759479523	0.057735756039619446	0.09047955274581909	0.03349961	0.058915295	0.07063804	0.011444314
-1	-1	-1	-1	830.0	0.0	0.0	4.909999999999968	0.0	6.550000000000011	0.010000000000047748	0.01999999999998181	0.020000000000010232	10.699999999999989	0.8799999999999955	0.2599999999999909	0.28999999999999204	ICAM555_ROS488_VECad647__Plate_D_p00_0_D11f00d0.TIF	ICAM555_ROS488_VECad647__Plate_D_p00_0_D11f00d2.TIF	ICAM555_ROS488_VECad647__Plate_D_p00_0_D11f00d1.TIF	ICAM555_ROS488_VECad647__Plate_D_p00_0_D11f00d3.TIF	0	0	0	0	361	1	1536	1536	1536	1536	1536	361	eLsltq8KG21R0rcZPzpaRdPAHW1mUjtER9ueNCgCRtueNAhVYyqFKqjusgMABCworg==	0.019249804	0.050498825	0.087387845	0.0036388244	0.00280549	0.019555293	0.42852277	0.7154	0.44816118	0.0230877548456192	0.054745217164357506	0.11177128553390503	0.022888629	0.056109805	0.10694314	0.0078054904
-1	-1	-1	-1	842.0	0.0	0.0	4.47999999999999	0.0	6.859999999999985	0.020000000000010232	0.020000000000010232	0.020000000000010232	11.02000000000001	0.8400000000000034	0.23999999999998067	0.3200000000000216	ICAM555_ROS488_VECad647__Plate_D_p00_0_D11f01d0.TIF	ICAM555_ROS488_VECad647__Plate_D_p00_0_D11f01d2.TIF	ICAM555_ROS488_VECad647__Plate_D_p00_0_D11f01d1.TIF	ICAM555_ROS488_VECad647__Plate_D_p00_0_D11f01d3.TIF	0	0	0	0	362	1	1536	1536	1536	1536	1536	362	eLsltq8KG21R0rcZbzjaoqRl4I42M6kdoqNtTxoUAaNtTxqEqjGVQhVUd9kBABMMKLM=	0.019249804	0.050498825	0.09102667	0.0036388244	0.00280549	0.016749807	0.42852277	0.7154	0.44816118	0.023459201057751972	0.053243825833002724	0.11221452554066975	0.022888629	0.053304315	0.10694314	0.0069721574
-1	-1	-1	-1	846.0	0.0	0.0	4.5	0.0	6.389999999999986	0.020000000000010232	0.020000000000010232	0.009999999999990905	10.949999999999989	0.8600000000000136	0.24999999999997158	0.3200000000000216	ICAM555_ROS488_VECad647__Plate_D_p00_0_D11f02d0.TIF	ICAM555_ROS488_VECad647__Plate_D_p00_0_D11f02d2.TIF	ICAM555_ROS488_VECad647__Plate_D_p00_0_D11f02d1.TIF	ICAM555_ROS488_VECad647__Plate_D_p00_0_D11f02d3.TIF	0	0	0	0	363	1	1536	1536	1536	1536	1536	363	eLsltq8KG21R0rcZbzTaoqRl4I42M6kdoqNtTxoUAaNtTxqEqjGVQhVUd9kBACHsKLg=	0.019249804	0.053304315	0.097165495	0.004472157	0.00280549	0.019555293	0.42852277	0.7154	0.44816118	0.02392078439394633	0.05594758689403534	0.12125818928082784	0.023721961	0.056109805	0.1139153	0.0069721574
-1	-1	-1	-1	809.0	0.0	0.0	4.759999999999991	0.0	6.960000000000036	0.030000000000001137	0.030000000000001137	0.01999999999998181	10.02000000000001	0.8499999999999943	0.25	0.31999999999996476	ICAM555_ROS488_VECad647__Plate_D_p00_0_D11f03d0.TIF	ICAM555_ROS488_VECad647__Plate_D_p00_0_D11f03d2.TIF	ICAM555_ROS488_VECad647__Plate_D_p00_0_D11f03d1.TIF	ICAM555_ROS488_VECad647__Plate_D_p00_0_D11f03d3.TIF	0	0	0	0	364	1	1536	1536	1536	1536	1536	364	eLsltq8KG21R0rcZbzzaoqRl4I42M6kdoqNtTxoUAaNtTxqEqjGVQhVUd9kBADDMKL0=	0.019249804	0.053304315	0.087387845	0.004472157	0.00280549	0.020388626	0.42852277	0.7154	0.44816118	0.023719596366087597	0.05672223369280497	0.11206288139025371	0.023721961	0.056109805	0.10694314	0.0069721574
-1	-1	-1	-1	655.0	0.0	0.0	4.590000000000003	0.0	6.420000000000016	0.009999999999990905	0.01999999999998181	0.020000000000010232	10.610000000000014	0.9899999999999807	0.2400000000000091	0.3300000000000125	ICAM555_ROS488_VECad647__Plate_D_p00_0_D11f04d0.TIF	ICAM555_ROS488_VECad647__Plate_D_p00_0_D11f04d2.TIF	ICAM555_ROS488_VECad647__Plate_D_p00_0_D11f04d1.TIF	ICAM555_ROS488_VECad647__Plate_D_p00_0_D11f04d3.TIF	0	0	0	0	365	1	1536	1536	1536	1536	1536	365	eLsltq8KG21R0rcZbzLaoqRl4I42M6kdoqNtTxoUAaNtTxqEqjGVQhVUd9kBAD+sKMI=	0.022888629	0.058915295	0.07677686	0.0008333344	0.00280549	0.0195553	0.42852277	0.7154	0.44816118	0.025158720711867016	0.061824907859166466	0.09949854016304016	0.023721961	0.061720785	0.09633216	0.0078054904
-1	-1	-1	-1	755.0	0.0	0.0	4.689999999999998	0.0	6.260000000000019	0.020000000000010232	0.030000000000001137	0.01999999999998181	10.729999999999961	0.8199999999999932	0.2600000000000193	0.29999999999998295	ICAM555_ROS488_VECad647__Plate_D_p00_0_D11f05d0.TIF	ICAM555_ROS488_VECad647__Plate_D_p00_0_D11f05d2.TIF	ICAM555_ROS488_VECad647__Plate_D_p00_0_D11f05d1.TIF	ICAM555_ROS488_VECad647__Plate_D_p00_0_D11f05d3.TIF	0	0	0	0	366	1	1536	1536	1536	1536	1536	366	eLsltq8KG21R0rcZbzraoqRl4I42M6kdoqNtTxoUAaNtTxqEqjGVQhVUd9kBAE6MKMc=	0.019249804	0.053304315	0.09102667	0.004472157	0.00280549	0.015916474	0.42852277	0.7154	0.44816118	0.024094576636950176	0.057261884212493896	0.10938773552576701	0.023721961	0.058915295	0.10330432	0.0078054904
-1	-1	-1	-1	641.0	0.0	0.0	4.590000000000003	0.0	6.4199999999999875	0.020000000000010232	0.020000000000010232	0.020000000000010232	9.970000000000027	0.9900000000000091	0.28000000000000114	0.3299999999999841	ICAM555_ROS488_VECad647__Plate_D_p00_0_D11f06d0.TIF	ICAM555_ROS488_VECad647__Plate_D_p00_0_D11f06d2.TIF	ICAM555_ROS488_VECad647__Plate_D_p00_0_D11f06d1.TIF	ICAM555_ROS488_VECad647__Plate_D_p00_0_D11f06d3.TIF	0	0	0	0	367	1	1536	1536	1536	1536	1536	367	eLsltq8KG21R0rcZP9qipGngjjYzqR2io21PGhQBo21PGoSqMZVCFVR32QEAXWwozA==	0.023721961	0.058915295	0.091860004	0.0016666669	0.00280549	0.016749807	0.42852277	0.7154	0.44816118	0.025962186356385548	0.06098834673563639	0.11317306756973267	0.024555296	0.061720785	0.10777647	0.012277648
-1	-1	-1	-1	836.0	0.0	0.0	4.879999999999967	0.0	6.140000000000015	0.01999999999998181	0.01999999999998181	0.010000000000019327	12.76000000000002	1.039999999999992	0.36000000000001364	0.38999999999998636	ICAM555_ROS488_VECad647__Plate_D_p00_0_D11f07d0.TIF	ICAM555_ROS488_VECad647__Plate_D_p00_0_D11f07d2.TIF	ICAM555_ROS488_VECad647__Plate_D_p00_0_D11f07d1.TIF	ICAM555_ROS488_VECad647__Plate_D_p00_0_D11f07d3.TIF	0	0	0	0	368	1	1536	1536	1536	1536	1536	368	eLsltq8KG21R0rcZbz7aoqRl4I42M6kdoqNtTxoUAaNtTxqEqjGVQhVUd9kBAGxMKNE=	0.022888629	0.053304315	0.10777647	0.0008333344	0.00280549	0.016749807	0.42852277	0.7154	0.44816118	0.024709254503250122	0.05577181279659271	0.1278491715590159	0.023721961	0.056109805	0.123692945	0.0078054904
-1	-1	-1	-1	872.0	0.0	0.0	5.199999999999989	0.0	6.730000000000018	0.020000000000010232	0.020000000000010232	0.020000000000010232	10.01000000000002	0.7799999999999727	0.2400000000000091	0.339999999999975	ICAM555_ROS488_VECad647__Plate_D_p00_0_D11f08d0.TIF	ICAM555_ROS488_VECad647__Plate_D_p00_0_D11f08d2.TIF	ICAM555_ROS488_VECad647__Plate_D_p00_0_D11f08d1.TIF	ICAM555_ROS488_VECad647__Plate_D_p00_0_D11f08d3.TIF	0	0	0	0	369	1	1536	1536	1536	1536	1536	369	eLsltq8KG21R0rcZbzHaoqRl4I42M6kdoqNtTxoUAaNtTxqEqjGVQhVUd9kBAHssKNY=	0.022888629	0.053304315	0.10694314	0.0008333344	0.00280549	0.015916467	0.42852277	0.7154	0.44816118	0.02428010602792104	0.05553916096687317	0.12613905469576517	0.023721961	0.056109805	0.119220786	0.0078054904
-1	-1	-1	-1	864.0	0.0	0.0	4.509999999999991	0.0	6.179999999999978	0.020000000000010232	0.030000000000001137	0.010000000000019327	10.26000000000002	0.8099999999999739	0.25	0.28999999999999204	ICAM555_ROS488_VECad647__Plate_D_p00_0_D11f09d0.TIF	ICAM555_ROS488_VECad647__Plate_D_p00_0_D11f09d2.TIF	ICAM555_ROS488_VECad647__Plate_D_p00_0_D11f09d1.TIF	ICAM555_ROS488_VECad647__Plate_D_p00_0_D11f09d3.TIF	0	0	0	0	370	1	1536	1536	1536	1536	1536	370	eLsltq8KG21R0r8ZP9qipFngjjYzqR2io21PGhQBo21PGoSqMZVCFVR32QEAigwo2w==	0.022888629	0.053304315	0.09633216	0.004472157	0.00280549	0.0167498	0.42852277	0.7154	0.44816118	0.025110391279061634	0.05756741762161255	0.11816650629043579	0.023721961	0.058915295	0.11224863	0.011444314
-1	-1	-1	-1	835.0	0.0	0.0	4.650000000000034	0.0	6.509999999999991	0.020000000000010232	0.029999999999972715	0.020000000000010232	10.380000000000024	0.8599999999999852	0.2600000000000193	0.30000000000001137	ICAM555_ROS488_VECad647__Plate_D_p00_0_D11f10d0.TIF	ICAM555_ROS488_VECad647__Plate_D_p00_0_D11f10d2.TIF	ICAM555_ROS488_VECad647__Plate_D_p00_0_D11f10d1.TIF	ICAM555_ROS488_VECad647__Plate_D_p00_0_D11f10d3.TIF	0	0	0	0	371	1	1536	1536	1536	1536	1536	371	eLsltq8KG21R0rUZbzg6WkXTwB1tZlI7REfbnjQoAkbbnjQIVWMqhSqo7rIDABMRKLM=	0.019249804	0.047693335	0.09633216	0.0036388244	0.00280549	0.017583147	0.42852277	0.7154	0.44816118	0.023059840003649395	0.051695317029953	0.1156456470489502	0.022888629	0.053304315	0.11224863	0.0069721574
-1	-1	-1	-1	771.0	0.0	0.0	4.72999999999999	0.0	6.340000000000003	0.020000000000010232	0.020000000000010232	0.01999999999998181	12.269999999999982	0.9599999999999795	0.28000000000000114	0.3400000000000034	ICAM555_ROS488_VECad647__Plate_D_p00_0_D11f11d0.TIF	ICAM555_ROS488_VECad647__Plate_D_p00_0_D11f11d2.TIF	ICAM555_ROS488_VECad647__Plate_D_p00_0_D11f11d1.TIF	ICAM555_ROS488_VECad647__Plate_D_p00_0_D11f11d3.TIF	0	0	0	0	372	1	1536	1536	1536	1536	1536	372	eLsltq8KG21R0rUZb2g42qKkZeCONjOpHaKjbU8aFAGjbU8ahKoxlUIVVHfZAQAh8Si4	0.022888629	0.053304315	0.09799883	0.004472157	0.00280549	0.020388626	0.42852277	0.7154	0.44816118	0.025089348355929058	0.05849915246168772	0.12429729104042053	0.023721961	0.058915295	0.11755412	0.0078054904
-1	-1	-1	-1	576.0	0.0	0.0	4.569999999999993	0.0	6.340000000000003	0.020000000000010232	0.020000000000010232	0.020000000000010232	5.320000000000022	0.9999999999999716	0.35000000000002274	0.4099999999999966	ICAM555_ROS488_VECad647__Plate_D_p00_0_E02f00d0.TIF	ICAM555_ROS488_VECad647__Plate_D_p00_0_E02f00d2.TIF	ICAM555_ROS488_VECad647__Plate_D_p00_0_E02f00d1.TIF	ICAM555_ROS488_VECad647__Plate_D_p00_0_E02f00d3.TIF	0	0	0	0	373	1	1536	1536	1536	1536	1536	373	eLsltq8KG21R0q3icR0draJ54I42M6kdoqNtTxoUAaNtTxqEqjGVQhVUd9kBABMgKLM=	0.023721961	0.050498825	0.087387845	0.0053054895	0.00561098	0.02569411	0.42852277	0.7154	0.44816118	0.0317242294549942	0.05661920706431071	0.12233810623486836	0.028194118	0.056109805	0.11308197	0.011444314
-1	-1	-1	-1	1091.0	0.0	0.0	4.639999999999986	0.0	7.010000000000019	0.030000000000001137	0.020000000000010232	0.020000000000010232	8.339999999999975	0.9200000000000159	0.2600000000000193	0.3699999999999761	ICAM555_ROS488_VECad647__Plate_D_p00_0_E02f01d0.TIF	ICAM555_ROS488_VECad647__Plate_D_p00_0_E02f01d2.TIF	ICAM555_ROS488_VECad647__Plate_D_p00_0_E02f01d1.TIF	ICAM555_ROS488_VECad647__Plate_D_p00_0_E02f01d3.TIF	0	0	0	0	374	1	1536	1536	1536	1536	1536	374	eLsltq8KG21R0q3iASclw9EWJS0Dd7SZSe0QHW170qAIGG170iBUjakUqqC6yw4AIgAouA==	0.029027453	0.053304315	0.10330432	0.011444315	0.00561098	0.024860777	0.42852277	0.7154	0.44816118	0.0472626139720281	0.062123542030652366	0.13586302598317465	0.039638434	0.058915295	0.1281651	0.0078054904
-1	-1	-1	-1	345.0	0.0	0.0	4.659999999999997	0.0	6.38000000000001	0.020000000000010232	0.030000000000001137	0.01999999999998181	5.060000000000002	1.2600000000000193	0.3599999999999852	0.4199999999999875	ICAM555_ROS488_VECad647__Plate_D_p00_0_E02f02d0.TIF	ICAM555_ROS488_VECad647__Plate_D_p00_0_E02f02d2.TIF	ICAM555_ROS488_VECad647__Plate_D_p00_0_E02f02d1.TIF	ICAM555_ROS488_VECad647__Plate_D_p00_0_E02f02d3.TIF	0	0	0	0	375	1	1536	1536	1536	1536	1536	375	eLsltq8KG21R0q3iASclo9EWJS0Dd7SZSe0QHW170qAIGG170iBUjakUqqC6yw4AMOAovQ==	0.022888629	0.047693335	0.08655451	0.0008333344	0.00280549	0.015083142	0.42852277	0.7154	0.44816118	0.025987915694713593	0.053067222237586975	0.11136450370152791	0.023721961	0.053304315	0.097165495	0.011444314
-1	-1	-1	-1	218.0	0.0	0.0	4.789999999999992	0.0	6.409999999999968	0.020000000000010232	0.020000000000010232	0.020000000000010232	2.519999999999982	0.9699999999999989	0.2699999999999818	0.34000000000003183	ICAM555_ROS488_VECad647__Plate_D_p00_0_E02f03d0.TIF	ICAM555_ROS488_VECad647__Plate_D_p00_0_E02f03d2.TIF	ICAM555_ROS488_VECad647__Plate_D_p00_0_E02f03d1.TIF	ICAM555_ROS488_VECad647__Plate_D_p00_0_E02f03d3.TIF	0	0	0	0	376	1	1536	1536	1536	1536	1536	376	eLsltq8KG21R0q3igSWl0RYl7QJ3tJlJ7RAdbXvSoAgYbXvSIFSNqRSqoLrLDgA/wCjC	0.022888629	0.050498825	0.09269334	0.0008333344	0.00280549	0.011444308	0.42852277	0.7154	0.44816118	0.024972471098105114	0.054917752742767334	0.11473655700683594	0.023721961	0.053304315	0.10247098	0.011444314
-1	-1	-1	-1	181.0	0.0	0.0	4.759999999999977	0.0	6.639999999999986	0.030000000000001137	0.030000000000001137	0.01999999999998181	2.6599999999999966	0.9900000000000091	0.29999999999998295	0.36000000000004206	ICAM555_ROS488_VECad647__Plate_D_p00_0_E02f04d0.TIF	ICAM555_ROS488_VECad647__Plate_D_p00_0_E02f04d2.TIF	ICAM555_ROS488_VECad647__Plate_D_p00_0_E02f04d1.TIF	ICAM555_ROS488_VECad647__Plate_D_p00_0_E02f04d3.TIF	0	0	0	0	377	1	1536	1536	1536	1536	1536	377	eLsltq8KG21R0q3iASclk9EWJS0Dd7SZSe0QHW170qAIGG170iBUjakUqqC6yw4ATqAoxw==	0.024555296	0.056109805	0.09799883	0.0036388226	0.00280549	0.01227764	0.42852277	0.7154	0.44816118	0.027403602997461956	0.05964631338914236	0.12127682566642761	0.028194118	0.058915295	0.1086098	0.011444314
-1	-1	-1	-1	261.0	0.0	0.0	4.549999999999983	0.0	6.310000000000002	0.01999999999998181	0.030000000000001137	0.020000000000010232	3.4000000000000057	1.0	0.28000000000002956	0.38999999999998636	ICAM555_ROS488_VECad647__Plate_D_p00_0_E02f05d0.TIF	ICAM555_ROS488_VECad647__Plate_D_p00_0_E02f05d2.TIF	ICAM555_ROS488_VECad647__Plate_D_p00_0_E02f05d1.TIF	ICAM555_ROS488_VECad647__Plate_D_p00_0_E02f05d3.TIF	0	0	0	0	378	1	1536	1536	1536	1536	1536	378	eLsltq8KG21R0q3iAScl09EWJS0Dd7SZSe0QHW170qAIGG170iBUjakUqqC6yw4AXYAozA==	0.023721961	0.053304315	0.09799883	0.0016666669	0.00280549	0.015916467	0.42852277	0.7154	0.44816118	0.026385322213172913	0.05598478019237518	0.12534417708714804	0.024555296	0.056109805	0.11224863	0.013110981
-1	-1	-1	-1	232.0	0.0	0.0	4.579999999999984	0.0	6.3700000000000045	0.020000000000010232	0.020000000000010232	0.020000000000010232	3.3200000000000216	1.0599999999999739	0.34000000000003183	0.37999999999999545	ICAM555_ROS488_VECad647__Plate_D_p00_0_E02f06d0.TIF	ICAM555_ROS488_VECad647__Plate_D_p00_0_E02f06d2.TIF	ICAM555_ROS488_VECad647__Plate_D_p00_0_E02f06d1.TIF	ICAM555_ROS488_VECad647__Plate_D_p00_0_E02f06d3.TIF	0	0	0	0	379	1	1536	1536	1536	1536	1536	379	eLsltq8KG21R0q3iASel0RYlTQN3tJlJ7RAdbXvSoAgYbXvSIFSNqRSqoLrLDgBsYCjR	0.028194118	0.058915295	0.10247098	0.004472157	0.0028054938	0.020388626	0.42852277	0.7154	0.44816118	0.030395619571208954	0.0637172559897105	0.1325495441754659	0.029027453	0.064526275	0.11838745	0.016749805
-1	-1	-1	-1	346.0	0.0	0.0	4.359999999999985	0.0	6.189999999999969	0.01999999999998181	0.01999999999998181	0.009999999999990905	4.900000000000006	1.0800000000000125	0.28999999999999204	0.3199999999999932	ICAM555_ROS488_VECad647__Plate_D_p00_0_E02f07d0.TIF	ICAM555_ROS488_VECad647__Plate_D_p00_0_E02f07d2.TIF	ICAM555_ROS488_VECad647__Plate_D_p00_0_E02f07d1.TIF	ICAM555_ROS488_VECad647__Plate_D_p00_0_E02f07d3.TIF	0	0	0	0	380	1	1536	1536	1536	1536	1536	380	eLsltq8KG21R0q3iAScl89EWJS0Dd7SZSe0QHW170qAIGG170iBUjakUqqC6yw4Ae0Ao1g==	0.022888629	0.053304315	0.08124902	0.0008333344	0.00280549	0.015916474	0.42852277	0.7154	0.44816118	0.02514740327994029	0.0567784458398819	0.10276736815770467	0.023721961	0.056109805	0.091860004	0.011444314
-1	-1	-1	-1	400.0	0.0	0.0	4.460000000000008	0.0	6.349999999999994	0.030000000000001137	0.020000000000010232	0.020000000000010232	5.430000000000007	0.9999999999999716	0.3400000000000034	0.35000000000002274	ICAM555_ROS488_VECad647__Plate_D_p00_0_E02f08d0.TIF	ICAM555_ROS488_VECad647__Plate_D_p00_0_E02f08d2.TIF	ICAM555_ROS488_VECad647__Plate_D_p00_0_E02f08d1.TIF	ICAM555_ROS488_VECad647__Plate_D_p00_0_E02f08d3.TIF	0	0	0	0	381	1	1536	1536	1536	1536	1536	381	eLsltq8KG21R0q3iAScli9EWJS0Dd7SZSe0QHW170qAIGG170iBUjakUqqC6yw4AiiAo2w==	0.022888629	0.053304315	0.08041569	0.0036388226	0.00280549	0.012277648	0.42852277	0.7154	0.44816118	0.02576947957277298	0.05660919348398844	0.09930726885795593	0.024555296	0.056109805	0.087387845	0.011444314
-1	-1	-1	-1	360.0	0.0	0.0	4.690000000000026	0.0	6.369999999999976	0.030000000000001137	0.020000000000010232	0.020000000000010232	5.639999999999986	0.9699999999999989	0.2599999999999909	0.3299999999999841	ICAM555_ROS488_VECad647__Plate_D_p00_0_E02f09d0.TIF	ICAM555_ROS488_VECad647__Plate_D_p00_0_E02f09d2.TIF	ICAM555_ROS488_VECad647__Plate_D_p00_0_E02f09d1.TIF	ICAM555_ROS488_VECad647__Plate_D_p00_0_E02f09d3.TIF	0	0	0	0	382	1	1536	1536	1536	1536	1536	382	eLsltq8KG21R0q3iAScly9EWJS0Dd7SZSe0QHW170qAIGG170iBUjakUqqC6yw4AmQAo4A==	0.023721961	0.053304315	0.091860004	0.004472157	0.00561098	0.026527457	0.42852277	0.7154	0.44816118	0.027309902012348175	0.058227395017941795	0.12270853916803996	0.028194118	0.058915295	0.11838745	0.012277648
-1	-1	-1	-1	348.0	0.0	0.0	4.25	0.0	6.219999999999999	0.010000000000019327	0.020000000000010232	0.01999999999998181	4.0	1.0	0.3100000000000307	0.37000000000000455	ICAM555_ROS488_VECad647__Plate_D_p00_0_E02f10d0.TIF	ICAM555_ROS488_VECad647__Plate_D_p00_0_E02f10d2.TIF	ICAM555_ROS488_VECad647__Plate_D_p00_0_E02f10d1.TIF	ICAM555_ROS488_VECad647__Plate_D_p00_0_E02f10d3.TIF	0	0	0	0	383	1	1536	1536	1536	1536	1536	383	eLsltq8KG21R0q3iASUlw9HRKpoG7mgzk9ohOtr2pEERMNr2pEGoGlMpVEF1lx0AIgUouA==	0.019249804	0.047693335	0.07594353	0.004472157	0.00280549	0.015083142	0.42852277	0.7154	0.44816118	0.024291078249613445	0.05261368056138357	0.10056077440579732	0.023721961	0.053304315	0.08655451	0.0078054904
-1	-1	-1	-1	255.0	0.0	0.0	4.849999999999994	0.0	6.069999999999993	0.020000000000010232	0.010000000000019327	0.009999999999990905	3.1399999999999864	0.8700000000000045	0.28000000000000114	0.3499999999999943	ICAM555_ROS488_VECad647__Plate_D_p00_0_E02f11d0.TIF	ICAM555_ROS488_VECad647__Plate_D_p00_0_E02f11d2.TIF	ICAM555_ROS488_VECad647__Plate_D_p00_0_E02f11d1.TIF	ICAM555_ROS488_VECad647__Plate_D_p00_0_E02f11d3.TIF	0	0	0	0	384	1	1536	1536	1536	1536	1536	384	eLsltq8KG21R0q3iASUlQ8PRFiUtA3e0mUntEB1te9KgCBhte9IgVI2pFKqgussOADDlKL0=	0.022888629	0.050498825	0.08124902	0.0036388226	0.00280549	0.016749807	0.42852277	0.7154	0.44816118	0.02579102913538615	0.054615055521329246	0.10864563783009847	0.024555296	0.053304315	0.09269334	0.011444314
-1	-1	-1	-1	853.0	0.0	0.0	4.550000000000011	0.0	6.579999999999984	0.020000000000010232	0.009999999999990905	0.010000000000019327	9.079999999999984	1.0200000000000102	0.3499999999999943	0.3599999999999852	ICAM555_ROS488_VECad647__Plate_D_p00_0_E03f00d0.TIF	ICAM555_ROS488_VECad647__Plate_D_p00_0_E03f00d2.TIF	ICAM555_ROS488_VECad647__Plate_D_p00_0_E03f00d1.TIF	ICAM555_ROS488_VECad647__Plate_D_p00_0_E03f00d3.TIF	0	0	0	0	385	1	1536	1536	1536	1536	1536	385	eLsltq8KG21R0q3icQVVPKOjVTQN3NFmJrVDdLTtSYMiYLTtSYNQNaZSqILqLjsAIg8ouA==	0.029027453	0.053304315	0.055554904	0.01508314	0.00561098	0.020388626	0.42852277	0.7154	0.44816118	0.04605261484781901	0.05722056329250336	0.07901849349339803	0.044943925	0.056109805	0.07594353	0.011444314
-1	-1	-1	-1	847.0	0.0	0.0	4.440000000000026	0.0	7.240000000000009	0.03999999999999204	0.01999999999998181	0.030000000000001137	9.669999999999987	0.8599999999999852	0.25	0.3299999999999841	ICAM555_ROS488_VECad647__Plate_D_p00_0_E03f01d0.TIF	ICAM555_ROS488_VECad647__Plate_D_p00_0_E03f01d2.TIF	ICAM555_ROS488_VECad647__Plate_D_p00_0_E03f01d1.TIF	ICAM555_ROS488_VECad647__Plate_D_p00_0_E03f01d3.TIF	0	0	0	0	386	1	1536	1536	1536	1536	1536	386	eLsltq8KG21R0q3icQVVPIajLUpaBu5oM5PaITra9qRBETDa9qRBqBpTKVRBdZcdADDvKL0=	0.03349961	0.053304315	0.055554904	0.012277648	0.00561098	0.016749803	0.42852277	0.7154	0.44816118	0.04672622183958689	0.05741365750630697	0.07712174455324809	0.045777258	0.056109805	0.07594353	0.0078054904
-1	-1	-1	-1	438.0	0.0	0.0	4.969999999999999	0.0	6.640000000000015	0.01999999999998181	0.010000000000019327	0.020000000000010232	7.499999999999972	0.9099999999999966	0.25	0.3100000000000023	ICAM555_ROS488_VECad647__Plate_D_p00_0_E03f02d0.TIF	ICAM555_ROS488_VECad647__Plate_D_p00_0_E03f02d2.TIF	ICAM555_ROS488_VECad647__Plate_D_p00_0_E03f02d1.TIF	ICAM555_ROS488_VECad647__Plate_D_p00_0_E03f02d3.TIF	0	0	0	0	387	1	1536	1536	1536	1536	1536	387	eLsltq8KG21R0q3icQVVPEajLUpaBu5oM5PaITra9qRBETDa9qRBqBpTKVRBdZcdAD/PKMI=	0.023721961	0.047693335	0.04411059	0.01591647	0.00280549	0.02288863	0.42852277	0.7154	0.44816118	0.04455765585104624	0.05223702887694041	0.0720105121533076	0.035166275	0.050498825	0.06616589	0.0078054904
-1	-1	-1	-1	366.0	0.0	0.0	4.150000000000006	0.0	6.180000000000007	0.010000000000019327	0.009999999999990905	0.009999999999990905	5.740000000000009	1.0600000000000307	0.3200000000000216	0.37999999999996703	ICAM555_ROS488_VECad647__Plate_D_p00_0_E03f03d0.TIF	ICAM555_ROS488_VECad647__Plate_D_p00_0_E03f03d2.TIF	ICAM555_ROS488_VECad647__Plate_D_p00_0_E03f03d1.TIF	ICAM555_ROS488_VECad647__Plate_D_p00_0_E03f03d3.TIF	0	0	0	0	388	1	1536	1536	1536	1536	1536	388	eLsltq8KG21R0q3icQVVPMajLUpaBu5oM5PaITra9qRBETDa9qRBqBpTKVRBdZcdAE6vKMc=	0.022888629	0.050498825	0.04411059	0.0097776465	0.00280549	0.015083138	0.42852277	0.7154	0.44816118	0.04172133902708689	0.055518840750058494	0.06825739641984303	0.028194118	0.056109805	0.053888235	0.0078054904
-1	-1	-1	-1	361.0	0.0	0.0	5.129999999999967	0.0	6.470000000000027	0.01999999999998181	0.020000000000010232	0.010000000000019327	5.650000000000006	0.9699999999999989	0.3199999999999932	0.34000000000003183	ICAM555_ROS488_VECad647__Plate_D_p00_0_E03f04d0.TIF	ICAM555_ROS488_VECad647__Plate_D_p00_0_E03f04d2.TIF	ICAM555_ROS488_VECad647__Plate_D_p00_0_E03f04d1.TIF	ICAM555_ROS488_VECad647__Plate_D_p00_0_E03f04d3.TIF	0	0	0	0	389	1	1536	1536	1536	1536	1536	389	eLsltq8KG21R0q3icQVVPCajLUpaBu5oM5PaITra9qRBETDa9qRBqBpTKVRBdZcdAF2PKMw=	0.024555296	0.056109805	0.053888235	0.0069721565	0.00280549	0.015916467	0.42852277	0.7154	0.44816118	0.04200162490208944	0.05926109850406647	0.07923222084840138	0.029860785	0.058915295	0.064499214	0.011444314
-1	-1	-1	-1	446.0	0.0	0.0	4.5	0.0	6.25	0.03000000000002956	0.01999999999998181	0.020000000000038654	6.530000000000001	0.9699999999999989	0.30000000000001137	0.3699999999999761	ICAM555_ROS488_VECad647__Plate_D_p00_0_E03f05d0.TIF	ICAM555_ROS488_VECad647__Plate_D_p00_0_E03f05d2.TIF	ICAM555_ROS488_VECad647__Plate_D_p00_0_E03f05d1.TIF	ICAM555_ROS488_VECad647__Plate_D_p00_0_E03f05d3.TIF	0	0	0	0	390	1	1536	1536	1536	1536	1536	390	eLsltq8KG21R0q3icQVVPKajLUpaBu5oM5PaITra9qRBETDa9qRBqBpTKVRBdZcdAGxvKNE=	0.022888629	0.053304315	0.044943925	0.008944314	0.00280549	0.01591647	0.42852277	0.7154	0.44816118	0.03359463562568029	0.056857590874036155	0.06633913020292918	0.028194118	0.056109805	0.059193727	0.0078054904
-1	-1	-1	-1	484.0	0.0	0.0	4.150000000000006	0.0	6.599999999999966	0.01999999999998181	0.01999999999998181	0.01999999999998181	7.130000000000024	1.009999999999991	0.27000000000001023	0.3499999999999943	ICAM555_ROS488_VECad647__Plate_D_p00_0_E03f06d0.TIF	ICAM555_ROS488_VECad647__Plate_D_p00_0_E03f06d2.TIF	ICAM555_ROS488_VECad647__Plate_D_p00_0_E03f06d1.TIF	ICAM555_ROS488_VECad647__Plate_D_p00_0_E03f06d3.TIF	0	0	0	0	391	1	1536	1536	1536	1536	1536	391	eLsltq8KG21R0q3icR1tUdI8cEebmdQO0dG2Jw2KgNG2Jw1C1ZhKoQqqu+wAe08o1g==	0.023721961	0.056109805	0.043277256	0.010610981	0.00280549	0.021221958	0.42852277	0.7154	0.44816118	0.04103886832793554	0.0607577512661616	0.0682896226644516	0.03349961	0.061720785	0.060860395	0.012277648
-1	-1	-1	-1	611.0	0.0	0.0	4.599999999999994	0.0	6.469999999999999	0.020000000000010232	0.020000000000010232	0.01999999999998181	9.369999999999976	0.9699999999999989	0.3299999999999841	0.37999999999999545	ICAM555_ROS488_VECad647__Plate_D_p00_0_E03f07d0.TIF	ICAM555_ROS488_VECad647__Plate_D_p00_0_E03f07d2.TIF	ICAM555_ROS488_VECad647__Plate_D_p00_0_E03f07d1.TIF	ICAM555_ROS488_VECad647__Plate_D_p00_0_E03f07d3.TIF	0	0	0	0	392	1	1536	1536	1536	1536	1536	392	eLsltq8KG21R0q3icQVVPOajLUpaBu5oM5PaITra9qRBETDa9qRBqBpTKVRBdZcdAIovKNs=	0.024555296	0.053304315	0.043277256	0.018416468	0.00280549	0.021221958	0.42852277	0.7154	0.44816118	0.04617227613925934	0.05712193250656128	0.0683330496152242	0.044943925	0.056109805	0.069804706	0.011444314
-1	-1	-1	-1	570.0	0.0	0.0	4.920000000000016	0.0	6.780000000000001	0.020000000000010232	0.020000000000010232	0.009999999999990905	8.990000000000009	0.799999999999983	0.23999999999998067	0.30000000000001137	ICAM555_ROS488_VECad647__Plate_D_p00_0_E03f08d0.TIF	ICAM555_ROS488_VECad647__Plate_D_p00_0_E03f08d2.TIF	ICAM555_ROS488_VECad647__Plate_D_p00_0_E03f08d1.TIF	ICAM555_ROS488_VECad647__Plate_D_p00_0_E03f08d3.TIF	0	0	0	0	393	1	1536	1536	1536	1536	1536	393	eLsltq8KG21R0q3icQVVPBajLUpaBu5oM5PaITra9qRBETDa9qRBqBpTKVRBdZcdAJkPKOA=	0.024555296	0.053304315	0.04411059	0.017583136	0.00561098	0.021221966	0.42852277	0.7154	0.44816118	0.046708653370539345	0.05721650024255117	0.0709189126888911	0.044943925	0.056109805	0.07063804	0.011444314
-1	-1	-1	-1	535.0	0.0	0.0	4.360000000000014	0.0	6.389999999999986	0.020000000000010232	0.010000000000019327	0.009999999999990905	8.299999999999983	0.9900000000000375	0.3300000000000125	0.40999999999996817	ICAM555_ROS488_VECad647__Plate_D_p00_0_E03f09d0.TIF	ICAM555_ROS488_VECad647__Plate_D_p00_0_E03f09d2.TIF	ICAM555_ROS488_VECad647__Plate_D_p00_0_E03f09d1.TIF	ICAM555_ROS488_VECad647__Plate_D_p00_0_E03f09d3.TIF	0	0	0	0	394	1	1536	1536	1536	1536	1536	394	eLsltq8KG21R0q3icQVVPJajLUpaBu5oM5PaITra9qRBETDa9qRBqBpTKVRBdZcdAKfvKOU=	0.028194118	0.056109805	0.04941608	0.01758314	0.00561098	0.025694117	0.42852277	0.7154	0.44816118	0.04786149660746256	0.060086856285730995	0.0781696190436681	0.045777258	0.058915295	0.07677686	0.011444314
-1	-1	-1	-1	513.0	0.0	0.0	4.780000000000001	0.0	6.6299999999999955	0.01999999999998181	0.020000000000038654	0.01999999999998181	7.930000000000007	0.9799999999999898	0.28000000000000114	0.37000000000000455	ICAM555_ROS488_VECad647__Plate_D_p00_0_E03f10d0.TIF	ICAM555_ROS488_VECad647__Plate_D_p00_0_E03f10d2.TIF	ICAM555_ROS488_VECad647__Plate_D_p00_0_E03f10d1.TIF	ICAM555_ROS488_VECad647__Plate_D_p00_0_E03f10d3.TIF	0	0	0	0	395	1	1536	1536	1536	1536	1536	395	eLsltq8KG21R0q3icQVWPIajo1U0DdzRZia1Q3S07UmDImC07UmDUDWmUqiC6i47ADD0KL0=	0.023721961	0.050498825	0.04941608	0.015916472	0.00561098	0.025694117	0.42852277	0.7154	0.44816118	0.0431484580039978	0.05661271512508392	0.07971317072709401	0.039638434	0.056109805	0.0751102	0.0078054904
-1	-1	-1	-1	396.0	0.0	0.0	4.760000000000005	0.0	6.579999999999984	0.020000000000010232	0.020000000000010232	0.020000000000010232	5.8700000000000045	0.910000000000025	0.23999999999998067	0.3100000000000023	ICAM555_ROS488_VECad647__Plate_D_p00_0_E03f11d0.TIF	ICAM555_ROS488_VECad647__Plate_D_p00_0_E03f11d2.TIF	ICAM555_ROS488_VECad647__Plate_D_p00_0_E03f11d1.TIF	ICAM555_ROS488_VECad647__Plate_D_p00_0_E03f11d3.TIF	0	0	0	0	396	1	1536	1536	1536	1536	1536	396	eLsltq8KG21R0q3icQVWPIaGoy1KWgbuaDOT2iE62vakQREw2vakQagaUylUQXWXHQA/1CjC	0.023721961	0.050498825	0.048582748	0.0069721565	0.00561098	0.01591647	0.42852277	0.7154	0.44816118	0.04462963342666626	0.05511528750260671	0.07394746442635854	0.029860785	0.053304315	0.059193727	0.011444314
-1	-1	-1	-1	802.0	0.0	0.0	4.830000000000041	0.0	6.969999999999999	0.030000000000001137	0.020000000000010232	0.020000000000010232	10.399999999999977	0.8499999999999943	0.2400000000000091	0.3100000000000307	ICAM555_ROS488_VECad647__Plate_D_p00_0_E04f00d0.TIF	ICAM555_ROS488_VECad647__Plate_D_p00_0_E04f00d2.TIF	ICAM555_ROS488_VECad647__Plate_D_p00_0_E04f00d1.TIF	ICAM555_ROS488_VECad647__Plate_D_p00_0_E04f00d3.TIF	0	0	0	0	397	1	1536	1536	1536	1536	1536	397	eLsltq8KG21R0q3icTUwGR2tonHgjjYzqR2io21PGhQBo21PGoSqMZVCFVR32QEAMP4ovQ==	0.0413051	0.053304315	0.069804706	0.01311098	0.00561098	0.011444315	0.42852277	0.7154	0.44816118	0.05701203147570292	0.059236690402030945	0.0827848066886266	0.052749414	0.056109805	0.08124902	0.012277648
-1	-1	-1	-1	919.0	0.0	0.0	4.490000000000009	0.0	6.77000000000001	0.020000000000010232	0.020000000000010232	0.020000000000010232	10.559999999999974	0.8000000000000114	0.2400000000000091	0.2799999999999727	ICAM555_ROS488_VECad647__Plate_D_p00_0_E04f01d0.TIF	ICAM555_ROS488_VECad647__Plate_D_p00_0_E04f01d2.TIF	ICAM555_ROS488_VECad647__Plate_D_p00_0_E04f01d1.TIF	ICAM555_ROS488_VECad647__Plate_D_p00_0_E04f01d3.TIF	0	0	0	0	398	1	1536	1536	1536	1536	1536	398	eLsltq8KG21R0q3icTUwSTMwHG1R0jJwR5uZ1A7R0bYnDYqA0bYnDULVmEqhCqq77AA/3ijC	0.044943925	0.050498825	0.07147137	0.012277648	0.00561098	0.014249809	0.42852277	0.7154	0.44816118	0.05798125763734182	0.0571293979883194	0.08750190337498982	0.056388237	0.056109805	0.08572118	0.012277648
-1	-1	-1	-1	390.0	0.0	0.0	4.609999999999985	0.0	6.52000000000001	0.010000000000019327	0.020000000000010232	0.01999999999998181	7.949999999999989	0.9799999999999898	0.29000000000002046	0.39999999999997726	ICAM555_ROS488_VECad647__Plate_D_p00_0_E04f02d0.TIF	ICAM555_ROS488_VECad647__Plate_D_p00_0_E04f02d2.TIF	ICAM555_ROS488_VECad647__Plate_D_p00_0_E04f02d1.TIF	ICAM555_ROS488_VECad647__Plate_D_p00_0_E04f02d3.TIF	0	0	0	0	399	1	1536	1536	1536	1536	1536	399	eLsltq8KG21R0q3icTUwSTMwGm1R0jJwR5uZ1A7R0bYnDYqA0bYnDULVmEqhCqq77ABOvijH	0.024555296	0.050498825	0.044943925	0.01591647	0.00280549	0.020388626	0.42852277	0.7154	0.44816118	0.04686628778775533	0.05665800472100576	0.07059156894683838	0.040471766	0.056109805	0.064499214	0.012277648
-1	-1	-1	-1	413.0	0.0	0.0	4.490000000000009	0.0	7.1699999999999875	0.030000000000001137	0.040000000000020464	0.030000000000001137	7.840000000000003	0.9099999999999966	0.28999999999999204	0.3200000000000216	ICAM555_ROS488_VECad647__Plate_D_p00_0_E04f03d0.TIF	ICAM555_ROS488_VECad647__Plate_D_p00_0_E04f03d2.TIF	ICAM555_ROS488_VECad647__Plate_D_p00_0_E04f03d1.TIF	ICAM555_ROS488_VECad647__Plate_D_p00_0_E04f03d3.TIF	0	0	0	0	400	1	1536	1536	1536	1536	1536	400	eLsltq8KG21R0q3icTUwASel0RYl7QJ3tJlJ7RAdbXvSoAgYbXvSIFSNqRSqoLrLDgBdnijM	0.028194118	0.047693335	0.04941608	0.016749803	0.00280549	0.021221958	0.42852277	0.7154	0.44816118	0.04665537178516388	0.053443933526674904	0.07414739330609639	0.0413051	0.053304315	0.069804706	0.011444314
-1	-1	-1	-1	406.0	0.0	0.0	4.569999999999993	0.0	6.470000000000027	0.020000000000010232	0.029999999999972715	0.010000000000019327	7.640000000000015	1.0200000000000102	0.3100000000000023	0.37999999999999545	ICAM555_ROS488_VECad647__Plate_D_p00_0_E04f04d0.TIF	ICAM555_ROS488_VECad647__Plate_D_p00_0_E04f04d2.TIF	ICAM555_ROS488_VECad647__Plate_D_p00_0_E04f04d1.TIF	ICAM555_ROS488_VECad647__Plate_D_p00_0_E04f04d3.TIF	0	0	0	0	401	1	1536	1536	1536	1536	1536	401	eLsltq8KG21R0q3icTUwSTMwGW1R0jJwR5uZ1A7R0bYnDYqA0bYnDULVmEqhCqq77ABsfijR	0.029027453	0.053304315	0.05472157	0.011444315	0.00280549	0.021221962	0.42852277	0.7154	0.44816118	0.04607750475406647	0.0560657928387324	0.07951224346955617	0.039638434	0.056109805	0.0751102	0.013110981
-1	-1	-1	-1	594.0	0.0	0.0	4.519999999999982	0.0	6.809999999999974	0.009999999999990905	0.020000000000010232	0.020000000000010232	9.779999999999973	0.870000000000033	0.24999999999997158	0.3100000000000023	ICAM555_ROS488_VECad647__Plate_D_p00_0_E04f05d0.TIF	ICAM555_ROS488_VECad647__Plate_D_p00_0_E04f05d2.TIF	ICAM555_ROS488_VECad647__Plate_D_p00_0_E04f05d1.TIF	ICAM555_ROS488_VECad647__Plate_D_p00_0_E04f05d3.TIF	0	0	0	0	402	1	1536	1536	1536	1536	1536	402	eLsltq8KG21R0q3icTUwSTMwHW1R0jJwR5uZ1A7R0bYnDYqA0bYnDULVmEqhCqq77AB7XijW	0.035166275	0.050498825	0.060860395	0.014249805	0.00280549	0.015083134	0.42852277	0.7154	0.44816118	0.05144514640172323	0.055212448040644325	0.07927373548348744	0.050249413	0.053304315	0.08041569	0.016749805
-1	-1	-1	-1	549.0	0.0	0.0	4.400000000000006	0.0	6.529999999999973	0.01999999999998181	0.010000000000019327	0.009999999999990905	8.610000000000014	0.9800000000000182	0.30999999999997385	0.37000000000003297	ICAM555_ROS488_VECad647__Plate_D_p00_0_E04f06d0.TIF	ICAM555_ROS488_VECad647__Plate_D_p00_0_E04f06d2.TIF	ICAM555_ROS488_VECad647__Plate_D_p00_0_E04f06d1.TIF	ICAM555_ROS488_VECad647__Plate_D_p00_0_E04f06d3.TIF	0	0	0	0	403	1	1536	1536	1536	1536	1536	403	eLsltq8KG21R0q3icTUwGW1R0jhwR5uZ1A7R0bYnDYqA0bYnDULVmEqhCqq77ACKPijb	0.035166275	0.058915295	0.060860395	0.011444315	0.00280549	0.015916474	0.42852277	0.7154	0.44816118	0.05010084807872772	0.06225148836771647	0.08110958337783813	0.04661059	0.061720785	0.08208235	0.016749805
-1	-1	-1	-1	588.0	0.0	0.0	4.659999999999997	0.0	6.670000000000016	0.01999999999998181	0.01999999999998181	0.020000000000010232	9.690000000000026	1.0099999999999625	0.2699999999999818	0.3499999999999943	ICAM555_ROS488_VECad647__Plate_D_p00_0_E04f07d0.TIF	ICAM555_ROS488_VECad647__Plate_D_p00_0_E04f07d2.TIF	ICAM555_ROS488_VECad647__Plate_D_p00_0_E04f07d1.TIF	ICAM555_ROS488_VECad647__Plate_D_p00_0_E04f07d3.TIF	0	0	0	0	404	1	1536	1536	1536	1536	1536	404	eLsltq8KG21R0q3icTUwSTMwH21R0jJwR5uZ1A7R0bYnDYqA0bYnDULVmEqhCqq77ACZHijg	0.03349961	0.053304315	0.050249413	0.016749807	0.00561098	0.0167498	0.42852277	0.7154	0.44816118	0.05157062908013662	0.05833877623081207	0.07109158237775166	0.050249413	0.056109805	0.07147137	0.011444314
-1	-1	-1	-1	586.0	0.0	0.0	4.5800000000000125	0.0	6.659999999999997	0.01999999999998181	0.009999999999990905	0.020000000000010232	9.029999999999973	0.8100000000000307	0.23999999999998067	0.3100000000000023	ICAM555_ROS488_VECad647__Plate_D_p00_0_E04f08d0.TIF	ICAM555_ROS488_VECad647__Plate_D_p00_0_E04f08d2.TIF	ICAM555_ROS488_VECad647__Plate_D_p00_0_E04f08d1.TIF	ICAM555_ROS488_VECad647__Plate_D_p00_0_E04f08d3.TIF	0	0	0	0	405	1	1536	1536	1536	1536	1536	405	eLsltq8KG21R0q3icTUwSTOwGG1R0jJwR5uZ1A7R0bYnDYqA0bYnDULVmEqhCqq77ACn/ijl	0.029860785	0.050498825	0.048582748	0.01758314	0.00561098	0.020388626	0.42852277	0.7154	0.44816118	0.05197762449582418	0.05563457806905111	0.06984735031922658	0.050249413	0.053304315	0.07063804	0.011444314
-1	-1	-1	-1	631.0	0.0	0.0	4.840000000000003	0.0	6.539999999999964	0.01999999999998181	0.020000000000010232	0.009999999999990905	10.219999999999999	1.049999999999983	0.37000000000003297	0.3499999999999943	ICAM555_ROS488_VECad647__Plate_D_p00_0_E04f09d0.TIF	ICAM555_ROS488_VECad647__Plate_D_p00_0_E04f09d2.TIF	ICAM555_ROS488_VECad647__Plate_D_p00_0_E04f09d1.TIF	ICAM555_ROS488_VECad647__Plate_D_p00_0_E04f09d3.TIF	0	0	0	0	406	1	1536	1536	1536	1536	1536	406	eLsltq8KG21R0q3icTUwgTTjR1uUNAvc0WYmtUN0tO1JgyJgtO1Jg1A1plKoguouOwC23ijq	0.039638434	0.053304315	0.064499214	0.015083138	0.00561098	0.015916467	0.42852277	0.7154	0.44816118	0.054445202151934304	0.058247377475102745	0.08097019791603088	0.05191608	0.056109805	0.08124902	0.013110981
-1	-1	-1	-1	650.0	0.0	0.0	5.25	0.0	6.799999999999983	0.020000000000010232	0.01999999999998181	0.020000000000038654	10.659999999999997	0.8400000000000034	0.2300000000000182	0.3299999999999841	ICAM555_ROS488_VECad647__Plate_D_p00_0_E04f10d0.TIF	ICAM555_ROS488_VECad647__Plate_D_p00_0_E04f10d2.TIF	ICAM555_ROS488_VECad647__Plate_D_p00_0_E04f10d1.TIF	ICAM555_ROS488_VECad647__Plate_D_p00_0_E04f10d3.TIF	0	0	0	0	407	1	1536	1536	1536	1536	1536	407	eLsltq8KG21R0q3icTUwSTMcHa2iaeCONjOpHaKjbU8aFAGjbU8ahKoxlUIVVHfZAQA/4yjC	0.035999607	0.053304315	0.065332554	0.015083138	0.00561098	0.015916467	0.42852277	0.7154	0.44816118	0.05217049022515615	0.05903584758440653	0.08390138546625774	0.051082745	0.056109805	0.08572118	0.011444314
-1	-1	-1	-1	429.0	0.0	0.0	4.789999999999992	0.0	6.480000000000018	0.020000000000010232	0.020000000000010232	0.01999999999998181	8.360000000000014	0.8299999999999841	0.2300000000000182	0.3300000000000125	ICAM555_ROS488_VECad647__Plate_D_p00_0_E04f11d0.TIF	ICAM555_ROS488_VECad647__Plate_D_p00_0_E04f11d2.TIF	ICAM555_ROS488_VECad647__Plate_D_p00_0_E04f11d1.TIF	ICAM555_ROS488_VECad647__Plate_D_p00_0_E04f11d3.TIF	0	0	0	0	408	1	1536	1536	1536	1536	1536	408	eLsltq8KG21R0q3icTUwSTM0HG1R0jJwR5uZ1A7R0bYnDYqA0bYnDULVmEqhCqq77ABOwyjH	0.029027453	0.053304315	0.04941608	0.016749807	0.00561098	0.022055298	0.42852277	0.7154	0.44816118	0.049696579575538635	0.05877602597077688	0.0764032651980718	0.044943925	0.058915295	0.0751102	0.012277648
-1	-1	-1	-1	769.0	0.0	0.0	4.8700000000000045	0.0	7.360000000000014	0.020000000000010232	0.01999999999998181	0.010000000000047748	8.149999999999977	0.8600000000000136	0.23999999999998067	0.30000000000001137	ICAM555_ROS488_VECad647__Plate_D_p00_0_E05f00d0.TIF	ICAM555_ROS488_VECad647__Plate_D_p00_0_E05f00d2.TIF	ICAM555_ROS488_VECad647__Plate_D_p00_0_E05f00d1.TIF	ICAM555_ROS488_VECad647__Plate_D_p00_0_E05f00d3.TIF	0	0	0	0	409	1	1536	1536	1536	1536	1536	409	eLsltq8KG21R0q3icTUwHR2tonHgjjYzqR2io21PGhQBo21PGoSqMZVCFVR32QEAP+0owg==	0.035166275	0.050498825	0.087387845	0.01758314	0.00561098	0.02569411	0.42852277	0.7154	0.44816118	0.05796170234680176	0.054415384928385414	0.11642315983772278	0.057221573	0.053304315	0.1139153	0.012277648
-1	-1	-1	-1	850.0	0.0	0.0	4.659999999999997	0.0	6.640000000000015	0.009999999999990905	0.009999999999990905	0.009999999999990905	8.390000000000015	0.9900000000000091	0.30000000000001137	0.36000000000001364	ICAM555_ROS488_VECad647__Plate_D_p00_0_E05f01d0.TIF	ICAM555_ROS488_VECad647__Plate_D_p00_0_E05f01d2.TIF	ICAM555_ROS488_VECad647__Plate_D_p00_0_E05f01d1.TIF	ICAM555_ROS488_VECad647__Plate_D_p00_0_E05f01d3.TIF	0	0	0	0	410	1	1536	1536	1536	1536	1536	410	eLsltq8KG21R0q3icTUwTTMwHG1R0jJwR5uZ1A7R0bYnDYqA0bYnDULVmEqhCqq77ABOzSjH	0.040471766	0.053304315	0.10247098	0.016749807	0.00561098	0.020388633	0.42852277	0.7154	0.44816118	0.061077247063318886	0.057998284697532654	0.1264322797457377	0.058054905	0.056109805	0.12285961	0.013110981
-1	-1	-1	-1	464.0	0.0	0.0	4.460000000000008	0.0	6.379999999999967	0.020000000000038654	0.01999999999998181	0.01999999999998181	4.990000000000009	0.870000000000033	0.2699999999999818	0.3400000000000034	ICAM555_ROS488_VECad647__Plate_D_p00_0_E05f02d0.TIF	ICAM555_ROS488_VECad647__Plate_D_p00_0_E05f02d2.TIF	ICAM555_ROS488_VECad647__Plate_D_p00_0_E05f02d1.TIF	ICAM555_ROS488_VECad647__Plate_D_p00_0_E05f02d3.TIF	0	0	0	0	411	1	1536	1536	1536	1536	1536	411	eLsltq8KG21R0q3icTUwTTMwGm1R0jJwR5uZ1A7R0bYnDYqA0bYnDULVmEqhCqq77ABdrSjM	0.028194118	0.050498825	0.07594353	0.011444313	0.00280549	0.0167498	0.42852277	0.7154	0.44816118	0.046368151903152466	0.056146055459976196	0.09681293368339539	0.035166275	0.056109805	0.09102667	0.013110981
-1	-1	-1	-1	354.0	0.0	0.0	4.719999999999999	0.0	6.340000000000003	0.030000000000001137	0.01999999999998181	0.01999999999998181	4.480000000000018	1.0300000000000011	0.30000000000001137	0.3400000000000034	ICAM555_ROS488_VECad647__Plate_D_p00_0_E05f03d0.TIF	ICAM555_ROS488_VECad647__Plate_D_p00_0_E05f03d2.TIF	ICAM555_ROS488_VECad647__Plate_D_p00_0_E05f03d1.TIF	ICAM555_ROS488_VECad647__Plate_D_p00_0_E05f03d3.TIF	0	0	0	0	412	1	1536	1536	1536	1536	1536	412	eLsltq8KG21R0q3icTUwBSel0RYl7QJ3tJlJ7RAdbXvSoAgYbXvSIFSNqRSqoLrLDgBsjSjR	0.028194118	0.050498825	0.08208235	0.0053054895	0.00280549	0.010610983	0.42852277	0.7154	0.44816118	0.04149793336788813	0.05505200227101644	0.09981780250867207	0.029860785	0.056109805	0.091860004	0.012277648
-1	-1	-1	-1	336.0	0.0	0.0	4.099999999999966	0.0	6.759999999999991	0.030000000000001137	0.01999999999998181	0.009999999999990905	5.3700000000000045	0.9099999999999966	0.29000000000002046	0.339999999999975	ICAM555_ROS488_VECad647__Plate_D_p00_0_E05f04d0.TIF	ICAM555_ROS488_VECad647__Plate_D_p00_0_E05f04d2.TIF	ICAM555_ROS488_VECad647__Plate_D_p00_0_E05f04d1.TIF	ICAM555_ROS488_VECad647__Plate_D_p00_0_E05f04d3.TIF	0	0	0	0	413	1	1536	1536	1536	1536	1536	413	eLsltq8KG21R0q3icTUwTTMwGW1R0jJwR5uZ1A7R0bYnDYqA0bYnDULVmEqhCqq77AB7bSjW	0.029027453	0.053304315	0.08572118	0.0097776465	0.00280549	0.015916474	0.42852277	0.7154	0.44816118	0.047329659263292946	0.05540302892525991	0.10447916388511658	0.034332942	0.056109805	0.09633216	0.013110981
-1	-1	-1	-1	391.0	0.0	0.0	4.320000000000022	0.0	6.369999999999976	0.01999999999998181	0.01999999999998181	0.01999999999998181	5.810000000000002	0.9700000000000273	0.30000000000001137	0.3199999999999932	ICAM555_ROS488_VECad647__Plate_D_p00_0_E05f05d0.TIF	ICAM555_ROS488_VECad647__Plate_D_p00_0_E05f05d2.TIF	ICAM555_ROS488_VECad647__Plate_D_p00_0_E05f05d1.TIF	ICAM555_ROS488_VECad647__Plate_D_p00_0_E05f05d3.TIF	0	0	0	0	414	1	1536	1536	1536	1536	1536	414	eLsltq8KG21R0q3icTUwTTMwHW1R0jJwR5uZ1A7R0bYnDYqA0bYnDULVmEqhCqq77ACKTSjb	0.028194118	0.050498825	0.06616589	0.009777648	0.00280549	0.016749807	0.42852277	0.7154	0.44816118	0.04599213103453318	0.05516500771045685	0.09226449330647786	0.03349961	0.056109805	0.08124902	0.013110981
-1	-1	-1	-1	324.0	0.0	0.0	4.310000000000002	0.0	6.260000000000019	0.020000000000010232	0.01999999999998181	0.010000000000019327	4.239999999999981	0.9300000000000068	0.28000000000000114	0.37000000000000455	ICAM555_ROS488_VECad647__Plate_D_p00_0_E05f06d0.TIF	ICAM555_ROS488_VECad647__Plate_D_p00_0_E05f06d2.TIF	ICAM555_ROS488_VECad647__Plate_D_p00_0_E05f06d1.TIF	ICAM555_ROS488_VECad647__Plate_D_p00_0_E05f06d3.TIF	0	0	0	0	415	1	1536	1536	1536	1536	1536	415	eLsltq8KG21R0q3icTUwHW1R0jhwR5uZ1A7R0bYnDYqA0bYnDULVmEqhCqq77ACZLSjg	0.03349961	0.053304315	0.08572118	0.0069721546	0.00280549	0.015916474	0.42852277	0.7154	0.44816118	0.05170059700806936	0.05810796717802683	0.1046375830968221	0.035999607	0.058915295	0.097165495	0.016749805
-1	-1	-1	-1	420.0	0.0	0.0	4.490000000000009	0.0	6.509999999999991	0.01999999999998181	0.01999999999998181	0.020000000000010232	6.2900000000000205	1.009999999999991	0.3200000000000216	0.35000000000002274	ICAM555_ROS488_VECad647__Plate_D_p00_0_E05f07d0.TIF	ICAM555_ROS488_VECad647__Plate_D_p00_0_E05f07d2.TIF	ICAM555_ROS488_VECad647__Plate_D_p00_0_E05f07d1.TIF	ICAM555_ROS488_VECad647__Plate_D_p00_0_E05f07d3.TIF	0	0	0	0	416	1	1536	1536	1536	1536	1536	416	eLsltq8KG21R0q3icTUwTTMwH21R0jJwR5uZ1A7R0bYnDYqA0bYnDULVmEqhCqq77ACoDSjl	0.029027453	0.050498825	0.0751102	0.015083138	0.00280549	0.015916474	0.42852277	0.7154	0.44816118	0.052852114041646324	0.05609714984893799	0.09505255023638408	0.039638434	0.056109805	0.08655451	0.013110981
-1	-1	-1	-1	451.0	0.0	0.0	4.510000000000019	0.0	7.159999999999997	0.009999999999990905	0.020000000000010232	0.01999999999998181	6.900000000000006	0.9399999999999977	0.28000000000000114	0.3800000000000239	ICAM555_ROS488_VECad647__Plate_D_p00_0_E05f08d0.TIF	ICAM555_ROS488_VECad647__Plate_D_p00_0_E05f08d2.TIF	ICAM555_ROS488_VECad647__Plate_D_p00_0_E05f08d1.TIF	ICAM555_ROS488_VECad647__Plate_D_p00_0_E05f08d3.TIF	0	0	0	0	417	1	1536	1536	1536	1536	1536	417	eLsltq8KG21R0q3icTUwTTOwGG1R0jJwR5uZ1A7R0bYnDYqA0bYnDULVmEqhCqq77AC27Sjq	0.029860785	0.050498825	0.08572118	0.02122196	0.00280549	0.021221958	0.42852277	0.7154	0.44816118	0.05613913138707479	0.056183512012163796	0.10686651865641277	0.050249413	0.056109805	0.10163765	0.013110981
-1	-1	-1	-1	394.0	0.0	0.0	4.869999999999976	0.0	6.230000000000018	0.020000000000010232	0.020000000000010232	0.01999999999998181	5.179999999999978	0.9400000000000261	0.30000000000001137	0.339999999999975	ICAM555_ROS488_VECad647__Plate_D_p00_0_E05f09d0.TIF	ICAM555_ROS488_VECad647__Plate_D_p00_0_E05f09d2.TIF	ICAM555_ROS488_VECad647__Plate_D_p00_0_E05f09d1.TIF	ICAM555_ROS488_VECad647__Plate_D_p00_0_E05f09d3.TIF	0	0	0	0	418	1	1536	1536	1536	1536	1536	418	eLsltq8KG21R0q3icTUwhTTjR1uUNAvc0WYmtUN0tO1JgyJgtO1Jg1A1plKoguouOwDFzSjv	0.029027453	0.053304315	0.08041569	0.01311098	0.00280549	0.01758314	0.42852277	0.7154	0.44816118	0.053451413909594216	0.05911103884379069	0.10211639602979024	0.0413051	0.058915295	0.09269334	0.016749805
-1	-1	-1	-1	275.0	0.0	0.0	3.9399999999999977	0.0	6.650000000000006	0.020000000000010232	0.030000000000001137	0.01999999999998181	4.430000000000007	0.9799999999999898	0.3100000000000307	0.3299999999999841	ICAM555_ROS488_VECad647__Plate_D_p00_0_E05f10d0.TIF	ICAM555_ROS488_VECad647__Plate_D_p00_0_E05f10d2.TIF	ICAM555_ROS488_VECad647__Plate_D_p00_0_E05f10d1.TIF	ICAM555_ROS488_VECad647__Plate_D_p00_0_E05f10d3.TIF	0	0	0	0	419	1	1536	1536	1536	1536	1536	419	eLsltq8KG21R0q3icTUwTTMcHa2iaeCONjOpHaKjbU8aFAGjbU8ahKoxlUIVVHfZAQBO0ijH	0.024555296	0.047693335	0.07063804	0.006138824	0.00280549	0.009777643	0.42852277	0.7154	0.44816118	0.042683775226275124	0.05224945147832235	0.08695866664250691	0.029860785	0.050498825	0.07594353	0.012277648
-1	-1	-1	-1	152.0	0.0	0.0	4.949999999999989	0.0	6.559999999999974	0.01999999999998181	0.009999999999990905	0.020000000000010232	2.6100000000000136	0.9299999999999784	0.34000000000003183	0.3299999999999841	ICAM555_ROS488_VECad647__Plate_D_p00_0_E05f11d0.TIF	ICAM555_ROS488_VECad647__Plate_D_p00_0_E05f11d2.TIF	ICAM555_ROS488_VECad647__Plate_D_p00_0_E05f11d1.TIF	ICAM555_ROS488_VECad647__Plate_D_p00_0_E05f11d3.TIF	0	0	0	0	420	1	1536	1536	1536	1536	1536	420	eLsltq8KG21R0q3icTUwTTM0HG1R0jJwR5uZ1A7R0bYnDYqA0bYnDULVmEqhCqq77ABdsijM	0.024555296	0.053304315	0.0751102	0.004472157	0.00280549	0.010610983	0.42852277	0.7154	0.44816118	0.04186743994553884	0.05610606074333191	0.08926646908124287	0.029027453	0.056109805	0.08208235	0.012277648
-1	-1	-1	-1	1068.0	0.0	0.0	5.289999999999992	0.0	7.060000000000002	0.030000000000001137	0.020000000000010232	0.020000000000010232	8.629999999999995	0.8700000000000045	0.23999999999998067	0.2600000000000193	ICAM555_ROS488_VECad647__Plate_D_p00_0_E06f00d0.TIF	ICAM555_ROS488_VECad647__Plate_D_p00_0_E06f00d2.TIF	ICAM555_ROS488_VECad647__Plate_D_p00_0_E06f00d1.TIF	ICAM555_ROS488_VECad647__Plate_D_p00_0_E06f00d3.TIF	0	0	0	0	421	1	1536	1536	1536	1536	1536	421	eLsltq8KG21R0q3icTUwGx2tonHgjjYzqR2io21PGhQBo21PGoSqMZVCFVR32QEATtwoxw==	0.044943925	0.053304315	0.09633216	0.01591647	0.00561098	0.02205529	0.42852277	0.7154	0.44816118	0.059842015306154885	0.056939502557118736	0.12151255210240682	0.057221573	0.056109805	0.11755412	0.012277648
-1	-1	-1	-1	990.0	0.0	0.0	4.649999999999977	0.0	6.690000000000026	0.01999999999998181	0.009999999999990905	0.020000000000010232	8.740000000000009	1.0199999999999818	0.3200000000000216	0.37999999999999545	ICAM555_ROS488_VECad647__Plate_D_p00_0_E06f01d0.TIF	ICAM555_ROS488_VECad647__Plate_D_p00_0_E06f01d2.TIF	ICAM555_ROS488_VECad647__Plate_D_p00_0_E06f01d1.TIF	ICAM555_ROS488_VECad647__Plate_D_p00_0_E06f01d3.TIF	0	0	0	0	422	1	1536	1536	1536	1536	1536	422	eLsltq8KG21R0q3icTUwSzMwHG1R0jJwR5uZ1A7R0bYnDYqA0bYnDULVmEqhCqq77ABdvCjM	0.039638434	0.053304315	0.10330432	0.016749807	0.00561098	0.022055298	0.42852277	0.7154	0.44816118	0.05896224578221639	0.058027222752571106	0.13395999868710837	0.056388237	0.056109805	0.12899843	0.013110981
-1	-1	-1	-1	260.0	0.0	0.0	4.719999999999999	0.0	6.239999999999981	0.01999999999998181	0.020000000000010232	0.020000000000010232	2.990000000000009	1.009999999999991	0.3199999999999932	0.3300000000000125	ICAM555_ROS488_VECad647__Plate_D_p00_0_E06f02d0.TIF	ICAM555_ROS488_VECad647__Plate_D_p00_0_E06f02d2.TIF	ICAM555_ROS488_VECad647__Plate_D_p00_0_E06f02d1.TIF	ICAM555_ROS488_VECad647__Plate_D_p00_0_E06f02d3.TIF	0	0	0	0	423	1	1536	1536	1536	1536	1536	423	eLsltq8KG21R0q3icTUwSzMwGm1R0jJwR5uZ1A7R0bYnDYqA0bYnDULVmEqhCqq77ABsnCjR	0.024555296	0.047693335	0.08041569	0.0053054895	0.00280549	0.019555293	0.42852277	0.7154	0.44816118	0.036360507210095726	0.050922910372416176	0.10345340768496196	0.029027453	0.050498825	0.09799883	0.011444314
-1	-1	-1	-1	317.0	0.0	0.0	4.619999999999976	0.0	6.240000000000009	0.01999999999998181	0.01999999999998181	0.020000000000010232	3.6999999999999886	0.9800000000000182	0.2999999999999545	0.36000000000001364	ICAM555_ROS488_VECad647__Plate_D_p00_0_E06f03d0.TIF	ICAM555_ROS488_VECad647__Plate_D_p00_0_E06f03d2.TIF	ICAM555_ROS488_VECad647__Plate_D_p00_0_E06f03d1.TIF	ICAM555_ROS488_VECad647__Plate_D_p00_0_E06f03d3.TIF	0	0	0	0	424	1	1536	1536	1536	1536	1536	424	eLsltq8KG21R0q3icTUwAyel0RYl7QJ3tJlJ7RAdbXvSoAgYbXvSIFSNqRSqoLrLDgB7fCjW	0.024555296	0.050498825	0.08041569	0.0053054914	0.00280549	0.010610983	0.42852277	0.7154	0.44816118	0.037535530825455986	0.05369644363721212	0.0964740018049876	0.029027453	0.053304315	0.09102667	0.011444314
-1	-1	-1	-1	241.0	0.0	0.0	4.3700000000000045	0.0	6.02000000000001	0.020000000000010232	0.020000000000010232	0.020000000000010232	2.4299999999999784	0.960000000000008	0.30999999999997385	0.3400000000000034	ICAM555_ROS488_VECad647__Plate_D_p00_0_E06f04d0.TIF	ICAM555_ROS488_VECad647__Plate_D_p00_0_E06f04d2.TIF	ICAM555_ROS488_VECad647__Plate_D_p00_0_E06f04d1.TIF	ICAM555_ROS488_VECad647__Plate_D_p00_0_E06f04d3.TIF	0	0	0	0	425	1	1536	1536	1536	1536	1536	425	eLsltq8KG21R0q3icTUwSzMwGW1R0jJwR5uZ1A7R0bYnDYqA0bYnDULVmEqhCqq77ACKXCjb	0.024555296	0.056109805	0.07063804	0.004472157	0.00280549	0.015083142	0.42852277	0.7154	0.44816118	0.035082101821899414	0.058982595801353455	0.08980770905812581	0.029027453	0.058915295	0.08655451	0.011444314
-1	-1	-1	-1	472.0	0.0	0.0	4.929999999999978	0.0	6.439999999999998	0.020000000000010232	0.01999999999998181	0.020000000000010232	6.050000000000011	0.9799999999999898	0.29000000000002046	0.37000000000000455	ICAM555_ROS488_VECad647__Plate_D_p00_0_E06f05d0.TIF	ICAM555_ROS488_VECad647__Plate_D_p00_0_E06f05d2.TIF	ICAM555_ROS488_VECad647__Plate_D_p00_0_E06f05d1.TIF	ICAM555_ROS488_VECad647__Plate_D_p00_0_E06f05d3.TIF	0	0	0	0	426	1	1536	1536	1536	1536	1536	426	eLsltq8KG21R0q3icTUwSzMwHW1R0jJwR5uZ1A7R0bYnDYqA0bYnDULVmEqhCqq77ACZPCjg	0.028194118	0.053304315	0.07063804	0.010610981	0.00280549	0.019555293	0.42852277	0.7154	0.44816118	0.04317839443683624	0.056478371222813926	0.09659687678019206	0.034332942	0.056109805	0.087387845	0.013110981
-1	-1	-1	-1	361.0	0.0	0.0	4.509999999999991	0.0	6.090000000000003	0.020000000000010232	0.01999999999998181	0.020000000000010232	3.4399999999999693	0.9199999999999875	0.27000000000001023	0.3499999999999943	ICAM555_ROS488_VECad647__Plate_D_p00_0_E06f06d0.TIF	ICAM555_ROS488_VECad647__Plate_D_p00_0_E06f06d2.TIF	ICAM555_ROS488_VECad647__Plate_D_p00_0_E06f06d1.TIF	ICAM555_ROS488_VECad647__Plate_D_p00_0_E06f06d3.TIF	0	0	0	0	427	1	1536	1536	1536	1536	1536	427	eLsltq8KG21R0q3icTUwG21R0jhwR5uZ1A7R0bYnDYqA0bYnDULVmEqhCqq77ACoHCjl	0.029860785	0.058915295	0.09633216	0.0053054895	0.00280549	0.015083142	0.42852277	0.7154	0.44816118	0.043252646923065186	0.06184554100036621	0.1146235466003418	0.034332942	0.061720785	0.10777647	0.016749805
-1	-1	-1	-1	550.0	0.0	0.0	4.800000000000011	0.0	6.6200000000000045	0.020000000000010232	0.01999999999998181	0.01999999999998181	7.189999999999969	0.9299999999999784	0.28999999999999204	0.3100000000000023	ICAM555_ROS488_VECad647__Plate_D_p00_0_E06f07d0.TIF	ICAM555_ROS488_VECad647__Plate_D_p00_0_E06f07d2.TIF	ICAM555_ROS488_VECad647__Plate_D_p00_0_E06f07d1.TIF	ICAM555_ROS488_VECad647__Plate_D_p00_0_E06f07d3.TIF	0	0	0	0	428	1	1536	1536	1536	1536	1536	428	eLsltq8KG21R0q3icTUwSzMwH21R0jJwR5uZ1A7R0bYnDYqA0bYnDULVmEqhCqq77AC2/Cjq	0.028194118	0.053304315	0.08041569	0.01591647	0.00561098	0.020388633	0.42852277	0.7154	0.44816118	0.04846264918645223	0.05732083320617676	0.10392796993255615	0.040471766	0.056109805	0.097165495	0.012277648
-1	-1	-1	-1	587.0	0.0	0.0	3.8899999999999864	0.0	6.650000000000006	0.030000000000001137	0.020000000000010232	0.010000000000019327	6.819999999999993	1.0800000000000125	0.2699999999999818	0.3400000000000034	ICAM555_ROS488_VECad647__Plate_D_p00_0_E06f08d0.TIF	ICAM555_ROS488_VECad647__Plate_D_p00_0_E06f08d2.TIF	ICAM555_ROS488_VECad647__Plate_D_p00_0_E06f08d1.TIF	ICAM555_ROS488_VECad647__Plate_D_p00_0_E06f08d3.TIF	0	0	0	0	429	1	1536	1536	1536	1536	1536	429	eLsltq8KG21R0q3icTUwSzOwGG1R0jJwR5uZ1A7R0bYnDYqA0bYnDULVmEqhCqq77ADF3Cjv	0.028194118	0.053304315	0.07677686	0.015083138	0.00280549	0.02205529	0.42852277	0.7154	0.44816118	0.0462681253751119	0.057145933310190834	0.10244945685068767	0.039638434	0.056109805	0.097165495	0.011444314
-1	-1	-1	-1	454.0	0.0	0.0	5.149999999999977	0.0	6.980000000000018	0.030000000000001137	0.01999999999998181	0.029999999999972715	5.789999999999992	1.0	0.2600000000000193	0.339999999999975	ICAM555_ROS488_VECad647__Plate_D_p00_0_E06f09d0.TIF	ICAM555_ROS488_VECad647__Plate_D_p00_0_E06f09d2.TIF	ICAM555_ROS488_VECad647__Plate_D_p00_0_E06f09d1.TIF	ICAM555_ROS488_VECad647__Plate_D_p00_0_E06f09d3.TIF	0	0	0	0	430	1	1536	1536	1536	1536	1536	430	eLsltq8KG21R0q3icTUwgzTjR1uUNAvc0WYmtUN0tO1JgyJgtO1Jg1A1plKoguouOwDUvCj0	0.028194118	0.053304315	0.07594353	0.0097776465	0.00280549	0.015916474	0.42852277	0.7154	0.44816118	0.04330025613307953	0.059050485491752625	0.09746511777242024	0.034332942	0.058915295	0.087387845	0.012277648
-1	-1	-1	-1	432.0	0.0	0.0	4.559999999999974	0.0	7.099999999999994	0.01999999999998181	0.01999999999998181	0.009999999999990905	5.549999999999983	1.0200000000000102	0.28999999999999204	0.37000000000000455	ICAM555_ROS488_VECad647__Plate_D_p00_0_E06f10d0.TIF	ICAM555_ROS488_VECad647__Plate_D_p00_0_E06f10d2.TIF	ICAM555_ROS488_VECad647__Plate_D_p00_0_E06f10d1.TIF	ICAM555_ROS488_VECad647__Plate_D_p00_0_E06f10d3.TIF	0	0	0	0	431	1	1536	1536	1536	1536	1536	431	eLsltq8KG21R0q3icTUwSzMcHa2iaeCONjOpHaKjbU8aFAGjbU8ahKoxlUIVVHfZAQBdwSjM	0.028194118	0.050498825	0.091860004	0.008944314	0.00280549	0.0167498	0.42852277	0.7154	0.44816118	0.04301270842552185	0.05529366930325826	0.11340941985448201	0.03349961	0.056109805	0.10777647	0.013110981
-1	-1	-1	-1	278.0	0.0	0.0	4.4199999999999875	0.0	6.300000000000011	0.01999999999998181	0.020000000000010232	0.020000000000010232	2.920000000000016	0.9399999999999977	0.30000000000001137	0.38999999999998636	ICAM555_ROS488_VECad647__Plate_D_p00_0_E06f11d0.TIF	ICAM555_ROS488_VECad647__Plate_D_p00_0_E06f11d2.TIF	ICAM555_ROS488_VECad647__Plate_D_p00_0_E06f11d1.TIF	ICAM555_ROS488_VECad647__Plate_D_p00_0_E06f11d3.TIF	0	0	0	0	432	1	1536	1536	1536	1536	1536	432	eLsltq8KG21R0q3icTUwSzM0HG1R0jJwR5uZ1A7R0bYnDYqA0bYnDULVmEqhCqq77ABsoSjR	0.024555296	0.053304315	0.07594353	0.004472157	0.00280549	0.00977765	0.42852277	0.7154	0.44816118	0.034763552248477936	0.056551069021224976	0.09289883573849995	0.029027453	0.056109805	0.08208235	0.012277648
-1	-1	-1	-1	509.0	0.0	0.0	4.590000000000003	0.0	6.460000000000008	0.01999999999998181	0.020000000000010232	0.020000000000010232	6.350000000000023	0.9199999999999875	0.27000000000001023	0.3100000000000023	ICAM555_ROS488_VECad647__Plate_D_p00_0_E07f00d0.TIF	ICAM555_ROS488_VECad647__Plate_D_p00_0_E07f00d2.TIF	ICAM555_ROS488_VECad647__Plate_D_p00_0_E07f00d1.TIF	ICAM555_ROS488_VECad647__Plate_D_p00_0_E07f00d3.TIF	0	0	0	0	433	1	1536	1536	1536	1536	1536	433	eLsltq8KG21R0q3icTUwHx2tonHgjjYzqR2io21PGhQBo21PGoSqMZVCFVR32QEAXcsozA==	0.023721961	0.044887844	0.055554904	0.010610981	0.00280549	0.015916467	0.42852277	0.7154	0.44816118	0.041654991606871285	0.050206070144971214	0.07794673244158427	0.029860785	0.050498825	0.07063804	0.012277648
-1	-1	-1	-1	872.0	0.0	0.0	4.269999999999982	0.0	6.640000000000043	0.01999999999998181	0.009999999999990905	0.020000000000010232	10.589999999999975	0.8599999999999852	0.25	0.3100000000000023	ICAM555_ROS488_VECad647__Plate_D_p00_0_E07f01d0.TIF	ICAM555_ROS488_VECad647__Plate_D_p00_0_E07f01d2.TIF	ICAM555_ROS488_VECad647__Plate_D_p00_0_E07f01d1.TIF	ICAM555_ROS488_VECad647__Plate_D_p00_0_E07f01d3.TIF	0	0	0	0	434	1	1536	1536	1536	1536	1536	434	eLsltq8KG21R0q3icTUwTzMwHG1R0jJwR5uZ1A7R0bYnDYqA0bYnDULVmEqhCqq77ABsqyjR	0.035166275	0.050498825	0.07063804	0.014249805	0.00561098	0.016749807	0.42852277	0.7154	0.44816118	0.05036804576714834	0.055315117041269936	0.08932249744733174	0.050249413	0.056109805	0.087387845	0.011444314
-1	-1	-1	-1	574.0	0.0	0.0	4.390000000000015	0.0	7.6699999999999875	0.01999999999998181	0.009999999999990905	0.020000000000038654	9.109999999999957	0.9400000000000261	0.2400000000000091	0.30999999999997385	ICAM555_ROS488_VECad647__Plate_D_p00_0_E07f02d0.TIF	ICAM555_ROS488_VECad647__Plate_D_p00_0_E07f02d2.TIF	ICAM555_ROS488_VECad647__Plate_D_p00_0_E07f02d1.TIF	ICAM555_ROS488_VECad647__Plate_D_p00_0_E07f02d3.TIF	0	0	0	0	435	1	1536	1536	1536	1536	1536	435	eLsltq8KG21R0q3icTUwTzMwGm1R0jJwR5uZ1A7R0bYnDYqA0bYnDULVmEqhCqq77AB7iyjW	0.028194118	0.050498825	0.05472157	0.023721963	0.00280549	0.02652745	0.42852277	0.7154	0.44816118	0.05541424949963888	0.05513839920361837	0.08485627174377441	0.05191608	0.053304315	0.08208235	0.011444314
-1	-1	-1	-1	502.0	0.0	0.0	4.469999999999999	0.0	6.719999999999999	0.030000000000001137	0.030000000000001137	0.01999999999998181	7.8799999999999955	1.0300000000000011	0.29000000000002046	0.3499999999999943	ICAM555_ROS488_VECad647__Plate_D_p00_0_E07f03d0.TIF	ICAM555_ROS488_VECad647__Plate_D_p00_0_E07f03d2.TIF	ICAM555_ROS488_VECad647__Plate_D_p00_0_E07f03d1.TIF	ICAM555_ROS488_VECad647__Plate_D_p00_0_E07f03d3.TIF	0	0	0	0	436	1	1536	1536	1536	1536	1536	436	eLsltq8KG21R0q3icTUwByel0RYl7QJ3tJlJ7RAdbXvSoAgYbXvSIFSNqRSqoLrLDgCKayjb	0.024555296	0.050498825	0.05472157	0.022055294	0.00280549	0.022888627	0.42852277	0.7154	0.44816118	0.05147929489612579	0.05458104610443115	0.08060899873574574	0.04661059	0.053304315	0.07677686	0.0078054904
-1	-1	-1	-1	494.0	0.0	0.0	5.1200000000000045	0.0	6.6200000000000045	0.020000000000010232	0.020000000000010232	0.030000000000001137	7.820000000000022	0.9199999999999875	0.2599999999999909	0.3100000000000023	ICAM555_ROS488_VECad647__Plate_D_p00_0_E07f04d0.TIF	ICAM555_ROS488_VECad647__Plate_D_p00_0_E07f04d2.TIF	ICAM555_ROS488_VECad647__Plate_D_p00_0_E07f04d1.TIF	ICAM555_ROS488_VECad647__Plate_D_p00_0_E07f04d3.TIF	0	0	0	0	437	1	1536	1536	1536	1536	1536	437	eLsltq8KG21R0q3icTUwTzMwGW1R0jJwR5uZ1A7R0bYnDYqA0bYnDULVmEqhCqq77ACZSyjg	0.029027453	0.056109805	0.06616589	0.015916474	0.00280549	0.02205529	0.42852277	0.7154	0.44816118	0.05000019073486328	0.06021565695603689	0.09342859188715617	0.0413051	0.061720785	0.08572118	0.012277648
-1	-1	-1	-1	509.0	0.0	0.0	5.150000000000034	0.0	6.649999999999977	0.01999999999998181	0.009999999999990905	0.010000000000019327	8.22999999999999	0.9299999999999784	0.29000000000002046	0.37000000000000455	ICAM555_ROS488_VECad647__Plate_D_p00_0_E07f05d0.TIF	ICAM555_ROS488_VECad647__Plate_D_p00_0_E07f05d2.TIF	ICAM555_ROS488_VECad647__Plate_D_p00_0_E07f05d1.TIF	ICAM555_ROS488_VECad647__Plate_D_p00_0_E07f05d3.TIF	0	0	0	0	438	1	1536	1536	1536	1536	1536	438	eLsltq8KG21R0q3icTUwTzMwHW1R0jJwR5uZ1A7R0bYnDYqA0bYnDULVmEqhCqq77ACoKyjl	0.028194118	0.053304315	0.060860395	0.018416472	0.00280549	0.026527457	0.42852277	0.7154	0.44816118	0.05195323626200358	0.05642266571521759	0.09106726447741191	0.04661059	0.056109805	0.09102667	0.012277648
-1	-1	-1	-1	488.0	0.0	0.0	4.7099999999999795	0.0	7.22999999999999	0.030000000000001137	0.020000000000010232	0.009999999999990905	7.830000000000041	0.9699999999999989	0.30000000000001137	0.3499999999999943	ICAM555_ROS488_VECad647__Plate_D_p00_0_E07f06d0.TIF	ICAM555_ROS488_VECad647__Plate_D_p00_0_E07f06d2.TIF	ICAM555_ROS488_VECad647__Plate_D_p00_0_E07f06d1.TIF	ICAM555_ROS488_VECad647__Plate_D_p00_0_E07f06d3.TIF	0	0	0	0	439	1	1536	1536	1536	1536	1536	439	eLsltq8KG21R0q3icTUwH21R0jhwR5uZ1A7R0bYnDYqA0bYnDULVmEqhCqq77AC3Cyjq	0.03349961	0.056109805	0.09799883	0.01758314	0.00280549	0.024860784	0.42852277	0.7154	0.44816118	0.05594871938228607	0.060040553410847984	0.12500892082850137	0.051082745	0.058915295	0.12285961	0.016749805
-1	-1	-1	-1	618.0	0.0	0.0	4.349999999999994	0.0	6.3300000000000125	0.009999999999990905	0.009999999999990905	0.020000000000010232	8.169999999999987	0.9300000000000068	0.28999999999999204	0.3499999999999943	ICAM555_ROS488_VECad647__Plate_D_p00_0_E07f07d0.TIF	ICAM555_ROS488_VECad647__Plate_D_p00_0_E07f07d2.TIF	ICAM555_ROS488_VECad647__Plate_D_p00_0_E07f07d1.TIF	ICAM555_ROS488_VECad647__Plate_D_p00_0_E07f07d3.TIF	0	0	0	0	440	1	1536	1536	1536	1536	1536	440	eLsltq8KG21R0q3icTUwTzMwH21R0jJwR5uZ1A7R0bYnDYqA0bYnDULVmEqhCqq77ADF6yjv	0.029860785	0.050498825	0.07063804	0.021221962	0.00280549	0.021221966	0.42852277	0.7154	0.44816118	0.05558610459168752	0.054678380489349365	0.09466669956843059	0.052749414	0.053304315	0.09269334	0.012277648
-1	-1	-1	-1	638.0	0.0	0.0	5.009999999999991	0.0	6.690000000000026	0.01999999999998181	0.020000000000038654	0.01999999999998181	9.379999999999995	0.8500000000000227	0.2400000000000091	0.3100000000000023	ICAM555_ROS488_VECad647__Plate_D_p00_0_E07f08d0.TIF	ICAM555_ROS488_VECad647__Plate_D_p00_0_E07f08d2.TIF	ICAM555_ROS488_VECad647__Plate_D_p00_0_E07f08d1.TIF	ICAM555_ROS488_VECad647__Plate_D_p00_0_E07f08d3.TIF	0	0	0	0	441	1	1536	1536	1536	1536	1536	441	eLsltq8KG21R0q3icTUwTzOwGG1R0jJwR5uZ1A7R0bYnDYqA0bYnDULVmEqhCqq77ADUyyj0	0.03349961	0.047693335	0.060027063	0.018416472	0.00280549	0.020388626	0.42852277	0.7154	0.44816118	0.05475068589051565	0.05314179261525472	0.08354648947715759	0.05191608	0.053304315	0.08124902	0.012277648
-1	-1	-1	-1	572.0	0.0	0.0	4.400000000000006	0.0	6.450000000000017	0.020000000000010232	0.01999999999998181	0.020000000000010232	8.179999999999978	0.9699999999999989	0.28999999999999204	0.37999999999999545	ICAM555_ROS488_VECad647__Plate_D_p00_0_E07f09d0.TIF	ICAM555_ROS488_VECad647__Plate_D_p00_0_E07f09d2.TIF	ICAM555_ROS488_VECad647__Plate_D_p00_0_E07f09d1.TIF	ICAM555_ROS488_VECad647__Plate_D_p00_0_E07f09d3.TIF	0	0	0	0	442	1	1536	1536	1536	1536	1536	442	eLsltq8KG21R0q3icTUwhzTjR1uUNAvc0WYmtUN0tO1JgyJgtO1Jg1A1plKoguouOwDjqyj5	0.029027453	0.053304315	0.060027063	0.020388627	0.00561098	0.025694117	0.42852277	0.7154	0.44816118	0.05234006543954214	0.05805320541063944	0.08970399697621663	0.050249413	0.058915295	0.08655451	0.013110981
-1	-1	-1	-1	620.0	0.0	0.0	4.53000000000003	0.0	6.700000000000017	0.01999999999998181	0.009999999999990905	0.010000000000019327	9.549999999999983	0.960000000000008	0.28000000000002956	0.3599999999999852	ICAM555_ROS488_VECad647__Plate_D_p00_0_E07f10d0.TIF	ICAM555_ROS488_VECad647__Plate_D_p00_0_E07f10d2.TIF	ICAM555_ROS488_VECad647__Plate_D_p00_0_E07f10d1.TIF	ICAM555_ROS488_VECad647__Plate_D_p00_0_E07f10d3.TIF	0	0	0	0	443	1	1536	1536	1536	1536	1536	443	eLsltq8KG21R0q3icTUwTzMcHa2iaeCONjOpHaKjbU8aFAGjbU8ahKoxlUIVVHfZAQBssCjR	0.029027453	0.050498825	0.059193727	0.018416472	0.00561098	0.025694117	0.42852277	0.7154	0.44816118	0.05023948351542155	0.05515389641125997	0.08696674307187398	0.050249413	0.056109805	0.08655451	0.011444314
-1	-1	-1	-1	537.0	0.0	0.0	4.680000000000007	0.0	6.900000000000006	0.020000000000010232	0.020000000000010232	0.020000000000010232	8.579999999999984	0.8700000000000045	0.23999999999998067	0.29999999999998295	ICAM555_ROS488_VECad647__Plate_D_p00_0_E07f11d0.TIF	ICAM555_ROS488_VECad647__Plate_D_p00_0_E07f11d2.TIF	ICAM555_ROS488_VECad647__Plate_D_p00_0_E07f11d1.TIF	ICAM555_ROS488_VECad647__Plate_D_p00_0_E07f11d3.TIF	0	0	0	0	444	1	1536	1536	1536	1536	1536	444	eLsltq8KG21R0q3icTUwTzM0HG1R0jJwR5uZ1A7R0bYnDYqA0bYnDULVmEqhCqq77AB7kCjW	0.029027453	0.053304315	0.064499214	0.023721961	0.00561098	0.02652745	0.42852277	0.7154	0.44816118	0.056974281867345176	0.057388703028361	0.09348299105962117	0.052749414	0.056109805	0.091860004	0.012277648
-1	-1	-1	-1	777.0	0.0	0.0	4.399999999999977	0.0	6.6299999999999955	0.03000000000002956	0.01999999999998181	0.009999999999990905	9.299999999999955	0.8499999999999943	0.2400000000000091	0.2899999999999636	ICAM555_ROS488_VECad647__Plate_D_p00_0_E08f00d0.TIF	ICAM555_ROS488_VECad647__Plate_D_p00_0_E08f00d2.TIF	ICAM555_ROS488_VECad647__Plate_D_p00_0_E08f00d1.TIF	ICAM555_ROS488_VECad647__Plate_D_p00_0_E08f00d3.TIF	0	0	0	0	445	1	1536	1536	1536	1536	1536	445	eLsltq8KG21R0q3icTWwGB2tonHgjjYzqR2io21PGhQBo21PGoSqMZVCFVR32QEAbLoo0Q==	0.029860785	0.047693335	0.06616589	0.016749803	0.00561098	0.021221958	0.42852277	0.7154	0.44816118	0.049869184692700706	0.0518597811460495	0.09017436703046162	0.050249413	0.050498825	0.08655451	0.011444314
-1	-1	-1	-1	1048.0	0.0	0.0	4.460000000000008	0.0	6.950000000000017	0.01999999999998181	0.020000000000038654	0.01999999999998181	9.04000000000002	0.8199999999999932	0.21999999999999886	0.2799999999999727	ICAM555_ROS488_VECad647__Plate_D_p00_0_E08f01d0.TIF	ICAM555_ROS488_VECad647__Plate_D_p00_0_E08f01d2.TIF	ICAM555_ROS488_VECad647__Plate_D_p00_0_E08f01d1.TIF	ICAM555_ROS488_VECad647__Plate_D_p00_0_E08f01d3.TIF	0	0	0	0	446	1	1536	1536	1536	1536	1536	446	eLsltq8KG21R0q3icTWwSDMwHG1R0jJwR5uZ1A7R0bYnDYqA0bYnDULVmEqhCqq77AB7mijW	0.0413051	0.050498825	0.08655451	0.015083138	0.00561098	0.020388626	0.42852277	0.7154	0.44816118	0.058486223220825195	0.05641813079516093	0.11066441734631856	0.056388237	0.056109805	0.10330432	0.012277648
-1	-1	-1	-1	430.0	0.0	0.0	4.849999999999966	0.0	6.80000000000004	0.030000000000001137	0.01999999999998181	0.01999999999998181	7.050000000000011	0.8700000000000045	0.2599999999999909	0.3200000000000216	ICAM555_ROS488_VECad647__Plate_D_p00_0_E08f02d0.TIF	ICAM555_ROS488_VECad647__Plate_D_p00_0_E08f02d2.TIF	ICAM555_ROS488_VECad647__Plate_D_p00_0_E08f02d1.TIF	ICAM555_ROS488_VECad647__Plate_D_p00_0_E08f02d3.TIF	0	0	0	0	447	1	1536	1536	1536	1536	1536	447	eLsltq8KG21R0q3icTWwSDMwGm1R0jJwR5uZ1A7R0bYnDYqA0bYnDULVmEqhCqq77ACKeijb	0.023721961	0.050498825	0.053888235	0.012277646	0.00280549	0.020388626	0.42852277	0.7154	0.44816118	0.0477108508348465	0.05373011529445648	0.08144886295000713	0.035166275	0.053304315	0.069804706	0.011444314
-1	-1	-1	-1	442.0	0.0	0.0	4.030000000000001	0.0	7.2099999999999795	0.020000000000010232	0.020000000000010232	0.020000000000010232	7.319999999999993	1.009999999999991	0.35000000000002274	0.3400000000000034	ICAM555_ROS488_VECad647__Plate_D_p00_0_E08f03d0.TIF	ICAM555_ROS488_VECad647__Plate_D_p00_0_E08f03d2.TIF	ICAM555_ROS488_VECad647__Plate_D_p00_0_E08f03d1.TIF	ICAM555_ROS488_VECad647__Plate_D_p00_0_E08f03d3.TIF	0	0	0	0	448	1	1536	1536	1536	1536	1536	448	eLsltq8KG21R0q3icTWwACel0RYl7QJ3tJlJ7RAdbXvSoAgYbXvSIFSNqRSqoLrLDgCZWijg	0.024555296	0.047693335	0.055554904	0.016749805	0.00280549	0.022888627	0.42852277	0.7154	0.44816118	0.048040871818860374	0.0522356778383255	0.08790634075800578	0.039638434	0.053304315	0.07677686	0.0078054904
-1	-1	-1	-1	403.0	0.0	0.0	4.390000000000015	0.0	6.719999999999999	0.020000000000010232	0.020000000000010232	0.009999999999990905	5.97999999999999	1.1099999999999852	0.3400000000000034	0.4000000000000057	ICAM555_ROS488_VECad647__Plate_D_p00_0_E08f04d0.TIF	ICAM555_ROS488_VECad647__Plate_D_p00_0_E08f04d2.TIF	ICAM555_ROS488_VECad647__Plate_D_p00_0_E08f04d1.TIF	ICAM555_ROS488_VECad647__Plate_D_p00_0_E08f04d3.TIF	0	0	0	0	449	1	1536	1536	1536	1536	1536	449	eLsltq8KG21R0q3icTWwSDMwGW1R0jJwR5uZ1A7R0bYnDYqA0bYnDULVmEqhCqq77ACoOijl	0.024555296	0.053304315	0.060027063	0.010610981	0.00280549	0.02205529	0.42852277	0.7154	0.44816118	0.04287014901638031	0.057296896974245705	0.09306974212328593	0.03349961	0.058915295	0.07677686	0.011444314
-1	-1	-1	-1	446.0	0.0	0.0	4.1299999999999955	0.0	7.109999999999985	0.030000000000001137	0.01999999999998181	0.01999999999998181	7.670000000000016	0.960000000000008	0.29999999999998295	0.3300000000000125	ICAM555_ROS488_VECad647__Plate_D_p00_0_E08f05d0.TIF	ICAM555_ROS488_VECad647__Plate_D_p00_0_E08f05d2.TIF	ICAM555_ROS488_VECad647__Plate_D_p00_0_E08f05d1.TIF	ICAM555_ROS488_VECad647__Plate_D_p00_0_E08f05d3.TIF	0	0	0	0	450	1	1536	1536	1536	1536	1536	450	eLsltq8KG21R0q3icTWwSDMwHW1R0jJwR5uZ1A7R0bYnDYqA0bYnDULVmEqhCqq77AC3Gijq	0.023721961	0.050498825	0.05472157	0.012277646	0.00280549	0.024860784	0.42852277	0.7154	0.44816118	0.04335444172223409	0.05320545037587484	0.0852103332678477	0.035166275	0.053304315	0.07677686	0.011444314
-1	-1	-1	-1	364.0	0.0	0.0	4.060000000000002	0.0	6.539999999999992	0.03000000000002956	0.01999999999998181	0.020000000000038654	4.819999999999993	0.9399999999999977	0.28000000000002956	0.3499999999999943	ICAM555_ROS488_VECad647__Plate_D_p00_0_E08f06d0.TIF	ICAM555_ROS488_VECad647__Plate_D_p00_0_E08f06d2.TIF	ICAM555_ROS488_VECad647__Plate_D_p00_0_E08f06d1.TIF	ICAM555_ROS488_VECad647__Plate_D_p00_0_E08f06d3.TIF	0	0	0	0	451	1	1536	1536	1536	1536	1536	451	eLsltq8KG21R0q3icTWwGG1R0jhwR5uZ1A7R0bYnDYqA0bYnDULVmEqhCqq77ADF+ijv	0.028194118	0.056109805	0.065332554	0.008944314	0.00280549	0.019555293	0.42852277	0.7154	0.44816118	0.04337054491043091	0.05831397573153178	0.09204230705897014	0.03349961	0.058915295	0.08041569	0.012277648
-1	-1	-1	-1	613.0	0.0	0.0	4.890000000000015	0.0	6.560000000000002	0.009999999999990905	0.009999999999990905	0.009999999999990905	8.900000000000006	0.9399999999999977	0.29999999999998295	0.3699999999999761	ICAM555_ROS488_VECad647__Plate_D_p00_0_E08f07d0.TIF	ICAM555_ROS488_VECad647__Plate_D_p00_0_E08f07d2.TIF	ICAM555_ROS488_VECad647__Plate_D_p00_0_E08f07d1.TIF	ICAM555_ROS488_VECad647__Plate_D_p00_0_E08f07d3.TIF	0	0	0	0	452	1	1536	1536	1536	1536	1536	452	eLsltq8KG21R0q3icTWwSDMwH21R0jJwR5uZ1A7R0bYnDYqA0bYnDULVmEqhCqq77ADU2ij0	0.029027453	0.050498825	0.064499214	0.018416472	0.00280549	0.021221966	0.42852277	0.7154	0.44816118	0.05049217243989309	0.05517749488353729	0.09023853143056233	0.050249413	0.056109805	0.09102667	0.011444314
-1	-1	-1	-1	704.0	0.0	0.0	4.570000000000022	0.0	6.470000000000027	0.020000000000010232	0.01999999999998181	0.010000000000019327	9.390000000000015	1.0200000000000102	0.30000000000001137	0.3900000000000148	ICAM555_ROS488_VECad647__Plate_D_p00_0_E08f08d0.TIF	ICAM555_ROS488_VECad647__Plate_D_p00_0_E08f08d2.TIF	ICAM555_ROS488_VECad647__Plate_D_p00_0_E08f08d1.TIF	ICAM555_ROS488_VECad647__Plate_D_p00_0_E08f08d3.TIF	0	0	0	0	453	1	1536	1536	1536	1536	1536	453	eLsltq8KG21R0q3icTWwSDOwGG1R0jJwR5uZ1A7R0bYnDYqA0bYnDULVmEqhCqq77ADjuij5	0.035166275	0.050498825	0.07063804	0.015916474	0.00280549	0.017583132	0.42852277	0.7154	0.44816118	0.05268585681915283	0.055018807450930275	0.09166138370831807	0.05191608	0.056109805	0.09102667	0.011444314
-1	-1	-1	-1	579.0	0.0	0.0	4.140000000000015	0.0	6.929999999999978	0.020000000000038654	0.01999999999998181	0.010000000000047748	9.269999999999982	0.8100000000000023	0.22999999999998977	0.3199999999999932	ICAM555_ROS488_VECad647__Plate_D_p00_0_E08f09d0.TIF	ICAM555_ROS488_VECad647__Plate_D_p00_0_E08f09d2.TIF	ICAM555_ROS488_VECad647__Plate_D_p00_0_E08f09d1.TIF	ICAM555_ROS488_VECad647__Plate_D_p00_0_E08f09d3.TIF	0	0	0	0	454	1	1536	1536	1536	1536	1536	454	eLsltq8KG21R0q3icTWwgDTjR1uUNAvc0WYmtUN0tO1JgyJgtO1Jg1A1plKoguouOwDymij+	0.029860785	0.050498825	0.065332554	0.015916472	0.00280549	0.025694117	0.42852277	0.7154	0.44816118	0.047205681602160134	0.053305779894193016	0.09425502022107442	0.045777258	0.053304315	0.091860004	0.012277648
-1	-1	-1	-1	640.0	0.0	0.0	5.390000000000015	0.0	6.850000000000023	0.01999999999998181	0.009999999999990905	0.020000000000038654	11.060000000000002	0.8400000000000034	0.2599999999999909	0.3100000000000307	ICAM555_ROS488_VECad647__Plate_D_p00_0_E08f10d0.TIF	ICAM555_ROS488_VECad647__Plate_D_p00_0_E08f10d2.TIF	ICAM555_ROS488_VECad647__Plate_D_p00_0_E08f10d1.TIF	ICAM555_ROS488_VECad647__Plate_D_p00_0_E08f10d3.TIF	0	0	0	0	455	1	1536	1536	1536	1536	1536	455	eLsltq8KG21R0q3icTWwSDMcHa2iaeCONjOpHaKjbU8aFAGjbU8ahKoxlUIVVHfZAQB7nyjW	0.034332942	0.050498825	0.08124902	0.014249805	0.00280549	0.021221966	0.42852277	0.7154	0.44816118	0.050325815876324974	0.05468180775642395	0.10654620329538982	0.050249413	0.053304315	0.10247098	0.011444314
-1	-1	-1	-1	456.0	0.0	0.0	4.3300000000000125	0.0	6.8300000000000125	0.020000000000010232	0.020000000000010232	0.01999999999998181	7.849999999999966	0.9199999999999875	0.28000000000002956	0.29999999999998295	ICAM555_ROS488_VECad647__Plate_D_p00_0_E08f11d0.TIF	ICAM555_ROS488_VECad647__Plate_D_p00_0_E08f11d2.TIF	ICAM555_ROS488_VECad647__Plate_D_p00_0_E08f11d1.TIF	ICAM555_ROS488_VECad647__Plate_D_p00_0_E08f11d3.TIF	0	0	0	0	456	1	1536	1536	1536	1536	1536	456	eLsltq8KG21R0q3icTWwSDM0HG1R0jJwR5uZ1A7R0bYnDYqA0bYnDULVmEqhCqq77ACKfyjb	0.028194118	0.050498825	0.060027063	0.021221962	0.00561098	0.026527457	0.42852277	0.7154	0.44816118	0.05080284674962362	0.05500915149847666	0.09361842274665833	0.045777258	0.056109805	0.08655451	0.011444314
-1	-1	-1	-1	594.0	0.0	0.0	4.370000000000033	0.0	6.780000000000001	0.030000000000001137	0.020000000000010232	0.01999999999998181	7.900000000000006	1.0599999999999739	0.30000000000001137	0.3300000000000125	ICAM555_ROS488_VECad647__Plate_D_p00_0_E09f00d0.TIF	ICAM555_ROS488_VECad647__Plate_D_p00_0_E09f00d2.TIF	ICAM555_ROS488_VECad647__Plate_D_p00_0_E09f00d1.TIF	ICAM555_ROS488_VECad647__Plate_D_p00_0_E09f00d3.TIF	0	0	0	0	457	1	1536	1536	1536	1536	1536	457	eLsltq8KG21R0q3icTWwHB2tonHgjjYzqR2io21PGhQBo21PGoSqMZVCFVR32QEAe6ko1g==	0.024555296	0.050498825	0.069804706	0.017583137	0.00561098	0.022055298	0.42852277	0.7154	0.44816118	0.046404788891474404	0.054108068346977234	0.0975470244884491	0.0413051	0.053304315	0.09269334	0.011444314
-1	-1	-1	-1	894.0	0.0	0.0	4.649999999999977	0.0	6.530000000000001	0.009999999999990905	0.01999999999998181	0.010000000000019327	9.300000000000011	1.079999999999984	0.3100000000000307	0.37999999999999545	ICAM555_ROS488_VECad647__Plate_D_p00_0_E09f01d0.TIF	ICAM555_ROS488_VECad647__Plate_D_p00_0_E09f01d2.TIF	ICAM555_ROS488_VECad647__Plate_D_p00_0_E09f01d1.TIF	ICAM555_ROS488_VECad647__Plate_D_p00_0_E09f01d3.TIF	0	0	0	0	458	1	1536	1536	1536	1536	1536	458	eLsltq8KG21R0q3icTWwTDMwHG1R0jJwR5uZ1A7R0bYnDYqA0bYnDULVmEqhCqq77ACKiSjb	0.034332942	0.050498825	0.08124902	0.016749803	0.00561098	0.02205529	0.42852277	0.7154	0.44816118	0.052004531025886536	0.055812935034434	0.10806380709012349	0.051082745	0.053304315	0.10694314	0.011444314
-1	-1	-1	-1	462.0	0.0	0.0	4.780000000000001	0.0	6.3300000000000125	0.020000000000010232	0.01999999999998181	0.009999999999990905	6.360000000000014	0.9900000000000091	0.37999999999999545	0.36000000000001364	ICAM555_ROS488_VECad647__Plate_D_p00_0_E09f02d0.TIF	ICAM555_ROS488_VECad647__Plate_D_p00_0_E09f02d2.TIF	ICAM555_ROS488_VECad647__Plate_D_p00_0_E09f02d1.TIF	ICAM555_ROS488_VECad647__Plate_D_p00_0_E09f02d3.TIF	0	0	0	0	459	1	1536	1536	1536	1536	1536	459	eLsltq8KG21R0q3icTWwTDMwGm1R0jJwR5uZ1A7R0bYnDYqA0bYnDULVmEqhCqq77ACZaSjg	0.023721961	0.050498825	0.065332554	0.01311098	0.00280549	0.019555293	0.42852277	0.7154	0.44816118	0.043760364254315696	0.053838868935902916	0.08948328097661336	0.03349961	0.053304315	0.08041569	0.0078054904
-1	-1	-1	-1	432.0	0.0	0.0	4.550000000000011	0.0	6.3700000000000045	0.01999999999998181	0.009999999999990905	0.009999999999990905	6.319999999999993	1.009999999999991	0.30999999999997385	0.37000000000000455	ICAM555_ROS488_VECad647__Plate_D_p00_0_E09f03d0.TIF	ICAM555_ROS488_VECad647__Plate_D_p00_0_E09f03d2.TIF	ICAM555_ROS488_VECad647__Plate_D_p00_0_E09f03d1.TIF	ICAM555_ROS488_VECad647__Plate_D_p00_0_E09f03d3.TIF	0	0	0	0	460	1	1536	1536	1536	1536	1536	460	eLsltq8KG21R0q3icTWwBCel0RYl7QJ3tJlJ7RAdbXvSoAgYbXvSIFSNqRSqoLrLDgCoSSjl	0.023721961	0.050498825	0.055554904	0.015083138	0.00280549	0.02205529	0.42852277	0.7154	0.44816118	0.04600339631239573	0.05335185428460439	0.0860576331615448	0.034332942	0.053304315	0.07677686	0.0078054904
-1	-1	-1	-1	377.0	0.0	0.0	4.670000000000016	0.0	6.72999999999999	0.020000000000010232	0.010000000000019327	0.020000000000010232	6.180000000000007	0.9799999999999898	0.30000000000001137	0.3400000000000034	ICAM555_ROS488_VECad647__Plate_D_p00_0_E09f04d0.TIF	ICAM555_ROS488_VECad647__Plate_D_p00_0_E09f04d2.TIF	ICAM555_ROS488_VECad647__Plate_D_p00_0_E09f04d1.TIF	ICAM555_ROS488_VECad647__Plate_D_p00_0_E09f04d3.TIF	0	0	0	0	461	1	1536	1536	1536	1536	1536	461	eLsltq8KG21R0q3icTWwTDMwGW1R0jJwR5uZ1A7R0bYnDYqA0bYnDULVmEqhCqq77AC3KSjq	0.024555296	0.053304315	0.059193727	0.009777648	0.00280549	0.02205529	0.42852277	0.7154	0.44816118	0.043312326073646545	0.05759459237257639	0.0911584198474884	0.03349961	0.058915295	0.07677686	0.011444314
-1	-1	-1	-1	434.0	0.0	0.0	5.409999999999997	0.0	7.420000000000016	0.01999999999998181	0.030000000000001137	0.01999999999998181	7.679999999999978	0.9399999999999693	0.30999999999997385	0.37999999999996703	ICAM555_ROS488_VECad647__Plate_D_p00_0_E09f05d0.TIF	ICAM555_ROS488_VECad647__Plate_D_p00_0_E09f05d2.TIF	ICAM555_ROS488_VECad647__Plate_D_p00_0_E09f05d1.TIF	ICAM555_ROS488_VECad647__Plate_D_p00_0_E09f05d3.TIF	0	0	0	0	462	1	1536	1536	1536	1536	1536	462	eLsltq8KG21R0q3icTWwTDMwHW1R0jJwR5uZ1A7R0bYnDYqA0bYnDULVmEqhCqq77ADGCSjv	0.023721961	0.050498825	0.06616589	0.0131109785	0.00280549	0.02652745	0.42852277	0.7154	0.44816118	0.04656209548314413	0.05352677404880524	0.0989946722984314	0.035999607	0.053304315	0.091860004	0.011444314
-1	-1	-1	-1	426.0	0.0	0.0	4.460000000000008	0.0	6.75	0.01999999999998181	0.01999999999998181	0.020000000000010232	6.1699999999999875	0.8500000000000227	0.25	0.3100000000000023	ICAM555_ROS488_VECad647__Plate_D_p00_0_E09f06d0.TIF	ICAM555_ROS488_VECad647__Plate_D_p00_0_E09f06d2.TIF	ICAM555_ROS488_VECad647__Plate_D_p00_0_E09f06d1.TIF	ICAM555_ROS488_VECad647__Plate_D_p00_0_E09f06d3.TIF	0	0	0	0	463	1	1536	1536	1536	1536	1536	463	eLsltq8KG21R0q3icTWwHG1R0jhwR5uZ1A7R0bYnDYqA0bYnDULVmEqhCqq77ADU6Sj0	0.029027453	0.056109805	0.091860004	0.011444312	0.00280549	0.025694117	0.42852277	0.7154	0.44816118	0.04775741199652354	0.058643718560536705	0.12124011913935344	0.035999607	0.058915295	0.11224863	0.013110981
-1	-1	-1	-1	566.0	0.0	0.0	4.409999999999997	0.0	6.359999999999985	0.020000000000010232	0.020000000000010232	0.01999999999998181	8.680000000000007	0.9900000000000091	0.31999999999996476	0.410000000000025	ICAM555_ROS488_VECad647__Plate_D_p00_0_E09f07d0.TIF	ICAM555_ROS488_VECad647__Plate_D_p00_0_E09f07d2.TIF	ICAM555_ROS488_VECad647__Plate_D_p00_0_E09f07d1.TIF	ICAM555_ROS488_VECad647__Plate_D_p00_0_E09f07d3.TIF	0	0	0	0	464	1	1536	1536	1536	1536	1536	464	eLsltq8KG21R0q3icTWwTDMwH21R0jJwR5uZ1A7R0bYnDYqA0bYnDULVmEqhCqq77ADjySj5	0.028194118	0.047693335	0.07594353	0.022055294	0.00280549	0.02288863	0.42852277	0.7154	0.44816118	0.05117643376191457	0.05330340067545573	0.10257835189501445	0.050249413	0.053304315	0.10163765	0.011444314
-1	-1	-1	-1	621.0	0.0	0.0	4.860000000000014	0.0	6.719999999999999	0.01999999999998181	0.01999999999998181	0.020000000000010232	9.219999999999999	0.9499999999999886	0.25	0.3199999999999932	ICAM555_ROS488_VECad647__Plate_D_p00_0_E09f08d0.TIF	ICAM555_ROS488_VECad647__Plate_D_p00_0_E09f08d2.TIF	ICAM555_ROS488_VECad647__Plate_D_p00_0_E09f08d1.TIF	ICAM555_ROS488_VECad647__Plate_D_p00_0_E09f08d3.TIF	0	0	0	0	465	1	1536	1536	1536	1536	1536	465	eLsltq8KG21R0q3icTWwTDOwGG1R0jJwR5uZ1A7R0bYnDYqA0bYnDULVmEqhCqq77ADyqSj+	0.029027453	0.050498825	0.07677686	0.02122196	0.00280549	0.021221958	0.42852277	0.7154	0.44816118	0.05220171312491099	0.055210808912913	0.10339282949765523	0.051082745	0.053304315	0.10247098	0.011444314
-1	-1	-1	-1	494.0	0.0	0.0	4.369999999999976	0.0	6.969999999999999	0.030000000000001137	0.030000000000001137	0.030000000000001137	8.530000000000001	0.9000000000000341	0.25	0.339999999999975	ICAM555_ROS488_VECad647__Plate_D_p00_0_E09f09d0.TIF	ICAM555_ROS488_VECad647__Plate_D_p00_0_E09f09d2.TIF	ICAM555_ROS488_VECad647__Plate_D_p00_0_E09f09d1.TIF	ICAM555_ROS488_VECad647__Plate_D_p00_0_E09f09d3.TIF	0	0	0	0	466	1	1536	1536	1536	1536	1536	466	eLsltq8KG21R0q3icTWwhDTjR1uUNAvc0WYmtUN0tO1JgyJgtO1Jg1A1plKoguouOwABmCkD	0.029027453	0.053304315	0.08124902	0.01758314	0.00280549	0.021221966	0.42852277	0.7154	0.44816118	0.05051873127619425	0.05729211370150248	0.10773090521494548	0.045777258	0.056109805	0.10247098	0.013110981
-1	-1	-1	-1	454.0	0.0	0.0	4.77000000000001	0.0	6.3700000000000045	0.01999999999998181	0.020000000000010232	0.01999999999998181	5.560000000000031	0.9599999999999795	0.2600000000000193	0.3699999999999761	ICAM555_ROS488_VECad647__Plate_D_p00_0_E09f10d0.TIF	ICAM555_ROS488_VECad647__Plate_D_p00_0_E09f10d2.TIF	ICAM555_ROS488_VECad647__Plate_D_p00_0_E09f10d1.TIF	ICAM555_ROS488_VECad647__Plate_D_p00_0_E09f10d3.TIF	0	0	0	0	467	1	1536	1536	1536	1536	1536	467	eLsltq8KG21R0q3icTWwTDMcHa2iaeCONjOpHaKjbU8aFAGjbU8ahKoxlUIVVHfZAQCKjijb	0.023721961	0.050498825	0.07147137	0.010610981	0.00280549	0.021221966	0.42852277	0.7154	0.44816118	0.04438848296801249	0.05392672121524811	0.1001935104529063	0.03349961	0.053304315	0.09102667	0.012277648
-1	-1	-1	-1	413.0	0.0	0.0	4.219999999999999	0.0	6.5800000000000125	0.020000000000010232	0.01999999999998181	0.009999999999990905	5.9599999999999795	0.9700000000000273	0.3299999999999841	0.3199999999999932	ICAM555_ROS488_VECad647__Plate_D_p00_0_E09f11d0.TIF	ICAM555_ROS488_VECad647__Plate_D_p00_0_E09f11d2.TIF	ICAM555_ROS488_VECad647__Plate_D_p00_0_E09f11d1.TIF	ICAM555_ROS488_VECad647__Plate_D_p00_0_E09f11d3.TIF	0	0	0	0	468	1	1536	1536	1536	1536	1536	468	eLsltq8KG21R0q3icTWwTDM0HG1R0jJwR5uZ1A7R0bYnDYqA0bYnDULVmEqhCqq77ACZbijg	0.024555296	0.053304315	0.065332554	0.011444313	0.00561098	0.020388626	0.42852277	0.7154	0.44816118	0.04773921271165212	0.056526511907577515	0.09374198317527771	0.034332942	0.056109805	0.08041569	0.011444314
-1	-1	-1	-1	590.0	0.0	0.0	4.829999999999984	0.0	6.439999999999969	0.01999999999998181	0.020000000000010232	0.029999999999972715	8.890000000000015	0.9900000000000091	0.2600000000000193	0.34000000000003183	ICAM555_ROS488_VECad647__Plate_D_p00_0_E10f00d0.TIF	ICAM555_ROS488_VECad647__Plate_D_p00_0_E10f00d2.TIF	ICAM555_ROS488_VECad647__Plate_D_p00_0_E10f00d1.TIF	ICAM555_ROS488_VECad647__Plate_D_p00_0_E10f00d3.TIF	0	0	0	0	469	1	1536	1536	1536	1536	1536	469	eLsltq8KG21R0q3icTU0GB2tonHgjjYzqR2io21PGhQBo21PGoSqMZVCFVR32QEABDYorg==	0.024555296	0.047693335	0.064499214	0.021221962	0.00280549	0.016749807	0.42852277	0.7154	0.44816118	0.048752471804618835	0.05230250954627991	0.08471605181694031	0.045777258	0.050498825	0.08124902	0.011444314
-1	-1	-1	-1	776.0	0.0	0.0	4.659999999999997	0.0	6.4199999999999875	0.01999999999998181	0.010000000000019327	0.009999999999990905	8.869999999999976	1.0	0.3200000000000216	0.4099999999999966	ICAM555_ROS488_VECad647__Plate_D_p00_0_E10f01d0.TIF	ICAM555_ROS488_VECad647__Plate_D_p00_0_E10f01d2.TIF	ICAM555_ROS488_VECad647__Plate_D_p00_0_E10f01d1.TIF	ICAM555_ROS488_VECad647__Plate_D_p00_0_E10f01d3.TIF	0	0	0	0	470	1	1536	1536	1536	1536	1536	470	eLsltq8KG21R0q3icTU0SDMwHG1R0jJwR5uZ1A7R0bYnDYqA0bYnDULVmEqhCqq77AATFiiz	0.03349961	0.050498825	0.07594353	0.016749807	0.00280549	0.01758314	0.42852277	0.7154	0.44816118	0.050718272725741066	0.05425296723842621	0.09547111392021179	0.050249413	0.053304315	0.09269334	0.011444314
-1	-1	-1	-1	569.0	0.0	0.0	4.6699999999999875	0.0	6.659999999999997	0.020000000000010232	0.020000000000010232	0.01999999999998181	10.470000000000027	0.8899999999999864	0.27000000000001023	0.3100000000000023	ICAM555_ROS488_VECad647__Plate_D_p00_0_E10f02d0.TIF	ICAM555_ROS488_VECad647__Plate_D_p00_0_E10f02d2.TIF	ICAM555_ROS488_VECad647__Plate_D_p00_0_E10f02d1.TIF	ICAM555_ROS488_VECad647__Plate_D_p00_0_E10f02d3.TIF	0	0	0	0	471	1	1536	1536	1536	1536	1536	471	eLsltq8KG21R0q3icTU0SDMwGm1R0jJwR5uZ1A7R0bYnDYqA0bYnDULVmEqhCqq77AAh9ii4	0.035999607	0.047693335	0.069804706	0.020388622	0.00280549	0.015916474	0.42852277	0.7154	0.44816118	0.059556578596433006	0.052719175815582275	0.08744822939236958	0.058054905	0.053304315	0.08655451	0.012277648
-1	-1	-1	-1	521.0	0.0	0.0	4.840000000000032	0.0	6.490000000000009	0.020000000000010232	0.020000000000010232	0.01999999999998181	8.629999999999967	0.8199999999999932	0.23999999999998067	0.3100000000000023	ICAM555_ROS488_VECad647__Plate_D_p00_0_E10f03d0.TIF	ICAM555_ROS488_VECad647__Plate_D_p00_0_E10f03d2.TIF	ICAM555_ROS488_VECad647__Plate_D_p00_0_E10f03d1.TIF	ICAM555_ROS488_VECad647__Plate_D_p00_0_E10f03d3.TIF	0	0	0	0	472	1	1536	1536	1536	1536	1536	472	eLsltq8KG21R0q3icTU0ACel0RYl7QJ3tJlJ7RAdbXvSoAgYbXvSIFSNqRSqoLrLDgAw1ii9	0.028194118	0.050498825	0.055554904	0.022888627	0.00280549	0.025694117	0.42852277	0.7154	0.44816118	0.05335991084575653	0.05464194715023041	0.08365100622177124	0.051082745	0.053304315	0.08124902	0.011444314
-1	-1	-1	-1	508.0	0.0	0.0	4.199999999999989	0.0	6.550000000000011	0.030000000000001137	0.020000000000010232	0.020000000000010232	8.030000000000001	0.8899999999999864	0.25	0.3200000000000216	ICAM555_ROS488_VECad647__Plate_D_p00_0_E10f04d0.TIF	ICAM555_ROS488_VECad647__Plate_D_p00_0_E10f04d2.TIF	ICAM555_ROS488_VECad647__Plate_D_p00_0_E10f04d1.TIF	ICAM555_ROS488_VECad647__Plate_D_p00_0_E10f04d3.TIF	0	0	0	0	473	1	1536	1536	1536	1536	1536	473	eLsltq8KG21R0q3icTU0SDMwGW1R0jJwR5uZ1A7R0bYnDYqA0bYnDULVmEqhCqq77AA/tijC	0.028194118	0.056109805	0.053888235	0.016749807	0.00280549	0.025694117	0.42852277	0.7154	0.44816118	0.049826040863990784	0.06018719573815664	0.08136183023452759	0.044943925	0.061720785	0.07594353	0.012277648
-1	-1	-1	-1	624.0	0.0	0.0	4.649999999999977	0.0	6.489999999999981	0.020000000000010232	0.010000000000019327	0.020000000000010232	10.730000000000018	0.8400000000000034	0.2599999999999909	0.339999999999975	ICAM555_ROS488_VECad647__Plate_D_p00_0_E10f05d0.TIF	ICAM555_ROS488_VECad647__Plate_D_p00_0_E10f05d2.TIF	ICAM555_ROS488_VECad647__Plate_D_p00_0_E10f05d1.TIF	ICAM555_ROS488_VECad647__Plate_D_p00_0_E10f05d3.TIF	0	0	0	0	474	1	1536	1536	1536	1536	1536	474	eLsltq8KG21R0q3icTU0SDMwHW1R0jJwR5uZ1A7R0bYnDYqA0bYnDULVmEqhCqq77ABOlijH	0.035166275	0.050498825	0.064499214	0.016749807	0.00280549	0.0167498	0.42852277	0.7154	0.44816118	0.05461032688617706	0.05540302395820618	0.0841358204682668	0.052749414	0.056109805	0.08572118	0.011444314
-1	-1	-1	-1	595.0	0.0	0.0	4.609999999999985	0.0	6.480000000000018	0.030000000000001137	0.010000000000019327	0.020000000000010232	10.099999999999994	1.1200000000000045	0.2799999999999727	0.3299999999999841	ICAM555_ROS488_VECad647__Plate_D_p00_0_E10f06d0.TIF	ICAM555_ROS488_VECad647__Plate_D_p00_0_E10f06d2.TIF	ICAM555_ROS488_VECad647__Plate_D_p00_0_E10f06d1.TIF	ICAM555_ROS488_VECad647__Plate_D_p00_0_E10f06d3.TIF	0	0	0	0	475	1	1536	1536	1536	1536	1536	475	eLsltq8KG21R0q3icTU0GG1R0jhwR5uZ1A7R0bYnDYqA0bYnDULVmEqhCqq77ABddijM	0.03349961	0.056109805	0.0751102	0.016749803	0.00280549	0.0195553	0.42852277	0.7154	0.44816118	0.051298042138417564	0.059061601758003235	0.09648594260215759	0.050249413	0.058915295	0.09633216	0.013110981
-1	-1	-1	-1	638.0	0.0	0.0	4.680000000000007	0.0	6.480000000000018	0.01999999999998181	0.020000000000010232	0.010000000000019327	8.969999999999999	1.009999999999991	0.30999999999997385	0.3499999999999943	ICAM555_ROS488_VECad647__Plate_D_p00_0_E10f07d0.TIF	ICAM555_ROS488_VECad647__Plate_D_p00_0_E10f07d2.TIF	ICAM555_ROS488_VECad647__Plate_D_p00_0_E10f07d1.TIF	ICAM555_ROS488_VECad647__Plate_D_p00_0_E10f07d3.TIF	0	0	0	0	476	1	1536	1536	1536	1536	1536	476	eLsltq8KG21R0q3icTU0SDMwH21R0jJwR5uZ1A7R0bYnDYqA0bYnDULVmEqhCqq77ABsVijR	0.024555296	0.050498825	0.065332554	0.016749807	0.00280549	0.019555293	0.42852277	0.7154	0.44816118	0.04569807151953379	0.05497604111830393	0.0863390862941742	0.044943925	0.053304315	0.08572118	0.012277648
-1	-1	-1	-1	769.0	0.0	0.0	4.560000000000002	0.0	6.27000000000001	0.01999999999998181	0.010000000000019327	0.009999999999990905	9.379999999999995	0.9399999999999977	0.29999999999998295	0.3599999999999852	ICAM555_ROS488_VECad647__Plate_D_p00_0_E10f08d0.TIF	ICAM555_ROS488_VECad647__Plate_D_p00_0_E10f08d2.TIF	ICAM555_ROS488_VECad647__Plate_D_p00_0_E10f08d1.TIF	ICAM555_ROS488_VECad647__Plate_D_p00_0_E10f08d3.TIF	0	0	0	0	477	1	1536	1536	1536	1536	1536	477	eLsltq8KG21R0q3icTU0SDOwGG1R0jJwR5uZ1A7R0bYnDYqA0bYnDULVmEqhCqq77AB7NijW	0.035166275	0.050498825	0.064499214	0.015083138	0.00561098	0.014249802	0.42852277	0.7154	0.44816118	0.05075782040754954	0.056023801366488137	0.08005714913209279	0.051082745	0.056109805	0.08041569	0.012277648
-1	-1	-1	-1	631.0	0.0	0.0	4.869999999999976	0.0	6.640000000000015	0.020000000000010232	0.01999999999998181	0.020000000000010232	10.280000000000001	0.9900000000000091	0.30000000000001137	0.39999999999997726	ICAM555_ROS488_VECad647__Plate_D_p00_0_E10f09d0.TIF	ICAM555_ROS488_VECad647__Plate_D_p00_0_E10f09d2.TIF	ICAM555_ROS488_VECad647__Plate_D_p00_0_E10f09d1.TIF	ICAM555_ROS488_VECad647__Plate_D_p00_0_E10f09d3.TIF	0	0	0	0	478	1	1536	1536	1536	1536	1536	478	eLsltq8KG21R0q3icTU0gDTjR1uUNAvc0WYmtUN0tO1JgyJgtO1Jg1A1plKoguouOwCKFijb	0.035999607	0.053304315	0.06616589	0.015083138	0.00561098	0.015916474	0.42852277	0.7154	0.44816118	0.05168195068836212	0.05736143390337626	0.0849272112051646	0.051082745	0.056109805	0.08208235	0.012277648
-1	-1	-1	-1	641.0	0.0	0.0	4.810000000000031	0.0	6.559999999999974	0.01999999999998181	0.009999999999990905	0.010000000000019327	10.620000000000005	0.9199999999999875	0.2400000000000091	0.3199999999999932	ICAM555_ROS488_VECad647__Plate_D_p00_0_E10f10d0.TIF	ICAM555_ROS488_VECad647__Plate_D_p00_0_E10f10d2.TIF	ICAM555_ROS488_VECad647__Plate_D_p00_0_E10f10d1.TIF	ICAM555_ROS488_VECad647__Plate_D_p00_0_E10f10d3.TIF	0	0	0	0	479	1	1536	1536	1536	1536	1536	479	eLsltq8KG21R0q3icTU0SDMcHa2iaeCONjOpHaKjbU8aFAGjbU8ahKoxlUIVVHfZAQATGyiz	0.034332942	0.050498825	0.060860395	0.015083138	0.00280549	0.015916474	0.42852277	0.7154	0.44816118	0.0498401274283727	0.05457770327727	0.08018585542837779	0.050249413	0.053304315	0.08041569	0.0078054904
-1	-1	-1	-1	549.0	0.0	0.0	4.509999999999991	0.0	6.659999999999997	0.01999999999998181	0.020000000000010232	0.020000000000010232	9.840000000000003	0.8499999999999943	0.25	0.3100000000000023	ICAM555_ROS488_VECad647__Plate_D_p00_0_E10f11d0.TIF	ICAM555_ROS488_VECad647__Plate_D_p00_0_E10f11d2.TIF	ICAM555_ROS488_VECad647__Plate_D_p00_0_E10f11d1.TIF	ICAM555_ROS488_VECad647__Plate_D_p00_0_E10f11d3.TIF	0	0	0	0	480	1	1536	1536	1536	1536	1536	480	eLsltq8KG21R0q3icTU0SDM0HG1R0jJwR5uZ1A7R0bYnDYqA0bYnDULVmEqhCqq77AAh+yi4	0.034332942	0.053304315	0.060027063	0.01758314	0.00280549	0.020388626	0.42852277	0.7154	0.44816118	0.054081350564956665	0.056690678000450134	0.082476740082105	0.052749414	0.056109805	0.08124902	0.012277648
-1	-1	-1	-1	404.0	0.0	0.0	4.589999999999975	0.0	6.159999999999997	0.009999999999990905	0.009999999999990905	0.010000000000019327	4.360000000000014	0.9000000000000057	0.2599999999999909	0.3900000000000148	ICAM555_ROS488_VECad647__Plate_D_p00_0_E11f00d0.TIF	ICAM555_ROS488_VECad647__Plate_D_p00_0_E11f00d2.TIF	ICAM555_ROS488_VECad647__Plate_D_p00_0_E11f00d1.TIF	ICAM555_ROS488_VECad647__Plate_D_p00_0_E11f00d3.TIF	0	0	0	0	481	1	1536	1536	1536	1536	1536	481	eLsltq8KG21R0q3icQU140dHq2gauKPNTGqH6GjbkwZFwGjbkwahakylUAXVXXYAEyUosw==	0.019249804	0.050498825	0.034332942	0.0069721583	0.00280549	0.0069721565	0.42852277	0.7154	0.44816118	0.04058413952589035	0.054922595620155334	0.05415612459182739	0.024555296	0.053304315	0.039638434	0.0069721574
-1	-1	-1	-1	484.0	0.0	0.0	4.789999999999992	0.0	6.750000000000028	0.01999999999998181	0.020000000000010232	0.020000000000010232	4.569999999999993	1.0900000000000318	0.3300000000000125	0.3599999999999568	ICAM555_ROS488_VECad647__Plate_D_p00_0_E11f01d0.TIF	ICAM555_ROS488_VECad647__Plate_D_p00_0_E11f01d2.TIF	ICAM555_ROS488_VECad647__Plate_D_p00_0_E11f01d1.TIF	ICAM555_ROS488_VECad647__Plate_D_p00_0_E11f01d3.TIF	0	0	0	0	482	1	1536	1536	1536	1536	1536	482	eLsltq8KG21R0q3icQU14w1HW5S0DNzRZia1Q3S07UmDImC07UmDUDWmUqiC6i47ACIFKLg=	0.019249804	0.050498825	0.037971765	0.0069721583	0.00280549	0.011444315	0.42852277	0.7154	0.44816118	0.03984817365805308	0.05380213757356008	0.0576182504494985	0.024555296	0.053304315	0.044943925	0.0078054904
-1	-1	-1	-1	217.0	0.0	0.0	4.600000000000023	0.0	6.430000000000007	0.020000000000010232	0.020000000000010232	0.01999999999998181	2.710000000000008	1.0300000000000011	0.29000000000002046	0.36000000000001364	ICAM555_ROS488_VECad647__Plate_D_p00_0_E11f02d0.TIF	ICAM555_ROS488_VECad647__Plate_D_p00_0_E11f02d2.TIF	ICAM555_ROS488_VECad647__Plate_D_p00_0_E11f02d1.TIF	ICAM555_ROS488_VECad647__Plate_D_p00_0_E11f02d3.TIF	0	0	0	0	483	1	1536	1536	1536	1536	1536	483	eLsltq8KG21R0q3icQU1441GW5S0DNzRZia1Q3S07UmDImC07UmDUDWmUqiC6i47ADDlKL0=	0.018416472	0.050498825	0.038805097	0.004472157	0.00280549	0.008944314	0.42852277	0.7154	0.44816118	0.03232909987370173	0.05459443231423696	0.05658505360285441	0.022888629	0.053304315	0.048582748	0.0069721574
-1	-1	-1	-1	221.0	0.0	0.0	5.0	0.0	6.360000000000014	0.01999999999998181	0.020000000000010232	0.010000000000019327	2.769999999999982	0.9799999999999898	0.31999999999996476	0.36000000000001364	ICAM555_ROS488_VECad647__Plate_D_p00_0_E11f03d0.TIF	ICAM555_ROS488_VECad647__Plate_D_p00_0_E11f03d2.TIF	ICAM555_ROS488_VECad647__Plate_D_p00_0_E11f03d1.TIF	ICAM555_ROS488_VECad647__Plate_D_p00_0_E11f03d3.TIF	0	0	0	0	484	1	1536	1536	1536	1536	1536	484	eLsltq8KG21R0q3icQU1441HW5S0DNzRZia1Q3S07UmDImC07UmDUDWmUqiC6i47AD/FKMI=	0.018416472	0.050498825	0.034332942	0.004472157	0.00280549	0.0069721565	0.42852277	0.7154	0.44816118	0.03214206794897715	0.054800912737846375	0.05295772353808085	0.022888629	0.053304315	0.039638434	0.0069721574
-1	-1	-1	-1	222.0	0.0	0.0	4.5400000000000205	0.0	6.009999999999991	0.020000000000010232	0.020000000000010232	0.009999999999990905	2.430000000000007	0.8799999999999955	0.2600000000000193	0.30999999999997385	ICAM555_ROS488_VECad647__Plate_D_p00_0_E11f04d0.TIF	ICAM555_ROS488_VECad647__Plate_D_p00_0_E11f04d2.TIF	ICAM555_ROS488_VECad647__Plate_D_p00_0_E11f04d1.TIF	ICAM555_ROS488_VECad647__Plate_D_p00_0_E11f04d3.TIF	0	0	0	0	485	1	1536	1536	1536	1536	1536	485	eLsltq8KG21R0q3icQU1401GW5S0DNzRZia1Q3S07UmDImC07UmDUDWmUqiC6i47AE6lKMc=	0.022888629	0.058915295	0.038805097	0.004472157	0.00280549	0.010610979	0.42852277	0.7154	0.44816118	0.0354037011663119	0.06100242833296458	0.060592442750930786	0.024555296	0.061720785	0.048582748	0.011444314
-1	-1	-1	-1	404.0	0.0	0.0	4.319999999999965	0.0	6.349999999999994	0.01999999999998181	0.01999999999998181	0.020000000000010232	5.319999999999993	1.0500000000000114	0.3100000000000023	0.3400000000000034	ICAM555_ROS488_VECad647__Plate_D_p00_0_E11f05d0.TIF	ICAM555_ROS488_VECad647__Plate_D_p00_0_E11f05d2.TIF	ICAM555_ROS488_VECad647__Plate_D_p00_0_E11f05d1.TIF	ICAM555_ROS488_VECad647__Plate_D_p00_0_E11f05d3.TIF	0	0	0	0	486	1	1536	1536	1536	1536	1536	486	eLsltq8KG21R0q3icQU1401HW5S0DNzRZia1Q3S07UmDImC07UmDUDWmUqiC6i47AF2FKMw=	0.022888629	0.053304315	0.038805097	0.0097776465	0.00280549	0.010610983	0.42852277	0.7154	0.44816118	0.04283581177393595	0.05657855669657389	0.060442447662353516	0.028194118	0.056109805	0.044943925	0.0078054904
-1	-1	-1	-1	428.0	0.0	0.0	4.3700000000000045	0.0	6.590000000000003	0.020000000000010232	0.01999999999998181	0.010000000000019327	5.02000000000001	0.9199999999999875	0.29000000000002046	0.3900000000000148	ICAM555_ROS488_VECad647__Plate_D_p00_0_E11f06d0.TIF	ICAM555_ROS488_VECad647__Plate_D_p00_0_E11f06d2.TIF	ICAM555_ROS488_VECad647__Plate_D_p00_0_E11f06d1.TIF	ICAM555_ROS488_VECad647__Plate_D_p00_0_E11f06d3.TIF	0	0	0	0	487	1	1536	1536	1536	1536	1536	487	eLsltq8KG21R0q3icQU140dblDQN3NFmJrVDdLTtSYMiYLTtSYNQNaZSqILqLjsAbGUo0Q==	0.023721961	0.056109805	0.048582748	0.0069721546	0.00280549	0.012277648	0.42852277	0.7154	0.44816118	0.041082970798015594	0.06048252681891123	0.06887717545032501	0.029027453	0.058915295	0.055554904	0.011444314
-1	-1	-1	-1	527.0	0.0	0.0	4.400000000000034	0.0	6.639999999999986	0.030000000000001137	0.020000000000010232	0.020000000000010232	7.5400000000000205	0.9799999999999898	0.30000000000001137	0.3699999999999761	ICAM555_ROS488_VECad647__Plate_D_p00_0_E11f07d0.TIF	ICAM555_ROS488_VECad647__Plate_D_p00_0_E11f07d2.TIF	ICAM555_ROS488_VECad647__Plate_D_p00_0_E11f07d1.TIF	ICAM555_ROS488_VECad647__Plate_D_p00_0_E11f07d3.TIF	0	0	0	0	488	1	1536	1536	1536	1536	1536	488	eLsltq8KG21R0q3icQU1481HW5S0DNzRZia1Q3S07UmDImC07UmDUDWmUqiC6i47AHtFKNY=	0.022888629	0.053304315	0.04411059	0.015083138	0.00561098	0.021221958	0.42852277	0.7154	0.44816118	0.040526015063126884	0.057607248425483704	0.06797363857428233	0.034332942	0.056109805	0.065332554	0.011444314
-1	-1	-1	-1	622.0	0.0	0.0	5.050000000000011	0.0	7.349999999999994	0.01999999999998181	0.030000000000001137	0.020000000000038654	8.75	1.0199999999999818	0.2699999999999818	0.3200000000000216	ICAM555_ROS488_VECad647__Plate_D_p00_0_E11f08d0.TIF	ICAM555_ROS488_VECad647__Plate_D_p00_0_E11f08d2.TIF	ICAM555_ROS488_VECad647__Plate_D_p00_0_E11f08d1.TIF	ICAM555_ROS488_VECad647__Plate_D_p00_0_E11f08d3.TIF	0	0	0	0	489	1	1536	1536	1536	1536	1536	489	eLsltq8KG21R0q3icQU14y1GW5S0DNzRZia1Q3S07UmDImC07UmDUDWmUqiC6i47AIolKNs=	0.023721961	0.053304315	0.050249413	0.017583137	0.00561098	0.021221966	0.42852277	0.7154	0.44816118	0.04603681961695353	0.05768705904483795	0.075568492213885	0.0413051	0.056109805	0.0751102	0.011444314
-1	-1	-1	-1	436.0	0.0	0.0	4.849999999999994	0.0	6.559999999999974	0.01999999999998181	0.01999999999998181	0.009999999999990905	6.719999999999999	0.9400000000000261	0.28999999999999204	0.3299999999999841	ICAM555_ROS488_VECad647__Plate_D_p00_0_E11f09d0.TIF	ICAM555_ROS488_VECad647__Plate_D_p00_0_E11f09d2.TIF	ICAM555_ROS488_VECad647__Plate_D_p00_0_E11f09d1.TIF	ICAM555_ROS488_VECad647__Plate_D_p00_0_E11f09d3.TIF	0	0	0	0	490	1	1536	1536	1536	1536	1536	490	eLsltq8KG21R0q3icYU140dblDQL3NFmJrVDdLTtSYMiYLTtSYNQNaZSqILqLjsAmQUo4A==	0.023721961	0.053304315	0.05472157	0.012277648	0.00280549	0.015916474	0.42852277	0.7154	0.44816118	0.04481919606526693	0.05852207044760386	0.07717032233874004	0.03349961	0.058915295	0.06616589	0.011444314
-1	-1	-1	-1	341.0	0.0	0.0	4.660000000000025	0.0	6.559999999999974	0.020000000000010232	0.020000000000010232	0.01999999999998181	3.9199999999999875	1.0000000000000284	0.3100000000000023	0.3599999999999852	ICAM555_ROS488_VECad647__Plate_D_p00_0_E11f10d0.TIF	ICAM555_ROS488_VECad647__Plate_D_p00_0_E11f10d2.TIF	ICAM555_ROS488_VECad647__Plate_D_p00_0_E11f10d1.TIF	ICAM555_ROS488_VECad647__Plate_D_p00_0_E11f10d3.TIF	0	0	0	0	491	1	1536	1536	1536	1536	1536	491	eLsltq8KG21R0q3icQU24w1HR6toGrijzUxqh+ho25MGRcBo25MGoWpMpVAF1V12ACIKKLg=	0.019249804	0.050498825	0.043277256	0.0053054895	0.00280549	0.0097776465	0.42852277	0.7154	0.44816118	0.038991657396157585	0.05487074454625448	0.06134352584679922	0.023721961	0.053304315	0.04941608	0.0078054904
-1	-1	-1	-1	259.0	0.0	0.0	4.47999999999999	0.0	7.319999999999993	0.020000000000010232	0.020000000000010232	0.030000000000001137	3.1299999999999955	1.089999999999975	0.34000000000003183	0.36000000000001364	ICAM555_ROS488_VECad647__Plate_D_p00_0_E11f11d0.TIF	ICAM555_ROS488_VECad647__Plate_D_p00_0_E11f11d2.TIF	ICAM555_ROS488_VECad647__Plate_D_p00_0_E11f11d1.TIF	ICAM555_ROS488_VECad647__Plate_D_p00_0_E11f11d3.TIF	0	0	0	0	492	1	1536	1536	1536	1536	1536	492	eLsltq8KG21R0q3icQU24w0NR1uUtAzc0WYmtUN0tO1JgyJgtO1Jg1A1plKoguouOwAw6ii9	0.019249804	0.053304315	0.038805097	0.004472157	0.00561098	0.006138824	0.42852277	0.7154	0.44816118	0.036155276000499725	0.05711448689301809	0.05901417632897695	0.022888629	0.056109805	0.04411059	0.0069721574
-1	-1	-1	-1	843.0	0.0	0.0	4.569999999999993	0.0	6.489999999999981	0.030000000000001137	0.020000000000010232	0.009999999999990905	10.309999999999974	0.879999999999967	0.2600000000000193	0.3499999999999943	ICAM555_ROS488_VECad647__Plate_D_p00_0_F02f00d0.TIF	ICAM555_ROS488_VECad647__Plate_D_p00_0_F02f00d2.TIF	ICAM555_ROS488_VECad647__Plate_D_p00_0_F02f00d1.TIF	ICAM555_ROS488_VECad647__Plate_D_p00_0_F02f00d3.TIF	0	0	0	0	493	1	1536	1536	1536	1536	1536	493	eLsltq8KG21R0q3icRsdraJ54I42M6kdoqNtTxoUAaNtTxqEqjGVQhVUd9kBACIZKLg=	0.024555296	0.050498825	0.08041569	0.004472157	0.00280549	0.015916474	0.42852277	0.7154	0.44816118	0.030681709448496502	0.053515215714772545	0.09949451684951782	0.029027453	0.053304315	0.09269334	0.011444314
-1	-1	-1	-1	1316.0	0.0	0.0	4.4599999999999795	0.0	6.859999999999985	0.020000000000010232	0.020000000000010232	0.020000000000010232	9.689999999999998	0.8900000000000148	0.23999999999998067	0.3200000000000216	ICAM555_ROS488_VECad647__Plate_D_p00_0_F02f01d0.TIF	ICAM555_ROS488_VECad647__Plate_D_p00_0_F02f01d2.TIF	ICAM555_ROS488_VECad647__Plate_D_p00_0_F02f01d1.TIF	ICAM555_ROS488_VECad647__Plate_D_p00_0_F02f01d3.TIF	0	0	0	0	494	1	1536	1536	1536	1536	1536	494	eLsltq8KG21R0q3icQMlJcPRFiUtA3e0mUntEB1te9KgCBhte9IgVI2pFKqgussOADD5KL0=	0.023721961	0.047693335	0.07147137	0.004472157	0.00280549	0.015083142	0.42852277	0.7154	0.44816118	0.02824201186498006	0.052293782432874046	0.09034409125645955	0.028194118	0.053304315	0.08572118	0.0078054904
-1	-1	-1	-1	683.0	0.0	0.0	4.840000000000003	0.0	6.75	0.020000000000010232	0.030000000000001137	0.030000000000001137	9.890000000000015	0.8499999999999943	0.2799999999999727	0.3100000000000023	ICAM555_ROS488_VECad647__Plate_D_p00_0_F02f02d0.TIF	ICAM555_ROS488_VECad647__Plate_D_p00_0_F02f02d2.TIF	ICAM555_ROS488_VECad647__Plate_D_p00_0_F02f02d1.TIF	ICAM555_ROS488_VECad647__Plate_D_p00_0_F02f02d3.TIF	0	0	0	0	495	1	1536	1536	1536	1536	1536	495	eLsltq8KG21R0q3icQMlJaPRFiUtA3e0mUntEB1te9KgCBhte9IgVI2pFKqgussOAD/ZKMI=	0.023721961	0.050498825	0.07594353	0.004472157	0.00280549	0.015083134	0.42852277	0.7154	0.44816118	0.028487275044123333	0.054939866065979004	0.09434554974238078	0.028194118	0.056109805	0.087387845	0.011444314
-1	-1	-1	-1	697.0	0.0	0.0	4.789999999999992	0.0	6.360000000000014	0.020000000000010232	0.020000000000010232	0.020000000000010232	9.909999999999997	0.8300000000000125	0.2699999999999818	0.29999999999998295	ICAM555_ROS488_VECad647__Plate_D_p00_0_F02f03d0.TIF	ICAM555_ROS488_VECad647__Plate_D_p00_0_F02f03d2.TIF	ICAM555_ROS488_VECad647__Plate_D_p00_0_F02f03d1.TIF	ICAM555_ROS488_VECad647__Plate_D_p00_0_F02f03d3.TIF	0	0	0	0	496	1	1536	1536	1536	1536	1536	496	eLsltq8KG21R0q3icYMmpdEWJe0Cd7SZSe0QHW170qAIGG170iBUjakUqqC6yw4ATrkoxw==	0.023721961	0.047693335	0.08208235	0.004472157	0.00280549	0.015916467	0.42852277	0.7154	0.44816118	0.02940176675717036	0.05188622077306112	0.10198043783505757	0.028194118	0.053304315	0.09633216	0.0078054904
-1	-1	-1	-1	513.0	0.0	0.0	5.110000000000014	0.0	6.170000000000016	0.020000000000010232	0.009999999999990905	0.009999999999990905	8.800000000000011	0.9699999999999989	0.3400000000000034	0.37999999999999545	ICAM555_ROS488_VECad647__Plate_D_p00_0_F02f04d0.TIF	ICAM555_ROS488_VECad647__Plate_D_p00_0_F02f04d2.TIF	ICAM555_ROS488_VECad647__Plate_D_p00_0_F02f04d1.TIF	ICAM555_ROS488_VECad647__Plate_D_p00_0_F02f04d3.TIF	0	0	0	0	497	1	1536	1536	1536	1536	1536	497	eLsltq8KG21R0q3icQMlJZPRFiUtA3e0mUntEB1te9KgCBhte9IgVI2pFKqgussOAF2ZKMw=	0.023721961	0.056109805	0.06616589	0.004472157	0.00280549	0.016749807	0.42852277	0.7154	0.44816118	0.028767208258310955	0.058336387077967324	0.08991926908493042	0.028194118	0.058915295	0.08655451	0.0078054904
-1	-1	-1	-1	670.0	0.0	0.0	4.599999999999994	0.0	6.069999999999965	0.01999999999998181	0.020000000000010232	0.010000000000019327	10.379999999999995	0.9700000000000273	0.29000000000002046	0.3599999999999568	ICAM555_ROS488_VECad647__Plate_D_p00_0_F02f05d0.TIF	ICAM555_ROS488_VECad647__Plate_D_p00_0_F02f05d2.TIF	ICAM555_ROS488_VECad647__Plate_D_p00_0_F02f05d1.TIF	ICAM555_ROS488_VECad647__Plate_D_p00_0_F02f05d3.TIF	0	0	0	0	498	1	1536	1536	1536	1536	1536	498	eLsltq8KG21R0q3icQMlJdPRFiUtA3e0mUntEB1te9KgCBhte9IgVI2pFKqgussOAGx5KNE=	0.023721961	0.047693335	0.08041569	0.004472157	0.00280549	0.015916474	0.42852277	0.7154	0.44816118	0.028606193761030834	0.050855149825414024	0.0976124107837677	0.028194118	0.050498825	0.09269334	0.0078054904
-1	-1	-1	-1	648.0	0.0	0.0	4.9199999999999875	0.0	6.319999999999993	0.030000000000001137	0.01999999999998181	0.009999999999990905	9.210000000000008	0.8799999999999955	0.2500000000000284	0.30000000000001137	ICAM555_ROS488_VECad647__Plate_D_p00_0_F02f06d0.TIF	ICAM555_ROS488_VECad647__Plate_D_p00_0_F02f06d2.TIF	ICAM555_ROS488_VECad647__Plate_D_p00_0_F02f06d1.TIF	ICAM555_ROS488_VECad647__Plate_D_p00_0_F02f06d3.TIF	0	0	0	0	499	1	1536	1536	1536	1536	1536	499	eLsltq8KG21R0q3icQMlpdEWJU0Dd7SZSe0QHW170qAIGG170iBUjakUqqC6yw4Ae1ko1g==	0.023721961	0.056109805	0.060027063	0.004472157	0.00280549	0.021221958	0.42852277	0.7154	0.44816118	0.02856779346863429	0.05886810521284739	0.08600213130315144	0.028194118	0.058915295	0.08124902	0.012277648
-1	-1	-1	-1	845.0	0.0	0.0	4.600000000000023	0.0	6.699999999999989	0.020000000000010232	0.020000000000010232	0.020000000000010232	10.590000000000003	0.8100000000000023	0.25	0.3100000000000023	ICAM555_ROS488_VECad647__Plate_D_p00_0_F02f07d0.TIF	ICAM555_ROS488_VECad647__Plate_D_p00_0_F02f07d2.TIF	ICAM555_ROS488_VECad647__Plate_D_p00_0_F02f07d1.TIF	ICAM555_ROS488_VECad647__Plate_D_p00_0_F02f07d3.TIF	0	0	0	0	500	1	1536	1536	1536	1536	1536	500	eLsltq8KG21R0q3icQMlJfPRFiUtA3e0mUntEB1te9KgCBhte9IgVI2pFKqgussOAIo5KNs=	0.024555296	0.050498825	0.08041569	0.0053054895	0.00561098	0.015083142	0.42852277	0.7154	0.44816118	0.029888150592645008	0.05708847939968109	0.0971855918566386	0.029027453	0.056109805	0.091860004	0.0078054904
-1	-1	-1	-1	860.0	0.0	0.0	4.650000000000034	0.0	6.219999999999999	0.01999999999998181	0.020000000000010232	0.020000000000010232	10.219999999999999	0.9499999999999886	0.29999999999998295	0.37999999999996703	ICAM555_ROS488_VECad647__Plate_D_p00_0_F02f08d0.TIF	ICAM555_ROS488_VECad647__Plate_D_p00_0_F02f08d2.TIF	ICAM555_ROS488_VECad647__Plate_D_p00_0_F02f08d1.TIF	ICAM555_ROS488_VECad647__Plate_D_p00_0_F02f08d3.TIF	0	0	0	0	501	1	1536	1536	1536	1536	1536	501	eLsltq8KG21R0q3icQMlJYvRFiUtA3e0mUntEB1te9KgCBhte9IgVI2pFKqgussOAJkZKOA=	0.023721961	0.047693335	0.07594353	0.004472157	0.00280549	0.014249802	0.42852277	0.7154	0.44816118	0.02833427240451177	0.05217692752679189	0.0949270228544871	0.028194118	0.053304315	0.087387845	0.011444314
-1	-1	-1	-1	844.0	0.0	0.0	4.740000000000009	0.0	6.200000000000017	0.020000000000010232	0.009999999999990905	0.009999999999990905	11.340000000000003	0.8799999999999955	0.2599999999999909	0.3400000000000034	ICAM555_ROS488_VECad647__Plate_D_p00_0_F02f09d0.TIF	ICAM555_ROS488_VECad647__Plate_D_p00_0_F02f09d2.TIF	ICAM555_ROS488_VECad647__Plate_D_p00_0_F02f09d1.TIF	ICAM555_ROS488_VECad647__Plate_D_p00_0_F02f09d3.TIF	0	0	0	0	502	1	1536	1536	1536	1536	1536	502	eLsltq8KG21R0q3icQMlJcvRFiUtA3e0mUntEB1te9KgCBhte9IgVI2pFKqgussOAKf5KOU=	0.024555296	0.056109805	0.08208235	0.004472157	0.00280549	0.016749807	0.42852277	0.7154	0.44816118	0.030951517323652904	0.058973987897237144	0.1037951409816742	0.029027453	0.058915295	0.09799883	0.011444314
-1	-1	-1	-1	1112.0	0.0	0.0	4.049999999999983	0.0	7.640000000000015	0.01999999999998181	0.01999999999998181	0.020000000000010232	10.610000000000014	0.8700000000000045	0.2600000000000193	0.3499999999999943	ICAM555_ROS488_VECad647__Plate_D_p00_0_F02f10d0.TIF	ICAM555_ROS488_VECad647__Plate_D_p00_0_F02f10d2.TIF	ICAM555_ROS488_VECad647__Plate_D_p00_0_F02f10d1.TIF	ICAM555_ROS488_VECad647__Plate_D_p00_0_F02f10d3.TIF	0	0	0	0	503	1	1536	1536	1536	1536	1536	503	eLsltq8KG21R0q3icQMmJcPR0SqaBu5oM5PaITra9qRBETDa9qRBqBpTKVRBdZcdADD+KL0=	0.023721961	0.050498825	0.07594353	0.004472157	0.00280549	0.015083142	0.42852277	0.7154	0.44816118	0.028567758699258167	0.05530877411365509	0.09534324208895366	0.028194118	0.056109805	0.09102667	0.011444314
-1	-1	-1	-1	577.0	0.0	0.0	4.610000000000014	0.0	6.670000000000016	0.020000000000010232	0.020000000000010232	0.030000000000001137	8.880000000000024	0.8299999999999841	0.2300000000000182	0.28999999999999204	ICAM555_ROS488_VECad647__Plate_D_p00_0_F02f11d0.TIF	ICAM555_ROS488_VECad647__Plate_D_p00_0_F02f11d2.TIF	ICAM555_ROS488_VECad647__Plate_D_p00_0_F02f11d1.TIF	ICAM555_ROS488_VECad647__Plate_D_p00_0_F02f11d3.TIF	0	0	0	0	504	1	1536	1536	1536	1536	1536	504	eLsltq8KG21R0q3icQMmJUPD0RYlLQN3tJlJ7RAdbXvSoAgYbXvSIFSNqRSqoLrLDgA/3ijC	0.023721961	0.053304315	0.07063804	0.004472157	0.00280549	0.014249809	0.42852277	0.7154	0.44816118	0.028453797101974487	0.05716856817404429	0.08962664008140564	0.028194118	0.056109805	0.08208235	0.011444314
-1	-1	-1	-1	695.0	0.0	0.0	4.510000000000019	0.0	6.939999999999998	0.030000000000001137	0.010000000000019327	0.030000000000001137	9.840000000000003	0.8499999999999943	0.25	0.3199999999999932	ICAM555_ROS488_VECad647__Plate_D_p00_0_F03f00d0.TIF	ICAM555_ROS488_VECad647__Plate_D_p00_0_F03f00d2.TIF	ICAM555_ROS488_VECad647__Plate_D_p00_0_F03f00d1.TIF	ICAM555_ROS488_VECad647__Plate_D_p00_0_F03f00d3.TIF	0	0	0	0	505	1	1536	1536	1536	1536	1536	505	eLsltq8KG21R0q3icQNVPKOjVTQN3NFmJrVDdLTtSYMiYLTtSYNQNaZSqILqLjsAMQgovQ==	0.03349961	0.050498825	0.055554904	0.015083138	0.00280549	0.015916474	0.42852277	0.7154	0.44816118	0.04906434814135233	0.05526550610860189	0.07424564162890117	0.04661059	0.056109805	0.07147137	0.011444314
-1	-1	-1	-1	894.0	0.0	0.0	4.989999999999981	0.0	6.550000000000011	0.030000000000001137	0.01999999999998181	0.030000000000001137	10.47999999999999	0.8100000000000023	0.25	0.3100000000000307	ICAM555_ROS488_VECad647__Plate_D_p00_0_F03f01d0.TIF	ICAM555_ROS488_VECad647__Plate_D_p00_0_F03f01d2.TIF	ICAM555_ROS488_VECad647__Plate_D_p00_0_F03f01d1.TIF	ICAM555_ROS488_VECad647__Plate_D_p00_0_F03f01d3.TIF	0	0	0	0	506	1	1536	1536	1536	1536	1536	506	eLsltq8KG21R0q3icQNVPIajLUpaBu5oM5PaITra9qRBETDa9qRBqBpTKVRBdZcdAD/oKMI=	0.035999607	0.050498825	0.069804706	0.011444315	0.00280549	0.015083134	0.42852277	0.7154	0.44816118	0.05046584208806356	0.0538914700349172	0.08393600583076477	0.050249413	0.053304315	0.08124902	0.011444314
-1	-1	-1	-1	408.0	0.0	0.0	4.819999999999993	0.0	6.7099999999999795	0.01999999999998181	0.01999999999998181	0.020000000000010232	8.109999999999985	0.9499999999999886	0.3100000000000023	0.3300000000000125	ICAM555_ROS488_VECad647__Plate_D_p00_0_F03f02d0.TIF	ICAM555_ROS488_VECad647__Plate_D_p00_0_F03f02d2.TIF	ICAM555_ROS488_VECad647__Plate_D_p00_0_F03f02d1.TIF	ICAM555_ROS488_VECad647__Plate_D_p00_0_F03f02d3.TIF	0	0	0	0	507	1	1536	1536	1536	1536	1536	507	eLsltq8KG21R0q3icQNVPEajLUpaBu5oM5PaITra9qRBETDa9qRBqBpTKVRBdZcdAE7IKMc=	0.024555296	0.050498825	0.050249413	0.016749805	0.00280549	0.020388633	0.42852277	0.7154	0.44816118	0.047498742739359535	0.05598971247673035	0.07716836035251617	0.040471766	0.056109805	0.07063804	0.012277648
-1	-1	-1	-1	509.0	0.0	0.0	4.579999999999984	0.0	6.550000000000011	0.01999999999998181	0.020000000000010232	0.01999999999998181	9.419999999999987	0.8699999999999761	0.2600000000000193	0.3300000000000125	ICAM555_ROS488_VECad647__Plate_D_p00_0_F03f03d0.TIF	ICAM555_ROS488_VECad647__Plate_D_p00_0_F03f03d2.TIF	ICAM555_ROS488_VECad647__Plate_D_p00_0_F03f03d1.TIF	ICAM555_ROS488_VECad647__Plate_D_p00_0_F03f03d3.TIF	0	0	0	0	508	1	1536	1536	1536	1536	1536	508	eLsltq8KG21R0q3icQNVPMajLUpaBu5oM5PaITra9qRBETDa9qRBqBpTKVRBdZcdAF2oKMw=	0.028194118	0.050498825	0.053888235	0.018416472	0.00280549	0.021221958	0.42852277	0.7154	0.44816118	0.05003444850444794	0.055998578667640686	0.07830917338530223	0.04661059	0.056109805	0.07594353	0.011444314
-1	-1	-1	-1	470.0	0.0	0.0	4.759999999999991	0.0	6.819999999999993	0.01999999999998181	0.020000000000010232	0.009999999999990905	7.599999999999994	0.960000000000008	0.30000000000001137	0.3699999999999761	ICAM555_ROS488_VECad647__Plate_D_p00_0_F03f04d0.TIF	ICAM555_ROS488_VECad647__Plate_D_p00_0_F03f04d2.TIF	ICAM555_ROS488_VECad647__Plate_D_p00_0_F03f04d1.TIF	ICAM555_ROS488_VECad647__Plate_D_p00_0_F03f04d3.TIF	0	0	0	0	509	1	1536	1536	1536	1536	1536	509	eLsltq8KG21R0q3icQNVPCajLUpaBu5oM5PaITra9qRBETDa9qRBqBpTKVRBdZcdAGyIKNE=	0.028194118	0.056109805	0.055554904	0.01591647	0.00280549	0.02205529	0.42852277	0.7154	0.44816118	0.045824761192003884	0.058029741048812866	0.08236445486545563	0.040471766	0.058915295	0.08041569	0.011444314
-1	-1	-1	-1	547.0	0.0	0.0	4.280000000000001	0.0	6.439999999999998	0.020000000000010232	0.009999999999990905	0.009999999999990905	8.79000000000002	1.0099999999999625	0.3200000000000216	0.4000000000000057	ICAM555_ROS488_VECad647__Plate_D_p00_0_F03f05d0.TIF	ICAM555_ROS488_VECad647__Plate_D_p00_0_F03f05d2.TIF	ICAM555_ROS488_VECad647__Plate_D_p00_0_F03f05d1.TIF	ICAM555_ROS488_VECad647__Plate_D_p00_0_F03f05d3.TIF	0	0	0	0	510	1	1536	1536	1536	1536	1536	510	eLsltq8KG21R0q3icQNVPKajLUpaBu5oM5PaITra9qRBETDa9qRBqBpTKVRBdZcdAHtoKNY=	0.028194118	0.050498825	0.050249413	0.015083138	0.00280549	0.020388633	0.42852277	0.7154	0.44816118	0.044714401165644325	0.054794708887736	0.07717245817184448	0.0413051	0.056109805	0.07594353	0.011444314
-1	-1	-1	-1	426.0	0.0	0.0	5.090000000000003	0.0	7.050000000000011	0.020000000000010232	0.030000000000001137	0.01999999999998181	7.030000000000001	0.9200000000000159	0.2600000000000193	0.29999999999998295	ICAM555_ROS488_VECad647__Plate_D_p00_0_F03f06d0.TIF	ICAM555_ROS488_VECad647__Plate_D_p00_0_F03f06d2.TIF	ICAM555_ROS488_VECad647__Plate_D_p00_0_F03f06d1.TIF	ICAM555_ROS488_VECad647__Plate_D_p00_0_F03f06d3.TIF	0	0	0	0	511	1	1536	1536	1536	1536	1536	511	eLsltq8KG21R0q3icRttUdI8cEebmdQO0dG2Jw2KgNG2Jw1C1ZhKoQqqu+wAikgo2w==	0.028194118	0.053304315	0.053888235	0.011444312	0.00280549	0.021221962	0.42852277	0.7154	0.44816118	0.04437177379926046	0.05796872079372406	0.07790825267632802	0.035999607	0.058915295	0.0751102	0.013110981
-1	-1	-1	-1	557.0	0.0	0.0	4.060000000000002	0.0	6.440000000000026	0.01999999999998181	0.009999999999990905	0.020000000000038654	9.46999999999997	1.0100000000000193	0.3400000000000034	0.4399999999999977	ICAM555_ROS488_VECad647__Plate_D_p00_0_F03f07d0.TIF	ICAM555_ROS488_VECad647__Plate_D_p00_0_F03f07d2.TIF	ICAM555_ROS488_VECad647__Plate_D_p00_0_F03f07d1.TIF	ICAM555_ROS488_VECad647__Plate_D_p00_0_F03f07d3.TIF	0	0	0	0	512	1	1536	1536	1536	1536	1536	512	eLsltq8KG21R0q3icQNVPOajLUpaBu5oM5PaITra9qRBETDa9qRBqBpTKVRBdZcdAJkoKOA=	0.029027453	0.053304315	0.04941608	0.016749803	0.00561098	0.017583136	0.42852277	0.7154	0.44816118	0.047374327977498375	0.05761850873629252	0.07295102874437968	0.045777258	0.056109805	0.07147137	0.011444314
-1	-1	-1	-1	732.0	0.0	0.0	4.810000000000002	0.0	7.240000000000009	0.020000000000010232	0.009999999999990905	0.01999999999998181	9.669999999999987	0.8300000000000125	0.2799999999999727	0.3300000000000125	ICAM555_ROS488_VECad647__Plate_D_p00_0_F03f08d0.TIF	ICAM555_ROS488_VECad647__Plate_D_p00_0_F03f08d2.TIF	ICAM555_ROS488_VECad647__Plate_D_p00_0_F03f08d1.TIF	ICAM555_ROS488_VECad647__Plate_D_p00_0_F03f08d3.TIF	0	0	0	0	513	1	1536	1536	1536	1536	1536	513	eLsltq8KG21R0q3icQNVPBajLUpaBu5oM5PaITra9qRBETDa9qRBqBpTKVRBdZcdAKgIKOU=	0.035166275	0.053304315	0.064499214	0.01311098	0.00561098	0.015916474	0.42852277	0.7154	0.44816118	0.05037347972393036	0.05846300721168518	0.08265545467535655	0.050249413	0.058915295	0.08124902	0.011444314
-1	-1	-1	-1	504.0	0.0	0.0	4.559999999999974	0.0	7.1200000000000045	0.020000000000038654	0.020000000000010232	0.020000000000010232	9.210000000000008	0.960000000000008	0.27000000000001023	0.3400000000000034	ICAM555_ROS488_VECad647__Plate_D_p00_0_F03f09d0.TIF	ICAM555_ROS488_VECad647__Plate_D_p00_0_F03f09d2.TIF	ICAM555_ROS488_VECad647__Plate_D_p00_0_F03f09d1.TIF	ICAM555_ROS488_VECad647__Plate_D_p00_0_F03f09d3.TIF	0	0	0	0	514	1	1536	1536	1536	1536	1536	514	eLsltq8KG21R0q3icQNVPJajLUpaBu5oM5PaITra9qRBETDa9qRBqBpTKVRBdZcdALboKOo=	0.029027453	0.053304315	0.060860395	0.01311098	0.00561098	0.021221958	0.42852277	0.7154	0.44816118	0.04585381348927816	0.05826402703921	0.0872800846894582	0.0413051	0.058915295	0.08208235	0.013110981
-1	-1	-1	-1	579.0	0.0	0.0	4.619999999999976	0.0	6.760000000000019	0.020000000000010232	0.010000000000019327	0.01999999999998181	9.219999999999999	0.9499999999999886	0.2600000000000193	0.3400000000000034	ICAM555_ROS488_VECad647__Plate_D_p00_0_F03f10d0.TIF	ICAM555_ROS488_VECad647__Plate_D_p00_0_F03f10d2.TIF	ICAM555_ROS488_VECad647__Plate_D_p00_0_F03f10d1.TIF	ICAM555_ROS488_VECad647__Plate_D_p00_0_F03f10d3.TIF	0	0	0	0	515	1	1536	1536	1536	1536	1536	515	eLsltq8KG21R0q3icQNWPIajo1U0DdzRZia1Q3S07UmDImC07UmDUDWmUqiC6i47AD/tKMI=	0.028194118	0.053304315	0.05472157	0.015083138	0.00561098	0.021221966	0.42852277	0.7154	0.44816118	0.04514118035634359	0.05755823850631714	0.08089238405227661	0.0413051	0.056109805	0.07677686	0.011444314
-1	-1	-1	-1	282.0	0.0	0.0	4.780000000000001	0.0	6.390000000000015	0.020000000000010232	0.01999999999998181	0.01999999999998181	5.969999999999999	1.1000000000000227	0.3599999999999568	0.36000000000001364	ICAM555_ROS488_VECad647__Plate_D_p00_0_F03f11d0.TIF	ICAM555_ROS488_VECad647__Plate_D_p00_0_F03f11d2.TIF	ICAM555_ROS488_VECad647__Plate_D_p00_0_F03f11d1.TIF	ICAM555_ROS488_VECad647__Plate_D_p00_0_F03f11d3.TIF	0	0	0	0	516	1	1536	1536	1536	1536	1536	516	eLsltq8KG21R0q3icQNWPIaGoy1KWgbuaDOT2iE62vakQREw2vakQagaUylUQXWXHQBOzSjH	0.023721961	0.050498825	0.053888235	0.006138824	0.00561098	0.015916467	0.42852277	0.7154	0.44816118	0.04014373570680618	0.05531829595565796	0.07651422917842865	0.029027453	0.056109805	0.064499214	0.011444314
-1	-1	-1	-1	775.0	0.0	0.0	4.8300000000000125	0.0	6.990000000000009	0.030000000000001137	0.020000000000010232	0.010000000000019327	11.419999999999987	0.9199999999999875	0.2500000000000284	0.3299999999999841	ICAM555_ROS488_VECad647__Plate_D_p00_0_F04f00d0.TIF	ICAM555_ROS488_VECad647__Plate_D_p00_0_F04f00d2.TIF	ICAM555_ROS488_VECad647__Plate_D_p00_0_F04f00d1.TIF	ICAM555_ROS488_VECad647__Plate_D_p00_0_F04f00d3.TIF	0	0	0	0	517	1	1536	1536	1536	1536	1536	517	eLsltq8KG21R0q3icTMwGR2tonHgjjYzqR2io21PGhQBo21PGoSqMZVCFVR32QEAP/cowg==	0.039638434	0.053304315	0.064499214	0.01591647	0.00561098	0.015083134	0.42852277	0.7154	0.44816118	0.053510760267575584	0.056439563632011414	0.08019198477268219	0.05191608	0.056109805	0.08041569	0.011444314
-1	-1	-1	-1	837.0	0.0	0.0	4.150000000000006	0.0	6.560000000000002	0.020000000000010232	0.009999999999990905	0.01999999999998181	11.170000000000016	0.8799999999999955	0.2400000000000091	0.29000000000002046	ICAM555_ROS488_VECad647__Plate_D_p00_0_F04f01d0.TIF	ICAM555_ROS488_VECad647__Plate_D_p00_0_F04f01d2.TIF	ICAM555_ROS488_VECad647__Plate_D_p00_0_F04f01d1.TIF	ICAM555_ROS488_VECad647__Plate_D_p00_0_F04f01d3.TIF	0	0	0	0	518	1	1536	1536	1536	1536	1536	518	eLsltq8KG21R0q3icTMwSTMwHG1R0jJwR5uZ1A7R0bYnDYqA0bYnDULVmEqhCqq77ABO1yjH	0.0413051	0.053304315	0.07147137	0.01311098	0.00561098	0.0167498	0.42852277	0.7154	0.44816118	0.05522551635901133	0.05657170216242472	0.09152545531590779	0.052749414	0.056109805	0.09102667	0.012277648
-1	-1	-1	-1	534.0	0.0	0.0	4.599999999999994	0.0	6.5	0.020000000000010232	0.01999999999998181	0.020000000000010232	8.730000000000018	0.9899999999999807	0.3300000000000125	0.37999999999999545	ICAM555_ROS488_VECad647__Plate_D_p00_0_F04f02d0.TIF	ICAM555_ROS488_VECad647__Plate_D_p00_0_F04f02d2.TIF	ICAM555_ROS488_VECad647__Plate_D_p00_0_F04f02d1.TIF	ICAM555_ROS488_VECad647__Plate_D_p00_0_F04f02d3.TIF	0	0	0	0	519	1	1536	1536	1536	1536	1536	519	eLsltq8KG21R0q3icTMwSTMwGm1R0jJwR5uZ1A7R0bYnDYqA0bYnDULVmEqhCqq77ABdtyjM	0.024555296	0.053304315	0.05472157	0.022055294	0.00280549	0.025694117	0.42852277	0.7154	0.44816118	0.05117731789747874	0.05636624495188395	0.08491542935371399	0.04661059	0.056109805	0.08124902	0.012277648
-1	-1	-1	-1	590.0	0.0	0.0	4.6299999999999955	0.0	7.259999999999991	0.01999999999998181	0.009999999999990905	0.009999999999990905	8.680000000000007	0.8300000000000125	0.22999999999998977	0.27000000000001023	ICAM555_ROS488_VECad647__Plate_D_p00_0_F04f03d0.TIF	ICAM555_ROS488_VECad647__Plate_D_p00_0_F04f03d2.TIF	ICAM555_ROS488_VECad647__Plate_D_p00_0_F04f03d1.TIF	ICAM555_ROS488_VECad647__Plate_D_p00_0_F04f03d3.TIF	0	0	0	0	520	1	1536	1536	1536	1536	1536	520	eLsltq8KG21R0q3icTMwASel0RYl7QJ3tJlJ7RAdbXvSoAgYbXvSIFSNqRSqoLrLDgBslyjR	0.03349961	0.053304315	0.059193727	0.01758314	0.00561098	0.019555293	0.42852277	0.7154	0.44816118	0.053340330719947815	0.05714612205823263	0.08008498946825664	0.05191608	0.056109805	0.08041569	0.011444314
-1	-1	-1	-1	509.0	0.0	0.0	4.660000000000025	0.0	7.2099999999999795	0.020000000000010232	0.03000000000002956	0.030000000000001137	8.519999999999982	0.910000000000025	0.2599999999999625	0.30999999999997385	ICAM555_ROS488_VECad647__Plate_D_p00_0_F04f04d0.TIF	ICAM555_ROS488_VECad647__Plate_D_p00_0_F04f04d2.TIF	ICAM555_ROS488_VECad647__Plate_D_p00_0_F04f04d1.TIF	ICAM555_ROS488_VECad647__Plate_D_p00_0_F04f04d3.TIF	0	0	0	0	521	1	1536	1536	1536	1536	1536	521	eLsltq8KG21R0q3icTMwSTMwGW1R0jJwR5uZ1A7R0bYnDYqA0bYnDULVmEqhCqq77AB7dyjW	0.029027453	0.056109805	0.060027063	0.016749803	0.00280549	0.021221966	0.42852277	0.7154	0.44816118	0.04685517152150472	0.06067262093226115	0.08589606483777364	0.044943925	0.061720785	0.08572118	0.011444314
-1	-1	-1	-1	583.0	0.0	0.0	5.260000000000019	0.0	6.530000000000001	0.030000000000001137	0.01999999999998181	0.01999999999998181	9.909999999999968	0.8300000000000409	0.2400000000000091	0.339999999999975	ICAM555_ROS488_VECad647__Plate_D_p00_0_F04f05d0.TIF	ICAM555_ROS488_VECad647__Plate_D_p00_0_F04f05d2.TIF	ICAM555_ROS488_VECad647__Plate_D_p00_0_F04f05d1.TIF	ICAM555_ROS488_VECad647__Plate_D_p00_0_F04f05d3.TIF	0	0	0	0	522	1	1536	1536	1536	1536	1536	522	eLsltq8KG21R0q3icTMwSTMwHW1R0jJwR5uZ1A7R0bYnDYqA0bYnDULVmEqhCqq77ACKVyjb	0.029860785	0.053304315	0.060860395	0.015916472	0.00280549	0.01758314	0.42852277	0.7154	0.44816118	0.04753884176413218	0.05760548015435537	0.08311126629511516	0.045777258	0.056109805	0.08208235	0.012277648
-1	-1	-1	-1	502.0	0.0	0.0	4.439999999999998	0.0	6.360000000000014	0.020000000000010232	0.020000000000010232	0.01999999999998181	7.850000000000023	1.049999999999983	0.3199999999999932	0.36000000000004206	ICAM555_ROS488_VECad647__Plate_D_p00_0_F04f06d0.TIF	ICAM555_ROS488_VECad647__Plate_D_p00_0_F04f06d2.TIF	ICAM555_ROS488_VECad647__Plate_D_p00_0_F04f06d1.TIF	ICAM555_ROS488_VECad647__Plate_D_p00_0_F04f06d3.TIF	0	0	0	0	523	1	1536	1536	1536	1536	1536	523	eLsltq8KG21R0q3icTMwGW1R0jhwR5uZ1A7R0bYnDYqA0bYnDULVmEqhCqq77ACZNyjg	0.029860785	0.061720785	0.060860395	0.015916472	0.0028054938	0.021221966	0.42852277	0.7154	0.44816118	0.04903673132260641	0.06498617430528005	0.08600839972496033	0.044943925	0.064526275	0.08572118	0.016749805
-1	-1	-1	-1	695.0	0.0	0.0	4.740000000000009	0.0	6.780000000000001	0.01999999999998181	0.020000000000010232	0.010000000000019327	9.269999999999982	0.799999999999983	0.25	0.30000000000001137	ICAM555_ROS488_VECad647__Plate_D_p00_0_F04f07d0.TIF	ICAM555_ROS488_VECad647__Plate_D_p00_0_F04f07d2.TIF	ICAM555_ROS488_VECad647__Plate_D_p00_0_F04f07d1.TIF	ICAM555_ROS488_VECad647__Plate_D_p00_0_F04f07d3.TIF	0	0	0	0	524	1	1536	1536	1536	1536	1536	524	eLsltq8KG21R0q3icTMwSTMwH21R0jJwR5uZ1A7R0bYnDYqA0bYnDULVmEqhCqq77ACoFyjl	0.035166275	0.053304315	0.064499214	0.016749803	0.00561098	0.0167498	0.42852277	0.7154	0.44816118	0.0529347707827886	0.05843333899974823	0.08391609787940979	0.05191608	0.058915295	0.08208235	0.012277648
-1	-1	-1	-1	727.0	0.0	0.0	4.8799999999999955	0.0	6.469999999999999	0.020000000000010232	0.009999999999990905	0.009999999999990905	10.95999999999998	0.9900000000000091	0.27000000000003865	0.3499999999999659	ICAM555_ROS488_VECad647__Plate_D_p00_0_F04f08d0.TIF	ICAM555_ROS488_VECad647__Plate_D_p00_0_F04f08d2.TIF	ICAM555_ROS488_VECad647__Plate_D_p00_0_F04f08d1.TIF	ICAM555_ROS488_VECad647__Plate_D_p00_0_F04f08d3.TIF	0	0	0	0	525	1	1536	1536	1536	1536	1536	525	eLsltq8KG21R0q3icTMwSTOwGG1R0jJwR5uZ1A7R0bYnDYqA0bYnDULVmEqhCqq77AC29yjq	0.039638434	0.053304315	0.064499214	0.01591647	0.00561098	0.015916474	0.42852277	0.7154	0.44816118	0.05522171159585317	0.05799125134944916	0.08184475700060527	0.052749414	0.058915295	0.08124902	0.011444314
-1	-1	-1	-1	602.0	0.0	0.0	4.289999999999992	0.0	6.840000000000003	0.020000000000010232	0.020000000000010232	0.009999999999990905	9.310000000000002	0.8200000000000216	0.2300000000000182	0.30999999999997385	ICAM555_ROS488_VECad647__Plate_D_p00_0_F04f09d0.TIF	ICAM555_ROS488_VECad647__Plate_D_p00_0_F04f09d2.TIF	ICAM555_ROS488_VECad647__Plate_D_p00_0_F04f09d1.TIF	ICAM555_ROS488_VECad647__Plate_D_p00_0_F04f09d3.TIF	0	0	0	0	526	1	1536	1536	1536	1536	1536	526	eLsltq8KG21R0q3icTMwgTTjR1uUNAvc0WYmtUN0tO1JgyJgtO1Jg1A1plKoguouOwDF1yjv	0.034332942	0.056109805	0.060860395	0.016749807	0.00561098	0.02205529	0.42852277	0.7154	0.44816118	0.05429904659589132	0.06015209356943766	0.08763638138771057	0.05191608	0.058915295	0.08572118	0.012277648
-1	-1	-1	-1	548.0	0.0	0.0	4.490000000000009	0.0	7.5	0.01999999999998181	0.020000000000010232	0.020000000000010232	9.439999999999998	0.9000000000000057	0.2500000000000284	0.3100000000000023	ICAM555_ROS488_VECad647__Plate_D_p00_0_F04f10d0.TIF	ICAM555_ROS488_VECad647__Plate_D_p00_0_F04f10d2.TIF	ICAM555_ROS488_VECad647__Plate_D_p00_0_F04f10d1.TIF	ICAM555_ROS488_VECad647__Plate_D_p00_0_F04f10d3.TIF	0	0	0	0	527	1	1536	1536	1536	1536	1536	527	eLsltq8KG21R0q3icTMwSTMcHa2iaeCONjOpHaKjbU8aFAGjbU8ahKoxlUIVVHfZAQBO3CjH	0.029027453	0.053304315	0.060860395	0.018416472	0.00280549	0.024860784	0.42852277	0.7154	0.44816118	0.0499317596356074	0.05638455351193746	0.09044447541236877	0.050249413	0.056109805	0.087387845	0.011444314
-1	-1	-1	-1	471.0	0.0	0.0	4.53000000000003	0.0	6.599999999999994	0.010000000000019327	0.020000000000010232	0.01999999999998181	8.529999999999973	0.9900000000000375	0.3400000000000034	0.3599999999999852	ICAM555_ROS488_VECad647__Plate_D_p00_0_F04f11d0.TIF	ICAM555_ROS488_VECad647__Plate_D_p00_0_F04f11d2.TIF	ICAM555_ROS488_VECad647__Plate_D_p00_0_F04f11d1.TIF	ICAM555_ROS488_VECad647__Plate_D_p00_0_F04f11d3.TIF	0	0	0	0	528	1	1536	1536	1536	1536	1536	528	eLsltq8KG21R0q3icTMwSTM0HG1R0jJwR5uZ1A7R0bYnDYqA0bYnDULVmEqhCqq77ABdvCjM	0.028194118	0.053304315	0.059193727	0.022055294	0.00561098	0.026527453	0.42852277	0.7154	0.44816118	0.05303613841533661	0.059042577942212425	0.09009845058123271	0.050249413	0.058915295	0.08572118	0.012277648
-1	-1	-1	-1	603.0	0.0	0.0	4.649999999999977	0.0	7.070000000000022	0.020000000000010232	0.01999999999998181	0.020000000000010232	6.97999999999999	0.8499999999999943	0.2600000000000193	0.29999999999998295	ICAM555_ROS488_VECad647__Plate_D_p00_0_F05f00d0.TIF	ICAM555_ROS488_VECad647__Plate_D_p00_0_F05f00d2.TIF	ICAM555_ROS488_VECad647__Plate_D_p00_0_F05f00d1.TIF	ICAM555_ROS488_VECad647__Plate_D_p00_0_F05f00d3.TIF	0	0	0	0	529	1	1536	1536	1536	1536	1536	529	eLsltq8KG21R0q3icTMwHR2tonHgjjYzqR2io21PGhQBo21PGoSqMZVCFVR32QEATuYoxw==	0.024555296	0.050498825	0.060027063	0.017583137	0.00561098	0.022888627	0.42852277	0.7154	0.44816118	0.050250425934791565	0.05492118994394938	0.0884980857372284	0.0413051	0.053304315	0.08208235	0.011444314
-1	-1	-1	-1	1198.0	0.0	0.0	4.77000000000001	0.0	7.389999999999986	0.01999999999998181	0.009999999999990905	0.020000000000010232	8.56000000000003	0.839999999999975	0.2500000000000284	0.3300000000000125	ICAM555_ROS488_VECad647__Plate_D_p00_0_F05f01d0.TIF	ICAM555_ROS488_VECad647__Plate_D_p00_0_F05f01d2.TIF	ICAM555_ROS488_VECad647__Plate_D_p00_0_F05f01d1.TIF	ICAM555_ROS488_VECad647__Plate_D_p00_0_F05f01d3.TIF	0	0	0	0	530	1	1536	1536	1536	1536	1536	530	eLsltq8KG21R0q3icTMwTTMwHG1R0jJwR5uZ1A7R0bYnDYqA0bYnDULVmEqhCqq77ABdxijM	0.050249413	0.047693335	0.10163765	0.01758314	0.00561098	0.027360782	0.42852277	0.7154	0.44816118	0.07105472187201183	0.054821992913881935	0.1360612908999125	0.06783255	0.053304315	0.12899843	0.013110981
-1	-1	-1	-1	236.0	0.0	0.0	4.450000000000017	0.0	6.400000000000006	0.020000000000010232	0.020000000000010232	0.01999999999998181	3.2399999999999807	0.8800000000000239	0.3199999999999932	0.3400000000000034	ICAM555_ROS488_VECad647__Plate_D_p00_0_F05f02d0.TIF	ICAM555_ROS488_VECad647__Plate_D_p00_0_F05f02d2.TIF	ICAM555_ROS488_VECad647__Plate_D_p00_0_F05f02d1.TIF	ICAM555_ROS488_VECad647__Plate_D_p00_0_F05f02d3.TIF	0	0	0	0	531	1	1536	1536	1536	1536	1536	531	eLsltq8KG21R0q3icTMwTTMwGm1R0jJwR5uZ1A7R0bYnDYqA0bYnDULVmEqhCqq77ABspijR	0.022888629	0.050498825	0.055554904	0.0053054895	0.00280549	0.014249802	0.42852277	0.7154	0.44816118	0.04302746057510376	0.054020812114079796	0.07902512451012929	0.028194118	0.053304315	0.069804706	0.011444314
-1	-1	-1	-1	167.0	0.0	0.0	4.570000000000022	0.0	6.319999999999993	0.029999999999972715	0.01999999999998181	0.020000000000010232	3.219999999999999	1.009999999999991	0.3400000000000034	0.3699999999999761	ICAM555_ROS488_VECad647__Plate_D_p00_0_F05f03d0.TIF	ICAM555_ROS488_VECad647__Plate_D_p00_0_F05f03d2.TIF	ICAM555_ROS488_VECad647__Plate_D_p00_0_F05f03d1.TIF	ICAM555_ROS488_VECad647__Plate_D_p00_0_F05f03d3.TIF	0	0	0	0	532	1	1536	1536	1536	1536	1536	532	eLsltq8KG21R0q3icTMwBSel0RYl7QJ3tJlJ7RAdbXvSoAgYbXvSIFSNqRSqoLrLDgB7hijW	0.022888629	0.050498825	0.053888235	0.0053054895	0.00280549	0.0061388277	0.42852277	0.7154	0.44816118	0.03938830395539602	0.05438501636187235	0.07006750504175822	0.024555296	0.053304315	0.060027063	0.011444314
-1	-1	-1	-1	120.0	0.0	0.0	4.960000000000008	0.0	6.159999999999997	0.01999999999998181	0.020000000000010232	0.01999999999998181	2.25	0.9200000000000159	0.2599999999999909	0.3299999999999841	ICAM555_ROS488_VECad647__Plate_D_p00_0_F05f04d0.TIF	ICAM555_ROS488_VECad647__Plate_D_p00_0_F05f04d2.TIF	ICAM555_ROS488_VECad647__Plate_D_p00_0_F05f04d1.TIF	ICAM555_ROS488_VECad647__Plate_D_p00_0_F05f04d3.TIF	0	0	0	0	533	1	1536	1536	1536	1536	1536	533	eLsltq8KG21R0q3icTMwTTMwGW1R0jJwR5uZ1A7R0bYnDYqA0bYnDULVmEqhCqq77ACKZijb	0.023721961	0.056109805	0.060860395	0.004472157	0.00280549	0.009777643	0.42852277	0.7154	0.44816118	0.038109434147675834	0.06007401645183563	0.07757624983787537	0.028194118	0.061720785	0.069804706	0.012277648
-1	-1	-1	-1	248.0	0.0	0.0	4.289999999999992	0.0	6.160000000000025	0.009999999999990905	0.01999999999998181	0.020000000000010232	3.119999999999976	1.009999999999991	0.29999999999998295	0.35000000000002274	ICAM555_ROS488_VECad647__Plate_D_p00_0_F05f05d0.TIF	ICAM555_ROS488_VECad647__Plate_D_p00_0_F05f05d2.TIF	ICAM555_ROS488_VECad647__Plate_D_p00_0_F05f05d1.TIF	ICAM555_ROS488_VECad647__Plate_D_p00_0_F05f05d3.TIF	0	0	0	0	534	1	1536	1536	1536	1536	1536	534	eLsltq8KG21R0q3icTMwTTMwHW1R0jJwR5uZ1A7R0bYnDYqA0bYnDULVmEqhCqq77ACZRijg	0.023721961	0.050498825	0.055554904	0.004472157	0.00280549	0.006138824	0.42852277	0.7154	0.44816118	0.04109384367863337	0.05510117610295614	0.07626141607761383	0.024555296	0.056109805	0.060860395	0.011444314
-1	-1	-1	-1	122.0	0.0	0.0	5.539999999999992	0.0	6.259999999999991	0.01999999999998181	0.030000000000001137	0.020000000000010232	2.3100000000000023	0.9799999999999898	0.28000000000000114	0.4000000000000057	ICAM555_ROS488_VECad647__Plate_D_p00_0_F05f06d0.TIF	ICAM555_ROS488_VECad647__Plate_D_p00_0_F05f06d2.TIF	ICAM555_ROS488_VECad647__Plate_D_p00_0_F05f06d1.TIF	ICAM555_ROS488_VECad647__Plate_D_p00_0_F05f06d3.TIF	0	0	0	0	535	1	1536	1536	1536	1536	1536	535	eLsltq8KG21R0q3icTMwHW1R0jhwR5uZ1A7R0bYnDYqA0bYnDULVmEqhCqq77ACoJijl	0.023721961	0.056109805	0.07063804	0.004472157	0.00280549	0.011444315	0.42852277	0.7154	0.44816118	0.035641285280386605	0.05876034498214722	0.08784153064092	0.028194118	0.058915295	0.08124902	0.012277648
-1	-1	-1	-1	244.0	0.0	0.0	4.789999999999992	0.0	6.22999999999999	0.009999999999990905	0.009999999999990905	0.01999999999998181	3.25	0.8900000000000148	0.29999999999998295	0.339999999999975	ICAM555_ROS488_VECad647__Plate_D_p00_0_F05f07d0.TIF	ICAM555_ROS488_VECad647__Plate_D_p00_0_F05f07d2.TIF	ICAM555_ROS488_VECad647__Plate_D_p00_0_F05f07d1.TIF	ICAM555_ROS488_VECad647__Plate_D_p00_0_F05f07d3.TIF	0	0	0	0	536	1	1536	1536	1536	1536	1536	536	eLsltq8KG21R0q3icTMwTTMwH21R0jJwR5uZ1A7R0bYnDYqA0bYnDULVmEqhCqq77AC3Bijq	0.022888629	0.047693335	0.060027063	0.0053054895	0.00280549	0.00697216	0.42852277	0.7154	0.44816118	0.03928840905427933	0.05118424197038015	0.07781071464220683	0.024555296	0.050498825	0.06616589	0.011444314
-1	-1	-1	-1	452.0	0.0	0.0	4.3700000000000045	0.0	6.340000000000003	0.020000000000010232	0.020000000000010232	0.01999999999998181	5.200000000000017	0.9799999999999898	0.3199999999999932	0.3900000000000148	ICAM555_ROS488_VECad647__Plate_D_p00_0_F05f08d0.TIF	ICAM555_ROS488_VECad647__Plate_D_p00_0_F05f08d2.TIF	ICAM555_ROS488_VECad647__Plate_D_p00_0_F05f08d1.TIF	ICAM555_ROS488_VECad647__Plate_D_p00_0_F05f08d3.TIF	0	0	0	0	537	1	1536	1536	1536	1536	1536	537	eLsltq8KG21R0q3icTMwTTOwGG1R0jJwR5uZ1A7R0bYnDYqA0bYnDULVmEqhCqq77ADF5ijv	0.023721961	0.050498825	0.050249413	0.010610981	0.00561098	0.016749807	0.42852277	0.7154	0.44816118	0.04723387956619263	0.05587725838025411	0.07741132875283559	0.029860785	0.056109805	0.060860395	0.011444314
-1	-1	-1	-1	230.0	0.0	0.0	4.8700000000000045	0.0	6.8799999999999955	0.01999999999998181	0.01999999999998181	0.01999999999998181	3.8200000000000216	0.9399999999999977	0.24999999999997158	0.29999999999998295	ICAM555_ROS488_VECad647__Plate_D_p00_0_F05f09d0.TIF	ICAM555_ROS488_VECad647__Plate_D_p00_0_F05f09d2.TIF	ICAM555_ROS488_VECad647__Plate_D_p00_0_F05f09d1.TIF	ICAM555_ROS488_VECad647__Plate_D_p00_0_F05f09d3.TIF	0	0	0	0	538	1	1536	1536	1536	1536	1536	538	eLsltq8KG21R0q3icTMwhTTjR1uUNAvc0WYmtUN0tO1JgyJgtO1Jg1A1plKoguouOwDUxij0	0.023721961	0.050498825	0.053888235	0.0053054895	0.00280549	0.00977765	0.42852277	0.7154	0.44816118	0.040826926628748574	0.05498442550500234	0.07319211959838867	0.028194118	0.053304315	0.060027063	0.011444314
-1	-1	-1	-1	585.0	0.0	0.0	4.769999999999982	0.0	6.690000000000026	0.020000000000010232	0.030000000000001137	0.009999999999990905	6.840000000000003	1.0200000000000102	0.30000000000001137	0.37000000000000455	ICAM555_ROS488_VECad647__Plate_D_p00_0_F05f10d0.TIF	ICAM555_ROS488_VECad647__Plate_D_p00_0_F05f10d2.TIF	ICAM555_ROS488_VECad647__Plate_D_p00_0_F05f10d1.TIF	ICAM555_ROS488_VECad647__Plate_D_p00_0_F05f10d3.TIF	0	0	0	0	539	1	1536	1536	1536	1536	1536	539	eLsltq8KG21R0q3icTMwTTMcHa2iaeCONjOpHaKjbU8aFAGjbU8ahKoxlUIVVHfZAQBdyyjM	0.024555296	0.050498825	0.07677686	0.015916472	0.00280549	0.021221966	0.42852277	0.7154	0.44816118	0.04869270324707031	0.055237799882888794	0.10235159595807393	0.039638434	0.053304315	0.091860004	0.011444314
-1	-1	-1	-1	148.0	0.0	0.0	4.3700000000000045	0.0	7.170000000000016	0.020000000000010232	0.020000000000010232	0.020000000000010232	2.539999999999992	0.9800000000000182	0.29999999999998295	0.3199999999999932	ICAM555_ROS488_VECad647__Plate_D_p00_0_F05f11d0.TIF	ICAM555_ROS488_VECad647__Plate_D_p00_0_F05f11d2.TIF	ICAM555_ROS488_VECad647__Plate_D_p00_0_F05f11d1.TIF	ICAM555_ROS488_VECad647__Plate_D_p00_0_F05f11d3.TIF	0	0	0	0	540	1	1536	1536	1536	1536	1536	540	eLsltq8KG21R0q3icTMwTTM0HG1R0jJwR5uZ1A7R0bYnDYqA0bYnDULVmEqhCqq77ABsqyjR	0.024555296	0.053304315	0.08208235	0.004472157	0.00561098	0.00977765	0.42852277	0.7154	0.44816118	0.03801751136779785	0.056670779983202614	0.09694417317708333	0.028194118	0.056109805	0.091860004	0.012277648
[truncated: 936 more rows]
[truncated: 194 more columns]
