# Supplementary material for: Integrated systems biology approach identifies gene targets for endothelial dysfunction
Source: Mol Syst Biol. 2023 Nov 30;19(12):e11462. doi: 10.15252/msb.202211462 (PMC10698507; doi:10.15252/msb.202211462)
Supplement: Supplementary file 5 — Dataset EV2 [file MSB-19-e11462-s016.zip › Dataset_EV1/2023-06-12_HAEC_siRNA_plates_7_8.csv]

Channel_dapi	Channel_icam	Channel_ros	Channel_vecad	Count_cells	ExecutionTime_01Images	ExecutionTime_02Metadata	ExecutionTime_03NamesAndTypes	ExecutionTime_04Groups	ExecutionTime_05ImageMath	ExecutionTime_06RunCellpose	ExecutionTime_07MeasureImageIntensity	ExecutionTime_08ImageMath	ExecutionTime_09ImageMath	ExecutionTime_10ImageMath	ExecutionTime_11MeasureObjectIntensity	ExecutionTime_12GrayToColor	ExecutionTime_13RescaleIntensity	ExecutionTime_14OverlayOutlines	ExecutionTime_15SaveImages	FileName_dapi	FileName_icam	FileName_ros	FileName_vecad	Frame_dapi	Frame_icam	Frame_ros	Frame_vecad	Group_Index	Group_Length	Group_Number	Height_dapi	Height_icam	Height_ros	Height_vecad	ImageNumber	ImageSet_ImageSet	Intensity_LowerQuartileIntensity_icam	Intensity_LowerQuartileIntensity_ros	Intensity_LowerQuartileIntensity_vecad	Intensity_MADIntensity_icam	Intensity_MADIntensity_ros	Intensity_MADIntensity_vecad	Intensity_MaxIntensity_icam	Intensity_MaxIntensity_ros	Intensity_MaxIntensity_vecad	Intensity_MeanIntensity_icam	Intensity_MeanIntensity_ros	Intensity_MeanIntensity_vecad	Intensity_MedianIntensity_icam
-1	-1	-1	-1	1.0	0.0	0.0	5.720000000000001	0.0	1.0100000000000016	6.75	0.9000000000000021	0.010000000000001563	0.010000000000001563	0.010000000000001563	0.620000000000001	0.4299999999999997	1.0600000000000023	0.14999999999999858	0.18999999999999773	ICAM555_ROS488_VECad647_placa19__Plate_D_p00_0_B02f00d0.TIF	ICAM555_ROS488_VECad647_placa19__Plate_D_p00_0_B02f00d2.TIF	ICAM555_ROS488_VECad647_placa19__Plate_D_p00_0_B02f00d1.TIF	ICAM555_ROS488_VECad647_placa19__Plate_D_p00_0_B02f00d3.TIF	0	0	0	0	1	2964	1	1536	1536	1536	1536	1	b'eLtkZxrlG21KDJmu3OhY4SCNkdFmy+CLk9Em0mCMFWMqxQqoerEDABHABHM='	0.034332942217588425	0.02805490233004093	0.06980470567941666	0.00083333254	0.00280549	0.006138824	0.42852277	0.709789	0.44816118	0.035901797314484916	0.029411695897579193	0.07617769141991933	0.035166275
-1	-1	-1	-1	1570.0	0.0	0.0	6.0600000000000005	0.0	1.1099999999999994	14.570000000000004	0.8199999999999932	0.00999999999999801	0.00999999999999801	0.010000000000005116	2.759999999999998	0.46000000000000085	1.0999999999999943	0.1799999999999926	0.21000000000000796	ICAM555_ROS488_VECad647_placa19__Plate_D_p00_0_B02f01d0.TIF	ICAM555_ROS488_VECad647_placa19__Plate_D_p00_0_B02f01d2.TIF	ICAM555_ROS488_VECad647_placa19__Plate_D_p00_0_B02f01d1.TIF	ICAM555_ROS488_VECad647_placa19__Plate_D_p00_0_B02f01d3.TIF	0	0	0	0	2	2964	1	1536	1536	1536	1536	2	b'eLtkZxrlG21KDJmuHDgfGI42JQZdjIw2WwZfnIw2kQZjrBhTKVZA1YsdABx4BHc='	0.029860787093639374	0.02805490233004093	0.05919373035430908	0.006138822	0.00280549	0.015916467	0.42852277	0.7154	0.44816118	0.039920873939991	0.030548207461833954	0.07988815009593964	0.035166275
-1	-1	-1	-1	932.0	0.0	0.0	6.229999999999999	0.0	1.1500000000000021	19.400000000000002	0.8799999999999955	0.009999999999990905	0.010000000000005116	0.009999999999990905	4.469999999999999	0.45000000000000284	1.1499999999999986	0.18999999999999773	0.17999999999999972	ICAM555_ROS488_VECad647_placa19__Plate_D_p00_0_B02f02d0.TIF	ICAM555_ROS488_VECad647_placa19__Plate_D_p00_0_B02f02d2.TIF	ICAM555_ROS488_VECad647_placa19__Plate_D_p00_0_B02f02d1.TIF	ICAM555_ROS488_VECad647_placa19__Plate_D_p00_0_B02f02d3.TIF	0	0	0	0	3	2964	1	1536	1536	1536	1536	3	b'eLtkZxrlG21KDJmuHDgfGI02JQZdjIw2WwZfnIw2kQZjrBhTKVZA1YsdACcwBHs='	0.029027452692389488	0.025249412283301353	0.060860395431518555	0.0053054877	0.00280549	0.014249802	0.42852277	0.7154	0.44816118	0.03510363151629766	0.02838117629289627	0.07902320722738902	0.034332942
-1	-1	-1	-1	808.0	0.0	0.0	6.32	0.0	1.0899999999999963	19.35	0.9300000000000068	0.010000000000005116	0.00999999999999801	0.010000000000005116	3.729999999999997	0.4399999999999977	1.1400000000000006	0.19000000000000483	0.17999999999999972	ICAM555_ROS488_VECad647_placa19__Plate_D_p00_0_B02f03d0.TIF	ICAM555_ROS488_VECad647_placa19__Plate_D_p00_0_B02f03d2.TIF	ICAM555_ROS488_VECad647_placa19__Plate_D_p00_0_B02f03d1.TIF	ICAM555_ROS488_VECad647_placa19__Plate_D_p00_0_B02f03d3.TIF	0	0	0	0	4	2964	1	1536	1536	1536	1536	4	b'eLtkZxrlG21KDJmuHDQfjDYlBluMjDZbBl+cjDaRBmOsGFMpVkDVix0AMegEfw=='	0.029027452692389488	0.025249412283301353	0.04941608011722565	0.0044721533	0.00280549	0.015916467	0.42852277	0.7069835	0.44816118	0.03398852050304413	0.028514536718527477	0.06868404150009155	0.033499606
-1	-1	-1	-1	708.0	0.0	0.0	6.0	0.0	1.0199999999999996	18.99	0.9699999999999989	0.00999999999999801	0.020000000000003126	0.020000000000003126	3.9399999999999977	0.4399999999999977	1.1500000000000057	0.18999999999999773	0.17999999999999972	ICAM555_ROS488_VECad647_placa19__Plate_D_p00_0_B02f04d0.TIF	ICAM555_ROS488_VECad647_placa19__Plate_D_p00_0_B02f04d2.TIF	ICAM555_ROS488_VECad647_placa19__Plate_D_p00_0_B02f04d1.TIF	ICAM555_ROS488_VECad647_placa19__Plate_D_p00_0_B02f04d3.TIF	0	0	0	0	5	2964	1	1536	1536	1536	1536	5	b'eLtkZxrlG21KDJmuHDgfmIw2JQZdjIw2WwZfnIw2kQZjrBhTKVZA1YsdADygBIM='	0.029860787093639374	0.02805490233004093	0.0449439212679863	0.004472155	0.0028054882	0.011444315	0.42852277	0.7154	0.44816118	0.035060266653696694	0.030798281232515972	0.06168831388155619	0.034332942
-1	-1	-1	-1	824.0	0.0	0.0	3.6800000000000033	0.0	1.1799999999999997	8.959999999999994	0.9200000000000017	0.009999999999990905	0.010000000000005116	0.009999999999990905	4.089999999999996	0.5	1.1099999999999994	0.20000000000000284	0.14000000000000767	ICAM555_ROS488_VECad647_placa19__Plate_D_p00_0_B02f05d0.TIF	ICAM555_ROS488_VECad647_placa19__Plate_D_p00_0_B02f05d2.TIF	ICAM555_ROS488_VECad647_placa19__Plate_D_p00_0_B02f05d1.TIF	ICAM555_ROS488_VECad647_placa19__Plate_D_p00_0_B02f05d3.TIF	0	0	0	0	6	2964	1	1536	1536	1536	1536	6	b'eLtkZxrlG21KDJmuHDgfmI42JQZdjIw2WwZfnIw2kQZjrBhTKVZA1YsdAEdYBIc='	0.029027452692389488	0.02805490233004093	0.053888238966464996	0.0044721533	0.00280549	0.010610983	0.42852277	0.709789	0.44816118	0.035206096867720284	0.02985496570666631	0.06564468642075856	0.033499606
-1	-1	-1	-1	799.0	0.0	0.0	2.4499999999999957	0.0	1.0899999999999963	11.93	0.9100000000000108	0.009999999999990905	0.010000000000005116	0.009999999999990905	3.769999999999996	0.5100000000000051	1.0999999999999943	0.21999999999999886	0.15000000000000568	ICAM555_ROS488_VECad647_placa19__Plate_D_p00_0_B02f06d0.TIF	ICAM555_ROS488_VECad647_placa19__Plate_D_p00_0_B02f06d2.TIF	ICAM555_ROS488_VECad647_placa19__Plate_D_p00_0_B02f06d1.TIF	ICAM555_ROS488_VECad647_placa19__Plate_D_p00_0_B02f06d3.TIF	0	0	0	0	7	2964	1	1536	1536	1536	1536	7	b'eLtkZxrlG21KDJmu3GhTYpDGyGizZfDFyWgTaTDGijGVYgVUvdgBAFIQBIs='	0.029860787093639374	0.02805490233004093	0.05555490404367447	0.004472155	0.0028054882	0.010610983	0.42852277	0.577931	0.44816118	0.03506592661142349	0.03054495652516683	0.07024845480918884	0.034332942
-1	-1	-1	-1	1121.0	0.0	0.0	3.25	0.0	1.0700000000000003	7.93	0.9200000000000017	0.00999999999999801	0.00999999999999801	0.020000000000003126	4.449999999999996	0.46000000000000796	1.1499999999999986	0.19999999999999574	0.14999999999999858	ICAM555_ROS488_VECad647_placa19__Plate_D_p00_0_B02f07d0.TIF	ICAM555_ROS488_VECad647_placa19__Plate_D_p00_0_B02f07d2.TIF	ICAM555_ROS488_VECad647_placa19__Plate_D_p00_0_B02f07d1.TIF	ICAM555_ROS488_VECad647_placa19__Plate_D_p00_0_B02f07d3.TIF	0	0	0	0	8	2964	1	1536	1536	1536	1536	8	b'eLtkZxrlG21KDJmuHDgfmI82JQZdjIw2WwZfnIw2kQZjrBhTKVZA1YsdAFzIBI8='	0.029027452692389488	0.025249412283301353	0.05555490404367447	0.0053054895	0.00280549	0.010610983	0.42852277	0.57512546	0.44816118	0.035144192477067314	0.028230977555116017	0.0704029103120168	0.034332942
-1	-1	-1	-1	1239.0	0.0	0.0	3.289999999999999	0.0	1.0700000000000003	10.239999999999995	0.8999999999999986	0.00999999999999801	0.010000000000005116	0.01999999999999602	4.469999999999999	0.4399999999999977	1.1500000000000057	0.19999999999998863	0.15000000000000568	ICAM555_ROS488_VECad647_placa19__Plate_D_p00_0_B02f08d0.TIF	ICAM555_ROS488_VECad647_placa19__Plate_D_p00_0_B02f08d2.TIF	ICAM555_ROS488_VECad647_placa19__Plate_D_p00_0_B02f08d1.TIF	ICAM555_ROS488_VECad647_placa19__Plate_D_p00_0_B02f08d3.TIF	0	0	0	0	9	2964	1	1536	1536	1536	1536	9	b'eLtkZxrlG21KDJmuHDgfWIw2JQZdjIw2WwZfnIw2kQZjrBhTKVZA1YsdAGeABJM='	0.029860787093639374	0.025249412283301353	0.06002706289291382	0.0053054877	0.00280549	0.011444315	0.42852277	0.57232	0.44816118	0.03584907700618108	0.02848333865404129	0.07601159314314525	0.034332942
-1	-1	-1	-1	1025.0	0.0	0.0	3.6400000000000006	0.0	1.0800000000000054	11.870000000000005	0.960000000000008	0.009999999999990905	0.010000000000005116	0.01999999999999602	4.409999999999997	0.46000000000000796	1.1099999999999994	0.18999999999999773	0.1599999999999966	ICAM555_ROS488_VECad647_placa19__Plate_D_p00_0_B02f09d0.TIF	ICAM555_ROS488_VECad647_placa19__Plate_D_p00_0_B02f09d2.TIF	ICAM555_ROS488_VECad647_placa19__Plate_D_p00_0_B02f09d1.TIF	ICAM555_ROS488_VECad647_placa19__Plate_D_p00_0_B02f09d3.TIF	0	0	0	0	10	2964	1	1536	1536	1536	1536	10	b'eLtkZxrlG21KDJmuHDgfjHblBl+MjDZbBl+cjDaRBmOsGFMpVkDVix0AcjgElw=='	0.029860787093639374	0.02805490233004093	0.060860395431518555	0.004472155	0.00280549	0.011444315	0.42852277	0.7154	0.44816118	0.03489490350087484	0.029533257087071735	0.07560138404369354	0.034332942
-1	-1	-1	-1	1344.0	0.0	0.0	3.8299999999999983	0.0	1.0899999999999963	11.410000000000004	0.9399999999999977	0.010000000000005116	0.010000000000005116	0.01999999999999602	4.570000000000007	0.45000000000000284	1.1099999999999994	0.19000000000001194	0.1599999999999966	ICAM555_ROS488_VECad647_placa19__Plate_D_p00_0_B02f10d0.TIF	ICAM555_ROS488_VECad647_placa19__Plate_D_p00_0_B02f10d2.TIF	ICAM555_ROS488_VECad647_placa19__Plate_D_p00_0_B02f10d1.TIF	ICAM555_ROS488_VECad647_placa19__Plate_D_p00_0_B02f10d3.TIF	0	0	0	0	11	2964	1	1536	1536	1536	1536	11	b'eLtkZxrlG21KDJmuHCgfGI6OFQ6+GBlttgy+OBltIg3GWDGmUqyAqhc7ABx8BHc='	0.029860787093639374	0.025249412283301353	0.060860395431518555	0.0053054877	0.00280549	0.011444315	0.42852277	0.7154	0.44816118	0.03595445056756338	0.02918463448683421	0.07732625802357991	0.034332942
-1	-1	-1	-1	969.0	0.0	0.0	2.6099999999999994	0.0	1.1099999999999994	13.280000000000001	0.8999999999999915	0.01999999999999602	0.010000000000005116	0.009999999999990905	4.400000000000006	0.46999999999998465	1.1400000000000006	0.20000000000000284	0.1700000000000017	ICAM555_ROS488_VECad647_placa19__Plate_D_p00_0_B02f11d0.TIF	ICAM555_ROS488_VECad647_placa19__Plate_D_p00_0_B02f11d2.TIF	ICAM555_ROS488_VECad647_placa19__Plate_D_p00_0_B02f11d1.TIF	ICAM555_ROS488_VECad647_placa19__Plate_D_p00_0_B02f11d3.TIF	0	0	0	0	12	2964	1	1536	1536	1536	1536	12	b'eLtkZxrlG21KDJmuHCgfGBqONiUGXYyMNlsGX5yMNpEGY6wYUylWQNWLHQAnNAR7'	0.03349960595369339	0.02805490233004093	0.06449921429157257	0.0053054877	0.00280549	0.015083142	0.42852277	0.7154	0.44816118	0.03705031921466192	0.030455030500888824	0.08229135473569234	0.035166275
-1	-1	-1	-1	1058.0	0.0	0.0	2.5900000000000034	0.0	1.0899999999999963	9.850000000000009	0.9699999999999989	0.010000000000005116	0.010000000000005116	0.010000000000005116	3.9599999999999937	0.5	1.1899999999999977	0.20000000000000284	0.17000000000001592	ICAM555_ROS488_VECad647_placa19__Plate_D_p00_0_B03f00d0.TIF	ICAM555_ROS488_VECad647_placa19__Plate_D_p00_0_B03f00d2.TIF	ICAM555_ROS488_VECad647_placa19__Plate_D_p00_0_B03f00d1.TIF	ICAM555_ROS488_VECad647_placa19__Plate_D_p00_0_B03f00d3.TIF	0	0	0	0	13	2964	1	1536	1536	1536	1536	13	b'eLtkZxrlG21KDJmunBOoKzc6Vjj4YmS02TL44mS0iTQYY8WYSrECql7sAByEBHc='	0.0359996072947979	0.025249412283301353	0.05472157150506973	0.0078054927	0.00280549	0.011444315	0.42852277	0.7154	0.44816118	0.045854796965916954	0.026845254004001617	0.07140277326107025	0.04494392
-1	-1	-1	-1	1158.0	0.0	0.0	2.6899999999999977	0.0	1.0000000000000142	9.38000000000001	0.9099999999999966	0.010000000000005116	0.010000000000005116	0.01999999999999602	3.510000000000005	0.46000000000000796	1.1299999999999955	0.21999999999999886	0.14000000000000057	ICAM555_ROS488_VECad647_placa19__Plate_D_p00_0_B03f01d0.TIF	ICAM555_ROS488_VECad647_placa19__Plate_D_p00_0_B03f01d2.TIF	ICAM555_ROS488_VECad647_placa19__Plate_D_p00_0_B03f01d1.TIF	ICAM555_ROS488_VECad647_placa19__Plate_D_p00_0_B03f01d3.TIF	0	0	0	0	14	2964	1	1536	1536	1536	1536	14	b'eLtkZxrlG21KDJmunBOoK2c42pQYdDEy2mwZfHEy2kQajLFiTKVYAVUvdgAnPAR7'	0.0359996072947979	0.025249412283301353	0.05919373035430908	0.0078054927	0.00280549	0.015083134	0.42852277	0.6003749	0.44816118	0.04580319424470266	0.028148276110490162	0.07709198196729024	0.04494392
-1	-1	-1	-1	595.0	0.0	0.0	2.8599999999999994	0.0	1.019999999999996	14.14	0.9000000000000057	0.010000000000005116	0.010000000000005116	0.010000000000005116	3.6500000000000057	0.45999999999999375	1.1299999999999955	0.19999999999998863	0.15000000000000568	ICAM555_ROS488_VECad647_placa19__Plate_D_p00_0_B03f02d0.TIF	ICAM555_ROS488_VECad647_placa19__Plate_D_p00_0_B03f02d2.TIF	ICAM555_ROS488_VECad647_placa19__Plate_D_p00_0_B03f02d1.TIF	ICAM555_ROS488_VECad647_placa19__Plate_D_p00_0_B03f02d3.TIF	0	0	0	0	15	2964	1	1536	1536	1536	1536	15	b'eLtkZxrlG21KDJmunBOoK2c02pQYdDEy2mwZfHEy2kQajLFiTKVYAVUvdgAx9AR/'	0.034332942217588425	0.025249412283301353	0.04411058872938156	0.011444315	0.00280549	0.015083142	0.42852277	0.59476393	0.44816118	0.04665343960126241	0.028907708823680878	0.06296596427758534	0.04494392
-1	-1	-1	-1	646.0	0.0	0.0	2.6899999999999977	0.0	1.0300000000000011	12.879999999999995	0.8799999999999955	0.009999999999990905	0.010000000000019327	0.009999999999990905	3.5600000000000023	0.4099999999999966	1.079999999999984	0.1799999999999926	0.1599999999999966	ICAM555_ROS488_VECad647_placa19__Plate_D_p00_0_B03f03d0.TIF	ICAM555_ROS488_VECad647_placa19__Plate_D_p00_0_B03f03d2.TIF	ICAM555_ROS488_VECad647_placa19__Plate_D_p00_0_B03f03d1.TIF	ICAM555_ROS488_VECad647_placa19__Plate_D_p00_0_B03f03d3.TIF	0	0	0	0	16	2964	1	1536	1536	1536	1536	16	b'eLtkZxrlG21KDJmunBOoK2c82pQYdDEy2mwZfHEy2kQajLFiTKVYAVUvdgA8rASD'	0.03349960595369339	0.025249412283301353	0.043277256190776825	0.010610983	0.00280549	0.015083142	0.42852277	0.6003749	0.44816118	0.046080450216929116	0.02914666881163915	0.0607830286026001	0.0413051
-1	-1	-1	-1	591.0	0.0	0.0	2.839999999999989	0.0	1.0700000000000074	12.700000000000003	0.9099999999999966	0.010000000000005116	0.010000000000005116	0.010000000000005116	3.3800000000000097	0.4399999999999977	1.1099999999999994	0.1799999999999784	0.14000000000001478	ICAM555_ROS488_VECad647_placa19__Plate_D_p00_0_B03f04d0.TIF	ICAM555_ROS488_VECad647_placa19__Plate_D_p00_0_B03f04d2.TIF	ICAM555_ROS488_VECad647_placa19__Plate_D_p00_0_B03f04d1.TIF	ICAM555_ROS488_VECad647_placa19__Plate_D_p00_0_B03f04d3.TIF	0	0	0	0	17	2964	1	1536	1536	1536	1536	17	b'eLtkZxrlG21KDJmunBOoK2cy2pQYdDEy2mwZfHEy2kQajLFiTKVYAVUvdgBHZASH'	0.03516627475619316	0.02805490233004093	0.03963842988014221	0.011444315	0.00280549	0.014249802	0.42852277	0.7154	0.44816118	0.05007856090863546	0.029935084283351898	0.058915793895721436	0.04661059
-1	-1	-1	-1	796.0	0.0	0.0	2.5799999999999983	0.0	1.1500000000000057	10.569999999999993	0.8699999999999903	0.020000000000010232	0.009999999999990905	0.020000000000010232	4.039999999999992	0.45000000000000284	1.1099999999999994	0.18999999999999773	0.1599999999999966	ICAM555_ROS488_VECad647_placa19__Plate_D_p00_0_B03f05d0.TIF	ICAM555_ROS488_VECad647_placa19__Plate_D_p00_0_B03f05d2.TIF	ICAM555_ROS488_VECad647_placa19__Plate_D_p00_0_B03f05d1.TIF	ICAM555_ROS488_VECad647_placa19__Plate_D_p00_0_B03f05d3.TIF	0	0	0	0	18	2964	1	1536	1536	1536	1536	18	b'eLtkZxrlG21KDJmunBOoK2c62pQYdDEy2mwZfHEy2kQajLFiTKVYAVUvdgBSHASL'	0.0359996072947979	0.025249412283301353	0.04941608011722565	0.0078054927	0.00280549	0.010610975	0.42852277	0.7154	0.44816118	0.045131295919418335	0.02767779181400935	0.059793949127197266	0.04494392
-1	-1	-1	-1	678.0	0.0	0.0	2.469999999999999	0.0	0.9799999999999898	9.580000000000013	0.8999999999999915	0.01999999999999602	0.010000000000005116	0.01999999999999602	3.8500000000000085	0.4399999999999977	1.1200000000000045	0.18999999999999773	0.1599999999999966	ICAM555_ROS488_VECad647_placa19__Plate_D_p00_0_B03f06d0.TIF	ICAM555_ROS488_VECad647_placa19__Plate_D_p00_0_B03f06d2.TIF	ICAM555_ROS488_VECad647_placa19__Plate_D_p00_0_B03f06d1.TIF	ICAM555_ROS488_VECad647_placa19__Plate_D_p00_0_B03f06d3.TIF	0	0	0	0	19	2964	1	1536	1536	1536	1536	19	b'eLtkZxrlG21KDJmunBOoKzfalBh8MTLabBl8cTLaRBqMsWJMpVgBVS92AFzUBI8='	0.0359996072947979	0.02805490233004093	0.04858274757862091	0.0078054927	0.00280549	0.010610975	0.42852277	0.7154	0.44816118	0.04502134025096893	0.028942793607711792	0.05993467072645823	0.04494392
-1	-1	-1	-1	825.0	0.0	0.0	2.589999999999989	0.0	0.9899999999999807	11.950000000000003	0.8499999999999943	0.010000000000005116	0.009999999999990905	0.010000000000005116	4.269999999999996	0.4199999999999875	1.1200000000000045	0.18999999999999773	0.1599999999999966	ICAM555_ROS488_VECad647_placa19__Plate_D_p00_0_B03f07d0.TIF	ICAM555_ROS488_VECad647_placa19__Plate_D_p00_0_B03f07d2.TIF	ICAM555_ROS488_VECad647_placa19__Plate_D_p00_0_B03f07d1.TIF	ICAM555_ROS488_VECad647_placa19__Plate_D_p00_0_B03f07d3.TIF	0	0	0	0	20	2964	1	1536	1536	1536	1536	20	b'eLtkZxrlG21KDJmunBOoK2c+2pQYdDEy2mwZfHEy2kQajLFiTKVYAVUvdgBnjAST'	0.0359996072947979	0.025249412283301353	0.04941608011722565	0.00697216	0.00280549	0.00977765	0.42852277	0.7154	0.44816118	0.04555438458919525	0.027564590175946552	0.05951260526974996	0.04494392
-1	-1	-1	-1	875.0	0.0	0.0	2.589999999999989	0.0	1.0400000000000063	12.579999999999998	0.8399999999999892	0.010000000000005116	0.009999999999990905	0.01999999999999602	3.969999999999999	0.4300000000000068	1.1200000000000045	0.18000000000000682	0.1599999999999966	ICAM555_ROS488_VECad647_placa19__Plate_D_p00_0_B03f08d0.TIF	ICAM555_ROS488_VECad647_placa19__Plate_D_p00_0_B03f08d2.TIF	ICAM555_ROS488_VECad647_placa19__Plate_D_p00_0_B03f08d1.TIF	ICAM555_ROS488_VECad647_placa19__Plate_D_p00_0_B03f08d3.TIF	0	0	0	0	21	2964	1	1536	1536	1536	1536	21	b'eLtkZxrlG21KDJmunBOoK2cx2pQYdDEy2mwZfHEy2kQajLFiTKVYAVUvdgByRASX'	0.0359996072947979	0.025249412283301353	0.05024941265583038	0.0078054927	0.00280549	0.010610975	0.42852277	0.7154	0.44816118	0.04475043217341105	0.028401064376036327	0.06407977640628815	0.04494392
-1	-1	-1	-1	843.0	0.0	0.0	2.5600000000000023	0.0	1.0500000000000114	14.780000000000001	0.8900000000000148	0.009999999999990905	0.009999999999990905	0.009999999999990905	3.569999999999993	0.46000000000000796	1.1200000000000045	0.20000000000001705	0.1599999999999966	ICAM555_ROS488_VECad647_placa19__Plate_D_p00_0_B03f09d0.TIF	ICAM555_ROS488_VECad647_placa19__Plate_D_p00_0_B03f09d2.TIF	ICAM555_ROS488_VECad647_placa19__Plate_D_p00_0_B03f09d1.TIF	ICAM555_ROS488_VECad647_placa19__Plate_D_p00_0_B03f09d3.TIF	0	0	0	0	22	2964	1	1536	1536	1536	1536	22	b'eLtkZxrlG21KDJmunNNoV25wxshos2XwxcloE2kwxooxlWIFVL3YAQB8/ASb'	0.03516627475619316	0.02805490233004093	0.05024941265583038	0.00613882	0.00280549	0.010610983	0.42852277	0.7154	0.44816118	0.042640830079714455	0.02967635045448939	0.06422272324562073	0.040471762
-1	-1	-1	-1	1095.0	0.0	0.0	2.530000000000001	0.0	1.0499999999999972	12.13000000000001	0.8799999999999812	0.009999999999990905	0.010000000000005116	0.009999999999990905	3.8400000000000034	0.46000000000000796	1.1099999999999852	0.19000000000001194	0.15000000000000568	ICAM555_ROS488_VECad647_placa19__Plate_D_p00_0_B03f10d0.TIF	ICAM555_ROS488_VECad647_placa19__Plate_D_p00_0_B03f10d2.TIF	ICAM555_ROS488_VECad647_placa19__Plate_D_p00_0_B03f10d1.TIF	ICAM555_ROS488_VECad647_placa19__Plate_D_p00_0_B03f10d3.TIF	0	0	0	0	23	2964	1	1536	1536	1536	1536	23	b'eLtkZxrlG21KDJmunBOwK2c4OlY4+GJktNky+OJktIk0GGPFmEqxAqpe7AAnQAR7'	0.03516627475619316	0.025249412283301353	0.05555490404367447	0.00613882	0.00280549	0.010610983	0.42852277	0.7154	0.44816118	0.042206525802612305	0.02879047393798828	0.07041668891906738	0.040471762
-1	-1	-1	-1	615.0	0.0	0.0	2.799999999999997	0.0	1.0300000000000153	11.149999999999991	0.8900000000000006	0.010000000000005116	0.010000000000005116	0.010000000000005116	3.6400000000000006	0.4300000000000068	1.1400000000000148	0.18999999999999773	0.1599999999999966	ICAM555_ROS488_VECad647_placa19__Plate_D_p00_0_B03f11d0.TIF	ICAM555_ROS488_VECad647_placa19__Plate_D_p00_0_B03f11d2.TIF	ICAM555_ROS488_VECad647_placa19__Plate_D_p00_0_B03f11d1.TIF	ICAM555_ROS488_VECad647_placa19__Plate_D_p00_0_B03f11d3.TIF	0	0	0	0	24	2964	1	1536	1536	1536	1536	24	b'eLtkZxrlG21KDJmunBOwK2doONqUGHQxMtpsGXxxMtpEGoyxYkylWAFVL3YAMfgEfw=='	0.0359996072947979	0.02805490233004093	0.05555490404367447	0.010610983	0.00280549	0.015083134	0.42852277	0.7154	0.44816118	0.05058413247267405	0.030666716396808624	0.07414938509464264	0.04661059
-1	-1	-1	-1	1135.0	0.0	0.0	2.660000000000011	0.0	1.009999999999991	8.069999999999993	0.8200000000000216	0.009999999999990905	0.010000000000019327	0.009999999999990905	3.6100000000000136	0.46000000000000796	1.1599999999999966	0.19999999999998863	0.14000000000001478	ICAM555_ROS488_VECad647_placa19__Plate_D_p00_0_B04f00d0.TIF	ICAM555_ROS488_VECad647_placa19__Plate_D_p00_0_B04f00d2.TIF	ICAM555_ROS488_VECad647_placa19__Plate_D_p00_0_B04f00d1.TIF	ICAM555_ROS488_VECad647_placa19__Plate_D_p00_0_B04f00d3.TIF	0	0	0	0	25	2964	1	1536	1536	1536	1536	25	b'eLtkZxrlG21KDJmunJOByehY4WCMkdFmy+CLk9Em0mCMFWMqxQqoerEDACdIBHs='	0.03963842988014221	0.025249412283301353	0.053888238966464996	0.00697216	0.00280549	0.010610983	0.42852277	0.7154	0.44816118	0.04794069627920786	0.028384012480576832	0.06992566088835399	0.04661059
-1	-1	-1	-1	754.0	0.0	0.0	2.8200000000000074	0.0	1.0400000000000063	7.109999999999985	0.9000000000000057	0.009999999999990905	0.009999999999990905	0.009999999999990905	2.240000000000009	0.4399999999999977	1.0999999999999943	0.18999999999999773	0.13999999999998636	ICAM555_ROS488_VECad647_placa19__Plate_D_p00_0_B04f01d0.TIF	ICAM555_ROS488_VECad647_placa19__Plate_D_p00_0_B04f01d2.TIF	ICAM555_ROS488_VECad647_placa19__Plate_D_p00_0_B04f01d1.TIF	ICAM555_ROS488_VECad647_placa19__Plate_D_p00_0_B04f01d3.TIF	0	0	0	0	26	2964	1	1536	1536	1536	1536	26	b'eLtkZxrlG21KDJmunJOBSZqB4WhTYtDFyGizZfDFyWgTaTDGijGVYgVUvdgBADIABH8='	0.04047176241874695	0.025249412283301353	0.060860395431518555	0.0097776465	0.00280549	0.0195553	0.42852277	0.7154	0.44816118	0.049597536524136863	0.028558758397897083	0.09216891725858052	0.04661059
-1	-1	-1	-1	665.0	0.0	0.0	2.3799999999999955	0.0	1.0000000000000284	12.47999999999999	0.950000000000017	0.009999999999990905	0.010000000000019327	0.009999999999990905	3.759999999999991	0.4399999999999977	1.0999999999999943	0.20000000000001705	0.13999999999998636	ICAM555_ROS488_VECad647_placa19__Plate_D_p00_0_B04f02d0.TIF	ICAM555_ROS488_VECad647_placa19__Plate_D_p00_0_B04f02d2.TIF	ICAM555_ROS488_VECad647_placa19__Plate_D_p00_0_B04f02d1.TIF	ICAM555_ROS488_VECad647_placa19__Plate_D_p00_0_B04f02d3.TIF	0	0	0	0	27	2964	1	1536	1536	1536	1536	27	b'eLtkZxrlG21KDJmunJOBSZqB0WhTYtDFyGizZfDFyWgTaTDGijGVYgVUvdgBADy4BIM='	0.034332942217588425	0.025249412283301353	0.04411058872938156	0.010610979	0.00280549	0.012277648	0.42852277	0.7154	0.44816118	0.04658891260623932	0.029377331336339314	0.060051302115122475	0.04494392
-1	-1	-1	-1	583.0	0.0	0.0	2.529999999999987	0.0	1.0700000000000216	10.419999999999987	0.950000000000017	0.010000000000019327	0.009999999999990905	0.009999999999990905	3.2800000000000296	0.4399999999999977	1.0900000000000034	0.19999999999998863	0.15000000000000568	ICAM555_ROS488_VECad647_placa19__Plate_D_p00_0_B04f03d0.TIF	ICAM555_ROS488_VECad647_placa19__Plate_D_p00_0_B04f03d2.TIF	ICAM555_ROS488_VECad647_placa19__Plate_D_p00_0_B04f03d1.TIF	ICAM555_ROS488_VECad647_placa19__Plate_D_p00_0_B04f03d3.TIF	0	0	0	0	28	2964	1	1536	1536	1536	1536	28	b'eLtkZxrlG21KDJmunJOBCSgfjDYlBluMjDZbBl+cjDaRBmOsGFMpVkDVix0AR3AEhw=='	0.03349960595369339	0.025249412283301353	0.03963842988014221	0.011444312	0.00280549	0.014249809	0.42852277	0.61440235	0.44816118	0.047346100211143494	0.029297173023223877	0.05733871956666311	0.0413051
-1	-1	-1	-1	521.0	0.0	0.0	2.5999999999999943	0.0	1.039999999999992	10.819999999999993	0.8600000000000136	0.010000000000019327	0.009999999999990905	0.009999999999990905	2.910000000000025	0.4399999999999977	1.1699999999999875	0.21000000000000796	0.14000000000001478	ICAM555_ROS488_VECad647_placa19__Plate_D_p00_0_B04f04d0.TIF	ICAM555_ROS488_VECad647_placa19__Plate_D_p00_0_B04f04d2.TIF	ICAM555_ROS488_VECad647_placa19__Plate_D_p00_0_B04f04d1.TIF	ICAM555_ROS488_VECad647_placa19__Plate_D_p00_0_B04f04d3.TIF	0	0	0	0	29	2964	1	1536	1536	1536	1536	29	b'eLtkZxrlG21KDJmunJOBSZqByWhTYtDFyGizZfDFyWgTaTDGijGVYgVUvdgBAFIoBIs='	0.03349960595369339	0.02805490233004093	0.03797176480293274	0.010610975	0.0028054882	0.011444315	0.42852277	0.60879135	0.44816118	0.04605860014756521	0.031129489342371624	0.05516881744066874	0.040471762
-1	-1	-1	-1	752.0	0.0	0.0	2.5200000000000102	0.0	1.0	9.29000000000002	0.789999999999992	0.009999999999990905	0.009999999999990905	0.009999999999990905	3.6399999999999864	0.4099999999999966	1.1099999999999852	0.18999999999999773	0.12999999999999545	ICAM555_ROS488_VECad647_placa19__Plate_D_p00_0_B04f05d0.TIF	ICAM555_ROS488_VECad647_placa19__Plate_D_p00_0_B04f05d2.TIF	ICAM555_ROS488_VECad647_placa19__Plate_D_p00_0_B04f05d1.TIF	ICAM555_ROS488_VECad647_placa19__Plate_D_p00_0_B04f05d3.TIF	0	0	0	0	30	2964	1	1536	1536	1536	1536	30	b'eLtkZxrlG21KDJmunJOBSZqB6WhTYtDFyGizZfDFyWgTaTDGijGVYgVUvdgBAFzgBI8='	0.03349960595369339	0.025249412283301353	0.04411058872938156	0.0069721565	0.00280549	0.010610975	0.42852277	0.6031804	0.44816118	0.041710992654164634	0.027034799257914226	0.05567044019699097	0.040471762
-1	-1	-1	-1	666.0	0.0	0.0	2.609999999999985	0.0	1.0300000000000011	9.780000000000001	0.789999999999992	0.010000000000019327	0.009999999999990905	0.010000000000019327	3.609999999999985	0.4300000000000068	1.0600000000000023	0.18000000000000682	0.13999999999998636	ICAM555_ROS488_VECad647_placa19__Plate_D_p00_0_B04f06d0.TIF	ICAM555_ROS488_VECad647_placa19__Plate_D_p00_0_B04f06d2.TIF	ICAM555_ROS488_VECad647_placa19__Plate_D_p00_0_B04f06d1.TIF	ICAM555_ROS488_VECad647_placa19__Plate_D_p00_0_B04f06d3.TIF	0	0	0	0	31	2964	1	1536	1536	1536	1536	31	b'eLtkZxrlG21KDJmunJOByWhTYjDGyGizZfDFyWgTaTDGijGVYgVUvdgBAGeYBJM='	0.034332942217588425	0.02805490233004093	0.03963842988014221	0.010610979	0.00280549	0.011444308	0.42852277	0.6059859	0.44816118	0.04574046532313029	0.030013104279836018	0.05437814195950826	0.04494392
-1	-1	-1	-1	1003.0	0.009999999999990905	0.0	2.4000000000000057	0.0	1.079999999999984	8.960000000000008	0.870000000000033	0.01999999999998181	0.010000000000019327	0.009999999999990905	4.030000000000001	0.4200000000000159	1.0300000000000011	0.18000000000003524	0.13999999999998636	ICAM555_ROS488_VECad647_placa19__Plate_D_p00_0_B04f07d0.TIF	ICAM555_ROS488_VECad647_placa19__Plate_D_p00_0_B04f07d2.TIF	ICAM555_ROS488_VECad647_placa19__Plate_D_p00_0_B04f07d1.TIF	ICAM555_ROS488_VECad647_placa19__Plate_D_p00_0_B04f07d3.TIF	0	0	0	0	32	2964	1	1536	1536	1536	1536	32	b'eLtkZxrlG21KDJmunJOBSZqB+WhTYtDFyGizZfDFyWgTaTDGijGVYgVUvdgBAHJQBJc='	0.04047176241874695	0.025249412283301353	0.04941608011722565	0.00977765	0.00280549	0.010610983	0.42852277	0.6228188	0.44816118	0.0495116263628006	0.02875525752703349	0.06405973434448242	0.050249413
-1	-1	-1	-1	979.0	0.0	0.0	2.4700000000000273	0.0	1.0900000000000034	11.319999999999965	0.8899999999999864	0.009999999999990905	0.010000000000019327	0.009999999999990905	3.710000000000008	0.46999999999999886	1.1500000000000057	0.21999999999999886	0.17000000000001592	ICAM555_ROS488_VECad647_placa19__Plate_D_p00_0_B04f08d0.TIF	ICAM555_ROS488_VECad647_placa19__Plate_D_p00_0_B04f08d2.TIF	ICAM555_ROS488_VECad647_placa19__Plate_D_p00_0_B04f08d1.TIF	ICAM555_ROS488_VECad647_placa19__Plate_D_p00_0_B04f08d3.TIF	0	0	0	0	33	2964	1	1536	1536	1536	1536	33	b'eLtkZxrlG21KDJmunJOBSZqBxWhTYtDFyGizZfDFyWgTaTDGijGVYgVUvdgBAH0IBJs='	0.04047176241874695	0.025249412283301353	0.05555490404367447	0.008944314	0.00280549	0.015916467	0.42852277	0.7154	0.44816118	0.0500479390223821	0.029250549773375194	0.07883465786774953	0.050249413
-1	-1	-1	-1	778.0	0.0	0.0	2.5	0.0	1.0500000000000114	11.920000000000016	0.9699999999999704	0.020000000000010232	0.009999999999990905	0.010000000000019327	3.670000000000016	0.4299999999999784	1.1100000000000136	0.19999999999998863	0.1500000000000341	ICAM555_ROS488_VECad647_placa19__Plate_D_p00_0_B04f09d0.TIF	ICAM555_ROS488_VECad647_placa19__Plate_D_p00_0_B04f09d2.TIF	ICAM555_ROS488_VECad647_placa19__Plate_D_p00_0_B04f09d1.TIF	ICAM555_ROS488_VECad647_placa19__Plate_D_p00_0_B04f09d3.TIF	0	0	0	0	34	2964	1	1536	1536	1536	1536	34	b'eLtkZxrlG21KDJmunJOByWhXbjDGyGizZfDFyWgTaTDGijGVYgVUvdgBAIfABJ8='	0.0359996072947979	0.02805490233004093	0.05472157150506973	0.0078054927	0.00280549	0.009777643	0.42852277	0.7154	0.44816118	0.04453259209791819	0.029625746111075085	0.06567403674125671	0.04494392
-1	-1	-1	-1	970.0	0.0	0.0	2.440000000000026	0.0	1.009999999999991	11.609999999999985	0.8700000000000045	0.010000000000019327	0.009999999999990905	0.009999999999990905	3.8799999999999955	0.47999999999998977	1.0700000000000216	0.18999999999999773	0.1599999999999966	ICAM555_ROS488_VECad647_placa19__Plate_D_p00_0_B04f10d0.TIF	ICAM555_ROS488_VECad647_placa19__Plate_D_p00_0_B04f10d2.TIF	ICAM555_ROS488_VECad647_placa19__Plate_D_p00_0_B04f10d1.TIF	ICAM555_ROS488_VECad647_placa19__Plate_D_p00_0_B04f10d3.TIF	0	0	0	0	35	2964	1	1536	1536	1536	1536	35	b'eLtkZxrlG21KDJmunJOBSZrh6Fjh4IuR0WbL4IuT0SbSYIwVYyrFCqh6sQMAMgQEfw=='	0.034332942217588425	0.025249412283301353	0.05472157150506973	0.00613882	0.00280549	0.010610975	0.42852277	0.7154	0.44816118	0.04131620625654856	0.028748976687590282	0.06772971153259277	0.040471762
-1	-1	-1	-1	570.0	0.0	0.0	2.3500000000000227	0.0	1.0699999999999932	9.889999999999986	0.8600000000000136	0.020000000000010232	0.009999999999990905	0.010000000000019327	3.4599999999999795	0.4300000000000068	1.079999999999984	0.18000000000000682	0.15000000000000568	ICAM555_ROS488_VECad647_placa19__Plate_D_p00_0_B04f11d0.TIF	ICAM555_ROS488_VECad647_placa19__Plate_D_p00_0_B04f11d2.TIF	ICAM555_ROS488_VECad647_placa19__Plate_D_p00_0_B04f11d1.TIF	ICAM555_ROS488_VECad647_placa19__Plate_D_p00_0_B04f11d3.TIF	0	0	0	0	36	2964	1	1536	1536	1536	1536	36	b'eLtkZxrlG21KDJmunJOBSZqh4WhTYtDFyGizZfDFyWgTaTDGijGVYgVUvdgBADy8BIM='	0.034332942217588425	0.02805490233004093	0.04411058872938156	0.0069721565	0.00280549	0.012277648	0.42852277	0.7154	0.44816118	0.04399851461251577	0.03140809386968613	0.060273125767707825	0.040471762
-1	-1	-1	-1	830.0	0.0	0.0	2.7600000000000193	0.0	1.079999999999984	8.570000000000022	0.8799999999999955	0.009999999999990905	0.009999999999990905	0.009999999999990905	3.8700000000000045	0.4399999999999977	1.1199999999999761	0.21000000000000796	0.1500000000000341	ICAM555_ROS488_VECad647_placa19__Plate_D_p00_0_B05f00d0.TIF	ICAM555_ROS488_VECad647_placa19__Plate_D_p00_0_B05f00d2.TIF	ICAM555_ROS488_VECad647_placa19__Plate_D_p00_0_B05f00d1.TIF	ICAM555_ROS488_VECad647_placa19__Plate_D_p00_0_B05f00d3.TIF	0	0	0	0	37	2964	1	1536	1536	1536	1536	37	b'eLtkZxrlG21KDJmunJOB6ehY4WCMkdFmy+CLk9Em0mCMFWMqxQqoerEDADIMBH8='	0.03516627475619316	0.025249412283301353	0.04941608011722565	0.010610979	0.00280549	0.010610983	0.42852277	0.577931	0.44816118	0.0471501499414444	0.027783282101154327	0.062126919627189636	0.045777254
-1	-1	-1	-1	760.0	0.0	0.0	2.3300000000000125	0.0	1.1399999999999864	8.130000000000024	0.8499999999999943	0.009999999999990905	0.010000000000019327	0.009999999999990905	2.380000000000024	0.4199999999999875	1.0300000000000011	0.18999999999999773	0.14999999999997726	ICAM555_ROS488_VECad647_placa19__Plate_D_p00_0_B05f01d0.TIF	ICAM555_ROS488_VECad647_placa19__Plate_D_p00_0_B05f01d2.TIF	ICAM555_ROS488_VECad647_placa19__Plate_D_p00_0_B05f01d1.TIF	ICAM555_ROS488_VECad647_placa19__Plate_D_p00_0_B05f01d3.TIF	0	0	0	0	38	2964	1	1536	1536	1536	1536	38	b'eLtkZxrlG21KDJmunJOBaZqB4WhTYtDFyGizZfDFyWgTaTDGijGVYgVUvdgBADzEBIM='	0.04047176241874695	0.025249412283301353	0.06002706289291382	0.00977765	0.00280549	0.020388626	0.42852277	0.5835419	0.44816118	0.05095121761163076	0.02811812361081441	0.09085074067115784	0.050249413
-1	-1	-1	-1	589.0	0.0	0.0	2.6599999999999966	0.0	1.0900000000000318	10.449999999999989	0.8400000000000034	0.010000000000019327	0.009999999999990905	0.010000000000019327	3.579999999999984	0.46000000000000796	1.1500000000000057	0.21000000000000796	0.14999999999997726	ICAM555_ROS488_VECad647_placa19__Plate_D_p00_0_B05f02d0.TIF	ICAM555_ROS488_VECad647_placa19__Plate_D_p00_0_B05f02d2.TIF	ICAM555_ROS488_VECad647_placa19__Plate_D_p00_0_B05f02d1.TIF	ICAM555_ROS488_VECad647_placa19__Plate_D_p00_0_B05f02d3.TIF	0	0	0	0	39	2964	1	1536	1536	1536	1536	39	b'eLtkZxrlG21KDJmunJOBaZqB0WhTYtDFyGizZfDFyWgTaTDGijGVYgVUvdgBAEd8BIc='	0.034332942217588425	0.025249412283301353	0.0449439212679863	0.011444315	0.00280549	0.011444315	0.42852277	0.5919584	0.44816118	0.04778442780176798	0.029423020780086517	0.060635035236676536	0.04494392
-1	-1	-1	-1	508.0	0.0	0.0	2.6200000000000045	0.0	1.049999999999983	8.850000000000023	0.8400000000000034	0.010000000000019327	0.01999999999998181	0.010000000000019327	3.0600000000000023	0.4399999999999977	1.0900000000000034	0.18000000000000682	0.13999999999998636	ICAM555_ROS488_VECad647_placa19__Plate_D_p00_0_B05f03d0.TIF	ICAM555_ROS488_VECad647_placa19__Plate_D_p00_0_B05f03d2.TIF	ICAM555_ROS488_VECad647_placa19__Plate_D_p00_0_B05f03d1.TIF	ICAM555_ROS488_VECad647_placa19__Plate_D_p00_0_B05f03d3.TIF	0	0	0	0	40	2964	1	1536	1536	1536	1536	40	b'eLtkZxrlG21KDJmunJOBKSgfjDYlBluMjDZbBl+cjDaRBmOsGFMpVkDVix0AUjQEiw=='	0.034332942217588425	0.025249412283301353	0.04411058872938156	0.012277648	0.00280549	0.014249802	0.42852277	0.46010038	0.44816118	0.04983493189016978	0.029959450165430706	0.06207926571369171	0.045777254
-1	-1	-1	-1	430.0	0.0	0.0	2.3700000000000045	0.0	1.0300000000000011	9.469999999999999	0.8499999999999943	0.009999999999990905	0.009999999999990905	0.009999999999990905	2.6599999999999966	0.4399999999999977	1.0600000000000023	0.18999999999999773	0.14000000000001478	ICAM555_ROS488_VECad647_placa19__Plate_D_p00_0_B05f04d0.TIF	ICAM555_ROS488_VECad647_placa19__Plate_D_p00_0_B05f04d2.TIF	ICAM555_ROS488_VECad647_placa19__Plate_D_p00_0_B05f04d1.TIF	ICAM555_ROS488_VECad647_placa19__Plate_D_p00_0_B05f04d3.TIF	0	0	0	0	41	2964	1	1536	1536	1536	1536	41	b'eLtkZxrlG21KDJmunJOBaZqByWhTYtDFyGizZfDFyWgTaTDGijGVYgVUvdgBAFzsBI8='	0.034332942217588425	0.02805490233004093	0.03963842988014221	0.00977765	0.0028054882	0.010610983	0.42852277	0.46290588	0.44816118	0.04732570548852285	0.031391143798828125	0.05780850350856781	0.040471762
-1	-1	-1	-1	602.0	0.0	0.0	2.4799999999999613	0.0	1.1100000000000136	9.079999999999984	0.8900000000000148	0.010000000000019327	0.01999999999998181	0.010000000000019327	3.6399999999999864	0.46999999999999886	1.1200000000000045	0.1899999999999693	0.17000000000001592	ICAM555_ROS488_VECad647_placa19__Plate_D_p00_0_B05f05d0.TIF	ICAM555_ROS488_VECad647_placa19__Plate_D_p00_0_B05f05d2.TIF	ICAM555_ROS488_VECad647_placa19__Plate_D_p00_0_B05f05d1.TIF	ICAM555_ROS488_VECad647_placa19__Plate_D_p00_0_B05f05d3.TIF	0	0	0	0	42	2964	1	1536	1536	1536	1536	42	b'eLtkZxrlG21KDJmunJOBaZqB6WhTYtDFyGizZfDFyWgTaTDGijGVYgVUvdgBAGekBJM='	0.03349960595369339	0.025249412283301353	0.03963842988014221	0.009777643	0.00280549	0.011444315	0.42852277	0.4825443	0.44816118	0.04165466129779816	0.028917709986368816	0.056773871183395386	0.03963843
-1	-1	-1	-1	658.0	0.0	0.0	2.609999999999985	0.0	1.0900000000000034	9.450000000000017	0.9700000000000273	0.009999999999990905	0.009999999999990905	0.020000000000038654	3.7899999999999636	0.4200000000000159	1.0800000000000125	0.1799999999999784	0.14000000000001478	ICAM555_ROS488_VECad647_placa19__Plate_D_p00_0_B05f06d0.TIF	ICAM555_ROS488_VECad647_placa19__Plate_D_p00_0_B05f06d2.TIF	ICAM555_ROS488_VECad647_placa19__Plate_D_p00_0_B05f06d1.TIF	ICAM555_ROS488_VECad647_placa19__Plate_D_p00_0_B05f06d3.TIF	0	0	0	0	43	2964	1	1536	1536	1536	1536	43	b'eLtkZxrlG21KDJmunJOB6WhTYjDGyGizZfDFyWgTaTDGijGVYgVUvdgBAHJcBJc='	0.03516627475619316	0.02805490233004093	0.04858274757862091	0.008944314	0.00280549	0.010610975	0.42852277	0.47412786	0.44816118	0.04474059740702311	0.02988007664680481	0.058767383297284446	0.04494392
-1	-1	-1	-1	748.0	0.0	0.0	2.5000000000000284	0.0	1.0199999999999818	11.320000000000022	0.8400000000000034	0.009999999999990905	0.010000000000019327	0.009999999999990905	3.7800000000000296	0.4300000000000068	1.0699999999999932	0.21000000000000796	0.1699999999999875	ICAM555_ROS488_VECad647_placa19__Plate_D_p00_0_B05f07d0.TIF	ICAM555_ROS488_VECad647_placa19__Plate_D_p00_0_B05f07d2.TIF	ICAM555_ROS488_VECad647_placa19__Plate_D_p00_0_B05f07d1.TIF	ICAM555_ROS488_VECad647_placa19__Plate_D_p00_0_B05f07d3.TIF	0	0	0	0	44	2964	1	1536	1536	1536	1536	44	b'eLtkZxrlG21KDJmunJOBaZqB+WhTYtDFyGizZfDFyWgTaTDGijGVYgVUvdgBAH0UBJs='	0.03516627475619316	0.025249412283301353	0.04858274757862091	0.010610983	0.00280549	0.010610983	0.42852277	0.47412786	0.44816118	0.04782995084921519	0.028526986638704937	0.06022717555363973	0.045777254
-1	-1	-1	-1	796.0	0.0	0.0	2.9899999999999807	0.0	1.039999999999992	11.159999999999997	0.8100000000000023	0.020000000000038654	0.009999999999990905	0.01999999999998181	3.6200000000000045	0.4199999999999875	1.0600000000000023	0.18999999999999773	0.160000000000025	ICAM555_ROS488_VECad647_placa19__Plate_D_p00_0_B05f08d0.TIF	ICAM555_ROS488_VECad647_placa19__Plate_D_p00_0_B05f08d2.TIF	ICAM555_ROS488_VECad647_placa19__Plate_D_p00_0_B05f08d1.TIF	ICAM555_ROS488_VECad647_placa19__Plate_D_p00_0_B05f08d3.TIF	0	0	0	0	45	2964	1	1536	1536	1536	1536	45	b'eLtkZxrlG21KDJmunJOBaZqBxWhTYtDFyGizZfDFyWgTaTDGijGVYgVUvdgBAIfMBJ8='	0.0359996072947979	0.025249412283301353	0.04858274757862091	0.0097776465	0.00280549	0.010610975	0.42852277	0.47973883	0.44816118	0.047237137953440346	0.02867638071378072	0.06087752183278402	0.045777254
-1	-1	-1	-1	668.0	0.0	0.0	2.4099999999999966	0.0	1.0500000000000114	12.509999999999991	0.8700000000000045	0.01999999999998181	0.010000000000019327	0.009999999999990905	3.490000000000009	0.44000000000002615	1.0999999999999943	0.20000000000001705	0.14999999999997726	ICAM555_ROS488_VECad647_placa19__Plate_D_p00_0_B05f09d0.TIF	ICAM555_ROS488_VECad647_placa19__Plate_D_p00_0_B05f09d2.TIF	ICAM555_ROS488_VECad647_placa19__Plate_D_p00_0_B05f09d1.TIF	ICAM555_ROS488_VECad647_placa19__Plate_D_p00_0_B05f09d3.TIF	0	0	0	0	46	2964	1	1536	1536	1536	1536	46	b'eLtkZxrlG21KDJmunJOB6WhXbjDGyGizZfDFyWgTaTDGijGVYgVUvdgBAJKEBKM='	0.03516627475619316	0.02805490233004093	0.04941608011722565	0.0078054927	0.00280549	0.010610975	0.42852277	0.47693333	0.44816118	0.04465885957082113	0.030181584258874256	0.062326863408088684	0.0413051
-1	-1	-1	-1	976.0	0.0	0.0	2.3000000000000114	0.0	1.0900000000000034	10.400000000000006	0.8999999999999773	0.0	0.009999999999990905	0.020000000000010232	3.9299999999999784	0.45000000000001705	1.1399999999999864	0.20000000000001705	0.15000000000000568	ICAM555_ROS488_VECad647_placa19__Plate_D_p00_0_B05f10d0.TIF	ICAM555_ROS488_VECad647_placa19__Plate_D_p00_0_B05f10d2.TIF	ICAM555_ROS488_VECad647_placa19__Plate_D_p00_0_B05f10d1.TIF	ICAM555_ROS488_VECad647_placa19__Plate_D_p00_0_B05f10d3.TIF	0	0	0	0	47	2964	1	1536	1536	1536	1536	47	b'eLtkZxrlG21KDJmunJOBaZrh6Fjh4IuR0WbL4IuT0SbSYIwVYyrFCqh6sQMAPMgEgw=='	0.03516627475619316	0.025249412283301353	0.05472157150506973	0.0069721565	0.00280549	0.010610983	0.42852277	0.6228188	0.44816118	0.044084499279658	0.02966475486755371	0.06912486255168915	0.0413051
-1	-1	-1	-1	596.0	0.0	0.0	2.380000000000024	0.0	1.0999999999999943	9.02000000000001	0.8899999999999864	0.009999999999990905	0.009999999999990905	0.009999999999990905	3.740000000000009	0.4399999999999977	1.0900000000000034	0.18999999999999773	0.14999999999997726	ICAM555_ROS488_VECad647_placa19__Plate_D_p00_0_B05f11d0.TIF	ICAM555_ROS488_VECad647_placa19__Plate_D_p00_0_B05f11d2.TIF	ICAM555_ROS488_VECad647_placa19__Plate_D_p00_0_B05f11d1.TIF	ICAM555_ROS488_VECad647_placa19__Plate_D_p00_0_B05f11d3.TIF	0	0	0	0	48	2964	1	1536	1536	1536	1536	48	b'eLtkZxrlG21KDJmunJOBaZqh4WhTYtDFyGizZfDFyWgTaTDGijGVYgVUvdgBAEeABIc='	0.03516627475619316	0.02805490233004093	0.04858274757862091	0.0097776465	0.00280549	0.010610983	0.42852277	0.6256243	0.44816118	0.046026418606440224	0.03193164865175883	0.06070782740910848	0.04494392
-1	-1	-1	-1	1035.0	0.0	0.0	2.6299999999999955	0.0	1.0500000000000114	11.069999999999993	0.9499999999999886	0.020000000000010232	0.009999999999990905	0.020000000000010232	4.170000000000016	0.4399999999999693	1.1400000000000432	0.19999999999998863	0.13999999999998636	ICAM555_ROS488_VECad647_placa19__Plate_D_p00_0_B06f00d0.TIF	ICAM555_ROS488_VECad647_placa19__Plate_D_p00_0_B06f00d2.TIF	ICAM555_ROS488_VECad647_placa19__Plate_D_p00_0_B06f00d1.TIF	ICAM555_ROS488_VECad647_placa19__Plate_D_p00_0_B06f00d3.TIF	0	0	0	0	49	2964	1	1536	1536	1536	1536	49	b'eLtkZxrlG21KDJmunJOB2ehY4WCMkdFmy+CLk9Em0mCMFWMqxQqoerEDADzQBIM='	0.0359996072947979	0.025249412283301353	0.05024941265583038	0.008944314	0.00280549	0.011444315	0.42852277	0.6172078	0.44816118	0.04568343857924143	0.026911598940690357	0.06659011542797089	0.04494392
-1	-1	-1	-1	726.0	0.0	0.0	2.6500000000000057	0.0	1.0699999999999932	7.769999999999982	0.8100000000000023	0.010000000000047748	0.009999999999990905	0.009999999999990905	1.9399999999999977	0.4300000000000068	1.0600000000000023	0.1799999999999784	0.12000000000000455	ICAM555_ROS488_VECad647_placa19__Plate_D_p00_0_B06f01d0.TIF	ICAM555_ROS488_VECad647_placa19__Plate_D_p00_0_B06f01d2.TIF	ICAM555_ROS488_VECad647_placa19__Plate_D_p00_0_B06f01d1.TIF	ICAM555_ROS488_VECad647_placa19__Plate_D_p00_0_B06f01d3.TIF	0	0	0	0	50	2964	1	1536	1536	1536	1536	50	b'eLtkZxrlG21KDJmunJOBWZqB4WhTYtDFyGizZfDFyWgTaTDGijGVYgVUvdgBAEeIBIc='	0.04047176241874695	0.025249412283301353	0.060860395431518555	0.00977765	0.00280549	0.025694117	0.42852277	0.6312353	0.44816118	0.050785417358080544	0.030007449289162953	0.0988160769144694	0.050249413
-1	-1	-1	-1	619.0	0.0	0.0	2.4699999999999704	0.0	1.0400000000000205	9.590000000000003	0.839999999999975	0.009999999999990905	0.010000000000019327	0.01999999999998181	3.360000000000042	0.4299999999999784	1.0600000000000023	0.19000000000002615	0.14999999999997726	ICAM555_ROS488_VECad647_placa19__Plate_D_p00_0_B06f02d0.TIF	ICAM555_ROS488_VECad647_placa19__Plate_D_p00_0_B06f02d2.TIF	ICAM555_ROS488_VECad647_placa19__Plate_D_p00_0_B06f02d1.TIF	ICAM555_ROS488_VECad647_placa19__Plate_D_p00_0_B06f02d3.TIF	0	0	0	0	51	2964	1	1536	1536	1536	1536	51	b'eLtkZxrlG21KDJmunJOBWZqB0WhTYtDFyGizZfDFyWgTaTDGijGVYgVUvdgBAFJABIs='	0.03349960595369339	0.025249412283301353	0.03963842988014221	0.011444315	0.00280549	0.015916474	0.42852277	0.6256243	0.44816118	0.04680074751377106	0.028193617860476177	0.06234471996625265	0.04494392
-1	-1	-1	-1	579.0	0.0	0.0	2.480000000000018	0.0	1.1200000000000045	11.159999999999968	0.8799999999999955	0.009999999999990905	0.009999999999990905	0.009999999999990905	3.6199999999999477	0.4499999999999318	1.1300000000000523	0.19999999999998863	0.13999999999998636	ICAM555_ROS488_VECad647_placa19__Plate_D_p00_0_B06f03d0.TIF	ICAM555_ROS488_VECad647_placa19__Plate_D_p00_0_B06f03d2.TIF	ICAM555_ROS488_VECad647_placa19__Plate_D_p00_0_B06f03d1.TIF	ICAM555_ROS488_VECad647_placa19__Plate_D_p00_0_B06f03d3.TIF	0	0	0	0	52	2964	1	1536	1536	1536	1536	52	b'eLtkZxrlG21KDJmunJOBGSgfjDYlBluMjDZbBl+cjDaRBmOsGFMpVkDVix0AXPgEjw=='	0.034332942217588425	0.025249412283301353	0.043277256190776825	0.011444315	0.00280549	0.014249802	0.42852277	0.6228188	0.44816118	0.04832803209622701	0.02815105766057968	0.05892479419708252	0.045777254
-1	-1	-1	-1	507.0	0.0	0.0	2.329999999999984	0.0	1.0600000000000023	11.840000000000003	0.910000000000025	0.009999999999990905	0.020000000000010232	0.009999999999990905	3.4199999999999875	0.47999999999998977	1.1599999999999966	0.20000000000001705	0.14999999999997726	ICAM555_ROS488_VECad647_placa19__Plate_D_p00_0_B06f04d0.TIF	ICAM555_ROS488_VECad647_placa19__Plate_D_p00_0_B06f04d2.TIF	ICAM555_ROS488_VECad647_placa19__Plate_D_p00_0_B06f04d1.TIF	ICAM555_ROS488_VECad647_placa19__Plate_D_p00_0_B06f04d3.TIF	0	0	0	0	53	2964	1	1536	1536	1536	1536	53	b'eLtkZxrlG21KDJmunJOBWZqByWhTYtDFyGizZfDFyWgTaTDGijGVYgVUvdgBAGewBJM='	0.03349960595369339	0.02805490233004093	0.038805097341537476	0.010610983	0.00280549	0.015916474	0.42852277	0.6340408	0.44816118	0.04585172235965729	0.02944210668404897	0.05996978282928467	0.0413051
-1	-1	-1	-1	656.0	0.0	0.0	2.759999999999991	0.0	1.0800000000000125	11.349999999999994	0.8300000000000125	0.009999999999990905	0.010000000000019327	0.009999999999990905	3.650000000000034	0.4399999999999977	1.1099999999999568	0.20000000000004547	0.12999999999999545	ICAM555_ROS488_VECad647_placa19__Plate_D_p00_0_B06f05d0.TIF	ICAM555_ROS488_VECad647_placa19__Plate_D_p00_0_B06f05d2.TIF	ICAM555_ROS488_VECad647_placa19__Plate_D_p00_0_B06f05d1.TIF	ICAM555_ROS488_VECad647_placa19__Plate_D_p00_0_B06f05d3.TIF	0	0	0	0	54	2964	1	1536	1536	1536	1536	54	b'eLtkZxrlG21KDJmunJOBWZqB6WhTYtDFyGizZfDFyWgTaTDGijGVYgVUvdgBAHJoBJc='	0.03349960595369339	0.025249412283301353	0.04411058872938156	0.00697216	0.00280549	0.011444308	0.42852277	0.6256243	0.44816118	0.04052948206663132	0.02712853252887726	0.05830290416876475	0.03963843
-1	-1	-1	-1	561.0	0.0	0.0	2.450000000000017	0.0	1.0699999999999932	12.610000000000014	0.8600000000000136	0.009999999999990905	0.010000000000047748	0.009999999999990905	3.3700000000000045	0.44999999999998863	1.0600000000000023	0.18999999999999773	0.160000000000025	ICAM555_ROS488_VECad647_placa19__Plate_D_p00_0_B06f06d0.TIF	ICAM555_ROS488_VECad647_placa19__Plate_D_p00_0_B06f06d2.TIF	ICAM555_ROS488_VECad647_placa19__Plate_D_p00_0_B06f06d1.TIF	ICAM555_ROS488_VECad647_placa19__Plate_D_p00_0_B06f06d3.TIF	0	0	0	0	55	2964	1	1536	1536	1536	1536	55	b'eLtkZxrlG21KDJmunJOB2WhTYjDGyGizZfDFyWgTaTDGijGVYgVUvdgBAH0gBJs='	0.03349960595369339	0.025249412283301353	0.04411058872938156	0.00977765	0.00280549	0.012277648	0.42852277	0.6284298	0.44816118	0.04256730775038401	0.02844642847776413	0.05933163066705068	0.040471762
-1	-1	-1	-1	699.0	0.0	0.0	2.280000000000001	0.0	1.009999999999991	11.140000000000015	0.8799999999999955	0.009999999999990905	0.009999999999990905	0.009999999999990905	3.840000000000032	0.44999999999998863	1.1200000000000045	0.19999999999998863	0.160000000000025	ICAM555_ROS488_VECad647_placa19__Plate_D_p00_0_B06f07d0.TIF	ICAM555_ROS488_VECad647_placa19__Plate_D_p00_0_B06f07d2.TIF	ICAM555_ROS488_VECad647_placa19__Plate_D_p00_0_B06f07d1.TIF	ICAM555_ROS488_VECad647_placa19__Plate_D_p00_0_B06f07d3.TIF	0	0	0	0	56	2964	1	1536	1536	1536	1536	56	b'eLtkZxrlG21KDJmunJOBWZqB+WhTYtDFyGizZfDFyWgTaTDGijGVYgVUvdgBAIfYBJ8='	0.0359996072947979	0.025249412283301353	0.04941608011722565	0.0097776465	0.00280549	0.010610983	0.42852277	0.7154	0.44816118	0.046776587764422096	0.027308208247025807	0.06148137152194977	0.045777254
-1	-1	-1	-1	829.0	0.0	0.0	2.3600000000000136	0.0	1.0399999999999636	11.339999999999975	0.9099999999999682	0.010000000000047748	0.009999999999990905	0.010000000000047748	3.949999999999932	0.44000000000005457	1.1100000000000136	0.20999999999997954	0.1400000000000432	ICAM555_ROS488_VECad647_placa19__Plate_D_p00_0_B06f08d0.TIF	ICAM555_ROS488_VECad647_placa19__Plate_D_p00_0_B06f08d2.TIF	ICAM555_ROS488_VECad647_placa19__Plate_D_p00_0_B06f08d1.TIF	ICAM555_ROS488_VECad647_placa19__Plate_D_p00_0_B06f08d3.TIF	0	0	0	0	57	2964	1	1536	1536	1536	1536	57	b'eLtkZxrlG21KDJmunJOBWZqBxWhTYtDFyGizZfDFyWgTaTDGijGVYgVUvdgBAJKQBKM='	0.0359996072947979	0.025249412283301353	0.05024941265583038	0.0097776465	0.00280549	0.010610975	0.42852277	0.7154	0.44816118	0.04717172682285309	0.02786858876546224	0.062356660763422646	0.045777254
-1	-1	-1	-1	696.0	0.0	0.0	2.2200000000000273	0.0	1.039999999999992	10.500000000000028	0.9599999999999795	0.020000000000038654	0.009999999999990905	0.009999999999990905	3.009999999999991	0.44999999999998863	1.089999999999975	0.19999999999998863	0.13999999999998636	ICAM555_ROS488_VECad647_placa19__Plate_D_p00_0_B06f09d0.TIF	ICAM555_ROS488_VECad647_placa19__Plate_D_p00_0_B06f09d2.TIF	ICAM555_ROS488_VECad647_placa19__Plate_D_p00_0_B06f09d1.TIF	ICAM555_ROS488_VECad647_placa19__Plate_D_p00_0_B06f09d3.TIF	0	0	0	0	58	2964	1	1536	1536	1536	1536	58	b'eLtkZxrlG21KDJmunJOB2WhXbjDGyGizZfDFyWgTaTDGijGVYgVUvdgBAJ1IBKc='	0.0359996072947979	0.02805490233004093	0.053888238966464996	0.0078054927	0.00280549	0.012277648	0.42852277	0.7154	0.44816118	0.04591113825639089	0.030837794144948322	0.06831677754720052	0.04494392
-1	-1	-1	-1	970.0	0.0	0.0	2.4600000000000364	0.0	1.0299999999999727	8.870000000000061	0.8199999999999363	0.020000000000038654	0.009999999999990905	0.01999999999998181	3.2700000000000387	0.4300000000000068	1.0699999999999932	0.18000000000000682	0.12000000000000455	ICAM555_ROS488_VECad647_placa19__Plate_D_p00_0_B06f10d0.TIF	ICAM555_ROS488_VECad647_placa19__Plate_D_p00_0_B06f10d2.TIF	ICAM555_ROS488_VECad647_placa19__Plate_D_p00_0_B06f10d1.TIF	ICAM555_ROS488_VECad647_placa19__Plate_D_p00_0_B06f10d3.TIF	0	0	0	0	59	2964	1	1536	1536	1536	1536	59	b'eLtkZxrlG21KDJmunJOBWZrh6Fjh4IuR0WbL4IuT0SbSYIwVYyrFCqh6sQMAR4wEhw=='	0.03516627475619316	0.025249412283301353	0.06002706289291382	0.00613882	0.00280549	0.010610975	0.42852277	0.7154	0.44816118	0.0423395981391271	0.028621976574261982	0.07349807024002075	0.040471762
-1	-1	-1	-1	611.0	0.0	0.0	2.7800000000000296	0.0	1.0400000000000205	11.45999999999998	0.8300000000000409	0.009999999999990905	0.009999999999990905	0.009999999999990905	3.430000000000007	0.4399999999999409	1.1300000000000523	0.20999999999997954	0.15999999999996817	ICAM555_ROS488_VECad647_placa19__Plate_D_p00_0_B06f11d0.TIF	ICAM555_ROS488_VECad647_placa19__Plate_D_p00_0_B06f11d2.TIF	ICAM555_ROS488_VECad647_placa19__Plate_D_p00_0_B06f11d1.TIF	ICAM555_ROS488_VECad647_placa19__Plate_D_p00_0_B06f11d3.TIF	0	0	0	0	60	2964	1	1536	1536	1536	1536	60	b'eLtkZxrlG21KDJmunJOBWZqh4WhTYtDFyGizZfDFyWgTaTDGijGVYgVUvdgBAFJEBIs='	0.034332942217588425	0.02805490233004093	0.04858274757862091	0.0078054927	0.00280549	0.015083134	0.42852277	0.7154	0.44816118	0.04522695144017538	0.030878265698750813	0.06597582002480824	0.0413051
-1	-1	-1	-1	1103.0	0.0	0.0	2.6399999999999864	0.0	1.0299999999999727	9.350000000000023	0.9000000000000341	0.01999999999998181	0.009999999999990905	0.009999999999990905	3.8699999999999477	0.4500000000000455	1.1299999999999955	0.19999999999998863	0.160000000000025	ICAM555_ROS488_VECad647_placa19__Plate_D_p00_0_B07f00d0.TIF	ICAM555_ROS488_VECad647_placa19__Plate_D_p00_0_B07f00d2.TIF	ICAM555_ROS488_VECad647_placa19__Plate_D_p00_0_B07f00d1.TIF	ICAM555_ROS488_VECad647_placa19__Plate_D_p00_0_B07f00d3.TIF	0	0	0	0	61	2964	1	1536	1536	1536	1536	61	b'eLtkZxrlG21KDJmunJOB+ehY4WCMkdFmy+CLk9Em0mCMFWMqxQqoerEDAEeUBIc='	0.03349960595369339	0.025249412283301353	0.06002706289291382	0.010610975	0.00280549	0.014249802	0.42852277	0.7154	0.44816118	0.049985031286875405	0.02861027916272481	0.07811207572619121	0.040471762
-1	-1	-1	-1	941.0	0.0	0.0	2.3999999999999773	0.0	1.1299999999999955	7.240000000000009	0.8299999999999841	0.020000000000038654	0.009999999999990905	0.009999999999990905	2.590000000000032	0.4300000000000068	1.1199999999999477	0.19000000000005457	0.12999999999999545	ICAM555_ROS488_VECad647_placa19__Plate_D_p00_0_B07f01d0.TIF	ICAM555_ROS488_VECad647_placa19__Plate_D_p00_0_B07f01d2.TIF	ICAM555_ROS488_VECad647_placa19__Plate_D_p00_0_B07f01d1.TIF	ICAM555_ROS488_VECad647_placa19__Plate_D_p00_0_B07f01d3.TIF	0	0	0	0	62	2964	1	1536	1536	1536	1536	62	b'eLtkZxrlG21KDJmunJOBeZqB4WhTYtDFyGizZfDFyWgTaTDGijGVYgVUvdgBAFJMBIs='	0.034332942217588425	0.025249412283301353	0.06980470567941666	0.01591647	0.00280549	0.0195553	0.42852277	0.7154	0.44816118	0.06097270051638285	0.028961571554342907	0.09483945369720459	0.04661059
-1	-1	-1	-1	426.0	0.0	0.0	2.3700000000000045	0.0	1.089999999999975	8.449999999999989	0.910000000000025	0.009999999999990905	0.009999999999990905	0.009999999999990905	2.759999999999991	0.45999999999997954	1.160000000000025	0.18999999999999773	0.1199999999999477	ICAM555_ROS488_VECad647_placa19__Plate_D_p00_0_B07f02d0.TIF	ICAM555_ROS488_VECad647_placa19__Plate_D_p00_0_B07f02d2.TIF	ICAM555_ROS488_VECad647_placa19__Plate_D_p00_0_B07f02d1.TIF	ICAM555_ROS488_VECad647_placa19__Plate_D_p00_0_B07f02d3.TIF	0	0	0	0	63	2964	1	1536	1536	1536	1536	63	b'eLtkZxrlG21KDJmunJOBeZqB0WhTYtDFyGizZfDFyWgTaTDGijGVYgVUvdgBAF0EBI8='	0.024555295705795288	0.022443922236561775	0.03963842988014221	0.004472157	0.00280549	0.010610983	0.42852277	0.7154	0.44816118	0.02985001603762309	0.025715015828609467	0.05355142056941986	0.029027453
-1	-1	-1	-1	397.0	0.0	0.0	2.4499999999999886	0.0	1.0199999999999818	6.420000000000016	0.8199999999999932	0.010000000000047748	0.009999999999990905	0.009999999999990905	2.420000000000016	0.410000000000025	1.1199999999999477	0.19000000000005457	0.1299999999999386	ICAM555_ROS488_VECad647_placa19__Plate_D_p00_0_B07f03d0.TIF	ICAM555_ROS488_VECad647_placa19__Plate_D_p00_0_B07f03d2.TIF	ICAM555_ROS488_VECad647_placa19__Plate_D_p00_0_B07f03d1.TIF	ICAM555_ROS488_VECad647_placa19__Plate_D_p00_0_B07f03d3.TIF	0	0	0	0	64	2964	1	1536	1536	1536	1536	64	b'eLtkZxrlG21KDJmunJOBOSgfjDYlBluMjDZbBl+cjDaRBmOsGFMpVkDVix0AZ7wEkw=='	0.024555295705795288	0.022443922236561775	0.03963842988014221	0.004472157	0.00280549	0.0069721565	0.42852277	0.7154	0.44816118	0.030513842900594074	0.026260743538538616	0.053558215498924255	0.029027453
-1	-1	-1	-1	270.0	0.0	0.0	2.410000000000025	0.0	0.9899999999999523	5.010000000000048	0.8999999999999773	0.009999999999990905	0.009999999999990905	0.009999999999990905	1.8199999999999932	0.4399999999999409	1.0500000000000114	0.18000000000000682	0.13999999999998636	ICAM555_ROS488_VECad647_placa19__Plate_D_p00_0_B07f04d0.TIF	ICAM555_ROS488_VECad647_placa19__Plate_D_p00_0_B07f04d2.TIF	ICAM555_ROS488_VECad647_placa19__Plate_D_p00_0_B07f04d1.TIF	ICAM555_ROS488_VECad647_placa19__Plate_D_p00_0_B07f04d3.TIF	0	0	0	0	65	2964	1	1536	1536	1536	1536	65	b'eLtkZxrlG21KDJmunJOBeZqByWhTYtDFyGizZfDFyWgTaTDGijGVYgVUvdgBAHJ0BJc='	0.029860787093639374	0.03086039237678051	0.0449439212679863	0.004472155	0.0028054882	0.008944318	0.42852277	0.7154	0.44816118	0.035239254434903465	0.0320994034409523	0.05688371260960897	0.034332942
-1	-1	-1	-1	687.0	0.0	0.0	2.319999999999993	0.0	1.07000000000005	8.819999999999993	0.9099999999999682	0.009999999999990905	0.009999999999990905	0.01999999999998181	3.6100000000000136	0.44999999999998863	1.1400000000000432	0.18999999999999773	0.160000000000025	ICAM555_ROS488_VECad647_placa19__Plate_D_p00_0_B07f05d0.TIF	ICAM555_ROS488_VECad647_placa19__Plate_D_p00_0_B07f05d2.TIF	ICAM555_ROS488_VECad647_placa19__Plate_D_p00_0_B07f05d1.TIF	ICAM555_ROS488_VECad647_placa19__Plate_D_p00_0_B07f05d3.TIF	0	0	0	0	66	2964	1	1536	1536	1536	1536	66	b'eLtkZxrlG21KDJmunJOBeZqB6WhTYtDFyGizZfDFyWgTaTDGijGVYgVUvdgBAH0sBJs='	0.029860787093639374	0.025249412283301353	0.053888238966464996	0.0053054895	0.00280549	0.010610983	0.42852277	0.7154	0.44816118	0.03785004963477453	0.028481587767601013	0.06634282072385152	0.034332942
-1	-1	-1	-1	448.0	0.0	0.0	2.250000000000057	0.0	1.0299999999999727	7.839999999999975	0.8999999999999773	0.009999999999990905	0.01999999999998181	0.01999999999998181	2.830000000000041	0.4200000000000159	1.089999999999975	0.18000000000006366	0.14999999999997726	ICAM555_ROS488_VECad647_placa19__Plate_D_p00_0_B07f06d0.TIF	ICAM555_ROS488_VECad647_placa19__Plate_D_p00_0_B07f06d2.TIF	ICAM555_ROS488_VECad647_placa19__Plate_D_p00_0_B07f06d1.TIF	ICAM555_ROS488_VECad647_placa19__Plate_D_p00_0_B07f06d3.TIF	0	0	0	0	67	2964	1	1536	1536	1536	1536	67	b'eLtkZxrlG21KDJmunJOB+WhTYjDGyGizZfDFyWgTaTDGijGVYgVUvdgBAIfkBJ8='	0.029860787093639374	0.02805490233004093	0.04411058872938156	0.004472155	0.0028054882	0.012277648	0.42852277	0.5975694	0.44816118	0.034851243098576866	0.030670744677384693	0.058612619837125145	0.034332942
-1	-1	-1	-1	930.0	0.0	0.0	2.340000000000032	0.0	1.0900000000000318	9.990000000000009	0.9099999999999682	0.010000000000047748	0.009999999999990905	0.009999999999990905	3.6499999999999773	0.4700000000000273	1.1299999999999955	0.19999999999998863	0.1300000000000523	ICAM555_ROS488_VECad647_placa19__Plate_D_p00_0_B07f07d0.TIF	ICAM555_ROS488_VECad647_placa19__Plate_D_p00_0_B07f07d2.TIF	ICAM555_ROS488_VECad647_placa19__Plate_D_p00_0_B07f07d1.TIF	ICAM555_ROS488_VECad647_placa19__Plate_D_p00_0_B07f07d3.TIF	0	0	0	0	68	2964	1	1536	1536	1536	1536	68	b'eLtkZxrlG21KDJmunJOBeZqB+WhTYtDFyGizZfDFyWgTaTDGijGVYgVUvdgBAJKcBKM='	0.03349960595369339	0.025249412283301353	0.05472157150506973	0.009777643	0.00280549	0.014249802	0.42852277	0.6172078	0.44816118	0.04621806740760803	0.029005912443002064	0.07396510740121205	0.03963843
-1	-1	-1	-1	973.0	0.0	0.0	2.5	0.0	1.0400000000000205	10.490000000000009	0.8000000000000114	0.009999999999990905	0.009999999999990905	0.009999999999990905	3.599999999999966	0.4200000000000159	1.0600000000000023	0.18999999999999773	0.12999999999999545	ICAM555_ROS488_VECad647_placa19__Plate_D_p00_0_B07f08d0.TIF	ICAM555_ROS488_VECad647_placa19__Plate_D_p00_0_B07f08d2.TIF	ICAM555_ROS488_VECad647_placa19__Plate_D_p00_0_B07f08d1.TIF	ICAM555_ROS488_VECad647_placa19__Plate_D_p00_0_B07f08d3.TIF	0	0	0	0	69	2964	1	1536	1536	1536	1536	69	b'eLtkZxrlG21KDJmunJOBeZqBxWhTYtDFyGizZfDFyWgTaTDGijGVYgVUvdgBAJ1UBKc='	0.03349960595369339	0.025249412283301353	0.05919373035430908	0.009777643	0.00280549	0.011444315	0.42852277	0.58915293	0.44816118	0.04470075170199076	0.02842230846484502	0.07320581376552582	0.03963843
-1	-1	-1	-1	632.0	0.0	0.0	2.5100000000000477	0.0	1.0299999999999727	11.43999999999994	0.9199999999999591	0.009999999999990905	0.009999999999990905	0.009999999999990905	3.7999999999999545	0.4600000000000364	1.170000000000016	0.19999999999998863	0.14999999999997726	ICAM555_ROS488_VECad647_placa19__Plate_D_p00_0_B07f09d0.TIF	ICAM555_ROS488_VECad647_placa19__Plate_D_p00_0_B07f09d2.TIF	ICAM555_ROS488_VECad647_placa19__Plate_D_p00_0_B07f09d1.TIF	ICAM555_ROS488_VECad647_placa19__Plate_D_p00_0_B07f09d3.TIF	0	0	0	0	70	2964	1	1536	1536	1536	1536	70	b'eLtkZxrlG21KDJmunJOB+WhXbjDGyGizZfDFyWgTaTDGijGVYgVUvdgBAKgMBKs='	0.029027452692389488	0.025249412283301353	0.04941608011722565	0.0044721533	0.00280549	0.010610975	0.42852277	0.47693333	0.44816118	0.03512162218491236	0.029250164826711018	0.061222647627194725	0.033499606
-1	-1	-1	-1	726.0	0.0	0.0	2.4599999999999795	0.0	1.080000000000041	9.829999999999984	0.8999999999999773	0.01999999999998181	0.010000000000047748	0.009999999999990905	3.980000000000018	0.4600000000000364	1.169999999999959	0.19000000000005457	0.13999999999998636	ICAM555_ROS488_VECad647_placa19__Plate_D_p00_0_B07f10d0.TIF	ICAM555_ROS488_VECad647_placa19__Plate_D_p00_0_B07f10d2.TIF	ICAM555_ROS488_VECad647_placa19__Plate_D_p00_0_B07f10d1.TIF	ICAM555_ROS488_VECad647_placa19__Plate_D_p00_0_B07f10d3.TIF	0	0	0	0	71	2964	1	1536	1536	1536	1536	71	b'eLtkZxrlG21KDJmunJOBeZrh6Fjh4IuR0WbL4IuT0SbSYIwVYyrFCqh6sQMAUlAEiw=='	0.029860787093639374	0.025249412283301353	0.060860395431518555	0.0053054877	0.00280549	0.010610983	0.42852277	0.47973883	0.44816118	0.03687316179275513	0.027823463082313538	0.07434658706188202	0.034332942
-1	-1	-1	-1	369.0	0.0	0.0	2.2999999999999545	0.0	1.0900000000000318	7.169999999999959	0.8600000000000136	0.010000000000047748	0.009999999999990905	0.01999999999998181	2.3600000000000136	0.4200000000000159	1.0699999999999932	0.18000000000000682	0.12999999999999545	ICAM555_ROS488_VECad647_placa19__Plate_D_p00_0_B07f11d0.TIF	ICAM555_ROS488_VECad647_placa19__Plate_D_p00_0_B07f11d2.TIF	ICAM555_ROS488_VECad647_placa19__Plate_D_p00_0_B07f11d1.TIF	ICAM555_ROS488_VECad647_placa19__Plate_D_p00_0_B07f11d3.TIF	0	0	0	0	72	2964	1	1536	1536	1536	1536	72	b'eLtkZxrlG21KDJmunJOBeZqh4WhTYtDFyGizZfDFyWgTaTDGijGVYgVUvdgBAF0IBI8='	0.029027452692389488	0.02805490233004093	0.043277256190776825	0.0044721533	0.00280549	0.010610983	0.42852277	0.6396518	0.44816118	0.033066739638646446	0.030211093525091808	0.058089300990104675	0.033499606
-1	-1	-1	-1	0.0	0.0	0.0	2.140000000000043	0.0	1.0199999999999818	3.3000000000000114	0.9099999999999682	0.01999999999998181	0.009999999999990905	0.009999999999990905	0.4300000000000068	0.47999999999996135	1.1599999999999682	0.18000000000000682	0.1400000000000432	ICAM555_ROS488_VECad647_placa19__Plate_D_p00_0_B08f00d0.TIF	ICAM555_ROS488_VECad647_placa19__Plate_D_p00_0_B08f00d2.TIF	ICAM555_ROS488_VECad647_placa19__Plate_D_p00_0_B08f00d1.TIF	ICAM555_ROS488_VECad647_placa19__Plate_D_p00_0_B08f00d3.TIF	0	0	0	0	73	2964	1	1536	1536	1536	1536	73	b'eLtkZxrlG21KDJmunJOBxehY4WCMkdFmy+CLk9Em0mCMFWMqxQqoerEDAFJYBIs='	0.034332942217588425	0.022443922236561775	0.03797176480293274	0.0053054877	0.00280549	0.0053054914	0.42852277	0.7154	0.44816118	0.0389523059129715	0.023912484447161358	0.0433901051680247	0.03963843
-1	-1	-1	-1	1065.0	0.0	0.0	2.410000000000025	0.0	0.9900000000000091	6.430000000000007	0.8100000000000591	0.009999999999990905	0.009999999999990905	0.01999999999998181	2.840000000000032	0.4300000000000068	1.099999999999966	0.19000000000005457	0.12999999999999545	ICAM555_ROS488_VECad647_placa19__Plate_D_p00_0_B08f01d0.TIF	ICAM555_ROS488_VECad647_placa19__Plate_D_p00_0_B08f01d2.TIF	ICAM555_ROS488_VECad647_placa19__Plate_D_p00_0_B08f01d1.TIF	ICAM555_ROS488_VECad647_placa19__Plate_D_p00_0_B08f01d3.TIF	0	0	0	0	74	2964	1	1536	1536	1536	1536	74	b'eLtkZxrlG21KDJmunJOBRZqB4WhTYtDFyGizZfDFyWgTaTDGijGVYgVUvdgBAF0QBI8='	0.056388236582279205	0.02805490233004093	0.06533254683017731	0.017583136	0.005610978	0.021221966	0.42852277	0.7154	0.44816118	0.07423381507396698	0.03321284304062525	0.09381549557050069	0.06949922
-1	-1	-1	-1	208.0	0.0	0.0	2.319999999999993	0.0	1.0200000000000387	4.169999999999959	0.9499999999999886	0.01999999999998181	0.010000000000047748	0.009999999999990905	1.6299999999999955	0.4500000000000455	1.169999999999959	0.19000000000005457	0.14999999999997726	ICAM555_ROS488_VECad647_placa19__Plate_D_p00_0_B08f02d0.TIF	ICAM555_ROS488_VECad647_placa19__Plate_D_p00_0_B08f02d2.TIF	ICAM555_ROS488_VECad647_placa19__Plate_D_p00_0_B08f02d1.TIF	ICAM555_ROS488_VECad647_placa19__Plate_D_p00_0_B08f02d3.TIF	0	0	0	0	75	2964	1	1536	1536	1536	1536	75	b'eLtkZxrlG21KDJmunJOBRZqB0WhTYtDFyGizZfDFyWgTaTDGijGVYgVUvdgBAGfIBJM='	0.028194118291139603	0.025249412283301353	0.03797176480293274	0.0053054877	0.00280549	0.004472159	0.42852277	0.7154	0.44816118	0.03870966533819834	0.02662870039542516	0.04379091660181681	0.029860787
-1	-1	-1	-1	124.0	0.0	0.0	2.310000000000059	0.0	1.099999999999966	5.829999999999984	0.9099999999999682	0.009999999999990905	0.01999999999998181	0.010000000000104592	1.3099999999999454	0.4499999999999318	1.1100000000000136	0.16999999999995907	0.1500000000000341	ICAM555_ROS488_VECad647_placa19__Plate_D_p00_0_B08f03d0.TIF	ICAM555_ROS488_VECad647_placa19__Plate_D_p00_0_B08f03d2.TIF	ICAM555_ROS488_VECad647_placa19__Plate_D_p00_0_B08f03d1.TIF	ICAM555_ROS488_VECad647_placa19__Plate_D_p00_0_B08f03d3.TIF	0	0	0	0	76	2964	1	1536	1536	1536	1536	76	b'eLtkZxrlG21KDJmunJOBBSgfjDYlBluMjDZbBl+cjDaRBmOsGFMpVkDVix0AcoAElw=='	0.024555295705795288	0.022443922236561775	0.03797176480293274	0.004472157	0.00280549	0.004472159	0.42852277	0.7154	0.44816118	0.03472865621248881	0.025082434217135113	0.04287312924861908	0.029027453
-1	-1	-1	-1	91.0	0.0	0.0	2.2899999999999636	0.0	1.0500000000000114	5.340000000000032	0.910000000000025	0.009999999999990905	0.009999999999990905	0.01999999999998181	1.1399999999999864	0.4399999999999977	1.1599999999999682	0.17000000000001592	0.1500000000000341	ICAM555_ROS488_VECad647_placa19__Plate_D_p00_0_B08f04d0.TIF	ICAM555_ROS488_VECad647_placa19__Plate_D_p00_0_B08f04d2.TIF	ICAM555_ROS488_VECad647_placa19__Plate_D_p00_0_B08f04d1.TIF	ICAM555_ROS488_VECad647_placa19__Plate_D_p00_0_B08f04d3.TIF	0	0	0	0	77	2964	1	1536	1536	1536	1536	77	b'eLtkZxrlG21KDJmunJOBRZqByWhTYtDFyGizZfDFyWgTaTDGijGVYgVUvdgBAH04BJs='	0.028194118291139603	0.025249412283301353	0.038805097341537476	0.0036388189	0.00280549	0.0053054914	0.42852277	0.7154	0.44816118	0.03471309940020243	0.028357498347759247	0.04626746972401937	0.029860787
-1	-1	-1	-1	136.0	0.0	0.0	2.3299999999999272	0.0	1.0500000000000114	5.78000000000003	0.92999999999995	0.010000000000047748	0.009999999999990905	0.01999999999998181	1.400000000000034	0.4700000000000273	1.1399999999999864	0.19999999999998863	0.14999999999997726	ICAM555_ROS488_VECad647_placa19__Plate_D_p00_0_B08f05d0.TIF	ICAM555_ROS488_VECad647_placa19__Plate_D_p00_0_B08f05d2.TIF	ICAM555_ROS488_VECad647_placa19__Plate_D_p00_0_B08f05d1.TIF	ICAM555_ROS488_VECad647_placa19__Plate_D_p00_0_B08f05d3.TIF	0	0	0	0	78	2964	1	1536	1536	1536	1536	78	b'eLtkZxrlG21KDJmunJOBRZqB6WhTYtDFyGizZfDFyWgTaTDGijGVYgVUvdgBAIfwBJ8='	0.024555295705795288	0.025249412283301353	0.034332942217588425	0.004472157	0.00280549	0.0053054877	0.42852277	0.7154	0.44816118	0.03639182696739832	0.025965285797913868	0.04449836413065592	0.029027453
-1	-1	-1	-1	216.0	0.0	0.0	2.4699999999999704	0.0	1.0400000000000205	4.339999999999975	0.8099999999999454	0.010000000000047748	0.009999999999990905	0.009999999999990905	1.75	0.45999999999997954	1.0900000000000318	0.17000000000001592	0.1500000000000341	ICAM555_ROS488_VECad647_placa19__Plate_D_p00_0_B08f06d0.TIF	ICAM555_ROS488_VECad647_placa19__Plate_D_p00_0_B08f06d2.TIF	ICAM555_ROS488_VECad647_placa19__Plate_D_p00_0_B08f06d1.TIF	ICAM555_ROS488_VECad647_placa19__Plate_D_p00_0_B08f06d3.TIF	0	0	0	0	79	2964	1	1536	1536	1536	1536	79	b'eLtkZxrlG21KDJmunJOBxWhTYjDGyGizZfDFyWgTaTDGijGVYgVUvdgBAJKoBKM='	0.029027452692389488	0.025249412283301353	0.04411058872938156	0.0053054877	0.00280549	0.0053054914	0.42852277	0.7154	0.44816118	0.04252887765566508	0.02730717013279597	0.05325871706008911	0.033499606
-1	-1	-1	-1	266.0	0.0	0.0	2.419999999999959	0.0	0.9800000000000182	4.419999999999959	0.900000000000091	0.01999999999998181	0.009999999999990905	0.01999999999998181	1.7000000000000455	0.4300000000000068	1.0699999999999363	0.17000000000001592	0.14999999999997726	ICAM555_ROS488_VECad647_placa19__Plate_D_p00_0_B08f07d0.TIF	ICAM555_ROS488_VECad647_placa19__Plate_D_p00_0_B08f07d2.TIF	ICAM555_ROS488_VECad647_placa19__Plate_D_p00_0_B08f07d1.TIF	ICAM555_ROS488_VECad647_placa19__Plate_D_p00_0_B08f07d3.TIF	0	0	0	0	80	2964	1	1536	1536	1536	1536	80	b'eLtkZxrlG21KDJmunJOBRZqB+WhTYtDFyGizZfDFyWgTaTDGijGVYgVUvdgBAJ1gBKc='	0.029027452692389488	0.025249412283301353	0.03963842988014221	0.0053054877	0.00280549	0.008944318	0.42852277	0.7154	0.44816118	0.044000466664632164	0.027080232898394268	0.051193232337633766	0.033499606
-1	-1	-1	-1	451.0	0.0	0.0	2.2900000000000205	0.0	1.0500000000000114	5.8700000000000045	0.8599999999999568	0.009999999999990905	0.009999999999990905	0.009999999999990905	2.2200000000000273	0.4600000000000364	1.1199999999999477	0.18999999999999773	0.14999999999997726	ICAM555_ROS488_VECad647_placa19__Plate_D_p00_0_B08f08d0.TIF	ICAM555_ROS488_VECad647_placa19__Plate_D_p00_0_B08f08d2.TIF	ICAM555_ROS488_VECad647_placa19__Plate_D_p00_0_B08f08d1.TIF	ICAM555_ROS488_VECad647_placa19__Plate_D_p00_0_B08f08d3.TIF	0	0	0	0	81	2964	1	1536	1536	1536	1536	81	b'eLtkZxrlG21KDJmunJOBRZqBxWhTYtDFyGizZfDFyWgTaTDGijGVYgVUvdgBAKgYBKs='	0.029027452692389488	0.025249412283301353	0.03797176480293274	0.011444312	0.00280549	0.010610983	0.42852277	0.63684624	0.44816118	0.050134479999542236	0.027763694524765015	0.051803951462109886	0.035999607
-1	-1	-1	-1	302.0	0.0	0.0	2.349999999999966	0.0	1.089999999999975	7.560000000000002	0.9500000000000455	0.009999999999990905	0.009999999999990905	0.01999999999998181	1.990000000000009	0.4399999999999977	1.1400000000000432	0.18999999999994088	0.13999999999998636	ICAM555_ROS488_VECad647_placa19__Plate_D_p00_0_B08f09d0.TIF	ICAM555_ROS488_VECad647_placa19__Plate_D_p00_0_B08f09d2.TIF	ICAM555_ROS488_VECad647_placa19__Plate_D_p00_0_B08f09d1.TIF	ICAM555_ROS488_VECad647_placa19__Plate_D_p00_0_B08f09d3.TIF	0	0	0	0	82	2964	1	1536	1536	1536	1536	82	b'eLtkZxrlG21KDJmunJOBxWhXbjDGyGizZfDFyWgTaTDGijGVYgVUvdgBALLQBK8='	0.029027452692389488	0.025249412283301353	0.034332942217588425	0.006138824	0.00280549	0.0053054914	0.42852277	0.6396518	0.44816118	0.042839248975118004	0.027801876266797382	0.0454938660065333	0.033499606
-1	-1	-1	-1	482.0	0.0	0.0	2.3500000000000796	0.0	1.1099999999999568	8.259999999999991	0.8500000000000227	0.009999999999990905	0.010000000000047748	0.009999999999990905	2.5299999999999727	0.4399999999999977	1.1100000000000136	0.19999999999998863	0.1400000000000432	ICAM555_ROS488_VECad647_placa19__Plate_D_p00_0_B08f10d0.TIF	ICAM555_ROS488_VECad647_placa19__Plate_D_p00_0_B08f10d2.TIF	ICAM555_ROS488_VECad647_placa19__Plate_D_p00_0_B08f10d1.TIF	ICAM555_ROS488_VECad647_placa19__Plate_D_p00_0_B08f10d3.TIF	0	0	0	0	83	2964	1	1536	1536	1536	1536	83	b'eLtkZxrlG21KDJmunJOBRZrh6Fjh4IuR0WbL4IuT0SbSYIwVYyrFCqh6sQMAXRQEjw=='	0.03349960595369339	0.022443922236561775	0.04858274757862091	0.010610977	0.00280549	0.010610975	0.42852277	0.6452627	0.44816118	0.049501657485961914	0.026040447254975636	0.058912997444470726	0.03963843
-1	-1	-1	-1	130.0	0.0	0.0	2.3799999999999955	0.0	1.0300000000000864	5.409999999999968	0.8100000000000023	0.009999999999990905	0.009999999999990905	0.009999999999990905	1.2300000000000182	0.4399999999999409	1.1300000000000523	0.16999999999995907	0.1400000000000432	ICAM555_ROS488_VECad647_placa19__Plate_D_p00_0_B08f11d0.TIF	ICAM555_ROS488_VECad647_placa19__Plate_D_p00_0_B08f11d2.TIF	ICAM555_ROS488_VECad647_placa19__Plate_D_p00_0_B08f11d1.TIF	ICAM555_ROS488_VECad647_placa19__Plate_D_p00_0_B08f11d3.TIF	0	0	0	0	84	2964	1	1536	1536	1536	1536	84	b'eLtkZxrlG21KDJmunJOBRZqh4WhTYtDFyGizZfDFyWgTaTDGijGVYgVUvdgBAGfMBJM='	0.029860787093639374	0.02805490233004093	0.03963842988014221	0.004472155	0.00280549	0.0053054914	0.42852277	0.6536792	0.44816118	0.03929523378610611	0.029483156899611156	0.04792855183283488	0.034332942
-1	-1	-1	-1	524.0	0.0	0.0	2.339999999999975	0.0	1.0400000000000205	7.8799999999999955	0.8600000000000136	0.009999999999990905	0.009999999999990905	0.009999999999990905	3.3100000000000023	0.4500000000000455	1.1299999999999955	0.19999999999998863	0.15999999999996817	ICAM555_ROS488_VECad647_placa19__Plate_D_p00_0_B09f00d0.TIF	ICAM555_ROS488_VECad647_placa19__Plate_D_p00_0_B09f00d2.TIF	ICAM555_ROS488_VECad647_placa19__Plate_D_p00_0_B09f00d1.TIF	ICAM555_ROS488_VECad647_placa19__Plate_D_p00_0_B09f00d3.TIF	0	0	0	0	85	2964	1	1536	1536	1536	1536	85	b'eLtkZxrlG21KDJmunJOB5ehY4WCMkdFmy+CLk9Em0mCMFWMqxQqoerEDAF0cBI8='	0.03349960595369339	0.022443922236561775	0.04411058872938156	0.011444312	0.00280549	0.010610983	0.42852277	0.6592902	0.44816118	0.04563389221827189	0.025793038308620453	0.055850143233935036	0.0413051
-1	-1	-1	-1	850.0	0.0	0.0	2.1999999999999886	0.0	0.9800000000000182	9.200000000000045	0.8899999999999864	0.009999999999990905	0.009999999999990905	0.010000000000047748	3.939999999999941	0.4500000000000455	1.1399999999999864	0.18000000000000682	0.1500000000000341	ICAM555_ROS488_VECad647_placa19__Plate_D_p00_0_B09f01d0.TIF	ICAM555_ROS488_VECad647_placa19__Plate_D_p00_0_B09f01d2.TIF	ICAM555_ROS488_VECad647_placa19__Plate_D_p00_0_B09f01d1.TIF	ICAM555_ROS488_VECad647_placa19__Plate_D_p00_0_B09f01d3.TIF	0	0	0	0	86	2964	1	1536	1536	1536	1536	86	b'eLtkZxrlG21KDJmunJOBZZqB4WhTYtDFyGizZfDFyWgTaTDGijGVYgVUvdgBAGfUBJM='	0.0359996072947979	0.025249412283301353	0.05555490404367447	0.010610983	0.00280549	0.010610983	0.42852277	0.6536792	0.44816118	0.04948614537715912	0.028278671205043793	0.06933338940143585	0.04661059
-1	-1	-1	-1	550.0	0.0	0.0	2.2899999999999636	0.0	1.07000000000005	13.359999999999957	0.8600000000000136	0.009999999999990905	0.009999999999990905	0.009999999999990905	3.400000000000034	0.4700000000000273	1.1099999999999568	0.19000000000005457	0.14999999999997726	ICAM555_ROS488_VECad647_placa19__Plate_D_p00_0_B09f02d0.TIF	ICAM555_ROS488_VECad647_placa19__Plate_D_p00_0_B09f02d2.TIF	ICAM555_ROS488_VECad647_placa19__Plate_D_p00_0_B09f02d1.TIF	ICAM555_ROS488_VECad647_placa19__Plate_D_p00_0_B09f02d3.TIF	0	0	0	0	87	2964	1	1536	1536	1536	1536	87	b'eLtkZxrlG21KDJmunJOBZZqB0WhTYtDFyGizZfDFyWgTaTDGijGVYgVUvdgBAHKMBJc='	0.03349960595369339	0.025249412283301353	0.043277256190776825	0.011444312	0.00280549	0.011444308	0.42852277	0.7154	0.44816118	0.047014335791269936	0.028298531969388325	0.05565312008062998	0.0413051
-1	-1	-1	-1	450.0	0.0	0.0	2.430000000000007	0.0	0.9800000000000182	11.819999999999993	0.9200000000000159	0.009999999999990905	0.009999999999990905	0.020000000000038654	3.0499999999999545	0.4300000000000068	1.1000000000000796	0.18000000000000682	0.14999999999997726	ICAM555_ROS488_VECad647_placa19__Plate_D_p00_0_B09f03d0.TIF	ICAM555_ROS488_VECad647_placa19__Plate_D_p00_0_B09f03d2.TIF	ICAM555_ROS488_VECad647_placa19__Plate_D_p00_0_B09f03d1.TIF	ICAM555_ROS488_VECad647_placa19__Plate_D_p00_0_B09f03d3.TIF	0	0	0	0	88	2964	1	1536	1536	1536	1536	88	b'eLtkZxrlG21KDJmunJOBJSgfjDYlBluMjDZbBl+cjDaRBmOsGFMpVkDVix0AfUQEmw=='	0.029860787093639374	0.022443922236561775	0.03963842988014221	0.01144431	0.00280549	0.010610983	0.42852277	0.7154	0.44816118	0.04653066396713257	0.026155777275562286	0.05323768158753713	0.040471762
-1	-1	-1	-1	356.0	0.0	0.0	2.2800000000000296	0.0	1.0699999999999932	11.529999999999973	0.9399999999999977	0.009999999999990905	0.010000000000047748	0.01999999999998181	2.4200000000000728	0.4199999999999591	1.0600000000000023	0.18000000000000682	0.14999999999997726	ICAM555_ROS488_VECad647_placa19__Plate_D_p00_0_B09f04d0.TIF	ICAM555_ROS488_VECad647_placa19__Plate_D_p00_0_B09f04d2.TIF	ICAM555_ROS488_VECad647_placa19__Plate_D_p00_0_B09f04d1.TIF	ICAM555_ROS488_VECad647_placa19__Plate_D_p00_0_B09f04d3.TIF	0	0	0	0	89	2964	1	1536	1536	1536	1536	89	b'eLtkZxrlG21KDJmunJOBZZqByWhTYtDFyGizZfDFyWgTaTDGijGVYgVUvdgBAIf8BJ8='	0.034332942217588425	0.025249412283301353	0.04941608011722565	0.00977765	0.00280549	0.010610975	0.42852277	0.7154	0.44816118	0.046914905309677124	0.02816460281610489	0.06247778236865997	0.040471762
-1	-1	-1	-1	419.0	0.0	0.0	2.3999999999999773	0.0	1.3700000000000045	10.190000000000055	0.8700000000000045	0.009999999999990905	0.010000000000047748	0.01999999999998181	2.829999999999984	0.4399999999999977	1.1200000000000045	0.18000000000000682	0.14999999999997726	ICAM555_ROS488_VECad647_placa19__Plate_D_p00_0_B09f05d0.TIF	ICAM555_ROS488_VECad647_placa19__Plate_D_p00_0_B09f05d2.TIF	ICAM555_ROS488_VECad647_placa19__Plate_D_p00_0_B09f05d1.TIF	ICAM555_ROS488_VECad647_placa19__Plate_D_p00_0_B09f05d3.TIF	0	0	0	0	90	2964	1	1536	1536	1536	1536	90	b'eLtkZxrlG21KDJmunJOBZZqB6WhTYtDFyGizZfDFyWgTaTDGijGVYgVUvdgBAJK0BKM='	0.029027452692389488	0.025249412283301353	0.038805097341537476	0.007805489	0.00280549	0.011444315	0.42852277	0.7154	0.44816118	0.04158425082763036	0.027648024260997772	0.05287724236647288	0.035999607
-1	-1	-1	-1	501.0	0.0	0.0	2.259999999999991	0.0	1.0400000000000205	7.740000000000009	0.9199999999999591	0.009999999999990905	0.009999999999990905	0.01999999999998181	3.2000000000000455	0.4300000000000068	1.1399999999999864	0.19000000000005457	0.15999999999996817	ICAM555_ROS488_VECad647_placa19__Plate_D_p00_0_B09f06d0.TIF	ICAM555_ROS488_VECad647_placa19__Plate_D_p00_0_B09f06d2.TIF	ICAM555_ROS488_VECad647_placa19__Plate_D_p00_0_B09f06d1.TIF	ICAM555_ROS488_VECad647_placa19__Plate_D_p00_0_B09f06d3.TIF	0	0	0	0	91	2964	1	1536	1536	1536	1536	91	b'eLtkZxrlG21KDJmunJOB5WhTYjDGyGizZfDFyWgTaTDGijGVYgVUvdgBAJ1sBKc='	0.03349960595369339	0.025249412283301353	0.0449439212679863	0.010610975	0.00280549	0.010610983	0.42852277	0.7154	0.44816118	0.04422106842199961	0.027653401096661884	0.05914705495039622	0.040471762
-1	-1	-1	-1	579.0	0.0	0.0	2.2100000000000364	0.0	1.0699999999999932	7.979999999999961	0.9399999999999409	0.020000000000038654	0.009999999999990905	0.009999999999990905	3.5100000000000477	0.44999999999998863	1.1499999999999773	0.19999999999998863	0.1500000000000341	ICAM555_ROS488_VECad647_placa19__Plate_D_p00_0_B09f07d0.TIF	ICAM555_ROS488_VECad647_placa19__Plate_D_p00_0_B09f07d2.TIF	ICAM555_ROS488_VECad647_placa19__Plate_D_p00_0_B09f07d1.TIF	ICAM555_ROS488_VECad647_placa19__Plate_D_p00_0_B09f07d3.TIF	0	0	0	0	92	2964	1	1536	1536	1536	1536	92	b'eLtkZxrlG21KDJmunJOBZZqB+WhTYtDFyGizZfDFyWgTaTDGijGVYgVUvdgBAKgkBKs='	0.03349960595369339	0.025249412283301353	0.04411058872938156	0.011444315	0.00280549	0.011444315	0.42852277	0.7154	0.44816118	0.04740002751350403	0.028046630322933197	0.058012738823890686	0.04494392
-1	-1	-1	-1	716.0	0.0	0.0	2.330000000000041	0.0	0.9399999999999977	13.180000000000007	0.8999999999999773	0.009999999999990905	0.010000000000047748	0.009999999999990905	3.75	0.44999999999998863	1.1000000000000227	0.19000000000005457	0.13999999999998636	ICAM555_ROS488_VECad647_placa19__Plate_D_p00_0_B09f08d0.TIF	ICAM555_ROS488_VECad647_placa19__Plate_D_p00_0_B09f08d2.TIF	ICAM555_ROS488_VECad647_placa19__Plate_D_p00_0_B09f08d1.TIF	ICAM555_ROS488_VECad647_placa19__Plate_D_p00_0_B09f08d3.TIF	0	0	0	0	93	2964	1	1536	1536	1536	1536	93	b'eLtkZxrlG21KDJmunJOBZZqBxWhTYtDFyGizZfDFyWgTaTDGijGVYgVUvdgBALLcBK8='	0.0359996072947979	0.022443922236561775	0.04858274757862091	0.011444315	0.00280549	0.010610983	0.42852277	0.7154	0.44816118	0.049262781937917076	0.02690763274828593	0.061399877071380615	0.04661059
-1	-1	-1	-1	583.0	0.0	0.0	2.2299999999999613	0.0	1.089999999999975	13.57000000000005	0.8699999999999477	0.010000000000047748	0.009999999999990905	0.009999999999990905	3.6299999999999955	0.44999999999998863	1.1200000000000614	0.18999999999994088	0.1400000000000432	ICAM555_ROS488_VECad647_placa19__Plate_D_p00_0_B09f09d0.TIF	ICAM555_ROS488_VECad647_placa19__Plate_D_p00_0_B09f09d2.TIF	ICAM555_ROS488_VECad647_placa19__Plate_D_p00_0_B09f09d1.TIF	ICAM555_ROS488_VECad647_placa19__Plate_D_p00_0_B09f09d3.TIF	0	0	0	0	94	2964	1	1536	1536	1536	1536	94	b'eLtkZxrlG21KDJmunJOB5WhXbjDGyGizZfDFyWgTaTDGijGVYgVUvdgBAL2UBLM='	0.03349960595369339	0.025249412283301353	0.043277256190776825	0.008944314	0.00280549	0.010610983	0.42852277	0.6200133	0.44816118	0.043936118483543396	0.028859826425711315	0.056304300824801125	0.0413051
-1	-1	-1	-1	676.0	0.0	0.0	2.330000000000041	0.0	0.9799999999999613	14.43999999999994	0.8900000000000432	0.009999999999990905	0.009999999999990905	0.010000000000047748	3.67999999999995	0.44000000000005457	1.1399999999999864	0.18999999999999773	0.13999999999998636	ICAM555_ROS488_VECad647_placa19__Plate_D_p00_0_B09f10d0.TIF	ICAM555_ROS488_VECad647_placa19__Plate_D_p00_0_B09f10d2.TIF	ICAM555_ROS488_VECad647_placa19__Plate_D_p00_0_B09f10d1.TIF	ICAM555_ROS488_VECad647_placa19__Plate_D_p00_0_B09f10d3.TIF	0	0	0	0	95	2964	1	1536	1536	1536	1536	95	b'eLtkZxrlG21KDJmunJOBZZrh6Fjh4IuR0WbL4IuT0SbSYIwVYyrFCqh6sQMAZ9gEkw=='	0.03349960595369339	0.025249412283301353	0.04858274757862091	0.0069721565	0.00280549	0.010610975	0.42852277	0.5021827	0.44816118	0.04269727567831675	0.02781042953332265	0.0594135175148646	0.040471762
-1	-1	-1	-1	486.0	0.0	0.0	2.150000000000034	0.0	0.9800000000000182	10.620000000000005	0.8799999999999955	0.009999999999990905	0.01999999999998181	0.009999999999990905	3.150000000000034	0.44999999999998863	1.1899999999999977	0.21000000000003638	0.16999999999995907	ICAM555_ROS488_VECad647_placa19__Plate_D_p00_0_B09f11d0.TIF	ICAM555_ROS488_VECad647_placa19__Plate_D_p00_0_B09f11d2.TIF	ICAM555_ROS488_VECad647_placa19__Plate_D_p00_0_B09f11d1.TIF	ICAM555_ROS488_VECad647_placa19__Plate_D_p00_0_B09f11d3.TIF	0	0	0	0	96	2964	1	1536	1536	1536	1536	96	b'eLtkZxrlG21KDJmunJOBZZqh4WhTYtDFyGizZfDFyWgTaTDGijGVYgVUvdgBAHKQBJc='	0.034332942217588425	0.02805490233004093	0.04858274757862091	0.00977765	0.00280549	0.010610975	0.42852277	0.4881553	0.44816118	0.04540919760862986	0.030319740374883015	0.05905275046825409	0.040471762
-1	-1	-1	-1	727.0	0.0	0.0	2.330000000000041	0.0	1.089999999999975	9.979999999999961	0.8600000000000136	0.01999999999998181	0.009999999999990905	0.009999999999990905	3.6299999999999955	0.45999999999997954	1.1299999999999955	0.19999999999998863	0.13999999999998636	ICAM555_ROS488_VECad647_placa19__Plate_D_p00_0_B10f00d0.TIF	ICAM555_ROS488_VECad647_placa19__Plate_D_p00_0_B10f00d2.TIF	ICAM555_ROS488_VECad647_placa19__Plate_D_p00_0_B10f00d1.TIF	ICAM555_ROS488_VECad647_placa19__Plate_D_p00_0_B10f00d3.TIF	0	0	0	0	97	2964	1	1536	1536	1536	1536	97	b'eLtkZxrlG21KDJmunJOhwehY4WCMkdFmy+CLk9Em0mCMFWMqxQqoerEDAAcABG8='	0.03516627475619316	0.025249412283301353	0.038805097341537476	0.010610983	0.00280549	0.008944318	0.42852277	0.4881553	0.44816118	0.046812971433003746	0.02697502076625824	0.04856447378794352	0.04661059
-1	-1	-1	-1	583.0	0.0	0.0	2.2900000000000773	0.0	1.1100000000000136	11.009999999999934	0.9500000000000455	0.009999999999990905	0.009999999999990905	0.009999999999990905	3.810000000000059	0.44999999999998863	1.1299999999999955	0.19999999999998863	0.13999999999998636	ICAM555_ROS488_VECad647_placa19__Plate_D_p00_0_B10f01d0.TIF	ICAM555_ROS488_VECad647_placa19__Plate_D_p00_0_B10f01d2.TIF	ICAM555_ROS488_VECad647_placa19__Plate_D_p00_0_B10f01d1.TIF	ICAM555_ROS488_VECad647_placa19__Plate_D_p00_0_B10f01d3.TIF	0	0	0	0	98	2964	1	1536	1536	1536	1536	98	b'eLtkZxrlG21KDJmunJOhQZqB4WhTYtDFyGizZfDFyWgTaTDGijGVYgVUvdgBABG4BHM='	0.034332942217588425	0.025249412283301353	0.038805097341537476	0.011444315	0.00280549	0.006138824	0.42852277	0.7154	0.44816118	0.04770537714163462	0.02668590595324834	0.04836106797059377	0.04661059
-1	-1	-1	-1	353.0	0.0	0.0	2.409999999999968	0.0	1.009999999999991	11.079999999999984	0.9499999999999886	0.01999999999998181	0.020000000000038654	0.01999999999998181	3.259999999999991	0.41000000000008185	1.0499999999999545	0.18999999999999773	0.1299999999999386	ICAM555_ROS488_VECad647_placa19__Plate_D_p00_0_B10f02d0.TIF	ICAM555_ROS488_VECad647_placa19__Plate_D_p00_0_B10f02d2.TIF	ICAM555_ROS488_VECad647_placa19__Plate_D_p00_0_B10f02d1.TIF	ICAM555_ROS488_VECad647_placa19__Plate_D_p00_0_B10f02d3.TIF	0	0	0	0	99	2964	1	1536	1536	1536	1536	99	b'eLtkZxrlG21KDJmunJOhQZqB0WhTYtDFyGizZfDFyWgTaTDGijGVYgVUvdgBABxwBHc='	0.03349960595369339	0.025249412283301353	0.034332942217588425	0.012277648	0.00280549	0.0053054877	0.42852277	0.49937725	0.44816118	0.04612132906913757	0.02716598908106486	0.041510261595249176	0.045777254
-1	-1	-1	-1	361.0	0.0	0.0	2.269999999999982	0.0	1.0600000000000023	12.989999999999952	0.8300000000000409	0.020000000000038654	0.009999999999990905	0.009999999999990905	3.1899999999999977	0.45999999999997954	1.1200000000000045	0.16999999999995907	0.1500000000000341	ICAM555_ROS488_VECad647_placa19__Plate_D_p00_0_B10f03d0.TIF	ICAM555_ROS488_VECad647_placa19__Plate_D_p00_0_B10f03d2.TIF	ICAM555_ROS488_VECad647_placa19__Plate_D_p00_0_B10f03d1.TIF	ICAM555_ROS488_VECad647_placa19__Plate_D_p00_0_B10f03d3.TIF	0	0	0	0	100	2964	1	1536	1536	1536	1536	100	b'eLtkZxrlG21KDJmunJOhASgfjDYlBluMjDZbBl+cjDaRBmOsGFMpVkDVix0AJygEew=='	0.029860787093639374	0.025249412283301353	0.034332942217588425	0.015916467	0.00280549	0.0053054914	0.42852277	0.49657175	0.44816118	0.04700749615828196	0.027062078317006428	0.040931050976117454	0.045777254
-1	-1	-1	-1	302.0	0.0	0.0	2.420000000000016	0.0	1.0199999999999818	11.980000000000018	0.8899999999999864	0.010000000000047748	0.01999999999998181	0.009999999999990905	2.430000000000007	0.44000000000005457	1.1999999999999886	0.18999999999999773	0.17999999999994998	ICAM555_ROS488_VECad647_placa19__Plate_D_p00_0_B10f04d0.TIF	ICAM555_ROS488_VECad647_placa19__Plate_D_p00_0_B10f04d2.TIF	ICAM555_ROS488_VECad647_placa19__Plate_D_p00_0_B10f04d1.TIF	ICAM555_ROS488_VECad647_placa19__Plate_D_p00_0_B10f04d3.TIF	0	0	0	0	101	2964	1	1536	1536	1536	1536	101	b'eLtkZxrlG21KDJmunJOhQZqByWhTYtDFyGizZfDFyWgTaTDGijGVYgVUvdgBADHgBH8='	0.03349960595369339	0.02805490233004093	0.034332942217588425	0.009777643	0.00280549	0.0053054914	0.42852277	0.6592902	0.44816118	0.04493510723114014	0.029059752821922302	0.04209871590137482	0.03963843
-1	-1	-1	-1	506.0	0.0	0.0	2.2399999999999523	0.0	1.0399999999999636	10.630000000000052	0.9499999999999886	0.009999999999990905	0.01999999999998181	0.010000000000047748	3.2399999999999523	0.45999999999997954	1.1000000000000227	0.18999999999994088	0.1300000000000523	ICAM555_ROS488_VECad647_placa19__Plate_D_p00_0_B10f05d0.TIF	ICAM555_ROS488_VECad647_placa19__Plate_D_p00_0_B10f05d2.TIF	ICAM555_ROS488_VECad647_placa19__Plate_D_p00_0_B10f05d1.TIF	ICAM555_ROS488_VECad647_placa19__Plate_D_p00_0_B10f05d3.TIF	0	0	0	0	102	2964	1	1536	1536	1536	1536	102	b'eLtkZxrlG21KDJmunJOhQZqB6WhTYtDFyGizZfDFyWgTaTDGijGVYgVUvdgBADyYBIM='	0.03349960595369339	0.025249412283301353	0.034332942217588425	0.0097776465	0.00280549	0.008944314	0.42852277	0.6452627	0.44816118	0.04196979105472565	0.026625437041123707	0.04495113094647726	0.0413051
-1	-1	-1	-1	465.0	0.0	0.0	2.3500000000000227	0.0	1.0400000000000205	10.230000000000018	0.9099999999999682	0.010000000000047748	0.009999999999990905	0.01999999999998181	3.0300000000000296	0.4200000000000159	1.0199999999999818	0.18000000000000682	0.1299999999999386	ICAM555_ROS488_VECad647_placa19__Plate_D_p00_0_B10f06d0.TIF	ICAM555_ROS488_VECad647_placa19__Plate_D_p00_0_B10f06d2.TIF	ICAM555_ROS488_VECad647_placa19__Plate_D_p00_0_B10f06d1.TIF	ICAM555_ROS488_VECad647_placa19__Plate_D_p00_0_B10f06d3.TIF	0	0	0	0	103	2964	1	1536	1536	1536	1536	103	b'eLtkZxrlG21KDJmunJOhwWhTYjDGyGizZfDFyWgTaTDGijGVYgVUvdgBAEdQBIc='	0.034332942217588425	0.025249412283301353	0.0449439212679863	0.011444312	0.00280549	0.0069721565	0.42852277	0.65648466	0.44816118	0.047965591152509056	0.028572380542755127	0.054607426126797996	0.045777254
-1	-1	-1	-1	759.0	0.0	0.0	2.2799999999999727	0.0	1.1299999999999955	10.260000000000048	0.9099999999999682	0.009999999999990905	0.009999999999990905	0.009999999999990905	3.3799999999999955	0.42000000000007276	1.0399999999999636	0.16999999999995907	0.1400000000000432	ICAM555_ROS488_VECad647_placa19__Plate_D_p00_0_B10f07d0.TIF	ICAM555_ROS488_VECad647_placa19__Plate_D_p00_0_B10f07d2.TIF	ICAM555_ROS488_VECad647_placa19__Plate_D_p00_0_B10f07d1.TIF	ICAM555_ROS488_VECad647_placa19__Plate_D_p00_0_B10f07d3.TIF	0	0	0	0	104	2964	1	1536	1536	1536	1536	104	b'eLtkZxrlG21KDJmunJOhQZqB+WhTYtDFyGizZfDFyWgTaTDGijGVYgVUvdgBAFIIBIs='	0.04130509868264198	0.025249412283301353	0.05024941265583038	0.011444315	0.00280549	0.010610983	0.42852277	0.6508737	0.44816118	0.05495364467302958	0.028920700152715046	0.06482875843842824	0.052749414
-1	-1	-1	-1	857.0	0.0	0.0	2.490000000000009	0.0	1.0600000000000023	17.0	0.9000000000000341	0.009999999999990905	0.009999999999990905	0.010000000000047748	3.939999999999941	0.47000000000008413	1.1299999999999386	0.20000000000004547	0.14999999999997726	ICAM555_ROS488_VECad647_placa19__Plate_D_p00_0_B10f08d0.TIF	ICAM555_ROS488_VECad647_placa19__Plate_D_p00_0_B10f08d2.TIF	ICAM555_ROS488_VECad647_placa19__Plate_D_p00_0_B10f08d1.TIF	ICAM555_ROS488_VECad647_placa19__Plate_D_p00_0_B10f08d3.TIF	0	0	0	0	105	2964	1	1536	1536	1536	1536	105	b'eLtkZxrlG21KDJmunJOhQZqBxWhTYtDFyGizZfDFyWgTaTDGijGVYgVUvdgBAFzABI8='	0.0359996072947979	0.025249412283301353	0.03963842988014221	0.010610979	0.00280549	0.00977765	0.42852277	0.7154	0.44816118	0.04797041416168213	0.028039216995239258	0.05289669334888458	0.04661059
-1	-1	-1	-1	454.0	0.0	0.0	2.180000000000007	0.0	1.009999999999991	12.990000000000009	0.8799999999999955	0.010000000000047748	0.009999999999990905	0.009999999999990905	3.0400000000000205	0.4300000000000068	1.0500000000000114	0.18000000000000682	0.14999999999997726	ICAM555_ROS488_VECad647_placa19__Plate_D_p00_0_B10f09d0.TIF	ICAM555_ROS488_VECad647_placa19__Plate_D_p00_0_B10f09d2.TIF	ICAM555_ROS488_VECad647_placa19__Plate_D_p00_0_B10f09d1.TIF	ICAM555_ROS488_VECad647_placa19__Plate_D_p00_0_B10f09d3.TIF	0	0	0	0	106	2964	1	1536	1536	1536	1536	106	b'eLtkZxrlG21KDJmunJOhwWhXbjDGyGizZfDFyWgTaTDGijGVYgVUvdgBAGd4BJM='	0.03349960595369339	0.025249412283301353	0.038805097341537476	0.0097776465	0.00280549	0.006138824	0.42852277	0.7154	0.44816118	0.042838399608929954	0.02823927750190099	0.04817618429660797	0.0413051
-1	-1	-1	-1	443.0	0.0	0.0	2.2899999999999636	0.0	1.410000000000025	12.169999999999959	0.9400000000000546	0.01999999999998181	0.010000000000047748	0.009999999999990905	3.25	0.44999999999998863	1.1100000000000136	0.18999999999994088	0.1400000000000432	ICAM555_ROS488_VECad647_placa19__Plate_D_p00_0_B10f10d0.TIF	ICAM555_ROS488_VECad647_placa19__Plate_D_p00_0_B10f10d2.TIF	ICAM555_ROS488_VECad647_placa19__Plate_D_p00_0_B10f10d1.TIF	ICAM555_ROS488_VECad647_placa19__Plate_D_p00_0_B10f10d3.TIF	0	0	0	0	107	2964	1	1536	1536	1536	1536	107	b'eLtkZxrlG21KDJmunJOhQZrh6Fjh4IuR0WbL4IuT0SbSYIwVYyrFCqh6sQMAEbwEcw=='	0.03349960595369339	0.025249412283301353	0.03963842988014221	0.010610983	0.00280549	0.0069721565	0.42852277	0.64806825	0.44816118	0.04321534434954325	0.02745845417181651	0.049249296387036644	0.0413051
-1	-1	-1	-1	266.0	0.0	0.0	2.410000000000025	0.0	0.9300000000000068	10.880000000000052	0.8299999999999841	0.009999999999990905	0.009999999999990905	0.009999999999990905	2.769999999999982	0.4300000000000068	1.079999999999984	0.17000000000001592	0.1299999999999386	ICAM555_ROS488_VECad647_placa19__Plate_D_p00_0_B10f11d0.TIF	ICAM555_ROS488_VECad647_placa19__Plate_D_p00_0_B10f11d2.TIF	ICAM555_ROS488_VECad647_placa19__Plate_D_p00_0_B10f11d1.TIF	ICAM555_ROS488_VECad647_placa19__Plate_D_p00_0_B10f11d3.TIF	0	0	0	0	108	2964	1	1536	1536	1536	1536	108	b'eLtkZxrlG21KDJmunJOhQZqh4WhTYtDFyGizZfDFyWgTaTDGijGVYgVUvdgBABx0BHc='	0.034332942217588425	0.02805490233004093	0.04858274757862091	0.008944314	0.00280549	0.0053054914	0.42852277	0.67612314	0.44816118	0.04638413588205973	0.030081304411093395	0.05555931727091471	0.0413051
-1	-1	-1	-1	852.0	0.0	0.0	2.329999999999984	0.0	1.080000000000041	11.829999999999927	0.9000000000000341	0.010000000000047748	0.009999999999990905	0.009999999999990905	4.03000000000003	0.4399999999999409	1.1299999999999955	0.18999999999999773	0.1500000000000341	ICAM555_ROS488_VECad647_placa19__Plate_D_p00_0_B11f00d0.TIF	ICAM555_ROS488_VECad647_placa19__Plate_D_p00_0_B11f00d2.TIF	ICAM555_ROS488_VECad647_placa19__Plate_D_p00_0_B11f00d1.TIF	ICAM555_ROS488_VECad647_placa19__Plate_D_p00_0_B11f00d3.TIF	0	0	0	0	109	2964	1	1536	1536	1536	1536	109	b'eLtkZxrlG21KDJmunJOh4ehY4WCMkdFmy+CLk9Em0mCMFWMqxQqoerEDABHEBHM='	0.03516627475619316	0.025249412283301353	0.04941608011722565	0.010610979	0.00280549	0.010610983	0.42852277	0.6508737	0.44816118	0.04660419623057047	0.027783818542957306	0.06210139890511831	0.045777254
-1	-1	-1	-1	1095.0	0.0	0.0	2.3099999999999454	0.0	1.079999999999984	11.180000000000064	0.9099999999999682	0.020000000000038654	0.01999999999998181	0.009999999999990905	3.9500000000000455	0.44999999999998863	1.1299999999999386	0.21000000000003638	0.1500000000000341	ICAM555_ROS488_VECad647_placa19__Plate_D_p00_0_B11f01d0.TIF	ICAM555_ROS488_VECad647_placa19__Plate_D_p00_0_B11f01d2.TIF	ICAM555_ROS488_VECad647_placa19__Plate_D_p00_0_B11f01d1.TIF	ICAM555_ROS488_VECad647_placa19__Plate_D_p00_0_B11f01d3.TIF	0	0	0	0	110	2964	1	1536	1536	1536	1536	110	b'eLtkZxrlG21KDJmunJOhYZqB4WhTYtDFyGizZfDFyWgTaTDGijGVYgVUvdgBABx8BHc='	0.03963842988014221	0.025249412283301353	0.06002706289291382	0.0097776465	0.00280549	0.011444315	0.42852277	0.69856703	0.44816118	0.04855479300022125	0.028402159611384075	0.07573454082012177	0.04661059
-1	-1	-1	-1	337.0	0.0	0.0	2.4399999999999977	0.0	1.0500000000000114	10.959999999999923	0.8899999999999864	0.01999999999998181	0.009999999999990905	0.01999999999998181	3.060000000000059	0.4399999999999977	1.079999999999984	0.17000000000001592	0.14999999999997726	ICAM555_ROS488_VECad647_placa19__Plate_D_p00_0_B11f02d0.TIF	ICAM555_ROS488_VECad647_placa19__Plate_D_p00_0_B11f02d2.TIF	ICAM555_ROS488_VECad647_placa19__Plate_D_p00_0_B11f02d1.TIF	ICAM555_ROS488_VECad647_placa19__Plate_D_p00_0_B11f02d3.TIF	0	0	0	0	111	2964	1	1536	1536	1536	1536	111	b'eLtkZxrlG21KDJmunJOhYZqB0WhTYtDFyGizZfDFyWgTaTDGijGVYgVUvdgBACc0BHs='	0.03349960595369339	0.025249412283301353	0.053888238966464996	0.011444312	0.00280549	0.015083134	0.42852277	0.6508737	0.44816118	0.04580036302407583	0.02634671578804652	0.06916922330856323	0.0413051
-1	-1	-1	-1	371.0	0.0	0.0	2.2600000000000477	0.0	1.0599999999999454	10.440000000000055	0.9099999999999682	0.010000000000047748	0.009999999999990905	0.009999999999990905	3.009999999999991	0.4399999999999977	1.1100000000000136	0.18000000000000682	0.1400000000000432	ICAM555_ROS488_VECad647_placa19__Plate_D_p00_0_B11f03d0.TIF	ICAM555_ROS488_VECad647_placa19__Plate_D_p00_0_B11f03d2.TIF	ICAM555_ROS488_VECad647_placa19__Plate_D_p00_0_B11f03d1.TIF	ICAM555_ROS488_VECad647_placa19__Plate_D_p00_0_B11f03d3.TIF	0	0	0	0	112	2964	1	1536	1536	1536	1536	112	b'eLtkZxrlG21KDJmunJOhISgfjDYlBluMjDZbBl+cjDaRBmOsGFMpVkDVix0AMewEfw=='	0.029860787093639374	0.022443922236561775	0.043277256190776825	0.010610977	0.00280549	0.010610983	0.42852277	0.63684624	0.44816118	0.04359252254168192	0.02540145566066106	0.0578563263018926	0.03963843
-1	-1	-1	-1	368.0	0.0	0.0	2.330000000000041	0.0	1.009999999999991	8.620000000000061	0.839999999999975	0.009999999999990905	0.01999999999998181	0.020000000000038654	2.680000000000007	0.44999999999998863	1.1099999999999568	0.18999999999999773	0.1300000000000523	ICAM555_ROS488_VECad647_placa19__Plate_D_p00_0_B11f04d0.TIF	ICAM555_ROS488_VECad647_placa19__Plate_D_p00_0_B11f04d2.TIF	ICAM555_ROS488_VECad647_placa19__Plate_D_p00_0_B11f04d1.TIF	ICAM555_ROS488_VECad647_placa19__Plate_D_p00_0_B11f04d3.TIF	0	0	0	0	113	2964	1	1536	1536	1536	1536	113	b'eLtkZxrlG21KDJmunJOhYZqByWhTYtDFyGizZfDFyWgTaTDGijGVYgVUvdgBADykBIM='	0.034332942217588425	0.025249412283301353	0.043277256190776825	0.010610975	0.00280549	0.00977765	0.42852277	0.7154	0.44816118	0.04713945587476095	0.02753109981616338	0.055496533711751304	0.040471762
-1	-1	-1	-1	621.0	0.0	0.0	2.2700000000000387	0.0	1.089999999999975	9.990000000000009	0.9900000000000091	0.009999999999990905	0.009999999999990905	0.009999999999990905	3.680000000000007	0.4500000000000455	1.1399999999999864	0.18999999999999773	0.12999999999999545	ICAM555_ROS488_VECad647_placa19__Plate_D_p00_0_B11f05d0.TIF	ICAM555_ROS488_VECad647_placa19__Plate_D_p00_0_B11f05d2.TIF	ICAM555_ROS488_VECad647_placa19__Plate_D_p00_0_B11f05d1.TIF	ICAM555_ROS488_VECad647_placa19__Plate_D_p00_0_B11f05d3.TIF	0	0	0	0	114	2964	1	1536	1536	1536	1536	114	b'eLtkZxrlG21KDJmunJOhYZqB6WhTYtDFyGizZfDFyWgTaTDGijGVYgVUvdgBAEdcBIc='	0.034332942217588425	0.025249412283301353	0.043277256190776825	0.010610979	0.00280549	0.011444315	0.42852277	0.7154	0.44816118	0.04544450839360555	0.02849028507868449	0.0572604238986969	0.04494392
-1	-1	-1	-1	616.0	0.0	0.0	2.170000000000016	0.0	1.0500000000000114	11.759999999999991	0.8999999999999773	0.010000000000047748	0.009999999999990905	0.009999999999990905	3.6300000000000523	0.4399999999999409	1.1299999999999955	0.18000000000000682	0.160000000000025	ICAM555_ROS488_VECad647_placa19__Plate_D_p00_0_B11f06d0.TIF	ICAM555_ROS488_VECad647_placa19__Plate_D_p00_0_B11f06d2.TIF	ICAM555_ROS488_VECad647_placa19__Plate_D_p00_0_B11f06d1.TIF	ICAM555_ROS488_VECad647_placa19__Plate_D_p00_0_B11f06d3.TIF	0	0	0	0	115	2964	1	1536	1536	1536	1536	115	b'eLtkZxrlG21KDJmunJOh4WhTYjDGyGizZfDFyWgTaTDGijGVYgVUvdgBAFIUBIs='	0.034332942217588425	0.02805490233004093	0.0449439212679863	0.0078054927	0.00280549	0.009777643	0.42852277	0.7154	0.44816118	0.044030199448267617	0.029598755141099293	0.056609983245531716	0.0413051
-1	-1	-1	-1	729.0	0.0	0.0	2.420000000000016	0.0	0.9200000000000159	16.109999999999957	0.8199999999999932	0.009999999999990905	0.009999999999990905	0.009999999999990905	4.019999999999925	0.4399999999999977	1.2000000000000455	0.18999999999999773	0.15999999999996817	ICAM555_ROS488_VECad647_placa19__Plate_D_p00_0_B11f07d0.TIF	ICAM555_ROS488_VECad647_placa19__Plate_D_p00_0_B11f07d2.TIF	ICAM555_ROS488_VECad647_placa19__Plate_D_p00_0_B11f07d1.TIF	ICAM555_ROS488_VECad647_placa19__Plate_D_p00_0_B11f07d3.TIF	0	0	0	0	116	2964	1	1536	1536	1536	1536	116	b'eLtkZxrlG21KDJmunJOhYZqB+WhTYtDFyGizZfDFyWgTaTDGijGVYgVUvdgBAFzMBI8='	0.0359996072947979	0.025249412283301353	0.04941608011722565	0.0097776465	0.00280549	0.010610975	0.42852277	0.7154	0.44816118	0.04605332016944885	0.02824457734823227	0.0608102281888326	0.045777254
-1	-1	-1	-1	728.0	0.0	0.0	2.3099999999999454	0.0	1.0900000000000318	14.269999999999982	0.8899999999999864	0.009999999999990905	0.009999999999990905	0.009999999999990905	3.849999999999909	0.4500000000000455	1.1700000000000728	0.1999999999999318	0.15999999999996817	ICAM555_ROS488_VECad647_placa19__Plate_D_p00_0_B11f08d0.TIF	ICAM555_ROS488_VECad647_placa19__Plate_D_p00_0_B11f08d2.TIF	ICAM555_ROS488_VECad647_placa19__Plate_D_p00_0_B11f08d1.TIF	ICAM555_ROS488_VECad647_placa19__Plate_D_p00_0_B11f08d3.TIF	0	0	0	0	117	2964	1	1536	1536	1536	1536	117	b'eLtkZxrlG21KDJmunJOhYZqBxWhTYtDFyGizZfDFyWgTaTDGijGVYgVUvdgBAGeEBJM='	0.03516627475619316	0.025249412283301353	0.04858274757862091	0.010610979	0.00280549	0.010610975	0.42852277	0.7154	0.44816118	0.04646335542201996	0.03086332231760025	0.05973478158315023	0.045777254
-1	-1	-1	-1	577.0	0.0	0.0	2.2700000000000387	0.0	0.9800000000000182	12.629999999999939	0.8500000000000227	0.01999999999998181	0.009999999999990905	0.010000000000047748	3.409999999999968	0.43000000000006366	1.1399999999999864	0.17999999999994998	0.1400000000000432	ICAM555_ROS488_VECad647_placa19__Plate_D_p00_0_B11f09d0.TIF	ICAM555_ROS488_VECad647_placa19__Plate_D_p00_0_B11f09d2.TIF	ICAM555_ROS488_VECad647_placa19__Plate_D_p00_0_B11f09d1.TIF	ICAM555_ROS488_VECad647_placa19__Plate_D_p00_0_B11f09d3.TIF	0	0	0	0	118	2964	1	1536	1536	1536	1536	118	b'eLtkZxrlG21KDJmunJOh4WhXbjDGyGizZfDFyWgTaTDGijGVYgVUvdgBAHI8BJc='	0.03349960595369339	0.02805490233004093	0.04411058872938156	0.010610983	0.00280549	0.011444315	0.42852277	0.7154	0.44816118	0.04364179074764252	0.03354956954717636	0.057703991731007896	0.0413051
-1	-1	-1	-1	559.0	0.0	0.0	2.259999999999934	0.0	1.0600000000000023	9.620000000000005	0.8600000000000136	0.01999999999998181	0.009999999999990905	0.01999999999998181	3.2800000000000864	0.4399999999999409	1.0699999999999932	0.18000000000000682	0.1400000000000432	ICAM555_ROS488_VECad647_placa19__Plate_D_p00_0_B11f10d0.TIF	ICAM555_ROS488_VECad647_placa19__Plate_D_p00_0_B11f10d2.TIF	ICAM555_ROS488_VECad647_placa19__Plate_D_p00_0_B11f10d1.TIF	ICAM555_ROS488_VECad647_placa19__Plate_D_p00_0_B11f10d3.TIF	0	0	0	0	119	2964	1	1536	1536	1536	1536	119	b'eLtkZxrlG21KDJmunJOhYZrh6Fjh4IuR0WbL4IuT0SbSYIwVYyrFCqh6sQMAHIAEdw=='	0.03349960595369339	0.025249412283301353	0.04941608011722565	0.00977765	0.00280549	0.011444315	0.42852277	0.7154	0.44816118	0.04317605992158254	0.026935798426469166	0.06375251710414886	0.040471762
-1	-1	-1	-1	340.0	0.0	0.0	2.3000000000000114	0.0	1.0499999999999545	8.029999999999973	0.8899999999999864	0.020000000000038654	0.009999999999990905	0.009999999999990905	3.3800000000000523	0.4499999999999318	1.1800000000000637	0.17999999999994998	0.15999999999985448	ICAM555_ROS488_VECad647_placa19__Plate_D_p00_0_B11f11d0.TIF	ICAM555_ROS488_VECad647_placa19__Plate_D_p00_0_B11f11d2.TIF	ICAM555_ROS488_VECad647_placa19__Plate_D_p00_0_B11f11d1.TIF	ICAM555_ROS488_VECad647_placa19__Plate_D_p00_0_B11f11d3.TIF	0	0	0	0	120	2964	1	1536	1536	1536	1536	120	b'eLtkZxrlG21KDJmunJOhYZqh4WhTYtDFyGizZfDFyWgTaTDGijGVYgVUvdgBACc4BHs='	0.034332942217588425	0.02805490233004093	0.05024941265583038	0.011444315	0.00280549	0.011444315	0.42852277	0.7154	0.44816118	0.04773518443107605	0.029860797027746838	0.06548155844211578	0.04494392
-1	-1	-1	-1	892.0	0.0	0.0	2.660000000000082	0.0	1.0199999999999818	12.379999999999995	0.8500000000000227	0.009999999999990905	0.009999999999990905	0.009999999999990905	3.8600000000000136	0.4500000000000455	1.0399999999999636	0.18000000000006366	0.13999999999998636	ICAM555_ROS488_VECad647_placa19__Plate_D_p00_0_B12f00d0.TIF	ICAM555_ROS488_VECad647_placa19__Plate_D_p00_0_B12f00d2.TIF	ICAM555_ROS488_VECad647_placa19__Plate_D_p00_0_B12f00d1.TIF	ICAM555_ROS488_VECad647_placa19__Plate_D_p00_0_B12f00d3.TIF	0	0	0	0	121	2964	1	1536	1536	1536	1536	121	b'eLtkZxrlG21KDJmunJPh6FjhoIyR0WbL4IuT0SbSYIwVYyrFCqh6sQMAHIgEdw=='	0.0359996072947979	0.025249412283301353	0.05919373035430908	0.00697216	0.00280549	0.011444308	0.42852277	0.7154	0.44816118	0.04630752901236216	0.029151012500127155	0.07392118871212006	0.045777254
-1	-1	-1	-1	903.0	0.0	0.0	2.2700000000000955	0.0	1.0699999999999363	12.079999999999927	0.9900000000001228	0.009999999999990905	0.009999999999990905	0.009999999999990905	3.92999999999995	0.4600000000000364	1.1000000000000227	0.21000000000003638	0.15999999999996817	ICAM555_ROS488_VECad647_placa19__Plate_D_p00_0_B12f01d0.TIF	ICAM555_ROS488_VECad647_placa19__Plate_D_p00_0_B12f01d2.TIF	ICAM555_ROS488_VECad647_placa19__Plate_D_p00_0_B12f01d1.TIF	ICAM555_ROS488_VECad647_placa19__Plate_D_p00_0_B12f01d3.TIF	0	0	0	0	122	2964	1	1536	1536	1536	1536	122	b'eLtkZxrlG21KDJmunJMhMB8YjjYlBl2MjDZbBl+cjDaRBmOsGFMpVkDVix0AJ0AEew=='	0.03516627475619316	0.025249412283301353	0.04941608011722565	0.0069721565	0.00280549	0.010610975	0.42852277	0.7154	0.44816118	0.04353240132331848	0.02878284454345703	0.06114715834458669	0.0413051
-1	-1	-1	-1	730.0	0.0	0.0	2.140000000000043	0.0	0.9599999999999795	14.840000000000032	0.8899999999999864	0.01999999999998181	0.009999999999990905	0.009999999999990905	3.5400000000000773	0.42999999999995	1.0400000000000773	0.18999999999994088	0.15000000000009095	ICAM555_ROS488_VECad647_placa19__Plate_D_p00_0_B12f02d0.TIF	ICAM555_ROS488_VECad647_placa19__Plate_D_p00_0_B12f02d2.TIF	ICAM555_ROS488_VECad647_placa19__Plate_D_p00_0_B12f02d1.TIF	ICAM555_ROS488_VECad647_placa19__Plate_D_p00_0_B12f02d3.TIF	0	0	0	0	123	2964	1	1536	1536	1536	1536	123	b'eLtkZxrlG21KDJmunJMhMB8YjTYlBl2MjDZbBl+cjDaRBmOsGFMpVkDVix0AMfgEfw=='	0.03963842988014221	0.02805490233004093	0.04941608011722565	0.0097776465	0.00280549	0.00977765	0.42852277	0.7154	0.44816118	0.04863332211971283	0.030367920796076458	0.06074915826320648	0.04661059
-1	-1	-1	-1	883.0	0.0	0.0	2.2700000000000387	0.0	1.089999999999975	13.529999999999973	0.9099999999999682	0.010000000000104592	0.009999999999990905	0.009999999999990905	3.909999999999968	0.4399999999999409	1.1499999999999773	0.21000000000003638	0.15000000000009095	ICAM555_ROS488_VECad647_placa19__Plate_D_p00_0_B12f03d0.TIF	ICAM555_ROS488_VECad647_placa19__Plate_D_p00_0_B12f03d2.TIF	ICAM555_ROS488_VECad647_placa19__Plate_D_p00_0_B12f03d1.TIF	ICAM555_ROS488_VECad647_placa19__Plate_D_p00_0_B12f03d3.TIF	0	0	0	0	124	2964	1	1536	1536	1536	1536	124	b'eLtkZxrlG21KDJmunJMhOB+MNiUGW4yMNlsGX5yMNpEGY6wYUylWQNWLHQA8sASD'	0.04130509868264198	0.02805490233004093	0.05555490404367447	0.0097776465	0.00280549	0.010610975	0.42852277	0.7154	0.44816118	0.05165226757526398	0.03052850564320882	0.06845068434874217	0.051082745
-1	-1	-1	-1	559.0	0.0	0.0	2.3299999999999272	0.0	1.0799999999999272	10.509999999999991	0.8700000000001182	0.009999999999990905	0.01999999999998181	0.009999999999990905	3.1399999999999864	0.43000000000006366	1.1299999999999955	0.1999999999999318	0.14999999999997726	ICAM555_ROS488_VECad647_placa19__Plate_D_p00_0_B12f04d0.TIF	ICAM555_ROS488_VECad647_placa19__Plate_D_p00_0_B12f04d2.TIF	ICAM555_ROS488_VECad647_placa19__Plate_D_p00_0_B12f04d1.TIF	ICAM555_ROS488_VECad647_placa19__Plate_D_p00_0_B12f04d3.TIF	0	0	0	0	125	2964	1	1536	1536	1536	1536	125	b'eLtkZxrlG21KDJmunJMhMB+YjDYlBl2MjDZbBl+cjDaRBmOsGFMpVkDVix0AR2gEhw=='	0.03963842988014221	0.03086039237678051	0.05555490404367447	0.00697216	0.0028054882	0.010610983	0.42852277	0.66490114	0.44816118	0.04824804266293844	0.03273250659306844	0.06858247518539429	0.045777254
-1	-1	-1	-1	664.0	0.0	0.0	2.5699999999999363	0.0	1.0599999999999454	10.970000000000027	0.8800000000001091	0.009999999999990905	0.009999999999990905	0.009999999999990905	3.5499999999999545	0.4500000000000455	1.1599999999999682	0.20000000000004547	0.14999999999997726	ICAM555_ROS488_VECad647_placa19__Plate_D_p00_0_B12f05d0.TIF	ICAM555_ROS488_VECad647_placa19__Plate_D_p00_0_B12f05d2.TIF	ICAM555_ROS488_VECad647_placa19__Plate_D_p00_0_B12f05d1.TIF	ICAM555_ROS488_VECad647_placa19__Plate_D_p00_0_B12f05d3.TIF	0	0	0	0	126	2964	1	1536	1536	1536	1536	126	b'eLtkZxrlG21KDJmunJMhMB+YjjYlBl2MjDZbBl+cjDaRBmOsGFMpVkDVix0AUiAEiw=='	0.0359996072947979	0.02805490233004093	0.05919373035430908	0.006138824	0.00280549	0.010610975	0.42852277	0.6284298	0.44816118	0.045023828744888306	0.029424649973710377	0.07266562183698018	0.04494392
-1	-1	-1	-1	580.0	0.0	0.0	2.230000000000018	0.0	1.1100000000000136	11.459999999999923	0.8899999999999864	0.010000000000104592	0.009999999999990905	0.009999999999990905	3.5	0.4199999999999591	1.07000000000005	0.17999999999994998	0.15000000000009095	ICAM555_ROS488_VECad647_placa19__Plate_D_p00_0_B12f06d0.TIF	ICAM555_ROS488_VECad647_placa19__Plate_D_p00_0_B12f06d2.TIF	ICAM555_ROS488_VECad647_placa19__Plate_D_p00_0_B12f06d1.TIF	ICAM555_ROS488_VECad647_placa19__Plate_D_p00_0_B12f06d3.TIF	0	0	0	0	127	2964	1	1536	1536	1536	1536	127	b'eLtkZxrlG21KDJmunJPhaFNiUMbIaLNl8MXJaBNpMMaKMZViBVS92AEAXNgEjw=='	0.04047176241874695	0.03086039237678051	0.05555490404367447	0.008944314	0.0028054882	0.011444315	0.42852277	0.7154	0.44816118	0.05060868958632151	0.03405906011660894	0.07038648923238118	0.050249413
-1	-1	-1	-1	698.0	0.0	0.0	2.3899999999999864	0.0	0.9600000000000364	11.540000000000077	0.8199999999999363	0.01999999999998181	0.009999999999990905	0.009999999999990905	3.509999999999991	0.41000000000008185	1.07000000000005	0.18999999999994088	0.13999999999998636	ICAM555_ROS488_VECad647_placa19__Plate_D_p00_0_B12f07d0.TIF	ICAM555_ROS488_VECad647_placa19__Plate_D_p00_0_B12f07d2.TIF	ICAM555_ROS488_VECad647_placa19__Plate_D_p00_0_B12f07d1.TIF	ICAM555_ROS488_VECad647_placa19__Plate_D_p00_0_B12f07d3.TIF	0	0	0	0	128	2964	1	1536	1536	1536	1536	128	b'eLtkZxrlG21KDJmunJMhMB+YjzYlBl2MjDZbBl+cjDaRBmOsGFMpVkDVix0AZ5AEkw=='	0.04130509868264198	0.02805490233004093	0.05472157150506973	0.0097776465	0.00280549	0.010610975	0.42852277	0.7154	0.44816118	0.051714181900024414	0.031169054408868153	0.06784543891747792	0.051082745
-1	-1	-1	-1	906.0	0.0	0.0	2.300000000000068	0.0	1.0900000000000318	12.919999999999959	0.9099999999999682	0.01999999999998181	0.009999999999990905	0.009999999999990905	3.980000000000018	0.4500000000000455	1.1399999999999864	0.20000000000004547	0.14999999999997726	ICAM555_ROS488_VECad647_placa19__Plate_D_p00_0_B12f08d0.TIF	ICAM555_ROS488_VECad647_placa19__Plate_D_p00_0_B12f08d2.TIF	ICAM555_ROS488_VECad647_placa19__Plate_D_p00_0_B12f08d1.TIF	ICAM555_ROS488_VECad647_placa19__Plate_D_p00_0_B12f08d3.TIF	0	0	0	0	129	2964	1	1536	1536	1536	1536	129	b'eLtkZxrlG21KDJmunJMhMB9YjDYlBl2MjDZbBl+cjDaRBmOsGFMpVkDVix0AckgElw=='	0.04047176241874695	0.02805490233004093	0.05024941265583038	0.00977765	0.00280549	0.010610975	0.42852277	0.49937725	0.44816118	0.05120732386906942	0.03140295296907425	0.06272900104522705	0.050249413
-1	-1	-1	-1	585.0	0.0	0.0	2.3799999999999955	0.0	1.080000000000041	11.980000000000018	0.92999999999995	0.009999999999990905	0.009999999999990905	0.01999999999998181	3.2100000000000364	0.4600000000000364	1.17999999999995	0.20000000000004547	0.16999999999995907	ICAM555_ROS488_VECad647_placa19__Plate_D_p00_0_B12f09d0.TIF	ICAM555_ROS488_VECad647_placa19__Plate_D_p00_0_B12f09d2.TIF	ICAM555_ROS488_VECad647_placa19__Plate_D_p00_0_B12f09d1.TIF	ICAM555_ROS488_VECad647_placa19__Plate_D_p00_0_B12f09d3.TIF	0	0	0	0	130	2964	1	1536	1536	1536	1536	130	b'eLtkZxrlG21KDJmunJOh0WhXbjDGyGizZfDFyWgTaTDGijGVYgVUvdgBAH0ABJs='	0.04130509868264198	0.03086039237678051	0.05472157150506973	0.0097776465	0.00280549	0.010610975	0.42852277	0.6452627	0.44816118	0.05197609464327494	0.03441811849673589	0.06779163579146068	0.051082745
-1	-1	-1	-1	647.0	0.0	0.0	2.659999999999968	0.0	1.07000000000005	10.75	0.8799999999999955	0.009999999999990905	0.01999999999998181	0.009999999999990905	4.009999999999991	0.43000000000006366	1.1599999999999682	0.21000000000003638	0.16999999999995907	ICAM555_ROS488_VECad647_placa19__Plate_D_p00_0_B12f10d0.TIF	ICAM555_ROS488_VECad647_placa19__Plate_D_p00_0_B12f10d2.TIF	ICAM555_ROS488_VECad647_placa19__Plate_D_p00_0_B12f10d1.TIF	ICAM555_ROS488_VECad647_placa19__Plate_D_p00_0_B12f10d3.TIF	0	0	0	0	131	2964	1	1536	1536	1536	1536	131	b'eLtkZxrlG21KDJmunJOhUZrh6Fjh4IuR0WbL4IuT0SbSYIwVYyrFCqh6sQMAJ0QEew=='	0.034332942217588425	0.025249412283301353	0.04941608011722565	0.00613882	0.00280549	0.011444315	0.42852277	0.7154	0.44816118	0.0421229749917984	0.02930855005979538	0.0637294848759969	0.040471762
-1	-1	-1	-1	525.0	0.0	0.0	2.4999999999998863	0.0	1.1100000000000136	12.490000000000009	0.8999999999999773	0.009999999999990905	0.009999999999990905	0.009999999999990905	3.300000000000068	0.4399999999999409	1.1299999999999955	0.18000000000006366	0.13999999999998636	ICAM555_ROS488_VECad647_placa19__Plate_D_p00_0_B12f11d0.TIF	ICAM555_ROS488_VECad647_placa19__Plate_D_p00_0_B12f11d2.TIF	ICAM555_ROS488_VECad647_placa19__Plate_D_p00_0_B12f11d1.TIF	ICAM555_ROS488_VECad647_placa19__Plate_D_p00_0_B12f11d3.TIF	0	0	0	0	132	2964	1	1536	1536	1536	1536	132	b'eLtkZxrlG21KDJmunJOhUZqh4WhTYtDFyGizZfDFyWgTaTDGijGVYgVUvdgBADH8BH8='	0.04047176241874695	0.02805490233004093	0.05555490404367447	0.00697216	0.00280549	0.01227764	0.42852277	0.7154	0.44816118	0.048943519592285156	0.03155915687481562	0.07102640966574351	0.04661059
-1	-1	-1	-1	951.0	0.0	0.0	2.490000000000009	0.0	1.0299999999999727	10.050000000000068	0.8799999999999955	0.01999999999998181	0.009999999999990905	0.009999999999990905	3.7200000000000273	0.40999999999996817	1.0600000000000591	0.19000000000005457	0.13999999999987267	ICAM555_ROS488_VECad647_placa19__Plate_D_p00_0_C02f00d0.TIF	ICAM555_ROS488_VECad647_placa19__Plate_D_p00_0_C02f00d2.TIF	ICAM555_ROS488_VECad647_placa19__Plate_D_p00_0_C02f00d1.TIF	ICAM555_ROS488_VECad647_placa19__Plate_D_p00_0_C02f00d3.TIF	0	0	0	0	133	2964	1	1536	1536	1536	1536	133	b'eLtkZxrlG21KDJmunPPoWOHgjJHRZsvgi5PRJtJgjBVjKsUKqHqxAwAcjAR3'	0.03516627475619316	0.025249412283301353	0.05024941265583038	0.008944314	0.00280549	0.011444315	0.42852277	0.7154	0.44816118	0.04500679671764374	0.027102661629517872	0.06484427054723103	0.04494392
-1	-1	-1	-1	1027.0	0.0	0.0	2.269999999999982	0.0	1.1299999999999955	11.660000000000082	0.8899999999999864	0.009999999999990905	0.009999999999990905	0.009999999999990905	3.4599999999999227	0.47000000000014097	1.169999999999959	0.1999999999999318	0.13999999999987267	ICAM555_ROS488_VECad647_placa19__Plate_D_p00_0_C02f01d0.TIF	ICAM555_ROS488_VECad647_placa19__Plate_D_p00_0_C02f01d2.TIF	ICAM555_ROS488_VECad647_placa19__Plate_D_p00_0_C02f01d1.TIF	ICAM555_ROS488_VECad647_placa19__Plate_D_p00_0_C02f01d3.TIF	0	0	0	0	134	2964	1	1536	1536	1536	1536	134	b'eLtkZxrlG21KDJmunDMoHxiONiUGXYyMNlsGX5yMNpEGY6wYUylWQNWLHQAnRAR7'	0.0359996072947979	0.025249412283301353	0.05555490404367447	0.00697216	0.00280549	0.010610983	0.42852277	0.7154	0.44816118	0.04638639589150747	0.026606594522794087	0.06982554495334625	0.045777254
-1	-1	-1	-1	531.0	0.0	0.0	2.32000000000005	0.0	1.0499999999999545	8.629999999999995	0.9399999999999409	0.009999999999990905	0.009999999999990905	0.009999999999990905	3.0200000000000955	0.4500000000000455	1.169999999999959	0.2099999999999227	0.14999999999997726	ICAM555_ROS488_VECad647_placa19__Plate_D_p00_0_C02f02d0.TIF	ICAM555_ROS488_VECad647_placa19__Plate_D_p00_0_C02f02d2.TIF	ICAM555_ROS488_VECad647_placa19__Plate_D_p00_0_C02f02d1.TIF	ICAM555_ROS488_VECad647_placa19__Plate_D_p00_0_C02f02d3.TIF	0	0	0	0	135	2964	1	1536	1536	1536	1536	135	b'eLtkZxrlG21KDJmunDMoHxiNNiUGXYyMNlsGX5yMNpEGY6wYUylWQNWLHQAx/AR/'	0.03349960595369339	0.025249412283301353	0.0449439212679863	0.011444312	0.00280549	0.014249809	0.42852277	0.7154	0.44816118	0.045085241397221885	0.028983791669209797	0.0620127816994985	0.0413051
-1	-1	-1	-1	476.0	0.0	0.0	2.6200000000000045	0.0	1.0299999999999727	7.360000000000014	0.8500000000000227	0.01999999999998181	0.009999999999990905	0.009999999999990905	2.480000000000018	0.4600000000000364	1.1200000000000045	0.1999999999999318	0.14000000000010004	ICAM555_ROS488_VECad647_placa19__Plate_D_p00_0_C02f03d0.TIF	ICAM555_ROS488_VECad647_placa19__Plate_D_p00_0_C02f03d2.TIF	ICAM555_ROS488_VECad647_placa19__Plate_D_p00_0_C02f03d1.TIF	ICAM555_ROS488_VECad647_placa19__Plate_D_p00_0_C02f03d3.TIF	0	0	0	0	136	2964	1	1536	1536	1536	1536	136	b'eLtkZxrlG21KDJmunDMkH4w2JQZbjIw2WwZfnIw2kQZjrBhTKVZA1YsdADy0BIM='	0.03349960595369339	0.02805490233004093	0.043277256190776825	0.011444315	0.00280549	0.011444315	0.42852277	0.69856703	0.44816118	0.04659518599510193	0.02943479021390279	0.05799326797326406	0.04494392
-1	-1	-1	-1	561.0	0.0	0.0	2.269999999999982	0.0	1.0500000000000682	8.309999999999945	0.8999999999999773	0.009999999999990905	0.009999999999990905	0.009999999999990905	3.1499999999998636	0.4500000000000455	1.1100000000000136	0.20000000000004547	0.13999999999998636	ICAM555_ROS488_VECad647_placa19__Plate_D_p00_0_C02f04d0.TIF	ICAM555_ROS488_VECad647_placa19__Plate_D_p00_0_C02f04d2.TIF	ICAM555_ROS488_VECad647_placa19__Plate_D_p00_0_C02f04d1.TIF	ICAM555_ROS488_VECad647_placa19__Plate_D_p00_0_C02f04d3.TIF	0	0	0	0	137	2964	1	1536	1536	1536	1536	137	b'eLtkZxrlG21KDJmunDMoH5iMNiUGXYyMNlsGX5yMNpEGY6wYUylWQNWLHQBHbASH'	0.034332942217588425	0.02805490233004093	0.04411058872938156	0.011444315	0.0028054882	0.012277648	0.42852277	0.7154	0.44816118	0.04716887573401133	0.030992637077967327	0.05898415048917135	0.04494392
-1	-1	-1	-1	658.0	0.0	0.0	2.8199999999999363	0.0	1.009999999999991	9.850000000000023	0.8400000000000318	0.009999999999990905	0.009999999999990905	0.009999999999990905	3.4300000000000637	0.43000000000006366	1.1299999999998818	0.19000000000005457	0.12999999999999545	ICAM555_ROS488_VECad647_placa19__Plate_D_p00_0_C02f05d0.TIF	ICAM555_ROS488_VECad647_placa19__Plate_D_p00_0_C02f05d2.TIF	ICAM555_ROS488_VECad647_placa19__Plate_D_p00_0_C02f05d1.TIF	ICAM555_ROS488_VECad647_placa19__Plate_D_p00_0_C02f05d3.TIF	0	0	0	0	138	2964	1	1536	1536	1536	1536	138	b'eLtkZxrlG21KDJmunDMoH5iONiUGXYyMNlsGX5yMNpEGY6wYUylWQNWLHQBSJASL'	0.03349960595369339	0.025249412283301353	0.04411058872938156	0.00697216	0.00280549	0.010610983	0.42852277	0.7154	0.44816118	0.040906486411889396	0.028411959608395893	0.0576665997505188	0.03963843
-1	-1	-1	-1	652.0	0.0	0.0	2.5699999999999363	0.0	1.1000000000000227	14.590000000000032	0.8399999999999181	0.009999999999990905	0.009999999999990905	0.010000000000104592	3.6399999999999864	0.4199999999999591	1.1100000000000136	0.20000000000004547	0.13999999999998636	ICAM555_ROS488_VECad647_placa19__Plate_D_p00_0_C02f06d0.TIF	ICAM555_ROS488_VECad647_placa19__Plate_D_p00_0_C02f06d2.TIF	ICAM555_ROS488_VECad647_placa19__Plate_D_p00_0_C02f06d1.TIF	ICAM555_ROS488_VECad647_placa19__Plate_D_p00_0_C02f06d3.TIF	0	0	0	0	139	2964	1	1536	1536	1536	1536	139	b'eLtkZxrlG21KDJmunPNoU2Jwxshos2XwxcloE2kwxooxlWIFVL3YAQBc3ASP'	0.034332942217588425	0.025249412283301353	0.0449439212679863	0.0078054927	0.00280549	0.011444308	0.42852277	0.7154	0.44816118	0.04410282770792643	0.028140070537726086	0.06041864554087321	0.0413051
-1	-1	-1	-1	973.0	0.0	0.0	2.6900000000000546	0.0	1.0499999999999545	15.75	0.8799999999999955	0.009999999999990905	0.009999999999990905	0.01999999999998181	3.8899999999999864	0.4500000000000455	1.1199999999998909	0.17999999999994998	0.15000000000009095	ICAM555_ROS488_VECad647_placa19__Plate_D_p00_0_C02f07d0.TIF	ICAM555_ROS488_VECad647_placa19__Plate_D_p00_0_C02f07d2.TIF	ICAM555_ROS488_VECad647_placa19__Plate_D_p00_0_C02f07d1.TIF	ICAM555_ROS488_VECad647_placa19__Plate_D_p00_0_C02f07d3.TIF	0	0	0	0	140	2964	1	1536	1536	1536	1536	140	b'eLtkZxrlG21KDJmunDMoH5iPNiUGXYyMNlsGX5yMNpEGY6wYUylWQNWLHQBnlAST'	0.0359996072947979	0.025249412283301353	0.05555490404367447	0.00697216	0.00280549	0.010610975	0.42852277	0.7154	0.44816118	0.04705501596132914	0.026743705073992412	0.06990610559781392	0.045777254
-1	-1	-1	-1	956.0	0.0	0.0	2.900000000000091	0.0	1.0	13.720000000000027	0.8099999999999454	0.009999999999990905	0.009999999999990905	0.009999999999990905	4.059999999999945	0.42999999999995	1.0900000000001455	0.1999999999999318	0.14999999999997726	ICAM555_ROS488_VECad647_placa19__Plate_D_p00_0_C02f08d0.TIF	ICAM555_ROS488_VECad647_placa19__Plate_D_p00_0_C02f08d2.TIF	ICAM555_ROS488_VECad647_placa19__Plate_D_p00_0_C02f08d1.TIF	ICAM555_ROS488_VECad647_placa19__Plate_D_p00_0_C02f08d3.TIF	0	0	0	0	141	2964	1	1536	1536	1536	1536	141	b'eLtkZxrlG21KDJmunDMoH1iMNiUGXYyMNlsGX5yMNpEGY6wYUylWQNWLHQByTASX'	0.03516627475619316	0.025249412283301353	0.04941608011722565	0.008944314	0.00280549	0.00977765	0.42852277	0.7154	0.44816118	0.04489525159200033	0.02895224591096242	0.06106576323509216	0.04494392
-1	-1	-1	-1	691.0	0.0	0.0	2.189999999999941	0.0	1.07000000000005	12.899999999999977	0.8600000000000136	0.009999999999990905	0.009999999999990905	0.009999999999990905	3.3600000000000136	0.44000000000005457	1.099999999999909	0.18999999999994088	0.13999999999987267	ICAM555_ROS488_VECad647_placa19__Plate_D_p00_0_C02f09d0.TIF	ICAM555_ROS488_VECad647_placa19__Plate_D_p00_0_C02f09d2.TIF	ICAM555_ROS488_VECad647_placa19__Plate_D_p00_0_C02f09d1.TIF	ICAM555_ROS488_VECad647_placa19__Plate_D_p00_0_C02f09d3.TIF	0	0	0	0	142	2964	1	1536	1536	1536	1536	142	b'eLtkZxrlG21KDJmunDMoH4x25QZfjIw2WwZfnIw2kQZjrBhTKVZA1YsdAH0EBJs='	0.03349960595369339	0.025249412283301353	0.043277256190776825	0.00697216	0.00280549	0.010610983	0.42852277	0.7154	0.44816118	0.041219075520833336	0.02896785984436671	0.055887699127197266	0.03963843
-1	-1	-1	-1	841.0	0.0	0.0	2.4199999999998454	0.0	1.0199999999999818	9.68999999999994	0.8600000000000136	0.01999999999998181	0.009999999999990905	0.01999999999998181	3.480000000000018	0.44000000000005457	1.0899999999999181	0.19000000000005457	0.13999999999998636	ICAM555_ROS488_VECad647_placa19__Plate_D_p00_0_C02f10d0.TIF	ICAM555_ROS488_VECad647_placa19__Plate_D_p00_0_C02f10d2.TIF	ICAM555_ROS488_VECad647_placa19__Plate_D_p00_0_C02f10d1.TIF	ICAM555_ROS488_VECad647_placa19__Plate_D_p00_0_C02f10d3.TIF	0	0	0	0	143	2964	1	1536	1536	1536	1536	143	b'eLtkZxrlG21KDJmunDMwHxiOjhUOvhgZbbYMvjgZbSINxlgxplKsgKoXOwAnSAR7'	0.034332942217588425	0.02805490233004093	0.04941608011722565	0.0061388277	0.00280549	0.00977765	0.42852277	0.7154	0.44816118	0.04143669207890829	0.029198800524075825	0.05931252737840017	0.040471762
-1	-1	-1	-1	628.0	0.0	0.0	2.2100000000000364	0.0	1.1000000000000227	8.919999999999959	0.9500000000001592	0.009999999999990905	0.009999999999990905	0.009999999999990905	3.5499999999999545	0.4500000000000455	1.099999999999909	0.1999999999999318	0.13999999999998636	ICAM555_ROS488_VECad647_placa19__Plate_D_p00_0_C02f11d0.TIF	ICAM555_ROS488_VECad647_placa19__Plate_D_p00_0_C02f11d2.TIF	ICAM555_ROS488_VECad647_placa19__Plate_D_p00_0_C02f11d1.TIF	ICAM555_ROS488_VECad647_placa19__Plate_D_p00_0_C02f11d3.TIF	0	0	0	0	144	2964	1	1536	1536	1536	1536	144	b'eLtkZxrlG21KDJmunDMwHxgajjYlBl2MjDZbBl+cjDaRBmOsGFMpVkDVix0AMgAEfw=='	0.034332942217588425	0.025249412283301353	0.0449439212679863	0.0069721565	0.00280549	0.011444315	0.42852277	0.7154	0.44816118	0.043671424190203346	0.028527523080507915	0.05993130306402842	0.040471762
-1	-1	-1	-1	1076.0	0.0	0.0	2.7700000000000955	0.0	1.0299999999999727	13.299999999999955	0.7900000000000773	0.009999999999990905	0.009999999999990905	0.009999999999990905	3.9600000000000364	0.43000000000006366	1.1499999999999773	0.21000000000003638	0.14999999999997726	ICAM555_ROS488_VECad647_placa19__Plate_D_p00_0_C03f00d0.TIF	ICAM555_ROS488_VECad647_placa19__Plate_D_p00_0_C03f00d2.TIF	ICAM555_ROS488_VECad647_placa19__Plate_D_p00_0_C03f00d1.TIF	ICAM555_ROS488_VECad647_placa19__Plate_D_p00_0_C03f00d3.TIF	0	0	0	0	145	2964	1	1536	1536	1536	1536	145	b'eLtkZxrlG21KDJmunDOoKzc6Vjj4YmS02TL44mS0iTQYY8WYSrECql7sACdQBHs='	0.0359996072947979	0.025249412283301353	0.053888238966464996	0.010610979	0.00280549	0.011444308	0.42852277	0.7125945	0.44816118	0.04871863623460134	0.02809448540210724	0.06831330060958862	0.04661059
-1	-1	-1	-1	1102.0	0.0	0.0	2.7200000000000273	0.0	1.0899999999999181	13.340000000000032	0.8900000000001	0.009999999999990905	0.009999999999990905	0.009999999999990905	3.4799999999999045	0.4500000000000455	1.1399999999999864	0.20000000000004547	0.14999999999997726	ICAM555_ROS488_VECad647_placa19__Plate_D_p00_0_C03f01d0.TIF	ICAM555_ROS488_VECad647_placa19__Plate_D_p00_0_C03f01d2.TIF	ICAM555_ROS488_VECad647_placa19__Plate_D_p00_0_C03f01d1.TIF	ICAM555_ROS488_VECad647_placa19__Plate_D_p00_0_C03f01d3.TIF	0	0	0	0	146	2964	1	1536	1536	1536	1536	146	b'eLtkZxrlG21KDJmunDOoK2c42pQYdDEy2mwZfHEy2kQajLFiTKVYAVUvdgAyCAR/'	0.0359996072947979	0.025249412283301353	0.05555490404367447	0.008944314	0.00280549	0.012277648	0.42852277	0.7154	0.44816118	0.04610111812750498	0.028188395003477733	0.07390525937080383	0.04494392
-1	-1	-1	-1	575.0	0.0	0.0	2.2000000000000455	0.0	1.0699999999999363	13.460000000000036	0.8299999999999272	0.0	0.009999999999990905	0.009999999999990905	3.119999999999891	0.44000000000005457	1.0599999999999454	0.19000000000016826	0.14999999999997726	ICAM555_ROS488_VECad647_placa19__Plate_D_p00_0_C03f02d0.TIF	ICAM555_ROS488_VECad647_placa19__Plate_D_p00_0_C03f02d2.TIF	ICAM555_ROS488_VECad647_placa19__Plate_D_p00_0_C03f02d1.TIF	ICAM555_ROS488_VECad647_placa19__Plate_D_p00_0_C03f02d3.TIF	0	0	0	0	147	2964	1	1536	1536	1536	1536	147	b'eLtkZxrlG21KDJmunDOoK2c02pQYdDEy2mwZfHEy2kQajLFiTKVYAVUvdgA8wASD'	0.03516627475619316	0.025249412283301353	0.05472157150506973	0.010610979	0.00280549	0.015916467	0.42852277	0.7154	0.44816118	0.04759750763575236	0.028821962575117748	0.07330046594142914	0.04494392
-1	-1	-1	-1	576.0	0.0	0.0	2.480000000000018	0.0	0.9700000000000273	12.129999999999995	0.8300000000000409	0.01999999999998181	0.009999999999990905	0.009999999999990905	3.3899999999999864	0.4399999999999409	1.1200000000000045	0.17999999999994998	0.14000000000010004	ICAM555_ROS488_VECad647_placa19__Plate_D_p00_0_C03f03d0.TIF	ICAM555_ROS488_VECad647_placa19__Plate_D_p00_0_C03f03d2.TIF	ICAM555_ROS488_VECad647_placa19__Plate_D_p00_0_C03f03d1.TIF	ICAM555_ROS488_VECad647_placa19__Plate_D_p00_0_C03f03d3.TIF	0	0	0	0	148	2964	1	1536	1536	1536	1536	148	b'eLtkZxrlG21KDJmunDOoK2c82pQYdDEy2mwZfHEy2kQajLFiTKVYAVUvdgBHeASH'	0.034332942217588425	0.02805490233004093	0.0449439212679863	0.010610979	0.00280549	0.015083142	0.42852277	0.7154	0.44816118	0.046175792813301086	0.029247991740703583	0.06366307040055592	0.04494392
-1	-1	-1	-1	541.0	0.0	0.0	2.3599999999999	0.0	1.1100000000000136	7.75	0.9800000000000182	0.009999999999990905	0.009999999999990905	0.01999999999998181	3.6100000000000136	0.4600000000000364	1.0899999999999181	0.18999999999994088	0.14999999999997726	ICAM555_ROS488_VECad647_placa19__Plate_D_p00_0_C03f04d0.TIF	ICAM555_ROS488_VECad647_placa19__Plate_D_p00_0_C03f04d2.TIF	ICAM555_ROS488_VECad647_placa19__Plate_D_p00_0_C03f04d1.TIF	ICAM555_ROS488_VECad647_placa19__Plate_D_p00_0_C03f04d3.TIF	0	0	0	0	149	2964	1	1536	1536	1536	1536	149	b'eLtkZxrlG21KDJmunDOoK2cy2pQYdDEy2mwZfHEy2kQajLFiTKVYAVUvdgBSMASL'	0.03516627475619316	0.02805490233004093	0.04858274757862091	0.010610983	0.0028054882	0.010610983	0.42852277	0.7154	0.44816118	0.049122159679730736	0.0313226580619812	0.061279078324635826	0.045777254
-1	-1	-1	-1	758.0	0.0	0.0	2.4200000000000728	0.0	1.1200000000000045	13.839999999999918	0.8999999999999773	0.010000000000104592	0.009999999999990905	0.01999999999998181	3.6200000000000045	0.4399999999999409	1.0500000000000682	0.1999999999999318	0.13999999999998636	ICAM555_ROS488_VECad647_placa19__Plate_D_p00_0_C03f05d0.TIF	ICAM555_ROS488_VECad647_placa19__Plate_D_p00_0_C03f05d2.TIF	ICAM555_ROS488_VECad647_placa19__Plate_D_p00_0_C03f05d1.TIF	ICAM555_ROS488_VECad647_placa19__Plate_D_p00_0_C03f05d3.TIF	0	0	0	0	150	2964	1	1536	1536	1536	1536	150	b'eLtkZxrlG21KDJmunDOoK2c62pQYdDEy2mwZfHEy2kQajLFiTKVYAVUvdgBc6ASP'	0.0359996072947979	0.02805490233004093	0.05472157150506973	0.010610979	0.00280549	0.010610983	0.42852277	0.7154	0.44816118	0.04839059213797251	0.02899639556805293	0.06675891081492107	0.045777254
-1	-1	-1	-1	734.0	0.0	0.0	2.689999999999941	0.0	1.1299999999998818	12.980000000000132	0.8999999999999773	0.01999999999998181	0.009999999999990905	0.009999999999990905	3.810000000000059	0.4599999999999227	1.1599999999999682	0.19000000000005457	0.13999999999987267	ICAM555_ROS488_VECad647_placa19__Plate_D_p00_0_C03f06d0.TIF	ICAM555_ROS488_VECad647_placa19__Plate_D_p00_0_C03f06d2.TIF	ICAM555_ROS488_VECad647_placa19__Plate_D_p00_0_C03f06d1.TIF	ICAM555_ROS488_VECad647_placa19__Plate_D_p00_0_C03f06d3.TIF	0	0	0	0	151	2964	1	1536	1536	1536	1536	151	b'eLtkZxrlG21KDJmunDOoKzfalBh8MTLabBl8cTLaRBqMsWJMpVgBVS92AGegBJM='	0.03963842988014221	0.02805490233004093	0.04941608011722565	0.0097776465	0.0028054882	0.010610983	0.42852277	0.7154	0.44816118	0.04833629230658213	0.030437849462032318	0.062398761510849	0.04661059
-1	-1	-1	-1	1049.0	0.0	0.0	2.259999999999991	0.0	1.0499999999999545	12.840000000000032	0.8800000000001091	0.009999999999990905	0.009999999999990905	0.01999999999998181	3.730000000000018	0.4199999999999591	1.07000000000005	0.18999999999994088	0.14999999999997726	ICAM555_ROS488_VECad647_placa19__Plate_D_p00_0_C03f07d0.TIF	ICAM555_ROS488_VECad647_placa19__Plate_D_p00_0_C03f07d2.TIF	ICAM555_ROS488_VECad647_placa19__Plate_D_p00_0_C03f07d1.TIF	ICAM555_ROS488_VECad647_placa19__Plate_D_p00_0_C03f07d3.TIF	0	0	0	0	152	2964	1	1536	1536	1536	1536	152	b'eLtkZxrlG21KDJmunDOoK2c+2pQYdDEy2mwZfHEy2kQajLFiTKVYAVUvdgByWASX'	0.0359996072947979	0.025249412283301353	0.05024941265583038	0.0097776465	0.00280549	0.011444315	0.42852277	0.7154	0.44816118	0.047095934549967446	0.027710705995559692	0.0657820204893748	0.045777254
-1	-1	-1	-1	1069.0	0.0	0.0	2.4500000000000455	0.0	1.0499999999999545	15.049999999999955	0.8700000000000045	0.010000000000104592	0.009999999999990905	0.01999999999998181	4.060000000000059	0.4799999999999045	1.1499999999999773	0.19000000000005457	0.15999999999996817	ICAM555_ROS488_VECad647_placa19__Plate_D_p00_0_C03f08d0.TIF	ICAM555_ROS488_VECad647_placa19__Plate_D_p00_0_C03f08d2.TIF	ICAM555_ROS488_VECad647_placa19__Plate_D_p00_0_C03f08d1.TIF	ICAM555_ROS488_VECad647_placa19__Plate_D_p00_0_C03f08d3.TIF	0	0	0	0	153	2964	1	1536	1536	1536	1536	153	b'eLtkZxrlG21KDJmunDOoK2cx2pQYdDEy2mwZfHEy2kQajLFiTKVYAVUvdgB9EASb'	0.0359996072947979	0.025249412283301353	0.053888238966464996	0.0097776465	0.00280549	0.011444315	0.42852277	0.7154	0.44816118	0.04770117004712423	0.028877370059490204	0.06821605563163757	0.045777254
-1	-1	-1	-1	748.0	0.0	0.0	2.169999999999959	0.0	1.0800000000001546	11.789999999999964	0.92999999999995	0.009999999999990905	0.020000000000095497	0.01999999999998181	3.759999999999991	0.4699999999999136	1.0900000000000318	0.19000000000005457	0.13999999999998636	ICAM555_ROS488_VECad647_placa19__Plate_D_p00_0_C03f09d0.TIF	ICAM555_ROS488_VECad647_placa19__Plate_D_p00_0_C03f09d2.TIF	ICAM555_ROS488_VECad647_placa19__Plate_D_p00_0_C03f09d1.TIF	ICAM555_ROS488_VECad647_placa19__Plate_D_p00_0_C03f09d3.TIF	0	0	0	0	154	2964	1	1536	1536	1536	1536	154	b'eLtkZxrlG21KDJmunPNoV25wxshos2XwxcloE2kwxooxlWIFVL3YAQCHyASf'	0.0359996072947979	0.02805490233004093	0.05919373035430908	0.0078054927	0.00280549	0.014249802	0.42852277	0.7154	0.44816118	0.04559337596098582	0.029796257615089417	0.07603869338830312	0.04494392
-1	-1	-1	-1	787.0	0.0	0.0	2.5399999999999636	0.0	1.1100000000000136	10.450000000000045	0.8300000000000409	0.009999999999990905	0.009999999999990905	0.009999999999990905	3.6100000000000136	0.4399999999999409	1.1000000000001364	0.1999999999999318	0.14999999999997726	ICAM555_ROS488_VECad647_placa19__Plate_D_p00_0_C03f10d0.TIF	ICAM555_ROS488_VECad647_placa19__Plate_D_p00_0_C03f10d2.TIF	ICAM555_ROS488_VECad647_placa19__Plate_D_p00_0_C03f10d1.TIF	ICAM555_ROS488_VECad647_placa19__Plate_D_p00_0_C03f10d3.TIF	0	0	0	0	155	2964	1	1536	1536	1536	1536	155	b'eLtkZxrlG21KDJmunDOwK2c4OlY4+GJktNky+OJktIk0GGPFmEqxAqpe7AAyDAR/'	0.03349960595369339	0.025249412283301353	0.05472157150506973	0.006138824	0.00280549	0.011444308	0.42852277	0.7154	0.44816118	0.039740187426408134	0.02820950746536255	0.06812012195587158	0.03963843
-1	-1	-1	-1	552.0	0.0	0.0	2.3500000000000227	0.0	1.07000000000005	10.42999999999995	0.8500000000000227	0.009999999999990905	0.009999999999990905	0.01999999999998181	3.07000000000005	0.4399999999999409	1.1200000000000045	0.17000000000007276	0.15999999999996817	ICAM555_ROS488_VECad647_placa19__Plate_D_p00_0_C03f11d0.TIF	ICAM555_ROS488_VECad647_placa19__Plate_D_p00_0_C03f11d2.TIF	ICAM555_ROS488_VECad647_placa19__Plate_D_p00_0_C03f11d1.TIF	ICAM555_ROS488_VECad647_placa19__Plate_D_p00_0_C03f11d3.TIF	0	0	0	0	156	2964	1	1536	1536	1536	1536	156	b'eLtkZxrlG21KDJmunDOwK2doONqUGHQxMtpsGXxxMtpEGoyxYkylWAFVL3YAPMQEgw=='	0.034332942217588425	0.02805490233004093	0.05024941265583038	0.00977765	0.00280549	0.014249802	0.42852277	0.69856703	0.44816118	0.0447546641031901	0.030168185631434124	0.0677671084801356	0.040471762
-1	-1	-1	-1	842.0	0.0	0.0	2.3299999999999272	0.0	1.07000000000005	12.559999999999945	0.9199999999999591	0.01999999999998181	0.009999999999990905	0.009999999999990905	4.010000000000105	0.4600000000000364	1.1100000000000136	0.18999999999994088	0.12999999999999545	ICAM555_ROS488_VECad647_placa19__Plate_D_p00_0_C04f00d0.TIF	ICAM555_ROS488_VECad647_placa19__Plate_D_p00_0_C04f00d2.TIF	ICAM555_ROS488_VECad647_placa19__Plate_D_p00_0_C04f00d1.TIF	ICAM555_ROS488_VECad647_placa19__Plate_D_p00_0_C04f00d3.TIF	0	0	0	0	157	2964	1	1536	1536	1536	1536	157	b'eLtkZxrlG21KDJmunLOByehY4WCMkdFmy+CLk9Em0mCMFWMqxQqoerEDADIUBH8='	0.03516627475619316	0.025249412283301353	0.05024941265583038	0.008944314	0.00280549	0.010610983	0.42852277	0.7154	0.44816118	0.04535795251528422	0.026929887632528942	0.06395939489205678	0.04494392
-1	-1	-1	-1	1235.0	0.0	0.0	2.470000000000141	0.0	1.0299999999999727	11.11999999999989	0.8899999999999864	0.009999999999990905	0.01999999999998181	0.009999999999990905	3.6100000000000136	0.44000000000005457	1.1200000000000045	0.18999999999994088	0.13999999999998636	ICAM555_ROS488_VECad647_placa19__Plate_D_p00_0_C04f01d0.TIF	ICAM555_ROS488_VECad647_placa19__Plate_D_p00_0_C04f01d2.TIF	ICAM555_ROS488_VECad647_placa19__Plate_D_p00_0_C04f01d1.TIF	ICAM555_ROS488_VECad647_placa19__Plate_D_p00_0_C04f01d3.TIF	0	0	0	0	158	2964	1	1536	1536	1536	1536	158	b'eLtkZxrlG21KDJmunLOBSZqB4WhTYtDFyGizZfDFyWgTaTDGijGVYgVUvdgBADzMBIM='	0.03963842988014221	0.025249412283301353	0.06449921429157257	0.00697216	0.00280549	0.014249802	0.42852277	0.7154	0.44816118	0.04876957337061564	0.02836416910092036	0.08315449456373851	0.04661059
-1	-1	-1	-1	587.0	0.0	0.0	2.3799999999999955	0.0	1.1100000000001273	10.200000000000045	0.92999999999995	0.009999999999990905	0.009999999999990905	0.01999999999998181	3.490000000000009	0.4500000000000455	1.1499999999999773	0.1999999999999318	0.14000000000010004	ICAM555_ROS488_VECad647_placa19__Plate_D_p00_0_C04f02d0.TIF	ICAM555_ROS488_VECad647_placa19__Plate_D_p00_0_C04f02d2.TIF	ICAM555_ROS488_VECad647_placa19__Plate_D_p00_0_C04f02d1.TIF	ICAM555_ROS488_VECad647_placa19__Plate_D_p00_0_C04f02d3.TIF	0	0	0	0	159	2964	1	1536	1536	1536	1536	159	b'eLtkZxrlG21KDJmunLOBSZqB0WhTYtDFyGizZfDFyWgTaTDGijGVYgVUvdgBAEeEBIc='	0.03349960595369339	0.025249412283301353	0.043277256190776825	0.011444315	0.00280549	0.012277648	0.42852277	0.7125945	0.44816118	0.046648124853769936	0.028247411052385967	0.05950910349686941	0.04494392
-1	-1	-1	-1	558.0	0.0	0.0	2.6900000000000546	0.0	1.1000000000001364	6.439999999999827	0.8400000000001455	0.01999999999998181	0.009999999999990905	0.009999999999990905	3.1400000000001	0.4499999999998181	1.1200000000000045	0.19000000000005457	0.13999999999998636	ICAM555_ROS488_VECad647_placa19__Plate_D_p00_0_C04f03d0.TIF	ICAM555_ROS488_VECad647_placa19__Plate_D_p00_0_C04f03d2.TIF	ICAM555_ROS488_VECad647_placa19__Plate_D_p00_0_C04f03d1.TIF	ICAM555_ROS488_VECad647_placa19__Plate_D_p00_0_C04f03d3.TIF	0	0	0	0	160	2964	1	1536	1536	1536	1536	160	b'eLtkZxrlG21KDJmunLOBCSgfjDYlBluMjDZbBl+cjDaRBmOsGFMpVkDVix0AUjwEiw=='	0.029860787093639374	0.025249412283301353	0.03797176480293274	0.01144431	0.00280549	0.012277648	0.42852277	0.7154	0.44816118	0.045734718441963196	0.02733883758385976	0.05392234027385712	0.040471762
-1	-1	-1	-1	527.0	0.0	0.0	2.490000000000009	0.0	1.099999999999909	7.850000000000023	0.92999999999995	0.009999999999990905	0.020000000000095497	0.01999999999998181	3.089999999999918	0.43000000000006366	1.150000000000091	0.18999999999994088	0.15999999999996817	ICAM555_ROS488_VECad647_placa19__Plate_D_p00_0_C04f04d0.TIF	ICAM555_ROS488_VECad647_placa19__Plate_D_p00_0_C04f04d2.TIF	ICAM555_ROS488_VECad647_placa19__Plate_D_p00_0_C04f04d1.TIF	ICAM555_ROS488_VECad647_placa19__Plate_D_p00_0_C04f04d3.TIF	0	0	0	0	161	2964	1	1536	1536	1536	1536	161	b'eLtkZxrlG21KDJmunLOBSZqByWhTYtDFyGizZfDFyWgTaTDGijGVYgVUvdgBAFz0BI8='	0.03349960595369339	0.02805490233004093	0.03797176480293274	0.010610975	0.0028054882	0.010610979	0.42852277	0.7154	0.44816118	0.045861090222994484	0.03076103578011195	0.05248719950517019	0.040471762
-1	-1	-1	-1	744.0	0.0	0.0	2.339999999999918	0.0	1.1299999999998818	10.38000000000011	0.8700000000000045	0.009999999999990905	0.009999999999990905	0.009999999999990905	4.089999999999918	0.4600000000000364	1.1499999999999773	0.19000000000016826	0.14999999999997726	ICAM555_ROS488_VECad647_placa19__Plate_D_p00_0_C04f05d0.TIF	ICAM555_ROS488_VECad647_placa19__Plate_D_p00_0_C04f05d2.TIF	ICAM555_ROS488_VECad647_placa19__Plate_D_p00_0_C04f05d1.TIF	ICAM555_ROS488_VECad647_placa19__Plate_D_p00_0_C04f05d3.TIF	0	0	0	0	162	2964	1	1536	1536	1536	1536	162	b'eLtkZxrlG21KDJmunLOBSZqB6WhTYtDFyGizZfDFyWgTaTDGijGVYgVUvdgBAGesBJM='	0.034332942217588425	0.025249412283301353	0.0449439212679863	0.0061388277	0.00280549	0.010610983	0.42852277	0.7154	0.44816118	0.04144188016653061	0.028132754067579906	0.05853680272897085	0.040471762
-1	-1	-1	-1	712.0	0.0	0.0	2.3799999999999955	0.0	1.0599999999999454	10.350000000000023	1.0299999999999727	0.01999999999998181	0.009999999999990905	0.009999999999990905	3.9699999999999136	0.4600000000000364	1.1100000000000136	0.19000000000005457	0.14999999999997726	ICAM555_ROS488_VECad647_placa19__Plate_D_p00_0_C04f06d0.TIF	ICAM555_ROS488_VECad647_placa19__Plate_D_p00_0_C04f06d2.TIF	ICAM555_ROS488_VECad647_placa19__Plate_D_p00_0_C04f06d1.TIF	ICAM555_ROS488_VECad647_placa19__Plate_D_p00_0_C04f06d3.TIF	0	0	0	0	163	2964	1	1536	1536	1536	1536	163	b'eLtkZxrlG21KDJmunLOByWhTYjDGyGizZfDFyWgTaTDGijGVYgVUvdgBAHJkBJc='	0.034332942217588425	0.02805490233004093	0.043277256190776825	0.0061388277	0.00280549	0.010610983	0.42852277	0.7125945	0.44816118	0.04153386503458023	0.029291294515132904	0.05654884874820709	0.040471762
-1	-1	-1	-1	873.0	0.0	0.0	2.449999999999932	0.0	1.1100000000000136	12.849999999999909	0.9100000000000819	0.009999999999990905	0.009999999999990905	0.009999999999990905	4.110000000000014	0.44000000000005457	1.0900000000000318	0.18999999999994088	0.13999999999998636	ICAM555_ROS488_VECad647_placa19__Plate_D_p00_0_C04f07d0.TIF	ICAM555_ROS488_VECad647_placa19__Plate_D_p00_0_C04f07d2.TIF	ICAM555_ROS488_VECad647_placa19__Plate_D_p00_0_C04f07d1.TIF	ICAM555_ROS488_VECad647_placa19__Plate_D_p00_0_C04f07d3.TIF	0	0	0	0	164	2964	1	1536	1536	1536	1536	164	b'eLtkZxrlG21KDJmunLOBSZqB+WhTYtDFyGizZfDFyWgTaTDGijGVYgVUvdgBAH0cBJs='	0.0359996072947979	0.025249412283301353	0.04941608011722565	0.008944314	0.00280549	0.010610975	0.42852277	0.7154	0.44816118	0.045974468191464744	0.02787637213865916	0.06096656620502472	0.04494392
-1	-1	-1	-1	956.0	0.0	0.0	2.660000000000082	0.0	1.0599999999999454	10.739999999999895	0.8800000000001091	0.009999999999990905	0.009999999999990905	0.009999999999990905	4.210000000000036	0.4399999999999409	1.0500000000000682	0.19000000000005457	0.15999999999996817	ICAM555_ROS488_VECad647_placa19__Plate_D_p00_0_C04f08d0.TIF	ICAM555_ROS488_VECad647_placa19__Plate_D_p00_0_C04f08d2.TIF	ICAM555_ROS488_VECad647_placa19__Plate_D_p00_0_C04f08d1.TIF	ICAM555_ROS488_VECad647_placa19__Plate_D_p00_0_C04f08d3.TIF	0	0	0	0	165	2964	1	1536	1536	1536	1536	165	b'eLtkZxrlG21KDJmunLOBSZqBxWhTYtDFyGizZfDFyWgTaTDGijGVYgVUvdgBAIfUBJ8='	0.04047176241874695	0.025249412283301353	0.07063803821802139	0.008944314	0.00280549	0.010610983	0.42852277	0.7154	0.44816118	0.049387301007906594	0.028136350214481354	0.0844709078470866	0.050249413
-1	-1	-1	-1	684.0	0.0	0.0	2.5300000000000864	0.0	1.0900000000000318	10.639999999999986	0.9399999999999409	0.020000000000095497	0.009999999999990905	0.009999999999990905	3.7100000000000364	0.4599999999999227	1.169999999999959	0.19000000000005457	0.15999999999996817	ICAM555_ROS488_VECad647_placa19__Plate_D_p00_0_C04f09d0.TIF	ICAM555_ROS488_VECad647_placa19__Plate_D_p00_0_C04f09d2.TIF	ICAM555_ROS488_VECad647_placa19__Plate_D_p00_0_C04f09d1.TIF	ICAM555_ROS488_VECad647_placa19__Plate_D_p00_0_C04f09d3.TIF	0	0	0	0	166	2964	1	1536	1536	1536	1536	166	b'eLtkZxrlG21KDJmunLOByWhXbjDGyGizZfDFyWgTaTDGijGVYgVUvdgBAJKMBKM='	0.034332942217588425	0.025249412283301353	0.04858274757862091	0.0061388277	0.00280549	0.010610975	0.42852277	0.7154	0.44816118	0.042396734158198036	0.027299401660760243	0.0603555291891098	0.040471762
-1	-1	-1	-1	1161.0	0.0	0.0	2.240000000000009	0.0	1.080000000000041	10.170000000000073	0.9399999999998272	0.009999999999990905	0.009999999999990905	0.009999999999990905	3.8600000000001273	0.43000000000006366	1.0900000000000318	0.18999999999994088	0.14999999999997726	ICAM555_ROS488_VECad647_placa19__Plate_D_p00_0_C04f10d0.TIF	ICAM555_ROS488_VECad647_placa19__Plate_D_p00_0_C04f10d2.TIF	ICAM555_ROS488_VECad647_placa19__Plate_D_p00_0_C04f10d1.TIF	ICAM555_ROS488_VECad647_placa19__Plate_D_p00_0_C04f10d3.TIF	0	0	0	0	167	2964	1	1536	1536	1536	1536	167	b'eLtkZxrlG21KDJmunLOBSZrh6Fjh4IuR0WbL4IuT0SbSYIwVYyrFCqh6sQMAPNAEgw=='	0.034332942217588425	0.025249412283301353	0.053888238966464996	0.00613882	0.00280549	0.010610983	0.42852277	0.7154	0.44816118	0.04168723523616791	0.029128024975458782	0.06866090993086497	0.040471762
-1	-1	-1	-1	592.0	0.0	0.0	2.32000000000005	0.0	0.9900000000000091	8.599999999999909	0.8599999999999	0.01999999999998181	0.009999999999990905	0.009999999999990905	3.3299999999999272	0.4600000000000364	1.1599999999999682	0.1999999999999318	0.16000000000008185	ICAM555_ROS488_VECad647_placa19__Plate_D_p00_0_C04f11d0.TIF	ICAM555_ROS488_VECad647_placa19__Plate_D_p00_0_C04f11d2.TIF	ICAM555_ROS488_VECad647_placa19__Plate_D_p00_0_C04f11d1.TIF	ICAM555_ROS488_VECad647_placa19__Plate_D_p00_0_C04f11d3.TIF	0	0	0	0	168	2964	1	1536	1536	1536	1536	168	b'eLtkZxrlG21KDJmunLOBSZqh4WhTYtDFyGizZfDFyWgTaTDGijGVYgVUvdgBAEeIBIc='	0.034332942217588425	0.02805490233004093	0.04941608011722565	0.0069721565	0.00280549	0.011444315	0.42852277	0.7154	0.44816118	0.045148695508639015	0.030229503909746807	0.06616040070851643	0.040471762
-1	-1	-1	-1	1076.0	0.0	0.0	2.259999999999991	0.0	1.0399999999999636	10.549999999999955	0.9200000000000728	0.009999999999990905	0.009999999999990905	0.01999999999998181	3.7100000000000364	0.4499999999999318	1.1299999999999955	0.20000000000004547	0.15999999999996817	ICAM555_ROS488_VECad647_placa19__Plate_D_p00_0_C05f00d0.TIF	ICAM555_ROS488_VECad647_placa19__Plate_D_p00_0_C05f00d2.TIF	ICAM555_ROS488_VECad647_placa19__Plate_D_p00_0_C05f00d1.TIF	ICAM555_ROS488_VECad647_placa19__Plate_D_p00_0_C05f00d3.TIF	0	0	0	0	169	2964	1	1536	1536	1536	1536	169	b'eLtkZxrlG21KDJmunLOB6ehY4WCMkdFmy+CLk9Em0mCMFWMqxQqoerEDADzYBIM='	0.0359996072947979	0.025249412283301353	0.05472157150506973	0.0078054927	0.00280549	0.01227764	0.42852277	0.7154	0.44816118	0.04584319889545441	0.02886784076690674	0.07238678634166718	0.04494392
-1	-1	-1	-1	932.0	0.0	0.0	2.810000000000059	0.0	1.080000000000041	8.719999999999914	0.8100000000000591	0.009999999999990905	0.009999999999990905	0.010000000000104592	2.849999999999909	0.42999999999995	1.1299999999998818	0.18000000000017735	0.14999999999986358	ICAM555_ROS488_VECad647_placa19__Plate_D_p00_0_C05f01d0.TIF	ICAM555_ROS488_VECad647_placa19__Plate_D_p00_0_C05f01d2.TIF	ICAM555_ROS488_VECad647_placa19__Plate_D_p00_0_C05f01d1.TIF	ICAM555_ROS488_VECad647_placa19__Plate_D_p00_0_C05f01d3.TIF	0	0	0	0	170	2964	1	1536	1536	1536	1536	170	b'eLtkZxrlG21KDJmunLOBaZqB4WhTYtDFyGizZfDFyWgTaTDGijGVYgVUvdgBAEeQBIc='	0.04130509868264198	0.025249412283301353	0.06449921429157257	0.0097776465	0.00280549	0.015916467	0.42852277	0.7154	0.44816118	0.053134252627690635	0.030205028752485912	0.08820022145907085	0.051082745
-1	-1	-1	-1	584.0	0.0	0.0	2.400000000000091	0.0	1.0899999999999181	8.919999999999959	0.900000000000091	0.01999999999998181	0.009999999999990905	0.01999999999998181	3.2000000000000455	0.4499999999999318	1.1700000000000728	0.1999999999999318	0.17000000000007276	ICAM555_ROS488_VECad647_placa19__Plate_D_p00_0_C05f02d0.TIF	ICAM555_ROS488_VECad647_placa19__Plate_D_p00_0_C05f02d2.TIF	ICAM555_ROS488_VECad647_placa19__Plate_D_p00_0_C05f02d1.TIF	ICAM555_ROS488_VECad647_placa19__Plate_D_p00_0_C05f02d3.TIF	0	0	0	0	171	2964	1	1536	1536	1536	1536	171	b'eLtkZxrlG21KDJmunLOBaZqB0WhTYtDFyGizZfDFyWgTaTDGijGVYgVUvdgBAFJIBIs='	0.034332942217588425	0.025249412283301353	0.0449439212679863	0.011444315	0.00280549	0.011444315	0.42852277	0.7154	0.44816118	0.04722998042901357	0.02689307431379954	0.06152710815270742	0.04494392
-1	-1	-1	-1	592.0	0.0	0.0	2.2799999999999727	0.0	1.1100000000000136	6.970000000000027	0.8899999999999864	0.01999999999998181	0.010000000000104592	0.009999999999990905	3.2499999999998863	0.44000000000005457	1.0799999999999272	0.18000000000006366	0.15000000000009095	ICAM555_ROS488_VECad647_placa19__Plate_D_p00_0_C05f03d0.TIF	ICAM555_ROS488_VECad647_placa19__Plate_D_p00_0_C05f03d2.TIF	ICAM555_ROS488_VECad647_placa19__Plate_D_p00_0_C05f03d1.TIF	ICAM555_ROS488_VECad647_placa19__Plate_D_p00_0_C05f03d3.TIF	0	0	0	0	172	2964	1	1536	1536	1536	1536	172	b'eLtkZxrlG21KDJmunLOBKSgfjDYlBluMjDZbBl+cjDaRBmOsGFMpVkDVix0AXQAEjw=='	0.03349960595369339	0.025249412283301353	0.038805097341537476	0.011444312	0.00280549	0.010610983	0.42852277	0.6873451	0.44816118	0.04524266223112742	0.028089451293150585	0.05290145675341288	0.0413051
-1	-1	-1	-1	520.0	0.0	0.0	2.6499999999999773	0.0	1.0299999999999727	8.329999999999927	0.8799999999999955	0.009999999999990905	0.01999999999998181	0.009999999999990905	3.080000000000041	0.4599999999999227	1.1400000000001	0.1999999999999318	0.15000000000009095	ICAM555_ROS488_VECad647_placa19__Plate_D_p00_0_C05f04d0.TIF	ICAM555_ROS488_VECad647_placa19__Plate_D_p00_0_C05f04d2.TIF	ICAM555_ROS488_VECad647_placa19__Plate_D_p00_0_C05f04d1.TIF	ICAM555_ROS488_VECad647_placa19__Plate_D_p00_0_C05f04d3.TIF	0	0	0	0	173	2964	1	1536	1536	1536	1536	173	b'eLtkZxrlG21KDJmunLOBaZqByWhTYtDFyGizZfDFyWgTaTDGijGVYgVUvdgBAGe4BJM='	0.034332942217588425	0.02805490233004093	0.038805097341537476	0.0078054927	0.00280549	0.010610983	0.42852277	0.7154	0.44816118	0.045780956745147705	0.02992178499698639	0.05207022031148275	0.0413051
-1	-1	-1	-1	756.0	0.0	0.0	2.659999999999968	0.0	1.07000000000005	14.540000000000077	0.8999999999999773	0.01999999999998181	0.01999999999998181	0.01999999999998181	4.170000000000073	0.4099999999998545	1.040000000000191	0.16999999999995907	0.13999999999998636	ICAM555_ROS488_VECad647_placa19__Plate_D_p00_0_C05f05d0.TIF	ICAM555_ROS488_VECad647_placa19__Plate_D_p00_0_C05f05d2.TIF	ICAM555_ROS488_VECad647_placa19__Plate_D_p00_0_C05f05d1.TIF	ICAM555_ROS488_VECad647_placa19__Plate_D_p00_0_C05f05d3.TIF	0	0	0	0	174	2964	1	1536	1536	1536	1536	174	b'eLtkZxrlG21KDJmunLOBaZqB6WhTYtDFyGizZfDFyWgTaTDGijGVYgVUvdgBAHJwBJc='	0.03349960595369339	0.025249412283301353	0.0449439212679863	0.006138824	0.00280549	0.010610975	0.42852277	0.7154	0.44816118	0.03934393326441447	0.028785131871700287	0.056916043162345886	0.03963843
-1	-1	-1	-1	714.0	0.0	0.009999999999990905	2.3099999999999454	0.0	1.0900000000001455	12.889999999999873	0.9400000000000546	0.009999999999990905	0.009999999999990905	0.009999999999990905	3.8700000000001182	0.4399999999999409	1.1000000000000227	0.1999999999999318	0.14999999999997726	ICAM555_ROS488_VECad647_placa19__Plate_D_p00_0_C05f06d0.TIF	ICAM555_ROS488_VECad647_placa19__Plate_D_p00_0_C05f06d2.TIF	ICAM555_ROS488_VECad647_placa19__Plate_D_p00_0_C05f06d1.TIF	ICAM555_ROS488_VECad647_placa19__Plate_D_p00_0_C05f06d3.TIF	0	0	0	0	175	2964	1	1536	1536	1536	1536	175	b'eLtkZxrlG21KDJmunLOB6WhTYjDGyGizZfDFyWgTaTDGijGVYgVUvdgBAH0oBJs='	0.034332942217588425	0.02805490233004093	0.04411058872938156	0.0069721565	0.00280549	0.010610975	0.42852277	0.7154	0.44816118	0.04267479479312897	0.030050312479337055	0.05784118175506592	0.0413051
-1	-1	-1	-1	861.0	0.0	0.0	2.419999999999959	0.0	1.0399999999999636	15.129999999999995	0.8900000000001	0.01999999999998181	0.01999999999998181	0.01999999999998181	4.289999999999964	0.4800000000000182	1.1600000000000819	0.19000000000005457	0.13999999999998636	ICAM555_ROS488_VECad647_placa19__Plate_D_p00_0_C05f07d0.TIF	ICAM555_ROS488_VECad647_placa19__Plate_D_p00_0_C05f07d2.TIF	ICAM555_ROS488_VECad647_placa19__Plate_D_p00_0_C05f07d1.TIF	ICAM555_ROS488_VECad647_placa19__Plate_D_p00_0_C05f07d3.TIF	0	0	0	0	176	2964	1	1536	1536	1536	1536	176	b'eLtkZxrlG21KDJmunLOBaZqB+WhTYtDFyGizZfDFyWgTaTDGijGVYgVUvdgBAIfgBJ8='	0.03516627475619316	0.025249412283301353	0.04941608011722565	0.0078054927	0.00280549	0.00977765	0.42852277	0.7154	0.44816118	0.044134870171546936	0.02833274006843567	0.059348851442337036	0.04494392
-1	-1	-1	-1	859.0	0.0	0.0	2.2999999999999545	0.0	1.009999999999991	12.200000000000045	0.9600000000000364	0.009999999999990905	0.009999999999990905	0.009999999999990905	4.1200000000000045	0.4500000000000455	1.1399999999999864	0.20000000000004547	0.15999999999996817	ICAM555_ROS488_VECad647_placa19__Plate_D_p00_0_C05f08d0.TIF	ICAM555_ROS488_VECad647_placa19__Plate_D_p00_0_C05f08d2.TIF	ICAM555_ROS488_VECad647_placa19__Plate_D_p00_0_C05f08d1.TIF	ICAM555_ROS488_VECad647_placa19__Plate_D_p00_0_C05f08d3.TIF	0	0	0	0	177	2964	1	1536	1536	1536	1536	177	b'eLtkZxrlG21KDJmunLOBaZqBxWhTYtDFyGizZfDFyWgTaTDGijGVYgVUvdgBAJKYBKM='	0.0359996072947979	0.025249412283301353	0.04858274757862091	0.0097776465	0.00280549	0.009777643	0.42852277	0.7154	0.44816118	0.04633127152919769	0.028314068913459778	0.058366616566975914	0.045777254
-1	-1	-1	-1	723.0	0.0	0.0	2.449999999999932	0.0	1.0199999999999818	10.720000000000027	0.8600000000000136	0.009999999999990905	0.009999999999990905	0.009999999999990905	3.3900000000001	0.4799999999999045	1.1399999999999864	0.20000000000004547	0.13999999999998636	ICAM555_ROS488_VECad647_placa19__Plate_D_p00_0_C05f09d0.TIF	ICAM555_ROS488_VECad647_placa19__Plate_D_p00_0_C05f09d2.TIF	ICAM555_ROS488_VECad647_placa19__Plate_D_p00_0_C05f09d1.TIF	ICAM555_ROS488_VECad647_placa19__Plate_D_p00_0_C05f09d3.TIF	0	0	0	0	178	2964	1	1536	1536	1536	1536	178	b'eLtkZxrlG21KDJmunLOB6WhXbjDGyGizZfDFyWgTaTDGijGVYgVUvdgBAJ1QBKc='	0.03516627475619316	0.025249412283301353	0.0449439212679863	0.010610979	0.00280549	0.010610983	0.42852277	0.7154	0.44816118	0.047456259528795876	0.02907007435957591	0.05910081168015798	0.045777254
-1	-1	-1	-1	1052.0	0.0	0.0	2.2199999999999136	0.0	1.1200000000001182	8.730000000000018	0.849999999999909	0.009999999999990905	0.009999999999990905	0.009999999999990905	3.7500000000001137	0.44000000000005457	1.1200000000000045	0.21000000000003638	0.12999999999999545	ICAM555_ROS488_VECad647_placa19__Plate_D_p00_0_C05f10d0.TIF	ICAM555_ROS488_VECad647_placa19__Plate_D_p00_0_C05f10d2.TIF	ICAM555_ROS488_VECad647_placa19__Plate_D_p00_0_C05f10d1.TIF	ICAM555_ROS488_VECad647_placa19__Plate_D_p00_0_C05f10d3.TIF	0	0	0	0	179	2964	1	1536	1536	1536	1536	179	b'eLtkZxrlG21KDJmunLOBaZrh6Fjh4IuR0WbL4IuT0SbSYIwVYyrFCqh6sQMAR5QEhw=='	0.0359996072947979	0.025249412283301353	0.053888238966464996	0.0097776465	0.00280549	0.009777643	0.42852277	0.7154	0.44816118	0.04751528799533844	0.02915185938278834	0.06622989972432454	0.045777254
-1	-1	-1	-1	601.0	0.0	0.0	2.650000000000091	0.0	1.0500000000000682	8.239999999999895	0.8300000000000409	0.009999999999990905	0.010000000000104592	0.009999999999990905	3.3599999999999	0.4500000000000455	1.0799999999999272	0.19000000000005457	0.13999999999998636	ICAM555_ROS488_VECad647_placa19__Plate_D_p00_0_C05f11d0.TIF	ICAM555_ROS488_VECad647_placa19__Plate_D_p00_0_C05f11d2.TIF	ICAM555_ROS488_VECad647_placa19__Plate_D_p00_0_C05f11d1.TIF	ICAM555_ROS488_VECad647_placa19__Plate_D_p00_0_C05f11d3.TIF	0	0	0	0	180	2964	1	1536	1536	1536	1536	180	b'eLtkZxrlG21KDJmunLOBaZqh4WhTYtDFyGizZfDFyWgTaTDGijGVYgVUvdgBAFJMBIs='	0.034332942217588425	0.025249412283301353	0.04858274757862091	0.0078054927	0.00280549	0.010610983	0.42852277	0.7154	0.44816118	0.04585964481035868	0.02861730506022771	0.06123361984888712	0.0413051
-1	-1	-1	-1	1027.0	0.0	0.0	2.3700000000001182	0.0	1.0799999999999272	10.979999999999905	0.9100000000000819	0.009999999999990905	0.009999999999990905	0.009999999999990905	3.82000000000005	0.4500000000000455	1.1499999999998636	0.20000000000015916	0.15999999999996817	ICAM555_ROS488_VECad647_placa19__Plate_D_p00_0_C06f00d0.TIF	ICAM555_ROS488_VECad647_placa19__Plate_D_p00_0_C06f00d2.TIF	ICAM555_ROS488_VECad647_placa19__Plate_D_p00_0_C06f00d1.TIF	ICAM555_ROS488_VECad647_placa19__Plate_D_p00_0_C06f00d3.TIF	0	0	0	0	181	2964	1	1536	1536	1536	1536	181	b'eLtkZxrlG21KDJmunLOB2ehY4WCMkdFmy+CLk9Em0mCMFWMqxQqoerEDAEecBIc='	0.03963842988014221	0.025249412283301353	0.06002706289291382	0.00697216	0.00280549	0.011444308	0.42852277	0.7069835	0.44816118	0.047499453028043113	0.02726313720146815	0.07613810896873474	0.045777254
-1	-1	-1	-1	764.0	0.0	0.0	2.3799999999999955	0.0	1.1499999999999773	7.6299999999999955	0.9400000000000546	0.009999999999990905	0.01999999999998181	0.009999999999990905	2.410000000000082	0.4500000000000455	1.1200000000000045	0.17999999999994998	0.13999999999998636	ICAM555_ROS488_VECad647_placa19__Plate_D_p00_0_C06f01d0.TIF	ICAM555_ROS488_VECad647_placa19__Plate_D_p00_0_C06f01d2.TIF	ICAM555_ROS488_VECad647_placa19__Plate_D_p00_0_C06f01d1.TIF	ICAM555_ROS488_VECad647_placa19__Plate_D_p00_0_C06f01d3.TIF	0	0	0	0	182	2964	1	1536	1536	1536	1536	182	b'eLtkZxrlG21KDJmunLOBWZqB4WhTYtDFyGizZfDFyWgTaTDGijGVYgVUvdgBAFJUBIs='	0.04130509868264198	0.025249412283301353	0.08041568100452423	0.008944314	0.00280549	0.022055298	0.42852277	0.7069835	0.44816118	0.0512541780869166	0.02925809472799301	0.10934111475944519	0.050249413
-1	-1	-1	-1	554.0	0.0	0.0	2.509999999999991	0.0	1.0600000000000591	10.649999999999977	0.8700000000000045	0.009999999999990905	0.009999999999990905	0.009999999999990905	3.5799999999999272	0.4700000000000273	1.1700000000000728	0.20000000000004547	0.13999999999998636	ICAM555_ROS488_VECad647_placa19__Plate_D_p00_0_C06f02d0.TIF	ICAM555_ROS488_VECad647_placa19__Plate_D_p00_0_C06f02d2.TIF	ICAM555_ROS488_VECad647_placa19__Plate_D_p00_0_C06f02d1.TIF	ICAM555_ROS488_VECad647_placa19__Plate_D_p00_0_C06f02d3.TIF	0	0	0	0	183	2964	1	1536	1536	1536	1536	183	b'eLtkZxrlG21KDJmunLOBWZqB0WhTYtDFyGizZfDFyWgTaTDGijGVYgVUvdgBAF0MBI8='	0.034332942217588425	0.025249412283301353	0.04858274757862091	0.010610979	0.00280549	0.012277648	0.42852277	0.69576156	0.44816118	0.046245271960894264	0.028119146823883057	0.06375073889891307	0.04494392
-1	-1	-1	-1	575.0	0.0	0.0	2.259999999999991	0.0	1.1000000000000227	12.650000000000091	0.8899999999999864	0.009999999999990905	0.009999999999990905	0.009999999999990905	3.759999999999991	0.4700000000000273	1.0699999999999363	0.18999999999994088	0.14000000000010004	ICAM555_ROS488_VECad647_placa19__Plate_D_p00_0_C06f03d0.TIF	ICAM555_ROS488_VECad647_placa19__Plate_D_p00_0_C06f03d2.TIF	ICAM555_ROS488_VECad647_placa19__Plate_D_p00_0_C06f03d1.TIF	ICAM555_ROS488_VECad647_placa19__Plate_D_p00_0_C06f03d3.TIF	0	0	0	0	184	2964	1	1536	1536	1536	1536	184	b'eLtkZxrlG21KDJmunLOBGSgfjDYlBluMjDZbBl+cjDaRBmOsGFMpVkDVix0AZ8QEkw=='	0.034332942217588425	0.025249412283301353	0.04858274757862091	0.011444312	0.00280549	0.015083134	0.42852277	0.7154	0.44816118	0.04737016558647156	0.028247890373071034	0.06597331662972768	0.045777254
-1	-1	-1	-1	464.0	0.0	0.0	2.6100000000000136	0.0	1.0299999999999727	9.940000000000055	0.8600000000000136	0.009999999999990905	0.009999999999990905	0.01999999999998181	3.2399999999998954	0.4600000000000364	1.1400000000001	0.1999999999999318	0.13999999999998636	ICAM555_ROS488_VECad647_placa19__Plate_D_p00_0_C06f04d0.TIF	ICAM555_ROS488_VECad647_placa19__Plate_D_p00_0_C06f04d2.TIF	ICAM555_ROS488_VECad647_placa19__Plate_D_p00_0_C06f04d1.TIF	ICAM555_ROS488_VECad647_placa19__Plate_D_p00_0_C06f04d3.TIF	0	0	0	0	185	2964	1	1536	1536	1536	1536	185	b'eLtkZxrlG21KDJmunLOBWZqByWhTYtDFyGizZfDFyWgTaTDGijGVYgVUvdgBAHJ8BJc='	0.034332942217588425	0.02805490233004093	0.043277256190776825	0.011444315	0.00280549	0.014249802	0.42852277	0.6929561	0.44816118	0.047388593355814614	0.029659512142340343	0.061005160212516785	0.04494392
-1	-1	-1	-1	768.0	0.0	0.0	2.369999999999891	0.0	1.0699999999999363	11.790000000000077	0.849999999999909	0.009999999999990905	0.010000000000104592	0.0	3.779999999999859	0.4500000000000455	1.1399999999999864	0.18999999999994088	0.13999999999987267	ICAM555_ROS488_VECad647_placa19__Plate_D_p00_0_C06f05d0.TIF	ICAM555_ROS488_VECad647_placa19__Plate_D_p00_0_C06f05d2.TIF	ICAM555_ROS488_VECad647_placa19__Plate_D_p00_0_C06f05d1.TIF	ICAM555_ROS488_VECad647_placa19__Plate_D_p00_0_C06f05d3.TIF	0	0	0	0	186	2964	1	1536	1536	1536	1536	186	b'eLtkZxrlG21KDJmunLOBWZqB6WhTYtDFyGizZfDFyWgTaTDGijGVYgVUvdgBAH00BJs='	0.0359996072947979	0.025249412283301353	0.05024941265583038	0.0078054927	0.00280549	0.010610983	0.42852277	0.6929561	0.44816118	0.04491788148880005	0.028140303989251454	0.06402694185574849	0.04494392
-1	-1	-1	-1	775.0	0.0	0.0	2.419999999999959	0.0	1.0800000000001546	10.279999999999973	0.9900000000000091	0.009999999999990905	0.009999999999990905	0.009999999999990905	4.009999999999991	0.4800000000000182	1.17999999999995	0.20000000000015916	0.16999999999995907	ICAM555_ROS488_VECad647_placa19__Plate_D_p00_0_C06f06d0.TIF	ICAM555_ROS488_VECad647_placa19__Plate_D_p00_0_C06f06d2.TIF	ICAM555_ROS488_VECad647_placa19__Plate_D_p00_0_C06f06d1.TIF	ICAM555_ROS488_VECad647_placa19__Plate_D_p00_0_C06f06d3.TIF	0	0	0	0	187	2964	1	1536	1536	1536	1536	187	b'eLtkZxrlG21KDJmunLOB2WhTYjDGyGizZfDFyWgTaTDGijGVYgVUvdgBAIfsBJ8='	0.0359996072947979	0.025249412283301353	0.05472157150506973	0.00697216	0.00280549	0.010610975	0.42852277	0.53304315	0.44816118	0.04515137275060018	0.028853426376978557	0.06720475852489471	0.04494392
-1	-1	-1	-1	966.0	0.0	0.0	2.25	0.0	1.0699999999999363	11.030000000000086	0.7999999999999545	0.009999999999990905	0.009999999999990905	0.009999999999990905	4.1400000000001	0.4499999999999318	1.1299999999999955	0.19000000000005457	0.14999999999997726	ICAM555_ROS488_VECad647_placa19__Plate_D_p00_0_C06f07d0.TIF	ICAM555_ROS488_VECad647_placa19__Plate_D_p00_0_C06f07d2.TIF	ICAM555_ROS488_VECad647_placa19__Plate_D_p00_0_C06f07d1.TIF	ICAM555_ROS488_VECad647_placa19__Plate_D_p00_0_C06f07d3.TIF	0	0	0	0	188	2964	1	1536	1536	1536	1536	188	b'eLtkZxrlG21KDJmunLOBWZqB+WhTYtDFyGizZfDFyWgTaTDGijGVYgVUvdgBAJKkBKM='	0.03963842988014221	0.025249412283301353	0.06002706289291382	0.0061388277	0.00280549	0.011444308	0.42852277	0.5134047	0.44816118	0.04718701044718424	0.02802184720834096	0.07393194735050201	0.045777254
-1	-1	-1	-1	994.0	0.0	0.0	2.369999999999891	0.0	1.1099999999999	11.660000000000082	0.9399999999999409	0.009999999999990905	0.020000000000095497	0.009999999999990905	3.8799999999999955	0.4399999999999409	1.0700000000001637	0.18999999999994088	0.13999999999998636	ICAM555_ROS488_VECad647_placa19__Plate_D_p00_0_C06f08d0.TIF	ICAM555_ROS488_VECad647_placa19__Plate_D_p00_0_C06f08d2.TIF	ICAM555_ROS488_VECad647_placa19__Plate_D_p00_0_C06f08d1.TIF	ICAM555_ROS488_VECad647_placa19__Plate_D_p00_0_C06f08d3.TIF	0	0	0	0	189	2964	1	1536	1536	1536	1536	189	b'eLtkZxrlG21KDJmunLOBWZqBxWhTYtDFyGizZfDFyWgTaTDGijGVYgVUvdgBAJ1cBKc='	0.03963842988014221	0.025249412283301353	0.06002706289291382	0.0061388277	0.00280549	0.011444308	0.42852277	0.6929561	0.44816118	0.04754414657751719	0.028546114762624104	0.07440584897994995	0.045777254
-1	-1	-1	-1	766.0	0.0	0.0	2.7100000000000364	0.009999999999990905	1.080000000000041	10.599999999999909	0.8899999999999864	0.009999999999990905	0.009999999999990905	0.009999999999990905	3.480000000000018	0.4700000000000273	1.0900000000000318	0.18999999999994088	0.15000000000009095	ICAM555_ROS488_VECad647_placa19__Plate_D_p00_0_C06f09d0.TIF	ICAM555_ROS488_VECad647_placa19__Plate_D_p00_0_C06f09d2.TIF	ICAM555_ROS488_VECad647_placa19__Plate_D_p00_0_C06f09d1.TIF	ICAM555_ROS488_VECad647_placa19__Plate_D_p00_0_C06f09d3.TIF	0	0	0	0	190	2964	1	1536	1536	1536	1536	190	b'eLtkZxrlG21KDJmunLOB2WhXbjDGyGizZfDFyWgTaTDGijGVYgVUvdgBAKgUBKs='	0.03516627475619316	0.025249412283301353	0.06002706289291382	0.00613882	0.00280549	0.011444308	0.42852277	0.7154	0.44816118	0.04283187290032705	0.02932334194580714	0.07449406882127126	0.040471762
-1	-1	-1	-1	886.0	0.0	0.0	2.230000000000018	0.0	1.0399999999999636	12.289999999999964	0.8900000000001	0.01999999999998181	0.009999999999990905	0.009999999999990905	3.4700000000000273	0.4199999999999591	1.1100000000001273	0.2099999999999227	0.13999999999998636	ICAM555_ROS488_VECad647_placa19__Plate_D_p00_0_C06f10d0.TIF	ICAM555_ROS488_VECad647_placa19__Plate_D_p00_0_C06f10d2.TIF	ICAM555_ROS488_VECad647_placa19__Plate_D_p00_0_C06f10d1.TIF	ICAM555_ROS488_VECad647_placa19__Plate_D_p00_0_C06f10d3.TIF	0	0	0	0	191	2964	1	1536	1536	1536	1536	191	b'eLtkZxrlG21KDJmunLOBWZrh6Fjh4IuR0WbL4IuT0SbSYIwVYyrFCqh6sQMAUlgEiw=='	0.03516627475619316	0.025249412283301353	0.06533254683017731	0.006138824	0.00280549	0.010610983	0.42852277	0.7154	0.44816118	0.042775546511014305	0.026296173532803852	0.07819151381651561	0.0413051
-1	-1	-1	-1	528.0	0.0	0.0	2.4500000000000455	0.0	1.07000000000005	10.719999999999914	0.8700000000000045	0.009999999999990905	0.0	0.009999999999990905	3.5400000000000773	0.4199999999999591	1.1400000000001	0.1999999999999318	0.14999999999997726	ICAM555_ROS488_VECad647_placa19__Plate_D_p00_0_C06f11d0.TIF	ICAM555_ROS488_VECad647_placa19__Plate_D_p00_0_C06f11d2.TIF	ICAM555_ROS488_VECad647_placa19__Plate_D_p00_0_C06f11d1.TIF	ICAM555_ROS488_VECad647_placa19__Plate_D_p00_0_C06f11d3.TIF	0	0	0	0	192	2964	1	1536	1536	1536	1536	192	b'eLtkZxrlG21KDJmunLOBWZqh4WhTYtDFyGizZfDFyWgTaTDGijGVYgVUvdgBAF0QBI8='	0.0359996072947979	0.025249412283301353	0.04941608011722565	0.010610979	0.00280549	0.014249802	0.42852277	0.7154	0.44816118	0.04812352856000265	0.028748142222563427	0.06733327607313792	0.045777254
-1	-1	-1	-1	969.0	0.0	0.0	2.449999999999932	0.0	1.0600000000001728	10.099999999999909	0.8799999999999955	0.01999999999998181	0.010000000000104592	0.01999999999998181	3.769999999999868	0.44000000000005457	1.1100000000000136	0.19000000000005457	0.13999999999998636	ICAM555_ROS488_VECad647_placa19__Plate_D_p00_0_C07f00d0.TIF	ICAM555_ROS488_VECad647_placa19__Plate_D_p00_0_C07f00d2.TIF	ICAM555_ROS488_VECad647_placa19__Plate_D_p00_0_C07f00d1.TIF	ICAM555_ROS488_VECad647_placa19__Plate_D_p00_0_C07f00d3.TIF	0	0	0	0	193	2964	1	1536	1536	1536	1536	193	b'eLtkZxrlG21KDJmunLOB+ehY4WCMkdFmy+CLk9Em0mCMFWMqxQqoerEDAFJgBIs='	0.0359996072947979	0.025249412283301353	0.05024941265583038	0.010610979	0.00280549	0.014249802	0.42852277	0.7154	0.44816118	0.04771728813648224	0.02661784738302231	0.0683136781056722	0.04661059
-1	-1	-1	-1	1132.0	0.0	0.0	2.3799999999999955	0.0	1.0300000000000864	9.739999999999895	0.8100000000000591	0.009999999999990905	0.009999999999990905	0.009999999999990905	3.660000000000082	0.42999999999995	1.1000000000001364	0.1999999999999318	0.13999999999998636	ICAM555_ROS488_VECad647_placa19__Plate_D_p00_0_C07f01d0.TIF	ICAM555_ROS488_VECad647_placa19__Plate_D_p00_0_C07f01d2.TIF	ICAM555_ROS488_VECad647_placa19__Plate_D_p00_0_C07f01d1.TIF	ICAM555_ROS488_VECad647_placa19__Plate_D_p00_0_C07f01d3.TIF	0	0	0	0	194	2964	1	1536	1536	1536	1536	194	b'eLtkZxrlG21KDJmunLOBeZqB4WhTYtDFyGizZfDFyWgTaTDGijGVYgVUvdgBAF0YBI8='	0.03963842988014221	0.025249412283301353	0.060860395431518555	0.0097776465	0.00280549	0.014249802	0.42852277	0.7154	0.44816118	0.048587207992871605	0.026750865081946056	0.07798188924789429	0.04661059
-1	-1	-1	-1	477.0	0.0	0.0	2.740000000000009	0.0	1.0599999999999454	9.029999999999973	0.7800000000000864	0.01999999999998181	0.010000000000104592	0.009999999999990905	3.119999999999891	0.4500000000000455	1.099999999999909	0.18000000000006366	0.15999999999996817	ICAM555_ROS488_VECad647_placa19__Plate_D_p00_0_C07f02d0.TIF	ICAM555_ROS488_VECad647_placa19__Plate_D_p00_0_C07f02d2.TIF	ICAM555_ROS488_VECad647_placa19__Plate_D_p00_0_C07f02d1.TIF	ICAM555_ROS488_VECad647_placa19__Plate_D_p00_0_C07f02d3.TIF	0	0	0	0	195	2964	1	1536	1536	1536	1536	195	b'eLtkZxrlG21KDJmunLOBeZqB0WhTYtDFyGizZfDFyWgTaTDGijGVYgVUvdgBAGfQBJM='	0.029860787093639374	0.025249412283301353	0.03963842988014221	0.010610983	0.00280549	0.010610983	0.42852277	0.7154	0.44816118	0.04391844073931376	0.027607056001822155	0.05438279112180074	0.040471762
-1	-1	-1	-1	473.0	0.0	0.0	2.2299999999999045	0.0	1.080000000000041	8.549999999999955	0.9200000000000728	0.009999999999990905	0.009999999999990905	0.009999999999990905	3.2999999999999545	0.44000000000005457	1.1100000000000136	0.18999999999994088	0.13999999999998636	ICAM555_ROS488_VECad647_placa19__Plate_D_p00_0_C07f03d0.TIF	ICAM555_ROS488_VECad647_placa19__Plate_D_p00_0_C07f03d2.TIF	ICAM555_ROS488_VECad647_placa19__Plate_D_p00_0_C07f03d1.TIF	ICAM555_ROS488_VECad647_placa19__Plate_D_p00_0_C07f03d3.TIF	0	0	0	0	196	2964	1	1536	1536	1536	1536	196	b'eLtkZxrlG21KDJmunLOBOSgfjDYlBluMjDZbBl+cjDaRBmOsGFMpVkDVix0AcogElw=='	0.029860787093639374	0.025249412283301353	0.03797176480293274	0.010610977	0.00280549	0.010610983	0.42852277	0.7154	0.44816118	0.04306809107462565	0.028116601208845775	0.05121555427710215	0.03963843
-1	-1	-1	-1	399.0	0.0	0.0	2.589999999999918	0.0	1.0799999999999272	8.090000000000032	0.8500000000000227	0.01999999999998181	0.01999999999998181	0.020000000000095497	2.9500000000000455	0.42999999999995	1.1200000000000045	0.17999999999994998	0.15000000000009095	ICAM555_ROS488_VECad647_placa19__Plate_D_p00_0_C07f04d0.TIF	ICAM555_ROS488_VECad647_placa19__Plate_D_p00_0_C07f04d2.TIF	ICAM555_ROS488_VECad647_placa19__Plate_D_p00_0_C07f04d1.TIF	ICAM555_ROS488_VECad647_placa19__Plate_D_p00_0_C07f04d3.TIF	0	0	0	0	197	2964	1	1536	1536	1536	1536	197	b'eLtkZxrlG21KDJmunLOBeZqByWhTYtDFyGizZfDFyWgTaTDGijGVYgVUvdgBAH1ABJs='	0.03349960595369339	0.02805490233004093	0.03797176480293274	0.010610975	0.00280549	0.010610979	0.42852277	0.6873451	0.44816118	0.04612445334593455	0.031100740035374958	0.05084036787350973	0.040471762
-1	-1	-1	-1	592.0	0.0	0.0	2.349999999999909	0.0	1.0400000000000773	9.279999999999973	0.9099999999999682	0.01999999999998181	0.009999999999990905	0.01999999999998181	3.8600000000001273	0.4700000000000273	1.0699999999999363	0.17999999999994998	0.14999999999997726	ICAM555_ROS488_VECad647_placa19__Plate_D_p00_0_C07f05d0.TIF	ICAM555_ROS488_VECad647_placa19__Plate_D_p00_0_C07f05d2.TIF	ICAM555_ROS488_VECad647_placa19__Plate_D_p00_0_C07f05d1.TIF	ICAM555_ROS488_VECad647_placa19__Plate_D_p00_0_C07f05d3.TIF	0	0	0	0	198	2964	1	1536	1536	1536	1536	198	b'eLtkZxrlG21KDJmunLOBeZqB6WhTYtDFyGizZfDFyWgTaTDGijGVYgVUvdgBAIf4BJ8='	0.03349960595369339	0.025249412283301353	0.03963842988014221	0.011444312	0.00280549	0.010610983	0.42852277	0.7154	0.44816118	0.04526849091053009	0.027176054815451305	0.05344377954800924	0.0413051
-1	-1	-1	-1	750.0	0.0	0.0	2.3999999999999773	0.0	1.1100000000001273	9.769999999999868	0.8600000000000136	0.009999999999990905	0.009999999999990905	0.010000000000104592	3.7299999999999045	0.43000000000006366	1.1399999999999864	0.20000000000004547	0.14999999999997726	ICAM555_ROS488_VECad647_placa19__Plate_D_p00_0_C07f06d0.TIF	ICAM555_ROS488_VECad647_placa19__Plate_D_p00_0_C07f06d2.TIF	ICAM555_ROS488_VECad647_placa19__Plate_D_p00_0_C07f06d1.TIF	ICAM555_ROS488_VECad647_placa19__Plate_D_p00_0_C07f06d3.TIF	0	0	0	0	199	2964	1	1536	1536	1536	1536	199	b'eLtkZxrlG21KDJmunLOB+WhTYjDGyGizZfDFyWgTaTDGijGVYgVUvdgBAJKwBKM='	0.03516627475619316	0.025249412283301353	0.04411058872938156	0.0097776465	0.00280549	0.010610975	0.42852277	0.7154	0.44816118	0.0464678555727005	0.027826962371667225	0.055930882692337036	0.045777254
-1	-1	-1	-1	956.0	0.0	0.0	2.550000000000068	0.0	1.3199999999999363	10.139999999999986	0.8700000000000045	0.009999999999990905	0.009999999999990905	0.010000000000104592	4.170000000000073	0.4599999999999227	1.1499999999999773	0.19000000000005457	0.14999999999997726	ICAM555_ROS488_VECad647_placa19__Plate_D_p00_0_C07f07d0.TIF	ICAM555_ROS488_VECad647_placa19__Plate_D_p00_0_C07f07d2.TIF	ICAM555_ROS488_VECad647_placa19__Plate_D_p00_0_C07f07d1.TIF	ICAM555_ROS488_VECad647_placa19__Plate_D_p00_0_C07f07d3.TIF	0	0	0	0	200	2964	1	1536	1536	1536	1536	200	b'eLtkZxrlG21KDJmunLOBeZqB+WhTYtDFyGizZfDFyWgTaTDGijGVYgVUvdgBAJ1oBKc='	0.03963842988014221	0.022443922236561775	0.04858274757862091	0.0097776465	0.00280549	0.010610983	0.42852277	0.7154	0.44816118	0.048076435923576355	0.02635317047437032	0.06194469829400381	0.04661059
-1	-1	-1	-1	1026.0	0.0	0.0	2.3500000000000227	0.0	1.1200000000000045	11.1099999999999	0.900000000000091	0.009999999999990905	0.009999999999990905	0.009999999999990905	4.100000000000023	0.4500000000000455	1.1299999999999955	0.1999999999999318	0.15000000000009095	ICAM555_ROS488_VECad647_placa19__Plate_D_p00_0_C07f08d0.TIF	ICAM555_ROS488_VECad647_placa19__Plate_D_p00_0_C07f08d2.TIF	ICAM555_ROS488_VECad647_placa19__Plate_D_p00_0_C07f08d1.TIF	ICAM555_ROS488_VECad647_placa19__Plate_D_p00_0_C07f08d3.TIF	0	0	0	0	201	2964	1	1536	1536	1536	1536	201	b'eLtkZxrlG21KDJmunLOBeZqBxWhTYtDFyGizZfDFyWgTaTDGijGVYgVUvdgBAKggBKs='	0.0359996072947979	0.022443922236561775	0.053888238966464996	0.0078054927	0.00280549	0.010610983	0.42852277	0.7154	0.44816118	0.045374587178230286	0.026536593834559124	0.06698821485042572	0.04494392
-1	-1	-1	-1	688.0	0.0	0.0	2.599999999999909	0.0	1.07000000000005	10.450000000000045	0.8899999999999864	0.009999999999990905	0.009999999999990905	0.009999999999990905	3.75	0.4499999999999318	1.1300000000001091	0.18999999999994088	0.14999999999997726	ICAM555_ROS488_VECad647_placa19__Plate_D_p00_0_C07f09d0.TIF	ICAM555_ROS488_VECad647_placa19__Plate_D_p00_0_C07f09d2.TIF	ICAM555_ROS488_VECad647_placa19__Plate_D_p00_0_C07f09d1.TIF	ICAM555_ROS488_VECad647_placa19__Plate_D_p00_0_C07f09d3.TIF	0	0	0	0	202	2964	1	1536	1536	1536	1536	202	b'eLtkZxrlG21KDJmunLOB+WhXbjDGyGizZfDFyWgTaTDGijGVYgVUvdgBALLYBK8='	0.034332942217588425	0.025249412283301353	0.04941608011722565	0.006138824	0.00280549	0.010610975	0.42852277	0.7154	0.44816118	0.04131539165973663	0.0292183260122935	0.062210852901140846	0.03963843
-1	-1	-1	-1	693.0	0.0	0.0	2.330000000000041	0.0	1.1100000000000136	10.120000000000005	0.8700000000000045	0.009999999999990905	0.009999999999990905	0.009999999999990905	3.550000000000068	0.4499999999999318	1.1100000000000136	0.19000000000005457	0.14999999999997726	ICAM555_ROS488_VECad647_placa19__Plate_D_p00_0_C07f10d0.TIF	ICAM555_ROS488_VECad647_placa19__Plate_D_p00_0_C07f10d2.TIF	ICAM555_ROS488_VECad647_placa19__Plate_D_p00_0_C07f10d1.TIF	ICAM555_ROS488_VECad647_placa19__Plate_D_p00_0_C07f10d3.TIF	0	0	0	0	203	2964	1	1536	1536	1536	1536	203	b'eLtkZxrlG21KDJmunLOBeZrh6Fjh4IuR0WbL4IuT0SbSYIwVYyrFCqh6sQMAXRwEjw=='	0.034332942217588425	0.025249412283301353	0.05555490404367447	0.0069721565	0.00280549	0.010610983	0.42852277	0.7154	0.44816118	0.042939712603886925	0.02859261880318324	0.07030244171619415	0.0413051
-1	-1	-1	-1	486.0	0.0	0.0	2.340000000000032	0.0	1.080000000000041	9.980000000000018	0.8999999999999773	0.009999999999990905	0.009999999999990905	0.009999999999990905	3.4200000000000728	0.42999999999995	1.1000000000000227	0.17999999999994998	0.14999999999997726	ICAM555_ROS488_VECad647_placa19__Plate_D_p00_0_C07f11d0.TIF	ICAM555_ROS488_VECad647_placa19__Plate_D_p00_0_C07f11d2.TIF	ICAM555_ROS488_VECad647_placa19__Plate_D_p00_0_C07f11d1.TIF	ICAM555_ROS488_VECad647_placa19__Plate_D_p00_0_C07f11d3.TIF	0	0	0	0	204	2964	1	1536	1536	1536	1536	204	b'eLtkZxrlG21KDJmunLOBeZqh4WhTYtDFyGizZfDFyWgTaTDGijGVYgVUvdgBAGfUBJM='	0.0359996072947979	0.02805490233004093	0.04941608011722565	0.010610979	0.00280549	0.011444315	0.42852277	0.7154	0.44816118	0.04891435305277506	0.030788404246171314	0.06322778761386871	0.045777254
-1	-1	-1	-1	788.0	0.0	0.0	2.6100000000001273	0.0	1.0399999999999636	10.049999999999955	0.8600000000000136	0.01999999999998181	0.009999999999990905	0.009999999999990905	3.8899999999999864	0.43000000000006366	1.1299999999999955	0.1999999999999318	0.15000000000009095	ICAM555_ROS488_VECad647_placa19__Plate_D_p00_0_C08f00d0.TIF	ICAM555_ROS488_VECad647_placa19__Plate_D_p00_0_C08f00d2.TIF	ICAM555_ROS488_VECad647_placa19__Plate_D_p00_0_C08f00d1.TIF	ICAM555_ROS488_VECad647_placa19__Plate_D_p00_0_C08f00d3.TIF	0	0	0	0	205	2964	1	1536	1536	1536	1536	205	b'eLtkZxrlG21KDJmunLOBxehY4WCMkdFmy+CLk9Em0mCMFWMqxQqoerEDAF0kBI8='	0.04047176241874695	0.025249412283301353	0.05555490404367447	0.00697216	0.00280549	0.010610975	0.42852277	0.7154	0.44816118	0.049277146657307945	0.02886054664850235	0.06826998293399811	0.04661059
-1	-1	-1	-1	1131.0	0.0	0.0	2.199999999999932	0.0	1.1299999999999955	9.920000000000073	0.9299999999998363	0.010000000000218279	0.009999999999990905	0.009999999999990905	3.7499999999998863	0.4500000000000455	1.1599999999999682	0.19000000000005457	0.15000000000009095	ICAM555_ROS488_VECad647_placa19__Plate_D_p00_0_C08f01d0.TIF	ICAM555_ROS488_VECad647_placa19__Plate_D_p00_0_C08f01d2.TIF	ICAM555_ROS488_VECad647_placa19__Plate_D_p00_0_C08f01d1.TIF	ICAM555_ROS488_VECad647_placa19__Plate_D_p00_0_C08f01d3.TIF	0	0	0	0	206	2964	1	1536	1536	1536	1536	206	b'eLtkZxrlG21KDJmunLOBRZqB4WhTYtDFyGizZfDFyWgTaTDGijGVYgVUvdgBAGfcBJM='	0.04130509868264198	0.025249412283301353	0.06980470567941666	0.0078054927	0.00280549	0.012277655	0.42852277	0.66490114	0.44816118	0.05078390737374624	0.029433118800322216	0.08507824937502544	0.050249413
-1	-1	-1	-1	602.0	0.0	0.0	2.5699999999999363	0.0	1.0599999999999454	10.300000000000068	0.8299999999999272	0.009999999999990905	0.009999999999990905	0.010000000000104592	3.4700000000000273	0.4399999999999409	1.0500000000000682	0.17999999999994998	0.14999999999997726	ICAM555_ROS488_VECad647_placa19__Plate_D_p00_0_C08f02d0.TIF	ICAM555_ROS488_VECad647_placa19__Plate_D_p00_0_C08f02d2.TIF	ICAM555_ROS488_VECad647_placa19__Plate_D_p00_0_C08f02d1.TIF	ICAM555_ROS488_VECad647_placa19__Plate_D_p00_0_C08f02d3.TIF	0	0	0	0	207	2964	1	1536	1536	1536	1536	207	b'eLtkZxrlG21KDJmunLOBRZqB0WhTYtDFyGizZfDFyWgTaTDGijGVYgVUvdgBAHKUBJc='	0.0359996072947979	0.025249412283301353	0.0449439212679863	0.010610983	0.00280549	0.010610975	0.42852277	0.6845396	0.44816118	0.04864822328090668	0.029453568160533905	0.05819376309712728	0.04661059
-1	-1	-1	-1	607.0	0.0	0.0	2.3999999999999773	0.0	1.07000000000005	10.579999999999927	0.8400000000000318	0.009999999999990905	0.009999999999990905	0.01999999999998181	3.720000000000141	0.4499999999998181	1.1200000000000045	0.19000000000016826	0.12999999999988177	ICAM555_ROS488_VECad647_placa19__Plate_D_p00_0_C08f03d0.TIF	ICAM555_ROS488_VECad647_placa19__Plate_D_p00_0_C08f03d2.TIF	ICAM555_ROS488_VECad647_placa19__Plate_D_p00_0_C08f03d1.TIF	ICAM555_ROS488_VECad647_placa19__Plate_D_p00_0_C08f03d3.TIF	0	0	0	0	208	2964	1	1536	1536	1536	1536	208	b'eLtkZxrlG21KDJmunLOBBSgfjDYlBluMjDZbBl+cjDaRBmOsGFMpVkDVix0AfUwEmw=='	0.0359996072947979	0.025249412283301353	0.0449439212679863	0.012277648	0.00280549	0.010610975	0.42852277	0.6817341	0.44816118	0.051208178202311196	0.029347029825051624	0.05889040231704712	0.050249413
-1	-1	-1	-1	471.0	0.0	0.0	2.2800000000000864	0.0	1.1599999999999682	10.150000000000091	0.9099999999998545	0.009999999999990905	0.009999999999990905	0.010000000000218279	3.019999999999868	0.4600000000000364	1.1100000000000136	0.1999999999999318	0.15999999999996817	ICAM555_ROS488_VECad647_placa19__Plate_D_p00_0_C08f04d0.TIF	ICAM555_ROS488_VECad647_placa19__Plate_D_p00_0_C08f04d2.TIF	ICAM555_ROS488_VECad647_placa19__Plate_D_p00_0_C08f04d1.TIF	ICAM555_ROS488_VECad647_placa19__Plate_D_p00_0_C08f04d3.TIF	0	0	0	0	209	2964	1	1536	1536	1536	1536	209	b'eLtkZxrlG21KDJmunLOBRZqByWhTYtDFyGizZfDFyWgTaTDGijGVYgVUvdgBAIgEBJ8='	0.0359996072947979	0.02805490233004093	0.0449439212679863	0.011444315	0.00280549	0.011444308	0.42852277	0.6873451	0.44816118	0.0523972362279892	0.032545516888300575	0.06169407566388448	0.04661059
-1	-1	-1	-1	642.0	0.0	0.0	2.660000000000082	0.0	1.0499999999999545	9.980000000000018	0.8399999999999181	0.009999999999990905	0.009999999999990905	0.009999999999990905	3.6399999999998727	0.4600000000000364	1.1299999999999955	0.1999999999999318	0.15000000000009095	ICAM555_ROS488_VECad647_placa19__Plate_D_p00_0_C08f05d0.TIF	ICAM555_ROS488_VECad647_placa19__Plate_D_p00_0_C08f05d2.TIF	ICAM555_ROS488_VECad647_placa19__Plate_D_p00_0_C08f05d1.TIF	ICAM555_ROS488_VECad647_placa19__Plate_D_p00_0_C08f05d3.TIF	0	0	0	0	210	2964	1	1536	1536	1536	1536	210	b'eLtkZxrlG21KDJmunLOBRZqB6WhTYtDFyGizZfDFyWgTaTDGijGVYgVUvdgBAJK8BKM='	0.03516627475619316	0.02805490233004093	0.05024941265583038	0.0069721565	0.00280549	0.00977765	0.42852277	0.7154	0.44816118	0.044858222206433616	0.03028024484713872	0.061294347047805786	0.0413051
-1	-1	-1	-1	661.0	0.0	0.0	2.2799999999999727	0.0	1.0900000000000318	13.580000000000041	0.9300000000000637	0.009999999999990905	0.009999999999990905	0.009999999999990905	3.8899999999999864	0.4600000000000364	1.1099999999999	0.19000000000005457	0.13999999999998636	ICAM555_ROS488_VECad647_placa19__Plate_D_p00_0_C08f06d0.TIF	ICAM555_ROS488_VECad647_placa19__Plate_D_p00_0_C08f06d2.TIF	ICAM555_ROS488_VECad647_placa19__Plate_D_p00_0_C08f06d1.TIF	ICAM555_ROS488_VECad647_placa19__Plate_D_p00_0_C08f06d3.TIF	0	0	0	0	211	2964	1	1536	1536	1536	1536	211	b'eLtkZxrlG21KDJmunLOBxWhTYjDGyGizZfDFyWgTaTDGijGVYgVUvdgBAJ10BKc='	0.03963842988014221	0.02805490233004093	0.05919373035430908	0.0061388277	0.00280549	0.009777643	0.42852277	0.69576156	0.44816118	0.04721387227376302	0.031020609041055042	0.06767169137795766	0.045777254
-1	-1	-1	-1	1047.0	0.0	0.0	2.490000000000009	0.0	1.009999999999991	11.17999999999995	0.8500000000000227	0.009999999999990905	0.009999999999990905	0.009999999999990905	4.170000000000073	0.4199999999999591	1.1299999999999955	0.21000000000003638	0.14999999999997726	ICAM555_ROS488_VECad647_placa19__Plate_D_p00_0_C08f07d0.TIF	ICAM555_ROS488_VECad647_placa19__Plate_D_p00_0_C08f07d2.TIF	ICAM555_ROS488_VECad647_placa19__Plate_D_p00_0_C08f07d1.TIF	ICAM555_ROS488_VECad647_placa19__Plate_D_p00_0_C08f07d3.TIF	0	0	0	0	212	2964	1	1536	1536	1536	1536	212	b'eLtkZxrlG21KDJmunLOBRZqB+WhTYtDFyGizZfDFyWgTaTDGijGVYgVUvdgBAKgsBKs='	0.04047176241874695	0.025249412283301353	0.05555490404367447	0.008944314	0.00280549	0.010610983	0.42852277	0.7154	0.44816118	0.05010762810707092	0.029446328679720562	0.0708883802096049	0.050249413
-1	-1	-1	-1	1146.0	0.0	0.0	2.380000000000109	0.0	0.9900000000000091	13.289999999999964	0.849999999999909	0.010000000000104592	0.009999999999990905	0.01999999999998181	3.4999999999998863	0.44000000000005457	1.080000000000041	0.18000000000006366	0.12999999999999545	ICAM555_ROS488_VECad647_placa19__Plate_D_p00_0_C08f08d0.TIF	ICAM555_ROS488_VECad647_placa19__Plate_D_p00_0_C08f08d2.TIF	ICAM555_ROS488_VECad647_placa19__Plate_D_p00_0_C08f08d1.TIF	ICAM555_ROS488_VECad647_placa19__Plate_D_p00_0_C08f08d3.TIF	0	0	0	0	213	2964	1	1536	1536	1536	1536	213	b'eLtkZxrlG21KDJmunLOBRZqBxWhTYtDFyGizZfDFyWgTaTDGijGVYgVUvdgBALLkBK8='	0.04130509868264198	0.025249412283301353	0.05555490404367447	0.0078054927	0.00280549	0.015083134	0.42852277	0.7154	0.44816118	0.050273204843203224	0.029542985061804455	0.07524710893630981	0.050249413
-1	-1	-1	-1	889.0	0.0	0.0	2.240000000000009	0.0	1.0699999999999363	11.240000000000009	0.8600000000000136	0.009999999999990905	0.009999999999990905	0.009999999999990905	3.3799999999999955	0.4699999999999136	1.1000000000001364	0.1999999999999318	0.13999999999998636	ICAM555_ROS488_VECad647_placa19__Plate_D_p00_0_C08f09d0.TIF	ICAM555_ROS488_VECad647_placa19__Plate_D_p00_0_C08f09d2.TIF	ICAM555_ROS488_VECad647_placa19__Plate_D_p00_0_C08f09d1.TIF	ICAM555_ROS488_VECad647_placa19__Plate_D_p00_0_C08f09d3.TIF	0	0	0	0	214	2964	1	1536	1536	1536	1536	214	b'eLtkZxrlG21KDJmunLOBxWhXbjDGyGizZfDFyWgTaTDGijGVYgVUvdgBAL2cBLM='	0.0359996072947979	0.02805490233004093	0.05024941265583038	0.006138824	0.00280549	0.011444315	0.42852277	0.7154	0.44816118	0.04353068768978119	0.029559850692749023	0.0680575966835022	0.0413051
-1	-1	-1	-1	1074.0	0.0	0.0	2.689999999999941	0.0	1.0400000000000773	11.050000000000068	0.8299999999999272	0.01999999999998181	0.009999999999990905	0.009999999999990905	3.509999999999991	0.4500000000000455	1.17999999999995	0.19000000000016826	0.13999999999998636	ICAM555_ROS488_VECad647_placa19__Plate_D_p00_0_C08f10d0.TIF	ICAM555_ROS488_VECad647_placa19__Plate_D_p00_0_C08f10d2.TIF	ICAM555_ROS488_VECad647_placa19__Plate_D_p00_0_C08f10d1.TIF	ICAM555_ROS488_VECad647_placa19__Plate_D_p00_0_C08f10d3.TIF	0	0	0	0	215	2964	1	1536	1536	1536	1536	215	b'eLtkZxrlG21KDJmunLOBRZrh6Fjh4IuR0WbL4IuT0SbSYIwVYyrFCqh6sQMAZ+AEkw=='	0.03516627475619316	0.025249412283301353	0.060860395431518555	0.00613882	0.00280549	0.011444315	0.42852277	0.7154	0.44816118	0.04254055519898733	0.029971318940321606	0.07846968869368236	0.040471762
-1	-1	-1	-1	617.0	0.0	0.0	2.200000000000159	0.0	1.1100000000000136	8.969999999999914	0.8700000000000045	0.009999999999990905	0.009999999999990905	0.01999999999998181	3.659999999999968	0.4800000000000182	1.1599999999999682	0.21000000000003638	0.14999999999997726	ICAM555_ROS488_VECad647_placa19__Plate_D_p00_0_C08f11d0.TIF	ICAM555_ROS488_VECad647_placa19__Plate_D_p00_0_C08f11d2.TIF	ICAM555_ROS488_VECad647_placa19__Plate_D_p00_0_C08f11d1.TIF	ICAM555_ROS488_VECad647_placa19__Plate_D_p00_0_C08f11d3.TIF	0	0	0	0	216	2964	1	1536	1536	1536	1536	216	b'eLtkZxrlG21KDJmunLOBRZqh4WhTYtDFyGizZfDFyWgTaTDGijGVYgVUvdgBAHKYBJc='	0.03516627475619316	0.02805490233004093	0.04858274757862091	0.008944314	0.00280549	0.010610975	0.42852277	0.7154	0.44816118	0.04682465394337972	0.03149560342232386	0.05960389971733093	0.04494392
-1	-1	-1	-1	1006.0	0.0	0.0	2.580000000000041	0.0	1.0399999999999636	9.18999999999994	0.8100000000001728	0.009999999999990905	0.009999999999990905	0.009999999999990905	3.92999999999995	0.4199999999999591	1.1100000000000136	0.21000000000003638	0.14999999999997726	ICAM555_ROS488_VECad647_placa19__Plate_D_p00_0_C09f00d0.TIF	ICAM555_ROS488_VECad647_placa19__Plate_D_p00_0_C09f00d2.TIF	ICAM555_ROS488_VECad647_placa19__Plate_D_p00_0_C09f00d1.TIF	ICAM555_ROS488_VECad647_placa19__Plate_D_p00_0_C09f00d3.TIF	0	0	0	0	217	2964	1	1536	1536	1536	1536	217	b'eLtkZxrlG21KDJmunLOB5ehY4WCMkdFmy+CLk9Em0mCMFWMqxQqoerEDAGfoBJM='	0.03963842988014221	0.025249412283301353	0.06002706289291382	0.00697216	0.00280549	0.010610983	0.42852277	0.6789286	0.44816118	0.049193536241849266	0.02817729115486145	0.07459334532419841	0.04661059
-1	-1	-1	-1	538.0	0.0	0.0	2.3500000000000227	0.0	0.9900000000000091	7.290000000000077	0.849999999999909	0.009999999999990905	0.009999999999990905	0.01999999999998181	2.060000000000059	0.4600000000000364	1.009999999999991	0.16999999999995907	0.15000000000009095	ICAM555_ROS488_VECad647_placa19__Plate_D_p00_0_C09f01d0.TIF	ICAM555_ROS488_VECad647_placa19__Plate_D_p00_0_C09f01d2.TIF	ICAM555_ROS488_VECad647_placa19__Plate_D_p00_0_C09f01d1.TIF	ICAM555_ROS488_VECad647_placa19__Plate_D_p00_0_C09f01d3.TIF	0	0	0	0	218	2964	1	1536	1536	1536	1536	218	b'eLtkZxrlG21KDJmunLOBZZqB4WhTYtDFyGizZfDFyWgTaTDGijGVYgVUvdgBAHKgBJc='	0.028194118291139603	0.025249412283301353	0.04941608011722565	0.0053054914	0.00280549	0.006138824	0.42852277	0.69576156	0.44816118	0.03615364680687586	0.02605750908454259	0.058387945095698036	0.029860787
-1	-1	-1	-1	612.0	0.0	0.0	2.1800000000001774	0.0	1.0599999999999454	9.600000000000023	0.8899999999998727	0.009999999999990905	0.009999999999990905	0.010000000000218279	3.4899999999998954	0.44000000000005457	1.099999999999909	0.18000000000006366	0.14999999999997726	ICAM555_ROS488_VECad647_placa19__Plate_D_p00_0_C09f02d0.TIF	ICAM555_ROS488_VECad647_placa19__Plate_D_p00_0_C09f02d2.TIF	ICAM555_ROS488_VECad647_placa19__Plate_D_p00_0_C09f02d1.TIF	ICAM555_ROS488_VECad647_placa19__Plate_D_p00_0_C09f02d3.TIF	0	0	0	0	219	2964	1	1536	1536	1536	1536	219	b'eLtkZxrlG21KDJmunLOBZZqB0WhTYtDFyGizZfDFyWgTaTDGijGVYgVUvdgBAH1YBJs='	0.034332942217588425	0.025249412283301353	0.0449439212679863	0.0097776465	0.00280549	0.010610983	0.42852277	0.6845396	0.44816118	0.04434840381145477	0.027926571667194366	0.05902796983718872	0.0413051
-1	-1	-1	-1	618.0	0.0	0.0	2.580000000000041	0.0	1.0199999999999818	10.42999999999995	0.82000000000005	0.009999999999990905	0.009999999999990905	0.009999999999990905	3.6900000000000546	0.4199999999999591	1.1200000000000045	0.19000000000005457	0.15999999999996817	ICAM555_ROS488_VECad647_placa19__Plate_D_p00_0_C09f03d0.TIF	ICAM555_ROS488_VECad647_placa19__Plate_D_p00_0_C09f03d2.TIF	ICAM555_ROS488_VECad647_placa19__Plate_D_p00_0_C09f03d1.TIF	ICAM555_ROS488_VECad647_placa19__Plate_D_p00_0_C09f03d3.TIF	0	0	0	0	220	2964	1	1536	1536	1536	1536	220	b'eLtkZxrlG21KDJmunLOBJSgfjDYlBluMjDZbBl+cjDaRBmOsGFMpVkDVix0AiBAEnw=='	0.03516627475619316	0.025249412283301353	0.04941608011722565	0.010610983	0.00280549	0.010610983	0.42852277	0.69576156	0.44816118	0.04699977735678355	0.027842923998832703	0.061990718046824135	0.045777254
-1	-1	-1	-1	525.0	0.0	0.0	2.169999999999959	0.0	1.009999999999991	10.550000000000068	0.9099999999999682	0.01999999999998181	0.009999999999990905	0.01999999999998181	3.4700000000000273	0.4399999999999409	1.1200000000000045	0.19000000000016826	0.12999999999988177	ICAM555_ROS488_VECad647_placa19__Plate_D_p00_0_C09f04d0.TIF	ICAM555_ROS488_VECad647_placa19__Plate_D_p00_0_C09f04d2.TIF	ICAM555_ROS488_VECad647_placa19__Plate_D_p00_0_C09f04d1.TIF	ICAM555_ROS488_VECad647_placa19__Plate_D_p00_0_C09f04d3.TIF	0	0	0	0	221	2964	1	1536	1536	1536	1536	221	b'eLtkZxrlG21KDJmunLOBZZqByWhTYtDFyGizZfDFyWgTaTDGijGVYgVUvdgBAJLIBKM='	0.03516627475619316	0.02805490233004093	0.0449439212679863	0.011444312	0.00280549	0.011444308	0.42852277	0.6929561	0.44816118	0.048143044114112854	0.02933880438407262	0.06128831704457601	0.045777254
-1	-1	-1	-1	608.0	0.0	0.0	2.409999999999968	0.0	1.1099999999999	10.910000000000082	0.8799999999998818	0.020000000000095497	0.009999999999990905	0.009999999999990905	3.840000000000032	0.4199999999999591	1.0799999999999272	0.19000000000005457	0.14999999999997726	ICAM555_ROS488_VECad647_placa19__Plate_D_p00_0_C09f05d0.TIF	ICAM555_ROS488_VECad647_placa19__Plate_D_p00_0_C09f05d2.TIF	ICAM555_ROS488_VECad647_placa19__Plate_D_p00_0_C09f05d1.TIF	ICAM555_ROS488_VECad647_placa19__Plate_D_p00_0_C09f05d3.TIF	0	0	0	0	222	2964	1	1536	1536	1536	1536	222	b'eLtkZxrlG21KDJmunLOBZZqB6WhTYtDFyGizZfDFyWgTaTDGijGVYgVUvdgBAJ2ABKc='	0.034332942217588425	0.025249412283301353	0.04858274757862091	0.010610979	0.00280549	0.010610983	0.42852277	0.69856703	0.44816118	0.045786768198013306	0.027223420639832813	0.06021847824255625	0.04494392
-1	-1	-1	-1	644.0	0.0	0.0	2.3299999999999272	0.0	1.0399999999999636	11.670000000000073	0.8399999999999181	0.020000000000095497	0.009999999999990905	0.009999999999990905	3.6800000000000637	0.4199999999998454	1.1300000000001091	0.18999999999994088	0.12999999999988177	ICAM555_ROS488_VECad647_placa19__Plate_D_p00_0_C09f06d0.TIF	ICAM555_ROS488_VECad647_placa19__Plate_D_p00_0_C09f06d2.TIF	ICAM555_ROS488_VECad647_placa19__Plate_D_p00_0_C09f06d1.TIF	ICAM555_ROS488_VECad647_placa19__Plate_D_p00_0_C09f06d3.TIF	0	0	0	0	223	2964	1	1536	1536	1536	1536	223	b'eLtkZxrlG21KDJmunLOB5WhTYjDGyGizZfDFyWgTaTDGijGVYgVUvdgBAKg4BKs='	0.0359996072947979	0.02805490233004093	0.053888238966464996	0.010610979	0.00280549	0.010610975	0.42852277	0.67612314	0.44816118	0.04830981294314066	0.029148233433564503	0.06636722882588704	0.04661059
-1	-1	-1	-1	811.0	0.0	0.0	2.2799999999999727	0.0	1.0900000000000318	11.659999999999968	0.9300000000000637	0.009999999999990905	0.009999999999990905	0.01999999999998181	4.190000000000055	0.4500000000000455	1.1000000000000227	0.2099999999999227	0.14999999999997726	ICAM555_ROS488_VECad647_placa19__Plate_D_p00_0_C09f07d0.TIF	ICAM555_ROS488_VECad647_placa19__Plate_D_p00_0_C09f07d2.TIF	ICAM555_ROS488_VECad647_placa19__Plate_D_p00_0_C09f07d1.TIF	ICAM555_ROS488_VECad647_placa19__Plate_D_p00_0_C09f07d3.TIF	0	0	0	0	224	2964	1	1536	1536	1536	1536	224	b'eLtkZxrlG21KDJmunLOBZZqB+WhTYtDFyGizZfDFyWgTaTDGijGVYgVUvdgBALLwBK8='	0.0359996072947979	0.022443922236561775	0.053888238966464996	0.00697216	0.00280549	0.009777643	0.42852277	0.7154	0.44816118	0.04633169869581858	0.026397474110126495	0.0652768611907959	0.045777254
-1	-1	-1	-1	822.0	0.0	0.0	2.5399999999999636	0.0	1.0200000000000955	10.42999999999995	0.8700000000000045	0.01999999999998181	0.01999999999998181	0.01999999999998181	3.9400000000000546	0.4500000000000455	1.1599999999999682	0.1999999999999318	0.14999999999997726	ICAM555_ROS488_VECad647_placa19__Plate_D_p00_0_C09f08d0.TIF	ICAM555_ROS488_VECad647_placa19__Plate_D_p00_0_C09f08d2.TIF	ICAM555_ROS488_VECad647_placa19__Plate_D_p00_0_C09f08d1.TIF	ICAM555_ROS488_VECad647_placa19__Plate_D_p00_0_C09f08d3.TIF	0	0	0	0	225	2964	1	1536	1536	1536	1536	225	b'eLtkZxrlG21KDJmunLOBZZqBxWhTYtDFyGizZfDFyWgTaTDGijGVYgVUvdgBAL2oBLM='	0.0359996072947979	0.022443922236561775	0.05472157150506973	0.0069721565	0.00280549	0.010610975	0.42852277	0.7154	0.44816118	0.04426830510298411	0.02603597690661748	0.0677060882250468	0.0413051
-1	-1	-1	-1	760.0	0.0	0.0	2.599999999999909	0.0	1.1300000000001091	10.009999999999991	0.8899999999999864	0.009999999999990905	0.009999999999990905	0.01999999999998181	3.810000000000059	0.4499999999999318	1.1200000000000045	0.19000000000005457	0.14999999999997726	ICAM555_ROS488_VECad647_placa19__Plate_D_p00_0_C09f09d0.TIF	ICAM555_ROS488_VECad647_placa19__Plate_D_p00_0_C09f09d2.TIF	ICAM555_ROS488_VECad647_placa19__Plate_D_p00_0_C09f09d1.TIF	ICAM555_ROS488_VECad647_placa19__Plate_D_p00_0_C09f09d3.TIF	0	0	0	0	226	2964	1	1536	1536	1536	1536	226	b'eLtkZxrlG21KDJmunLOB5WhXbjDGyGizZfDFyWgTaTDGijGVYgVUvdgBAMhgBLc='	0.034332942217588425	0.025249412283301353	0.05555490404367447	0.0053054914	0.00280549	0.010610975	0.42852277	0.7154	0.44816118	0.04105959087610245	0.02852567533651988	0.06917669872442882	0.03963843
-1	-1	-1	-1	745.0	0.0	0.0	2.5799999999999272	0.0	1.1200000000000045	9.70000000000016	0.8399999999999181	0.009999999999990905	0.009999999999990905	0.009999999999990905	3.6900000000000546	0.4199999999999591	1.1399999999999864	0.19000000000005457	0.16999999999995907	ICAM555_ROS488_VECad647_placa19__Plate_D_p00_0_C09f10d0.TIF	ICAM555_ROS488_VECad647_placa19__Plate_D_p00_0_C09f10d2.TIF	ICAM555_ROS488_VECad647_placa19__Plate_D_p00_0_C09f10d1.TIF	ICAM555_ROS488_VECad647_placa19__Plate_D_p00_0_C09f10d3.TIF	0	0	0	0	227	2964	1	1536	1536	1536	1536	227	b'eLtkZxrlG21KDJmunLOBZZrh6Fjh4IuR0WbL4IuT0SbSYIwVYyrFCqh6sQMAcqQElw=='	0.03349960595369339	0.025249412283301353	0.05472157150506973	0.006138824	0.00280549	0.010610983	0.42852277	0.7154	0.44816118	0.03991678853829702	0.027666722734769184	0.06812542180220287	0.03963843
-1	-1	-1	-1	620.0	0.0	0.0	2.300000000000068	0.0	1.0	11.089999999999918	0.92999999999995	0.009999999999990905	0.009999999999990905	0.009999999999990905	3.4400000000000546	0.41000000000008185	1.0699999999999363	0.18999999999994088	0.13999999999998636	ICAM555_ROS488_VECad647_placa19__Plate_D_p00_0_C09f11d0.TIF	ICAM555_ROS488_VECad647_placa19__Plate_D_p00_0_C09f11d2.TIF	ICAM555_ROS488_VECad647_placa19__Plate_D_p00_0_C09f11d1.TIF	ICAM555_ROS488_VECad647_placa19__Plate_D_p00_0_C09f11d3.TIF	0	0	0	0	228	2964	1	1536	1536	1536	1536	228	b'eLtkZxrlG21KDJmunLOBZZqh4WhTYtDFyGizZfDFyWgTaTDGijGVYgVUvdgBAH1cBJs='	0.0359996072947979	0.02805490233004093	0.05472157150506973	0.0078054927	0.00280549	0.010610975	0.42852277	0.7154	0.44816118	0.04508277277151743	0.02991657704114914	0.06792813539505005	0.04494392
-1	-1	-1	-1	864.0	0.0	0.0	2.1900000000000546	0.0	1.0399999999999636	10.93999999999994	0.9200000000000728	0.009999999999990905	0.009999999999990905	0.01999999999998181	4.179999999999836	0.4399999999999409	1.0900000000000318	0.20000000000004547	0.13999999999998636	ICAM555_ROS488_VECad647_placa19__Plate_D_p00_0_C10f00d0.TIF	ICAM555_ROS488_VECad647_placa19__Plate_D_p00_0_C10f00d2.TIF	ICAM555_ROS488_VECad647_placa19__Plate_D_p00_0_C10f00d1.TIF	ICAM555_ROS488_VECad647_placa19__Plate_D_p00_0_C10f00d3.TIF	0	0	0	0	229	2964	1	1536	1536	1536	1536	229	b'eLtkZxrlG21KDJmunLOhwehY4WCMkdFmy+CLk9Em0mCMFWMqxQqoerEDABHMBHM='	0.0359996072947979	0.025249412283301353	0.053888238966464996	0.010610983	0.00280549	0.010610983	0.42852277	0.69856703	0.44816118	0.049171904722849526	0.02886498471101125	0.06491353114446004	0.04661059
-1	-1	-1	-1	940.0	0.0	0.0	2.589999999999918	0.0	1.0199999999999818	11.690000000000055	0.7999999999999545	0.009999999999990905	0.009999999999990905	0.01999999999998181	3.990000000000009	0.43000000000006366	1.0900000000000318	0.19000000000005457	0.13999999999998636	ICAM555_ROS488_VECad647_placa19__Plate_D_p00_0_C10f01d0.TIF	ICAM555_ROS488_VECad647_placa19__Plate_D_p00_0_C10f01d2.TIF	ICAM555_ROS488_VECad647_placa19__Plate_D_p00_0_C10f01d1.TIF	ICAM555_ROS488_VECad647_placa19__Plate_D_p00_0_C10f01d3.TIF	0	0	0	0	230	2964	1	1536	1536	1536	1536	230	b'eLtkZxrlG21KDJmunLOhQZqB4WhTYtDFyGizZfDFyWgTaTDGijGVYgVUvdgBAByEBHc='	0.04047176241874695	0.025249412283301353	0.06002706289291382	0.00977765	0.00280549	0.011444308	0.42852277	0.6789286	0.44816118	0.05103099842866262	0.028899530569712322	0.07266851762930553	0.050249413
-1	-1	-1	-1	610.0	0.0	0.0	2.3099999999999454	0.0	1.1100000000001273	11.389999999999873	0.8400000000000318	0.009999999999990905	0.009999999999990905	0.009999999999990905	3.449999999999932	0.4199999999999591	1.1000000000001364	0.17999999999994998	0.13999999999998636	ICAM555_ROS488_VECad647_placa19__Plate_D_p00_0_C10f02d0.TIF	ICAM555_ROS488_VECad647_placa19__Plate_D_p00_0_C10f02d2.TIF	ICAM555_ROS488_VECad647_placa19__Plate_D_p00_0_C10f02d1.TIF	ICAM555_ROS488_VECad647_placa19__Plate_D_p00_0_C10f02d3.TIF	0	0	0	0	231	2964	1	1536	1536	1536	1536	231	b'eLtkZxrlG21KDJmunLOhQZqB0WhTYtDFyGizZfDFyWgTaTDGijGVYgVUvdgBACc8BHs='	0.03349960595369339	0.025249412283301353	0.04411058872938156	0.012277652	0.00280549	0.015916474	0.42852277	0.69015056	0.44816118	0.05025201539198557	0.029831742246945698	0.06353878478209178	0.045777254
-1	-1	-1	-1	646.0	0.0	0.0	2.4200000000000728	0.0	1.1199999999998909	9.170000000000073	0.7799999999999727	0.0	0.009999999999990905	0.009999999999990905	3.740000000000009	0.4600000000000364	1.1599999999999682	0.21000000000015007	0.15999999999985448	ICAM555_ROS488_VECad647_placa19__Plate_D_p00_0_C10f03d0.TIF	ICAM555_ROS488_VECad647_placa19__Plate_D_p00_0_C10f03d2.TIF	ICAM555_ROS488_VECad647_placa19__Plate_D_p00_0_C10f03d1.TIF	ICAM555_ROS488_VECad647_placa19__Plate_D_p00_0_C10f03d3.TIF	0	0	0	0	232	2964	1	1536	1536	1536	1536	232	b'eLtkZxrlG21KDJmunLOhASgfjDYlBluMjDZbBl+cjDaRBmOsGFMpVkDVix0AMfQEfw=='	0.03516627475619316	0.025249412283301353	0.04411058872938156	0.015083138	0.00280549	0.012277648	0.42852277	0.69576156	0.44816118	0.05236359437306722	0.02930946151415507	0.060216168562571205	0.050249413
-1	-1	-1	-1	497.0	0.0	0.0	2.630000000000109	0.0	1.330000000000041	7.8700000000000045	0.9399999999999409	0.009999999999990905	0.01999999999998181	0.009999999999990905	2.8700000000001182	0.42999999999995	1.1399999999998727	0.20000000000015916	0.14999999999997726	ICAM555_ROS488_VECad647_placa19__Plate_D_p00_0_C10f04d0.TIF	ICAM555_ROS488_VECad647_placa19__Plate_D_p00_0_C10f04d2.TIF	ICAM555_ROS488_VECad647_placa19__Plate_D_p00_0_C10f04d1.TIF	ICAM555_ROS488_VECad647_placa19__Plate_D_p00_0_C10f04d3.TIF	0	0	0	0	233	2964	1	1536	1536	1536	1536	233	b'eLtkZxrlG21KDJmunLOhQZqByWhTYtDFyGizZfDFyWgTaTDGijGVYgVUvdgBADysBIM='	0.03349960595369339	0.02805490233004093	0.03963842988014221	0.010610975	0.0028054882	0.010610983	0.42852277	0.7125945	0.44816118	0.04628950854142507	0.030426286160945892	0.05322809020678202	0.040471762
-1	-1	-1	-1	725.0	0.0	0.0	2.42999999999995	0.0	1.0199999999999818	9.510000000000105	0.9300000000000637	0.009999999999990905	0.009999999999990905	0.009999999999990905	4.0499999999999545	0.4700000000000273	1.1399999999999864	0.1999999999999318	0.14000000000010004	ICAM555_ROS488_VECad647_placa19__Plate_D_p00_0_C10f05d0.TIF	ICAM555_ROS488_VECad647_placa19__Plate_D_p00_0_C10f05d2.TIF	ICAM555_ROS488_VECad647_placa19__Plate_D_p00_0_C10f05d1.TIF	ICAM555_ROS488_VECad647_placa19__Plate_D_p00_0_C10f05d3.TIF	0	0	0	0	234	2964	1	1536	1536	1536	1536	234	b'eLtkZxrlG21KDJmunLOhQZqB6WhTYtDFyGizZfDFyWgTaTDGijGVYgVUvdgBAEdkBIc='	0.034332942217588425	0.025249412283301353	0.04858274757862091	0.0078054927	0.00280549	0.010610975	0.42852277	0.6733176	0.44816118	0.04314284026622772	0.028989652792612713	0.05947848657766978	0.0413051
-1	-1	-1	-1	801.0	0.0	0.0	2.990000000000009	0.0	1.080000000000041	10.470000000000027	0.8600000000000136	0.01999999999998181	0.009999999999990905	0.01999999999998181	4.0499999999999545	0.4600000000000364	1.1700000000000728	0.20000000000004547	0.15999999999985448	ICAM555_ROS488_VECad647_placa19__Plate_D_p00_0_C10f06d0.TIF	ICAM555_ROS488_VECad647_placa19__Plate_D_p00_0_C10f06d2.TIF	ICAM555_ROS488_VECad647_placa19__Plate_D_p00_0_C10f06d1.TIF	ICAM555_ROS488_VECad647_placa19__Plate_D_p00_0_C10f06d3.TIF	0	0	0	0	235	2964	1	1536	1536	1536	1536	235	b'eLtkZxrlG21KDJmunLOhwWhTYjDGyGizZfDFyWgTaTDGijGVYgVUvdgBAFIcBIs='	0.0359996072947979	0.02805490233004093	0.05555490404367447	0.0078054927	0.00280549	0.010610975	0.42852277	0.67051214	0.44816118	0.046458885073661804	0.03058323512474696	0.07033781210581462	0.04494392
-1	-1	-1	-1	1091.0	0.0	0.0	2.259999999999991	0.0	1.0399999999999636	9.919999999999845	0.9399999999998272	0.01999999999998181	0.009999999999990905	0.010000000000218279	4.319999999999936	0.4600000000000364	1.1499999999998636	0.21000000000003638	0.14000000000010004	ICAM555_ROS488_VECad647_placa19__Plate_D_p00_0_C10f07d0.TIF	ICAM555_ROS488_VECad647_placa19__Plate_D_p00_0_C10f07d2.TIF	ICAM555_ROS488_VECad647_placa19__Plate_D_p00_0_C10f07d1.TIF	ICAM555_ROS488_VECad647_placa19__Plate_D_p00_0_C10f07d3.TIF	0	0	0	0	236	2964	1	1536	1536	1536	1536	236	b'eLtkZxrlG21KDJmunLOhQZqB+WhTYtDFyGizZfDFyWgTaTDGijGVYgVUvdgBAFzUBI8='	0.04047176241874695	0.025249412283301353	0.060860395431518555	0.008944314	0.00280549	0.011444315	0.42852277	0.6817341	0.44816118	0.0506541778643926	0.027968019247055054	0.0760333885749181	0.050249413
-1	-1	-1	-1	1218.0	0.0	0.0	2.810000000000059	0.0	1.0599999999999454	11.259999999999991	0.900000000000091	0.009999999999990905	0.009999999999990905	0.009999999999990905	4.340000000000032	0.4499999999999318	1.1800000000000637	0.18999999999994088	0.18000000000006366	ICAM555_ROS488_VECad647_placa19__Plate_D_p00_0_C10f08d0.TIF	ICAM555_ROS488_VECad647_placa19__Plate_D_p00_0_C10f08d2.TIF	ICAM555_ROS488_VECad647_placa19__Plate_D_p00_0_C10f08d1.TIF	ICAM555_ROS488_VECad647_placa19__Plate_D_p00_0_C10f08d3.TIF	0	0	0	0	237	2964	1	1536	1536	1536	1536	237	b'eLtkZxrlG21KDJmunLOhQZqBxWhTYtDFyGizZfDFyWgTaTDGijGVYgVUvdgBAGeMBJM='	0.03963842988014221	0.025249412283301353	0.05919373035430908	0.00697216	0.00280549	0.010610975	0.42852277	0.7013725	0.44816118	0.04828529556592306	0.029788220922152202	0.0730421394109726	0.04661059
-1	-1	-1	-1	786.0	0.0	0.0	2.2499999999998863	0.0	0.9900000000000091	9.690000000000055	0.9200000000000728	0.01999999999998181	0.009999999999990905	0.009999999999990905	4.019999999999982	0.4700000000000273	1.1200000000000045	0.18999999999994088	0.15999999999996817	ICAM555_ROS488_VECad647_placa19__Plate_D_p00_0_C10f09d0.TIF	ICAM555_ROS488_VECad647_placa19__Plate_D_p00_0_C10f09d2.TIF	ICAM555_ROS488_VECad647_placa19__Plate_D_p00_0_C10f09d1.TIF	ICAM555_ROS488_VECad647_placa19__Plate_D_p00_0_C10f09d3.TIF	0	0	0	0	238	2964	1	1536	1536	1536	1536	238	b'eLtkZxrlG21KDJmunLOhwWhXbjDGyGizZfDFyWgTaTDGijGVYgVUvdgBAHJEBJc='	0.03516627475619316	0.02805490233004093	0.04941608011722565	0.00613882	0.00280549	0.010610975	0.42852277	0.70417804	0.44816118	0.042906021078427635	0.030168958008289337	0.06203234692414602	0.040471762
-1	-1	-1	-1	776.0	0.0	0.0	2.2200000000000273	0.0	1.1100000000000136	9.82000000000005	0.8799999999998818	0.009999999999990905	0.009999999999990905	0.01999999999998181	4.100000000000136	0.4600000000000364	1.1499999999999773	0.2099999999999227	0.15000000000009095	ICAM555_ROS488_VECad647_placa19__Plate_D_p00_0_C10f10d0.TIF	ICAM555_ROS488_VECad647_placa19__Plate_D_p00_0_C10f10d2.TIF	ICAM555_ROS488_VECad647_placa19__Plate_D_p00_0_C10f10d1.TIF	ICAM555_ROS488_VECad647_placa19__Plate_D_p00_0_C10f10d3.TIF	0	0	0	0	239	2964	1	1536	1536	1536	1536	239	b'eLtkZxrlG21KDJmunLOhQZrh6Fjh4IuR0WbL4IuT0SbSYIwVYyrFCqh6sQMAHIgEdw=='	0.034332942217588425	0.025249412283301353	0.05472157150506973	0.0061388277	0.00280549	0.011444308	0.42852277	0.7154	0.44816118	0.0427167018254598	0.028767506281534832	0.06930493811766307	0.040471762
-1	-1	-1	-1	568.0	0.0	0.0	2.759999999999991	0.0	1.1099999999999	8.680000000000064	0.7999999999999545	0.009999999999763531	0.010000000000218279	0.01999999999998181	3.199999999999818	0.43000000000006366	1.0399999999999636	0.19000000000005457	0.14000000000010004	ICAM555_ROS488_VECad647_placa19__Plate_D_p00_0_C10f11d0.TIF	ICAM555_ROS488_VECad647_placa19__Plate_D_p00_0_C10f11d2.TIF	ICAM555_ROS488_VECad647_placa19__Plate_D_p00_0_C10f11d1.TIF	ICAM555_ROS488_VECad647_placa19__Plate_D_p00_0_C10f11d3.TIF	0	0	0	0	240	2964	1	1536	1536	1536	1536	240	b'eLtkZxrlG21KDJmunLOhQZqh4WhTYtDFyGizZfDFyWgTaTDGijGVYgVUvdgBACdABHs='	0.03516627475619316	0.02805490233004093	0.04858274757862091	0.011444312	0.00280549	0.015083142	0.42852277	0.7154	0.44816118	0.04956083993117014	0.03315251568953196	0.06521872182687123	0.045777254
-1	-1	-1	-1	0.0	0.0	0.0	2.300000000000182	0.0	1.0800000000001546	3.5299999999999727	0.9700000000000273	0.009999999999990905	0.009999999999990905	0.01999999999998181	0.44000000000005457	0.4600000000000364	1.1099999999999	0.17000000000007276	0.13999999999987267	ICAM555_ROS488_VECad647_placa19__Plate_D_p00_0_C11f00d0.TIF	ICAM555_ROS488_VECad647_placa19__Plate_D_p00_0_C11f00d2.TIF	ICAM555_ROS488_VECad647_placa19__Plate_D_p00_0_C11f00d1.TIF	ICAM555_ROS488_VECad647_placa19__Plate_D_p00_0_C11f00d3.TIF	0	0	0	0	241	2964	1	1536	1536	1536	1536	241	b'eLtkZxrlG21KDJmunLOh4ehY4WCMkdFmy+CLk9Em0mCMFWMqxQqoerEDAByQBHc='	0.04661059007048607	0.02805490233004093	0.06533254683017731	0.004472155	0.00280549	0.008944303	0.42852277	0.6873451	0.44816118	0.050409331917762756	0.028788973887761433	0.07450105249881744	0.051082745
-1	-1	-1	-1	803.0	0.0	0.0	2.599999999999909	0.0	1.1100000000001273	9.389999999999873	0.8700000000001182	0.009999999999990905	0.009999999999990905	0.009999999999990905	4.089999999999918	0.4600000000000364	1.150000000000091	0.19000000000005457	0.15000000000009095	ICAM555_ROS488_VECad647_placa19__Plate_D_p00_0_C11f01d0.TIF	ICAM555_ROS488_VECad647_placa19__Plate_D_p00_0_C11f01d2.TIF	ICAM555_ROS488_VECad647_placa19__Plate_D_p00_0_C11f01d1.TIF	ICAM555_ROS488_VECad647_placa19__Plate_D_p00_0_C11f01d3.TIF	0	0	0	0	242	2964	1	1536	1536	1536	1536	242	b'eLtkZxrlG21KDJmunLOhYZqB4WhTYtDFyGizZfDFyWgTaTDGijGVYgVUvdgBACdIBHs='	0.03516627475619316	0.025249412283301353	0.04941608011722565	0.0097776465	0.00280549	0.010610983	0.42852277	0.5105992	0.44816118	0.04709442953268687	0.02818800260623296	0.06302444140116374	0.04494392
-1	-1	-1	-1	593.0	0.0	0.0	2.3799999999999955	0.0	1.0399999999999636	9.769999999999982	0.8800000000001091	0.01999999999998181	0.01999999999998181	0.009999999999990905	3.480000000000018	0.42000000000007276	1.1399999999998727	0.18000000000006366	0.14999999999986358	ICAM555_ROS488_VECad647_placa19__Plate_D_p00_0_C11f02d0.TIF	ICAM555_ROS488_VECad647_placa19__Plate_D_p00_0_C11f02d2.TIF	ICAM555_ROS488_VECad647_placa19__Plate_D_p00_0_C11f02d1.TIF	ICAM555_ROS488_VECad647_placa19__Plate_D_p00_0_C11f02d3.TIF	0	0	0	0	243	2964	1	1536	1536	1536	1536	243	b'eLtkZxrlG21KDJmunLOhYZqB0WhTYtDFyGizZfDFyWgTaTDGijGVYgVUvdgBADIABH8='	0.03349960595369339	0.025249412283301353	0.04411058872938156	0.010610983	0.00280549	0.012277648	0.42852277	0.6845396	0.44816118	0.04571301241715749	0.026928119361400604	0.060060665011405945	0.0413051
-1	-1	-1	-1	479.0	0.0	0.0	2.259999999999877	0.0	1.1000000000001364	13.230000000000018	0.8900000000001	0.009999999999990905	0.009999999999990905	0.010000000000218279	3.2399999999997817	0.43000000000006366	1.0399999999999636	0.18000000000006366	0.13999999999987267	ICAM555_ROS488_VECad647_placa19__Plate_D_p00_0_C11f03d0.TIF	ICAM555_ROS488_VECad647_placa19__Plate_D_p00_0_C11f03d2.TIF	ICAM555_ROS488_VECad647_placa19__Plate_D_p00_0_C11f03d1.TIF	ICAM555_ROS488_VECad647_placa19__Plate_D_p00_0_C11f03d3.TIF	0	0	0	0	244	2964	1	1536	1536	1536	1536	244	b'eLtkZxrlG21KDJmunLOhISgfjDYlBluMjDZbBl+cjDaRBmOsGFMpVkDVix0APLgEgw=='	0.03349960595369339	0.025249412283301353	0.03963842988014221	0.010610975	0.00280549	0.015083134	0.42852277	0.6789286	0.44816118	0.044089158376057945	0.028440391023953755	0.055723036328951515	0.040471762
-1	-1	-1	-1	420.0	0.0	0.0	2.3099999999999454	0.0	1.1200000000001182	10.329999999999927	0.900000000000091	0.009999999999990905	0.009999999999990905	0.029999999999972715	2.7899999999999636	0.4600000000000364	1.1399999999998727	0.19000000000005457	0.15000000000009095	ICAM555_ROS488_VECad647_placa19__Plate_D_p00_0_C11f04d0.TIF	ICAM555_ROS488_VECad647_placa19__Plate_D_p00_0_C11f04d2.TIF	ICAM555_ROS488_VECad647_placa19__Plate_D_p00_0_C11f04d1.TIF	ICAM555_ROS488_VECad647_placa19__Plate_D_p00_0_C11f04d3.TIF	0	0	0	0	245	2964	1	1536	1536	1536	1536	245	b'eLtkZxrlG21KDJmunLOhYZqByWhTYtDFyGizZfDFyWgTaTDGijGVYgVUvdgBAEdwBIc='	0.03349960595369339	0.02805490233004093	0.038805097341537476	0.0069721546	0.0028054882	0.010610983	0.42852277	0.7154	0.44816118	0.04253073533376058	0.030325914422671	0.05377130707105001	0.035999607
-1	-1	-1	-1	618.0	0.0	0.0	2.6100000000001273	0.0	0.9799999999997908	12.400000000000091	0.8000000000001819	0.010000000000218279	0.010000000000218279	0.009999999999763531	3.369999999999891	0.41000000000008185	1.099999999999909	0.18000000000006366	0.14000000000010004	ICAM555_ROS488_VECad647_placa19__Plate_D_p00_0_C11f05d0.TIF	ICAM555_ROS488_VECad647_placa19__Plate_D_p00_0_C11f05d2.TIF	ICAM555_ROS488_VECad647_placa19__Plate_D_p00_0_C11f05d1.TIF	ICAM555_ROS488_VECad647_placa19__Plate_D_p00_0_C11f05d3.TIF	0	0	0	0	246	2964	1	1536	1536	1536	1536	246	b'eLtkZxrlG21KDJmunLOhYZqB6WhTYtDFyGizZfDFyWgTaTDGijGVYgVUvdgBAFIoBIs='	0.034332942217588425	0.02805490233004093	0.04858274757862091	0.008944314	0.00280549	0.012277648	0.42852277	0.7154	0.44816118	0.04494711756706238	0.029523320496082306	0.06257611513137817	0.0413051
-1	-1	-1	-1	612.0	0.0	0.0	2.519999999999982	0.0	1.0599999999999454	11.910000000000082	0.849999999999909	0.01999999999998181	0.009999999999990905	0.009999999999990905	3.660000000000082	0.4600000000000364	1.1399999999998727	0.19000000000005457	0.17000000000007276	ICAM555_ROS488_VECad647_placa19__Plate_D_p00_0_C11f06d0.TIF	ICAM555_ROS488_VECad647_placa19__Plate_D_p00_0_C11f06d2.TIF	ICAM555_ROS488_VECad647_placa19__Plate_D_p00_0_C11f06d1.TIF	ICAM555_ROS488_VECad647_placa19__Plate_D_p00_0_C11f06d3.TIF	0	0	0	0	247	2964	1	1536	1536	1536	1536	247	b'eLtkZxrlG21KDJmunLOh4WhTYjDGyGizZfDFyWgTaTDGijGVYgVUvdgBAFzgBI8='	0.0359996072947979	0.02805490233004093	0.05024941265583038	0.0097776465	0.00280549	0.010610983	0.42852277	0.7154	0.44816118	0.0477019598086675	0.029431963960329693	0.06472161908944447	0.045777254
-1	-1	-1	-1	787.0	0.0	0.0	2.4500000000000455	0.0	1.0599999999999454	10.670000000000073	0.8899999999998727	0.01999999999998181	0.009999999999990905	0.009999999999990905	3.810000000000173	0.4199999999998454	1.0399999999999636	0.19000000000028194	0.13999999999987267	ICAM555_ROS488_VECad647_placa19__Plate_D_p00_0_C11f07d0.TIF	ICAM555_ROS488_VECad647_placa19__Plate_D_p00_0_C11f07d2.TIF	ICAM555_ROS488_VECad647_placa19__Plate_D_p00_0_C11f07d1.TIF	ICAM555_ROS488_VECad647_placa19__Plate_D_p00_0_C11f07d3.TIF	0	0	0	0	248	2964	1	1536	1536	1536	1536	248	b'eLtkZxrlG21KDJmunLOhYZqB+WhTYtDFyGizZfDFyWgTaTDGijGVYgVUvdgBAGeYBJM='	0.03963842988014221	0.025249412283301353	0.053888238966464996	0.010610983	0.00280549	0.011444308	0.42852277	0.7154	0.44816118	0.05020095407962799	0.027226497729619343	0.06783589720726013	0.04661059
-1	-1	-1	-1	678.0	0.0	0.0	2.2200000000000273	0.0	1.009999999999991	11.240000000000009	0.8800000000001091	0.009999999999990905	0.009999999999990905	0.009999999999990905	3.3299999999999272	0.42000000000007276	1.0699999999999363	0.19000000000005457	0.13999999999987267	ICAM555_ROS488_VECad647_placa19__Plate_D_p00_0_C11f08d0.TIF	ICAM555_ROS488_VECad647_placa19__Plate_D_p00_0_C11f08d2.TIF	ICAM555_ROS488_VECad647_placa19__Plate_D_p00_0_C11f08d1.TIF	ICAM555_ROS488_VECad647_placa19__Plate_D_p00_0_C11f08d3.TIF	0	0	0	0	249	2964	1	1536	1536	1536	1536	249	b'eLtkZxrlG21KDJmunLOhYZqBxWhTYtDFyGizZfDFyWgTaTDGijGVYgVUvdgBAHJQBJc='	0.03516627475619316	0.025249412283301353	0.053888238966464996	0.010610983	0.00280549	0.010610983	0.42852277	0.7154	0.44816118	0.04896159966786703	0.02879985173543294	0.06659837067127228	0.045777254
-1	-1	-1	-1	534.0	0.0	0.0	2.3300000000001546	0.0	1.1100000000001273	9.8900000000001	0.8999999999998636	0.01999999999998181	0.009999999999990905	0.009999999999990905	3.230000000000018	0.44000000000005457	1.150000000000091	0.18000000000006366	0.14000000000010004	ICAM555_ROS488_VECad647_placa19__Plate_D_p00_0_C11f09d0.TIF	ICAM555_ROS488_VECad647_placa19__Plate_D_p00_0_C11f09d2.TIF	ICAM555_ROS488_VECad647_placa19__Plate_D_p00_0_C11f09d1.TIF	ICAM555_ROS488_VECad647_placa19__Plate_D_p00_0_C11f09d3.TIF	0	0	0	0	250	2964	1	1536	1536	1536	1536	250	b'eLtkZxrlG21KDJmunLOh4WhXbjDGyGizZfDFyWgTaTDGijGVYgVUvdgBAH0IBJs='	0.03349960595369339	0.02805490233004093	0.0449439212679863	0.010610975	0.00280549	0.012277648	0.42852277	0.7154	0.44816118	0.04407748579978943	0.029762911299864452	0.061278859774271645	0.040471762
-1	-1	-1	-1	573.0	0.0	0.0	2.6299999999998818	0.0	0.9700000000000273	11.809999999999945	0.8100000000001728	0.009999999999763531	0.010000000000218279	0.009999999999990905	3.2799999999999727	0.43000000000006366	1.0799999999999272	0.19000000000005457	0.15000000000009095	ICAM555_ROS488_VECad647_placa19__Plate_D_p00_0_C11f10d0.TIF	ICAM555_ROS488_VECad647_placa19__Plate_D_p00_0_C11f10d2.TIF	ICAM555_ROS488_VECad647_placa19__Plate_D_p00_0_C11f10d1.TIF	ICAM555_ROS488_VECad647_placa19__Plate_D_p00_0_C11f10d3.TIF	0	0	0	0	251	2964	1	1536	1536	1536	1536	251	b'eLtkZxrlG21KDJmunLOhYZrh6Fjh4IuR0WbL4IuT0SbSYIwVYyrFCqh6sQMAJ0wEew=='	0.03349960595369339	0.025249412283301353	0.0449439212679863	0.0069721565	0.00280549	0.011444308	0.42852277	0.7154	0.44816118	0.042269969979921974	0.028637153406937916	0.059948583443959556	0.040471762
-1	-1	-1	-1	477.0	0.0	0.0	2.490000000000009	0.0	1.0699999999999363	13.13000000000011	0.8299999999999272	0.009999999999990905	0.009999999999990905	0.01999999999998181	3.130000000000109	0.4500000000000455	1.1499999999998636	0.18000000000006366	0.14999999999986358	ICAM555_ROS488_VECad647_placa19__Plate_D_p00_0_C11f11d0.TIF	ICAM555_ROS488_VECad647_placa19__Plate_D_p00_0_C11f11d2.TIF	ICAM555_ROS488_VECad647_placa19__Plate_D_p00_0_C11f11d1.TIF	ICAM555_ROS488_VECad647_placa19__Plate_D_p00_0_C11f11d3.TIF	0	0	0	0	252	2964	1	1536	1536	1536	1536	252	b'eLtkZxrlG21KDJmunLOhYZqh4WhTYtDFyGizZfDFyWgTaTDGijGVYgVUvdgBADIEBH8='	0.034332942217588425	0.025249412283301353	0.0449439212679863	0.0078054927	0.00280549	0.014249809	0.42852277	0.6789286	0.44816118	0.044102768103281655	0.028843186795711517	0.060999939839045204	0.0413051
-1	-1	-1	-1	729.0	0.0	0.0	2.4400000000000546	0.0	1.0399999999999636	9.980000000000018	0.9200000000000728	0.009999999999990905	0.009999999999990905	0.009999999999990905	3.3900000000001	0.43000000000006366	1.0399999999999636	0.1899999999998272	0.14000000000010004	ICAM555_ROS488_VECad647_placa19__Plate_D_p00_0_D02f00d0.TIF	ICAM555_ROS488_VECad647_placa19__Plate_D_p00_0_D02f00d2.TIF	ICAM555_ROS488_VECad647_placa19__Plate_D_p00_0_D02f00d1.TIF	ICAM555_ROS488_VECad647_placa19__Plate_D_p00_0_D02f00d3.TIF	0	0	0	0	253	2964	1	1536	1536	1536	1536	253	b'eLtkZxrlG21KDJmunMvoWOHgjJHRZsvgi5PRJtJgjBVjKsUKqHqxAwAnWAR7'	0.028194118291139603	0.025249412283301353	0.043277256190776825	0.0053054877	0.00280549	0.011444308	0.42852277	0.7154	0.44816118	0.03319234152634939	0.028493061661720276	0.0562975158294042	0.029860787
-1	-1	-1	-1	756.0	0.0	0.0	2.2999999999999545	0.0	1.099999999999909	11.490000000000009	0.9400000000000546	0.009999999999990905	0.009999999999990905	0.009999999999990905	3.589999999999918	0.4500000000000455	1.1100000000001273	0.1999999999998181	0.16000000000008185	ICAM555_ROS488_VECad647_placa19__Plate_D_p00_0_D02f01d0.TIF	ICAM555_ROS488_VECad647_placa19__Plate_D_p00_0_D02f01d2.TIF	ICAM555_ROS488_VECad647_placa19__Plate_D_p00_0_D02f01d1.TIF	ICAM555_ROS488_VECad647_placa19__Plate_D_p00_0_D02f01d3.TIF	0	0	0	0	254	2964	1	1536	1536	1536	1536	254	b'eLtkZxrlG21KDJmunAsoHxiONiUGXYyMNlsGX5yMNpEGY6wYUylWQNWLHQAyEAR/'	0.028194118291139603	0.025249412283301353	0.043277256190776825	0.0053054914	0.00280549	0.010610975	0.42852277	0.7154	0.44816118	0.03380464017391205	0.028692300120989483	0.055321539441744484	0.029860787
-1	-1	-1	-1	433.0	0.0	0.0	2.25	0.0	1.0899999999999181	9.13000000000011	0.8999999999998636	0.009999999999990905	0.009999999999990905	0.009999999999990905	2.7899999999999636	0.4500000000000455	1.1299999999998818	0.18000000000006366	0.12999999999988177	ICAM555_ROS488_VECad647_placa19__Plate_D_p00_0_D02f02d0.TIF	ICAM555_ROS488_VECad647_placa19__Plate_D_p00_0_D02f02d2.TIF	ICAM555_ROS488_VECad647_placa19__Plate_D_p00_0_D02f02d1.TIF	ICAM555_ROS488_VECad647_placa19__Plate_D_p00_0_D02f02d3.TIF	0	0	0	0	255	2964	1	1536	1536	1536	1536	255	b'eLtkZxrlG21KDJmunAsoHxiNNiUGXYyMNlsGX5yMNpEGY6wYUylWQNWLHQA8yASD'	0.028194118291139603	0.025249412283301353	0.04411058872938156	0.0036388189	0.00280549	0.011444308	0.42852277	0.7154	0.44816118	0.03203398982683817	0.029158954819043476	0.060929059982299805	0.029860787
-1	-1	-1	-1	383.0	0.0	0.0	2.5499999999999545	0.0	0.9799999999997908	8.139999999999873	0.8199999999999363	0.009999999999990905	0.01999999999998181	0.01999999999998181	2.480000000000018	0.42000000000007276	1.0699999999999363	0.20000000000004547	0.16000000000008185	ICAM555_ROS488_VECad647_placa19__Plate_D_p00_0_D02f03d0.TIF	ICAM555_ROS488_VECad647_placa19__Plate_D_p00_0_D02f03d2.TIF	ICAM555_ROS488_VECad647_placa19__Plate_D_p00_0_D02f03d1.TIF	ICAM555_ROS488_VECad647_placa19__Plate_D_p00_0_D02f03d3.TIF	0	0	0	0	256	2964	1	1536	1536	1536	1536	256	b'eLtkZxrlG21KDJmunAskH4w2JQZbjIw2WwZfnIw2kQZjrBhTKVZA1YsdAEeABIc='	0.024555295705795288	0.025249412283301353	0.038805097341537476	0.0044721533	0.00280549	0.00977765	0.42852277	0.7154	0.44816118	0.029580948253472645	0.02861187110344569	0.05162604649861654	0.029027453
-1	-1	-1	-1	303.0	0.0	0.0	2.5699999999999363	0.0	1.0799999999999272	5.369999999999891	0.8599999999999	0.009999999999990905	0.010000000000218279	0.01999999999998181	2.1599999999998545	0.43000000000006366	1.0900000000001455	0.19000000000005457	0.15000000000009095	ICAM555_ROS488_VECad647_placa19__Plate_D_p00_0_D02f04d0.TIF	ICAM555_ROS488_VECad647_placa19__Plate_D_p00_0_D02f04d2.TIF	ICAM555_ROS488_VECad647_placa19__Plate_D_p00_0_D02f04d1.TIF	ICAM555_ROS488_VECad647_placa19__Plate_D_p00_0_D02f04d3.TIF	0	0	0	0	257	2964	1	1536	1536	1536	1536	257	b'eLtkZxrlG21KDJmunAsoH5iMNiUGXYyMNlsGX5yMNpEGY6wYUylWQNWLHQBSOASL'	0.028194118291139603	0.025249412283301353	0.038805097341537476	0.0036388189	0.00280549	0.006138824	0.42852277	0.7154	0.44816118	0.03067854295174281	0.028559471170107525	0.05014314750830332	0.029860787
-1	-1	-1	-1	552.0	0.0	0.0	2.3900000000001	0.0	0.9900000000000091	8.3599999999999	0.8400000000001455	0.01999999999998181	0.009999999999990905	0.01999999999998181	3.0599999999999454	0.43000000000006366	1.1000000000001364	0.1899999999998272	0.15000000000009095	ICAM555_ROS488_VECad647_placa19__Plate_D_p00_0_D02f05d0.TIF	ICAM555_ROS488_VECad647_placa19__Plate_D_p00_0_D02f05d2.TIF	ICAM555_ROS488_VECad647_placa19__Plate_D_p00_0_D02f05d1.TIF	ICAM555_ROS488_VECad647_placa19__Plate_D_p00_0_D02f05d3.TIF	0	0	0	0	258	2964	1	1536	1536	1536	1536	258	b'eLtkZxrlG21KDJmunAsoH5iONiUGXYyMNlsGX5yMNpEGY6wYUylWQNWLHQBc8ASP'	0.024555295705795288	0.025249412283301353	0.03963842988014221	0.004472157	0.00280549	0.010610983	0.42852277	0.7154	0.44816118	0.0305631160736084	0.02841861794392268	0.05289982259273529	0.029027453
-1	-1	-1	-1	402.0	0.0	0.0	2.3899999999998727	0.0	1.1100000000001273	9.86999999999989	0.9400000000000546	0.01999999999998181	0.009999999999990905	0.009999999999990905	2.3299999999999272	0.43000000000006366	1.1200000000001182	0.1899999999998272	0.15000000000009095	ICAM555_ROS488_VECad647_placa19__Plate_D_p00_0_D02f06d0.TIF	ICAM555_ROS488_VECad647_placa19__Plate_D_p00_0_D02f06d2.TIF	ICAM555_ROS488_VECad647_placa19__Plate_D_p00_0_D02f06d1.TIF	ICAM555_ROS488_VECad647_placa19__Plate_D_p00_0_D02f06d3.TIF	0	0	0	0	259	2964	1	1536	1536	1536	1536	259	b'eLtkZxrlG21KDJmunMtoU2Jwxshos2XwxcloE2kwxooxlWIFVL3YAQBnqAST'	0.024555295705795288	0.02805490233004093	0.03797176480293274	0.0044721533	0.00280549	0.010610979	0.42852277	0.7154	0.44816118	0.03156959762175878	0.029816652337710064	0.052254706621170044	0.029027453
-1	-1	-1	-1	640.0	0.0	0.0	2.2200000000000273	0.0	1.1100000000001273	13.47999999999979	0.9100000000000819	0.009999999999990905	0.009999999999990905	0.01999999999998181	3.5300000000002	0.44000000000005457	1.1100000000001273	0.20000000000004547	0.13999999999987267	ICAM555_ROS488_VECad647_placa19__Plate_D_p00_0_D02f07d0.TIF	ICAM555_ROS488_VECad647_placa19__Plate_D_p00_0_D02f07d2.TIF	ICAM555_ROS488_VECad647_placa19__Plate_D_p00_0_D02f07d1.TIF	ICAM555_ROS488_VECad647_placa19__Plate_D_p00_0_D02f07d3.TIF	0	0	0	0	260	2964	1	1536	1536	1536	1536	260	b'eLtkZxrlG21KDJmunAsoH5iPNiUGXYyMNlsGX5yMNpEGY6wYUylWQNWLHQByYASX'	0.024555295705795288	0.025249412283301353	0.038805097341537476	0.004472157	0.00280549	0.010610983	0.42852277	0.7154	0.44816118	0.031226009130477905	0.028532862663269043	0.0517718642950058	0.029027453
-1	-1	-1	-1	648.0	0.0	0.0	2.5699999999999363	0.0	1.0199999999999818	11.139999999999873	0.7999999999999545	0.009999999999990905	0.01999999999998181	0.009999999999990905	3.2399999999997817	0.44000000000005457	1.1400000000001	0.20000000000004547	0.15999999999985448	ICAM555_ROS488_VECad647_placa19__Plate_D_p00_0_D02f08d0.TIF	ICAM555_ROS488_VECad647_placa19__Plate_D_p00_0_D02f08d2.TIF	ICAM555_ROS488_VECad647_placa19__Plate_D_p00_0_D02f08d1.TIF	ICAM555_ROS488_VECad647_placa19__Plate_D_p00_0_D02f08d3.TIF	0	0	0	0	261	2964	1	1536	1536	1536	1536	261	b'eLtkZxrlG21KDJmunAsoH1iMNiUGXYyMNlsGX5yMNpEGY6wYUylWQNWLHQB9GASb'	0.024555295705795288	0.025249412283301353	0.038805097341537476	0.004472157	0.00280549	0.011444308	0.42852277	0.7154	0.44816118	0.03146973500649134	0.02867286652326584	0.05319281915823618	0.029027453
-1	-1	-1	-1	561.0	0.0	0.0	2.5900000000001455	0.0	1.0599999999999454	10.509999999999991	0.8199999999999363	0.010000000000218279	0.009999999999990905	0.009999999999990905	3.0799999999999272	0.4500000000000455	1.1600000000000819	0.1999999999998181	0.16000000000008185	ICAM555_ROS488_VECad647_placa19__Plate_D_p00_0_D02f09d0.TIF	ICAM555_ROS488_VECad647_placa19__Plate_D_p00_0_D02f09d2.TIF	ICAM555_ROS488_VECad647_placa19__Plate_D_p00_0_D02f09d1.TIF	ICAM555_ROS488_VECad647_placa19__Plate_D_p00_0_D02f09d3.TIF	0	0	0	0	262	2964	1	1536	1536	1536	1536	262	b'eLtkZxrlG21KDJmunAsoH4x25QZfjIw2WwZfnIw2kQZjrBhTKVZA1YsdAIfQBJ8='	0.028194118291139603	0.02805490233004093	0.03963842988014221	0.004472155	0.00280549	0.011444308	0.42852277	0.7154	0.44816118	0.03327553470929464	0.030142061412334442	0.055560568968454994	0.029860787
-1	-1	-1	-1	718.0	0.0	0.0	2.449999999999818	0.0	0.9900000000000091	8.740000000000009	0.9300000000000637	0.01999999999998181	0.009999999999990905	0.009999999999990905	3.6100000000001273	0.44000000000005457	1.0900000000001455	0.19000000000005457	0.14999999999986358	ICAM555_ROS488_VECad647_placa19__Plate_D_p00_0_D02f10d0.TIF	ICAM555_ROS488_VECad647_placa19__Plate_D_p00_0_D02f10d2.TIF	ICAM555_ROS488_VECad647_placa19__Plate_D_p00_0_D02f10d1.TIF	ICAM555_ROS488_VECad647_placa19__Plate_D_p00_0_D02f10d3.TIF	0	0	0	0	263	2964	1	1536	1536	1536	1536	263	b'eLtkZxrlG21KDJmunAswHxiOjhUOvhgZbbYMvjgZbSINxlgxplKsgKoXOwAyFAR/'	0.028194118291139603	0.02805490233004093	0.0449439212679863	0.0044721533	0.00280549	0.010610975	0.42852277	0.7154	0.44816118	0.033769557873408	0.029201537370681763	0.05847826103369395	0.033499606
-1	-1	-1	-1	404.0	0.0	0.0	2.2799999999999727	0.0	1.0899999999999181	6.9500000000000455	0.9700000000000273	0.009999999999990905	0.009999999999990905	0.009999999999990905	2.730000000000018	0.4600000000000364	1.1499999999998636	0.19000000000005457	0.13999999999987267	ICAM555_ROS488_VECad647_placa19__Plate_D_p00_0_D02f11d0.TIF	ICAM555_ROS488_VECad647_placa19__Plate_D_p00_0_D02f11d2.TIF	ICAM555_ROS488_VECad647_placa19__Plate_D_p00_0_D02f11d1.TIF	ICAM555_ROS488_VECad647_placa19__Plate_D_p00_0_D02f11d3.TIF	0	0	0	0	264	2964	1	1536	1536	1536	1536	264	b'eLtkZxrlG21KDJmunAswHxgajjYlBl2MjDZbBl+cjDaRBmOsGFMpVkDVix0APMwEgw=='	0.029860787093639374	0.02805490233004093	0.04941608011722565	0.004472155	0.0028054882	0.010610983	0.42852277	0.5639035	0.44816118	0.03405258059501648	0.031342826783657074	0.06196249524752299	0.034332942
-1	-1	-1	-1	736.0	0.0	0.0	2.189999999999827	0.0	1.0599999999999454	13.779999999999973	0.8999999999998636	0.009999999999990905	0.009999999999990905	0.009999999999990905	3.7199999999998	0.4500000000000455	1.1200000000001182	0.1999999999998181	0.12999999999988177	ICAM555_ROS488_VECad647_placa19__Plate_D_p00_0_D03f00d0.TIF	ICAM555_ROS488_VECad647_placa19__Plate_D_p00_0_D03f00d2.TIF	ICAM555_ROS488_VECad647_placa19__Plate_D_p00_0_D03f00d1.TIF	ICAM555_ROS488_VECad647_placa19__Plate_D_p00_0_D03f00d3.TIF	0	0	0	0	265	2964	1	1536	1536	1536	1536	265	b'eLtkZxrlG21KDJmunAuoKzc6Vjj4YmS02TL44mS0iTQYY8WYSrECql7sADIcBH8='	0.03516627475619316	0.025249412283301353	0.04941608011722565	0.0097776465	0.00280549	0.010610983	0.42852277	0.56670904	0.44816118	0.04512962202231089	0.027182055016358692	0.06133193771044413	0.04494392
-1	-1	-1	-1	655.0	0.0	0.0	2.759999999999991	0.0	1.0599999999999454	13.769999999999982	0.8600000000001273	0.009999999999990905	0.009999999999990905	0.01999999999998181	3.259999999999991	0.44000000000005457	1.0899999999999181	0.18000000000006366	0.13999999999987267	ICAM555_ROS488_VECad647_placa19__Plate_D_p00_0_D03f01d0.TIF	ICAM555_ROS488_VECad647_placa19__Plate_D_p00_0_D03f01d2.TIF	ICAM555_ROS488_VECad647_placa19__Plate_D_p00_0_D03f01d1.TIF	ICAM555_ROS488_VECad647_placa19__Plate_D_p00_0_D03f01d3.TIF	0	0	0	0	266	2964	1	1536	1536	1536	1536	266	b'eLtkZxrlG21KDJmunAuoK2c42pQYdDEy2mwZfHEy2kQajLFiTKVYAVUvdgA81ASD'	0.034332942217588425	0.025249412283301353	0.04941608011722565	0.008944314	0.00280549	0.010610983	0.42852277	0.5835419	0.44816118	0.04439635078112284	0.027083761990070343	0.06131392220656077	0.0413051
-1	-1	-1	-1	466.0	0.0	0.0	2.5900000000001455	0.0	1.1099999999999	14.509999999999991	0.8099999999999454	0.010000000000218279	0.009999999999763531	0.009999999999763531	3.060000000000173	0.4500000000000455	1.1599999999998545	0.18000000000006366	0.15000000000009095	ICAM555_ROS488_VECad647_placa19__Plate_D_p00_0_D03f02d0.TIF	ICAM555_ROS488_VECad647_placa19__Plate_D_p00_0_D03f02d2.TIF	ICAM555_ROS488_VECad647_placa19__Plate_D_p00_0_D03f02d1.TIF	ICAM555_ROS488_VECad647_placa19__Plate_D_p00_0_D03f02d3.TIF	0	0	0	0	267	2964	1	1536	1536	1536	1536	267	b'eLtkZxrlG21KDJmunAuoK2c02pQYdDEy2mwZfHEy2kQajLFiTKVYAVUvdgBHjASH'	0.034332942217588425	0.025249412283301353	0.04858274757862091	0.011444315	0.00280549	0.015083134	0.42852277	0.7154	0.44816118	0.04669769605000814	0.028103803594907124	0.06410656372706096	0.04494392
-1	-1	-1	-1	501.0	0.0	0.0	2.5	0.0	1.0800000000001546	11.960000000000036	0.8200000000001637	0.009999999999990905	0.009999999999990905	0.009999999999990905	3.349999999999909	0.43000000000006366	1.0399999999999636	0.19000000000005457	0.13000000000010914	ICAM555_ROS488_VECad647_placa19__Plate_D_p00_0_D03f03d0.TIF	ICAM555_ROS488_VECad647_placa19__Plate_D_p00_0_D03f03d2.TIF	ICAM555_ROS488_VECad647_placa19__Plate_D_p00_0_D03f03d1.TIF	ICAM555_ROS488_VECad647_placa19__Plate_D_p00_0_D03f03d3.TIF	0	0	0	0	268	2964	1	1536	1536	1536	1536	268	b'eLtkZxrlG21KDJmunAuoK2c82pQYdDEy2mwZfHEy2kQajLFiTKVYAVUvdgBSRASL'	0.03516627475619316	0.025249412283301353	0.04411058872938156	0.011444312	0.00280549	0.011444308	0.42852277	0.7154	0.44816118	0.048337201277414955	0.02862791468699773	0.057422935962677	0.045777254
-1	-1	-1	-1	437.0	0.0	0.0	2.3200000000001637	0.0	1.1199999999998909	10.849999999999909	0.8900000000001	0.009999999999990905	0.009999999999990905	0.01999999999998181	2.9200000000000728	0.4500000000000455	1.0799999999999272	0.19000000000005457	0.13999999999987267	ICAM555_ROS488_VECad647_placa19__Plate_D_p00_0_D03f04d0.TIF	ICAM555_ROS488_VECad647_placa19__Plate_D_p00_0_D03f04d2.TIF	ICAM555_ROS488_VECad647_placa19__Plate_D_p00_0_D03f04d1.TIF	ICAM555_ROS488_VECad647_placa19__Plate_D_p00_0_D03f04d3.TIF	0	0	0	0	269	2964	1	1536	1536	1536	1536	269	b'eLtkZxrlG21KDJmunAuoK2cy2pQYdDEy2mwZfHEy2kQajLFiTKVYAVUvdgBc/ASP'	0.03516627475619316	0.02805490233004093	0.043277256190776825	0.0097776465	0.00280549	0.010610983	0.42852277	0.7154	0.44816118	0.048264965415000916	0.029287007947762806	0.05540711681048075	0.04494392
-1	-1	-1	-1	646.0	0.0	0.0	2.2799999999999727	0.0	1.0699999999999363	11.689999999999827	0.8599999999999	0.010000000000218279	0.009999999999763531	0.009999999999763531	3.25	0.42000000000007276	1.0199999999999818	0.19000000000005457	0.13999999999987267	ICAM555_ROS488_VECad647_placa19__Plate_D_p00_0_D03f05d0.TIF	ICAM555_ROS488_VECad647_placa19__Plate_D_p00_0_D03f05d2.TIF	ICAM555_ROS488_VECad647_placa19__Plate_D_p00_0_D03f05d1.TIF	ICAM555_ROS488_VECad647_placa19__Plate_D_p00_0_D03f05d3.TIF	0	0	0	0	270	2964	1	1536	1536	1536	1536	270	b'eLtkZxrlG21KDJmunAuoK2c62pQYdDEy2mwZfHEy2kQajLFiTKVYAVUvdgBntAST'	0.034332942217588425	0.025249412283301353	0.0449439212679863	0.0061388277	0.00280549	0.010610983	0.42852277	0.7154	0.44816118	0.04154622803131739	0.02840353051821391	0.05953899025917053	0.040471762
-1	-1	-1	-1	539.0	0.0	0.0	2.6800000000000637	0.0	1.0699999999999363	11.3599999999999	0.8100000000001728	0.009999999999990905	0.01999999999998181	0.009999999999990905	3.269999999999982	0.4600000000000364	1.150000000000091	0.209999999999809	0.16000000000008185	ICAM555_ROS488_VECad647_placa19__Plate_D_p00_0_D03f06d0.TIF	ICAM555_ROS488_VECad647_placa19__Plate_D_p00_0_D03f06d2.TIF	ICAM555_ROS488_VECad647_placa19__Plate_D_p00_0_D03f06d1.TIF	ICAM555_ROS488_VECad647_placa19__Plate_D_p00_0_D03f06d3.TIF	0	0	0	0	271	2964	1	1536	1536	1536	1536	271	b'eLtkZxrlG21KDJmunAuoKzfalBh8MTLabBl8cTLaRBqMsWJMpVgBVS92AHJsBJc='	0.034332942217588425	0.025249412283301353	0.03963842988014221	0.0069721565	0.00280549	0.011444315	0.42852277	0.7154	0.44816118	0.04229585329691569	0.028821192681789398	0.05520808696746826	0.040471762
-1	-1	-1	-1	722.0	0.0	0.0	2.5399999999999636	0.0	1.0599999999999454	16.590000000000146	0.8699999999998909	0.01999999999998181	0.009999999999990905	0.010000000000218279	3.8999999999998636	0.44000000000005457	1.1000000000001364	0.1999999999998181	0.17000000000007276	ICAM555_ROS488_VECad647_placa19__Plate_D_p00_0_D03f07d0.TIF	ICAM555_ROS488_VECad647_placa19__Plate_D_p00_0_D03f07d2.TIF	ICAM555_ROS488_VECad647_placa19__Plate_D_p00_0_D03f07d1.TIF	ICAM555_ROS488_VECad647_placa19__Plate_D_p00_0_D03f07d3.TIF	0	0	0	0	272	2964	1	1536	1536	1536	1536	272	b'eLtkZxrlG21KDJmunAuoK2c+2pQYdDEy2mwZfHEy2kQajLFiTKVYAVUvdgB9JASb'	0.03516627475619316	0.025249412283301353	0.0449439212679863	0.008944314	0.00280549	0.010610975	0.42852277	0.7154	0.44816118	0.04490994413693746	0.027832724153995514	0.05760202805201212	0.04494392
-1	-1	-1	-1	704.0	0.0	0.0	2.369999999999891	0.0	1.1100000000001273	16.37999999999988	0.9200000000000728	0.01999999999998181	0.009999999999990905	0.009999999999990905	3.550000000000182	0.4199999999998454	1.0399999999999636	0.1799999999998363	0.14000000000010004	ICAM555_ROS488_VECad647_placa19__Plate_D_p00_0_D03f08d0.TIF	ICAM555_ROS488_VECad647_placa19__Plate_D_p00_0_D03f08d2.TIF	ICAM555_ROS488_VECad647_placa19__Plate_D_p00_0_D03f08d1.TIF	ICAM555_ROS488_VECad647_placa19__Plate_D_p00_0_D03f08d3.TIF	0	0	0	0	273	2964	1	1536	1536	1536	1536	273	b'eLtkZxrlG21KDJmunAuoK2cx2pQYdDEy2mwZfHEy2kQajLFiTKVYAVUvdgCH3ASf'	0.034332942217588425	0.025249412283301353	0.04411058872938156	0.008944314	0.00280549	0.010610975	0.42852277	0.7154	0.44816118	0.04410743216673533	0.026955222090085346	0.05547933280467987	0.0413051
-1	-1	-1	-1	513.0	0.0	0.0	2.3900000000001	0.0	1.1200000000001182	14.150000000000091	0.9199999999998454	0.009999999999990905	0.009999999999990905	0.009999999999990905	3.2000000000000455	0.4499999999998181	1.1100000000001273	0.1899999999998272	0.14000000000010004	ICAM555_ROS488_VECad647_placa19__Plate_D_p00_0_D03f09d0.TIF	ICAM555_ROS488_VECad647_placa19__Plate_D_p00_0_D03f09d2.TIF	ICAM555_ROS488_VECad647_placa19__Plate_D_p00_0_D03f09d1.TIF	ICAM555_ROS488_VECad647_placa19__Plate_D_p00_0_D03f09d3.TIF	0	0	0	0	274	2964	1	1536	1536	1536	1536	274	b'eLtkZxrlG21KDJmunMtoV25wxshos2XwxcloE2kwxooxlWIFVL3YAQCSlASj'	0.03349960595369339	0.025249412283301353	0.043277256190776825	0.0069721565	0.00280549	0.010610983	0.42852277	0.7154	0.44816118	0.04181893666585287	0.028543437520662945	0.05512601137161255	0.040471762
-1	-1	-1	-1	579.0	0.0	0.0	2.3199999999999363	0.0	1.0800000000001546	11.909999999999854	0.9100000000000819	0.009999999999990905	0.009999999999990905	0.01999999999998181	3.3199999999999363	0.43000000000006366	1.0399999999999636	0.19000000000005457	0.13999999999987267	ICAM555_ROS488_VECad647_placa19__Plate_D_p00_0_D03f10d0.TIF	ICAM555_ROS488_VECad647_placa19__Plate_D_p00_0_D03f10d2.TIF	ICAM555_ROS488_VECad647_placa19__Plate_D_p00_0_D03f10d1.TIF	ICAM555_ROS488_VECad647_placa19__Plate_D_p00_0_D03f10d3.TIF	0	0	0	0	275	2964	1	1536	1536	1536	1536	275	b'eLtkZxrlG21KDJmunAuwK2c4OlY4+GJktNky+OJktIk0GGPFmEqxAqpe7AA82ASD'	0.03349960595369339	0.025249412283301353	0.04858274757862091	0.00613882	0.00280549	0.010610983	0.42852277	0.7154	0.44816118	0.03930238137642542	0.0282698522011439	0.05971464514732361	0.035999607
-1	-1	-1	-1	461.0	0.0	0.0	2.729999999999791	0.0	1.0599999999999454	11.840000000000146	0.8299999999999272	0.009999999999990905	0.009999999999990905	0.009999999999990905	3.1200000000001182	0.4499999999998181	1.1399999999998727	0.18000000000006366	0.14999999999986358	ICAM555_ROS488_VECad647_placa19__Plate_D_p00_0_D03f11d0.TIF	ICAM555_ROS488_VECad647_placa19__Plate_D_p00_0_D03f11d2.TIF	ICAM555_ROS488_VECad647_placa19__Plate_D_p00_0_D03f11d1.TIF	ICAM555_ROS488_VECad647_placa19__Plate_D_p00_0_D03f11d3.TIF	0	0	0	0	276	2964	1	1536	1536	1536	1536	276	b'eLtkZxrlG21KDJmunAuwK2doONqUGHQxMtpsGXxxMtpEGoyxYkylWAFVL3YAR5AEhw=='	0.034332942217588425	0.02805490233004093	0.04941608011722565	0.0078054927	0.00280549	0.011444315	0.42852277	0.7154	0.44816118	0.04455625514189402	0.02981011817852656	0.06337415178616841	0.0413051
-1	-1	-1	-1	720.0	0.0	0.0	2.2800000000002	0.0	1.050000000000182	7.849999999999909	0.8399999999999181	0.009999999999990905	0.009999999999990905	0.009999999999990905	3.050000000000182	0.44000000000005457	1.1499999999998636	0.19000000000005457	0.14999999999986358	ICAM555_ROS488_VECad647_placa19__Plate_D_p00_0_D04f00d0.TIF	ICAM555_ROS488_VECad647_placa19__Plate_D_p00_0_D04f00d2.TIF	ICAM555_ROS488_VECad647_placa19__Plate_D_p00_0_D04f00d1.TIF	ICAM555_ROS488_VECad647_placa19__Plate_D_p00_0_D04f00d3.TIF	0	0	0	0	277	2964	1	1536	1536	1536	1536	277	b'eLtkZxrlG21KDJmunIuByehY4WCMkdFmy+CLk9Em0mCMFWMqxQqoerEDADzgBIM='	0.03349960595369339	0.025249412283301353	0.043277256190776825	0.011444315	0.00280549	0.010610983	0.42852277	0.7154	0.44816118	0.047701949874560036	0.02670545130968094	0.05563944081465403	0.04494392
-1	-1	-1	-1	1095.0	0.0	0.0	2.339999999999918	0.0	1.0700000000001637	8.709999999999809	0.8899999999998727	0.01999999999998181	0.009999999999990905	0.01999999999998181	3.089999999999918	0.4500000000000455	1.150000000000091	0.1899999999998272	0.15000000000009095	ICAM555_ROS488_VECad647_placa19__Plate_D_p00_0_D04f01d0.TIF	ICAM555_ROS488_VECad647_placa19__Plate_D_p00_0_D04f01d2.TIF	ICAM555_ROS488_VECad647_placa19__Plate_D_p00_0_D04f01d1.TIF	ICAM555_ROS488_VECad647_placa19__Plate_D_p00_0_D04f01d3.TIF	0	0	0	0	278	2964	1	1536	1536	1536	1536	278	b'eLtkZxrlG21KDJmunIuBSZqB4WhTYtDFyGizZfDFyWgTaTDGijGVYgVUvdgBAEeYBIc='	0.0449439212679863	0.025249412283301353	0.06616587936878204	0.0097776465	0.00280549	0.020388633	0.42852277	0.7154	0.44816118	0.055119832356770836	0.02817104011774063	0.09230920672416687	0.052749414
-1	-1	-1	-1	442.0	0.0	0.0	2.2799999999999727	0.0	1.050000000000182	7.009999999999991	0.9299999999998363	0.009999999999990905	0.009999999999990905	0.009999999999990905	2.5299999999999727	0.4500000000000455	1.1199999999998909	0.19000000000028194	0.15000000000009095	ICAM555_ROS488_VECad647_placa19__Plate_D_p00_0_D04f02d0.TIF	ICAM555_ROS488_VECad647_placa19__Plate_D_p00_0_D04f02d2.TIF	ICAM555_ROS488_VECad647_placa19__Plate_D_p00_0_D04f02d1.TIF	ICAM555_ROS488_VECad647_placa19__Plate_D_p00_0_D04f02d3.TIF	0	0	0	0	279	2964	1	1536	1536	1536	1536	279	b'eLtkZxrlG21KDJmunIuBSZqB0WhTYtDFyGizZfDFyWgTaTDGijGVYgVUvdgBAFJQBIs='	0.029027452692389488	0.025249412283301353	0.034332942217588425	0.0069721565	0.00280549	0.008944314	0.42852277	0.5639035	0.44816118	0.044319748878479004	0.026739674309889477	0.046923850973447166	0.035166275
-1	-1	-1	-1	359.0	0.0	0.0	2.6900000000000546	0.0	1.0699999999999363	5.990000000000009	0.7999999999999545	0.009999999999990905	0.01999999999998181	0.01999999999998181	2.009999999999991	0.4099999999998545	1.0900000000001455	0.16999999999984539	0.17000000000007276	ICAM555_ROS488_VECad647_placa19__Plate_D_p00_0_D04f03d0.TIF	ICAM555_ROS488_VECad647_placa19__Plate_D_p00_0_D04f03d2.TIF	ICAM555_ROS488_VECad647_placa19__Plate_D_p00_0_D04f03d1.TIF	ICAM555_ROS488_VECad647_placa19__Plate_D_p00_0_D04f03d3.TIF	0	0	0	0	280	2964	1	1536	1536	1536	1536	280	b'eLtkZxrlG21KDJmunIuBCSgfjDYlBluMjDZbBl+cjDaRBmOsGFMpVkDVix0AXQgEjw=='	0.029027452692389488	0.025249412283301353	0.03797176480293274	0.006138824	0.00280549	0.0053054877	0.42852277	0.7154	0.44816118	0.04420405129591624	0.026573069393634796	0.04527401924133301	0.034332942
-1	-1	-1	-1	249.0	0.0	0.0	2.25	0.0	1.009999999999991	5.559999999999945	0.849999999999909	0.009999999999990905	0.009999999999990905	0.010000000000218279	1.6299999999998818	0.43000000000006366	1.0599999999999454	0.1799999999998363	0.13000000000010914	ICAM555_ROS488_VECad647_placa19__Plate_D_p00_0_D04f04d0.TIF	ICAM555_ROS488_VECad647_placa19__Plate_D_p00_0_D04f04d2.TIF	ICAM555_ROS488_VECad647_placa19__Plate_D_p00_0_D04f04d1.TIF	ICAM555_ROS488_VECad647_placa19__Plate_D_p00_0_D04f04d3.TIF	0	0	0	0	281	2964	1	1536	1536	1536	1536	281	b'eLtkZxrlG21KDJmunIuBSZqByWhTYtDFyGizZfDFyWgTaTDGijGVYgVUvdgBAGfABJM='	0.029860787093639374	0.02805490233004093	0.038805097341537476	0.006138822	0.00280549	0.0053054914	0.42852277	0.7154	0.44816118	0.057856202125549316	0.029677679141362507	0.04655630886554718	0.035166275
-1	-1	-1	-1	460.0	0.0	0.0	2.259999999999991	0.0	1.0299999999999727	5.509999999999991	0.8399999999999181	0.009999999999990905	0.009999999999990905	0.020000000000209184	2.439999999999827	0.44000000000005457	1.1399999999998727	0.18000000000006366	0.16999999999984539	ICAM555_ROS488_VECad647_placa19__Plate_D_p00_0_D04f05d0.TIF	ICAM555_ROS488_VECad647_placa19__Plate_D_p00_0_D04f05d2.TIF	ICAM555_ROS488_VECad647_placa19__Plate_D_p00_0_D04f05d1.TIF	ICAM555_ROS488_VECad647_placa19__Plate_D_p00_0_D04f05d3.TIF	0	0	0	0	282	2964	1	1536	1536	1536	1536	282	b'eLtkZxrlG21KDJmunIuBSZqB6WhTYtDFyGizZfDFyWgTaTDGijGVYgVUvdgBAHJ4BJc='	0.029027452692389488	0.025249412283301353	0.034332942217588425	0.006138824	0.00280549	0.006138824	0.42852277	0.70417804	0.44816118	0.04132287452618281	0.027572338779767353	0.0439491073290507	0.034332942
-1	-1	-1	-1	387.0	0.0	0.0	2.4699999999998	0.0	1.0800000000001546	5.539999999999964	0.8800000000001091	0.009999999999990905	0.009999999999990905	0.009999999999990905	2.2999999999999545	0.459999999999809	1.1600000000000819	0.20000000000027285	0.14999999999986358	ICAM555_ROS488_VECad647_placa19__Plate_D_p00_0_D04f06d0.TIF	ICAM555_ROS488_VECad647_placa19__Plate_D_p00_0_D04f06d2.TIF	ICAM555_ROS488_VECad647_placa19__Plate_D_p00_0_D04f06d1.TIF	ICAM555_ROS488_VECad647_placa19__Plate_D_p00_0_D04f06d3.TIF	0	0	0	0	283	2964	1	1536	1536	1536	1536	283	b'eLtkZxrlG21KDJmunIuByWhTYjDGyGizZfDFyWgTaTDGijGVYgVUvdgBAH0wBJs='	0.029860787093639374	0.02805490233004093	0.03349960595369339	0.006138824	0.00280549	0.006138824	0.42852277	0.7154	0.44816118	0.04208157459894816	0.029241420328617096	0.044142067432403564	0.034332942
-1	-1	-1	-1	688.0	0.0	0.0	2.259999999999991	0.0	1.009999999999991	7.419999999999845	0.8300000000001546	0.009999999999990905	0.009999999999990905	0.009999999999990905	2.939999999999827	0.42000000000030013	1.0599999999999454	0.18000000000006366	0.14999999999986358	ICAM555_ROS488_VECad647_placa19__Plate_D_p00_0_D04f07d0.TIF	ICAM555_ROS488_VECad647_placa19__Plate_D_p00_0_D04f07d2.TIF	ICAM555_ROS488_VECad647_placa19__Plate_D_p00_0_D04f07d1.TIF	ICAM555_ROS488_VECad647_placa19__Plate_D_p00_0_D04f07d3.TIF	0	0	0	0	284	2964	1	1536	1536	1536	1536	284	b'eLtkZxrlG21KDJmunIuBSZqB+WhTYtDFyGizZfDFyWgTaTDGijGVYgVUvdgBAIfoBJ8='	0.029860787093639374	0.025249412283301353	0.034332942217588425	0.015083134	0.00280549	0.012277648	0.42852277	0.7154	0.44816118	0.047922104597091675	0.027591422200202942	0.051100398103396096	0.04494392
-1	-1	-1	-1	758.0	0.0	0.0	2.339999999999918	0.0	1.0899999999999181	8.02000000000021	0.8399999999999181	0.009999999999990905	0.009999999999990905	0.009999999999990905	2.7899999999999636	0.44000000000005457	1.0599999999999454	0.1799999999998363	0.14000000000032742	ICAM555_ROS488_VECad647_placa19__Plate_D_p00_0_D04f08d0.TIF	ICAM555_ROS488_VECad647_placa19__Plate_D_p00_0_D04f08d2.TIF	ICAM555_ROS488_VECad647_placa19__Plate_D_p00_0_D04f08d1.TIF	ICAM555_ROS488_VECad647_placa19__Plate_D_p00_0_D04f08d3.TIF	0	0	0	0	285	2964	1	1536	1536	1536	1536	285	b'eLtkZxrlG21KDJmunIuBSZqBxWhTYtDFyGizZfDFyWgTaTDGijGVYgVUvdgBAJKgBKM='	0.03516627475619316	0.025249412283301353	0.043277256190776825	0.014249805	0.00280549	0.015083134	0.42852277	0.7154	0.44816118	0.05086725950241089	0.026763019462426502	0.06028962632020315	0.050249413
-1	-1	-1	-1	469.0	0.0	0.0	2.6900000000000546	0.0	1.0599999999999454	7.649999999999864	0.8200000000001637	0.009999999999990905	0.009999999999990905	0.009999999999990905	2.4800000000002456	0.4299999999998363	1.0799999999999272	0.20000000000004547	0.14999999999986358	ICAM555_ROS488_VECad647_placa19__Plate_D_p00_0_D04f09d0.TIF	ICAM555_ROS488_VECad647_placa19__Plate_D_p00_0_D04f09d2.TIF	ICAM555_ROS488_VECad647_placa19__Plate_D_p00_0_D04f09d1.TIF	ICAM555_ROS488_VECad647_placa19__Plate_D_p00_0_D04f09d3.TIF	0	0	0	0	286	2964	1	1536	1536	1536	1536	286	b'eLtkZxrlG21KDJmunIuByWhXbjDGyGizZfDFyWgTaTDGijGVYgVUvdgBAJ1YBKc='	0.029860787093639374	0.025249412283301353	0.038805097341537476	0.010610977	0.00280549	0.00977765	0.42852277	0.7154	0.44816118	0.04416092733542124	0.02850639820098877	0.0508864571650823	0.03963843
-1	-1	-1	-1	967.0	0.0	0.0	2.5	0.0	1.1099999999999	8.900000000000091	0.8699999999998909	0.009999999999990905	0.009999999999990905	0.01999999999998181	3.450000000000273	0.4399999999998272	1.1300000000001091	0.1999999999998181	0.16000000000008185	ICAM555_ROS488_VECad647_placa19__Plate_D_p00_0_D04f10d0.TIF	ICAM555_ROS488_VECad647_placa19__Plate_D_p00_0_D04f10d2.TIF	ICAM555_ROS488_VECad647_placa19__Plate_D_p00_0_D04f10d1.TIF	ICAM555_ROS488_VECad647_placa19__Plate_D_p00_0_D04f10d3.TIF	0	0	0	0	287	2964	1	1536	1536	1536	1536	287	b'eLtkZxrlG21KDJmunIuBSZrh6Fjh4IuR0WbL4IuT0SbSYIwVYyrFCqh6sQMAR5wEhw=='	0.03516627475619316	0.025249412283301353	0.05024941265583038	0.008944314	0.00280549	0.014249802	0.42852277	0.7154	0.44816118	0.04554478327433268	0.028592243790626526	0.06772738695144653	0.04494392
-1	-1	-1	-1	455.0	0.0	0.0	2.3299999999999272	0.0	1.0800000000001546	7.419999999999845	0.9300000000000637	0.009999999999990905	0.009999999999990905	0.009999999999990905	2.450000000000273	0.4399999999998272	1.0900000000001455	0.16999999999984539	0.16000000000008185	ICAM555_ROS488_VECad647_placa19__Plate_D_p00_0_D04f11d0.TIF	ICAM555_ROS488_VECad647_placa19__Plate_D_p00_0_D04f11d2.TIF	ICAM555_ROS488_VECad647_placa19__Plate_D_p00_0_D04f11d1.TIF	ICAM555_ROS488_VECad647_placa19__Plate_D_p00_0_D04f11d3.TIF	0	0	0	0	288	2964	1	1536	1536	1536	1536	288	b'eLtkZxrlG21KDJmunIuBSZqh4WhTYtDFyGizZfDFyWgTaTDGijGVYgVUvdgBAFJUBIs='	0.029860787093639374	0.02805490233004093	0.03797176480293274	0.007805489	0.00280549	0.008944314	0.42852277	0.7154	0.44816118	0.04452815651893616	0.029331316550572712	0.0487393985191981	0.035999607
-1	-1	-1	-1	907.0	0.0	0.0	2.240000000000009	0.0	1.0699999999999363	7.210000000000036	0.8900000000001	0.009999999999990905	0.009999999999990905	0.009999999999990905	2.1299999999998818	0.43000000000006366	1.1100000000001273	0.20000000000004547	0.12999999999988177	ICAM555_ROS488_VECad647_placa19__Plate_D_p00_0_D05f00d0.TIF	ICAM555_ROS488_VECad647_placa19__Plate_D_p00_0_D05f00d2.TIF	ICAM555_ROS488_VECad647_placa19__Plate_D_p00_0_D05f00d1.TIF	ICAM555_ROS488_VECad647_placa19__Plate_D_p00_0_D05f00d3.TIF	0	0	0	0	289	2964	1	1536	1536	1536	1536	289	b'eLtkZxrlG21KDJmunIuB6ehY4WCMkdFmy+CLk9Em0mCMFWMqxQqoerEDAEekBIc='	0.0449439212679863	0.025249412283301353	0.08124902099370956	0.00697216	0.00280549	0.02652745	0.42852277	0.7154	0.44816118	0.05331184466679891	0.029324096937974293	0.11997424562772115	0.051082745
-1	-1	-1	-1	920.0	0.0	0.0	2.2200000000000273	0.0	1.099999999999909	9.430000000000064	0.900000000000091	0.009999999999990905	0.01999999999998181	0.009999999999990905	3.490000000000009	0.4499999999998181	1.1600000000000819	0.20000000000004547	0.15000000000009095	ICAM555_ROS488_VECad647_placa19__Plate_D_p00_0_D05f01d0.TIF	ICAM555_ROS488_VECad647_placa19__Plate_D_p00_0_D05f01d2.TIF	ICAM555_ROS488_VECad647_placa19__Plate_D_p00_0_D05f01d1.TIF	ICAM555_ROS488_VECad647_placa19__Plate_D_p00_0_D05f01d3.TIF	0	0	0	0	290	2964	1	1536	1536	1536	1536	290	b'eLtkZxrlG21KDJmunIuBaZqB4WhTYtDFyGizZfDFyWgTaTDGijGVYgVUvdgBAFJcBIs='	0.03963842988014221	0.025249412283301353	0.06616587936878204	0.00697216	0.00280549	0.014249802	0.42852277	0.7154	0.44816118	0.04737010598182678	0.027371461192766827	0.08499025305112202	0.045777254
-1	-1	-1	-1	605.0	0.0	0.0	2.599999999999909	0.0	1.040000000000191	10.1099999999999	0.8000000000001819	0.009999999999763531	0.009999999999763531	0.010000000000218279	3.380000000000109	0.5	1.1199999999998909	0.19000000000005457	0.15000000000009095	ICAM555_ROS488_VECad647_placa19__Plate_D_p00_0_D05f02d0.TIF	ICAM555_ROS488_VECad647_placa19__Plate_D_p00_0_D05f02d2.TIF	ICAM555_ROS488_VECad647_placa19__Plate_D_p00_0_D05f02d1.TIF	ICAM555_ROS488_VECad647_placa19__Plate_D_p00_0_D05f02d3.TIF	0	0	0	0	291	2964	1	1536	1536	1536	1536	291	b'eLtkZxrlG21KDJmunIuBaZqB0WhTYtDFyGizZfDFyWgTaTDGijGVYgVUvdgBAF0UBI8='	0.03349960595369339	0.025249412283301353	0.05024941265583038	0.010610983	0.00280549	0.012277648	0.42852277	0.7154	0.44816118	0.04503027598063151	0.028264187276363373	0.0667399267355601	0.0413051
-1	-1	-1	-1	626.0	0.0	0.0	2.3599999999999	0.0	0.9400000000000546	8.319999999999936	0.8400000000001455	0.009999999999990905	0.009999999999990905	0.009999999999990905	3.4099999999998545	0.44000000000005457	1.0799999999999272	0.18000000000006366	0.15999999999985448	ICAM555_ROS488_VECad647_placa19__Plate_D_p00_0_D05f03d0.TIF	ICAM555_ROS488_VECad647_placa19__Plate_D_p00_0_D05f03d2.TIF	ICAM555_ROS488_VECad647_placa19__Plate_D_p00_0_D05f03d1.TIF	ICAM555_ROS488_VECad647_placa19__Plate_D_p00_0_D05f03d3.TIF	0	0	0	0	292	2964	1	1536	1536	1536	1536	292	b'eLtkZxrlG21KDJmunIuBKSgfjDYlBluMjDZbBl+cjDaRBmOsGFMpVkDVix0AZ8wEkw=='	0.03349960595369339	0.025249412283301353	0.0449439212679863	0.011444312	0.00280549	0.012277648	0.42852277	0.7154	0.44816118	0.04590230683485667	0.02828670044740041	0.062358513474464417	0.0413051
-1	-1	-1	-1	523.0	0.0	0.0	2.3300000000001546	0.0	0.9600000000000364	8.309999999999945	0.849999999999909	0.009999999999990905	0.009999999999990905	0.009999999999990905	2.8599999999999	0.41000000000030923	1.1199999999998909	0.22000000000002728	0.13999999999987267	ICAM555_ROS488_VECad647_placa19__Plate_D_p00_0_D05f04d0.TIF	ICAM555_ROS488_VECad647_placa19__Plate_D_p00_0_D05f04d2.TIF	ICAM555_ROS488_VECad647_placa19__Plate_D_p00_0_D05f04d1.TIF	ICAM555_ROS488_VECad647_placa19__Plate_D_p00_0_D05f04d3.TIF	0	0	0	0	293	2964	1	1536	1536	1536	1536	293	b'eLtkZxrlG21KDJmunIuBaZqByWhTYtDFyGizZfDFyWgTaTDGijGVYgVUvdgBAHKEBJc='	0.034332942217588425	0.025249412283301353	0.0449439212679863	0.008944314	0.00280549	0.012277648	0.42852277	0.58073646	0.44816118	0.0464631716410319	0.028572576741377514	0.06218729416529337	0.0413051
-1	-1	-1	-1	842.0	0.0	0.0	2.410000000000082	0.0	1.0599999999999454	9.25	0.900000000000091	0.009999999999990905	0.009999999999990905	0.009999999999990905	3.8200000000001637	0.4299999999998363	1.1200000000001182	0.1899999999998272	0.16000000000008185	ICAM555_ROS488_VECad647_placa19__Plate_D_p00_0_D05f05d0.TIF	ICAM555_ROS488_VECad647_placa19__Plate_D_p00_0_D05f05d2.TIF	ICAM555_ROS488_VECad647_placa19__Plate_D_p00_0_D05f05d1.TIF	ICAM555_ROS488_VECad647_placa19__Plate_D_p00_0_D05f05d3.TIF	0	0	0	0	294	2964	1	1536	1536	1536	1536	294	b'eLtkZxrlG21KDJmunIuBaZqB6WhTYtDFyGizZfDFyWgTaTDGijGVYgVUvdgBAH08BJs='	0.034332942217588425	0.025249412283301353	0.05555490404367447	0.0069721565	0.00280549	0.014249802	0.42852277	0.5639035	0.44816118	0.04355747501055399	0.02860390643278758	0.07221521933873494	0.0413051
-1	-1	-1	-1	673.0	0.0	0.0	2.2200000000000273	0.0	1.0699999999999363	8.929999999999836	0.8799999999998818	0.009999999999990905	0.009999999999990905	0.009999999999990905	3.6100000000001273	0.4500000000000455	1.1499999999998636	0.19000000000005457	0.14999999999986358	ICAM555_ROS488_VECad647_placa19__Plate_D_p00_0_D05f06d0.TIF	ICAM555_ROS488_VECad647_placa19__Plate_D_p00_0_D05f06d2.TIF	ICAM555_ROS488_VECad647_placa19__Plate_D_p00_0_D05f06d1.TIF	ICAM555_ROS488_VECad647_placa19__Plate_D_p00_0_D05f06d3.TIF	0	0	0	0	295	2964	1	1536	1536	1536	1536	295	b'eLtkZxrlG21KDJmunIuB6WhTYjDGyGizZfDFyWgTaTDGijGVYgVUvdgBAIf0BJ8='	0.03516627475619316	0.02805490233004093	0.053888238966464996	0.0078054927	0.00280549	0.010610983	0.42852277	0.7154	0.44816118	0.0440719872713089	0.029750208059946697	0.06637848913669586	0.0413051
-1	-1	-1	-1	1065.0	0.0	0.0	2.589999999999918	0.0	1.0599999999999454	10.730000000000018	0.7999999999999545	0.009999999999990905	0.009999999999990905	0.01999999999998181	3.6200000000001182	0.4500000000000455	1.1499999999998636	0.19000000000005457	0.17000000000007276	ICAM555_ROS488_VECad647_placa19__Plate_D_p00_0_D05f07d0.TIF	ICAM555_ROS488_VECad647_placa19__Plate_D_p00_0_D05f07d2.TIF	ICAM555_ROS488_VECad647_placa19__Plate_D_p00_0_D05f07d1.TIF	ICAM555_ROS488_VECad647_placa19__Plate_D_p00_0_D05f07d3.TIF	0	0	0	0	296	2964	1	1536	1536	1536	1536	296	b'eLtkZxrlG21KDJmunIuBaZqB+WhTYtDFyGizZfDFyWgTaTDGijGVYgVUvdgBAJKsBKM='	0.03963842988014221	0.025249412283301353	0.05919373035430908	0.00697216	0.00280549	0.015083142	0.42852277	0.7154	0.44816118	0.04792395234107971	0.028342584768931072	0.07935526967048645	0.04661059
-1	-1	-1	-1	953.0	0.0	0.0	2.5800000000001546	0.0	1.1100000000001273	10.11999999999989	0.8599999999996726	0.020000000000436557	0.009999999999990905	0.009999999999990905	3.9199999999998454	0.4500000000000455	1.1299999999998818	0.20000000000004547	0.14999999999986358	ICAM555_ROS488_VECad647_placa19__Plate_D_p00_0_D05f08d0.TIF	ICAM555_ROS488_VECad647_placa19__Plate_D_p00_0_D05f08d2.TIF	ICAM555_ROS488_VECad647_placa19__Plate_D_p00_0_D05f08d1.TIF	ICAM555_ROS488_VECad647_placa19__Plate_D_p00_0_D05f08d3.TIF	0	0	0	0	297	2964	1	1536	1536	1536	1536	297	b'eLtkZxrlG21KDJmunIuBaZqBxWhTYtDFyGizZfDFyWgTaTDGijGVYgVUvdgBAJ1kBKc='	0.03963842988014221	0.025249412283301353	0.05919373035430908	0.00697216	0.00280549	0.011444315	0.42852277	0.7154	0.44816118	0.047774359583854675	0.02795214205980301	0.07385617991288503	0.045777254
-1	-1	-1	-1	621.0	0.0	0.0	2.630000000000109	0.0	1.0499999999999545	11.050000000000182	0.8599999999999	0.009999999999990905	0.009999999999990905	0.009999999999990905	3.130000000000109	0.4399999999998272	1.0800000000001546	0.19000000000005457	0.13999999999987267	ICAM555_ROS488_VECad647_placa19__Plate_D_p00_0_D05f09d0.TIF	ICAM555_ROS488_VECad647_placa19__Plate_D_p00_0_D05f09d2.TIF	ICAM555_ROS488_VECad647_placa19__Plate_D_p00_0_D05f09d1.TIF	ICAM555_ROS488_VECad647_placa19__Plate_D_p00_0_D05f09d3.TIF	0	0	0	0	298	2964	1	1536	1536	1536	1536	298	b'eLtkZxrlG21KDJmunIuB6WhXbjDGyGizZfDFyWgTaTDGijGVYgVUvdgBAKgcBKs='	0.03516627475619316	0.02805490233004093	0.06002706289291382	0.0069721565	0.00280549	0.011444315	0.42852277	0.7069835	0.44816118	0.04467874268690745	0.029682243863741558	0.0746214787165324	0.0413051
-1	-1	-1	-1	643.0	0.0	0.0	2.2100000000000364	0.0	1.0900000000001455	11.789999999999964	0.9099999999998545	0.01999999999998181	0.009999999999990905	0.009999999999990905	3.6099999999999	0.4500000000000455	1.1600000000000819	0.1899999999998272	0.16999999999984539	ICAM555_ROS488_VECad647_placa19__Plate_D_p00_0_D05f10d0.TIF	ICAM555_ROS488_VECad647_placa19__Plate_D_p00_0_D05f10d2.TIF	ICAM555_ROS488_VECad647_placa19__Plate_D_p00_0_D05f10d1.TIF	ICAM555_ROS488_VECad647_placa19__Plate_D_p00_0_D05f10d3.TIF	0	0	0	0	299	2964	1	1536	1536	1536	1536	299	b'eLtkZxrlG21KDJmunIuBaZrh6Fjh4IuR0WbL4IuT0SbSYIwVYyrFCqh6sQMAUmAEiw=='	0.029860787093639374	0.025249412283301353	0.05024941265583038	0.0069721546	0.00280549	0.015083134	0.42852277	0.7154	0.44816118	0.039865270256996155	0.02778339882691701	0.06935140490531921	0.035999607
-1	-1	-1	-1	582.0	0.0	0.0	2.2899999999999636	0.0	1.0599999999999454	9.569999999999936	0.9500000000000455	0.009999999999990905	0.009999999999990905	0.01999999999998181	3.0	0.4199999999998454	1.009999999999991	0.18000000000006366	0.13999999999987267	ICAM555_ROS488_VECad647_placa19__Plate_D_p00_0_D05f11d0.TIF	ICAM555_ROS488_VECad647_placa19__Plate_D_p00_0_D05f11d2.TIF	ICAM555_ROS488_VECad647_placa19__Plate_D_p00_0_D05f11d1.TIF	ICAM555_ROS488_VECad647_placa19__Plate_D_p00_0_D05f11d3.TIF	0	0	0	0	300	2964	1	1536	1536	1536	1536	300	b'eLtkZxrlG21KDJmunIuBaZqh4WhTYtDFyGizZfDFyWgTaTDGijGVYgVUvdgBAF0YBI8='	0.03349960595369339	0.02805490233004093	0.05472157150506973	0.00977765	0.00280549	0.015916467	0.42852277	0.7069835	0.44816118	0.044023161133130394	0.030295975506305695	0.07429216802120209	0.040471762
-1	-1	-1	-1	776.0	0.0	0.0	2.5099999999997635	0.0	1.0	11.330000000000155	0.8099999999999454	0.01999999999998181	0.009999999999990905	0.01999999999998181	3.9400000000000546	0.42000000000007276	1.0399999999999636	0.1999999999998181	0.15000000000031832	ICAM555_ROS488_VECad647_placa19__Plate_D_p00_0_D06f00d0.TIF	ICAM555_ROS488_VECad647_placa19__Plate_D_p00_0_D06f00d2.TIF	ICAM555_ROS488_VECad647_placa19__Plate_D_p00_0_D06f00d1.TIF	ICAM555_ROS488_VECad647_placa19__Plate_D_p00_0_D06f00d3.TIF	0	0	0	0	301	2964	1	1536	1536	1536	1536	301	b'eLtkZxrlG21KDJmunIuB2ehY4WCMkdFmy+CLk9Em0mCMFWMqxQqoerEDAFJoBIs='	0.034332942217588425	0.022443922236561775	0.05024941265583038	0.0078054927	0.00280549	0.011444315	0.42852277	0.7154	0.44816118	0.04379720985889435	0.024944625794887543	0.06583146750926971	0.0413051
-1	-1	-1	-1	1218.0	0.0	0.0	2.3900000000001	0.0	1.0899999999999181	10.570000000000164	0.9199999999998454	0.009999999999990905	0.009999999999990905	0.01999999999998181	3.4500000000000455	0.4499999999998181	1.1700000000000728	0.20000000000004547	0.14999999999986358	ICAM555_ROS488_VECad647_placa19__Plate_D_p00_0_D06f01d0.TIF	ICAM555_ROS488_VECad647_placa19__Plate_D_p00_0_D06f01d2.TIF	ICAM555_ROS488_VECad647_placa19__Plate_D_p00_0_D06f01d1.TIF	ICAM555_ROS488_VECad647_placa19__Plate_D_p00_0_D06f01d3.TIF	0	0	0	0	302	2964	1	1536	1536	1536	1536	302	b'eLtkZxrlG21KDJmunIuBWZqB4WhTYtDFyGizZfDFyWgTaTDGijGVYgVUvdgBAF0gBI8='	0.04130509868264198	0.025249412283301353	0.07511019706726074	0.0078054927	0.00280549	0.021221958	0.42852277	0.7154	0.44816118	0.050142268339792885	0.028309648235638935	0.10282664497693379	0.050249413
-1	-1	-1	-1	679.0	0.0	0.0	2.490000000000009	0.0	1.099999999999909	11.269999999999982	0.900000000000091	0.009999999999990905	0.009999999999990905	0.01999999999998181	3.6299999999998818	0.44000000000005457	1.1399999999998727	0.20000000000004547	0.15000000000009095	ICAM555_ROS488_VECad647_placa19__Plate_D_p00_0_D06f02d0.TIF	ICAM555_ROS488_VECad647_placa19__Plate_D_p00_0_D06f02d2.TIF	ICAM555_ROS488_VECad647_placa19__Plate_D_p00_0_D06f02d1.TIF	ICAM555_ROS488_VECad647_placa19__Plate_D_p00_0_D06f02d3.TIF	0	0	0	0	303	2964	1	1536	1536	1536	1536	303	b'eLtkZxrlG21KDJmunIuBWZqB0WhTYtDFyGizZfDFyWgTaTDGijGVYgVUvdgBAGfYBJM='	0.034332942217588425	0.025249412283301353	0.0449439212679863	0.010610979	0.00280549	0.011444308	0.42852277	0.7154	0.44816118	0.04696330428123474	0.02846493323644002	0.06062908967336019	0.04494392
-1	-1	-1	-1	640.0	0.0	0.0	2.2000000000000455	0.0	1.0699999999999363	13.750000000000227	0.8899999999998727	0.009999999999990905	0.009999999999990905	0.010000000000218279	4.089999999999918	0.4600000000000364	1.1600000000000819	0.1999999999998181	0.15000000000009095	ICAM555_ROS488_VECad647_placa19__Plate_D_p00_0_D06f03d0.TIF	ICAM555_ROS488_VECad647_placa19__Plate_D_p00_0_D06f03d2.TIF	ICAM555_ROS488_VECad647_placa19__Plate_D_p00_0_D06f03d1.TIF	ICAM555_ROS488_VECad647_placa19__Plate_D_p00_0_D06f03d3.TIF	0	0	0	0	304	2964	1	1536	1536	1536	1536	304	b'eLtkZxrlG21KDJmunIuBGSgfjDYlBluMjDZbBl+cjDaRBmOsGFMpVkDVix0AcpAElw=='	0.03516627475619316	0.025249412283301353	0.04858274757862091	0.010610983	0.00280549	0.011444315	0.42852277	0.7154	0.44816118	0.04755250116189321	0.02645247181256612	0.06116426487763723	0.045777254
-1	-1	-1	-1	486.0	0.0	0.0	2.3099999999999454	0.0	1.0499999999999545	10.159999999999854	0.8299999999999272	0.009999999999763531	0.010000000000218279	0.010000000000218279	3.2899999999999636	0.4399999999998272	1.0800000000001546	0.1899999999998272	0.14000000000032742	ICAM555_ROS488_VECad647_placa19__Plate_D_p00_0_D06f04d0.TIF	ICAM555_ROS488_VECad647_placa19__Plate_D_p00_0_D06f04d2.TIF	ICAM555_ROS488_VECad647_placa19__Plate_D_p00_0_D06f04d1.TIF	ICAM555_ROS488_VECad647_placa19__Plate_D_p00_0_D06f04d3.TIF	0	0	0	0	305	2964	1	1536	1536	1536	1536	305	b'eLtkZxrlG21KDJmunIuBWZqByWhTYtDFyGizZfDFyWgTaTDGijGVYgVUvdgBAH1IBJs='	0.03349960595369339	0.02805490233004093	0.03963842988014221	0.010610983	0.00280549	0.014249809	0.42852277	0.7154	0.44816118	0.045471216241518654	0.02989569554726283	0.05725999673207601	0.0413051
-1	-1	-1	-1	670.0	0.0	0.0	2.650000000000091	0.0	1.0199999999999818	10.330000000000155	0.8599999999999	0.009999999999990905	0.009999999999990905	0.009999999999990905	3.7500000000002274	0.4299999999998363	1.1200000000001182	0.1999999999998181	0.15000000000009095	ICAM555_ROS488_VECad647_placa19__Plate_D_p00_0_D06f05d0.TIF	ICAM555_ROS488_VECad647_placa19__Plate_D_p00_0_D06f05d2.TIF	ICAM555_ROS488_VECad647_placa19__Plate_D_p00_0_D06f05d1.TIF	ICAM555_ROS488_VECad647_placa19__Plate_D_p00_0_D06f05d3.TIF	0	0	0	0	306	2964	1	1536	1536	1536	1536	306	b'eLtkZxrlG21KDJmunIuBWZqB6WhTYtDFyGizZfDFyWgTaTDGijGVYgVUvdgBAIgABJ8='	0.029860787093639374	0.025249412283301353	0.04411058872938156	0.006138824	0.00280549	0.011444315	0.42852277	0.7154	0.44816118	0.03920223315556844	0.02760561058918635	0.057491838932037354	0.03963843
-1	-1	-1	-1	696.0	0.0	0.0	2.4600000000000364	0.0	1.0799999999999272	9.230000000000018	0.9499999999998181	0.01999999999998181	0.009999999999990905	0.009999999999990905	3.9299999999998363	0.4600000000000364	1.1400000000001	0.1999999999998181	0.17000000000007276	ICAM555_ROS488_VECad647_placa19__Plate_D_p00_0_D06f06d0.TIF	ICAM555_ROS488_VECad647_placa19__Plate_D_p00_0_D06f06d2.TIF	ICAM555_ROS488_VECad647_placa19__Plate_D_p00_0_D06f06d1.TIF	ICAM555_ROS488_VECad647_placa19__Plate_D_p00_0_D06f06d3.TIF	0	0	0	0	307	2964	1	1536	1536	1536	1536	307	b'eLtkZxrlG21KDJmunIuB2WhTYjDGyGizZfDFyWgTaTDGijGVYgVUvdgBAJK4BKM='	0.03516627475619316	0.02805490233004093	0.05555490404367447	0.0069721565	0.00280549	0.011444315	0.42852277	0.7154	0.44816118	0.04392407834529877	0.028948905567328136	0.07118487358093262	0.0413051
-1	-1	-1	-1	984.0	0.0	0.0	2.5	0.0	1.1100000000001273	9.639999999999873	0.8600000000001273	0.009999999999990905	0.01999999999998181	0.009999999999990905	4.1099999999999	0.44000000000005457	1.1600000000000819	0.20000000000004547	0.12999999999988177	ICAM555_ROS488_VECad647_placa19__Plate_D_p00_0_D06f07d0.TIF	ICAM555_ROS488_VECad647_placa19__Plate_D_p00_0_D06f07d2.TIF	ICAM555_ROS488_VECad647_placa19__Plate_D_p00_0_D06f07d1.TIF	ICAM555_ROS488_VECad647_placa19__Plate_D_p00_0_D06f07d3.TIF	0	0	0	0	308	2964	1	1536	1536	1536	1536	308	b'eLtkZxrlG21KDJmunIuBWZqB+WhTYtDFyGizZfDFyWgTaTDGijGVYgVUvdgBAJ1wBKc='	0.03963842988014221	0.025249412283301353	0.06002706289291382	0.00697216	0.00280549	0.014249802	0.42852277	0.7154	0.44816118	0.048100441694259644	0.028539203107357025	0.07613414029280345	0.04661059
-1	-1	-1	-1	1007.0	0.0	0.0	2.339999999999918	0.0	1.150000000000091	12.279999999999973	0.8999999999998636	0.009999999999990905	0.009999999999990905	0.009999999999990905	4.059999999999718	0.4500000000000455	1.1600000000000819	0.1999999999998181	0.14000000000010004	ICAM555_ROS488_VECad647_placa19__Plate_D_p00_0_D06f08d0.TIF	ICAM555_ROS488_VECad647_placa19__Plate_D_p00_0_D06f08d2.TIF	ICAM555_ROS488_VECad647_placa19__Plate_D_p00_0_D06f08d1.TIF	ICAM555_ROS488_VECad647_placa19__Plate_D_p00_0_D06f08d3.TIF	0	0	0	0	309	2964	1	1536	1536	1536	1536	309	b'eLtkZxrlG21KDJmunIuBWZqBxWhTYtDFyGizZfDFyWgTaTDGijGVYgVUvdgBAKgoBKs='	0.03963842988014221	0.025249412283301353	0.05555490404367447	0.00697216	0.00280549	0.011444315	0.42852277	0.7154	0.44816118	0.0485330323378245	0.028534531593322754	0.07172026733557384	0.04661059
-1	-1	-1	-1	684.0	0.0	0.0	2.480000000000018	0.0	1.0599999999999454	12.529999999999973	0.9900000000000091	0.009999999999990905	0.009999999999990905	0.010000000000218279	3.8900000000001	0.459999999999809	1.1000000000001364	0.1899999999998272	0.13000000000010914	ICAM555_ROS488_VECad647_placa19__Plate_D_p00_0_D06f09d0.TIF	ICAM555_ROS488_VECad647_placa19__Plate_D_p00_0_D06f09d2.TIF	ICAM555_ROS488_VECad647_placa19__Plate_D_p00_0_D06f09d1.TIF	ICAM555_ROS488_VECad647_placa19__Plate_D_p00_0_D06f09d3.TIF	0	0	0	0	310	2964	1	1536	1536	1536	1536	310	b'eLtkZxrlG21KDJmunIuB2WhXbjDGyGizZfDFyWgTaTDGijGVYgVUvdgBALLgBK8='	0.0359996072947979	0.02805490233004093	0.04941608011722565	0.0078054927	0.00280549	0.010610975	0.42852277	0.7154	0.44816118	0.04609979689121246	0.02958070735136668	0.0609010656674703	0.04494392
-1	-1	-1	-1	1048.0	0.0	0.0	2.6200000000001182	0.0	1.0499999999999545	14.010000000000218	0.8199999999999363	0.009999999999990905	0.009999999999990905	0.009999999999990905	4.029999999999973	0.4500000000000455	1.1500000000003183	0.19000000000005457	0.1799999999998363	ICAM555_ROS488_VECad647_placa19__Plate_D_p00_0_D06f10d0.TIF	ICAM555_ROS488_VECad647_placa19__Plate_D_p00_0_D06f10d2.TIF	ICAM555_ROS488_VECad647_placa19__Plate_D_p00_0_D06f10d1.TIF	ICAM555_ROS488_VECad647_placa19__Plate_D_p00_0_D06f10d3.TIF	0	0	0	0	311	2964	1	1536	1536	1536	1536	311	b'eLtkZxrlG21KDJmunIuBWZrh6Fjh4IuR0WbL4IuT0SbSYIwVYyrFCqh6sQMAXSQEjw=='	0.03516627475619316	0.025249412283301353	0.06002706289291382	0.00613882	0.00280549	0.011444308	0.42852277	0.7154	0.44816118	0.042347585161527	0.028689672549565632	0.07602743307749431	0.040471762
-1	-1	-1	-1	650.0	0.0	0.0	2.380000000000109	0.0	1.0599999999999454	11.740000000000009	0.8199999999999363	0.009999999999990905	0.009999999999990905	0.01999999999998181	3.6400000000003274	0.459999999999809	1.1600000000000819	0.1999999999998181	0.14000000000010004	ICAM555_ROS488_VECad647_placa19__Plate_D_p00_0_D06f11d0.TIF	ICAM555_ROS488_VECad647_placa19__Plate_D_p00_0_D06f11d2.TIF	ICAM555_ROS488_VECad647_placa19__Plate_D_p00_0_D06f11d1.TIF	ICAM555_ROS488_VECad647_placa19__Plate_D_p00_0_D06f11d3.TIF	0	0	0	0	312	2964	1	1536	1536	1536	1536	312	b'eLtkZxrlG21KDJmunIuBWZqh4WhTYtDFyGizZfDFyWgTaTDGijGVYgVUvdgBAGfcBJM='	0.03516627475619316	0.02805490233004093	0.05024941265583038	0.008944314	0.00280549	0.010610983	0.42852277	0.7154	0.44816118	0.04592974980672201	0.030908207098642986	0.06380799909432729	0.04494392
-1	-1	-1	-1	1021.0	0.0	0.0	2.5099999999997635	0.0	1.0099999999997635	11.050000000000182	0.8399999999999181	0.01999999999998181	0.009999999999990905	0.01999999999998181	3.75	0.4600000000000364	1.1599999999998545	0.21000000000003638	0.13999999999987267	ICAM555_ROS488_VECad647_placa19__Plate_D_p00_0_D07f00d0.TIF	ICAM555_ROS488_VECad647_placa19__Plate_D_p00_0_D07f00d2.TIF	ICAM555_ROS488_VECad647_placa19__Plate_D_p00_0_D07f00d1.TIF	ICAM555_ROS488_VECad647_placa19__Plate_D_p00_0_D07f00d3.TIF	0	0	0	0	313	2964	1	1536	1536	1536	1536	313	b'eLtkZxrlG21KDJmunIuB+ehY4WCMkdFmy+CLk9Em0mCMFWMqxQqoerEDAF0sBI8='	0.0359996072947979	0.025249412283301353	0.06002706289291382	0.0097776465	0.00280549	0.014249802	0.42852277	0.7154	0.44816118	0.046822975079218544	0.02631421635548274	0.07735288143157959	0.045777254
-1	-1	-1	-1	1001.0	0.0	0.0	2.349999999999909	0.0	1.1000000000001364	8.289999999999964	0.849999999999909	0.010000000000218279	0.010000000000218279	0.009999999999763531	3.6600000000003092	0.4499999999998181	1.1400000000001	0.1999999999998181	0.15000000000009095	ICAM555_ROS488_VECad647_placa19__Plate_D_p00_0_D07f01d0.TIF	ICAM555_ROS488_VECad647_placa19__Plate_D_p00_0_D07f01d2.TIF	ICAM555_ROS488_VECad647_placa19__Plate_D_p00_0_D07f01d1.TIF	ICAM555_ROS488_VECad647_placa19__Plate_D_p00_0_D07f01d3.TIF	0	0	0	0	314	2964	1	1536	1536	1536	1536	314	b'eLtkZxrlG21KDJmunIuBeZqB4WhTYtDFyGizZfDFyWgTaTDGijGVYgVUvdgBAGfkBJM='	0.0359996072947979	0.025249412283301353	0.06533254683017731	0.00697216	0.00280549	0.011444315	0.42852277	0.7154	0.44816118	0.047007287542025246	0.02633914351463318	0.07897917926311493	0.045777254
-1	-1	-1	-1	561.0	0.0	0.0	2.349999999999909	0.0	1.0700000000001637	8.789999999999736	0.8900000000001	0.009999999999990905	0.01999999999998181	0.009999999999990905	3.0800000000001546	0.4199999999998454	1.0599999999999454	0.18000000000006366	0.13999999999987267	ICAM555_ROS488_VECad647_placa19__Plate_D_p00_0_D07f02d0.TIF	ICAM555_ROS488_VECad647_placa19__Plate_D_p00_0_D07f02d2.TIF	ICAM555_ROS488_VECad647_placa19__Plate_D_p00_0_D07f02d1.TIF	ICAM555_ROS488_VECad647_placa19__Plate_D_p00_0_D07f02d3.TIF	0	0	0	0	315	2964	1	1536	1536	1536	1536	315	b'eLtkZxrlG21KDJmunIuBeZqB0WhTYtDFyGizZfDFyWgTaTDGijGVYgVUvdgBAHKcBJc='	0.029860787093639374	0.022443922236561775	0.043277256190776825	0.010610977	0.00280549	0.015083134	0.42852277	0.7154	0.44816118	0.044199263056119285	0.02634543925523758	0.06105828285217285	0.03963843
-1	-1	-1	-1	495.0	0.0	0.0	2.7100000000000364	0.0	1.050000000000182	10.830000000000155	0.8399999999999181	0.009999999999990905	0.010000000000218279	0.009999999999990905	3.0699999999999363	0.4700000000000273	1.1600000000000819	0.1899999999998272	0.15000000000009095	ICAM555_ROS488_VECad647_placa19__Plate_D_p00_0_D07f03d0.TIF	ICAM555_ROS488_VECad647_placa19__Plate_D_p00_0_D07f03d2.TIF	ICAM555_ROS488_VECad647_placa19__Plate_D_p00_0_D07f03d1.TIF	ICAM555_ROS488_VECad647_placa19__Plate_D_p00_0_D07f03d3.TIF	0	0	0	0	316	2964	1	1536	1536	1536	1536	316	b'eLtkZxrlG21KDJmunIuBOSgfjDYlBluMjDZbBl+cjDaRBmOsGFMpVkDVix0AfVQEmw=='	0.03349960595369339	0.025249412283301353	0.04941608011722565	0.010610983	0.00280549	0.015083134	0.42852277	0.7154	0.44816118	0.04575088123480479	0.02788493037223816	0.06610757112503052	0.040471762
-1	-1	-1	-1	464.0	0.0	0.0	2.3199999999999363	0.0	1.0700000000001637	11.75	0.8400000000001455	0.010000000000218279	0.010000000000218279	0.009999999999763531	2.900000000000091	0.459999999999809	1.1800000000000637	0.23000000000024556	0.16000000000008185	ICAM555_ROS488_VECad647_placa19__Plate_D_p00_0_D07f04d0.TIF	ICAM555_ROS488_VECad647_placa19__Plate_D_p00_0_D07f04d2.TIF	ICAM555_ROS488_VECad647_placa19__Plate_D_p00_0_D07f04d1.TIF	ICAM555_ROS488_VECad647_placa19__Plate_D_p00_0_D07f04d3.TIF	0	0	0	0	317	2964	1	1536	1536	1536	1536	317	b'eLtkZxrlG21KDJmunIuBeZqByWhTYtDFyGizZfDFyWgTaTDGijGVYgVUvdgBAIgMBJ8='	0.03516627475619316	0.02805490233004093	0.04858274757862091	0.0078054927	0.00280549	0.014249809	0.42852277	0.7154	0.44816118	0.04692414899667104	0.02981771280368169	0.06595097482204437	0.0413051
-1	-1	-1	-1	686.0	0.0	0.0	2.740000000000009	0.0	1.0800000000001546	11.8299999999997	0.8800000000001091	0.009999999999990905	0.009999999999990905	0.009999999999990905	3.849999999999909	0.46000000000026375	1.1599999999998545	0.20000000000004547	0.13000000000010914	ICAM555_ROS488_VECad647_placa19__Plate_D_p00_0_D07f05d0.TIF	ICAM555_ROS488_VECad647_placa19__Plate_D_p00_0_D07f05d2.TIF	ICAM555_ROS488_VECad647_placa19__Plate_D_p00_0_D07f05d1.TIF	ICAM555_ROS488_VECad647_placa19__Plate_D_p00_0_D07f05d3.TIF	0	0	0	0	318	2964	1	1536	1536	1536	1536	318	b'eLtkZxrlG21KDJmunIuBeZqB6WhTYtDFyGizZfDFyWgTaTDGijGVYgVUvdgBAJLEBKM='	0.03349960595369339	0.025249412283301353	0.04941608011722565	0.0069721565	0.00280549	0.012277648	0.42852277	0.7154	0.44816118	0.04161625603834788	0.027620467046896618	0.06396760046482086	0.040471762
-1	-1	-1	-1	984.0	0.0	0.0	2.410000000000082	0.0	1.0900000000001455	10.159999999999854	0.9399999999998272	0.009999999999990905	0.010000000000218279	0.009999999999990905	3.990000000000009	0.44000000000005457	1.1499999999998636	0.19000000000005457	0.14999999999986358	ICAM555_ROS488_VECad647_placa19__Plate_D_p00_0_D07f06d0.TIF	ICAM555_ROS488_VECad647_placa19__Plate_D_p00_0_D07f06d2.TIF	ICAM555_ROS488_VECad647_placa19__Plate_D_p00_0_D07f06d1.TIF	ICAM555_ROS488_VECad647_placa19__Plate_D_p00_0_D07f06d3.TIF	0	0	0	0	319	2964	1	1536	1536	1536	1536	319	b'eLtkZxrlG21KDJmunIuB+WhTYjDGyGizZfDFyWgTaTDGijGVYgVUvdgBAJ18BKc='	0.0359996072947979	0.02805490233004093	0.053888238966464996	0.006138824	0.00280549	0.011444308	0.42852277	0.7154	0.44816118	0.044207279880841575	0.029896050691604614	0.06956586241722107	0.0413051
-1	-1	-1	-1	1175.0	0.0	0.0	2.25	0.0	1.0399999999999636	10.200000000000045	0.9099999999998545	0.010000000000218279	0.010000000000218279	0.009999999999763531	3.5499999999999545	0.42000000000007276	1.1399999999998727	0.20000000000004547	0.15000000000009095	ICAM555_ROS488_VECad647_placa19__Plate_D_p00_0_D07f07d0.TIF	ICAM555_ROS488_VECad647_placa19__Plate_D_p00_0_D07f07d2.TIF	ICAM555_ROS488_VECad647_placa19__Plate_D_p00_0_D07f07d1.TIF	ICAM555_ROS488_VECad647_placa19__Plate_D_p00_0_D07f07d3.TIF	0	0	0	0	320	2964	1	1536	1536	1536	1536	320	b'eLtkZxrlG21KDJmunIuBeZqB+WhTYtDFyGizZfDFyWgTaTDGijGVYgVUvdgBAKg0BKs='	0.03963842988014221	0.025249412283301353	0.05919373035430908	0.00697216	0.00280549	0.015083134	0.42852277	0.577931	0.44816118	0.04721221327781677	0.028067077199618023	0.07874277730782826	0.045777254
-1	-1	-1	-1	1080.0	0.0	0.0	2.7899999999997362	0.0	1.0900000000001455	9.679999999999836	0.7999999999999545	0.009999999999990905	0.009999999999990905	0.009999999999990905	3.5100000000002183	0.4799999999997908	1.1700000000000728	0.21000000000003638	0.14999999999986358	ICAM555_ROS488_VECad647_placa19__Plate_D_p00_0_D07f08d0.TIF	ICAM555_ROS488_VECad647_placa19__Plate_D_p00_0_D07f08d2.TIF	ICAM555_ROS488_VECad647_placa19__Plate_D_p00_0_D07f08d1.TIF	ICAM555_ROS488_VECad647_placa19__Plate_D_p00_0_D07f08d3.TIF	0	0	0	0	321	2964	1	1536	1536	1536	1536	321	b'eLtkZxrlG21KDJmunIuBeZqBxWhTYtDFyGizZfDFyWgTaTDGijGVYgVUvdgBALLsBK8='	0.0359996072947979	0.025249412283301353	0.05555490404367447	0.0078054927	0.00280549	0.01227764	0.42852277	0.7154	0.44816118	0.04465721547603607	0.027966054777304333	0.07405032217502594	0.04494392
-1	-1	-1	-1	844.0	0.0	0.0	2.5800000000001546	0.0	1.0899999999999181	9.450000000000045	0.8999999999998636	0.010000000000218279	0.009999999999990905	0.009999999999990905	3.5199999999997544	0.4600000000000364	1.1000000000001364	0.19000000000005457	0.15999999999985448	ICAM555_ROS488_VECad647_placa19__Plate_D_p00_0_D07f09d0.TIF	ICAM555_ROS488_VECad647_placa19__Plate_D_p00_0_D07f09d2.TIF	ICAM555_ROS488_VECad647_placa19__Plate_D_p00_0_D07f09d1.TIF	ICAM555_ROS488_VECad647_placa19__Plate_D_p00_0_D07f09d3.TIF	0	0	0	0	322	2964	1	1536	1536	1536	1536	322	b'eLtkZxrlG21KDJmunIuB+WhXbjDGyGizZfDFyWgTaTDGijGVYgVUvdgBAL2kBLM='	0.03516627475619316	0.025249412283301353	0.05472157150506973	0.0053054914	0.00280549	0.010610975	0.42852277	0.7154	0.44816118	0.041511510809262596	0.028681573768456776	0.0687130441268285	0.040471762
-1	-1	-1	-1	706.0	0.0	0.0	2.369999999999891	0.0	1.069999999999709	12.490000000000236	0.9400000000000546	0.009999999999990905	0.009999999999990905	0.009999999999990905	4.1099999999999	0.4600000000000364	1.1600000000000819	0.20000000000004547	0.14999999999986358	ICAM555_ROS488_VECad647_placa19__Plate_D_p00_0_D07f10d0.TIF	ICAM555_ROS488_VECad647_placa19__Plate_D_p00_0_D07f10d2.TIF	ICAM555_ROS488_VECad647_placa19__Plate_D_p00_0_D07f10d1.TIF	ICAM555_ROS488_VECad647_placa19__Plate_D_p00_0_D07f10d3.TIF	0	0	0	0	323	2964	1	1536	1536	1536	1536	323	b'eLtkZxrlG21KDJmunIuBeZrh6Fjh4IuR0WbL4IuT0SbSYIwVYyrFCqh6sQMAZ+gEkw=='	0.034332942217588425	0.025249412283301353	0.05555490404367447	0.0061388277	0.00280549	0.011444315	0.42852277	0.7154	0.44816118	0.04137147714694341	0.027604281902313232	0.07048353056112926	0.040471762
-1	-1	-1	-1	511.0	0.0	0.0	2.3099999999999454	0.0	1.1399999999998727	10.550000000000182	0.9699999999997999	0.01999999999998181	0.010000000000218279	0.009999999999763531	3.2799999999997453	0.44000000000005457	1.0899999999999181	0.19000000000005457	0.14000000000010004	ICAM555_ROS488_VECad647_placa19__Plate_D_p00_0_D07f11d0.TIF	ICAM555_ROS488_VECad647_placa19__Plate_D_p00_0_D07f11d2.TIF	ICAM555_ROS488_VECad647_placa19__Plate_D_p00_0_D07f11d1.TIF	ICAM555_ROS488_VECad647_placa19__Plate_D_p00_0_D07f11d3.TIF	0	0	0	0	324	2964	1	1536	1536	1536	1536	324	b'eLtkZxrlG21KDJmunIuBeZqh4WhTYtDFyGizZfDFyWgTaTDGijGVYgVUvdgBAHKgBJc='	0.03516627475619316	0.02805490233004093	0.05024941265583038	0.0078054927	0.00280549	0.015916467	0.42852277	0.7154	0.44816118	0.04551738997300466	0.03028010328610738	0.06950685878594716	0.0413051
-1	-1	-1	-1	880.0	0.0	0.0	2.2999999999999545	0.0	1.0499999999999545	11.420000000000073	0.8799999999998818	0.01999999999998181	0.009999999999990905	0.020000000000209184	3.1599999999998545	0.4199999999998454	1.080000000000382	0.19000000000005457	0.13000000000010914	ICAM555_ROS488_VECad647_placa19__Plate_D_p00_0_D08f00d0.TIF	ICAM555_ROS488_VECad647_placa19__Plate_D_p00_0_D08f00d2.TIF	ICAM555_ROS488_VECad647_placa19__Plate_D_p00_0_D08f00d1.TIF	ICAM555_ROS488_VECad647_placa19__Plate_D_p00_0_D08f00d3.TIF	0	0	0	0	325	2964	1	1536	1536	1536	1536	325	b'eLtkZxrlG21KDJmunIuBxehY4WCMkdFmy+CLk9Em0mCMFWMqxQqoerEDAGfwBJM='	0.03963842988014221	0.025249412283301353	0.05024941265583038	0.010610983	0.00280549	0.015083134	0.42852277	0.7154	0.44816118	0.050777584314346313	0.028029600779215496	0.0702121655146281	0.050249413
-1	-1	-1	-1	715.0	0.0	0.0	2.6900000000000546	0.0	1.099999999999909	6.110000000000127	0.8099999999999454	0.009999999999990905	0.009999999999990905	0.009999999999990905	1.849999999999909	0.46000000000026375	1.1399999999998727	0.18000000000006366	0.14999999999986358	ICAM555_ROS488_VECad647_placa19__Plate_D_p00_0_D08f01d0.TIF	ICAM555_ROS488_VECad647_placa19__Plate_D_p00_0_D08f01d2.TIF	ICAM555_ROS488_VECad647_placa19__Plate_D_p00_0_D08f01d1.TIF	ICAM555_ROS488_VECad647_placa19__Plate_D_p00_0_D08f01d3.TIF	0	0	0	0	326	2964	1	1536	1536	1536	1536	326	b'eLtkZxrlG21KDJmunIuBRZqB4WhTYtDFyGizZfDFyWgTaTDGijGVYgVUvdgBAHKoBJc='	0.04130509868264198	0.025249412283301353	0.08041568100452423	0.0097776465	0.00280549	0.027360782	0.42852277	0.7154	0.44816118	0.05229404071966807	0.029326707124710083	0.11550000309944153	0.051082745
-1	-1	-1	-1	607.0	0.0	0.0	2.3599999999999	0.0	0.8899999999998727	8.75	0.7700000000002092	0.009999999999763531	0.010000000000218279	0.010000000000218279	3.4600000000000364	0.4399999999998272	1.1300000000001091	0.1999999999998181	0.17000000000030013	ICAM555_ROS488_VECad647_placa19__Plate_D_p00_0_D08f02d0.TIF	ICAM555_ROS488_VECad647_placa19__Plate_D_p00_0_D08f02d2.TIF	ICAM555_ROS488_VECad647_placa19__Plate_D_p00_0_D08f02d1.TIF	ICAM555_ROS488_VECad647_placa19__Plate_D_p00_0_D08f02d3.TIF	0	0	0	0	327	2964	1	1536	1536	1536	1536	327	b'eLtkZxrlG21KDJmunIuBRZqB0WhTYtDFyGizZfDFyWgTaTDGijGVYgVUvdgBAH1gBJs='	0.034332942217588425	0.025249412283301353	0.03963842988014221	0.011444315	0.00280549	0.011444308	0.42852277	0.7154	0.44816118	0.048117220401763916	0.0281376118461291	0.05670538544654846	0.04494392
-1	-1	-1	-1	481.0	0.0	0.0	2.380000000000109	0.0	1.0299999999999727	8.029999999999973	0.9400000000000546	0.009999999999763531	0.020000000000436557	0.009999999999763531	3.0900000000001455	0.4499999999998181	1.0899999999999181	0.19000000000005457	0.14000000000032742	ICAM555_ROS488_VECad647_placa19__Plate_D_p00_0_D08f03d0.TIF	ICAM555_ROS488_VECad647_placa19__Plate_D_p00_0_D08f03d2.TIF	ICAM555_ROS488_VECad647_placa19__Plate_D_p00_0_D08f03d1.TIF	ICAM555_ROS488_VECad647_placa19__Plate_D_p00_0_D08f03d3.TIF	0	0	0	0	328	2964	1	1536	1536	1536	1536	328	b'eLtkZxrlG21KDJmunIuBBSgfjDYlBluMjDZbBl+cjDaRBmOsGFMpVkDVix0AiBgEnw=='	0.029860787093639374	0.025249412283301353	0.03797176480293274	0.010610983	0.00280549	0.010610983	0.42852277	0.7154	0.44816118	0.045521095395088196	0.028055258095264435	0.05209155877431234	0.03963843
-1	-1	-1	-1	459.0	0.0	0.0	2.2899999999999636	0.0	1.1199999999998909	8.239999999999782	0.930000000000291	0.01999999999998181	0.01999999999998181	0.01999999999998181	2.6299999999998818	0.4500000000000455	1.0499999999999545	0.18000000000006366	0.15000000000009095	ICAM555_ROS488_VECad647_placa19__Plate_D_p00_0_D08f04d0.TIF	ICAM555_ROS488_VECad647_placa19__Plate_D_p00_0_D08f04d2.TIF	ICAM555_ROS488_VECad647_placa19__Plate_D_p00_0_D08f04d1.TIF	ICAM555_ROS488_VECad647_placa19__Plate_D_p00_0_D08f04d3.TIF	0	0	0	0	329	2964	1	1536	1536	1536	1536	329	b'eLtkZxrlG21KDJmunIuBRZqByWhTYtDFyGizZfDFyWgTaTDGijGVYgVUvdgBAJLQBKM='	0.03349960595369339	0.02805490233004093	0.03797176480293274	0.0069721546	0.00280549	0.00977765	0.42852277	0.7154	0.44816118	0.04464406271775564	0.02964191387097041	0.05056461195151011	0.035999607
-1	-1	-1	-1	576.0	0.0	0.0	2.2899999999999636	0.0	1.009999999999991	13.819999999999936	0.8400000000001455	0.009999999999990905	0.01999999999998181	0.009999999999990905	3.0399999999999636	0.4500000000000455	1.0900000000001455	0.1899999999998272	0.15000000000009095	ICAM555_ROS488_VECad647_placa19__Plate_D_p00_0_D08f05d0.TIF	ICAM555_ROS488_VECad647_placa19__Plate_D_p00_0_D08f05d2.TIF	ICAM555_ROS488_VECad647_placa19__Plate_D_p00_0_D08f05d1.TIF	ICAM555_ROS488_VECad647_placa19__Plate_D_p00_0_D08f05d3.TIF	0	0	0	0	330	2964	1	1536	1536	1536	1536	330	b'eLtkZxrlG21KDJmunIuBRZqB6WhTYtDFyGizZfDFyWgTaTDGijGVYgVUvdgBAJ2IBKc='	0.034332942217588425	0.025249412283301353	0.038805097341537476	0.012277648	0.00280549	0.011444315	0.42852277	0.7154	0.44816118	0.04998414715131124	0.02724982549746831	0.05398054917653402	0.045777254
-1	-1	-1	-1	621.0	0.0	0.0	2.6499999999998636	0.0	1.0899999999999181	13.450000000000045	0.900000000000091	0.009999999999990905	0.009999999999990905	0.01999999999998181	3.6400000000001	0.4500000000000455	1.1099999999999	0.19000000000005457	0.14999999999986358	ICAM555_ROS488_VECad647_placa19__Plate_D_p00_0_D08f06d0.TIF	ICAM555_ROS488_VECad647_placa19__Plate_D_p00_0_D08f06d2.TIF	ICAM555_ROS488_VECad647_placa19__Plate_D_p00_0_D08f06d1.TIF	ICAM555_ROS488_VECad647_placa19__Plate_D_p00_0_D08f06d3.TIF	0	0	0	0	331	2964	1	1536	1536	1536	1536	331	b'eLtkZxrlG21KDJmunIuBxWhTYjDGyGizZfDFyWgTaTDGijGVYgVUvdgBAKhABKs='	0.03963842988014221	0.025249412283301353	0.05919373035430908	0.010610979	0.00280549	0.010610975	0.42852277	0.7154	0.44816118	0.04992974797884623	0.028705778221289318	0.07023343940575917	0.04661059
-1	-1	-1	-1	968.0	0.0	0.0	2.490000000000009	0.0	1.0599999999999454	13.740000000000236	0.8599999999996726	0.010000000000218279	0.010000000000218279	0.010000000000218279	3.7100000000000364	0.4299999999998363	1.0900000000001455	0.20000000000004547	0.13000000000010914	ICAM555_ROS488_VECad647_placa19__Plate_D_p00_0_D08f07d0.TIF	ICAM555_ROS488_VECad647_placa19__Plate_D_p00_0_D08f07d2.TIF	ICAM555_ROS488_VECad647_placa19__Plate_D_p00_0_D08f07d1.TIF	ICAM555_ROS488_VECad647_placa19__Plate_D_p00_0_D08f07d3.TIF	0	0	0	0	332	2964	1	1536	1536	1536	1536	332	b'eLtkZxrlG21KDJmunIuBRZqB+WhTYtDFyGizZfDFyWgTaTDGijGVYgVUvdgBALL4BK8='	0.04047176241874695	0.025249412283301353	0.05472157150506973	0.008944314	0.00280549	0.011444308	0.42852277	0.7154	0.44816118	0.04925827185312907	0.027707638839880627	0.07109373311201732	0.050249413
-1	-1	-1	-1	916.0	0.0	0.0	2.4899999999997817	0.0	1.1100000000001273	10.559999999999718	0.9100000000000819	0.009999999999990905	0.009999999999990905	0.009999999999990905	3.240000000000009	0.4800000000000182	1.1599999999998545	0.21000000000003638	0.13999999999987267	ICAM555_ROS488_VECad647_placa19__Plate_D_p00_0_D08f08d0.TIF	ICAM555_ROS488_VECad647_placa19__Plate_D_p00_0_D08f08d2.TIF	ICAM555_ROS488_VECad647_placa19__Plate_D_p00_0_D08f08d1.TIF	ICAM555_ROS488_VECad647_placa19__Plate_D_p00_0_D08f08d3.TIF	0	0	0	0	333	2964	1	1536	1536	1536	1536	333	b'eLtkZxrlG21KDJmunIuBRZqBxWhTYtDFyGizZfDFyWgTaTDGijGVYgVUvdgBAL2wBLM='	0.04047176241874695	0.025249412283301353	0.07147137820720673	0.0078054927	0.00280549	0.015916467	0.42852277	0.7154	0.44816118	0.049331302444140114	0.029609300196170807	0.09318927923838298	0.050249413
-1	-1	-1	-1	710.0	0.0	0.0	2.3500000000001364	0.0	1.0399999999999636	9.400000000000091	0.8599999999999	0.009999999999990905	0.009999999999990905	0.009999999999990905	3.5699999999999363	0.44000000000005457	1.150000000000091	0.20000000000004547	0.15999999999985448	ICAM555_ROS488_VECad647_placa19__Plate_D_p00_0_D08f09d0.TIF	ICAM555_ROS488_VECad647_placa19__Plate_D_p00_0_D08f09d2.TIF	ICAM555_ROS488_VECad647_placa19__Plate_D_p00_0_D08f09d1.TIF	ICAM555_ROS488_VECad647_placa19__Plate_D_p00_0_D08f09d3.TIF	0	0	0	0	334	2964	1	1536	1536	1536	1536	334	b'eLtkZxrlG21KDJmunIuBxWhXbjDGyGizZfDFyWgTaTDGijGVYgVUvdgBAMhoBLc='	0.034332942217588425	0.025249412283301353	0.04858274757862091	0.0061388277	0.00280549	0.010610975	0.42852277	0.7154	0.44816118	0.04271098474661509	0.029492534697055817	0.059571295976638794	0.040471762
-1	-1	-1	-1	1071.0	0.0	0.0	2.3799999999998818	0.0	1.4500000000000455	9.279999999999973	0.9200000000000728	0.009999999999990905	0.009999999999990905	0.009999999999990905	3.9300000000000637	0.4600000000000364	1.150000000000091	0.209999999999809	0.16000000000030923	ICAM555_ROS488_VECad647_placa19__Plate_D_p00_0_D08f10d0.TIF	ICAM555_ROS488_VECad647_placa19__Plate_D_p00_0_D08f10d2.TIF	ICAM555_ROS488_VECad647_placa19__Plate_D_p00_0_D08f10d1.TIF	ICAM555_ROS488_VECad647_placa19__Plate_D_p00_0_D08f10d3.TIF	0	0	0	0	335	2964	1	1536	1536	1536	1536	335	b'eLtkZxrlG21KDJmunIuBRZrh6Fjh4IuR0WbL4IuT0SbSYIwVYyrFCqh6sQMAcqwElw=='	0.034332942217588425	0.025249412283301353	0.05919373035430908	0.00613882	0.00280549	0.010610975	0.42852277	0.7154	0.44816118	0.04193328320980072	0.029572129249572754	0.07131155828634898	0.040471762
-1	-1	-1	-1	584.0	0.0	0.0	2.660000000000082	0.0	1.0799999999999272	9.9699999999998	0.7800000000004275	0.010000000000218279	0.009999999999763531	0.009999999999763531	3.4300000000000637	0.4199999999998454	1.1200000000001182	0.17000000000007276	0.14000000000032742	ICAM555_ROS488_VECad647_placa19__Plate_D_p00_0_D08f11d0.TIF	ICAM555_ROS488_VECad647_placa19__Plate_D_p00_0_D08f11d2.TIF	ICAM555_ROS488_VECad647_placa19__Plate_D_p00_0_D08f11d1.TIF	ICAM555_ROS488_VECad647_placa19__Plate_D_p00_0_D08f11d3.TIF	0	0	0	0	336	2964	1	1536	1536	1536	1536	336	b'eLtkZxrlG21KDJmunIuBRZqh4WhTYtDFyGizZfDFyWgTaTDGijGVYgVUvdgBAH1kBJs='	0.0359996072947979	0.02805490233004093	0.04941608011722565	0.010610979	0.00280549	0.010610983	0.42852277	0.7154	0.44816118	0.04911716282367706	0.031705463925997414	0.06272479395071666	0.045777254
-1	-1	-1	-1	347.0	0.0	0.0	2.2999999999999545	0.0	1.009999999999991	7.089999999999918	0.9300000000000637	0.009999999999990905	0.009999999999990905	0.009999999999990905	1.8199999999999363	0.42000000000030013	1.1599999999998545	0.19000000000005457	0.15999999999985448	ICAM555_ROS488_VECad647_placa19__Plate_D_p00_0_D09f00d0.TIF	ICAM555_ROS488_VECad647_placa19__Plate_D_p00_0_D09f00d2.TIF	ICAM555_ROS488_VECad647_placa19__Plate_D_p00_0_D09f00d1.TIF	ICAM555_ROS488_VECad647_placa19__Plate_D_p00_0_D09f00d3.TIF	0	0	0	0	337	2964	1	1536	1536	1536	1536	337	b'eLtkZxrlG21KDJmunIuB5ehY4WCMkdFmy+CLk9Em0mCMFWMqxQqoerEDAHK0BJc='	0.028194118291139603	0.022443922236561775	0.034332942217588425	0.0053054877	0.00280549	0.0053054914	0.42852277	0.7154	0.44816118	0.042009979486465454	0.024501152336597443	0.04545970757802328	0.033499606
-1	-1	-1	-1	1043.0	0.0	0.0	2.519999999999982	0.0	1.0100000000002183	8.129999999999882	0.8199999999999363	0.009999999999990905	0.009999999999990905	0.009999999999990905	3.3300000000001546	0.4399999999998272	1.1199999999998909	0.18000000000006366	0.14000000000010004	ICAM555_ROS488_VECad647_placa19__Plate_D_p00_0_D09f01d0.TIF	ICAM555_ROS488_VECad647_placa19__Plate_D_p00_0_D09f01d2.TIF	ICAM555_ROS488_VECad647_placa19__Plate_D_p00_0_D09f01d1.TIF	ICAM555_ROS488_VECad647_placa19__Plate_D_p00_0_D09f01d3.TIF	0	0	0	0	338	2964	1	1536	1536	1536	1536	338	b'eLtkZxrlG21KDJmunIuBZZqB4WhTYtDFyGizZfDFyWgTaTDGijGVYgVUvdgBAH1sBJs='	0.0359996072947979	0.025249412283301353	0.05472157150506973	0.015916467	0.00280549	0.015083134	0.42852277	0.7154	0.44816118	0.0554857204357783	0.028040267527103424	0.07344416777292888	0.051082745
-1	-1	-1	-1	187.0	0.0	0.0	2.3999999999998636	0.0	1.0900000000001455	4.8599999999999	0.8299999999999272	0.009999999999990905	0.009999999999990905	0.009999999999990905	1.3899999999998727	0.43000000000006366	1.1399999999998727	0.19000000000005457	0.15999999999985448	ICAM555_ROS488_VECad647_placa19__Plate_D_p00_0_D09f02d0.TIF	ICAM555_ROS488_VECad647_placa19__Plate_D_p00_0_D09f02d2.TIF	ICAM555_ROS488_VECad647_placa19__Plate_D_p00_0_D09f02d1.TIF	ICAM555_ROS488_VECad647_placa19__Plate_D_p00_0_D09f02d3.TIF	0	0	0	0	339	2964	1	1536	1536	1536	1536	339	b'eLtkZxrlG21KDJmunIuBZZqB0WhTYtDFyGizZfDFyWgTaTDGijGVYgVUvdgBAIgkBJ8='	0.028194118291139603	0.022443922236561775	0.034332942217588425	0.004472155	0.00280549	0.006138824	0.42852277	0.7154	0.44816118	0.039270405968030296	0.02480321377515793	0.04502507050832113	0.029860787
-1	-1	-1	-1	133.0	0.0	0.0	2.150000000000091	0.0	1.0199999999999818	3.479999999999791	0.9100000000000819	0.009999999999990905	0.009999999999990905	0.01999999999998181	1.2100000000000364	0.4600000000000364	1.1299999999998818	0.1799999999998363	0.15000000000009095	ICAM555_ROS488_VECad647_placa19__Plate_D_p00_0_D09f03d0.TIF	ICAM555_ROS488_VECad647_placa19__Plate_D_p00_0_D09f03d2.TIF	ICAM555_ROS488_VECad647_placa19__Plate_D_p00_0_D09f03d1.TIF	ICAM555_ROS488_VECad647_placa19__Plate_D_p00_0_D09f03d3.TIF	0	0	0	0	340	2964	1	1536	1536	1536	1536	340	b'eLtkZxrlG21KDJmunIuBJSgfjDYlBluMjDZbBl+cjDaRBmOsGFMpVkDVix0AktwEow=='	0.028194118291139603	0.025249412283301353	0.032666273415088654	0.004472157	0.00280549	0.0036388226	0.42852277	0.7154	0.44816118	0.036598523457845054	0.02702459692955017	0.0378489096959432	0.029027453
-1	-1	-1	-1	107.0	0.0	0.0	2.4200000000000728	0.0	1.0599999999999454	4.440000000000055	0.9500000000000455	0.009999999999990905	0.009999999999990905	0.009999999999990905	1.0899999999999181	0.4399999999998272	1.1300000000001091	0.18000000000006366	0.15000000000009095	ICAM555_ROS488_VECad647_placa19__Plate_D_p00_0_D09f04d0.TIF	ICAM555_ROS488_VECad647_placa19__Plate_D_p00_0_D09f04d2.TIF	ICAM555_ROS488_VECad647_placa19__Plate_D_p00_0_D09f04d1.TIF	ICAM555_ROS488_VECad647_placa19__Plate_D_p00_0_D09f04d3.TIF	0	0	0	0	341	2964	1	1536	1536	1536	1536	341	b'eLtkZxrlG21KDJmunIuBZZqByWhTYtDFyGizZfDFyWgTaTDGijGVYgVUvdgBAJ2UBKc='	0.029027452692389488	0.02805490233004093	0.03797176480293274	0.0036388189	0.0028054882	0.004472159	0.42852277	0.7154	0.44816118	0.03743058194716772	0.030633052190144856	0.04143465310335159	0.033499606
-1	-1	-1	-1	176.0	0.0	0.0	2.589999999999918	0.0	1.0600000000001728	4.539999999999736	0.8500000000001364	0.0	0.009999999999990905	0.009999999999990905	1.2699999999999818	0.4499999999998181	1.1300000000001091	0.1899999999998272	0.15000000000031832	ICAM555_ROS488_VECad647_placa19__Plate_D_p00_0_D09f05d0.TIF	ICAM555_ROS488_VECad647_placa19__Plate_D_p00_0_D09f05d2.TIF	ICAM555_ROS488_VECad647_placa19__Plate_D_p00_0_D09f05d1.TIF	ICAM555_ROS488_VECad647_placa19__Plate_D_p00_0_D09f05d3.TIF	0	0	0	0	342	2964	1	1536	1536	1536	1536	342	b'eLtkZxrlG21KDJmunIuBZZqB6WhTYtDFyGizZfDFyWgTaTDGijGVYgVUvdgBAKhMBKs='	0.028194118291139603	0.022443922236561775	0.03797176480293274	0.004472155	0.00280549	0.0036388263	0.42852277	0.7154	0.44816118	0.0383024662733078	0.025395045677820843	0.043129414319992065	0.029860787
-1	-1	-1	-1	345.0	0.0	0.0	2.5599999999999454	0.0	1.0399999999999636	5.049999999999727	0.8400000000001455	0.009999999999763531	0.010000000000218279	0.009999999999763531	1.75	0.4299999999998363	1.0799999999999272	0.17000000000007276	0.1499999999996362	ICAM555_ROS488_VECad647_placa19__Plate_D_p00_0_D09f06d0.TIF	ICAM555_ROS488_VECad647_placa19__Plate_D_p00_0_D09f06d2.TIF	ICAM555_ROS488_VECad647_placa19__Plate_D_p00_0_D09f06d1.TIF	ICAM555_ROS488_VECad647_placa19__Plate_D_p00_0_D09f06d3.TIF	0	0	0	0	343	2964	1	1536	1536	1536	1536	343	b'eLtkZxrlG21KDJmunIuB5WhTYjDGyGizZfDFyWgTaTDGijGVYgVUvdgBALMEBK8='	0.03349960595369339	0.025249412283301353	0.04941608011722565	0.0053054877	0.00280549	0.006138824	0.42852277	0.7154	0.44816118	0.04599058131376902	0.02896575629711151	0.058908278743426	0.035166275
-1	-1	-1	-1	821.0	0.0	0.0	2.3199999999999363	0.0	1.0899999999999181	7.520000000000209	0.9499999999998181	0.01999999999998181	0.009999999999990905	0.009999999999990905	3.380000000000109	0.4499999999998181	1.1400000000001	0.209999999999809	0.16000000000008185	ICAM555_ROS488_VECad647_placa19__Plate_D_p00_0_D09f07d0.TIF	ICAM555_ROS488_VECad647_placa19__Plate_D_p00_0_D09f07d2.TIF	ICAM555_ROS488_VECad647_placa19__Plate_D_p00_0_D09f07d1.TIF	ICAM555_ROS488_VECad647_placa19__Plate_D_p00_0_D09f07d3.TIF	0	0	0	0	344	2964	1	1536	1536	1536	1536	344	b'eLtkZxrlG21KDJmunIuBZZqB+WhTYtDFyGizZfDFyWgTaTDGijGVYgVUvdgBAL28BLM='	0.034332942217588425	0.022443922236561775	0.0449439212679863	0.016749803	0.00280549	0.012277648	0.42852277	0.7154	0.44816118	0.054295470317204796	0.02635274330774943	0.06241739789644877	0.051082745
-1	-1	-1	-1	927.0	0.0	0.0	2.2100000000000364	0.0	1.0899999999999181	7.1700000000003	0.9199999999998454	0.009999999999990905	0.009999999999990905	0.009999999999990905	3.4600000000000364	0.4399999999998272	1.070000000000391	0.1899999999998272	0.16000000000008185	ICAM555_ROS488_VECad647_placa19__Plate_D_p00_0_D09f08d0.TIF	ICAM555_ROS488_VECad647_placa19__Plate_D_p00_0_D09f08d2.TIF	ICAM555_ROS488_VECad647_placa19__Plate_D_p00_0_D09f08d1.TIF	ICAM555_ROS488_VECad647_placa19__Plate_D_p00_0_D09f08d3.TIF	0	0	0	0	345	2964	1	1536	1536	1536	1536	345	b'eLtkZxrlG21KDJmunIuBZZqBxWhTYtDFyGizZfDFyWgTaTDGijGVYgVUvdgBAMh0BLc='	0.03516627475619316	0.025249412283301353	0.04411058872938156	0.015916474	0.00280549	0.015083142	0.42852277	0.7154	0.44816118	0.0539298007885615	0.028417353828748066	0.06275836129983266	0.05191608
-1	-1	-1	-1	428.0	0.0	0.0	2.5	0.0	1.0199999999999818	7.410000000000082	0.8800000000001091	0.010000000000218279	0.009999999999763531	0.009999999999763531	2.3999999999998636	0.4700000000000273	1.1699999999998454	0.19000000000005457	0.16000000000008185	ICAM555_ROS488_VECad647_placa19__Plate_D_p00_0_D09f09d0.TIF	ICAM555_ROS488_VECad647_placa19__Plate_D_p00_0_D09f09d2.TIF	ICAM555_ROS488_VECad647_placa19__Plate_D_p00_0_D09f09d1.TIF	ICAM555_ROS488_VECad647_placa19__Plate_D_p00_0_D09f09d3.TIF	0	0	0	0	346	2964	1	1536	1536	1536	1536	346	b'eLtkZxrlG21KDJmunIuB5WhXbjDGyGizZfDFyWgTaTDGijGVYgVUvdgBANMsBLs='	0.029860787093639374	0.025249412283301353	0.04858274757862091	0.006138822	0.00280549	0.010610983	0.42852277	0.5695145	0.44816118	0.04501467943191528	0.028168658415476482	0.060683757066726685	0.035166275
-1	-1	-1	-1	425.0	0.0	0.0	2.439999999999827	0.0	1.0	5.710000000000036	0.8500000000001364	0.009999999999990905	0.01999999999998181	0.01999999999998181	2.3999999999998636	0.47000000000025466	1.1399999999998727	0.18000000000006366	0.13999999999987267	ICAM555_ROS488_VECad647_placa19__Plate_D_p00_0_D09f10d0.TIF	ICAM555_ROS488_VECad647_placa19__Plate_D_p00_0_D09f10d2.TIF	ICAM555_ROS488_VECad647_placa19__Plate_D_p00_0_D09f10d1.TIF	ICAM555_ROS488_VECad647_placa19__Plate_D_p00_0_D09f10d3.TIF	0	0	0	0	347	2964	1	1536	1536	1536	1536	347	b'eLtkZxrlG21KDJmunIuBZZrh6Fjh4IuR0WbL4IuT0SbSYIwVYyrFCqh6sQMAfXAEmw=='	0.029027452692389488	0.022443922236561775	0.03963842988014221	0.006138824	0.00280549	0.006138824	0.42852277	0.64806825	0.44816118	0.043170144160588585	0.02570754537979762	0.050832907358805336	0.034332942
-1	-1	-1	-1	191.0	0.0	0.0	2.3899999999998727	0.0	1.1600000000000819	3.939999999999827	0.8700000000001182	0.009999999999990905	0.01999999999998181	0.009999999999990905	1.4099999999998545	0.41000000000030923	1.0899999999999181	0.18000000000006366	0.12999999999988177	ICAM555_ROS488_VECad647_placa19__Plate_D_p00_0_D09f11d0.TIF	ICAM555_ROS488_VECad647_placa19__Plate_D_p00_0_D09f11d2.TIF	ICAM555_ROS488_VECad647_placa19__Plate_D_p00_0_D09f11d1.TIF	ICAM555_ROS488_VECad647_placa19__Plate_D_p00_0_D09f11d3.TIF	0	0	0	0	348	2964	1	1536	1536	1536	1536	348	b'eLtkZxrlG21KDJmunIuBZZqh4WhTYtDFyGizZfDFyWgTaTDGijGVYgVUvdgBAIgoBJ8='	0.029027452692389488	0.025249412283301353	0.034332942217588425	0.0044721533	0.00280549	0.004472155	0.42852277	0.7154	0.44816118	0.03962323069572449	0.02855822443962097	0.04208933810393015	0.033499606
-1	-1	-1	-1	915.0	0.0	0.0	2.439999999999827	0.0	1.1100000000001273	9.129999999999654	0.9400000000000546	0.009999999999763531	0.010000000000218279	0.01999999999998181	3.759999999999991	0.42000000000007276	1.0899999999999181	0.1899999999998272	0.14000000000032742	ICAM555_ROS488_VECad647_placa19__Plate_D_p00_0_D10f00d0.TIF	ICAM555_ROS488_VECad647_placa19__Plate_D_p00_0_D10f00d2.TIF	ICAM555_ROS488_VECad647_placa19__Plate_D_p00_0_D10f00d1.TIF	ICAM555_ROS488_VECad647_placa19__Plate_D_p00_0_D10f00d3.TIF	0	0	0	0	349	2964	1	1536	1536	1536	1536	349	b'eLtkZxrlG21KDJmunIuhwehY4WCMkdFmy+CLk9Em0mCMFWMqxQqoerEDAByYBHc='	0.0359996072947979	0.025249412283301353	0.05024941265583038	0.010610983	0.00280549	0.014249802	0.42852277	0.7154	0.44816118	0.04871139427026113	0.027828494707743328	0.06941004594167073	0.04661059
-1	-1	-1	-1	997.0	0.0	0.0	2.259999999999991	0.0	1.0499999999999545	12.88000000000011	0.9399999999998272	0.009999999999990905	0.009999999999990905	0.010000000000218279	3.7799999999997453	0.44000000000028194	1.1299999999998818	0.19000000000005457	0.14999999999986358	ICAM555_ROS488_VECad647_placa19__Plate_D_p00_0_D10f01d0.TIF	ICAM555_ROS488_VECad647_placa19__Plate_D_p00_0_D10f01d2.TIF	ICAM555_ROS488_VECad647_placa19__Plate_D_p00_0_D10f01d1.TIF	ICAM555_ROS488_VECad647_placa19__Plate_D_p00_0_D10f01d3.TIF	0	0	0	0	350	2964	1	1536	1536	1536	1536	350	b'eLtkZxrlG21KDJmunIuhQZqB4WhTYtDFyGizZfDFyWgTaTDGijGVYgVUvdgBACdQBHs='	0.04047176241874695	0.025249412283301353	0.06533254683017731	0.010610983	0.00280549	0.015916467	0.42852277	0.7154	0.44816118	0.05121697982152303	0.028461528321107227	0.08324155708154042	0.050249413
-1	-1	-1	-1	498.0	0.0	0.0	2.6100000000001273	0.0	1.0900000000001455	10.6400000000001	0.8600000000001273	0.009999999999990905	0.01999999999998181	0.01999999999998181	2.839999999999918	0.4199999999998454	1.050000000000182	0.18000000000006366	0.15000000000009095	ICAM555_ROS488_VECad647_placa19__Plate_D_p00_0_D10f02d0.TIF	ICAM555_ROS488_VECad647_placa19__Plate_D_p00_0_D10f02d2.TIF	ICAM555_ROS488_VECad647_placa19__Plate_D_p00_0_D10f02d1.TIF	ICAM555_ROS488_VECad647_placa19__Plate_D_p00_0_D10f02d3.TIF	0	0	0	0	351	2964	1	1536	1536	1536	1536	351	b'eLtkZxrlG21KDJmunIuhQZqB0WhTYtDFyGizZfDFyWgTaTDGijGVYgVUvdgBADIIBH8='	0.029027452692389488	0.025249412283301353	0.038805097341537476	0.010610983	0.00280549	0.010610983	0.42852277	0.7154	0.44816118	0.04547211527824402	0.02801819642384847	0.05536317825317383	0.03963843
-1	-1	-1	-1	429.0	0.0	0.0	2.4600000000000364	0.0	1.0700000000001637	10.1099999999999	0.849999999999909	0.009999999999990905	0.009999999999990905	0.01999999999998181	2.6200000000001182	0.459999999999809	1.150000000000091	0.1899999999998272	0.15000000000031832	ICAM555_ROS488_VECad647_placa19__Plate_D_p00_0_D10f03d0.TIF	ICAM555_ROS488_VECad647_placa19__Plate_D_p00_0_D10f03d2.TIF	ICAM555_ROS488_VECad647_placa19__Plate_D_p00_0_D10f03d1.TIF	ICAM555_ROS488_VECad647_placa19__Plate_D_p00_0_D10f03d3.TIF	0	0	0	0	352	2964	1	1536	1536	1536	1536	352	b'eLtkZxrlG21KDJmunIuhASgfjDYlBluMjDZbBl+cjDaRBmOsGFMpVkDVix0APMAEgw=='	0.029027452692389488	0.025249412283301353	0.03797176480293274	0.0069721565	0.00280549	0.008944314	0.42852277	0.7154	0.44816118	0.04288337628046671	0.02658632646004359	0.04989981154600779	0.034332942
-1	-1	-1	-1	347.0	0.0	0.0	2.3599999999999	0.0	1.0699999999999363	8.670000000000073	0.900000000000091	0.01999999999998181	0.009999999999990905	0.009999999999990905	1.959999999999809	0.41000000000030923	1.0299999999999727	0.1899999999998272	0.14000000000010004	ICAM555_ROS488_VECad647_placa19__Plate_D_p00_0_D10f04d0.TIF	ICAM555_ROS488_VECad647_placa19__Plate_D_p00_0_D10f04d2.TIF	ICAM555_ROS488_VECad647_placa19__Plate_D_p00_0_D10f04d1.TIF	ICAM555_ROS488_VECad647_placa19__Plate_D_p00_0_D10f04d3.TIF	0	0	0	0	353	2964	1	1536	1536	1536	1536	353	b'eLtkZxrlG21KDJmunIuhQZqByWhTYtDFyGizZfDFyWgTaTDGijGVYgVUvdgBAEd4BIc='	0.029027452692389488	0.02805490233004093	0.03963842988014221	0.00613882	0.00280549	0.00977765	0.42852277	0.7154	0.44816118	0.04156609376271566	0.029425789912541706	0.0533639540274938	0.034332942
-1	-1	-1	-1	602.0	0.0	0.0	2.3299999999999272	0.0	1.0799999999999272	7.440000000000055	0.8999999999998636	0.009999999999990905	0.009999999999990905	0.009999999999990905	3.6100000000001273	0.4600000000000364	1.099999999999909	0.20000000000004547	0.14000000000010004	ICAM555_ROS488_VECad647_placa19__Plate_D_p00_0_D10f05d0.TIF	ICAM555_ROS488_VECad647_placa19__Plate_D_p00_0_D10f05d2.TIF	ICAM555_ROS488_VECad647_placa19__Plate_D_p00_0_D10f05d1.TIF	ICAM555_ROS488_VECad647_placa19__Plate_D_p00_0_D10f05d3.TIF	0	0	0	0	354	2964	1	1536	1536	1536	1536	354	b'eLtkZxrlG21KDJmunIuhQZqB6WhTYtDFyGizZfDFyWgTaTDGijGVYgVUvdgBAFIwBIs='	0.029860787093639374	0.025249412283301353	0.04411058872938156	0.009777643	0.00280549	0.011444315	0.42852277	0.7154	0.44816118	0.04116769880056381	0.02804440011580785	0.058242802818616234	0.03963843
-1	-1	-1	-1	607.0	0.0	0.0	2.5	0.0	1.0899999999999181	8.230000000000018	0.849999999999909	0.020000000000209184	0.009999999999990905	0.01999999999998181	3.5199999999997544	0.46000000000026375	1.1399999999998727	0.19000000000005457	0.15999999999985448	ICAM555_ROS488_VECad647_placa19__Plate_D_p00_0_D10f06d0.TIF	ICAM555_ROS488_VECad647_placa19__Plate_D_p00_0_D10f06d2.TIF	ICAM555_ROS488_VECad647_placa19__Plate_D_p00_0_D10f06d1.TIF	ICAM555_ROS488_VECad647_placa19__Plate_D_p00_0_D10f06d3.TIF	0	0	0	0	355	2964	1	1536	1536	1536	1536	355	b'eLtkZxrlG21KDJmunIuhwWhTYjDGyGizZfDFyWgTaTDGijGVYgVUvdgBAFzoBI8='	0.034332942217588425	0.02805490233004093	0.05024941265583038	0.008944314	0.00280549	0.010610983	0.42852277	0.7154	0.44816118	0.04519182940324148	0.02971745530764262	0.06412977973620097	0.0413051
-1	-1	-1	-1	1030.0	0.0	0.0	2.4300000000000637	0.0	1.0699999999999363	17.59999999999991	0.8900000000001	0.009999999999990905	0.009999999999990905	0.009999999999990905	3.7999999999999545	0.44000000000005457	1.150000000000091	0.1999999999998181	0.15000000000009095	ICAM555_ROS488_VECad647_placa19__Plate_D_p00_0_D10f07d0.TIF	ICAM555_ROS488_VECad647_placa19__Plate_D_p00_0_D10f07d2.TIF	ICAM555_ROS488_VECad647_placa19__Plate_D_p00_0_D10f07d1.TIF	ICAM555_ROS488_VECad647_placa19__Plate_D_p00_0_D10f07d3.TIF	0	0	0	0	356	2964	1	1536	1536	1536	1536	356	b'eLtkZxrlG21KDJmunIuhQZqB+WhTYtDFyGizZfDFyWgTaTDGijGVYgVUvdgBAGegBJM='	0.04047176241874695	0.025249412283301353	0.06002706289291382	0.00977765	0.00280549	0.015916474	0.42852277	0.7154	0.44816118	0.05102397998174032	0.028443413476149242	0.08112198114395142	0.050249413
-1	-1	-1	-1	1018.0	0.0	0.0	2.480000000000018	0.0	1.0900000000001455	16.59999999999991	0.8899999999998727	0.009999999999990905	0.009999999999990905	0.020000000000209184	3.4400000000000546	0.4299999999998363	1.1200000000001182	0.1799999999998363	0.14999999999986358	ICAM555_ROS488_VECad647_placa19__Plate_D_p00_0_D10f08d0.TIF	ICAM555_ROS488_VECad647_placa19__Plate_D_p00_0_D10f08d2.TIF	ICAM555_ROS488_VECad647_placa19__Plate_D_p00_0_D10f08d1.TIF	ICAM555_ROS488_VECad647_placa19__Plate_D_p00_0_D10f08d3.TIF	0	0	0	0	357	2964	1	1536	1536	1536	1536	357	b'eLtkZxrlG21KDJmunIuhQZqBxWhTYtDFyGizZfDFyWgTaTDGijGVYgVUvdgBAHJYBJc='	0.03963842988014221	0.025249412283301353	0.05919373035430908	0.0097776465	0.00280549	0.015916467	0.42852277	0.7154	0.44816118	0.04900176326433817	0.027887170513470966	0.07821539044380188	0.04661059
-1	-1	-1	-1	598.0	0.0	0.0	2.3899999999998727	0.0	1.0699999999999363	15.720000000000255	0.8799999999998818	0.01999999999998181	0.009999999999990905	0.009999999999990905	3.3299999999999272	0.4399999999998272	1.1099999999999	0.20000000000027285	0.14000000000010004	ICAM555_ROS488_VECad647_placa19__Plate_D_p00_0_D10f09d0.TIF	ICAM555_ROS488_VECad647_placa19__Plate_D_p00_0_D10f09d2.TIF	ICAM555_ROS488_VECad647_placa19__Plate_D_p00_0_D10f09d1.TIF	ICAM555_ROS488_VECad647_placa19__Plate_D_p00_0_D10f09d3.TIF	0	0	0	0	358	2964	1	1536	1536	1536	1536	358	b'eLtkZxrlG21KDJmunIuhwWhXbjDGyGizZfDFyWgTaTDGijGVYgVUvdgBAH0QBJs='	0.03349960595369339	0.025249412283301353	0.04411058872938156	0.00697216	0.00280549	0.010610983	0.42852277	0.7154	0.44816118	0.04149363934993744	0.02890172352393468	0.05796454846858978	0.03963843
-1	-1	-1	-1	575.0	0.0	0.0	2.3299999999999272	0.0	1.0499999999999545	11.850000000000136	0.9199999999998454	0.009999999999990905	0.009999999999990905	0.01999999999998181	3.020000000000209	0.43000000000006366	1.099999999999909	0.20000000000004547	0.13999999999987267	ICAM555_ROS488_VECad647_placa19__Plate_D_p00_0_D10f10d0.TIF	ICAM555_ROS488_VECad647_placa19__Plate_D_p00_0_D10f10d2.TIF	ICAM555_ROS488_VECad647_placa19__Plate_D_p00_0_D10f10d1.TIF	ICAM555_ROS488_VECad647_placa19__Plate_D_p00_0_D10f10d3.TIF	0	0	0	0	359	2964	1	1536	1536	1536	1536	359	b'eLtkZxrlG21KDJmunIuhQZrh6Fjh4IuR0WbL4IuT0SbSYIwVYyrFCqh6sQMAJ1QEew=='	0.03349960595369339	0.025249412283301353	0.053888238966464996	0.00697216	0.00280549	0.011444315	0.42852277	0.7154	0.44816118	0.04172138869762421	0.028289370238780975	0.06621402998765309	0.03963843
-1	-1	-1	-1	415.0	0.0	0.0	2.630000000000109	0.0	1.1099999999999	7.369999999999891	0.8099999999999454	0.010000000000218279	0.009999999999990905	0.01999999999998181	2.4400000000000546	0.44000000000005457	1.1299999999998818	0.18000000000006366	0.14999999999986358	ICAM555_ROS488_VECad647_placa19__Plate_D_p00_0_D10f11d0.TIF	ICAM555_ROS488_VECad647_placa19__Plate_D_p00_0_D10f11d2.TIF	ICAM555_ROS488_VECad647_placa19__Plate_D_p00_0_D10f11d1.TIF	ICAM555_ROS488_VECad647_placa19__Plate_D_p00_0_D10f11d3.TIF	0	0	0	0	360	2964	1	1536	1536	1536	1536	360	b'eLtkZxrlG21KDJmunIuhQZqh4WhTYtDFyGizZfDFyWgTaTDGijGVYgVUvdgBADIMBH8='	0.03349960595369339	0.02805490233004093	0.0449439212679863	0.009777643	0.00280549	0.010610975	0.42852277	0.7154	0.44816118	0.045531123876571655	0.031454784174760185	0.0611811230580012	0.03963843
-1	-1	-1	-1	1437.0	0.0	0.0	2.240000000000009	0.0	1.099999999999909	8.870000000000118	0.900000000000091	0.010000000000218279	0.009999999999763531	0.009999999999763531	4.139999999999873	0.4399999999998272	1.1200000000001182	0.20000000000004547	0.12000000000034561	ICAM555_ROS488_VECad647_placa19__Plate_D_p00_0_D11f00d0.TIF	ICAM555_ROS488_VECad647_placa19__Plate_D_p00_0_D11f00d2.TIF	ICAM555_ROS488_VECad647_placa19__Plate_D_p00_0_D11f00d1.TIF	ICAM555_ROS488_VECad647_placa19__Plate_D_p00_0_D11f00d3.TIF	0	0	0	0	361	2964	1	1536	1536	1536	1536	361	b'eLtkZxrlG21KDJmunIuh4ehY4WCMkdFmy+CLk9Em0mCMFWMqxQqoerEDACdcBHs='	0.028194118291139603	0.025249412283301353	0.06616587936878204	0.0036388189	0.00280549	0.011444315	0.42852277	0.7154	0.44816118	0.031154153247674305	0.025813112656275432	0.08184876044591267	0.029860787
-1	-1	-1	-1	1422.0	0.0	0.0	2.450000000000273	0.0	1.0799999999999272	13.149999999999864	0.9300000000000637	0.009999999999990905	0.009999999999990905	0.009999999999990905	4.3400000000001455	0.4800000000000182	1.1599999999998545	0.20000000000004547	0.15999999999985448	ICAM555_ROS488_VECad647_placa19__Plate_D_p00_0_D11f01d0.TIF	ICAM555_ROS488_VECad647_placa19__Plate_D_p00_0_D11f01d2.TIF	ICAM555_ROS488_VECad647_placa19__Plate_D_p00_0_D11f01d1.TIF	ICAM555_ROS488_VECad647_placa19__Plate_D_p00_0_D11f01d3.TIF	0	0	0	0	362	2964	1	1536	1536	1536	1536	362	b'eLtkZxrlG21KDJmunIuhYZqB4WhTYtDFyGizZfDFyWgTaTDGijGVYgVUvdgBADIUBH8='	0.028194118291139603	0.025249412283301353	0.06616587936878204	0.0036388189	0.00280549	0.012277655	0.42852277	0.7154	0.44816118	0.030921173592408497	0.027645111083984375	0.08383009831110637	0.029860787
-1	-1	-1	-1	902.0	0.0	0.0	2.4400000000000546	0.0	1.0700000000001637	14.620000000000118	0.9399999999998272	0.009999999999990905	0.009999999999990905	0.01999999999998181	4.3900000000001	0.4699999999997999	1.1400000000001	0.1999999999998181	0.15000000000009095	ICAM555_ROS488_VECad647_placa19__Plate_D_p00_0_D11f02d0.TIF	ICAM555_ROS488_VECad647_placa19__Plate_D_p00_0_D11f02d2.TIF	ICAM555_ROS488_VECad647_placa19__Plate_D_p00_0_D11f02d1.TIF	ICAM555_ROS488_VECad647_placa19__Plate_D_p00_0_D11f02d3.TIF	0	0	0	0	363	2964	1	1536	1536	1536	1536	363	b'eLtkZxrlG21KDJmunIuhYZqB0WhTYtDFyGizZfDFyWgTaTDGijGVYgVUvdgBADzMBIM='	0.024555295705795288	0.025249412283301353	0.06449921429157257	0.0044721533	0.00280549	0.014249802	0.42852277	0.7154	0.44816118	0.029500514268875122	0.027807419498761494	0.08064481616020203	0.029027453
-1	-1	-1	-1	954.0	0.0	0.0	2.310000000000173	0.0	1.0899999999999181	12.980000000000018	0.9200000000000728	0.009999999999990905	0.009999999999990905	0.01999999999998181	4.319999999999936	0.42000000000030013	1.0499999999999545	0.1899999999998272	0.15000000000009095	ICAM555_ROS488_VECad647_placa19__Plate_D_p00_0_D11f03d0.TIF	ICAM555_ROS488_VECad647_placa19__Plate_D_p00_0_D11f03d2.TIF	ICAM555_ROS488_VECad647_placa19__Plate_D_p00_0_D11f03d1.TIF	ICAM555_ROS488_VECad647_placa19__Plate_D_p00_0_D11f03d3.TIF	0	0	0	0	364	2964	1	1536	1536	1536	1536	364	b'eLtkZxrlG21KDJmunIuhISgfjDYlBluMjDZbBl+cjDaRBmOsGFMpVkDVix0AR4QEhw=='	0.028194118291139603	0.025249412283301353	0.06449921429157257	0.0036388189	0.00280549	0.011444315	0.42852277	0.7154	0.44816118	0.030320170025030773	0.028130653003851574	0.07916793723901112	0.029860787
-1	-1	-1	-1	823.0	0.0	0.0	2.4100000000003092	0.0	1.0100000000002183	13.099999999999909	0.8299999999999272	0.01999999999998181	0.01999999999998181	0.01999999999998181	3.9200000000000728	0.44000000000005457	1.099999999999909	0.19000000000005457	0.16000000000008185	ICAM555_ROS488_VECad647_placa19__Plate_D_p00_0_D11f04d0.TIF	ICAM555_ROS488_VECad647_placa19__Plate_D_p00_0_D11f04d2.TIF	ICAM555_ROS488_VECad647_placa19__Plate_D_p00_0_D11f04d1.TIF	ICAM555_ROS488_VECad647_placa19__Plate_D_p00_0_D11f04d3.TIF	0	0	0	0	365	2964	1	1536	1536	1536	1536	365	b'eLtkZxrlG21KDJmunIuhYZqByWhTYtDFyGizZfDFyWgTaTDGijGVYgVUvdgBAFI8BIs='	0.029860787093639374	0.02805490233004093	0.06449921429157257	0.004472155	0.0028054882	0.015083134	0.42852277	0.7154	0.44816118	0.03610228498776754	0.03133835643529892	0.08410674333572388	0.034332942
-1	-1	-1	-1	1068.0	0.0	0.0	2.349999999999909	0.0	1.150000000000091	8.830000000000155	0.959999999999809	0.010000000000218279	0.009999999999990905	0.01999999999998181	4.9099999999998545	0.4499999999998181	1.1200000000001182	0.1899999999998272	0.15000000000009095	ICAM555_ROS488_VECad647_placa19__Plate_D_p00_0_D11f05d0.TIF	ICAM555_ROS488_VECad647_placa19__Plate_D_p00_0_D11f05d2.TIF	ICAM555_ROS488_VECad647_placa19__Plate_D_p00_0_D11f05d1.TIF	ICAM555_ROS488_VECad647_placa19__Plate_D_p00_0_D11f05d3.TIF	0	0	0	0	366	2964	1	1536	1536	1536	1536	366	b'eLtkZxrlG21KDJmunIuhYZqB6WhTYtDFyGizZfDFyWgTaTDGijGVYgVUvdgBAFz0BI8='	0.029027452692389488	0.02805490233004093	0.06980470567941666	0.0036388189	0.00280549	0.010610983	0.42852277	0.7154	0.44816118	0.032649531960487366	0.028600946068763733	0.08253560463587443	0.033499606
-1	-1	-1	-1	1030.0	0.0	0.0	2.380000000000109	0.0	1.0899999999999181	9.460000000000036	0.8399999999999181	0.009999999999990905	0.009999999999990905	0.009999999999990905	4.810000000000173	0.459999999999809	1.1800000000000637	0.21000000000026375	0.14999999999986358	ICAM555_ROS488_VECad647_placa19__Plate_D_p00_0_D11f06d0.TIF	ICAM555_ROS488_VECad647_placa19__Plate_D_p00_0_D11f06d2.TIF	ICAM555_ROS488_VECad647_placa19__Plate_D_p00_0_D11f06d1.TIF	ICAM555_ROS488_VECad647_placa19__Plate_D_p00_0_D11f06d3.TIF	0	0	0	0	367	2964	1	1536	1536	1536	1536	367	b'eLtkZxrlG21KDJmunIuh4WhTYjDGyGizZfDFyWgTaTDGijGVYgVUvdgBAGesBJM='	0.03349960595369339	0.025249412283301353	0.07511019706726074	0.0016666688	0.00280549	0.010610983	0.42852277	0.7154	0.44816118	0.03534077604611715	0.028484890858332317	0.08814635872840881	0.035166275
-1	-1	-1	-1	1562.0	0.0	0.0	2.4300000000000637	0.0	1.1299999999998818	10.429999999999836	1.0	0.01999999999998181	0.010000000000218279	0.010000000000218279	4.240000000000009	0.42000000000007276	1.1599999999998545	0.20000000000004547	0.15999999999985448	ICAM555_ROS488_VECad647_placa19__Plate_D_p00_0_D11f07d0.TIF	ICAM555_ROS488_VECad647_placa19__Plate_D_p00_0_D11f07d2.TIF	ICAM555_ROS488_VECad647_placa19__Plate_D_p00_0_D11f07d1.TIF	ICAM555_ROS488_VECad647_placa19__Plate_D_p00_0_D11f07d3.TIF	0	0	0	0	368	2964	1	1536	1536	1536	1536	368	b'eLtkZxrlG21KDJmunIuhYZqB+WhTYtDFyGizZfDFyWgTaTDGijGVYgVUvdgBAHJkBJc='	0.029027452692389488	0.025249412283301353	0.07147137820720673	0.0036388189	0.00280549	0.011444315	0.42852277	0.7154	0.44816118	0.03371806194384893	0.02689184993505478	0.0895397166411082	0.033499606
-1	-1	-1	-1	1609.0	0.0	0.0	2.5499999999999545	0.0	1.0299999999999727	13.070000000000164	0.8799999999998818	0.009999999999990905	0.01999999999998181	0.009999999999990905	4.220000000000027	0.4500000000000455	1.1600000000000819	0.1999999999998181	0.16000000000008185	ICAM555_ROS488_VECad647_placa19__Plate_D_p00_0_D11f08d0.TIF	ICAM555_ROS488_VECad647_placa19__Plate_D_p00_0_D11f08d2.TIF	ICAM555_ROS488_VECad647_placa19__Plate_D_p00_0_D11f08d1.TIF	ICAM555_ROS488_VECad647_placa19__Plate_D_p00_0_D11f08d3.TIF	0	0	0	0	369	2964	1	1536	1536	1536	1536	369	b'eLtkZxrlG21KDJmunIuhYZqBxWhTYtDFyGizZfDFyWgTaTDGijGVYgVUvdgBAH0cBJs='	0.029027452692389488	0.025249412283301353	0.06980470567941666	0.0044721533	0.00280549	0.014249802	0.42852277	0.7154	0.44816118	0.03302688151597977	0.026694779594739277	0.08528751134872437	0.033499606
-1	-1	-1	-1	1161.0	0.0	0.0	2.25	0.0	1.0900000000001455	13.66000000000031	0.8999999999998636	0.009999999999990905	0.009999999999990905	0.009999999999990905	4.470000000000027	0.4399999999998272	1.1200000000001182	0.20000000000004547	0.16000000000008185	ICAM555_ROS488_VECad647_placa19__Plate_D_p00_0_D11f09d0.TIF	ICAM555_ROS488_VECad647_placa19__Plate_D_p00_0_D11f09d2.TIF	ICAM555_ROS488_VECad647_placa19__Plate_D_p00_0_D11f09d1.TIF	ICAM555_ROS488_VECad647_placa19__Plate_D_p00_0_D11f09d3.TIF	0	0	0	0	370	2964	1	1536	1536	1536	1536	370	b'eLtkZxrlG21KDJmunIuh4WhXbjDGyGizZfDFyWgTaTDGijGVYgVUvdgBAIfUBJ8='	0.028194118291139603	0.025249412283301353	0.060860395431518555	0.0036388189	0.00280549	0.010610975	0.42852277	0.7154	0.44816118	0.03126696745554606	0.027520132561524708	0.07474784056345622	0.029860787
-1	-1	-1	-1	1099.0	0.0	0.0	2.3900000000001	0.0	1.1199999999998909	9.88000000000011	0.9200000000000728	0.009999999999990905	0.009999999999990905	0.009999999999990905	4.529999999999745	0.44000000000028194	1.1599999999998545	0.1999999999998181	0.15000000000009095	ICAM555_ROS488_VECad647_placa19__Plate_D_p00_0_D11f10d0.TIF	ICAM555_ROS488_VECad647_placa19__Plate_D_p00_0_D11f10d2.TIF	ICAM555_ROS488_VECad647_placa19__Plate_D_p00_0_D11f10d1.TIF	ICAM555_ROS488_VECad647_placa19__Plate_D_p00_0_D11f10d3.TIF	0	0	0	0	371	2964	1	1536	1536	1536	1536	371	b'eLtkZxrlG21KDJmunIuhYZrh6Fjh4IuR0WbL4IuT0SbSYIwVYyrFCqh6sQMAMhgEfw=='	0.028194118291139603	0.025249412283301353	0.06449921429157257	0.0044721533	0.00280549	0.010610983	0.42852277	0.7154	0.44816118	0.029728141923745472	0.0279679869612058	0.07738600671291351	0.029027453
-1	-1	-1	-1	908.0	0.0	0.0	2.589999999999918	0.0	1.1199999999998909	11.060000000000173	0.7999999999999545	0.009999999999990905	0.009999999999990905	0.01999999999998181	4.350000000000136	0.4199999999998454	1.0399999999999636	0.19000000000005457	0.13999999999987267	ICAM555_ROS488_VECad647_placa19__Plate_D_p00_0_D11f11d0.TIF	ICAM555_ROS488_VECad647_placa19__Plate_D_p00_0_D11f11d2.TIF	ICAM555_ROS488_VECad647_placa19__Plate_D_p00_0_D11f11d1.TIF	ICAM555_ROS488_VECad647_placa19__Plate_D_p00_0_D11f11d3.TIF	0	0	0	0	372	2964	1	1536	1536	1536	1536	372	b'eLtkZxrlG21KDJmunIuhYZqh4WhTYtDFyGizZfDFyWgTaTDGijGVYgVUvdgBADzQBIM='	0.029027452692389488	0.02805490233004093	0.06616587936878204	0.0036388189	0.0028054882	0.015083142	0.42852277	0.7154	0.44816118	0.032841093838214874	0.03111359973748525	0.08483965198198955	0.033499606
-1	-1	-1	-1	757.0	0.0	0.0	2.449999999999818	0.0	1.0900000000001455	10.289999999999964	0.9399999999998272	0.010000000000218279	0.009999999999990905	0.01999999999998181	3.479999999999791	0.42000000000007276	1.0399999999999636	0.19000000000005457	0.14000000000010004	ICAM555_ROS488_VECad647_placa19__Plate_D_p00_0_E02f00d0.TIF	ICAM555_ROS488_VECad647_placa19__Plate_D_p00_0_E02f00d2.TIF	ICAM555_ROS488_VECad647_placa19__Plate_D_p00_0_E02f00d1.TIF	ICAM555_ROS488_VECad647_placa19__Plate_D_p00_0_E02f00d3.TIF	0	0	0	0	373	2964	1	1536	1536	1536	1536	373	b'eLtkZxrlG21KDJmunOvoWOHgjJHRZsvgi5PRJtJgjBVjKsUKqHqxAwAyJAR/'	0.024555295705795288	0.022443922236561775	0.04858274757862091	0.004472157	0.00280549	0.010610975	0.42852277	0.6228188	0.44816118	0.03169944634040197	0.025255794326464336	0.05911723772684733	0.029027453
-1	-1	-1	-1	1115.0	0.0	0.0	2.5299999999999727	0.0	1.0799999999999272	10.419999999999845	0.8399999999999181	0.009999999999990905	0.010000000000218279	0.009999999999990905	3.4299999999998363	0.4499999999998181	1.1400000000003274	0.20000000000004547	0.14999999999986358	ICAM555_ROS488_VECad647_placa19__Plate_D_p00_0_E02f01d0.TIF	ICAM555_ROS488_VECad647_placa19__Plate_D_p00_0_E02f01d2.TIF	ICAM555_ROS488_VECad647_placa19__Plate_D_p00_0_E02f01d1.TIF	ICAM555_ROS488_VECad647_placa19__Plate_D_p00_0_E02f01d3.TIF	0	0	0	0	374	2964	1	1536	1536	1536	1536	374	b'eLtkZxrlG21KDJmunCsoHxiONiUGXYyMNlsGX5yMNpEGY6wYUylWQNWLHQA83ASD'	0.029860787093639374	0.025249412283301353	0.05472157150506973	0.007805489	0.00280549	0.011444308	0.42852277	0.6312353	0.44816118	0.04461433986822764	0.028046029309431713	0.07150646050771077	0.035999607
-1	-1	-1	-1	403.0	0.0	0.0	2.339999999999918	0.0	1.1000000000001364	10.019999999999982	0.8999999999998636	0.009999999999990905	0.009999999999990905	0.01999999999998181	2.4800000000002456	0.43000000000006366	1.1199999999998909	0.20000000000004547	0.16000000000008185	ICAM555_ROS488_VECad647_placa19__Plate_D_p00_0_E02f02d0.TIF	ICAM555_ROS488_VECad647_placa19__Plate_D_p00_0_E02f02d2.TIF	ICAM555_ROS488_VECad647_placa19__Plate_D_p00_0_E02f02d1.TIF	ICAM555_ROS488_VECad647_placa19__Plate_D_p00_0_E02f02d3.TIF	0	0	0	0	375	2964	1	1536	1536	1536	1536	375	b'eLtkZxrlG21KDJmunCsoHxiNNiUGXYyMNlsGX5yMNpEGY6wYUylWQNWLHQBHlASH'	0.023721961304545403	0.025249412283301353	0.03797176480293274	0.0036388226	0.00280549	0.0097776465	0.42852277	0.6256243	0.44816118	0.02774216483036677	0.027300186455249786	0.04948262373606364	0.028194118
-1	-1	-1	-1	401.0	0.0	0.0	2.2999999999999545	0.0	1.1000000000001364	8.329999999999927	0.9500000000000455	0.01999999999998181	0.009999999999990905	0.009999999999990905	2.6700000000000728	0.4600000000000364	1.1200000000001182	0.1999999999998181	0.16000000000008185	ICAM555_ROS488_VECad647_placa19__Plate_D_p00_0_E02f03d0.TIF	ICAM555_ROS488_VECad647_placa19__Plate_D_p00_0_E02f03d2.TIF	ICAM555_ROS488_VECad647_placa19__Plate_D_p00_0_E02f03d1.TIF	ICAM555_ROS488_VECad647_placa19__Plate_D_p00_0_E02f03d3.TIF	0	0	0	0	376	2964	1	1536	1536	1536	1536	376	b'eLtkZxrlG21KDJmunCskH4w2JQZbjIw2WwZfnIw2kQZjrBhTKVZA1YsdAFJMBIs='	0.024555295705795288	0.025249412283301353	0.043277256190776825	0.0036388226	0.00280549	0.010610983	0.42852277	0.6115968	0.44816118	0.02863311270872752	0.026061733563741047	0.05442031224568685	0.028194118
-1	-1	-1	-1	364.0	0.0	0.0	2.3599999999999	0.0	1.0499999999999545	5.869999999999891	0.8600000000001273	0.01999999999998181	0.01999999999998181	0.01999999999998181	2.3700000000001182	0.4500000000000455	1.099999999999909	0.19000000000005457	0.13999999999987267	ICAM555_ROS488_VECad647_placa19__Plate_D_p00_0_E02f04d0.TIF	ICAM555_ROS488_VECad647_placa19__Plate_D_p00_0_E02f04d2.TIF	ICAM555_ROS488_VECad647_placa19__Plate_D_p00_0_E02f04d1.TIF	ICAM555_ROS488_VECad647_placa19__Plate_D_p00_0_E02f04d3.TIF	0	0	0	0	377	2964	1	1536	1536	1536	1536	377	b'eLtkZxrlG21KDJmunCsoH5iMNiUGXYyMNlsGX5yMNpEGY6wYUylWQNWLHQBdBASP'	0.029027452692389488	0.02805490233004093	0.04941608011722565	0.0036388189	0.00280549	0.009777643	0.42852277	0.61440235	0.44816118	0.03193529695272446	0.029415113230546314	0.06033361951510111	0.029860787
-1	-1	-1	-1	558.0	0.0	0.0	2.3500000000001364	0.0	1.0699999999999363	10.620000000000118	0.8599999999999	0.009999999999990905	0.009999999999990905	0.009999999999990905	3.1200000000001182	0.4399999999998272	1.0899999999999181	0.19000000000028194	0.13999999999987267	ICAM555_ROS488_VECad647_placa19__Plate_D_p00_0_E02f05d0.TIF	ICAM555_ROS488_VECad647_placa19__Plate_D_p00_0_E02f05d2.TIF	ICAM555_ROS488_VECad647_placa19__Plate_D_p00_0_E02f05d1.TIF	ICAM555_ROS488_VECad647_placa19__Plate_D_p00_0_E02f05d3.TIF	0	0	0	0	378	2964	1	1536	1536	1536	1536	378	b'eLtkZxrlG21KDJmunCsoH5iONiUGXYyMNlsGX5yMNpEGY6wYUylWQNWLHQBnvAST'	0.024555295705795288	0.025249412283301353	0.0449439212679863	0.004472157	0.00280549	0.011444308	0.42852277	0.60879135	0.44816118	0.030556576947371166	0.026369810104370117	0.059277077515920006	0.029027453
-1	-1	-1	-1	417.0	0.0	0.0	2.3400000000001455	0.0	1.1199999999998909	9.039999999999964	0.9400000000000546	0.01999999999998181	0.009999999999990905	0.009999999999990905	2.660000000000082	0.44000000000005457	1.0900000000001455	0.18000000000029104	0.13999999999987267	ICAM555_ROS488_VECad647_placa19__Plate_D_p00_0_E02f06d0.TIF	ICAM555_ROS488_VECad647_placa19__Plate_D_p00_0_E02f06d2.TIF	ICAM555_ROS488_VECad647_placa19__Plate_D_p00_0_E02f06d1.TIF	ICAM555_ROS488_VECad647_placa19__Plate_D_p00_0_E02f06d3.TIF	0	0	0	0	379	2964	1	1536	1536	1536	1536	379	b'eLtkZxrlG21KDJmunOtoU2Jwxshos2XwxcloE2kwxooxlWIFVL3YAQBydASX'	0.028194118291139603	0.02805490233004093	0.04411058872938156	0.0036388189	0.00280549	0.011444308	0.42852277	0.6312353	0.44816118	0.031170574327309925	0.029407014449437458	0.05738257865111033	0.029860787
-1	-1	-1	-1	634.0	0.0	0.0	2.5599999999999454	0.0	1.0399999999999636	13.310000000000173	0.8899999999998727	0.01999999999998181	0.009999999999990905	0.01999999999998181	3.520000000000209	0.4399999999998272	1.1400000000001	0.1899999999998272	0.17000000000007276	ICAM555_ROS488_VECad647_placa19__Plate_D_p00_0_E02f07d0.TIF	ICAM555_ROS488_VECad647_placa19__Plate_D_p00_0_E02f07d2.TIF	ICAM555_ROS488_VECad647_placa19__Plate_D_p00_0_E02f07d1.TIF	ICAM555_ROS488_VECad647_placa19__Plate_D_p00_0_E02f07d3.TIF	0	0	0	0	380	2964	1	1536	1536	1536	1536	380	b'eLtkZxrlG21KDJmunCsoH5iPNiUGXYyMNlsGX5yMNpEGY6wYUylWQNWLHQB9LASb'	0.024555295705795288	0.025249412283301353	0.05024941265583038	0.0053054877	0.00280549	0.011444315	0.42852277	0.7154	0.44816118	0.03176658848921458	0.027589283883571625	0.06393365065256755	0.029860787
-1	-1	-1	-1	794.0	0.0	0.0	2.2999999999999545	0.0	1.0899999999999181	9.840000000000146	0.9199999999998454	0.009999999999990905	0.009999999999990905	0.009999999999990905	3.440000000000282	0.4499999999998181	1.0900000000001455	0.1799999999998363	0.14000000000010004	ICAM555_ROS488_VECad647_placa19__Plate_D_p00_0_E02f08d0.TIF	ICAM555_ROS488_VECad647_placa19__Plate_D_p00_0_E02f08d2.TIF	ICAM555_ROS488_VECad647_placa19__Plate_D_p00_0_E02f08d1.TIF	ICAM555_ROS488_VECad647_placa19__Plate_D_p00_0_E02f08d3.TIF	0	0	0	0	381	2964	1	1536	1536	1536	1536	381	b'eLtkZxrlG21KDJmunCsoH1iMNiUGXYyMNlsGX5yMNpEGY6wYUylWQNWLHQCH5ASf'	0.024555295705795288	0.025249412283301353	0.04858274757862091	0.0053054914	0.00280549	0.011444315	0.42852277	0.7154	0.44816118	0.035556246836980186	0.026330177982648213	0.06251428027947743	0.029860787
-1	-1	-1	-1	560.0	0.0	0.0	2.520000000000209	0.0	1.0399999999999636	9.190000000000055	0.7899999999999636	0.009999999999990905	0.01999999999998181	0.009999999999990905	3.2100000000000364	0.4199999999998454	1.1100000000001273	0.18000000000006366	0.15000000000009095	ICAM555_ROS488_VECad647_placa19__Plate_D_p00_0_E02f09d0.TIF	ICAM555_ROS488_VECad647_placa19__Plate_D_p00_0_E02f09d2.TIF	ICAM555_ROS488_VECad647_placa19__Plate_D_p00_0_E02f09d1.TIF	ICAM555_ROS488_VECad647_placa19__Plate_D_p00_0_E02f09d3.TIF	0	0	0	0	382	2964	1	1536	1536	1536	1536	382	b'eLtkZxrlG21KDJmunCsoH4x25QZfjIw2WwZfnIw2kQZjrBhTKVZA1YsdAJKcBKM='	0.024555295705795288	0.025249412283301353	0.043277256190776825	0.004472157	0.00280549	0.010610975	0.42852277	0.7154	0.44816118	0.030908068021138508	0.028817226489384968	0.05559368431568146	0.029027453
-1	-1	-1	-1	629.0	0.0	0.0	2.3799999999998818	0.0	1.1100000000001273	9.519999999999982	0.9200000000000728	0.009999999999990905	0.009999999999990905	0.01999999999998181	3.3799999999998818	0.43000000000029104	1.099999999999909	0.1799999999998363	0.15999999999985448	ICAM555_ROS488_VECad647_placa19__Plate_D_p00_0_E02f10d0.TIF	ICAM555_ROS488_VECad647_placa19__Plate_D_p00_0_E02f10d2.TIF	ICAM555_ROS488_VECad647_placa19__Plate_D_p00_0_E02f10d1.TIF	ICAM555_ROS488_VECad647_placa19__Plate_D_p00_0_E02f10d3.TIF	0	0	0	0	383	2964	1	1536	1536	1536	1536	383	b'eLtkZxrlG21KDJmunCswHxiOjhUOvhgZbbYMvjgZbSINxlgxplKsgKoXOwA84ASD'	0.024555295705795288	0.025249412283301353	0.03963842988014221	0.004472157	0.00280549	0.010610983	0.42852277	0.7154	0.44816118	0.029953723152478535	0.027836598455905914	0.05257078011830648	0.029027453
-1	-1	-1	-1	420.0	0.0	0.0	2.4199999999998454	0.0	1.0399999999999636	8.069999999999709	0.9100000000000819	0.009999999999990905	0.009999999999990905	0.01999999999998181	2.680000000000291	0.4399999999998272	1.1700000000000728	0.1899999999998272	0.15000000000009095	ICAM555_ROS488_VECad647_placa19__Plate_D_p00_0_E02f11d0.TIF	ICAM555_ROS488_VECad647_placa19__Plate_D_p00_0_E02f11d2.TIF	ICAM555_ROS488_VECad647_placa19__Plate_D_p00_0_E02f11d1.TIF	ICAM555_ROS488_VECad647_placa19__Plate_D_p00_0_E02f11d3.TIF	0	0	0	0	384	2964	1	1536	1536	1536	1536	384	b'eLtkZxrlG21KDJmunCswHxgajjYlBl2MjDZbBl+cjDaRBmOsGFMpVkDVix0AR5gEhw=='	0.024555295705795288	0.02805490233004093	0.03797176480293274	0.0044721533	0.00280549	0.0097776465	0.42852277	0.7154	0.44816118	0.02920213093360265	0.029185970624287922	0.04801202813784281	0.029027453
-1	-1	-1	-1	1094.0	0.0	0.0	2.4600000000000364	0.0	1.0599999999999454	8.170000000000073	0.8299999999999272	0.009999999999990905	0.009999999999990905	0.009999999999990905	3.880000000000109	0.4600000000000364	1.1799999999998363	0.20000000000004547	0.16000000000008185	ICAM555_ROS488_VECad647_placa19__Plate_D_p00_0_E03f00d0.TIF	ICAM555_ROS488_VECad647_placa19__Plate_D_p00_0_E03f00d2.TIF	ICAM555_ROS488_VECad647_placa19__Plate_D_p00_0_E03f00d1.TIF	ICAM555_ROS488_VECad647_placa19__Plate_D_p00_0_E03f00d3.TIF	0	0	0	0	385	2964	1	1536	1536	1536	1536	385	b'eLtkZxrlG21KDJmunCuoKzc6Vjj4YmS02TL44mS0iTQYY8WYSrECql7sADzoBIM='	0.03963842988014221	0.025249412283301353	0.05555490404367447	0.00697216	0.00280549	0.010610975	0.42852277	0.7154	0.44816118	0.048046534260114036	0.028279627362887066	0.07158926626046498	0.04661059
-1	-1	-1	-1	794.0	0.0	0.0	2.5100000000002183	0.0	1.1199999999998909	7.440000000000055	0.9400000000000546	0.009999999999990905	0.01999999999998181	0.009999999999990905	2.5	0.4499999999998181	1.1199999999998909	0.1899999999998272	0.14000000000010004	ICAM555_ROS488_VECad647_placa19__Plate_D_p00_0_E03f01d0.TIF	ICAM555_ROS488_VECad647_placa19__Plate_D_p00_0_E03f01d2.TIF	ICAM555_ROS488_VECad647_placa19__Plate_D_p00_0_E03f01d1.TIF	ICAM555_ROS488_VECad647_placa19__Plate_D_p00_0_E03f01d3.TIF	0	0	0	0	386	2964	1	1536	1536	1536	1536	386	b'eLtkZxrlG21KDJmunCuoK2c42pQYdDEy2mwZfHEy2kQajLFiTKVYAVUvdgBHoASH'	0.03963842988014221	0.025249412283301353	0.06002706289291382	0.010610979	0.00280549	0.015916467	0.42852277	0.7154	0.44816118	0.04955504337946574	0.028761217991511028	0.08509316047032674	0.04661059
-1	-1	-1	-1	512.0	0.0	0.0	2.4700000000000273	0.0	1.0599999999999454	8.88000000000011	0.8299999999999272	0.009999999999990905	0.009999999999990905	0.01999999999998181	2.979999999999791	0.44000000000005457	1.1799999999998363	0.20000000000027285	0.16000000000008185	ICAM555_ROS488_VECad647_placa19__Plate_D_p00_0_E03f02d0.TIF	ICAM555_ROS488_VECad647_placa19__Plate_D_p00_0_E03f02d2.TIF	ICAM555_ROS488_VECad647_placa19__Plate_D_p00_0_E03f02d1.TIF	ICAM555_ROS488_VECad647_placa19__Plate_D_p00_0_E03f02d3.TIF	0	0	0	0	387	2964	1	1536	1536	1536	1536	387	b'eLtkZxrlG21KDJmunCuoK2c02pQYdDEy2mwZfHEy2kQajLFiTKVYAVUvdgBSWASL'	0.03349960595369339	0.025249412283301353	0.04858274757862091	0.010610983	0.00280549	0.012277648	0.42852277	0.7154	0.44816118	0.0460934191942215	0.02829256405433019	0.06464309990406036	0.040471762
-1	-1	-1	-1	562.0	0.0	0.0	2.4600000000000364	0.0	1.1300000000001091	8.570000000000164	0.8999999999998636	0.009999999999990905	0.009999999999990905	0.009999999999990905	3.259999999999991	0.4800000000000182	1.099999999999909	0.18000000000006366	0.15999999999985448	ICAM555_ROS488_VECad647_placa19__Plate_D_p00_0_E03f03d0.TIF	ICAM555_ROS488_VECad647_placa19__Plate_D_p00_0_E03f03d2.TIF	ICAM555_ROS488_VECad647_placa19__Plate_D_p00_0_E03f03d1.TIF	ICAM555_ROS488_VECad647_placa19__Plate_D_p00_0_E03f03d3.TIF	0	0	0	0	388	2964	1	1536	1536	1536	1536	388	b'eLtkZxrlG21KDJmunCuoK2c82pQYdDEy2mwZfHEy2kQajLFiTKVYAVUvdgBdEASP'	0.03349960595369339	0.025249412283301353	0.04858274757862091	0.011444312	0.00280549	0.012277648	0.42852277	0.7154	0.44816118	0.04714469611644745	0.02896393338839213	0.06360120077927907	0.0413051
-1	-1	-1	-1	434.0	0.0	0.0	2.259999999999991	0.0	1.1100000000001273	7.050000000000182	0.9100000000000819	0.009999999999763531	0.009999999999763531	0.01999999999998181	2.6500000000003183	0.4299999999998363	1.0900000000001455	0.1799999999998363	0.15000000000031832	ICAM555_ROS488_VECad647_placa19__Plate_D_p00_0_E03f04d0.TIF	ICAM555_ROS488_VECad647_placa19__Plate_D_p00_0_E03f04d2.TIF	ICAM555_ROS488_VECad647_placa19__Plate_D_p00_0_E03f04d1.TIF	ICAM555_ROS488_VECad647_placa19__Plate_D_p00_0_E03f04d3.TIF	0	0	0	0	389	2964	1	1536	1536	1536	1536	389	b'eLtkZxrlG21KDJmunCuoK2cy2pQYdDEy2mwZfHEy2kQajLFiTKVYAVUvdgBnyAST'	0.034332942217588425	0.02805490233004093	0.04858274757862091	0.006138824	0.0028054882	0.00977765	0.42852277	0.6059859	0.44816118	0.044811323285102844	0.03096840778986613	0.05902795990308126	0.03963843
-1	-1	-1	-1	770.0	0.0	0.0	2.480000000000018	0.0	1.0600000000001728	13.470000000000027	0.8799999999998818	0.009999999999990905	0.009999999999990905	0.01999999999998181	3.8999999999998636	0.44000000000028194	1.1099999999999	0.20000000000004547	0.14999999999986358	ICAM555_ROS488_VECad647_placa19__Plate_D_p00_0_E03f05d0.TIF	ICAM555_ROS488_VECad647_placa19__Plate_D_p00_0_E03f05d2.TIF	ICAM555_ROS488_VECad647_placa19__Plate_D_p00_0_E03f05d1.TIF	ICAM555_ROS488_VECad647_placa19__Plate_D_p00_0_E03f05d3.TIF	0	0	0	0	390	2964	1	1536	1536	1536	1536	390	b'eLtkZxrlG21KDJmunCuoK2c62pQYdDEy2mwZfHEy2kQajLFiTKVYAVUvdgBygASX'	0.03516627475619316	0.02805490233004093	0.053888238966464996	0.0078054927	0.00280549	0.010610975	0.42852277	0.6172078	0.44816118	0.04396327833334605	0.02905341734488805	0.06429923574129741	0.0413051
-1	-1	-1	-1	599.0	0.0	0.0	2.3500000000001364	0.0	1.099999999999909	10.610000000000127	0.9299999999998363	0.009999999999990905	0.009999999999990905	0.009999999999990905	3.5399999999997362	0.44000000000028194	1.0599999999999454	0.19000000000005457	0.13999999999987267	ICAM555_ROS488_VECad647_placa19__Plate_D_p00_0_E03f06d0.TIF	ICAM555_ROS488_VECad647_placa19__Plate_D_p00_0_E03f06d2.TIF	ICAM555_ROS488_VECad647_placa19__Plate_D_p00_0_E03f06d1.TIF	ICAM555_ROS488_VECad647_placa19__Plate_D_p00_0_E03f06d3.TIF	0	0	0	0	391	2964	1	1536	1536	1536	1536	391	b'eLtkZxrlG21KDJmunCuoKzfalBh8MTLabBl8cTLaRBqMsWJMpVgBVS92AH04BJs='	0.034332942217588425	0.02805490233004093	0.04858274757862091	0.010610979	0.00280549	0.011444315	0.42852277	0.6228188	0.44816118	0.04541379710038503	0.02997008462746938	0.0609224538008372	0.04494392
-1	-1	-1	-1	814.0	0.0	0.0	2.509999999999991	0.0	1.009999999999991	13.740000000000009	0.8199999999999363	0.009999999999990905	0.009999999999990905	0.009999999999990905	4.019999999999982	0.4500000000000455	1.1600000000000819	0.1999999999998181	0.16000000000008185	ICAM555_ROS488_VECad647_placa19__Plate_D_p00_0_E03f07d0.TIF	ICAM555_ROS488_VECad647_placa19__Plate_D_p00_0_E03f07d2.TIF	ICAM555_ROS488_VECad647_placa19__Plate_D_p00_0_E03f07d1.TIF	ICAM555_ROS488_VECad647_placa19__Plate_D_p00_0_E03f07d3.TIF	0	0	0	0	392	2964	1	1536	1536	1536	1536	392	b'eLtkZxrlG21KDJmunCuoK2c+2pQYdDEy2mwZfHEy2kQajLFiTKVYAVUvdgCH8ASf'	0.0359996072947979	0.025249412283301353	0.05024941265583038	0.0097776465	0.00280549	0.010610983	0.42852277	0.7154	0.44816118	0.046709040800730385	0.02838181455930074	0.06418561438719432	0.045777254
-1	-1	-1	-1	996.0	0.0	0.0	2.630000000000109	0.0	1.099999999999909	10.6700000000003	0.8899999999998727	0.009999999999990905	0.009999999999990905	0.009999999999990905	3.7999999999999545	0.46000000000026375	1.1099999999999	0.19000000000005457	0.14999999999986358	ICAM555_ROS488_VECad647_placa19__Plate_D_p00_0_E03f08d0.TIF	ICAM555_ROS488_VECad647_placa19__Plate_D_p00_0_E03f08d2.TIF	ICAM555_ROS488_VECad647_placa19__Plate_D_p00_0_E03f08d1.TIF	ICAM555_ROS488_VECad647_placa19__Plate_D_p00_0_E03f08d3.TIF	0	0	0	0	393	2964	1	1536	1536	1536	1536	393	b'eLtkZxrlG21KDJmunCuoK2cx2pQYdDEy2mwZfHEy2kQajLFiTKVYAVUvdgCSqASj'	0.03963842988014221	0.025249412283301353	0.053888238966464996	0.0097776465	0.00280549	0.012277648	0.42852277	0.7154	0.44816118	0.04922756552696228	0.02735639860232671	0.07039868831634521	0.04661059
-1	-1	-1	-1	707.0	0.0	0.0	2.459999999999809	0.0	1.1100000000001273	12.339999999999918	0.9400000000000546	0.01999999999998181	0.009999999999990905	0.009999999999990905	3.4700000000000273	0.4500000000000455	1.1199999999998909	0.20000000000004547	0.16000000000008185	ICAM555_ROS488_VECad647_placa19__Plate_D_p00_0_E03f09d0.TIF	ICAM555_ROS488_VECad647_placa19__Plate_D_p00_0_E03f09d2.TIF	ICAM555_ROS488_VECad647_placa19__Plate_D_p00_0_E03f09d1.TIF	ICAM555_ROS488_VECad647_placa19__Plate_D_p00_0_E03f09d3.TIF	0	0	0	0	394	2964	1	1536	1536	1536	1536	394	b'eLtkZxrlG21KDJmunOtoV25wxshos2XwxcloE2kwxooxlWIFVL3YAQCdYASn'	0.0359996072947979	0.02805490233004093	0.04941608011722565	0.0097776465	0.00280549	0.010610983	0.42852277	0.7154	0.44816118	0.04743213951587677	0.030773557722568512	0.06377857426802318	0.045777254
-1	-1	-1	-1	763.0	0.0	0.0	2.3099999999999454	0.0	1.099999999999909	8.590000000000146	0.8800000000001091	0.01999999999998181	0.009999999999763531	0.009999999999990905	3.699999999999818	0.43000000000006366	1.0899999999999181	0.18000000000006366	0.15999999999985448	ICAM555_ROS488_VECad647_placa19__Plate_D_p00_0_E03f10d0.TIF	ICAM555_ROS488_VECad647_placa19__Plate_D_p00_0_E03f10d2.TIF	ICAM555_ROS488_VECad647_placa19__Plate_D_p00_0_E03f10d1.TIF	ICAM555_ROS488_VECad647_placa19__Plate_D_p00_0_E03f10d3.TIF	0	0	0	0	395	2964	1	1536	1536	1536	1536	395	b'eLtkZxrlG21KDJmunCuwK2c4OlY4+GJktNky+OJktIk0GGPFmEqxAqpe7ABHpASH'	0.03349960595369339	0.025249412283301353	0.04858274757862091	0.00697216	0.00280549	0.010610983	0.42852277	0.7154	0.44816118	0.040861114859580994	0.0264266903201739	0.060640270511309304	0.03963843
-1	-1	-1	-1	535.0	0.0	0.0	2.459999999999809	0.0	1.0399999999999636	8.47999999999979	0.8700000000001182	0.009999999999990905	0.01999999999998181	0.01999999999998181	3.089999999999918	0.46000000000026375	1.169999999999618	0.20000000000004547	0.15999999999985448	ICAM555_ROS488_VECad647_placa19__Plate_D_p00_0_E03f11d0.TIF	ICAM555_ROS488_VECad647_placa19__Plate_D_p00_0_E03f11d2.TIF	ICAM555_ROS488_VECad647_placa19__Plate_D_p00_0_E03f11d1.TIF	ICAM555_ROS488_VECad647_placa19__Plate_D_p00_0_E03f11d3.TIF	0	0	0	0	396	2964	1	1536	1536	1536	1536	396	b'eLtkZxrlG21KDJmunCuwK2doONqUGHQxMtpsGXxxMtpEGoyxYkylWAFVL3YAUlwEiw=='	0.03349960595369339	0.025249412283301353	0.0449439212679863	0.009777643	0.00280549	0.011444315	0.42852277	0.6256243	0.44816118	0.04317161440849304	0.02820571760336558	0.06095519165198008	0.03963843
-1	-1	-1	-1	581.0	0.0	0.0	2.6599999999998545	0.0	1.0900000000001455	11.199999999999818	0.9100000000000819	0.01999999999998181	0.009999999999990905	0.01999999999998181	3.7800000000002	0.4499999999998181	1.1100000000001273	0.1999999999998181	0.17000000000007276	ICAM555_ROS488_VECad647_placa19__Plate_D_p00_0_E04f00d0.TIF	ICAM555_ROS488_VECad647_placa19__Plate_D_p00_0_E04f00d2.TIF	ICAM555_ROS488_VECad647_placa19__Plate_D_p00_0_E04f00d1.TIF	ICAM555_ROS488_VECad647_placa19__Plate_D_p00_0_E04f00d3.TIF	0	0	0	0	397	2964	1	1536	1536	1536	1536	397	b'eLtkZxrlG21KDJmunKuByehY4WCMkdFmy+CLk9Em0mCMFWMqxQqoerEDAEesBIc='	0.034332942217588425	0.025249412283301353	0.0449439212679863	0.0078054927	0.00280549	0.00977765	0.42852277	0.7154	0.44816118	0.043015519777933754	0.027132836480935413	0.0565246989329656	0.0413051
-1	-1	-1	-1	1279.0	0.0	0.0	2.3599999999999	0.0	1.099999999999909	9.950000000000045	0.9100000000000819	0.009999999999990905	0.009999999999990905	0.009999999999990905	3.7800000000002	0.4399999999998272	1.0699999999999363	0.21000000000003638	0.13999999999987267	ICAM555_ROS488_VECad647_placa19__Plate_D_p00_0_E04f01d0.TIF	ICAM555_ROS488_VECad647_placa19__Plate_D_p00_0_E04f01d2.TIF	ICAM555_ROS488_VECad647_placa19__Plate_D_p00_0_E04f01d1.TIF	ICAM555_ROS488_VECad647_placa19__Plate_D_p00_0_E04f01d3.TIF	0	0	0	0	398	2964	1	1536	1536	1536	1536	398	b'eLtkZxrlG21KDJmunKuBSZqB4WhTYtDFyGizZfDFyWgTaTDGijGVYgVUvdgBAFJkBIs='	0.0359996072947979	0.025249412283301353	0.053888238966464996	0.00697216	0.00280549	0.011444315	0.42852277	0.7154	0.44816118	0.04689251879851023	0.029148901502291363	0.07047317425409953	0.045777254
-1	-1	-1	-1	543.0	0.0	0.0	2.339999999999918	0.0	1.4800000000002456	12.009999999999764	0.900000000000091	0.009999999999990905	0.009999999999990905	0.009999999999990905	3.6299999999998818	0.43000000000029104	1.1299999999998818	0.19000000000005457	0.14999999999986358	ICAM555_ROS488_VECad647_placa19__Plate_D_p00_0_E04f02d0.TIF	ICAM555_ROS488_VECad647_placa19__Plate_D_p00_0_E04f02d2.TIF	ICAM555_ROS488_VECad647_placa19__Plate_D_p00_0_E04f02d1.TIF	ICAM555_ROS488_VECad647_placa19__Plate_D_p00_0_E04f02d3.TIF	0	0	0	0	399	2964	1	1536	1536	1536	1536	399	b'eLtkZxrlG21KDJmunKuBSZqB0WhTYtDFyGizZfDFyWgTaTDGijGVYgVUvdgBAF0cBI8='	0.03349960595369339	0.025249412283301353	0.03963842988014221	0.00977765	0.00280549	0.010610983	0.42852277	0.7154	0.44816118	0.043132091561953224	0.029602589706579845	0.052666028340657554	0.040471762
-1	-1	-1	-1	489.0	0.0	0.0	2.3599999999999	0.0	1.099999999999909	11.7800000000002	0.9199999999998454	0.009999999999990905	0.01999999999998181	0.009999999999990905	3.4299999999998363	0.4700000000000273	1.1199999999998909	0.18000000000006366	0.15999999999985448	ICAM555_ROS488_VECad647_placa19__Plate_D_p00_0_E04f03d0.TIF	ICAM555_ROS488_VECad647_placa19__Plate_D_p00_0_E04f03d2.TIF	ICAM555_ROS488_VECad647_placa19__Plate_D_p00_0_E04f03d1.TIF	ICAM555_ROS488_VECad647_placa19__Plate_D_p00_0_E04f03d3.TIF	0	0	0	0	400	2964	1	1536	1536	1536	1536	400	b'eLtkZxrlG21KDJmunKuBCSgfjDYlBluMjDZbBl+cjDaRBmOsGFMpVkDVix0AZ9QEkw=='	0.029860787093639374	0.025249412283301353	0.03797176480293274	0.009777643	0.00280549	0.010610983	0.42852277	0.7154	0.44816118	0.042803093791007996	0.027412541210651398	0.05030609667301178	0.03963843
-1	-1	-1	-1	419.0	0.0	0.0	2.490000000000009	0.0	1.0499999999999545	10.659999999999854	0.8600000000001273	0.01999999999998181	0.01999999999998181	0.009999999999990905	3.230000000000018	0.4700000000000273	1.1299999999998818	0.18000000000006366	0.15999999999985448	ICAM555_ROS488_VECad647_placa19__Plate_D_p00_0_E04f04d0.TIF	ICAM555_ROS488_VECad647_placa19__Plate_D_p00_0_E04f04d2.TIF	ICAM555_ROS488_VECad647_placa19__Plate_D_p00_0_E04f04d1.TIF	ICAM555_ROS488_VECad647_placa19__Plate_D_p00_0_E04f04d3.TIF	0	0	0	0	401	2964	1	1536	1536	1536	1536	401	b'eLtkZxrlG21KDJmunKuBSZqByWhTYtDFyGizZfDFyWgTaTDGijGVYgVUvdgBAHKMBJc='	0.034332942217588425	0.03086039237678051	0.038805097341537476	0.0069721565	0.0028054882	0.010610983	0.42852277	0.7154	0.44816118	0.044475858410199486	0.032516648372014366	0.052247390151023865	0.040471762
-1	-1	-1	-1	524.0	0.0	0.0	2.2899999999999636	0.0	1.0199999999999818	13.3599999999999	0.8599999999996726	0.010000000000218279	0.010000000000218279	0.010000000000218279	3.410000000000082	0.4199999999998454	1.1200000000001182	0.20000000000004547	0.14000000000032742	ICAM555_ROS488_VECad647_placa19__Plate_D_p00_0_E04f05d0.TIF	ICAM555_ROS488_VECad647_placa19__Plate_D_p00_0_E04f05d2.TIF	ICAM555_ROS488_VECad647_placa19__Plate_D_p00_0_E04f05d1.TIF	ICAM555_ROS488_VECad647_placa19__Plate_D_p00_0_E04f05d3.TIF	0	0	0	0	402	2964	1	1536	1536	1536	1536	402	b'eLtkZxrlG21KDJmunKuBSZqB6WhTYtDFyGizZfDFyWgTaTDGijGVYgVUvdgBAH1EBJs='	0.03349960595369339	0.02805490233004093	0.04411058872938156	0.006138824	0.00280549	0.00977765	0.42852277	0.7154	0.44816118	0.040928790966669716	0.029811290403207142	0.055788055062294006	0.03963843
-1	-1	-1	-1	546.0	0.0	0.0	2.5500000000004093	0.0	1.0899999999999181	12.389999999999873	0.9100000000000819	0.009999999999990905	0.009999999999990905	0.009999999999990905	3.349999999999909	0.44000000000005457	1.0399999999999636	0.16999999999984539	0.14000000000010004	ICAM555_ROS488_VECad647_placa19__Plate_D_p00_0_E04f06d0.TIF	ICAM555_ROS488_VECad647_placa19__Plate_D_p00_0_E04f06d2.TIF	ICAM555_ROS488_VECad647_placa19__Plate_D_p00_0_E04f06d1.TIF	ICAM555_ROS488_VECad647_placa19__Plate_D_p00_0_E04f06d3.TIF	0	0	0	0	403	2964	1	1536	1536	1536	1536	403	b'eLtkZxrlG21KDJmunKuByWhTYjDGyGizZfDFyWgTaTDGijGVYgVUvdgBAIf8BJ8='	0.0359996072947979	0.02805490233004093	0.053888238966464996	0.00697216	0.00280549	0.009777643	0.42852277	0.7154	0.44816118	0.04507144292195638	0.029503360390663147	0.06503560642401378	0.04494392
-1	-1	-1	-1	840.0	0.0	0.0	2.3599999999999	0.0	1.0899999999996908	12.170000000000073	0.849999999999909	0.01999999999998181	0.010000000000218279	0.009999999999990905	3.800000000000182	0.4499999999998181	1.0699999999999363	0.20000000000004547	0.14999999999986358	ICAM555_ROS488_VECad647_placa19__Plate_D_p00_0_E04f07d0.TIF	ICAM555_ROS488_VECad647_placa19__Plate_D_p00_0_E04f07d2.TIF	ICAM555_ROS488_VECad647_placa19__Plate_D_p00_0_E04f07d1.TIF	ICAM555_ROS488_VECad647_placa19__Plate_D_p00_0_E04f07d3.TIF	0	0	0	0	404	2964	1	1536	1536	1536	1536	404	b'eLtkZxrlG21KDJmunKuBSZqB+WhTYtDFyGizZfDFyWgTaTDGijGVYgVUvdgBAJK0BKM='	0.0359996072947979	0.02805490233004093	0.053888238966464996	0.0078054927	0.00280549	0.00894431	0.42852277	0.7154	0.44816118	0.0463161567846934	0.02953475962082545	0.0638314684232076	0.04494392
-1	-1	-1	-1	954.0	0.0	0.0	2.3299999999999272	0.0	1.1399999999998727	13.279999999999973	0.9500000000000455	0.009999999999990905	0.009999999999990905	0.009999999999990905	4.1400000000001	0.4499999999998181	1.099999999999909	0.1799999999998363	0.14000000000010004	ICAM555_ROS488_VECad647_placa19__Plate_D_p00_0_E04f08d0.TIF	ICAM555_ROS488_VECad647_placa19__Plate_D_p00_0_E04f08d2.TIF	ICAM555_ROS488_VECad647_placa19__Plate_D_p00_0_E04f08d1.TIF	ICAM555_ROS488_VECad647_placa19__Plate_D_p00_0_E04f08d3.TIF	0	0	0	0	405	2964	1	1536	1536	1536	1536	405	b'eLtkZxrlG21KDJmunKuBSZqBxWhTYtDFyGizZfDFyWgTaTDGijGVYgVUvdgBAJ1sBKc='	0.0359996072947979	0.025249412283301353	0.04941608011722565	0.0078054927	0.00280549	0.00977765	0.42852277	0.7154	0.44816118	0.04536866148312887	0.029933941860993702	0.05981242656707764	0.04494392
-1	-1	-1	-1	738.0	0.0	0.0	2.5599999999999454	0.0	1.0699999999999363	11.930000000000064	0.8299999999999272	0.009999999999763531	0.010000000000218279	0.01999999999998181	3.769999999999982	0.42000000000030013	1.1300000000001091	0.19000000000005457	0.14999999999986358	ICAM555_ROS488_VECad647_placa19__Plate_D_p00_0_E04f09d0.TIF	ICAM555_ROS488_VECad647_placa19__Plate_D_p00_0_E04f09d2.TIF	ICAM555_ROS488_VECad647_placa19__Plate_D_p00_0_E04f09d1.TIF	ICAM555_ROS488_VECad647_placa19__Plate_D_p00_0_E04f09d3.TIF	0	0	0	0	406	2964	1	1536	1536	1536	1536	406	b'eLtkZxrlG21KDJmunKuByWhXbjDGyGizZfDFyWgTaTDGijGVYgVUvdgBAKgkBKs='	0.03516627475619316	0.02805490233004093	0.04941608011722565	0.00613882	0.00280549	0.00977765	0.42852277	0.7154	0.44816118	0.04331602652867635	0.03162234276533127	0.06028129160404205	0.040471762
-1	-1	-1	-1	1250.0	0.0	0.0	2.480000000000018	0.0	1.0699999999999363	8.840000000000146	0.9100000000000819	0.009999999999990905	0.009999999999990905	0.009999999999990905	3.619999999999891	0.4399999999998272	1.0900000000001455	0.209999999999809	0.16000000000008185	ICAM555_ROS488_VECad647_placa19__Plate_D_p00_0_E04f10d0.TIF	ICAM555_ROS488_VECad647_placa19__Plate_D_p00_0_E04f10d2.TIF	ICAM555_ROS488_VECad647_placa19__Plate_D_p00_0_E04f10d1.TIF	ICAM555_ROS488_VECad647_placa19__Plate_D_p00_0_E04f10d3.TIF	0	0	0	0	407	2964	1	1536	1536	1536	1536	407	b'eLtkZxrlG21KDJmunKuBSZrh6Fjh4IuR0WbL4IuT0SbSYIwVYyrFCqh6sQMAUmgEiw=='	0.03516627475619316	0.025249412283301353	0.05919373035430908	0.00613882	0.00280549	0.010610975	0.42852277	0.7154	0.44816118	0.042967592676480613	0.028818403681119282	0.0723379800717036	0.040471762
-1	-1	-1	-1	572.0	0.0	0.0	2.3299999999999272	0.0	1.0800000000001546	9.059999999999945	0.8399999999999181	0.009999999999990905	0.010000000000218279	0.009999999999990905	3.2999999999999545	0.4499999999998181	1.1400000000001	0.1899999999998272	0.15000000000009095	ICAM555_ROS488_VECad647_placa19__Plate_D_p00_0_E04f11d0.TIF	ICAM555_ROS488_VECad647_placa19__Plate_D_p00_0_E04f11d2.TIF	ICAM555_ROS488_VECad647_placa19__Plate_D_p00_0_E04f11d1.TIF	ICAM555_ROS488_VECad647_placa19__Plate_D_p00_0_E04f11d3.TIF	0	0	0	0	408	2964	1	1536	1536	1536	1536	408	b'eLtkZxrlG21KDJmunKuBSZqh4WhTYtDFyGizZfDFyWgTaTDGijGVYgVUvdgBAF0gBI8='	0.03516627475619316	0.02805490233004093	0.04858274757862091	0.00613882	0.00280549	0.009777643	0.42852277	0.7154	0.44816118	0.042751496036847435	0.03128210951884588	0.057747031251589455	0.040471762
-1	-1	-1	-1	908.0	0.0	0.0	2.4400000000000546	0.0	1.0699999999999363	8.420000000000073	0.9799999999997908	0.009999999999990905	0.009999999999990905	0.009999999999990905	2.599999999999909	0.4299999999998363	1.1200000000001182	0.18000000000006366	0.15000000000031832	ICAM555_ROS488_VECad647_placa19__Plate_D_p00_0_E05f00d0.TIF	ICAM555_ROS488_VECad647_placa19__Plate_D_p00_0_E05f00d2.TIF	ICAM555_ROS488_VECad647_placa19__Plate_D_p00_0_E05f00d1.TIF	ICAM555_ROS488_VECad647_placa19__Plate_D_p00_0_E05f00d3.TIF	0	0	0	0	409	2964	1	1536	1536	1536	1536	409	b'eLtkZxrlG21KDJmunKuB6ehY4WCMkdFmy+CLk9Em0mCMFWMqxQqoerEDAFJwBIs='	0.04130509868264198	0.025249412283301353	0.07594352960586548	0.0069721565	0.00280549	0.020388633	0.42852277	0.7154	0.44816118	0.05010522902011871	0.029001682996749878	0.10193451245625813	0.050249413
-1	-1	-1	-1	840.0	0.0	0.0	2.319999999999709	0.0	1.040000000000191	8.169999999999618	0.8600000000003547	0.009999999999990905	0.009999999999990905	0.009999999999990905	3.230000000000018	0.4399999999998272	1.1199999999998909	0.18000000000006366	0.15000000000009095	ICAM555_ROS488_VECad647_placa19__Plate_D_p00_0_E05f01d0.TIF	ICAM555_ROS488_VECad647_placa19__Plate_D_p00_0_E05f01d2.TIF	ICAM555_ROS488_VECad647_placa19__Plate_D_p00_0_E05f01d1.TIF	ICAM555_ROS488_VECad647_placa19__Plate_D_p00_0_E05f01d3.TIF	0	0	0	0	410	2964	1	1536	1536	1536	1536	410	b'eLtkZxrlG21KDJmunKuBaZqB4WhTYtDFyGizZfDFyWgTaTDGijGVYgVUvdgBAF0oBI8='	0.0359996072947979	0.025249412283301353	0.060860395431518555	0.00697216	0.00280549	0.011444315	0.42852277	0.7154	0.44816118	0.04608184595902761	0.02841757486263911	0.07740809520085652	0.045777254
-1	-1	-1	-1	343.0	0.010000000000218279	0.0	2.4199999999998454	0.0	1.0299999999999727	8.240000000000009	0.8299999999999272	0.010000000000218279	0.009999999999763531	0.009999999999763531	2.5900000000001455	0.44000000000005457	1.1099999999999	0.19000000000028194	0.15999999999985448	ICAM555_ROS488_VECad647_placa19__Plate_D_p00_0_E05f02d0.TIF	ICAM555_ROS488_VECad647_placa19__Plate_D_p00_0_E05f02d2.TIF	ICAM555_ROS488_VECad647_placa19__Plate_D_p00_0_E05f02d1.TIF	ICAM555_ROS488_VECad647_placa19__Plate_D_p00_0_E05f02d3.TIF	0	0	0	0	411	2964	1	1536	1536	1536	1536	411	b'eLtkZxrlG21KDJmunKuBaZqB0WhTYtDFyGizZfDFyWgTaTDGijGVYgVUvdgBAGfgBJM='	0.03349960595369339	0.025249412283301353	0.0449439212679863	0.010610975	0.00280549	0.010610975	0.42852277	0.7154	0.44816118	0.045473540822664894	0.028406110902627308	0.0592771569887797	0.040471762
-1	-1	-1	-1	329.0	0.0	0.0	2.4600000000000364	0.0	1.0599999999999454	8.660000000000082	0.8699999999998909	0.009999999999990905	0.009999999999990905	0.009999999999990905	2.2899999999999636	0.4399999999998272	1.1099999999999	0.18000000000029104	0.14999999999986358	ICAM555_ROS488_VECad647_placa19__Plate_D_p00_0_E05f03d0.TIF	ICAM555_ROS488_VECad647_placa19__Plate_D_p00_0_E05f03d2.TIF	ICAM555_ROS488_VECad647_placa19__Plate_D_p00_0_E05f03d1.TIF	ICAM555_ROS488_VECad647_placa19__Plate_D_p00_0_E05f03d3.TIF	0	0	0	0	412	2964	1	1536	1536	1536	1536	412	b'eLtkZxrlG21KDJmunKuBKSgfjDYlBluMjDZbBl+cjDaRBmOsGFMpVkDVix0AcpgElw=='	0.03349960595369339	0.025249412283301353	0.04411058872938156	0.010610975	0.00280549	0.008944318	0.42852277	0.7154	0.44816118	0.047101919849713646	0.02938562383254369	0.05643189946810404	0.040471762
-1	-1	-1	-1	338.0	0.0	0.0	2.5399999999999636	0.0	1.0799999999999272	6.760000000000218	0.9399999999998272	0.010000000000218279	0.009999999999990905	0.009999999999990905	2.339999999999918	0.4499999999998181	1.0700000000001637	0.18000000000006366	0.13999999999987267	ICAM555_ROS488_VECad647_placa19__Plate_D_p00_0_E05f04d0.TIF	ICAM555_ROS488_VECad647_placa19__Plate_D_p00_0_E05f04d2.TIF	ICAM555_ROS488_VECad647_placa19__Plate_D_p00_0_E05f04d1.TIF	ICAM555_ROS488_VECad647_placa19__Plate_D_p00_0_E05f04d3.TIF	0	0	0	0	413	2964	1	1536	1536	1536	1536	413	b'eLtkZxrlG21KDJmunKuBaZqByWhTYtDFyGizZfDFyWgTaTDGijGVYgVUvdgBAH1QBJs='	0.034332942217588425	0.02805490233004093	0.04858274757862091	0.006138824	0.0028054882	0.008944318	0.42852277	0.7154	0.44816118	0.04641432066758474	0.031519487500190735	0.0589167575041453	0.03963843
-1	-1	-1	-1	963.0	0.0	0.0	2.349999999999909	0.0	1.0799999999999272	9.000000000000227	0.9400000000000546	0.009999999999763531	0.009999999999763531	0.010000000000218279	3.1299999999998818	0.44000000000005457	1.0799999999999272	0.1999999999998181	0.14000000000032742	ICAM555_ROS488_VECad647_placa19__Plate_D_p00_0_E05f05d0.TIF	ICAM555_ROS488_VECad647_placa19__Plate_D_p00_0_E05f05d2.TIF	ICAM555_ROS488_VECad647_placa19__Plate_D_p00_0_E05f05d1.TIF	ICAM555_ROS488_VECad647_placa19__Plate_D_p00_0_E05f05d3.TIF	0	0	0	0	414	2964	1	1536	1536	1536	1536	414	b'eLtkZxrlG21KDJmunKuBaZqB6WhTYtDFyGizZfDFyWgTaTDGijGVYgVUvdgBAIgIBJ8='	0.03963842988014221	0.025249412283301353	0.06616587936878204	0.0061388277	0.00280549	0.01758314	0.42852277	0.7154	0.44816118	0.04822772741317749	0.029061369597911835	0.09048613905906677	0.045777254
-1	-1	-1	-1	660.0	0.0	0.0	2.3799999999998818	0.0	1.0899999999999181	8.810000000000173	0.8799999999998818	0.009999999999990905	0.009999999999990905	0.01999999999998181	3.099999999999909	0.45000000000027285	1.1299999999998818	0.18000000000006366	0.13999999999987267	ICAM555_ROS488_VECad647_placa19__Plate_D_p00_0_E05f06d0.TIF	ICAM555_ROS488_VECad647_placa19__Plate_D_p00_0_E05f06d2.TIF	ICAM555_ROS488_VECad647_placa19__Plate_D_p00_0_E05f06d1.TIF	ICAM555_ROS488_VECad647_placa19__Plate_D_p00_0_E05f06d3.TIF	0	0	0	0	415	2964	1	1536	1536	1536	1536	415	b'eLtkZxrlG21KDJmunKuB6WhTYjDGyGizZfDFyWgTaTDGijGVYgVUvdgBAJLABKM='	0.0359996072947979	0.02805490233004093	0.05555490404367447	0.00697216	0.0028054882	0.012277648	0.42852277	0.7154	0.44816118	0.047197118401527405	0.031698289016882576	0.07428528368473053	0.04494392
-1	-1	-1	-1	841.0	0.0	0.0	2.490000000000009	0.0	1.0699999999999363	10.350000000000136	0.8299999999999272	0.009999999999990905	0.009999999999990905	0.009999999999990905	3.6700000000000728	0.4700000000000273	1.1699999999998454	0.21000000000026375	0.17000000000007276	ICAM555_ROS488_VECad647_placa19__Plate_D_p00_0_E05f07d0.TIF	ICAM555_ROS488_VECad647_placa19__Plate_D_p00_0_E05f07d2.TIF	ICAM555_ROS488_VECad647_placa19__Plate_D_p00_0_E05f07d1.TIF	ICAM555_ROS488_VECad647_placa19__Plate_D_p00_0_E05f07d3.TIF	0	0	0	0	416	2964	1	1536	1536	1536	1536	416	b'eLtkZxrlG21KDJmunKuBaZqB+WhTYtDFyGizZfDFyWgTaTDGijGVYgVUvdgBAJ14BKc='	0.04047176241874695	0.025249412283301353	0.060860395431518555	0.0061388277	0.00280549	0.010610975	0.42852277	0.7154	0.44816118	0.04811263084411621	0.028977590302626293	0.07379817962646484	0.04661059
-1	-1	-1	-1	714.0	0.0	0.0	2.4199999999998454	0.0	1.1000000000001364	10.990000000000009	0.9400000000000546	0.009999999999990905	0.01999999999998181	0.009999999999990905	3.439999999999827	0.4700000000000273	1.1600000000000819	0.20000000000004547	0.13999999999987267	ICAM555_ROS488_VECad647_placa19__Plate_D_p00_0_E05f08d0.TIF	ICAM555_ROS488_VECad647_placa19__Plate_D_p00_0_E05f08d2.TIF	ICAM555_ROS488_VECad647_placa19__Plate_D_p00_0_E05f08d1.TIF	ICAM555_ROS488_VECad647_placa19__Plate_D_p00_0_E05f08d3.TIF	0	0	0	0	417	2964	1	1536	1536	1536	1536	417	b'eLtkZxrlG21KDJmunKuBaZqBxWhTYtDFyGizZfDFyWgTaTDGijGVYgVUvdgBAKgwBKs='	0.03963842988014221	0.025249412283301353	0.05472157150506973	0.0061388277	0.00280549	0.009777643	0.42852277	0.7154	0.44816118	0.046043445666631065	0.02932872126499812	0.06603475908438365	0.045777254
-1	-1	-1	-1	484.0	0.0	0.0	2.3899999999998727	0.009999999999990905	1.009999999999991	12.259999999999991	0.8099999999999454	0.020000000000209184	0.009999999999990905	0.009999999999990905	2.8899999999998727	0.4399999999998272	1.1400000000003274	0.1899999999998272	0.14000000000010004	ICAM555_ROS488_VECad647_placa19__Plate_D_p00_0_E05f09d0.TIF	ICAM555_ROS488_VECad647_placa19__Plate_D_p00_0_E05f09d2.TIF	ICAM555_ROS488_VECad647_placa19__Plate_D_p00_0_E05f09d1.TIF	ICAM555_ROS488_VECad647_placa19__Plate_D_p00_0_E05f09d3.TIF	0	0	0	0	418	2964	1	1536	1536	1536	1536	418	b'eLtkZxrlG21KDJmunKuB6WhXbjDGyGizZfDFyWgTaTDGijGVYgVUvdgBALLoBK8='	0.0359996072947979	0.02805490233004093	0.05024941265583038	0.006138824	0.00280549	0.009777643	0.42852277	0.7154	0.44816118	0.043745090564092	0.030050334831078846	0.06209605932235718	0.0413051
-1	-1	-1	-1	514.0	0.0	0.0	2.3299999999999272	0.0	1.0499999999999545	9.849999999999909	0.9700000000000273	0.009999999999990905	0.01999999999998181	0.01999999999998181	3.009999999999991	0.45000000000027285	1.099999999999909	0.209999999999809	0.15000000000009095	ICAM555_ROS488_VECad647_placa19__Plate_D_p00_0_E05f10d0.TIF	ICAM555_ROS488_VECad647_placa19__Plate_D_p00_0_E05f10d2.TIF	ICAM555_ROS488_VECad647_placa19__Plate_D_p00_0_E05f10d1.TIF	ICAM555_ROS488_VECad647_placa19__Plate_D_p00_0_E05f10d3.TIF	0	0	0	0	419	2964	1	1536	1536	1536	1536	419	b'eLtkZxrlG21KDJmunKuBaZrh6Fjh4IuR0WbL4IuT0SbSYIwVYyrFCqh6sQMAXSwEjw=='	0.03349960595369339	0.025249412283301353	0.04941608011722565	0.006138824	0.00280549	0.00977765	0.42852277	0.7154	0.44816118	0.040340875585873924	0.02874905119339625	0.06053053339322408	0.03963843
-1	-1	-1	-1	341.0	0.0	0.0	2.2899999999999636	0.0	1.1300000000001091	7.749999999999773	0.9200000000000728	0.009999999999990905	0.009999999999990905	0.009999999999990905	2.519999999999982	0.47000000000025466	1.1699999999998454	0.20000000000004547	0.12999999999988177	ICAM555_ROS488_VECad647_placa19__Plate_D_p00_0_E05f11d0.TIF	ICAM555_ROS488_VECad647_placa19__Plate_D_p00_0_E05f11d2.TIF	ICAM555_ROS488_VECad647_placa19__Plate_D_p00_0_E05f11d1.TIF	ICAM555_ROS488_VECad647_placa19__Plate_D_p00_0_E05f11d3.TIF	0	0	0	0	420	2964	1	1536	1536	1536	1536	420	b'eLtkZxrlG21KDJmunKuBaZqh4WhTYtDFyGizZfDFyWgTaTDGijGVYgVUvdgBAGfkBJM='	0.034332942217588425	0.02805490233004093	0.05472157150506973	0.0069721565	0.00280549	0.009777643	0.42852277	0.7154	0.44816118	0.045501758654912315	0.030242567261060078	0.06803232928117116	0.040471762
-1	-1	-1	-1	977.0	0.0	0.0	2.459999999999809	0.0	1.0900000000001455	8.989999999999782	0.8600000000001273	0.010000000000218279	0.010000000000218279	0.009999999999763531	3.740000000000009	0.4700000000000273	1.1699999999998454	0.21000000000003638	0.16000000000030923	ICAM555_ROS488_VECad647_placa19__Plate_D_p00_0_E06f00d0.TIF	ICAM555_ROS488_VECad647_placa19__Plate_D_p00_0_E06f00d2.TIF	ICAM555_ROS488_VECad647_placa19__Plate_D_p00_0_E06f00d1.TIF	ICAM555_ROS488_VECad647_placa19__Plate_D_p00_0_E06f00d3.TIF	0	0	0	0	421	2964	1	1536	1536	1536	1536	421	b'eLtkZxrlG21KDJmunKuB2ehY4WCMkdFmy+CLk9Em0mCMFWMqxQqoerEDAF00BI8='	0.0359996072947979	0.025249412283301353	0.053888238966464996	0.010610983	0.00280549	0.011444315	0.42852277	0.7154	0.44816118	0.05042160054047903	0.028059937059879303	0.069675013422966	0.04661059
-1	-1	-1	-1	930.0	0.0	0.0	2.490000000000009	0.0	1.099999999999909	10.139999999999873	0.8500000000001364	0.009999999999990905	0.009999999999990905	0.009999999999990905	2.940000000000282	0.4399999999998272	1.0599999999999454	0.18000000000006366	0.13999999999987267	ICAM555_ROS488_VECad647_placa19__Plate_D_p00_0_E06f01d0.TIF	ICAM555_ROS488_VECad647_placa19__Plate_D_p00_0_E06f01d2.TIF	ICAM555_ROS488_VECad647_placa19__Plate_D_p00_0_E06f01d1.TIF	ICAM555_ROS488_VECad647_placa19__Plate_D_p00_0_E06f01d3.TIF	0	0	0	0	422	2964	1	1536	1536	1536	1536	422	b'eLtkZxrlG21KDJmunKuBWZqB4WhTYtDFyGizZfDFyWgTaTDGijGVYgVUvdgBAGfsBJM='	0.04047176241874695	0.025249412283301353	0.06449921429157257	0.011444312	0.00280549	0.020388626	0.42852277	0.7154	0.44816118	0.053685978055000305	0.02819005896647771	0.09066110849380493	0.05191608
-1	-1	-1	-1	443.0	0.0	0.0	2.559999999999718	0.0	1.0100000000002183	6.490000000000009	0.8399999999999181	0.009999999999990905	0.01999999999998181	0.009999999999990905	2.0799999999999272	0.44000000000005457	1.099999999999909	0.18000000000006366	0.15999999999985448	ICAM555_ROS488_VECad647_placa19__Plate_D_p00_0_E06f02d0.TIF	ICAM555_ROS488_VECad647_placa19__Plate_D_p00_0_E06f02d2.TIF	ICAM555_ROS488_VECad647_placa19__Plate_D_p00_0_E06f02d1.TIF	ICAM555_ROS488_VECad647_placa19__Plate_D_p00_0_E06f02d3.TIF	0	0	0	0	423	2964	1	1536	1536	1536	1536	423	b'eLtkZxrlG21KDJmunKuBWZqB0WhTYtDFyGizZfDFyWgTaTDGijGVYgVUvdgBAHKkBJc='	0.029027452692389488	0.025249412283301353	0.03797176480293274	0.0053054877	0.00280549	0.0053054914	0.42852277	0.7154	0.44816118	0.0400066152215004	0.028688450654347736	0.04913279414176941	0.033499606
-1	-1	-1	-1	456.0	0.0	0.0	2.2899999999999636	0.0	1.0800000000001546	5.599999999999909	0.9500000000000455	0.009999999999990905	0.01999999999998181	0.009999999999990905	2.2200000000000273	0.44000000000005457	1.1600000000000819	0.1899999999998272	0.14999999999986358	ICAM555_ROS488_VECad647_placa19__Plate_D_p00_0_E06f03d0.TIF	ICAM555_ROS488_VECad647_placa19__Plate_D_p00_0_E06f03d2.TIF	ICAM555_ROS488_VECad647_placa19__Plate_D_p00_0_E06f03d1.TIF	ICAM555_ROS488_VECad647_placa19__Plate_D_p00_0_E06f03d3.TIF	0	0	0	0	424	2964	1	1536	1536	1536	1536	424	b'eLtkZxrlG21KDJmunKuBGSgfjDYlBluMjDZbBl+cjDaRBmOsGFMpVkDVix0AfVwEmw=='	0.029027452692389488	0.025249412283301353	0.034332942217588425	0.0053054877	0.00280549	0.006138824	0.42852277	0.7154	0.44816118	0.03985185672839483	0.028516451517740887	0.04801211257775625	0.033499606
-1	-1	-1	-1	437.0	0.0	0.0	2.3299999999999272	0.0	1.0900000000001455	6.029999999999973	0.8399999999999181	0.009999999999990905	0.01999999999998181	0.009999999999990905	1.9999999999997726	0.43000000000029104	1.1399999999998727	0.19000000000005457	0.13999999999987267	ICAM555_ROS488_VECad647_placa19__Plate_D_p00_0_E06f04d0.TIF	ICAM555_ROS488_VECad647_placa19__Plate_D_p00_0_E06f04d2.TIF	ICAM555_ROS488_VECad647_placa19__Plate_D_p00_0_E06f04d1.TIF	ICAM555_ROS488_VECad647_placa19__Plate_D_p00_0_E06f04d3.TIF	0	0	0	0	425	2964	1	1536	1536	1536	1536	425	b'eLtkZxrlG21KDJmunKuBWZqByWhTYtDFyGizZfDFyWgTaTDGijGVYgVUvdgBAIgUBJ8='	0.03349960595369339	0.02805490233004093	0.038805097341537476	0.0053054877	0.0028054882	0.0053054914	0.42852277	0.7154	0.44816118	0.04235869149367014	0.031419068574905396	0.0495025763909022	0.035166275
-1	-1	-1	-1	682.0	0.0	0.0	2.439999999999827	0.0	1.0800000000001546	7.3299999999997	0.8699999999998909	0.009999999999763531	0.010000000000218279	0.010000000000218279	3.509999999999991	0.4499999999998181	1.1100000000001273	0.19000000000005457	0.15000000000009095	ICAM555_ROS488_VECad647_placa19__Plate_D_p00_0_E06f05d0.TIF	ICAM555_ROS488_VECad647_placa19__Plate_D_p00_0_E06f05d2.TIF	ICAM555_ROS488_VECad647_placa19__Plate_D_p00_0_E06f05d1.TIF	ICAM555_ROS488_VECad647_placa19__Plate_D_p00_0_E06f05d3.TIF	0	0	0	0	426	2964	1	1536	1536	1536	1536	426	b'eLtkZxrlG21KDJmunKuBWZqB6WhTYtDFyGizZfDFyWgTaTDGijGVYgVUvdgBAJLMBKM='	0.03349960595369339	0.025249412283301353	0.04411058872938156	0.00977765	0.00280549	0.010610975	0.42852277	0.7154	0.44816118	0.04343658188978831	0.028846157093842823	0.05687552193800608	0.040471762
-1	-1	-1	-1	539.0	0.0	0.0	2.3700000000001182	0.0	1.0399999999999636	9.690000000000282	0.8699999999998909	0.009999999999990905	0.009999999999990905	0.020000000000209184	2.7699999999997544	0.44000000000028194	1.1199999999998909	0.19000000000028194	0.15999999999985448	ICAM555_ROS488_VECad647_placa19__Plate_D_p00_0_E06f06d0.TIF	ICAM555_ROS488_VECad647_placa19__Plate_D_p00_0_E06f06d2.TIF	ICAM555_ROS488_VECad647_placa19__Plate_D_p00_0_E06f06d1.TIF	ICAM555_ROS488_VECad647_placa19__Plate_D_p00_0_E06f06d3.TIF	0	0	0	0	427	2964	1	1536	1536	1536	1536	427	b'eLtkZxrlG21KDJmunKuB2WhTYjDGyGizZfDFyWgTaTDGijGVYgVUvdgBAJ2EBKc='	0.029860787093639374	0.02805490233004093	0.03797176480293274	0.0069721546	0.00280549	0.010610983	0.42852277	0.7154	0.44816118	0.0423604150613149	0.03008575737476349	0.05185970664024353	0.035999607
-1	-1	-1	-1	926.0	0.0	0.0	2.740000000000009	0.0	1.0499999999999545	11.200000000000045	0.8199999999999363	0.009999999999990905	0.009999999999990905	0.009999999999990905	3.6200000000001182	0.42000000000007276	1.0499999999999545	0.18000000000006366	0.15999999999985448	ICAM555_ROS488_VECad647_placa19__Plate_D_p00_0_E06f07d0.TIF	ICAM555_ROS488_VECad647_placa19__Plate_D_p00_0_E06f07d2.TIF	ICAM555_ROS488_VECad647_placa19__Plate_D_p00_0_E06f07d1.TIF	ICAM555_ROS488_VECad647_placa19__Plate_D_p00_0_E06f07d3.TIF	0	0	0	0	428	2964	1	1536	1536	1536	1536	428	b'eLtkZxrlG21KDJmunKuBWZqB+WhTYtDFyGizZfDFyWgTaTDGijGVYgVUvdgBAKg8BKs='	0.0359996072947979	0.025249412283301353	0.0449439212679863	0.011444315	0.00280549	0.011444315	0.42852277	0.7154	0.44816118	0.05099615454673767	0.029001923898855846	0.06366819640000661	0.050249413
-1	-1	-1	-1	957.0	0.0	0.0	2.3899999999998727	0.0	1.1100000000001273	10.039999999999964	0.8599999999999	0.010000000000218279	0.009999999999990905	0.01999999999998181	3.2899999999999636	0.4399999999998272	1.0900000000001455	0.22000000000025466	0.14999999999986358	ICAM555_ROS488_VECad647_placa19__Plate_D_p00_0_E06f08d0.TIF	ICAM555_ROS488_VECad647_placa19__Plate_D_p00_0_E06f08d2.TIF	ICAM555_ROS488_VECad647_placa19__Plate_D_p00_0_E06f08d1.TIF	ICAM555_ROS488_VECad647_placa19__Plate_D_p00_0_E06f08d3.TIF	0	0	0	0	429	2964	1	1536	1536	1536	1536	429	b'eLtkZxrlG21KDJmunKuBWZqBxWhTYtDFyGizZfDFyWgTaTDGijGVYgVUvdgBALL0BK8='	0.04047176241874695	0.025249412283301353	0.05555490404367447	0.011444315	0.00280549	0.015916467	0.42852277	0.7154	0.44816118	0.05385501682758331	0.027740319569905598	0.08149745066960652	0.051082745
-1	-1	-1	-1	696.0	0.0	0.0	2.230000000000018	0.0	1.0799999999999272	10.13000000000011	0.8600000000001273	0.009999999999990905	0.009999999999990905	0.009999999999990905	3.209999999999809	0.4500000000000455	1.1399999999998727	0.19000000000005457	0.12999999999988177	ICAM555_ROS488_VECad647_placa19__Plate_D_p00_0_E06f09d0.TIF	ICAM555_ROS488_VECad647_placa19__Plate_D_p00_0_E06f09d2.TIF	ICAM555_ROS488_VECad647_placa19__Plate_D_p00_0_E06f09d1.TIF	ICAM555_ROS488_VECad647_placa19__Plate_D_p00_0_E06f09d3.TIF	0	0	0	0	430	2964	1	1536	1536	1536	1536	430	b'eLtkZxrlG21KDJmunKuB2WhXbjDGyGizZfDFyWgTaTDGijGVYgVUvdgBAL2sBLM='	0.0359996072947979	0.03086039237678051	0.05024941265583038	0.01591647	0.005610978	0.010610983	0.42852277	0.7154	0.44816118	0.05613123873869578	0.036759860813617706	0.06320044895013173	0.051082745
-1	-1	-1	-1	806.0	0.0	0.0	2.480000000000018	0.0	1.0799999999999272	7.339999999999918	0.8400000000001455	0.009999999999763531	0.010000000000218279	0.010000000000218279	3.2799999999999727	0.4500000000000455	1.1299999999998818	0.20000000000004547	0.15000000000009095	ICAM555_ROS488_VECad647_placa19__Plate_D_p00_0_E06f10d0.TIF	ICAM555_ROS488_VECad647_placa19__Plate_D_p00_0_E06f10d2.TIF	ICAM555_ROS488_VECad647_placa19__Plate_D_p00_0_E06f10d1.TIF	ICAM555_ROS488_VECad647_placa19__Plate_D_p00_0_E06f10d3.TIF	0	0	0	0	431	2964	1	1536	1536	1536	1536	431	b'eLtkZxrlG21KDJmunKuBWZrh6Fjh4IuR0WbL4IuT0SbSYIwVYyrFCqh6sQMAZ/AEkw=='	0.045777253806591034	0.02805490233004093	0.06002706289291382	0.016749807	0.00561098	0.012277648	0.42852277	0.6452627	0.44816118	0.0642030934492747	0.03724984576304754	0.07433838645617168	0.06252706
-1	-1	-1	-1	387.0	0.0	0.0	2.3899999999998727	0.0	1.1000000000001364	4.959999999999809	0.9400000000000546	0.009999999999990905	0.009999999999990905	0.009999999999990905	1.9300000000000637	0.4600000000000364	1.0899999999999181	0.18000000000006366	0.14999999999986358	ICAM555_ROS488_VECad647_placa19__Plate_D_p00_0_E06f11d0.TIF	ICAM555_ROS488_VECad647_placa19__Plate_D_p00_0_E06f11d2.TIF	ICAM555_ROS488_VECad647_placa19__Plate_D_p00_0_E06f11d1.TIF	ICAM555_ROS488_VECad647_placa19__Plate_D_p00_0_E06f11d3.TIF	0	0	0	0	432	2964	1	1536	1536	1536	1536	432	b'eLtkZxrlG21KDJmunKuBWZqh4WhTYtDFyGizZfDFyWgTaTDGijGVYgVUvdgBAHKoBJc='	0.029860787093639374	0.02805490233004093	0.03797176480293274	0.0053054895	0.00280549	0.0053054877	0.42852277	0.6200133	0.44816118	0.039323014517625175	0.030498800178368885	0.048054988185564675	0.034332942
-1	-1	-1	-1	958.0	0.0	0.0	2.4400000000000546	0.0	1.0499999999999545	8.240000000000009	0.849999999999909	0.010000000000218279	0.010000000000218279	0.01999999999998181	3.6000000000001364	0.4099999999998545	1.1399999999998727	0.19000000000005457	0.15000000000009095	ICAM555_ROS488_VECad647_placa19__Plate_D_p00_0_E07f00d0.TIF	ICAM555_ROS488_VECad647_placa19__Plate_D_p00_0_E07f00d2.TIF	ICAM555_ROS488_VECad647_placa19__Plate_D_p00_0_E07f00d1.TIF	ICAM555_ROS488_VECad647_placa19__Plate_D_p00_0_E07f00d3.TIF	0	0	0	0	433	2964	1	1536	1536	1536	1536	433	b'eLtkZxrlG21KDJmunKuB+ehY4WCMkdFmy+CLk9Em0mCMFWMqxQqoerEDAGf4BJM='	0.03516627475619316	0.025249412283301353	0.053888238966464996	0.010610983	0.00280549	0.011444315	0.42852277	0.7154	0.44816118	0.04810042679309845	0.028061675528685253	0.06725559135278066	0.045777254
-1	-1	-1	-1	1076.0	0.0	0.0	2.3299999999999272	0.0	1.0899999999999181	10.5	0.8999999999998636	0.009999999999990905	0.010000000000218279	0.009999999999990905	3.7999999999999545	0.459999999999809	1.1600000000000819	0.1999999999998181	0.15000000000031832	ICAM555_ROS488_VECad647_placa19__Plate_D_p00_0_E07f01d0.TIF	ICAM555_ROS488_VECad647_placa19__Plate_D_p00_0_E07f01d2.TIF	ICAM555_ROS488_VECad647_placa19__Plate_D_p00_0_E07f01d1.TIF	ICAM555_ROS488_VECad647_placa19__Plate_D_p00_0_E07f01d3.TIF	0	0	0	0	434	2964	1	1536	1536	1536	1536	434	b'eLtkZxrlG21KDJmunKuBeZqB4WhTYtDFyGizZfDFyWgTaTDGijGVYgVUvdgBAHKwBJc='	0.04047176241874695	0.025249412283301353	0.06449921429157257	0.00977765	0.00280549	0.010610983	0.42852277	0.7154	0.44816118	0.049903854727745056	0.028239739437898	0.07793981830279033	0.050249413
-1	-1	-1	-1	567.0	0.0	0.0	2.3799999999998818	0.0	1.0399999999999636	8.820000000000164	0.7699999999999818	0.009999999999990905	0.01999999999998181	0.009999999999990905	3.229999999999791	0.44000000000005457	1.1299999999998818	0.18000000000006366	0.12999999999988177	ICAM555_ROS488_VECad647_placa19__Plate_D_p00_0_E07f02d0.TIF	ICAM555_ROS488_VECad647_placa19__Plate_D_p00_0_E07f02d2.TIF	ICAM555_ROS488_VECad647_placa19__Plate_D_p00_0_E07f02d1.TIF	ICAM555_ROS488_VECad647_placa19__Plate_D_p00_0_E07f02d3.TIF	0	0	0	0	435	2964	1	1536	1536	1536	1536	435	b'eLtkZxrlG21KDJmunKuBeZqB0WhTYtDFyGizZfDFyWgTaTDGijGVYgVUvdgBAH1oBJs='	0.03349960595369339	0.025249412283301353	0.043277256190776825	0.012277648	0.00280549	0.011444308	0.42852277	0.7154	0.44816118	0.04755796988805135	0.0284977729121844	0.05743013322353363	0.04494392
-1	-1	-1	-1	498.0	0.0	0.0	2.4500000000000455	0.0	1.0799999999999272	10.900000000000091	0.8600000000001273	0.009999999999763531	0.010000000000218279	0.01999999999998181	3.099999999999909	0.4700000000000273	1.1799999999998363	0.19000000000005457	0.15000000000009095	ICAM555_ROS488_VECad647_placa19__Plate_D_p00_0_E07f03d0.TIF	ICAM555_ROS488_VECad647_placa19__Plate_D_p00_0_E07f03d2.TIF	ICAM555_ROS488_VECad647_placa19__Plate_D_p00_0_E07f03d1.TIF	ICAM555_ROS488_VECad647_placa19__Plate_D_p00_0_E07f03d3.TIF	0	0	0	0	436	2964	1	1536	1536	1536	1536	436	b'eLtkZxrlG21KDJmunKuBOSgfjDYlBluMjDZbBl+cjDaRBmOsGFMpVkDVix0AiCAEnw=='	0.029860787093639374	0.025249412283301353	0.043277256190776825	0.01144431	0.00280549	0.011444315	0.42852277	0.7154	0.44816118	0.0467984676361084	0.028832778334617615	0.057982842127482094	0.040471762
-1	-1	-1	-1	440.0	0.0	0.0	2.459999999999809	0.0	1.0399999999999636	8.150000000000091	0.8599999999999	0.009999999999990905	0.01999999999998181	0.009999999999990905	2.4500000000000455	0.4099999999998545	1.0700000000001637	0.20000000000004547	0.13000000000010914	ICAM555_ROS488_VECad647_placa19__Plate_D_p00_0_E07f04d0.TIF	ICAM555_ROS488_VECad647_placa19__Plate_D_p00_0_E07f04d2.TIF	ICAM555_ROS488_VECad647_placa19__Plate_D_p00_0_E07f04d1.TIF	ICAM555_ROS488_VECad647_placa19__Plate_D_p00_0_E07f04d3.TIF	0	0	0	0	437	2964	1	1536	1536	1536	1536	437	b'eLtkZxrlG21KDJmunKuBeZqByWhTYtDFyGizZfDFyWgTaTDGijGVYgVUvdgBAJLYBKM='	0.03349960595369339	0.02805490233004093	0.043277256190776825	0.0069721546	0.0028054882	0.00977765	0.42852277	0.7154	0.44816118	0.0459941973288854	0.03183059642712275	0.05512344837188721	0.035999607
-1	-1	-1	-1	549.0	0.0	0.0	2.5299999999999727	0.0	1.0199999999999818	6.4099999999998545	0.8099999999999454	0.009999999999763531	0.010000000000218279	0.010000000000218279	3.0700000000001637	0.459999999999809	1.1200000000001182	0.1899999999998272	0.16000000000008185	ICAM555_ROS488_VECad647_placa19__Plate_D_p00_0_E07f05d0.TIF	ICAM555_ROS488_VECad647_placa19__Plate_D_p00_0_E07f05d2.TIF	ICAM555_ROS488_VECad647_placa19__Plate_D_p00_0_E07f05d1.TIF	ICAM555_ROS488_VECad647_placa19__Plate_D_p00_0_E07f05d3.TIF	0	0	0	0	438	2964	1	1536	1536	1536	1536	438	b'eLtkZxrlG21KDJmunKuBeZqB6WhTYtDFyGizZfDFyWgTaTDGijGVYgVUvdgBAJ2QBKc='	0.029860787093639374	0.025249412283301353	0.04411058872938156	0.010610983	0.00280549	0.011444315	0.42852277	0.7154	0.44816118	0.0446248451868693	0.02916948248942693	0.05861052870750427	0.040471762
-1	-1	-1	-1	569.0	0.0	0.0	2.4099999999998545	0.0	1.1600000000000819	7.430000000000064	0.9200000000000728	0.01999999999998181	0.009999999999990905	0.01999999999998181	3.349999999999909	0.4299999999998363	1.1399999999998727	0.20000000000004547	0.14999999999986358	ICAM555_ROS488_VECad647_placa19__Plate_D_p00_0_E07f06d0.TIF	ICAM555_ROS488_VECad647_placa19__Plate_D_p00_0_E07f06d2.TIF	ICAM555_ROS488_VECad647_placa19__Plate_D_p00_0_E07f06d1.TIF	ICAM555_ROS488_VECad647_placa19__Plate_D_p00_0_E07f06d3.TIF	0	0	0	0	439	2964	1	1536	1536	1536	1536	439	b'eLtkZxrlG21KDJmunKuB+WhTYjDGyGizZfDFyWgTaTDGijGVYgVUvdgBAKhIBKs='	0.03349960595369339	0.02805490233004093	0.03963842988014221	0.011444315	0.00280549	0.01227764	0.42852277	0.7154	0.44816118	0.04636962215105692	0.030395870407422382	0.05660295983155569	0.04494392
-1	-1	-1	-1	952.0	0.0	0.0	2.5399999999999636	0.0	1.0299999999999727	12.150000000000091	0.8799999999998818	0.010000000000218279	0.009999999999990905	0.009999999999990905	3.979999999999791	0.41000000000008185	1.0299999999999727	0.19000000000005457	0.14000000000010004	ICAM555_ROS488_VECad647_placa19__Plate_D_p00_0_E07f07d0.TIF	ICAM555_ROS488_VECad647_placa19__Plate_D_p00_0_E07f07d2.TIF	ICAM555_ROS488_VECad647_placa19__Plate_D_p00_0_E07f07d1.TIF	ICAM555_ROS488_VECad647_placa19__Plate_D_p00_0_E07f07d3.TIF	0	0	0	0	440	2964	1	1536	1536	1536	1536	440	b'eLtkZxrlG21KDJmunKuBeZqB+WhTYtDFyGizZfDFyWgTaTDGijGVYgVUvdgBALMABK8='	0.03963842988014221	0.025249412283301353	0.04858274757862091	0.00977765	0.00280549	0.010610975	0.42852277	0.7154	0.44816118	0.05030311147371928	0.02863250921169917	0.06084743638833364	0.050249413
-1	-1	-1	-1	1110.0	0.0	0.0	2.6099999999999	0.0	1.090000000000373	14.879999999999882	0.7599999999999909	0.009999999999990905	0.009999999999990905	0.009999999999990905	3.849999999999909	0.4500000000000455	1.1300000000001091	0.1899999999998272	0.15000000000009095	ICAM555_ROS488_VECad647_placa19__Plate_D_p00_0_E07f08d0.TIF	ICAM555_ROS488_VECad647_placa19__Plate_D_p00_0_E07f08d2.TIF	ICAM555_ROS488_VECad647_placa19__Plate_D_p00_0_E07f08d1.TIF	ICAM555_ROS488_VECad647_placa19__Plate_D_p00_0_E07f08d3.TIF	0	0	0	0	441	2964	1	1536	1536	1536	1536	441	b'eLtkZxrlG21KDJmunKuBeZqBxWhTYtDFyGizZfDFyWgTaTDGijGVYgVUvdgBAL24BLM='	0.04047176241874695	0.025249412283301353	0.05555490404367447	0.00977765	0.00280549	0.01227764	0.42852277	0.7154	0.44816118	0.05156091352303823	0.029554498692353565	0.07572129368782043	0.050249413
-1	-1	-1	-1	963.0	0.0	0.0	2.4600000000000364	0.0	1.0	14.399999999999864	0.8700000000001182	0.01999999999998181	0.009999999999990905	0.01999999999998181	3.6400000000001	0.45000000000027285	1.1399999999998727	0.20000000000004547	0.13999999999987267	ICAM555_ROS488_VECad647_placa19__Plate_D_p00_0_E07f09d0.TIF	ICAM555_ROS488_VECad647_placa19__Plate_D_p00_0_E07f09d2.TIF	ICAM555_ROS488_VECad647_placa19__Plate_D_p00_0_E07f09d1.TIF	ICAM555_ROS488_VECad647_placa19__Plate_D_p00_0_E07f09d3.TIF	0	0	0	0	442	2964	1	1536	1536	1536	1536	442	b'eLtkZxrlG21KDJmunKuB+WhXbjDGyGizZfDFyWgTaTDGijGVYgVUvdgBAMhwBLc='	0.04047176241874695	0.02805490233004093	0.06533254683017731	0.0061388277	0.00280549	0.012277648	0.42852277	0.7154	0.44816118	0.04851244886716207	0.031065416832764942	0.0811562289794286	0.04661059
-1	-1	-1	-1	1014.0	0.0	0.0	2.5300000000002	0.0	1.0799999999999272	12.549999999999955	0.900000000000091	0.009999999999990905	0.009999999999990905	0.009999999999990905	3.790000000000191	0.41000000000008185	1.0799999999999272	0.20000000000004547	0.13999999999987267	ICAM555_ROS488_VECad647_placa19__Plate_D_p00_0_E07f10d0.TIF	ICAM555_ROS488_VECad647_placa19__Plate_D_p00_0_E07f10d2.TIF	ICAM555_ROS488_VECad647_placa19__Plate_D_p00_0_E07f10d1.TIF	ICAM555_ROS488_VECad647_placa19__Plate_D_p00_0_E07f10d3.TIF	0	0	0	0	443	2964	1	1536	1536	1536	1536	443	b'eLtkZxrlG21KDJmunKuBeZrh6Fjh4IuR0WbL4IuT0SbSYIwVYyrFCqh6sQMAcrQElw=='	0.0359996072947979	0.025249412283301353	0.06449921429157257	0.0078054927	0.00280549	0.010610975	0.42852277	0.7154	0.44816118	0.04550070067246755	0.028985833128293354	0.07535714904467265	0.04494392
-1	-1	-1	-1	640.0	0.0	0.0	2.349999999999909	0.0	1.1200000000001182	10.669999999999845	0.9099999999998545	0.009999999999990905	0.020000000000209184	0.009999999999990905	3.6599999999998545	0.4600000000000364	1.1599999999998545	0.20000000000004547	0.14999999999986358	ICAM555_ROS488_VECad647_placa19__Plate_D_p00_0_E07f11d0.TIF	ICAM555_ROS488_VECad647_placa19__Plate_D_p00_0_E07f11d2.TIF	ICAM555_ROS488_VECad647_placa19__Plate_D_p00_0_E07f11d1.TIF	ICAM555_ROS488_VECad647_placa19__Plate_D_p00_0_E07f11d3.TIF	0	0	0	0	444	2964	1	1536	1536	1536	1536	444	b'eLtkZxrlG21KDJmunKuBeZqh4WhTYtDFyGizZfDFyWgTaTDGijGVYgVUvdgBAH1sBJs='	0.0359996072947979	0.02805490233004093	0.04941608011722565	0.010610983	0.00280549	0.00977765	0.42852277	0.7154	0.44816118	0.049802894393603005	0.03174335261185964	0.060206751028696694	0.045777254
-1	-1	-1	-1	953.0	0.0	0.0	2.2999999999999545	0.0	1.1100000000001273	8.509999999999991	0.8199999999999363	0.01999999999998181	0.010000000000218279	0.009999999999990905	3.7799999999997453	0.4499999999998181	1.1299999999998818	0.20000000000004547	0.16000000000030923	ICAM555_ROS488_VECad647_placa19__Plate_D_p00_0_E08f00d0.TIF	ICAM555_ROS488_VECad647_placa19__Plate_D_p00_0_E08f00d2.TIF	ICAM555_ROS488_VECad647_placa19__Plate_D_p00_0_E08f00d1.TIF	ICAM555_ROS488_VECad647_placa19__Plate_D_p00_0_E08f00d3.TIF	0	0	0	0	445	2964	1	1536	1536	1536	1536	445	b'eLtkZxrlG21KDJmunKuBxehY4WCMkdFmy+CLk9Em0mCMFWMqxQqoerEDAHK8BJc='	0.03516627475619316	0.022443922236561775	0.05024941265583038	0.010610979	0.00280549	0.015916467	0.42852277	0.7154	0.44816118	0.04698069393634796	0.025742645064989727	0.07070590555667877	0.045777254
-1	-1	-1	-1	950.0	0.0	0.0	2.7100000000000364	0.0	1.1199999999998909	9.470000000000027	0.9100000000000819	0.009999999999990905	0.009999999999990905	0.009999999999990905	2.7100000000000364	0.4600000000000364	1.1399999999998727	0.20000000000004547	0.15000000000009095	ICAM555_ROS488_VECad647_placa19__Plate_D_p00_0_E08f01d0.TIF	ICAM555_ROS488_VECad647_placa19__Plate_D_p00_0_E08f01d2.TIF	ICAM555_ROS488_VECad647_placa19__Plate_D_p00_0_E08f01d1.TIF	ICAM555_ROS488_VECad647_placa19__Plate_D_p00_0_E08f01d3.TIF	0	0	0	0	446	2964	1	1536	1536	1536	1536	446	b'eLtkZxrlG21KDJmunKuBRZqB4WhTYtDFyGizZfDFyWgTaTDGijGVYgVUvdgBAH10BJs='	0.03963842988014221	0.025249412283301353	0.07147137820720673	0.00697216	0.00280549	0.025694124	0.42852277	0.7154	0.44816118	0.04807566603024801	0.028976475199063618	0.10518105824788411	0.04661059
-1	-1	-1	-1	598.0	0.0	0.0	2.550000000000182	0.0	1.0599999999999454	10.329999999999927	0.7600000000002183	0.010000000000218279	0.009999999999763531	0.01999999999998181	3.3900000000001	0.3999999999998636	1.0499999999999545	0.19000000000005457	0.16000000000008185	ICAM555_ROS488_VECad647_placa19__Plate_D_p00_0_E08f02d0.TIF	ICAM555_ROS488_VECad647_placa19__Plate_D_p00_0_E08f02d2.TIF	ICAM555_ROS488_VECad647_placa19__Plate_D_p00_0_E08f02d1.TIF	ICAM555_ROS488_VECad647_placa19__Plate_D_p00_0_E08f02d3.TIF	0	0	0	0	447	2964	1	1536	1536	1536	1536	447	b'eLtkZxrlG21KDJmunKuBRZqB0WhTYtDFyGizZfDFyWgTaTDGijGVYgVUvdgBAIgsBJ8='	0.03349960595369339	0.025249412283301353	0.043277256190776825	0.011444312	0.00280549	0.014249802	0.42852277	0.6031804	0.44816118	0.046483367681503296	0.028044539193312328	0.06112479170163473	0.0413051
-1	-1	-1	-1	602.0	0.0	0.0	2.660000000000082	0.0	1.0699999999999363	13.629999999999882	0.8099999999999454	0.009999999999763531	0.009999999999763531	0.01999999999998181	3.1600000000003092	0.4499999999998181	1.1100000000001273	0.19000000000005457	0.15999999999985448	ICAM555_ROS488_VECad647_placa19__Plate_D_p00_0_E08f03d0.TIF	ICAM555_ROS488_VECad647_placa19__Plate_D_p00_0_E08f03d2.TIF	ICAM555_ROS488_VECad647_placa19__Plate_D_p00_0_E08f03d1.TIF	ICAM555_ROS488_VECad647_placa19__Plate_D_p00_0_E08f03d3.TIF	0	0	0	0	448	2964	1	1536	1536	1536	1536	448	b'eLtkZxrlG21KDJmunKuBBSgfjDYlBluMjDZbBl+cjDaRBmOsGFMpVkDVix0AkuQEow=='	0.029860787093639374	0.025249412283301353	0.038805097341537476	0.011444312	0.00280549	0.015916467	0.42852277	0.7154	0.44816118	0.04514042536417643	0.028259535630544026	0.060326640804608665	0.03963843
-1	-1	-1	-1	578.0	0.0	0.0	2.400000000000091	0.0	1.099999999999909	9.319999999999936	0.900000000000091	0.009999999999990905	0.009999999999990905	0.01999999999998181	3.3099999999999454	0.4399999999998272	1.1700000000003001	0.21000000000003638	0.16999999999984539	ICAM555_ROS488_VECad647_placa19__Plate_D_p00_0_E08f04d0.TIF	ICAM555_ROS488_VECad647_placa19__Plate_D_p00_0_E08f04d2.TIF	ICAM555_ROS488_VECad647_placa19__Plate_D_p00_0_E08f04d1.TIF	ICAM555_ROS488_VECad647_placa19__Plate_D_p00_0_E08f04d3.TIF	0	0	0	0	449	2964	1	1536	1536	1536	1536	449	b'eLtkZxrlG21KDJmunKuBRZqByWhTYtDFyGizZfDFyWgTaTDGijGVYgVUvdgBAJ2cBKc='	0.03349960595369339	0.025249412283301353	0.03963842988014221	0.010610975	0.00280549	0.015916467	0.42852277	0.7154	0.44816118	0.04552788039048513	0.028938286006450653	0.06173903743426005	0.040471762
-1	-1	-1	-1	596.0	0.0	0.0	2.3599999999999	0.0	1.0599999999999454	9.600000000000136	0.8800000000001091	0.010000000000218279	0.010000000000218279	0.009999999999763531	3.509999999999991	0.4699999999997999	1.1900000000000546	0.19000000000005457	0.15000000000031832	ICAM555_ROS488_VECad647_placa19__Plate_D_p00_0_E08f05d0.TIF	ICAM555_ROS488_VECad647_placa19__Plate_D_p00_0_E08f05d2.TIF	ICAM555_ROS488_VECad647_placa19__Plate_D_p00_0_E08f05d1.TIF	ICAM555_ROS488_VECad647_placa19__Plate_D_p00_0_E08f05d3.TIF	0	0	0	0	450	2964	1	1536	1536	1536	1536	450	b'eLtkZxrlG21KDJmunKuBRZqB6WhTYtDFyGizZfDFyWgTaTDGijGVYgVUvdgBAKhUBKs='	0.03349960595369339	0.025249412283301353	0.043277256190776825	0.011444315	0.00280549	0.015083134	0.42852277	0.7154	0.44816118	0.04657920698324839	0.02816691001256307	0.0584147572517395	0.04494392
-1	-1	-1	-1	877.0	0.0	0.0	2.5699999999999363	0.0	1.0900000000001455	9.5	0.9400000000000546	0.009999999999990905	0.009999999999990905	0.009999999999990905	3.9199999999998454	0.45000000000027285	1.099999999999909	0.19000000000028194	0.14999999999986358	ICAM555_ROS488_VECad647_placa19__Plate_D_p00_0_E08f06d0.TIF	ICAM555_ROS488_VECad647_placa19__Plate_D_p00_0_E08f06d2.TIF	ICAM555_ROS488_VECad647_placa19__Plate_D_p00_0_E08f06d1.TIF	ICAM555_ROS488_VECad647_placa19__Plate_D_p00_0_E08f06d3.TIF	0	0	0	0	451	2964	1	1536	1536	1536	1536	451	b'eLtkZxrlG21KDJmunKuBxWhTYjDGyGizZfDFyWgTaTDGijGVYgVUvdgBALMMBK8='	0.0359996072947979	0.02805490233004093	0.053888238966464996	0.0097776465	0.00280549	0.010610983	0.42852277	0.7154	0.44816118	0.046960016091664634	0.029553388555844624	0.06621386607487996	0.045777254
-1	-1	-1	-1	1203.0	0.0	0.0	2.660000000000082	0.0	0.9999999999997726	10.680000000000064	0.8700000000001182	0.009999999999990905	0.009999999999990905	0.009999999999990905	3.6699999999998454	0.42000000000007276	1.099999999999909	0.19000000000005457	0.15999999999985448	ICAM555_ROS488_VECad647_placa19__Plate_D_p00_0_E08f07d0.TIF	ICAM555_ROS488_VECad647_placa19__Plate_D_p00_0_E08f07d2.TIF	ICAM555_ROS488_VECad647_placa19__Plate_D_p00_0_E08f07d1.TIF	ICAM555_ROS488_VECad647_placa19__Plate_D_p00_0_E08f07d3.TIF	0	0	0	0	452	2964	1	1536	1536	1536	1536	452	b'eLtkZxrlG21KDJmunKuBRZqB+WhTYtDFyGizZfDFyWgTaTDGijGVYgVUvdgBAL3EBLM='	0.04047176241874695	0.025249412283301353	0.060860395431518555	0.0061388277	0.00280549	0.0167498	0.42852277	0.7154	0.44816118	0.04863134026527405	0.028436397512753803	0.08335958917935689	0.04661059
-1	-1	-1	-1	1147.0	0.0	0.0	2.6299999999998818	0.0	1.0899999999999181	11.180000000000064	0.9400000000000546	0.009999999999990905	0.009999999999990905	0.009999999999990905	3.630000000000109	0.44000000000005457	1.0699999999999363	0.19000000000005457	0.12999999999988177	ICAM555_ROS488_VECad647_placa19__Plate_D_p00_0_E08f08d0.TIF	ICAM555_ROS488_VECad647_placa19__Plate_D_p00_0_E08f08d2.TIF	ICAM555_ROS488_VECad647_placa19__Plate_D_p00_0_E08f08d1.TIF	ICAM555_ROS488_VECad647_placa19__Plate_D_p00_0_E08f08d3.TIF	0	0	0	0	453	2964	1	1536	1536	1536	1536	453	b'eLtkZxrlG21KDJmunKuBRZqBxWhTYtDFyGizZfDFyWgTaTDGijGVYgVUvdgBAMh8BLc='	0.0359996072947979	0.025249412283301353	0.06002706289291382	0.0061388277	0.00280549	0.015083134	0.42852277	0.7154	0.44816118	0.046546911199887596	0.029073581099510193	0.07922777036825816	0.045777254
-1	-1	-1	-1	737.0	0.0	0.0	2.300000000000182	0.0	1.0799999999999272	11.509999999999991	0.9100000000000819	0.009999999999763531	0.009999999999763531	0.010000000000218279	3.5399999999997362	0.44000000000005457	1.1199999999998909	0.20000000000004547	0.16000000000008185	ICAM555_ROS488_VECad647_placa19__Plate_D_p00_0_E08f09d0.TIF	ICAM555_ROS488_VECad647_placa19__Plate_D_p00_0_E08f09d2.TIF	ICAM555_ROS488_VECad647_placa19__Plate_D_p00_0_E08f09d1.TIF	ICAM555_ROS488_VECad647_placa19__Plate_D_p00_0_E08f09d3.TIF	0	0	0	0	454	2964	1	1536	1536	1536	1536	454	b'eLtkZxrlG21KDJmunKuBxWhXbjDGyGizZfDFyWgTaTDGijGVYgVUvdgBANM0BLs='	0.034332942217588425	0.02805490233004093	0.05024941265583038	0.006138824	0.00280549	0.010610983	0.42852277	0.6256243	0.44816118	0.04107102255026499	0.029743788142999012	0.06449088950951894	0.03963843
-1	-1	-1	-1	931.0	0.0	0.0	2.4300000000000637	0.0	1.0899999999999181	11.549999999999955	0.900000000000091	0.009999999999990905	0.009999999999990905	0.01999999999998181	3.869999999999891	0.4399999999998272	1.1200000000001182	0.1799999999998363	0.15000000000009095	ICAM555_ROS488_VECad647_placa19__Plate_D_p00_0_E08f10d0.TIF	ICAM555_ROS488_VECad647_placa19__Plate_D_p00_0_E08f10d2.TIF	ICAM555_ROS488_VECad647_placa19__Plate_D_p00_0_E08f10d1.TIF	ICAM555_ROS488_VECad647_placa19__Plate_D_p00_0_E08f10d3.TIF	0	0	0	0	455	2964	1	1536	1536	1536	1536	455	b'eLtkZxrlG21KDJmunKuBRZrh6Fjh4IuR0WbL4IuT0SbSYIwVYyrFCqh6sQMAfXgEmw=='	0.034332942217588425	0.025249412283301353	0.060860395431518555	0.00613882	0.00280549	0.015083142	0.42852277	0.5919584	0.44816118	0.04144140084584554	0.028046414256095886	0.07984880606333415	0.040471762
-1	-1	-1	-1	641.0	0.0	0.0	2.3299999999999272	0.0	1.0599999999999454	8.600000000000136	0.8599999999999	0.01999999999998181	0.009999999999990905	0.01999999999998181	3.4700000000000273	0.4600000000000364	1.0899999999999181	0.1799999999998363	0.15000000000009095	ICAM555_ROS488_VECad647_placa19__Plate_D_p00_0_E08f11d0.TIF	ICAM555_ROS488_VECad647_placa19__Plate_D_p00_0_E08f11d2.TIF	ICAM555_ROS488_VECad647_placa19__Plate_D_p00_0_E08f11d1.TIF	ICAM555_ROS488_VECad647_placa19__Plate_D_p00_0_E08f11d3.TIF	0	0	0	0	456	2964	1	1536	1536	1536	1536	456	b'eLtkZxrlG21KDJmunKuBRZqh4WhTYtDFyGizZfDFyWgTaTDGijGVYgVUvdgBAIgwBJ8='	0.0359996072947979	0.02805490233004093	0.053888238966464996	0.010610979	0.00280549	0.015083134	0.42852277	0.6003749	0.44816118	0.049119984110196434	0.03148547559976578	0.06863490243752797	0.045777254
-1	-1	-1	-1	735.0	0.0	0.0	2.4300000000000637	0.0	1.0699999999999363	10.2800000000002	0.8099999999999454	0.009999999999990905	0.009999999999990905	0.009999999999990905	3.8199999999999363	0.4500000000000455	1.1300000000001091	0.20000000000004547	0.16999999999984539	ICAM555_ROS488_VECad647_placa19__Plate_D_p00_0_E09f00d0.TIF	ICAM555_ROS488_VECad647_placa19__Plate_D_p00_0_E09f00d2.TIF	ICAM555_ROS488_VECad647_placa19__Plate_D_p00_0_E09f00d1.TIF	ICAM555_ROS488_VECad647_placa19__Plate_D_p00_0_E09f00d3.TIF	0	0	0	0	457	2964	1	1536	1536	1536	1536	457	b'eLtkZxrlG21KDJmunKuB5ehY4WCMkdFmy+CLk9Em0mCMFWMqxQqoerEDAH2ABJs='	0.03516627475619316	0.022443922236561775	0.04941608011722565	0.010610979	0.00280549	0.010610983	0.42852277	0.7154	0.44816118	0.04593056937058767	0.025513822833697002	0.06334475179513295	0.045777254
-1	-1	-1	-1	1149.0	0.0	0.0	2.4400000000000546	0.0	0.9700000000002547	9.789999999999964	0.8099999999999454	0.010000000000218279	0.010000000000218279	0.009999999999763531	3.1800000000000637	0.4299999999998363	1.1199999999998909	0.20000000000004547	0.15000000000031832	ICAM555_ROS488_VECad647_placa19__Plate_D_p00_0_E09f01d0.TIF	ICAM555_ROS488_VECad647_placa19__Plate_D_p00_0_E09f01d2.TIF	ICAM555_ROS488_VECad647_placa19__Plate_D_p00_0_E09f01d1.TIF	ICAM555_ROS488_VECad647_placa19__Plate_D_p00_0_E09f01d3.TIF	0	0	0	0	458	2964	1	1536	1536	1536	1536	458	b'eLtkZxrlG21KDJmunKuBZZqB4WhTYtDFyGizZfDFyWgTaTDGijGVYgVUvdgBAIg4BJ8='	0.04047176241874695	0.025249412283301353	0.06616587936878204	0.00697216	0.00280549	0.021221958	0.42852277	0.7154	0.44816118	0.04939418534437815	0.02732149511575699	0.0967196524143219	0.04661059
-1	-1	-1	-1	1237.0	0.0	0.0	2.240000000000009	0.0	1.0899999999999181	10.539999999999964	0.8300000000001546	0.01999999999998181	0.009999999999990905	0.009999999999990905	4.069999999999936	0.4700000000000273	1.1599999999998545	0.22000000000025466	0.13999999999987267	ICAM555_ROS488_VECad647_placa19__Plate_D_p00_0_E09f02d0.TIF	ICAM555_ROS488_VECad647_placa19__Plate_D_p00_0_E09f02d2.TIF	ICAM555_ROS488_VECad647_placa19__Plate_D_p00_0_E09f02d1.TIF	ICAM555_ROS488_VECad647_placa19__Plate_D_p00_0_E09f02d3.TIF	0	0	0	0	459	2964	1	1536	1536	1536	1536	459	b'eLtkZxrlG21KDJmunKuBZZqB0WhTYtDFyGizZfDFyWgTaTDGijGVYgVUvdgBAJLwBKM='	0.04047176241874695	0.025249412283301353	0.053888238966464996	0.00977765	0.00280549	0.015083142	0.42852277	0.58634746	0.44816118	0.050845066706339516	0.027822323143482208	0.07310756047566731	0.050249413
-1	-1	-1	-1	636.0	0.0	0.0	2.2400000000002365	0.0	1.099999999999909	8.809999999999945	0.9400000000000546	0.01999999999998181	0.009999999999990905	0.009999999999990905	3.589999999999918	0.46000000000026375	1.1599999999998545	0.20000000000027285	0.16000000000008185	ICAM555_ROS488_VECad647_placa19__Plate_D_p00_0_E09f03d0.TIF	ICAM555_ROS488_VECad647_placa19__Plate_D_p00_0_E09f03d2.TIF	ICAM555_ROS488_VECad647_placa19__Plate_D_p00_0_E09f03d1.TIF	ICAM555_ROS488_VECad647_placa19__Plate_D_p00_0_E09f03d3.TIF	0	0	0	0	460	2964	1	1536	1536	1536	1536	460	b'eLtkZxrlG21KDJmunKuBJSgfjDYlBluMjDZbBl+cjDaRBmOsGFMpVkDVix0AnagEpw=='	0.03349960595369339	0.025249412283301353	0.03797176480293274	0.012277648	0.00280549	0.011444315	0.42852277	0.7154	0.44816118	0.045975963274637856	0.028167163332303364	0.05180118481318156	0.04494392
-1	-1	-1	-1	464.0	0.0	0.0	2.400000000000091	0.0	1.0699999999999363	8.170000000000073	0.849999999999909	0.009999999999763531	0.010000000000218279	0.01999999999998181	2.5499999999999545	0.4199999999998454	1.0599999999999454	0.19000000000005457	0.15000000000009095	ICAM555_ROS488_VECad647_placa19__Plate_D_p00_0_E09f04d0.TIF	ICAM555_ROS488_VECad647_placa19__Plate_D_p00_0_E09f04d2.TIF	ICAM555_ROS488_VECad647_placa19__Plate_D_p00_0_E09f04d1.TIF	ICAM555_ROS488_VECad647_placa19__Plate_D_p00_0_E09f04d3.TIF	0	0	0	0	461	2964	1	1536	1536	1536	1536	461	b'eLtkZxrlG21KDJmunKuBZZqByWhTYtDFyGizZfDFyWgTaTDGijGVYgVUvdgBAKhgBKs='	0.029860787093639374	0.025249412283301353	0.038805097341537476	0.007805489	0.00280549	0.010610979	0.42852277	0.6115968	0.44816118	0.04425548513730367	0.027994518478711445	0.0531916469335556	0.035999607
-1	-1	-1	-1	508.0	0.0	0.0	2.509999999999991	0.0	1.0199999999999818	9.549999999999955	0.8299999999999272	0.020000000000209184	0.009999999999990905	0.009999999999990905	3.299999999999727	0.47000000000025466	1.1500000000003183	0.1799999999998363	0.14000000000010004	ICAM555_ROS488_VECad647_placa19__Plate_D_p00_0_E09f05d0.TIF	ICAM555_ROS488_VECad647_placa19__Plate_D_p00_0_E09f05d2.TIF	ICAM555_ROS488_VECad647_placa19__Plate_D_p00_0_E09f05d1.TIF	ICAM555_ROS488_VECad647_placa19__Plate_D_p00_0_E09f05d3.TIF	0	0	0	0	462	2964	1	1536	1536	1536	1536	462	b'eLtkZxrlG21KDJmunKuBZZqB6WhTYtDFyGizZfDFyWgTaTDGijGVYgVUvdgBALMYBK8='	0.029860787093639374	0.025249412283301353	0.043277256190776825	0.007805489	0.00280549	0.011444315	0.42852277	0.7154	0.44816118	0.04027096678813299	0.026165510217348736	0.05731342236200968	0.035999607
-1	-1	-1	-1	482.0	0.0	0.0	2.6800000000000637	0.0	1.1300000000001091	8.97999999999979	0.900000000000091	0.009999999999763531	0.009999999999763531	0.009999999999763531	2.9300000000000637	0.4299999999998363	1.0799999999999272	0.19000000000005457	0.13999999999987267	ICAM555_ROS488_VECad647_placa19__Plate_D_p00_0_E09f06d0.TIF	ICAM555_ROS488_VECad647_placa19__Plate_D_p00_0_E09f06d2.TIF	ICAM555_ROS488_VECad647_placa19__Plate_D_p00_0_E09f06d1.TIF	ICAM555_ROS488_VECad647_placa19__Plate_D_p00_0_E09f06d3.TIF	0	0	0	0	463	2964	1	1536	1536	1536	1536	463	b'eLtkZxrlG21KDJmunKuB5WhTYjDGyGizZfDFyWgTaTDGijGVYgVUvdgBAL3QBLM='	0.03349960595369339	0.02805490233004093	0.05024941265583038	0.010610975	0.00280549	0.014249802	0.42852277	0.7154	0.44816118	0.044198056062062584	0.029473749299844105	0.06670884291330974	0.040471762
-1	-1	-1	-1	735.0	0.0	0.0	2.6100000000001273	0.0	1.1399999999998727	10.990000000000009	0.8600000000001273	0.009999999999990905	0.009999999999990905	0.009999999999990905	3.619999999999891	0.44000000000005457	1.1199999999998909	0.20000000000004547	0.13999999999987267	ICAM555_ROS488_VECad647_placa19__Plate_D_p00_0_E09f07d0.TIF	ICAM555_ROS488_VECad647_placa19__Plate_D_p00_0_E09f07d2.TIF	ICAM555_ROS488_VECad647_placa19__Plate_D_p00_0_E09f07d1.TIF	ICAM555_ROS488_VECad647_placa19__Plate_D_p00_0_E09f07d3.TIF	0	0	0	0	464	2964	1	1536	1536	1536	1536	464	b'eLtkZxrlG21KDJmunKuBZZqB+WhTYtDFyGizZfDFyWgTaTDGijGVYgVUvdgBAMiIBLc='	0.0359996072947979	0.022443922236561775	0.05472157150506973	0.010610983	0.00280549	0.011444308	0.42852277	0.7154	0.44816118	0.04915666083494822	0.025897050897280376	0.0682721237341563	0.050249413
-1	-1	-1	-1	923.0	0.0	0.009999999999990905	2.2899999999999636	0.0	1.0299999999999727	10.11999999999989	0.8800000000001091	0.029999999999972715	0.009999999999990905	0.01999999999998181	3.8799999999998818	0.46000000000026375	1.0899999999999181	0.18000000000006366	0.14999999999986358	ICAM555_ROS488_VECad647_placa19__Plate_D_p00_0_E09f08d0.TIF	ICAM555_ROS488_VECad647_placa19__Plate_D_p00_0_E09f08d2.TIF	ICAM555_ROS488_VECad647_placa19__Plate_D_p00_0_E09f08d1.TIF	ICAM555_ROS488_VECad647_placa19__Plate_D_p00_0_E09f08d3.TIF	0	0	0	0	465	2964	1	1536	1536	1536	1536	465	b'eLtkZxrlG21KDJmunKuBZZqBxWhTYtDFyGizZfDFyWgTaTDGijGVYgVUvdgBANNABLs='	0.0359996072947979	0.025249412283301353	0.053888238966464996	0.010610983	0.00280549	0.011444308	0.42852277	0.7154	0.44816118	0.04793135325113932	0.02783415714899699	0.06664091348648071	0.04661059
-1	-1	-1	-1	663.0	0.0	0.0	2.4299999999998363	0.0	1.040000000000191	11.799999999999955	0.9099999999998545	0.009999999999990905	0.009999999999990905	0.009999999999990905	3.480000000000018	0.44000000000005457	1.1499999999998636	0.18000000000006366	0.15999999999985448	ICAM555_ROS488_VECad647_placa19__Plate_D_p00_0_E09f09d0.TIF	ICAM555_ROS488_VECad647_placa19__Plate_D_p00_0_E09f09d2.TIF	ICAM555_ROS488_VECad647_placa19__Plate_D_p00_0_E09f09d1.TIF	ICAM555_ROS488_VECad647_placa19__Plate_D_p00_0_E09f09d3.TIF	0	0	0	0	466	2964	1	1536	1536	1536	1536	466	b'eLtkZxrlG21KDJmunKuB5WhXbjDGyGizZfDFyWgTaTDGijGVYgVUvdgBAN34BL8='	0.034332942217588425	0.025249412283301353	0.0449439212679863	0.008944314	0.00280549	0.010610983	0.42852277	0.7154	0.44816118	0.04339014490445455	0.02752164751291275	0.05864666402339935	0.0413051
-1	-1	-1	-1	916.0	0.0	0.0	2.5599999999999454	0.0	1.099999999999909	11.240000000000009	0.8600000000001273	0.009999999999763531	0.009999999999763531	0.010000000000218279	3.6700000000000728	0.4799999999997908	1.1700000000000728	0.20000000000004547	0.16000000000008185	ICAM555_ROS488_VECad647_placa19__Plate_D_p00_0_E09f10d0.TIF	ICAM555_ROS488_VECad647_placa19__Plate_D_p00_0_E09f10d2.TIF	ICAM555_ROS488_VECad647_placa19__Plate_D_p00_0_E09f10d1.TIF	ICAM555_ROS488_VECad647_placa19__Plate_D_p00_0_E09f10d3.TIF	0	0	0	0	467	2964	1	1536	1536	1536	1536	467	b'eLtkZxrlG21KDJmunKuBZZrh6Fjh4IuR0WbL4IuT0SbSYIwVYyrFCqh6sQMAiDwEnw=='	0.034332942217588425	0.025249412283301353	0.053888238966464996	0.0061388277	0.00280549	0.011444308	0.42852277	0.7154	0.44816118	0.04170400400956472	0.029393504063288372	0.06901080906391144	0.040471762
-1	-1	-1	-1	898.0	0.0	0.0	2.4999999999997726	0.0	1.0799999999999272	9.999999999999773	0.900000000000091	0.009999999999990905	0.009999999999990905	0.009999999999990905	3.950000000000273	0.4299999999998363	1.099999999999909	0.20000000000004547	0.15000000000009095	ICAM555_ROS488_VECad647_placa19__Plate_D_p00_0_E09f11d0.TIF	ICAM555_ROS488_VECad647_placa19__Plate_D_p00_0_E09f11d2.TIF	ICAM555_ROS488_VECad647_placa19__Plate_D_p00_0_E09f11d1.TIF	ICAM555_ROS488_VECad647_placa19__Plate_D_p00_0_E09f11d3.TIF	0	0	0	0	468	2964	1	1536	1536	1536	1536	468	b'eLtkZxrlG21KDJmunKuBZZqh4WhTYtDFyGizZfDFyWgTaTDGijGVYgVUvdgBAJL0BKM='	0.0359996072947979	0.02805490233004093	0.04941608011722565	0.008944314	0.00280549	0.010610975	0.42852277	0.7154	0.44816118	0.04703614115715027	0.03166944036881129	0.062217836578687034	0.04494392
-1	-1	-1	-1	940.0	0.0	0.0	2.2899999999999636	0.0	1.1000000000001364	10.75	0.8799999999998818	0.01999999999998181	0.009999999999763531	0.009999999999763531	4.690000000000282	0.459999999999809	1.1200000000001182	0.1999999999998181	0.16000000000008185	ICAM555_ROS488_VECad647_placa19__Plate_D_p00_0_E10f00d0.TIF	ICAM555_ROS488_VECad647_placa19__Plate_D_p00_0_E10f00d2.TIF	ICAM555_ROS488_VECad647_placa19__Plate_D_p00_0_E10f00d1.TIF	ICAM555_ROS488_VECad647_placa19__Plate_D_p00_0_E10f00d3.TIF	0	0	0	0	469	2964	1	1536	1536	1536	1536	469	b'eLtkZxrlG21KDJmunKuhwehY4WCMkdFmy+CLk9Em0mCMFWMqxQqoerEDACdkBHs='	0.03516627475619316	0.025249412283301353	0.04941608011722565	0.0078054927	0.00280549	0.00977765	0.42852277	0.7154	0.44816118	0.04397931198279063	0.02704357107480367	0.06047161420186361	0.0413051
-1	-1	-1	-1	980.0	0.0	0.0	2.5000000000002274	0.0	1.0699999999999363	9.569999999999936	0.9800000000000182	0.009999999999990905	0.01999999999998181	0.009999999999990905	4.110000000000127	0.43000000000006366	1.0699999999999363	0.18000000000006366	0.13999999999987267	ICAM555_ROS488_VECad647_placa19__Plate_D_p00_0_E10f01d0.TIF	ICAM555_ROS488_VECad647_placa19__Plate_D_p00_0_E10f01d2.TIF	ICAM555_ROS488_VECad647_placa19__Plate_D_p00_0_E10f01d1.TIF	ICAM555_ROS488_VECad647_placa19__Plate_D_p00_0_E10f01d3.TIF	0	0	0	0	470	2964	1	1536	1536	1536	1536	470	b'eLtkZxrlG21KDJmunKuhQZqB4WhTYtDFyGizZfDFyWgTaTDGijGVYgVUvdgBADIcBH8='	0.0359996072947979	0.025249412283301353	0.05555490404367447	0.0078054927	0.00280549	0.010610983	0.42852277	0.7154	0.44816118	0.045086368918418884	0.02725722889105479	0.06901527444521587	0.04494392
-1	-1	-1	-1	527.0	0.0	0.0	2.4199999999998454	0.0	1.0499999999999545	9.110000000000127	0.8700000000001182	0.009999999999990905	0.009999999999990905	0.009999999999990905	2.990000000000009	0.43000000000006366	1.0700000000001637	0.18000000000029104	0.13999999999987267	ICAM555_ROS488_VECad647_placa19__Plate_D_p00_0_E10f02d0.TIF	ICAM555_ROS488_VECad647_placa19__Plate_D_p00_0_E10f02d2.TIF	ICAM555_ROS488_VECad647_placa19__Plate_D_p00_0_E10f02d1.TIF	ICAM555_ROS488_VECad647_placa19__Plate_D_p00_0_E10f02d3.TIF	0	0	0	0	471	2964	1	1536	1536	1536	1536	471	b'eLtkZxrlG21KDJmunKuhQZqB0WhTYtDFyGizZfDFyWgTaTDGijGVYgVUvdgBADzUBIM='	0.029860787093639374	0.025249412283301353	0.03963842988014221	0.01144431	0.00280549	0.010610983	0.42852277	0.7154	0.44816118	0.04484686255455017	0.028030167023340862	0.05569830040136973	0.040471762
-1	-1	-1	-1	553.0	0.0	0.0	2.480000000000018	0.0	1.0599999999999454	10.340000000000146	0.8799999999996544	0.01999999999998181	0.010000000000218279	0.010000000000218279	3.7999999999999545	0.4700000000000273	1.1699999999998454	0.20000000000027285	0.16000000000008185	ICAM555_ROS488_VECad647_placa19__Plate_D_p00_0_E10f03d0.TIF	ICAM555_ROS488_VECad647_placa19__Plate_D_p00_0_E10f03d2.TIF	ICAM555_ROS488_VECad647_placa19__Plate_D_p00_0_E10f03d1.TIF	ICAM555_ROS488_VECad647_placa19__Plate_D_p00_0_E10f03d3.TIF	0	0	0	0	472	2964	1	1536	1536	1536	1536	472	b'eLtkZxrlG21KDJmunKuhASgfjDYlBluMjDZbBl+cjDaRBmOsGFMpVkDVix0AR4wEhw=='	0.03349960595369339	0.025249412283301353	0.03963842988014221	0.012277648	0.00280549	0.010610983	0.42852277	0.7154	0.44816118	0.04765929778416952	0.026538466413815815	0.053539211551348366	0.04494392
-1	-1	-1	-1	532.0	0.0	0.0	2.2899999999999636	0.0	1.0399999999999636	9.069999999999936	0.9900000000000091	0.009999999999763531	0.009999999999763531	0.010000000000218279	3.4600000000000364	0.4500000000000455	1.0899999999999181	0.1799999999998363	0.14999999999986358	ICAM555_ROS488_VECad647_placa19__Plate_D_p00_0_E10f04d0.TIF	ICAM555_ROS488_VECad647_placa19__Plate_D_p00_0_E10f04d2.TIF	ICAM555_ROS488_VECad647_placa19__Plate_D_p00_0_E10f04d1.TIF	ICAM555_ROS488_VECad647_placa19__Plate_D_p00_0_E10f04d3.TIF	0	0	0	0	473	2964	1	1536	1536	1536	1536	473	b'eLtkZxrlG21KDJmunKuhQZqByWhTYtDFyGizZfDFyWgTaTDGijGVYgVUvdgBAFJEBIs='	0.03349960595369339	0.02805490233004093	0.03797176480293274	0.0097776465	0.0028054882	0.010610983	0.42852277	0.7154	0.44816118	0.045377870400746666	0.030493654310703278	0.051268935203552246	0.0413051
-1	-1	-1	-1	825.0	0.0	0.0	2.2100000000002638	0.0	1.0799999999999272	10.389999999999873	0.9300000000000637	0.01999999999998181	0.009999999999990905	0.009999999999990905	4.279999999999973	0.4600000000000364	1.1199999999998909	0.19000000000005457	0.14999999999986358	ICAM555_ROS488_VECad647_placa19__Plate_D_p00_0_E10f05d0.TIF	ICAM555_ROS488_VECad647_placa19__Plate_D_p00_0_E10f05d2.TIF	ICAM555_ROS488_VECad647_placa19__Plate_D_p00_0_E10f05d1.TIF	ICAM555_ROS488_VECad647_placa19__Plate_D_p00_0_E10f05d3.TIF	0	0	0	0	474	2964	1	1536	1536	1536	1536	474	b'eLtkZxrlG21KDJmunKuhQZqB6WhTYtDFyGizZfDFyWgTaTDGijGVYgVUvdgBAFz8BI8='	0.034332942217588425	0.025249412283301353	0.04858274757862091	0.0061388277	0.00280549	0.009777643	0.42852277	0.7154	0.44816118	0.04116477817296982	0.026294258733590443	0.05712902049223582	0.040471762
-1	-1	-1	-1	958.0	0.0	0.0	2.2000000000000455	0.0	1.0799999999999272	10.179999999999836	0.8200000000001637	0.009999999999763531	0.010000000000218279	0.010000000000218279	4.099999999999909	0.4299999999998363	1.150000000000091	0.20000000000004547	0.12999999999988177	ICAM555_ROS488_VECad647_placa19__Plate_D_p00_0_E10f06d0.TIF	ICAM555_ROS488_VECad647_placa19__Plate_D_p00_0_E10f06d2.TIF	ICAM555_ROS488_VECad647_placa19__Plate_D_p00_0_E10f06d1.TIF	ICAM555_ROS488_VECad647_placa19__Plate_D_p00_0_E10f06d3.TIF	0	0	0	0	475	2964	1	1536	1536	1536	1536	475	b'eLtkZxrlG21KDJmunKuhwWhTYjDGyGizZfDFyWgTaTDGijGVYgVUvdgBAGe0BJM='	0.03516627475619316	0.025249412283301353	0.05555490404367447	0.006138824	0.00280549	0.010610975	0.42852277	0.7154	0.44816118	0.04355670511722565	0.027539387345314026	0.06876216332117717	0.0413051
-1	-1	-1	-1	1167.0	0.0	0.0	2.3600000000001273	0.0	1.0599999999999454	11.340000000000146	0.8899999999998727	0.009999999999990905	0.009999999999990905	0.009999999999990905	3.9600000000000364	0.459999999999809	1.1300000000001091	0.1899999999998272	0.14999999999986358	ICAM555_ROS488_VECad647_placa19__Plate_D_p00_0_E10f07d0.TIF	ICAM555_ROS488_VECad647_placa19__Plate_D_p00_0_E10f07d2.TIF	ICAM555_ROS488_VECad647_placa19__Plate_D_p00_0_E10f07d1.TIF	ICAM555_ROS488_VECad647_placa19__Plate_D_p00_0_E10f07d3.TIF	0	0	0	0	476	2964	1	1536	1536	1536	1536	476	b'eLtkZxrlG21KDJmunKuhQZqB+WhTYtDFyGizZfDFyWgTaTDGijGVYgVUvdgBAHJsBJc='	0.03963842988014221	0.025249412283301353	0.06002706289291382	0.0061388277	0.00280549	0.011444308	0.42852277	0.7154	0.44816118	0.0459560751914978	0.027819201350212097	0.0746031403541565	0.045777254
-1	-1	-1	-1	1202.0	0.0	0.0	2.5699999999999363	0.0	1.1299999999998818	9.810000000000173	0.8999999999998636	0.009999999999990905	0.009999999999990905	0.009999999999990905	3.8300000000001546	0.42000000000007276	1.0799999999999272	0.1999999999998181	0.15000000000009095	ICAM555_ROS488_VECad647_placa19__Plate_D_p00_0_E10f08d0.TIF	ICAM555_ROS488_VECad647_placa19__Plate_D_p00_0_E10f08d2.TIF	ICAM555_ROS488_VECad647_placa19__Plate_D_p00_0_E10f08d1.TIF	ICAM555_ROS488_VECad647_placa19__Plate_D_p00_0_E10f08d3.TIF	0	0	0	0	477	2964	1	1536	1536	1536	1536	477	b'eLtkZxrlG21KDJmunKuhQZqBxWhTYtDFyGizZfDFyWgTaTDGijGVYgVUvdgBAH0kBJs='	0.0359996072947979	0.025249412283301353	0.05919373035430908	0.00697216	0.00280549	0.011444315	0.42852277	0.7154	0.44816118	0.04593356947104136	0.026670627295970917	0.07480895519256592	0.04494392
-1	-1	-1	-1	734.0	0.0	0.0	2.75	0.0	1.0799999999999272	10.519999999999982	0.9700000000000273	0.01999999999998181	0.01999999999998181	0.01999999999998181	3.8700000000001182	0.4500000000000455	1.1399999999998727	0.20000000000004547	0.15000000000009095	ICAM555_ROS488_VECad647_placa19__Plate_D_p00_0_E10f09d0.TIF	ICAM555_ROS488_VECad647_placa19__Plate_D_p00_0_E10f09d2.TIF	ICAM555_ROS488_VECad647_placa19__Plate_D_p00_0_E10f09d1.TIF	ICAM555_ROS488_VECad647_placa19__Plate_D_p00_0_E10f09d3.TIF	0	0	0	0	478	2964	1	1536	1536	1536	1536	478	b'eLtkZxrlG21KDJmunKuhwWhXbjDGyGizZfDFyWgTaTDGijGVYgVUvdgBAIfcBJ8='	0.034332942217588425	0.025249412283301353	0.0449439212679863	0.00613882	0.00280549	0.009777643	0.42852277	0.7154	0.44816118	0.041082630554835	0.02878912289937337	0.05600477258364359	0.040471762
-1	-1	-1	-1	705.0	0.0	0.0	2.450000000000273	0.0	1.1299999999998818	10.6400000000001	0.9200000000003001	0.009999999999990905	0.009999999999990905	0.01999999999998181	3.9099999999998545	0.43000000000006366	1.1599999999998545	0.21000000000003638	0.15000000000009095	ICAM555_ROS488_VECad647_placa19__Plate_D_p00_0_E10f10d0.TIF	ICAM555_ROS488_VECad647_placa19__Plate_D_p00_0_E10f10d2.TIF	ICAM555_ROS488_VECad647_placa19__Plate_D_p00_0_E10f10d1.TIF	ICAM555_ROS488_VECad647_placa19__Plate_D_p00_0_E10f10d3.TIF	0	0	0	0	479	2964	1	1536	1536	1536	1536	479	b'eLtkZxrlG21KDJmunKuhQZrh6Fjh4IuR0WbL4IuT0SbSYIwVYyrFCqh6sQMAMiAEfw=='	0.034332942217588425	0.022443922236561775	0.053888238966464996	0.0061388277	0.00280549	0.010610983	0.42852277	0.7154	0.44816118	0.04100273549556732	0.02625759442647298	0.06513131161530812	0.040471762
-1	-1	-1	-1	536.0	0.0	0.0	2.4700000000000273	0.0	1.0299999999999727	8.730000000000246	0.9299999999998363	0.01999999999998181	0.009999999999990905	0.009999999999990905	3.4300000000000637	0.4499999999998181	1.1400000000001	0.1799999999998363	0.15000000000009095	ICAM555_ROS488_VECad647_placa19__Plate_D_p00_0_E10f11d0.TIF	ICAM555_ROS488_VECad647_placa19__Plate_D_p00_0_E10f11d2.TIF	ICAM555_ROS488_VECad647_placa19__Plate_D_p00_0_E10f11d1.TIF	ICAM555_ROS488_VECad647_placa19__Plate_D_p00_0_E10f11d3.TIF	0	0	0	0	480	2964	1	1536	1536	1536	1536	480	b'eLtkZxrlG21KDJmunKuhQZqh4WhTYtDFyGizZfDFyWgTaTDGijGVYgVUvdgBADzYBIM='	0.03516627475619316	0.02805490233004093	0.04941608011722565	0.0078054927	0.00280549	0.010610975	0.42852277	0.7154	0.44816118	0.0453150620063146	0.03190149366855621	0.06269565721352895	0.0413051
-1	-1	-1	-1	866.0	0.0	0.0	2.5299999999999727	0.0	1.0700000000001637	8.999999999999773	0.8099999999999454	0.010000000000218279	0.010000000000218279	0.009999999999763531	3.3900000000001	0.4500000000000455	1.1299999999998818	0.19000000000028194	0.13999999999987267	ICAM555_ROS488_VECad647_placa19__Plate_D_p00_0_E11f00d0.TIF	ICAM555_ROS488_VECad647_placa19__Plate_D_p00_0_E11f00d2.TIF	ICAM555_ROS488_VECad647_placa19__Plate_D_p00_0_E11f00d1.TIF	ICAM555_ROS488_VECad647_placa19__Plate_D_p00_0_E11f00d3.TIF	0	0	0	0	481	2964	1	1536	1536	1536	1536	481	b'eLtkZxrlG21KDJmunKuh4ehY4WCMkdFmy+CLk9Em0mCMFWMqxQqoerEDADIoBH8='	0.03349960595369339	0.025249412283301353	0.03963842988014221	0.012277648	0.00280549	0.01227764	0.42852277	0.7154	0.44816118	0.04806271195411682	0.02859680602947871	0.0562455952167511	0.045777254
-1	-1	-1	-1	1053.0	0.0	0.0	2.560000000000173	0.0	1.0600000000001728	9.029999999999745	0.7699999999999818	0.009999999999990905	0.009999999999990905	0.009999999999990905	3.8099999999999454	0.43000000000006366	1.1199999999998909	0.19000000000005457	0.14999999999986358	ICAM555_ROS488_VECad647_placa19__Plate_D_p00_0_E11f01d0.TIF	ICAM555_ROS488_VECad647_placa19__Plate_D_p00_0_E11f01d2.TIF	ICAM555_ROS488_VECad647_placa19__Plate_D_p00_0_E11f01d1.TIF	ICAM555_ROS488_VECad647_placa19__Plate_D_p00_0_E11f01d3.TIF	0	0	0	0	482	2964	1	1536	1536	1536	1536	482	b'eLtkZxrlG21KDJmunKuhYZqB4WhTYtDFyGizZfDFyWgTaTDGijGVYgVUvdgBADzgBIM='	0.03516627475619316	0.025249412283301353	0.0449439212679863	0.010610983	0.00280549	0.010610983	0.42852277	0.7154	0.44816118	0.047661383946736656	0.029040503005186718	0.059985414147377014	0.045777254
-1	-1	-1	-1	313.0	0.0	0.0	2.4200000000000728	0.0	1.0099999999997635	5.670000000000073	0.8900000000003274	0.009999999999990905	0.01999999999998181	0.01999999999998181	1.7699999999999818	0.4299999999998363	1.1200000000001182	0.1799999999998363	0.16000000000030923	ICAM555_ROS488_VECad647_placa19__Plate_D_p00_0_E11f02d0.TIF	ICAM555_ROS488_VECad647_placa19__Plate_D_p00_0_E11f02d2.TIF	ICAM555_ROS488_VECad647_placa19__Plate_D_p00_0_E11f02d1.TIF	ICAM555_ROS488_VECad647_placa19__Plate_D_p00_0_E11f02d3.TIF	0	0	0	0	483	2964	1	1536	1536	1536	1536	483	b'eLtkZxrlG21KDJmunKuhYZqB0WhTYtDFyGizZfDFyWgTaTDGijGVYgVUvdgBAEeYBIc='	0.024555295705795288	0.025249412283301353	0.029027452692389488	0.004472157	0.00280549	0.004472155	0.42852277	0.7154	0.44816118	0.038122355937957764	0.028224426011244457	0.04066413640975952	0.029027453
-1	-1	-1	-1	297.0	0.0	0.0	2.3299999999999272	0.0	1.099999999999909	4.3400000000001455	0.9199999999998454	0.009999999999990905	0.009999999999990905	0.009999999999990905	1.5800000000001546	0.4299999999998363	1.099999999999909	0.18000000000006366	0.14999999999986358	ICAM555_ROS488_VECad647_placa19__Plate_D_p00_0_E11f03d0.TIF	ICAM555_ROS488_VECad647_placa19__Plate_D_p00_0_E11f03d2.TIF	ICAM555_ROS488_VECad647_placa19__Plate_D_p00_0_E11f03d1.TIF	ICAM555_ROS488_VECad647_placa19__Plate_D_p00_0_E11f03d3.TIF	0	0	0	0	484	2964	1	1536	1536	1536	1536	484	b'eLtkZxrlG21KDJmunKuhISgfjDYlBluMjDZbBl+cjDaRBmOsGFMpVkDVix0AUlAEiw=='	0.024555295705795288	0.025249412283301353	0.032666273415088654	0.004472157	0.00280549	0.004472155	0.42852277	0.7154	0.44816118	0.038727954030036926	0.028123694161574047	0.04214196900526682	0.029027453
-1	-1	-1	-1	247.0	0.0	0.0	2.3199999999999363	0.0	1.0900000000001455	4.420000000000073	0.8799999999998818	0.009999999999990905	0.01999999999998181	0.01999999999998181	1.5599999999999454	0.43000000000029104	1.1300000000001091	0.19000000000028194	0.12999999999988177	ICAM555_ROS488_VECad647_placa19__Plate_D_p00_0_E11f04d0.TIF	ICAM555_ROS488_VECad647_placa19__Plate_D_p00_0_E11f04d2.TIF	ICAM555_ROS488_VECad647_placa19__Plate_D_p00_0_E11f04d1.TIF	ICAM555_ROS488_VECad647_placa19__Plate_D_p00_0_E11f04d3.TIF	0	0	0	0	485	2964	1	1536	1536	1536	1536	485	b'eLtkZxrlG21KDJmunKuhYZqByWhTYtDFyGizZfDFyWgTaTDGijGVYgVUvdgBAF0IBI8='	0.029027452692389488	0.02805490233004093	0.034332942217588425	0.0044721533	0.00280549	0.004472159	0.42852277	0.7154	0.44816118	0.040894764165083565	0.02877867966890335	0.04454717040061951	0.033499606
[truncated: 2,479 more rows]
[truncated: 194 more columns]
