# Supplementary material for: Integrated systems biology approach identifies gene targets for endothelial dysfunction
Source: Mol Syst Biol. 2023 Nov 30;19(12):e11462. doi: 10.15252/msb.202211462 (PMC10698507; doi:10.15252/msb.202211462)
Supplement: Supplementary file 5 — Dataset EV2 [file MSB-19-e11462-s016.zip › Dataset_EV1/2023-05-10_HAEC_siRNA_EGLN_family_placa3_Image.csv]

Channel_dapi	Channel_icam	Channel_nuclei_mask	Channel_ros	Channel_vecad	Count_cells	ExecutionTime_01Images	ExecutionTime_02Metadata	ExecutionTime_03NamesAndTypes	ExecutionTime_04Groups	ExecutionTime_05ImageMath	ExecutionTime_06RunCellpose	ExecutionTime_07MeasureImageIntensity	ExecutionTime_08ImageMath	ExecutionTime_09ImageMath	ExecutionTime_10ImageMath	ExecutionTime_11MeasureObjectIntensity	ExecutionTime_12GrayToColor	ExecutionTime_13RescaleIntensity	ExecutionTime_14OverlayOutlines	ExecutionTime_15SaveImages	FileName_dapi	FileName_icam	FileName_nuclei_mask	FileName_ros	FileName_vecad	Frame_dapi	Frame_icam	Frame_nuclei_mask	Frame_ros	Frame_vecad	Group_Index	Group_Number	Height_dapi	Height_icam	Height_nuclei_mask	Height_ros	Height_vecad	ImageNumber	ImageSet_ImageSet	Intensity_LowerQuartileIntensity_icam	Intensity_LowerQuartileIntensity_ros	Intensity_LowerQuartileIntensity_vecad	Intensity_MADIntensity_icam	Intensity_MADIntensity_ros	Intensity_MADIntensity_vecad	Intensity_MaxIntensity_icam	Intensity_MaxIntensity_ros	Intensity_MaxIntensity_vecad	Intensity_MeanIntensity_icam
-1	-1	-1	-1	-1	326.0	0.0	0.0	2.6875	0.0	0.875	30.171875	0.78125	0.015625	0.0	0.0	2.515625	0.375	1.09375	0.109375	0.203125	ROS488_ICAM555_VECad647_placa3_Plate_D_p00_0_C02f00d0.TIF	ROS488_ICAM555_VECad647_placa3_Plate_D_p00_0_C02f00d2.TIF	label.ROS488_ICAM555_VECad647_placa3_Plate_D_p00_0_C02f00d0.TIF	ROS488_ICAM555_VECad647_placa3_Plate_D_p00_0_C02f00d1.TIF	ROS488_ICAM555_VECad647_placa3_Plate_D_p00_0_C02f00d3.TIF	0	0	0	0	0	1	1	1536	1536	1536	1536	1536	1	b'eLvpkKv5sxntrQ/W+BrtrQ+RiBocUTTaW6dyFI1214dAJI121wd5BBlSKYJALQo7AKIymiI='	0.03963842988014221	0.07294274121522903	0.08572117984294891	0.022055294	0.008416474	0.03266628	0.42852277	0.7154	0.44816118	0.07004570960998535
-1	-1	-1	-1	-1	351.0	0.0	0.0	2.625	0.0	0.90625	49.609375	0.765625	0.015625	0.0	0.0	2.5	0.328125	0.9375	0.109375	0.171875	ROS488_ICAM555_VECad647_placa3_Plate_D_p00_0_C02f01d0.TIF	ROS488_ICAM555_VECad647_placa3_Plate_D_p00_0_C02f01d2.TIF	label.ROS488_ICAM555_VECad647_placa3_Plate_D_p00_0_C02f01d0.TIF	ROS488_ICAM555_VECad647_placa3_Plate_D_p00_0_C02f01d1.TIF	ROS488_ICAM555_VECad647_placa3_Plate_D_p00_0_C02f01d3.TIF	0	0	0	0	0	2	1	1536	1536	1536	1536	1536	2	b'eLvpkKv5sxntrQ/W+CK3t2442lsfxCUazaJotLdO5Sga7a4PgUga7a4P8ggypFIEgVoUdgC0GZon'	0.04047176241874695	0.07574823498725891	0.08572117984294891	0.02569412	0.008416474	0.03433293	0.42852277	0.7154	0.44816118	0.07228255768616994
-1	-1	-1	-1	-1	302.0	0.0	0.0	2.109375	0.0	0.890625	34.3125	0.765625	0.015625	0.0	0.015625	2.34375	0.328125	0.921875	0.109375	0.109375	ROS488_ICAM555_VECad647_placa3_Plate_D_p00_0_C02f02d0.TIF	ROS488_ICAM555_VECad647_placa3_Plate_D_p00_0_C02f02d2.TIF	label.ROS488_ICAM555_VECad647_placa3_Plate_D_p00_0_C02f02d0.TIF	ROS488_ICAM555_VECad647_placa3_Plate_D_p00_0_C02f02d1.TIF	ROS488_ICAM555_VECad647_placa3_Plate_D_p00_0_C02f02d3.TIF	0	0	0	0	0	3	1	1536	1536	1536	1536	1536	3	b'eLvpkKv5sxntrQ/W+CK3t2402lsfxCUazaJotLdO5Sga7a4PgUga7a4P8ggypFIEgVoUdgDGAJos'	0.03963842988014221	0.07855372130870819	0.07063803821802139	0.022055294	0.008416474	0.03183295	0.42852277	0.7154	0.44816118	0.07310024897257487
-1	-1	-1	-1	-1	331.0	0.0	0.0	2.109375	0.0	0.890625	40.96875	0.796875	0.0	0.03125	0.015625	2.28125	0.328125	0.953125	0.09375	0.140625	ROS488_ICAM555_VECad647_placa3_Plate_D_p00_0_C02f03d0.TIF	ROS488_ICAM555_VECad647_placa3_Plate_D_p00_0_C02f03d2.TIF	label.ROS488_ICAM555_VECad647_placa3_Plate_D_p00_0_C02f03d0.TIF	ROS488_ICAM555_VECad647_placa3_Plate_D_p00_0_C02f03d1.TIF	ROS488_ICAM555_VECad647_placa3_Plate_D_p00_0_C02f03d3.TIF	0	0	0	0	0	4	1	1536	1536	1536	1536	1536	4	b'eLvpkKv5sxntrQ/W+CK3t2482lsfxCUazaJotLdO5Sga7a4PgUga7a4P8ggypFIEgVoUdgDX55ox'	0.03963842988014221	0.07574823498725891	0.07147137820720673	0.021221962	0.008416474	0.03183294	0.42852277	0.7154	0.44816118	0.07152554392814636
-1	-1	-1	-1	-1	279.0	0.0	0.0	2.125	0.0	0.890625	43.109375	0.78125	0.015625	0.015625	0.015625	1.9375	0.328125	0.953125	0.09375	0.125	ROS488_ICAM555_VECad647_placa3_Plate_D_p00_0_C02f04d0.TIF	ROS488_ICAM555_VECad647_placa3_Plate_D_p00_0_C02f04d2.TIF	label.ROS488_ICAM555_VECad647_placa3_Plate_D_p00_0_C02f04d0.TIF	ROS488_ICAM555_VECad647_placa3_Plate_D_p00_0_C02f04d1.TIF	ROS488_ICAM555_VECad647_placa3_Plate_D_p00_0_C02f04d3.TIF	0	0	0	0	0	5	1	1536	1536	1536	1536	1536	5	b'eLvpkKv5sxntrQ/W+CK3t24y2lsfxCUazaJotLdO5Sga7a4PgUga7a4P8ggypFIEgVoUdgDpzpo2'	0.04047176241874695	0.08697019517421722	0.08572117984294891	0.014249805	0.0056109875	0.027360782	0.42852277	0.7154	0.44816118	0.06753383576869965
-1	-1	-1	-1	-1	345.0	0.0	0.0	2.015625	0.0	0.859375	43.21875	0.796875	0.015625	0.015625	0.015625	2.625	0.328125	0.9375	0.109375	0.125	ROS488_ICAM555_VECad647_placa3_Plate_D_p00_0_C02f05d0.TIF	ROS488_ICAM555_VECad647_placa3_Plate_D_p00_0_C02f05d2.TIF	label.ROS488_ICAM555_VECad647_placa3_Plate_D_p00_0_C02f05d0.TIF	ROS488_ICAM555_VECad647_placa3_Plate_D_p00_0_C02f05d1.TIF	ROS488_ICAM555_VECad647_placa3_Plate_D_p00_0_C02f05d3.TIF	0	0	0	0	0	6	1	1536	1536	1536	1536	1536	6	b'eLvpkKv5sxntrQ/W+CK3t2462lsfxCUazaJotLdO5Sga7a4PgUga7a4P8ggypFIEgVoUdgD7tZo7'	0.04047176241874695	0.07574823498725891	0.09186000376939774	0.022055298	0.008416474	0.036305085	0.42852277	0.7154	0.44816118	0.06920087834199269
-1	-1	-1	-1	-1	352.0	0.0	0.0	2.03125	0.0	0.90625	46.046875	0.796875	0.015625	0.015625	0.015625	2.546875	0.34375	0.953125	0.109375	0.125	ROS488_ICAM555_VECad647_placa3_Plate_D_p00_0_C02f06d0.TIF	ROS488_ICAM555_VECad647_placa3_Plate_D_p00_0_C02f06d2.TIF	label.ROS488_ICAM555_VECad647_placa3_Plate_D_p00_0_C02f06d0.TIF	ROS488_ICAM555_VECad647_placa3_Plate_D_p00_0_C02f06d1.TIF	ROS488_ICAM555_VECad647_placa3_Plate_D_p00_0_C02f06d3.TIF	0	0	0	0	0	7	1	1536	1536	1536	1536	1536	7	b'eLvpkKv5sxntrQ/W+CK3t2422lsfxCUazaJotLdO5Sga7a4PgUga7a4P8ggypFIEgVoUdgANq5pA'	0.0449439212679863	0.08416470140218735	0.08124902099370956	0.02288863	0.008416466	0.037971772	0.42852277	0.7154	0.44816118	0.07554925481478374
-1	-1	-1	-1	-1	324.0	0.0	0.0	1.984375	0.0	0.921875	44.96875	0.765625	0.015625	0.0	0.0	2.390625	0.34375	0.9375	0.109375	0.125	ROS488_ICAM555_VECad647_placa3_Plate_D_p00_0_C02f07d0.TIF	ROS488_ICAM555_VECad647_placa3_Plate_D_p00_0_C02f07d2.TIF	label.ROS488_ICAM555_VECad647_placa3_Plate_D_p00_0_C02f07d0.TIF	ROS488_ICAM555_VECad647_placa3_Plate_D_p00_0_C02f07d1.TIF	ROS488_ICAM555_VECad647_placa3_Plate_D_p00_0_C02f07d3.TIF	0	0	0	0	0	8	1	1536	1536	1536	1536	1536	8	b'eLvpkKv5sxntrQ/W+CK3t24+2lsfxCUazaJotLdO5Sga7a4PgUga7a4P8ggypFIEgVoUdgAfkppF'	0.04130509868264198	0.07574823498725891	0.07511019706726074	0.025694117	0.008416466	0.037138432	0.42852277	0.7154	0.44816118	0.07702452937761943
-1	-1	-1	-1	-1	345.0	0.0	0.0	1.984375	0.0	0.90625	46.65625	0.765625	0.015625	0.015625	0.015625	2.5	0.328125	0.9375	0.125	0.125	ROS488_ICAM555_VECad647_placa3_Plate_D_p00_0_C02f08d0.TIF	ROS488_ICAM555_VECad647_placa3_Plate_D_p00_0_C02f08d2.TIF	label.ROS488_ICAM555_VECad647_placa3_Plate_D_p00_0_C02f08d0.TIF	ROS488_ICAM555_VECad647_placa3_Plate_D_p00_0_C02f08d1.TIF	ROS488_ICAM555_VECad647_placa3_Plate_D_p00_0_C02f08d3.TIF	0	0	0	0	0	9	1	1536	1536	1536	1536	1536	9	b'eLvpkKv5sxntrQ/W+CK3t24x2lsfxCUazaJotLdO5Sga7a4PgUga7a4P8ggypFIEgVoUdgAxeZpK'	0.0449439212679863	0.07855372130870819	0.06980470567941666	0.023721963	0.008416466	0.037138432	0.42852277	0.7154	0.44816118	0.07786817351977031
-1	-1	-1	-1	-1	361.0	0.0	0.0	1.953125	0.0	0.890625	43.21875	0.796875	0.015625	0.015625	0.015625	2.53125	0.375	0.953125	0.109375	0.125	ROS488_ICAM555_VECad647_placa3_Plate_D_p00_0_C02f09d0.TIF	ROS488_ICAM555_VECad647_placa3_Plate_D_p00_0_C02f09d2.TIF	label.ROS488_ICAM555_VECad647_placa3_Plate_D_p00_0_C02f09d0.TIF	ROS488_ICAM555_VECad647_placa3_Plate_D_p00_0_C02f09d1.TIF	ROS488_ICAM555_VECad647_placa3_Plate_D_p00_0_C02f09d3.TIF	0	0	0	0	0	10	1	1536	1536	1536	1536	1536	10	b'eLvpkKv5sxntrQ/W+CK3t2452lsfxCUazaJotLdO5Sga7a4PgUga7a4P8ggypFIEgVoUdgBDYJpP'	0.04661059007048607	0.08416470140218735	0.07511019706726074	0.022888623	0.008416481	0.037138432	0.42852277	0.7154	0.44816118	0.07819623748461406
-1	-1	-1	-1	-1	329.0	0.0	0.0	2.0	0.0	0.90625	45.28125	0.8125	0.015625	0.015625	0.015625	2.421875	0.34375	0.953125	0.109375	0.125	ROS488_ICAM555_VECad647_placa3_Plate_D_p00_0_C02f10d0.TIF	ROS488_ICAM555_VECad647_placa3_Plate_D_p00_0_C02f10d2.TIF	label.ROS488_ICAM555_VECad647_placa3_Plate_D_p00_0_C02f10d0.TIF	ROS488_ICAM555_VECad647_placa3_Plate_D_p00_0_C02f10d1.TIF	ROS488_ICAM555_VECad647_placa3_Plate_D_p00_0_C02f10d3.TIF	0	0	0	0	0	11	1	1536	1536	1536	1536	1536	11	b'eLvpkKv5sxntrQ/W+CKzt2442lsfzCUazaJotLdO5Sga7a4PgUga7a4P8ggypFIEgVoUdgC0Hpon'	0.045777253806591034	0.07855372130870819	0.09269333630800247	0.022055294	0.008416474	0.03183294	0.42852277	0.7154	0.44816118	0.07235608001550038
-1	-1	-1	-1	-1	318.0	0.0	0.0	1.96875	0.0	0.875	44.5625	0.796875	0.015625	0.015625	0.015625	2.4375	0.34375	0.9375	0.125	0.15625	ROS488_ICAM555_VECad647_placa3_Plate_D_p00_0_C02f11d0.TIF	ROS488_ICAM555_VECad647_placa3_Plate_D_p00_0_C02f11d2.TIF	label.ROS488_ICAM555_VECad647_placa3_Plate_D_p00_0_C02f11d0.TIF	ROS488_ICAM555_VECad647_placa3_Plate_D_p00_0_C02f11d1.TIF	ROS488_ICAM555_VECad647_placa3_Plate_D_p00_0_C02f11d3.TIF	0	0	0	0	0	12	1	1536	1536	1536	1536	1536	12	b'eLvpkKv5sxntrQ/W+CKzt25oONpbH8QlGs2iaLS3TuUoGu2uD4FIGu2uD/IIMqRSBIFaFHYAxgWaLA=='	0.0449439212679863	0.08135921508073807	0.08655451238155365	0.022055298	0.008416466	0.03433293	0.42852277	0.7154	0.44816118	0.07549706598122914
-1	-1	-1	-1	-1	873.0	0.0	0.0	1.921875	0.0	0.90625	58.25	0.796875	0.015625	0.015625	0.015625	3.84375	0.328125	0.9375	0.109375	0.140625	ROS488_ICAM555_VECad647_placa3_Plate_D_p00_0_C03f00d0.TIF	ROS488_ICAM555_VECad647_placa3_Plate_D_p00_0_C03f00d2.TIF	label.ROS488_ICAM555_VECad647_placa3_Plate_D_p00_0_C03f00d0.TIF	ROS488_ICAM555_VECad647_placa3_Plate_D_p00_0_C03f00d1.TIF	ROS488_ICAM555_VECad647_placa3_Plate_D_p00_0_C03f00d3.TIF	0	0	0	0	0	13	1	1536	1536	1536	1536	1536	13	b'eLvpkKv5sxntrQ/W+CKrt2482lsf3CUazaJotLdO5Sga7a4PgUga7a4P8ggypFIEgVoUdgC0KJon'	0.03349960595369339	0.07013725489377975	0.14044274389743805	0.004472155	0.00561098	0.027360797	0.42852277	0.7154	0.44816118	0.03782441715399424
-1	-1	-1	-1	-1	867.0	0.0	0.0	1.9375	0.0	0.90625	56.15625	0.828125	0.015625	0.015625	0.015625	3.828125	0.328125	0.9375	0.109375	0.125	ROS488_ICAM555_VECad647_placa3_Plate_D_p00_0_C03f01d0.TIF	ROS488_ICAM555_VECad647_placa3_Plate_D_p00_0_C03f01d2.TIF	label.ROS488_ICAM555_VECad647_placa3_Plate_D_p00_0_C03f01d0.TIF	ROS488_ICAM555_VECad647_placa3_Plate_D_p00_0_C03f01d1.TIF	ROS488_ICAM555_VECad647_placa3_Plate_D_p00_0_C03f01d3.TIF	0	0	0	0	0	14	1	1536	1536	1536	1536	1536	14	b'eLvpkKv5sxntrQ/W+CKrt26cZmA42lsfxCUazaJotLdO5Sga7a4PgUga7a4P8ggypFIEgVoUdgDGD5os'	0.029860787093639374	0.06733176112174988	0.14044274389743805	0.0053054877	0.00561098	0.028194115	0.42852277	0.7154	0.44816118	0.03639949609835943
-1	-1	-1	-1	-1	902.0	0.0	0.0	2.125	0.0	0.90625	60.859375	0.796875	0.015625	0.015625	0.015625	3.875	0.328125	0.9375	0.109375	0.140625	ROS488_ICAM555_VECad647_placa3_Plate_D_p00_0_C03f02d0.TIF	ROS488_ICAM555_VECad647_placa3_Plate_D_p00_0_C03f02d2.TIF	label.ROS488_ICAM555_VECad647_placa3_Plate_D_p00_0_C03f02d0.TIF	ROS488_ICAM555_VECad647_placa3_Plate_D_p00_0_C03f02d1.TIF	ROS488_ICAM555_VECad647_placa3_Plate_D_p00_0_C03f02d3.TIF	0	0	0	0	0	15	1	1536	1536	1536	1536	1536	15	b'eLvpkKv5sxntrQ/W+CKrt26cZmA02lsfxCUazaJotLdO5Sga7a4PgUga7a4P8ggypFIEgVoUdgDX9pox'	0.03516627475619316	0.07574823498725891	0.14938706159591675	0.0053054877	0.00561098	0.02819413	0.42852277	0.7154	0.44816118	0.041283540427684784
-1	-1	-1	-1	-1	876.0	0.0	0.0	1.984375	0.0	0.90625	64.28125	0.8125	0.015625	0.015625	0.015625	4.03125	0.328125	0.9375	0.109375	0.125	ROS488_ICAM555_VECad647_placa3_Plate_D_p00_0_C03f03d0.TIF	ROS488_ICAM555_VECad647_placa3_Plate_D_p00_0_C03f03d2.TIF	label.ROS488_ICAM555_VECad647_placa3_Plate_D_p00_0_C03f03d0.TIF	ROS488_ICAM555_VECad647_placa3_Plate_D_p00_0_C03f03d1.TIF	ROS488_ICAM555_VECad647_placa3_Plate_D_p00_0_C03f03d3.TIF	0	0	0	0	0	16	1	1536	1536	1536	1536	1536	16	b'eLvpkKv5sxntrQ/W+CKrt26cZmA82lsfxCUazaJotLdO5Sga7a4PgUga7a4P8ggypFIEgVoUdgDp3Zo2'	0.04047176241874695	0.07294274121522903	0.14574824273586273	0.006138824	0.00561098	0.0309996	0.42852277	0.7154	0.44816118	0.047168001532554626
-1	-1	-1	-1	-1	653.0	0.0	0.0	2.078125	0.0	0.875	60.921875	0.796875	0.015625	0.015625	0.015625	3.625	0.328125	0.9375	0.109375	0.125	ROS488_ICAM555_VECad647_placa3_Plate_D_p00_0_C03f04d0.TIF	ROS488_ICAM555_VECad647_placa3_Plate_D_p00_0_C03f04d2.TIF	label.ROS488_ICAM555_VECad647_placa3_Plate_D_p00_0_C03f04d0.TIF	ROS488_ICAM555_VECad647_placa3_Plate_D_p00_0_C03f04d1.TIF	ROS488_ICAM555_VECad647_placa3_Plate_D_p00_0_C03f04d3.TIF	0	0	0	0	0	17	1	1536	1536	1536	1536	1536	17	b'eLvpkKv5sxntrQ/W+CKrt26cZmAy2lsfxCUazaJotLdO5Sga7a4PgUga7a4P8ggypFIEgVoUdgD7xJo7'	0.06783254444599152	0.08416470140218735	0.1281650960445404	0.0078054965	0.0056109875	0.030999616	0.42852277	0.7154	0.44816118	0.07605961958567302
-1	-1	-1	-1	-1	804.0	0.0	0.0	2.015625	0.0	0.890625	62.375	0.8125	0.015625	0.015625	0.015625	3.703125	0.328125	0.9375	0.109375	0.125	ROS488_ICAM555_VECad647_placa3_Plate_D_p00_0_C03f05d0.TIF	ROS488_ICAM555_VECad647_placa3_Plate_D_p00_0_C03f05d2.TIF	label.ROS488_ICAM555_VECad647_placa3_Plate_D_p00_0_C03f05d0.TIF	ROS488_ICAM555_VECad647_placa3_Plate_D_p00_0_C03f05d1.TIF	ROS488_ICAM555_VECad647_placa3_Plate_D_p00_0_C03f05d3.TIF	0	0	0	0	0	18	1	1536	1536	1536	1536	1536	18	b'eLvpkKv5sxntrQ/W+CKrt26cZmA62lsfxCUazaJotLdO5Sga7a4PgUga7a4P8ggypFIEgVoUdgANuppA'	0.045777253806591034	0.07574823498725891	0.1396094113588333	0.008944314	0.00561098	0.027360797	0.42852277	0.7154	0.44816118	0.05528934796651205
-1	-1	-1	-1	-1	802.0	0.0	0.0	1.96875	0.0	0.90625	62.125	0.8125	0.015625	0.015625	0.015625	3.53125	0.328125	0.921875	0.109375	0.125	ROS488_ICAM555_VECad647_placa3_Plate_D_p00_0_C03f06d0.TIF	ROS488_ICAM555_VECad647_placa3_Plate_D_p00_0_C03f06d2.TIF	label.ROS488_ICAM555_VECad647_placa3_Plate_D_p00_0_C03f06d0.TIF	ROS488_ICAM555_VECad647_placa3_Plate_D_p00_0_C03f06d1.TIF	ROS488_ICAM555_VECad647_placa3_Plate_D_p00_0_C03f06d3.TIF	0	0	0	0	0	19	1	1536	1536	1536	1536	1536	19	b'eLvpkKv5sxntrQ/W+CKrt26cZmA22lsfxCUazaJotLdO5Sga7a4PgUga7a4P8ggypFIEgVoUdgAfoZpF'	0.0359996072947979	0.08135921508073807	0.14044274389743805	0.0078054927	0.0056109875	0.031832933	0.42852277	0.7154	0.44816118	0.05358747144540151
-1	-1	-1	-1	-1	876.0	0.0	0.0	1.96875	0.0	0.921875	61.03125	0.796875	0.015625	0.015625	0.03125	3.75	0.34375	0.9375	0.125	0.125	ROS488_ICAM555_VECad647_placa3_Plate_D_p00_0_C03f07d0.TIF	ROS488_ICAM555_VECad647_placa3_Plate_D_p00_0_C03f07d2.TIF	label.ROS488_ICAM555_VECad647_placa3_Plate_D_p00_0_C03f07d0.TIF	ROS488_ICAM555_VECad647_placa3_Plate_D_p00_0_C03f07d1.TIF	ROS488_ICAM555_VECad647_placa3_Plate_D_p00_0_C03f07d3.TIF	0	0	0	0	0	20	1	1536	1536	1536	1536	1536	20	b'eLvpkKv5sxntrQ/W+CKrt26cZmA+2lsfxCUazaJotLdO5Sga7a4PgUga7a4P8ggypFIEgVoUdgAxiJpK'	0.03349960595369339	0.07294274121522903	0.14574824273586273	0.004472155	0.00561098	0.030999616	0.42852277	0.7154	0.44816118	0.036939769983291626
-1	-1	-1	-1	-1	864.0	0.0	0.0	1.984375	0.0	0.875	60.15625	0.8125	0.015625	0.015625	0.015625	3.671875	0.34375	0.921875	0.109375	0.125	ROS488_ICAM555_VECad647_placa3_Plate_D_p00_0_C03f08d0.TIF	ROS488_ICAM555_VECad647_placa3_Plate_D_p00_0_C03f08d2.TIF	label.ROS488_ICAM555_VECad647_placa3_Plate_D_p00_0_C03f08d0.TIF	ROS488_ICAM555_VECad647_placa3_Plate_D_p00_0_C03f08d1.TIF	ROS488_ICAM555_VECad647_placa3_Plate_D_p00_0_C03f08d3.TIF	0	0	0	0	0	21	1	1536	1536	1536	1536	1536	21	b'eLvpkKv5sxntrQ/W+CKrt26cZmAx2lsfxCUazaJotLdO5Sga7a4PgUga7a4P8ggypFIEgVoUdgBDb5pP'	0.03349960595369339	0.07013725489377975	0.14044274389743805	0.0053054877	0.00561098	0.031832933	0.42852277	0.7154	0.44816118	0.03739958504835764
-1	-1	-1	-1	-1	845.0	0.0	0.0	1.984375	0.0	0.890625	59.609375	0.796875	0.015625	0.015625	0.015625	3.703125	0.328125	0.921875	0.125	0.125	ROS488_ICAM555_VECad647_placa3_Plate_D_p00_0_C03f09d0.TIF	ROS488_ICAM555_VECad647_placa3_Plate_D_p00_0_C03f09d2.TIF	label.ROS488_ICAM555_VECad647_placa3_Plate_D_p00_0_C03f09d0.TIF	ROS488_ICAM555_VECad647_placa3_Plate_D_p00_0_C03f09d1.TIF	ROS488_ICAM555_VECad647_placa3_Plate_D_p00_0_C03f09d3.TIF	0	0	0	0	0	22	1	1536	1536	1536	1536	1536	22	b'eLvpkKv5sxntrQ/W+CKrt26cZmA52lsfxCUazaJotLdO5Sga7a4PgUga7a4P8ggypFIEgVoUdgBVVppU'	0.034332942217588425	0.07855372130870819	0.13877607882022858	0.0053054877	0.008416466	0.030166283	0.42852277	0.7154	0.44816118	0.03911615411440531
-1	-1	-1	-1	-1	894.0	0.0	0.0	1.984375	0.0	0.890625	61.421875	0.796875	0.015625	0.015625	0.015625	3.890625	0.328125	0.9375	0.125	0.125	ROS488_ICAM555_VECad647_placa3_Plate_D_p00_0_C03f10d0.TIF	ROS488_ICAM555_VECad647_placa3_Plate_D_p00_0_C03f10d2.TIF	label.ROS488_ICAM555_VECad647_placa3_Plate_D_p00_0_C03f10d0.TIF	ROS488_ICAM555_VECad647_placa3_Plate_D_p00_0_C03f10d1.TIF	ROS488_ICAM555_VECad647_placa3_Plate_D_p00_0_C03f10d3.TIF	0	0	0	0	0	23	1	1536	1536	1536	1536	1536	23	b'eLvpkKv5sxntrQ/W+CKrt26cZjjaWx/MJRrNomi0t07lKBrtrg+BSBrtrg/yCDKkUgSBWhR2AMYUmiw='	0.03349960595369339	0.07574823498725891	0.14574824273586273	0.004472155	0.008416466	0.028194115	0.42852277	0.7154	0.44816118	0.03785998125871023
-1	-1	-1	-1	-1	861.0	0.0	0.0	2.03125	0.0	0.90625	62.171875	0.796875	0.03125	0.015625	0.015625	3.921875	0.34375	0.921875	0.109375	0.125	ROS488_ICAM555_VECad647_placa3_Plate_D_p00_0_C03f11d0.TIF	ROS488_ICAM555_VECad647_placa3_Plate_D_p00_0_C03f11d2.TIF	label.ROS488_ICAM555_VECad647_placa3_Plate_D_p00_0_C03f11d0.TIF	ROS488_ICAM555_VECad647_placa3_Plate_D_p00_0_C03f11d1.TIF	ROS488_ICAM555_VECad647_placa3_Plate_D_p00_0_C03f11d3.TIF	0	0	0	0	0	24	1	1536	1536	1536	1536	1536	24	b'eLvpkKv5sxntrQ/W+CKrt26cZmg42lsfxCUazaJotLdO5Sga7a4PgUga7a4P8ggypFIEgVoUdgDX+5ox'	0.03516627475619316	0.08416470140218735	0.15105372667312622	0.0053054877	0.008416466	0.0281941	0.42852277	0.7154	0.44816118	0.0414264847834905
-1	-1	-1	-1	-1	545.0	0.0	0.0	2.0	0.0	0.90625	59.9375	0.765625	0.015625	0.015625	0.015625	2.9375	0.359375	0.9375	0.109375	0.125	ROS488_ICAM555_VECad647_placa3_Plate_D_p00_0_C04f00d0.TIF	ROS488_ICAM555_VECad647_placa3_Plate_D_p00_0_C04f00d2.TIF	label.ROS488_ICAM555_VECad647_placa3_Plate_D_p00_0_C04f00d0.TIF	ROS488_ICAM555_VECad647_placa3_Plate_D_p00_0_C04f00d1.TIF	ROS488_ICAM555_VECad647_placa3_Plate_D_p00_0_C04f00d3.TIF	0	0	0	0	0	25	1	1536	1536	1536	1536	1536	25	b'eLvpkKv5sxntrQ/W+CKrt24y2lsf3CUazaJotLdO5Sga7a4PgUga7a4P8ggypFIEgVoUdgDGHpos'	0.04047176241874695	0.07294274121522903	0.06980470567941666	0.033499606	0.00561098	0.037138432	0.42852277	0.7154	0.44816118	0.07836201786994934
-1	-1	-1	-1	-1	586.0	0.0	0.0	1.984375	0.0	0.890625	60.34375	0.78125	0.015625	0.015625	0.015625	3.03125	0.359375	0.921875	0.125	0.125	ROS488_ICAM555_VECad647_placa3_Plate_D_p00_0_C04f01d0.TIF	ROS488_ICAM555_VECad647_placa3_Plate_D_p00_0_C04f01d2.TIF	label.ROS488_ICAM555_VECad647_placa3_Plate_D_p00_0_C04f01d0.TIF	ROS488_ICAM555_VECad647_placa3_Plate_D_p00_0_C04f01d1.TIF	ROS488_ICAM555_VECad647_placa3_Plate_D_p00_0_C04f01d3.TIF	0	0	0	0	0	26	1	1536	1536	1536	1536	1536	26	b'eLvpkKv5sxntrQ/W+CKrt26SZmA42lsfxCUazaJotLdO5Sga7a4PgUga7a4P8ggypFIEgVoUdgDYBZox'	0.0449439212679863	0.07574823498725891	0.07511019706726074	0.03266627	0.008416474	0.033499613	0.42852277	0.7154	0.44816118	0.08005556960900624
-1	-1	-1	-1	-1	552.0	0.0	0.0	1.984375	0.0	0.90625	58.390625	0.78125	0.015625	0.015625	0.015625	2.84375	0.34375	0.9375	0.109375	0.125	ROS488_ICAM555_VECad647_placa3_Plate_D_p00_0_C04f02d0.TIF	ROS488_ICAM555_VECad647_placa3_Plate_D_p00_0_C04f02d2.TIF	label.ROS488_ICAM555_VECad647_placa3_Plate_D_p00_0_C04f02d0.TIF	ROS488_ICAM555_VECad647_placa3_Plate_D_p00_0_C04f02d1.TIF	ROS488_ICAM555_VECad647_placa3_Plate_D_p00_0_C04f02d3.TIF	0	0	0	0	0	27	1	1536	1536	1536	1536	1536	27	b'eLvpkKv5sxntrQ/W+CKrt26SZmA02lsfxCUazaJotLdO5Sga7a4PgUga7a4P8ggypFIEgVoUdgDp7Jo2'	0.0449439212679863	0.07574823498725891	0.08041568100452423	0.04047177	0.008416466	0.037138432	0.42852277	0.7154	0.44816118	0.09225231409072876
-1	-1	-1	-1	-1	546.0	0.0	0.0	1.9375	0.0	0.890625	56.71875	0.765625	0.015625	0.0	0.0	2.796875	0.34375	0.9375	0.109375	0.125	ROS488_ICAM555_VECad647_placa3_Plate_D_p00_0_C04f03d0.TIF	ROS488_ICAM555_VECad647_placa3_Plate_D_p00_0_C04f03d2.TIF	label.ROS488_ICAM555_VECad647_placa3_Plate_D_p00_0_C04f03d0.TIF	ROS488_ICAM555_VECad647_placa3_Plate_D_p00_0_C04f03d1.TIF	ROS488_ICAM555_VECad647_placa3_Plate_D_p00_0_C04f03d3.TIF	0	0	0	0	0	28	1	1536	1536	1536	1536	1536	28	b'eLvpkKv5sxntrQ/W+CKrt26SZmA82lsfxCUazaJotLdO5Sga7a4PgUga7a4P8ggypFIEgVoUdgD705o7'	0.04130509868264198	0.07855372130870819	0.06980470567941666	0.04047177	0.008416466	0.03713844	0.42852277	0.7154	0.44816118	0.08974367380142212
-1	-1	-1	-1	-1	503.0	0.0	0.0	1.984375	0.0	0.890625	54.484375	0.78125	0.015625	0.015625	0.015625	2.6875	0.359375	0.9375	0.109375	0.125	ROS488_ICAM555_VECad647_placa3_Plate_D_p00_0_C04f04d0.TIF	ROS488_ICAM555_VECad647_placa3_Plate_D_p00_0_C04f04d2.TIF	label.ROS488_ICAM555_VECad647_placa3_Plate_D_p00_0_C04f04d0.TIF	ROS488_ICAM555_VECad647_placa3_Plate_D_p00_0_C04f04d1.TIF	ROS488_ICAM555_VECad647_placa3_Plate_D_p00_0_C04f04d3.TIF	0	0	0	0	0	29	1	1536	1536	1536	1536	1536	29	b'eLvpkKv5sxntrQ/W+CKrt26SZmAy2lsfxCUazaJotLdO5Sga7a4PgUga7a4P8ggypFIEgVoUdgANyZpA'	0.04047176241874695	0.08416470140218735	0.06533254683017731	0.033499613	0.0056109875	0.042443924	0.42852277	0.7154	0.44816118	0.08194670081138611
-1	-1	-1	-1	-1	555.0	0.0	0.0	1.9375	0.0	0.90625	57.140625	0.765625	0.015625	0.015625	0.0	2.953125	0.34375	0.921875	0.109375	0.140625	ROS488_ICAM555_VECad647_placa3_Plate_D_p00_0_C04f05d0.TIF	ROS488_ICAM555_VECad647_placa3_Plate_D_p00_0_C04f05d2.TIF	label.ROS488_ICAM555_VECad647_placa3_Plate_D_p00_0_C04f05d0.TIF	ROS488_ICAM555_VECad647_placa3_Plate_D_p00_0_C04f05d1.TIF	ROS488_ICAM555_VECad647_placa3_Plate_D_p00_0_C04f05d3.TIF	0	0	0	0	0	30	1	1536	1536	1536	1536	1536	30	b'eLvpkKv5sxntrQ/W+CKrt26SZmA62lsfxCUazaJotLdO5Sga7a4PgUga7a4P8ggypFIEgVoUdgAfsJpF'	0.04047176241874695	0.07855372130870819	0.06980470567941666	0.03266628	0.008416466	0.038805097	0.42852277	0.7154	0.44816118	0.07630845407644908
-1	-1	-1	-1	-1	543.0	0.0	0.0	2.0	0.0	0.90625	55.984375	0.765625	0.015625	0.0	0.015625	2.859375	0.34375	0.9375	0.109375	0.140625	ROS488_ICAM555_VECad647_placa3_Plate_D_p00_0_C04f06d0.TIF	ROS488_ICAM555_VECad647_placa3_Plate_D_p00_0_C04f06d2.TIF	label.ROS488_ICAM555_VECad647_placa3_Plate_D_p00_0_C04f06d0.TIF	ROS488_ICAM555_VECad647_placa3_Plate_D_p00_0_C04f06d1.TIF	ROS488_ICAM555_VECad647_placa3_Plate_D_p00_0_C04f06d3.TIF	0	0	0	0	0	31	1	1536	1536	1536	1536	1536	31	b'eLvpkKv5sxntrQ/W+CKrt26SZmA22lsfxCUazaJotLdO5Sga7a4PgUga7a4P8ggypFIEgVoUdgAxl5pK'	0.04130509868264198	0.08135921508073807	0.06616587936878204	0.038805094	0.0056109875	0.04077725	0.42852277	0.7154	0.44816118	0.08561339974403381
-1	-1	-1	-1	-1	525.0	0.0	0.0	1.953125	0.0	0.890625	56.890625	0.78125	0.015625	0.015625	0.015625	2.921875	0.359375	0.9375	0.109375	0.125	ROS488_ICAM555_VECad647_placa3_Plate_D_p00_0_C04f07d0.TIF	ROS488_ICAM555_VECad647_placa3_Plate_D_p00_0_C04f07d2.TIF	label.ROS488_ICAM555_VECad647_placa3_Plate_D_p00_0_C04f07d0.TIF	ROS488_ICAM555_VECad647_placa3_Plate_D_p00_0_C04f07d1.TIF	ROS488_ICAM555_VECad647_placa3_Plate_D_p00_0_C04f07d3.TIF	0	0	0	0	0	32	1	1536	1536	1536	1536	1536	32	b'eLvpkKv5sxntrQ/W+CKrt26SZmA+2lsfxCUazaJotLdO5Sga7a4PgUga7a4P8ggypFIEgVoUdgBDfppP'	0.0449439212679863	0.07574823498725891	0.06616587936878204	0.04411058	0.008416474	0.041610584	0.42852277	0.7154	0.44816118	0.09065430363019307
-1	-1	-1	-1	-1	565.0	0.0	0.0	1.9375	0.0	0.890625	59.484375	0.78125	0.015625	0.015625	0.015625	3.015625	0.34375	0.9375	0.109375	0.125	ROS488_ICAM555_VECad647_placa3_Plate_D_p00_0_C04f08d0.TIF	ROS488_ICAM555_VECad647_placa3_Plate_D_p00_0_C04f08d2.TIF	label.ROS488_ICAM555_VECad647_placa3_Plate_D_p00_0_C04f08d0.TIF	ROS488_ICAM555_VECad647_placa3_Plate_D_p00_0_C04f08d1.TIF	ROS488_ICAM555_VECad647_placa3_Plate_D_p00_0_C04f08d3.TIF	0	0	0	0	0	33	1	1536	1536	1536	1536	1536	33	b'eLvpkKv5sxntrQ/W+CKrt26SZmAx2lsfxCUazaJotLdO5Sga7a4PgUga7a4P8ggypFIEgVoUdgBVZZpU'	0.04661059007048607	0.07574823498725891	0.07147137820720673	0.040471762	0.008416466	0.037138447	0.42852277	0.7154	0.44816118	0.09365262587865193
-1	-1	-1	-1	-1	551.0	0.0	0.0	2.0	0.0	0.890625	60.125	0.765625	0.0	0.0	0.0	2.75	0.359375	0.9375	0.109375	0.125	ROS488_ICAM555_VECad647_placa3_Plate_D_p00_0_C04f09d0.TIF	ROS488_ICAM555_VECad647_placa3_Plate_D_p00_0_C04f09d2.TIF	label.ROS488_ICAM555_VECad647_placa3_Plate_D_p00_0_C04f09d0.TIF	ROS488_ICAM555_VECad647_placa3_Plate_D_p00_0_C04f09d1.TIF	ROS488_ICAM555_VECad647_placa3_Plate_D_p00_0_C04f09d3.TIF	0	0	0	0	0	34	1	1536	1536	1536	1536	1536	34	b'eLvpkKv5sxntrQ/W+CKrt26SZmA52lsfxCUazaJotLdO5Sga7a4PgUga7a4P8ggypFIEgVoUdgBnTJpZ'	0.0449439212679863	0.07855372130870819	0.06616587936878204	0.039638437	0.008416474	0.037138425	0.42852277	0.7154	0.44816118	0.08837281664212544
-1	-1	-1	-1	-1	570.0	0.0	0.0	2.015625	0.0	0.890625	52.359375	0.765625	0.015625	0.015625	0.015625	2.875	0.34375	0.9375	0.109375	0.125	ROS488_ICAM555_VECad647_placa3_Plate_D_p00_0_C04f10d0.TIF	ROS488_ICAM555_VECad647_placa3_Plate_D_p00_0_C04f10d2.TIF	label.ROS488_ICAM555_VECad647_placa3_Plate_D_p00_0_C04f10d0.TIF	ROS488_ICAM555_VECad647_placa3_Plate_D_p00_0_C04f10d1.TIF	ROS488_ICAM555_VECad647_placa3_Plate_D_p00_0_C04f10d3.TIF	0	0	0	0	0	35	1	1536	1536	1536	1536	1536	35	b'eLvpkKv5sxntrQ/W+CKrt26SZjjaWx/MJRrNomi0t07lKBrtrg+BSBrtrg/yCDKkUgSBWhR2ANgKmjE='	0.04130509868264198	0.07855372130870819	0.07511019706726074	0.032666277	0.008416466	0.0363051	0.42852277	0.7154	0.44816118	0.07735595107078552
-1	-1	-1	-1	-1	552.0	0.0	0.0	1.96875	0.0	0.90625	57.625	0.765625	0.015625	0.015625	0.015625	2.921875	0.34375	0.921875	0.109375	0.125	ROS488_ICAM555_VECad647_placa3_Plate_D_p00_0_C04f11d0.TIF	ROS488_ICAM555_VECad647_placa3_Plate_D_p00_0_C04f11d2.TIF	label.ROS488_ICAM555_VECad647_placa3_Plate_D_p00_0_C04f11d0.TIF	ROS488_ICAM555_VECad647_placa3_Plate_D_p00_0_C04f11d1.TIF	ROS488_ICAM555_VECad647_placa3_Plate_D_p00_0_C04f11d3.TIF	0	0	0	0	0	36	1	1536	1536	1536	1536	1536	36	b'eLvpkKv5sxntrQ/W+CKrt26SZmg42lsfxCUazaJotLdO5Sga7a4PgUga7a4P8ggypFIEgVoUdgDp8Zo2'	0.05108274519443512	0.08416470140218735	0.08655451238155365	0.038805112	0.008416481	0.033499613	0.42852277	0.7154	0.44816118	0.09526477257410686
-1	-1	-1	-1	-1	510.0	0.0	0.0	2.0	0.0	0.890625	64.515625	0.796875	0.015625	0.015625	0.0	2.875	0.34375	0.921875	0.109375	0.125	ROS488_ICAM555_VECad647_placa3_Plate_D_p00_0_C05f00d0.TIF	ROS488_ICAM555_VECad647_placa3_Plate_D_p00_0_C05f00d2.TIF	label.ROS488_ICAM555_VECad647_placa3_Plate_D_p00_0_C05f00d0.TIF	ROS488_ICAM555_VECad647_placa3_Plate_D_p00_0_C05f00d1.TIF	ROS488_ICAM555_VECad647_placa3_Plate_D_p00_0_C05f00d3.TIF	0	0	0	0	0	37	1	1536	1536	1536	1536	1536	37	b'eLvpkKv5sxntrQ/W+CKrt2462lsf3CUazaJotLdO5Sga7a4PgUga7a4P8ggypFIEgVoUdgDYFJox'	0.05108274519443512	0.07855372130870819	0.10330431163311005	0.020388626	0.008416466	0.035471752	0.42852277	0.7154	0.44816118	0.07320459683736165
-1	-1	-1	-1	-1	506.0	0.0	0.0	1.96875	0.0	0.890625	57.0625	0.8125	0.015625	0.0	0.03125	2.84375	0.421875	0.953125	0.125	0.125	ROS488_ICAM555_VECad647_placa3_Plate_D_p00_0_C05f01d0.TIF	ROS488_ICAM555_VECad647_placa3_Plate_D_p00_0_C05f01d2.TIF	label.ROS488_ICAM555_VECad647_placa3_Plate_D_p00_0_C05f01d0.TIF	ROS488_ICAM555_VECad647_placa3_Plate_D_p00_0_C05f01d1.TIF	ROS488_ICAM555_VECad647_placa3_Plate_D_p00_0_C05f01d3.TIF	0	0	0	0	0	38	1	1536	1536	1536	1536	1536	38	b'eLvpkKv5sxntrQ/W+CKrt26aZmA42lsfxCUazaJotLdO5Sga7a4PgUga7a4P8ggypFIEgVoUdgDp+5o2'	0.05108274519443512	0.07574823498725891	0.10860981047153473	0.018416472	0.008416474	0.037138432	0.42852277	0.7154	0.44816118	0.07197621961434682
-1	-1	-1	-1	-1	552.0	0.0	0.0	2.0	0.0	0.90625	64.375	0.78125	0.015625	0.015625	0.015625	2.96875	0.34375	0.9375	0.109375	0.125	ROS488_ICAM555_VECad647_placa3_Plate_D_p00_0_C05f02d0.TIF	ROS488_ICAM555_VECad647_placa3_Plate_D_p00_0_C05f02d2.TIF	label.ROS488_ICAM555_VECad647_placa3_Plate_D_p00_0_C05f02d0.TIF	ROS488_ICAM555_VECad647_placa3_Plate_D_p00_0_C05f02d1.TIF	ROS488_ICAM555_VECad647_placa3_Plate_D_p00_0_C05f02d3.TIF	0	0	0	0	0	39	1	1536	1536	1536	1536	1536	39	b'eLvpkKv5sxntrQ/W+CKrt26aZmA02lsfxCUazaJotLdO5Sga7a4PgUga7a4P8ggypFIEgVoUdgD74po7'	0.05722156912088394	0.08135921508073807	0.11224862933158875	0.023721956	0.008416474	0.034332946	0.42852277	0.7154	0.44816118	0.08451396226882935
-1	-1	-1	-1	-1	512.0	0.0	0.0	2.0	0.0	0.921875	57.5	0.765625	0.015625	0.0	0.0	2.875	0.359375	0.953125	0.109375	0.125	ROS488_ICAM555_VECad647_placa3_Plate_D_p00_0_C05f03d0.TIF	ROS488_ICAM555_VECad647_placa3_Plate_D_p00_0_C05f03d2.TIF	label.ROS488_ICAM555_VECad647_placa3_Plate_D_p00_0_C05f03d0.TIF	ROS488_ICAM555_VECad647_placa3_Plate_D_p00_0_C05f03d1.TIF	ROS488_ICAM555_VECad647_placa3_Plate_D_p00_0_C05f03d3.TIF	0	0	0	0	0	40	1	1536	1536	1536	1536	1536	40	b'eLvpkKv5sxntrQ/W+CKrt26aZmA82lsfxCUazaJotLdO5Sga7a4PgUga7a4P8ggypFIEgVoUdgAN2JpA'	0.051916081458330154	0.07855372130870819	0.10163764655590057	0.027360778	0.008416466	0.037138432	0.42852277	0.7154	0.44816118	0.08278293410936992
-1	-1	-1	-1	-1	434.0	0.0	0.0	1.984375	0.0	0.875	58.140625	0.8125	0.015625	0.015625	0.015625	2.71875	0.34375	0.953125	0.109375	0.125	ROS488_ICAM555_VECad647_placa3_Plate_D_p00_0_C05f04d0.TIF	ROS488_ICAM555_VECad647_placa3_Plate_D_p00_0_C05f04d2.TIF	label.ROS488_ICAM555_VECad647_placa3_Plate_D_p00_0_C05f04d0.TIF	ROS488_ICAM555_VECad647_placa3_Plate_D_p00_0_C05f04d1.TIF	ROS488_ICAM555_VECad647_placa3_Plate_D_p00_0_C05f04d3.TIF	0	0	0	0	0	41	1	1536	1536	1536	1536	1536	41	b'eLvpkKv5sxntrQ/W+CKrt26aZmAy2lsfxCUazaJotLdO5Sga7a4PgUga7a4P8ggypFIEgVoUdgAfv5pF'	0.05024941265583038	0.08697019517421722	0.091026671230793	0.023721963	0.0056109875	0.038805097	0.42852277	0.7154	0.44816118	0.07736401756604512
-1	-1	-1	-1	-1	536.0	0.0	0.0	1.96875	0.0	0.890625	60.125	0.796875	0.015625	0.015625	0.0	3.0	0.375	0.9375	0.125	0.125	ROS488_ICAM555_VECad647_placa3_Plate_D_p00_0_C05f05d0.TIF	ROS488_ICAM555_VECad647_placa3_Plate_D_p00_0_C05f05d2.TIF	label.ROS488_ICAM555_VECad647_placa3_Plate_D_p00_0_C05f05d0.TIF	ROS488_ICAM555_VECad647_placa3_Plate_D_p00_0_C05f05d1.TIF	ROS488_ICAM555_VECad647_placa3_Plate_D_p00_0_C05f05d3.TIF	0	0	0	0	0	42	1	1536	1536	1536	1536	1536	42	b'eLvpkKv5sxntrQ/W+CKrt26aZmA62lsfxCUazaJotLdO5Sga7a4PgUga7a4P8ggypFIEgVoUdgAxpppK'	0.05024941265583038	0.07855372130870819	0.10330431163311005	0.021221954	0.008416474	0.037138447	0.42852277	0.7154	0.44816118	0.07087034483750661
-1	-1	-1	-1	-1	421.0	0.0	0.0	2.0	0.0	0.890625	64.75	0.796875	0.015625	0.0	0.015625	2.625	0.34375	0.953125	0.140625	0.125	ROS488_ICAM555_VECad647_placa3_Plate_D_p00_0_C05f06d0.TIF	ROS488_ICAM555_VECad647_placa3_Plate_D_p00_0_C05f06d2.TIF	label.ROS488_ICAM555_VECad647_placa3_Plate_D_p00_0_C05f06d0.TIF	ROS488_ICAM555_VECad647_placa3_Plate_D_p00_0_C05f06d1.TIF	ROS488_ICAM555_VECad647_placa3_Plate_D_p00_0_C05f06d3.TIF	0	0	0	0	0	43	1	1536	1536	1536	1536	1536	43	b'eLvpkKv5sxntrQ/W+CKrt26aZmA22lsfxCUazaJotLdO5Sga7a4PgUga7a4P8ggypFIEgVoUdgBDjZpP'	0.05274941399693489	0.08416470140218735	0.10694313794374466	0.021221966	0.0056109875	0.03266628	0.42852277	0.7154	0.44816118	0.07778378824392955
-1	-1	-1	-1	-1	531.0	0.0	0.0	1.953125	0.0	0.90625	62.78125	0.796875	0.015625	0.015625	0.015625	2.90625	0.359375	0.953125	0.109375	0.125	ROS488_ICAM555_VECad647_placa3_Plate_D_p00_0_C05f07d0.TIF	ROS488_ICAM555_VECad647_placa3_Plate_D_p00_0_C05f07d2.TIF	label.ROS488_ICAM555_VECad647_placa3_Plate_D_p00_0_C05f07d0.TIF	ROS488_ICAM555_VECad647_placa3_Plate_D_p00_0_C05f07d1.TIF	ROS488_ICAM555_VECad647_placa3_Plate_D_p00_0_C05f07d3.TIF	0	0	0	0	0	44	1	1536	1536	1536	1536	1536	44	b'eLvpkKv5sxntrQ/W+CKrt26aZmA+2lsfxCUazaJotLdO5Sga7a4PgUga7a4P8ggypFIEgVoUdgBVdJpU'	0.058054905384778976	0.07574823498725891	0.11224862933158875	0.022055298	0.008416466	0.032666266	0.42852277	0.7154	0.44816118	0.08400089542071025
-1	-1	-1	-1	-1	532.0	0.0	0.0	2.0	0.0	0.890625	66.53125	0.78125	0.015625	0.015625	0.015625	3.046875	0.359375	1.015625	0.109375	0.140625	ROS488_ICAM555_VECad647_placa3_Plate_D_p00_0_C05f08d0.TIF	ROS488_ICAM555_VECad647_placa3_Plate_D_p00_0_C05f08d2.TIF	label.ROS488_ICAM555_VECad647_placa3_Plate_D_p00_0_C05f08d0.TIF	ROS488_ICAM555_VECad647_placa3_Plate_D_p00_0_C05f08d1.TIF	ROS488_ICAM555_VECad647_placa3_Plate_D_p00_0_C05f08d3.TIF	0	0	0	0	0	45	1	1536	1536	1536	1536	1536	45	b'eLvpkKv5sxntrQ/W+CKrt26aZmAx2lsfxCUazaJotLdO5Sga7a4PgUga7a4P8ggypFIEgVoUdgBnW5pZ'	0.06252706050872803	0.07855372130870819	0.11755412817001343	0.02205529	0.008416466	0.02819413	0.42852277	0.7154	0.44816118	0.08519767721494038
-1	-1	-1	-1	-1	464.0	0.0	0.0	1.984375	0.0	0.890625	63.171875	0.78125	0.015625	0.015625	0.015625	2.6875	0.359375	0.953125	0.109375	0.125	ROS488_ICAM555_VECad647_placa3_Plate_D_p00_0_C05f09d0.TIF	ROS488_ICAM555_VECad647_placa3_Plate_D_p00_0_C05f09d2.TIF	label.ROS488_ICAM555_VECad647_placa3_Plate_D_p00_0_C05f09d0.TIF	ROS488_ICAM555_VECad647_placa3_Plate_D_p00_0_C05f09d1.TIF	ROS488_ICAM555_VECad647_placa3_Plate_D_p00_0_C05f09d3.TIF	0	0	0	0	0	46	1	1536	1536	1536	1536	1536	46	b'eLvpkKv5sxntrQ/W+CKrt26aZmA52lsfxCUazaJotLdO5Sga7a4PgUga7a4P8ggypFIEgVoUdgB5Qppe'	0.06699921190738678	0.08416470140218735	0.10860981047153473	0.021221966	0.008416466	0.031832933	0.42852277	0.7154	0.44816118	0.090033620595932
-1	-1	-1	-1	-1	514.0	0.0	0.0	2.015625	0.0	0.90625	66.8125	0.796875	0.015625	0.015625	0.015625	2.84375	0.359375	0.921875	0.109375	0.125	ROS488_ICAM555_VECad647_placa3_Plate_D_p00_0_C05f10d0.TIF	ROS488_ICAM555_VECad647_placa3_Plate_D_p00_0_C05f10d2.TIF	label.ROS488_ICAM555_VECad647_placa3_Plate_D_p00_0_C05f10d0.TIF	ROS488_ICAM555_VECad647_placa3_Plate_D_p00_0_C05f10d1.TIF	ROS488_ICAM555_VECad647_placa3_Plate_D_p00_0_C05f10d3.TIF	0	0	0	0	0	47	1	1536	1536	1536	1536	1536	47	b'eLvpkKv5sxntrQ/W+CKrt26aZjjaWx/MJRrNomi0t07lKBrtrg+BSBrtrg/yCDKkUgSBWhR2AOoAmjY='	0.05274941399693489	0.07855372130870819	0.11838746070861816	0.02038863	0.008416474	0.04161057	0.42852277	0.7154	0.44816118	0.07517275214195251
-1	-1	-1	-1	-1	450.0	0.0	0.0	1.953125	0.0	0.875	63.390625	0.765625	0.015625	0.015625	0.015625	2.734375	0.359375	0.9375	0.109375	0.140625	ROS488_ICAM555_VECad647_placa3_Plate_D_p00_0_C05f11d0.TIF	ROS488_ICAM555_VECad647_placa3_Plate_D_p00_0_C05f11d2.TIF	label.ROS488_ICAM555_VECad647_placa3_Plate_D_p00_0_C05f11d0.TIF	ROS488_ICAM555_VECad647_placa3_Plate_D_p00_0_C05f11d1.TIF	ROS488_ICAM555_VECad647_placa3_Plate_D_p00_0_C05f11d3.TIF	0	0	0	0	0	48	1	1536	1536	1536	1536	1536	48	b'eLvpkKv5sxntrQ/W+CKrt26aZmg42lsfxCUazaJotLdO5Sga7a4PgUga7a4P8ggypFIEgVoUdgD755o7'	0.056388236582279205	0.08697019517421722	0.10247097909450531	0.02288863	0.008416466	0.036305085	0.42852277	0.7154	0.44816118	0.08281997342904408
-1	-1	-1	-1	-1	306.0	0.0	0.0	1.96875	0.0	0.875	49.625	0.78125	0.015625	0.015625	0.015625	1.703125	0.34375	0.953125	0.109375	0.125	ROS488_ICAM555_VECad647_placa3_Plate_D_p00_0_C06f00d0.TIF	ROS488_ICAM555_VECad647_placa3_Plate_D_p00_0_C06f00d2.TIF	label.ROS488_ICAM555_VECad647_placa3_Plate_D_p00_0_C06f00d0.TIF	ROS488_ICAM555_VECad647_placa3_Plate_D_p00_0_C06f00d1.TIF	ROS488_ICAM555_VECad647_placa3_Plate_D_p00_0_C06f00d3.TIF	0	0	0	0	0	49	1	1536	1536	1536	1536	1536	49	b'eLvpkKv5sxntrQ/W+CKrt2422lsf3CUazaJotLdO5Sga7a4PgUga7a4P8ggypFIEgVoUdgDqCpo2'	0.034332942217588425	0.07013725489377975	0.06533254683017731	0.009777643	0.00561098	0.015083142	0.42852277	0.7154	0.44816118	0.05846337477366129
-1	-1	-1	-1	-1	319.0	0.0	0.0	1.96875	0.0	0.890625	37.875	0.796875	0.015625	0.015625	0.015625	1.84375	0.359375	0.9375	0.109375	0.125	ROS488_ICAM555_VECad647_placa3_Plate_D_p00_0_C06f01d0.TIF	ROS488_ICAM555_VECad647_placa3_Plate_D_p00_0_C06f01d2.TIF	label.ROS488_ICAM555_VECad647_placa3_Plate_D_p00_0_C06f01d0.TIF	ROS488_ICAM555_VECad647_placa3_Plate_D_p00_0_C06f01d1.TIF	ROS488_ICAM555_VECad647_placa3_Plate_D_p00_0_C06f01d3.TIF	0	0	0	0	0	50	1	1536	1536	1536	1536	1536	50	b'eLvpkKv5sxntrQ/W+CKrt26WZmA42lsfxCUazaJotLdO5Sga7a4PgUga7a4P8ggypFIEgVoUdgD78Zo7'	0.03516627475619316	0.07294274121522903	0.07511019706726074	0.0078054927	0.00561098	0.022055298	0.42852277	0.7154	0.44816118	0.060582712292671204
-1	-1	-1	-1	-1	288.0	0.0	0.0	1.96875	0.0	0.890625	37.3125	0.796875	0.015625	0.015625	0.015625	1.703125	0.34375	0.984375	0.109375	0.140625	ROS488_ICAM555_VECad647_placa3_Plate_D_p00_0_C06f02d0.TIF	ROS488_ICAM555_VECad647_placa3_Plate_D_p00_0_C06f02d2.TIF	label.ROS488_ICAM555_VECad647_placa3_Plate_D_p00_0_C06f02d0.TIF	ROS488_ICAM555_VECad647_placa3_Plate_D_p00_0_C06f02d1.TIF	ROS488_ICAM555_VECad647_placa3_Plate_D_p00_0_C06f02d3.TIF	0	0	0	0	0	51	1	1536	1536	1536	1536	1536	51	b'eLvpkKv5sxntrQ/W+CKrt26WZmA02lsfxCUazaJotLdO5Sga7a4PgUga7a4P8ggypFIEgVoUdgAN55pA'	0.03516627475619316	0.07574823498725891	0.07147137820720673	0.0069721565	0.00561098	0.015916474	0.42852277	0.7154	0.44816118	0.06175658106803894
-1	-1	-1	-1	-1	279.0	0.0	0.0	1.953125	0.0	0.90625	33.34375	0.796875	0.015625	0.015625	0.015625	1.71875	0.359375	0.9375	0.109375	0.125	ROS488_ICAM555_VECad647_placa3_Plate_D_p00_0_C06f03d0.TIF	ROS488_ICAM555_VECad647_placa3_Plate_D_p00_0_C06f03d2.TIF	label.ROS488_ICAM555_VECad647_placa3_Plate_D_p00_0_C06f03d0.TIF	ROS488_ICAM555_VECad647_placa3_Plate_D_p00_0_C06f03d1.TIF	ROS488_ICAM555_VECad647_placa3_Plate_D_p00_0_C06f03d3.TIF	0	0	0	0	0	52	1	1536	1536	1536	1536	1536	52	b'eLvpkKv5sxntrQ/W+CKrt26WZmA82lsfxCUazaJotLdO5Sga7a4PgUga7a4P8ggypFIEgVoUdgAfzppF'	0.03516627475619316	0.07574823498725891	0.06616587936878204	0.0069721565	0.0056109875	0.011444315	0.42852277	0.7154	0.44816118	0.061234732468922935
-1	-1	-1	-1	-1	304.0	0.0	0.0	2.03125	0.0	0.890625	34.40625	0.78125	0.015625	0.015625	0.015625	1.84375	0.359375	0.9375	0.109375	0.125	ROS488_ICAM555_VECad647_placa3_Plate_D_p00_0_C06f04d0.TIF	ROS488_ICAM555_VECad647_placa3_Plate_D_p00_0_C06f04d2.TIF	label.ROS488_ICAM555_VECad647_placa3_Plate_D_p00_0_C06f04d0.TIF	ROS488_ICAM555_VECad647_placa3_Plate_D_p00_0_C06f04d1.TIF	ROS488_ICAM555_VECad647_placa3_Plate_D_p00_0_C06f04d3.TIF	0	0	0	0	0	53	1	1536	1536	1536	1536	1536	53	b'eLvpkKv5sxntrQ/W+CKrt26WZmAy2lsfxCUazaJotLdO5Sga7a4PgUga7a4P8ggypFIEgVoUdgAxtZpK'	0.0359996072947979	0.08416470140218735	0.07063803821802139	0.010610979	0.0056109875	0.015083134	0.42852277	0.7154	0.44816118	0.061603426933288574
-1	-1	-1	-1	-1	326.0	0.0	0.0	1.921875	0.0	0.9375	37.90625	0.796875	0.015625	0.015625	0.015625	1.921875	0.34375	0.953125	0.109375	0.125	ROS488_ICAM555_VECad647_placa3_Plate_D_p00_0_C06f05d0.TIF	ROS488_ICAM555_VECad647_placa3_Plate_D_p00_0_C06f05d2.TIF	label.ROS488_ICAM555_VECad647_placa3_Plate_D_p00_0_C06f05d0.TIF	ROS488_ICAM555_VECad647_placa3_Plate_D_p00_0_C06f05d1.TIF	ROS488_ICAM555_VECad647_placa3_Plate_D_p00_0_C06f05d3.TIF	0	0	0	0	0	54	1	1536	1536	1536	1536	1536	54	b'eLvpkKv5sxntrQ/W+CKrt26WZmA62lsfxCUazaJotLdO5Sga7a4PgUga7a4P8ggypFIEgVoUdgBDnJpP'	0.034332942217588425	0.07294274121522903	0.07063803821802139	0.00977765	0.00561098	0.01758314	0.42852277	0.7154	0.44816118	0.05992668867111206
-1	-1	-1	-1	-1	329.0	0.0	0.0	1.96875	0.0	0.890625	37.59375	0.796875	0.03125	0.015625	0.015625	1.953125	0.34375	0.9375	0.109375	0.140625	ROS488_ICAM555_VECad647_placa3_Plate_D_p00_0_C06f06d0.TIF	ROS488_ICAM555_VECad647_placa3_Plate_D_p00_0_C06f06d2.TIF	label.ROS488_ICAM555_VECad647_placa3_Plate_D_p00_0_C06f06d0.TIF	ROS488_ICAM555_VECad647_placa3_Plate_D_p00_0_C06f06d1.TIF	ROS488_ICAM555_VECad647_placa3_Plate_D_p00_0_C06f06d3.TIF	0	0	0	0	0	55	1	1536	1536	1536	1536	1536	55	b'eLvpkKv5sxntrQ/W+CKrt26WZmA22lsfxCUazaJotLdO5Sga7a4PgUga7a4P8ggypFIEgVoUdgBVg5pU'	0.0359996072947979	0.08416470140218735	0.06533254683017731	0.011444312	0.0056109875	0.015916467	0.42852277	0.7154	0.44816118	0.0657388965288798
-1	-1	-1	-1	-1	317.0	0.0	0.0	1.953125	0.0	0.875	35.90625	0.796875	0.015625	0.015625	0.015625	1.8125	0.359375	0.9375	0.109375	0.109375	ROS488_ICAM555_VECad647_placa3_Plate_D_p00_0_C06f07d0.TIF	ROS488_ICAM555_VECad647_placa3_Plate_D_p00_0_C06f07d2.TIF	label.ROS488_ICAM555_VECad647_placa3_Plate_D_p00_0_C06f07d0.TIF	ROS488_ICAM555_VECad647_placa3_Plate_D_p00_0_C06f07d1.TIF	ROS488_ICAM555_VECad647_placa3_Plate_D_p00_0_C06f07d3.TIF	0	0	0	0	0	56	1	1536	1536	1536	1536	1536	56	b'eLvpkKv5sxntrQ/W+CKrt26WZmA+2lsfxCUazaJotLdO5Sga7a4PgUga7a4P8ggypFIEgVoUdgBnappZ'	0.034332942217588425	0.07294274121522903	0.06002706289291382	0.00977765	0.00561098	0.015083134	0.42852277	0.7154	0.44816118	0.06175799171129862
-1	-1	-1	-1	-1	334.0	0.0	0.0	1.953125	0.0	0.875	38.59375	0.78125	0.015625	0.0	0.015625	1.953125	0.359375	0.953125	0.109375	0.125	ROS488_ICAM555_VECad647_placa3_Plate_D_p00_0_C06f08d0.TIF	ROS488_ICAM555_VECad647_placa3_Plate_D_p00_0_C06f08d2.TIF	label.ROS488_ICAM555_VECad647_placa3_Plate_D_p00_0_C06f08d0.TIF	ROS488_ICAM555_VECad647_placa3_Plate_D_p00_0_C06f08d1.TIF	ROS488_ICAM555_VECad647_placa3_Plate_D_p00_0_C06f08d3.TIF	0	0	0	0	0	57	1	1536	1536	1536	1536	1536	57	b'eLvpkKv5sxntrQ/W+CKrt26WZmAx2lsfxCUazaJotLdO5Sga7a4PgUga7a4P8ggypFIEgVoUdgB5UZpe'	0.03516627475619316	0.07574823498725891	0.07063803821802139	0.008944314	0.00561098	0.020388633	0.42852277	0.7154	0.44816118	0.06505944828192393
-1	-1	-1	-1	-1	342.0	0.0	0.0	1.9375	0.0	0.890625	38.625	0.78125	0.015625	0.015625	0.015625	2.046875	0.375	0.921875	0.109375	0.125	ROS488_ICAM555_VECad647_placa3_Plate_D_p00_0_C06f09d0.TIF	ROS488_ICAM555_VECad647_placa3_Plate_D_p00_0_C06f09d2.TIF	label.ROS488_ICAM555_VECad647_placa3_Plate_D_p00_0_C06f09d0.TIF	ROS488_ICAM555_VECad647_placa3_Plate_D_p00_0_C06f09d1.TIF	ROS488_ICAM555_VECad647_placa3_Plate_D_p00_0_C06f09d3.TIF	0	0	0	0	0	58	1	1536	1536	1536	1536	1536	58	b'eLvpkKv5sxntrQ/W+CKrt26WZmA52lsfxCUazaJotLdO5Sga7a4PgUga7a4P8ggypFIEgVoUdgCLOJpj'	0.03963842988014221	0.07855372130870819	0.07511019706726074	0.01591647	0.008416466	0.020388633	0.42852277	0.7154	0.44816118	0.06911007563273112
-1	-1	-1	-1	-1	339.0	0.0	0.0	1.96875	0.0	0.9375	39.109375	0.78125	0.015625	0.015625	0.015625	1.90625	0.359375	0.921875	0.109375	0.125	ROS488_ICAM555_VECad647_placa3_Plate_D_p00_0_C06f10d0.TIF	ROS488_ICAM555_VECad647_placa3_Plate_D_p00_0_C06f10d2.TIF	label.ROS488_ICAM555_VECad647_placa3_Plate_D_p00_0_C06f10d0.TIF	ROS488_ICAM555_VECad647_placa3_Plate_D_p00_0_C06f10d1.TIF	ROS488_ICAM555_VECad647_placa3_Plate_D_p00_0_C06f10d3.TIF	0	0	0	0	0	59	1	1536	1536	1536	1536	1536	59	b'eLvpkKv5sxntrQ/W+CKrt26WZjjaWx/MJRrNomi0t07lKBrtrg+BSBrtrg/yCDKkUgSBWhR2APv2mjs='	0.03516627475619316	0.07574823498725891	0.07147137820720673	0.008944314	0.00561098	0.020388633	0.42852277	0.7154	0.44816118	0.061364357670148216
-1	-1	-1	-1	-1	273.0	0.0	0.0	1.984375	0.0	0.90625	38.921875	0.78125	0.015625	0.015625	0.03125	1.75	0.34375	0.9375	0.109375	0.140625	ROS488_ICAM555_VECad647_placa3_Plate_D_p00_0_C06f11d0.TIF	ROS488_ICAM555_VECad647_placa3_Plate_D_p00_0_C06f11d2.TIF	label.ROS488_ICAM555_VECad647_placa3_Plate_D_p00_0_C06f11d0.TIF	ROS488_ICAM555_VECad647_placa3_Plate_D_p00_0_C06f11d1.TIF	ROS488_ICAM555_VECad647_placa3_Plate_D_p00_0_C06f11d3.TIF	0	0	0	0	0	60	1	1536	1536	1536	1536	1536	60	b'eLvpkKv5sxntrQ/W+CKrt26WZmg42lsfxCUazaJotLdO5Sga7a4PgUga7a4P8ggypFIEgVoUdgAN7JpA'	0.03963842988014221	0.08135921508073807	0.08041568100452423	0.0097776465	0.008416466	0.015916474	0.42852277	0.7154	0.44816118	0.06195059418678284
-1	-1	-1	-1	-1	344.0	0.0	0.0	1.96875	0.0	0.90625	37.28125	0.78125	0.015625	0.015625	0.015625	2.484375	0.34375	0.9375	0.109375	0.140625	ROS488_ICAM555_VECad647_placa3_Plate_D_p00_0_C07f00d0.TIF	ROS488_ICAM555_VECad647_placa3_Plate_D_p00_0_C07f00d2.TIF	label.ROS488_ICAM555_VECad647_placa3_Plate_D_p00_0_C07f00d0.TIF	ROS488_ICAM555_VECad647_placa3_Plate_D_p00_0_C07f00d1.TIF	ROS488_ICAM555_VECad647_placa3_Plate_D_p00_0_C07f00d3.TIF	0	0	0	0	0	61	1	1536	1536	1536	1536	1536	61	b'eLvpkKv5sxntrQ/W+CKrt24+2lsf3CUazaJotLdO5Sga7a4PgUga7a4P8ggypFIEgVoUdgD8AJo7'	0.03963842988014221	0.07855372130870819	0.07677686214447021	0.022055294	0.008416466	0.0416106	0.42852277	0.7154	0.44816118	0.06813956300417583
-1	-1	-1	-1	-1	343.0	0.0	0.0	1.984375	0.0	0.890625	42.921875	0.796875	0.015625	0.015625	0.015625	2.375	0.359375	0.9375	0.109375	0.125	ROS488_ICAM555_VECad647_placa3_Plate_D_p00_0_C07f01d0.TIF	ROS488_ICAM555_VECad647_placa3_Plate_D_p00_0_C07f01d2.TIF	label.ROS488_ICAM555_VECad647_placa3_Plate_D_p00_0_C07f01d0.TIF	ROS488_ICAM555_VECad647_placa3_Plate_D_p00_0_C07f01d1.TIF	ROS488_ICAM555_VECad647_placa3_Plate_D_p00_0_C07f01d3.TIF	0	0	0	0	0	62	1	1536	1536	1536	1536	1536	62	b'eLvpkKv5sxntrQ/W+CKrt26eZmA42lsfxCUazaJotLdO5Sga7a4PgUga7a4P8ggypFIEgVoUdgAN9ppA'	0.0359996072947979	0.07574823498725891	0.07511019706726074	0.01758314	0.008416474	0.032666273	0.42852277	0.7154	0.44816118	0.06522009273370107
-1	-1	-1	-1	-1	327.0	0.0	0.0	1.984375	0.0	0.890625	43.734375	0.78125	0.015625	0.015625	0.015625	2.328125	0.34375	0.921875	0.125	0.125	ROS488_ICAM555_VECad647_placa3_Plate_D_p00_0_C07f02d0.TIF	ROS488_ICAM555_VECad647_placa3_Plate_D_p00_0_C07f02d2.TIF	label.ROS488_ICAM555_VECad647_placa3_Plate_D_p00_0_C07f02d0.TIF	ROS488_ICAM555_VECad647_placa3_Plate_D_p00_0_C07f02d1.TIF	ROS488_ICAM555_VECad647_placa3_Plate_D_p00_0_C07f02d3.TIF	0	0	0	0	0	63	1	1536	1536	1536	1536	1536	63	b'eLvpkKv5sxntrQ/W+CKrt26eZmA02lsfxCUazaJotLdO5Sga7a4PgUga7a4P8ggypFIEgVoUdgAf3ZpF'	0.04130509868264198	0.08135921508073807	0.09186000376939774	0.021221954	0.008416474	0.037138432	0.42852277	0.7154	0.44816118	0.0727858046690623
-1	-1	-1	-1	-1	323.0	0.0	0.0	2.0	0.0	0.90625	42.296875	0.796875	0.015625	0.015625	0.015625	2.296875	0.34375	0.921875	0.109375	0.109375	ROS488_ICAM555_VECad647_placa3_Plate_D_p00_0_C07f03d0.TIF	ROS488_ICAM555_VECad647_placa3_Plate_D_p00_0_C07f03d2.TIF	label.ROS488_ICAM555_VECad647_placa3_Plate_D_p00_0_C07f03d0.TIF	ROS488_ICAM555_VECad647_placa3_Plate_D_p00_0_C07f03d1.TIF	ROS488_ICAM555_VECad647_placa3_Plate_D_p00_0_C07f03d3.TIF	0	0	0	0	0	64	1	1536	1536	1536	1536	1536	64	b'eLvpkKv5sxntrQ/W+CKrt26eZmA82lsfxCUazaJotLdO5Sga7a4PgUga7a4P8ggypFIEgVoUdgAxxJpK'	0.04130509868264198	0.08135921508073807	0.09269333630800247	0.018416472	0.008416474	0.0363051	0.42852277	0.7154	0.44816118	0.07115177810192108
-1	-1	-1	-1	-1	315.0	0.0	0.0	1.984375	0.0	0.890625	39.109375	0.8125	0.015625	0.015625	0.015625	2.1875	0.359375	0.953125	0.109375	0.125	ROS488_ICAM555_VECad647_placa3_Plate_D_p00_0_C07f04d0.TIF	ROS488_ICAM555_VECad647_placa3_Plate_D_p00_0_C07f04d2.TIF	label.ROS488_ICAM555_VECad647_placa3_Plate_D_p00_0_C07f04d0.TIF	ROS488_ICAM555_VECad647_placa3_Plate_D_p00_0_C07f04d1.TIF	ROS488_ICAM555_VECad647_placa3_Plate_D_p00_0_C07f04d3.TIF	0	0	0	0	0	65	1	1536	1536	1536	1536	1536	65	b'eLvpkKv5sxntrQ/W+CKrt26eZmAy2lsfxCUazaJotLdO5Sga7a4PgUga7a4P8ggypFIEgVoUdgBDq5pP'	0.0449439212679863	0.0897756889462471	0.09799882769584656	0.013110984	0.00561098	0.036305092	0.42852277	0.7154	0.44816118	0.07052005330721538
-1	-1	-1	-1	-1	317.0	0.0	0.0	2.0625	0.0	0.875	40.5625	0.78125	0.015625	0.015625	0.015625	2.25	0.34375	0.9375	0.109375	0.125	ROS488_ICAM555_VECad647_placa3_Plate_D_p00_0_C07f05d0.TIF	ROS488_ICAM555_VECad647_placa3_Plate_D_p00_0_C07f05d2.TIF	label.ROS488_ICAM555_VECad647_placa3_Plate_D_p00_0_C07f05d0.TIF	ROS488_ICAM555_VECad647_placa3_Plate_D_p00_0_C07f05d1.TIF	ROS488_ICAM555_VECad647_placa3_Plate_D_p00_0_C07f05d3.TIF	0	0	0	0	0	66	1	1536	1536	1536	1536	1536	66	b'eLvpkKv5sxntrQ/W+CKrt26eZmA62lsfxCUazaJotLdO5Sga7a4PgUga7a4P8ggypFIEgVoUdgBVkppU'	0.03963842988014221	0.07855372130870819	0.07677686214447021	0.016749803	0.0056109875	0.0363051	0.42852277	0.7154	0.44816118	0.06463838120301564
-1	-1	-1	-1	-1	327.0	0.0	0.0	1.96875	0.0	0.90625	43.15625	0.796875	0.015625	0.015625	0.015625	2.4375	0.359375	0.90625	0.109375	0.125	ROS488_ICAM555_VECad647_placa3_Plate_D_p00_0_C07f06d0.TIF	ROS488_ICAM555_VECad647_placa3_Plate_D_p00_0_C07f06d2.TIF	label.ROS488_ICAM555_VECad647_placa3_Plate_D_p00_0_C07f06d0.TIF	ROS488_ICAM555_VECad647_placa3_Plate_D_p00_0_C07f06d1.TIF	ROS488_ICAM555_VECad647_placa3_Plate_D_p00_0_C07f06d3.TIF	0	0	0	0	0	67	1	1536	1536	1536	1536	1536	67	b'eLvpkKv5sxntrQ/W+CKrt26eZmA22lsfxCUazaJotLdO5Sga7a4PgUga7a4P8ggypFIEgVoUdgBneZpZ'	0.04047176241874695	0.08416470140218735	0.07511019706726074	0.022055298	0.008416466	0.042443916	0.42852277	0.7154	0.44816118	0.0707566241423289
-1	-1	-1	-1	-1	353.0	0.0	0.0	2.0	0.0	0.875	43.90625	0.796875	0.03125	0.015625	0.015625	2.453125	0.34375	0.9375	0.109375	0.125	ROS488_ICAM555_VECad647_placa3_Plate_D_p00_0_C07f07d0.TIF	ROS488_ICAM555_VECad647_placa3_Plate_D_p00_0_C07f07d2.TIF	label.ROS488_ICAM555_VECad647_placa3_Plate_D_p00_0_C07f07d0.TIF	ROS488_ICAM555_VECad647_placa3_Plate_D_p00_0_C07f07d1.TIF	ROS488_ICAM555_VECad647_placa3_Plate_D_p00_0_C07f07d3.TIF	0	0	0	0	0	68	1	1536	1536	1536	1536	1536	68	b'eLvpkKv5sxntrQ/W+CKrt26eZmA+2lsfxCUazaJotLdO5Sga7a4PgUga7a4P8ggypFIEgVoUdgB5YJpe'	0.03963842988014221	0.07574823498725891	0.07511019706726074	0.02288863	0.008416474	0.037971765	0.42852277	0.7154	0.44816118	0.07110761106014252
-1	-1	-1	-1	-1	359.0	0.0	0.0	1.984375	0.0	0.875	42.640625	0.78125	0.03125	0.015625	0.015625	2.59375	0.34375	0.953125	0.125	0.125	ROS488_ICAM555_VECad647_placa3_Plate_D_p00_0_C07f08d0.TIF	ROS488_ICAM555_VECad647_placa3_Plate_D_p00_0_C07f08d2.TIF	label.ROS488_ICAM555_VECad647_placa3_Plate_D_p00_0_C07f08d0.TIF	ROS488_ICAM555_VECad647_placa3_Plate_D_p00_0_C07f08d1.TIF	ROS488_ICAM555_VECad647_placa3_Plate_D_p00_0_C07f08d3.TIF	0	0	0	0	0	69	1	1536	1536	1536	1536	1536	69	b'eLvpkKv5sxntrQ/W+CKrt26eZmAx2lsfxCUazaJotLdO5Sga7a4PgUga7a4P8ggypFIEgVoUdgCLR5pj'	0.04130509868264198	0.07855372130870819	0.07594352960586548	0.025694117	0.008416466	0.035471752	0.42852277	0.7154	0.44816118	0.07377186417579651
-1	-1	-1	-1	-1	326.0	0.0	0.0	2.0625	0.0	0.890625	44.203125	0.78125	0.015625	0.015625	0.015625	2.296875	0.359375	0.9375	0.109375	0.109375	ROS488_ICAM555_VECad647_placa3_Plate_D_p00_0_C07f09d0.TIF	ROS488_ICAM555_VECad647_placa3_Plate_D_p00_0_C07f09d2.TIF	label.ROS488_ICAM555_VECad647_placa3_Plate_D_p00_0_C07f09d0.TIF	ROS488_ICAM555_VECad647_placa3_Plate_D_p00_0_C07f09d1.TIF	ROS488_ICAM555_VECad647_placa3_Plate_D_p00_0_C07f09d3.TIF	0	0	0	0	0	70	1	1536	1536	1536	1536	1536	70	b'eLvpkKv5sxntrQ/W+CKrt26eZmA52lsfxCUazaJotLdO5Sga7a4PgUga7a4P8ggypFIEgVoUdgCdLppo'	0.04047176241874695	0.08135921508073807	0.07511019706726074	0.021221962	0.008416466	0.03266628	0.42852277	0.7154	0.44816118	0.07115968068440755
-1	-1	-1	-1	-1	344.0	0.0	0.0	1.96875	0.0	0.90625	39.53125	0.78125	0.015625	0.015625	0.015625	2.484375	0.359375	0.9375	0.109375	0.125	ROS488_ICAM555_VECad647_placa3_Plate_D_p00_0_C07f10d0.TIF	ROS488_ICAM555_VECad647_placa3_Plate_D_p00_0_C07f10d2.TIF	label.ROS488_ICAM555_VECad647_placa3_Plate_D_p00_0_C07f10d0.TIF	ROS488_ICAM555_VECad647_placa3_Plate_D_p00_0_C07f10d1.TIF	ROS488_ICAM555_VECad647_placa3_Plate_D_p00_0_C07f10d3.TIF	0	0	0	0	0	71	1	1536	1536	1536	1536	1536	71	b'eLvpkKv5sxntrQ/W+CKrt26eZjjaWx/MJRrNomi0t07lKBrtrg+BSBrtrg/yCDKkUgSBWhR2AA37mkA='	0.03963842988014221	0.07855372130870819	0.07594352960586548	0.021221962	0.008416474	0.0363051	0.42852277	0.7154	0.44816118	0.06590881943702698
-1	-1	-1	-1	-1	329.0	0.0	0.0	2.015625	0.0	0.890625	45.71875	0.796875	0.015625	0.0	0.0	2.328125	0.359375	0.9375	0.109375	0.125	ROS488_ICAM555_VECad647_placa3_Plate_D_p00_0_C07f11d0.TIF	ROS488_ICAM555_VECad647_placa3_Plate_D_p00_0_C07f11d2.TIF	label.ROS488_ICAM555_VECad647_placa3_Plate_D_p00_0_C07f11d0.TIF	ROS488_ICAM555_VECad647_placa3_Plate_D_p00_0_C07f11d1.TIF	ROS488_ICAM555_VECad647_placa3_Plate_D_p00_0_C07f11d3.TIF	0	0	0	0	0	72	1	1536	1536	1536	1536	1536	72	b'eLvpkKv5sxntrQ/W+CKrt26eZmg42lsfxCUazaJotLdO5Sga7a4PgUga7a4P8ggypFIEgVoUdgAf4ppF'	0.04661059007048607	0.08697019517421722	0.10247097909450531	0.02038863	0.008416474	0.037971765	0.42852277	0.7154	0.44816118	0.07570267717043559
-1	-1	-1	-1	-1	850.0	0.0	0.0	2.0	0.0	0.921875	50.71875	0.8125	0.015625	0.0	0.015625	3.625	0.34375	0.9375	0.109375	0.125	ROS488_ICAM555_VECad647_placa3_Plate_D_p00_0_C08f00d0.TIF	ROS488_ICAM555_VECad647_placa3_Plate_D_p00_0_C08f00d2.TIF	label.ROS488_ICAM555_VECad647_placa3_Plate_D_p00_0_C08f00d0.TIF	ROS488_ICAM555_VECad647_placa3_Plate_D_p00_0_C08f00d1.TIF	ROS488_ICAM555_VECad647_placa3_Plate_D_p00_0_C08f00d3.TIF	0	0	0	0	0	73	1	1536	1536	1536	1536	1536	73	b'eLvpkKv5sxntrQ/W+CKrt24x2lsf3CUazaJotLdO5Sga7a4PgUga7a4P8ggypFIEgVoUdgAOBZpA'	0.03349960595369339	0.07574823498725891	0.14408156275749207	0.004472155	0.00561098	0.030166283	0.42852277	0.7154	0.44816118	0.036923843125502266
-1	-1	-1	-1	-1	882.0	0.0	0.0	1.9375	0.0	0.875	61.5625	0.828125	0.015625	0.015625	0.015625	3.71875	0.34375	0.9375	0.109375	0.125	ROS488_ICAM555_VECad647_placa3_Plate_D_p00_0_C08f01d0.TIF	ROS488_ICAM555_VECad647_placa3_Plate_D_p00_0_C08f01d2.TIF	label.ROS488_ICAM555_VECad647_placa3_Plate_D_p00_0_C08f01d0.TIF	ROS488_ICAM555_VECad647_placa3_Plate_D_p00_0_C08f01d1.TIF	ROS488_ICAM555_VECad647_placa3_Plate_D_p00_0_C08f01d3.TIF	0	0	0	0	0	74	1	1536	1536	1536	1536	1536	74	b'eLvpkKv5sxntrQ/W+CKrt26RZmA42lsfxCUazaJotLdO5Sga7a4PgUga7a4P8ggypFIEgVoUdgAf7JpF'	0.03349960595369339	0.07574823498725891	0.14044274389743805	0.0053054877	0.00561098	0.030166283	0.42852277	0.7154	0.44816118	0.03681607792774836
-1	-1	-1	-1	-1	888.0	0.0	0.0	1.953125	0.0	0.921875	65.53125	0.796875	0.015625	0.015625	0.015625	3.890625	0.34375	0.921875	0.125	0.125	ROS488_ICAM555_VECad647_placa3_Plate_D_p00_0_C08f02d0.TIF	ROS488_ICAM555_VECad647_placa3_Plate_D_p00_0_C08f02d2.TIF	label.ROS488_ICAM555_VECad647_placa3_Plate_D_p00_0_C08f02d0.TIF	ROS488_ICAM555_VECad647_placa3_Plate_D_p00_0_C08f02d1.TIF	ROS488_ICAM555_VECad647_placa3_Plate_D_p00_0_C08f02d3.TIF	0	0	0	0	0	75	1	1536	1536	1536	1536	1536	75	b'eLvpkKv5sxntrQ/W+CKrt26RZmA02lsfxCUazaJotLdO5Sga7a4PgUga7a4P8ggypFIEgVoUdgAx05pK'	0.03516627475619316	0.07855372130870819	0.15105372667312622	0.0053054877	0.0056109875	0.027360797	0.42852277	0.7154	0.44816118	0.03993918498357137
-1	-1	-1	-1	-1	889.0	0.0	0.0	1.984375	0.0	0.890625	62.09375	0.8125	0.015625	0.015625	0.015625	3.8125	0.34375	0.921875	0.109375	0.125	ROS488_ICAM555_VECad647_placa3_Plate_D_p00_0_C08f03d0.TIF	ROS488_ICAM555_VECad647_placa3_Plate_D_p00_0_C08f03d2.TIF	label.ROS488_ICAM555_VECad647_placa3_Plate_D_p00_0_C08f03d0.TIF	ROS488_ICAM555_VECad647_placa3_Plate_D_p00_0_C08f03d1.TIF	ROS488_ICAM555_VECad647_placa3_Plate_D_p00_0_C08f03d3.TIF	0	0	0	0	0	76	1	1536	1536	1536	1536	1536	76	b'eLvpkKv5sxntrQ/W+CKrt26RZmA82lsfxCUazaJotLdO5Sga7a4PgUga7a4P8ggypFIEgVoUdgBDuppP'	0.034332942217588425	0.07855372130870819	0.1396094113588333	0.004472155	0.0056109875	0.02819413	0.42852277	0.7154	0.44816118	0.03821710000435511
-1	-1	-1	-1	-1	726.0	0.0	0.0	2.0	0.0	0.90625	57.8125	0.8125	0.015625	0.015625	0.015625	3.5625	0.34375	0.921875	0.109375	0.140625	ROS488_ICAM555_VECad647_placa3_Plate_D_p00_0_C08f04d0.TIF	ROS488_ICAM555_VECad647_placa3_Plate_D_p00_0_C08f04d2.TIF	label.ROS488_ICAM555_VECad647_placa3_Plate_D_p00_0_C08f04d0.TIF	ROS488_ICAM555_VECad647_placa3_Plate_D_p00_0_C08f04d1.TIF	ROS488_ICAM555_VECad647_placa3_Plate_D_p00_0_C08f04d3.TIF	0	0	0	0	0	77	1	1536	1536	1536	1536	1536	77	b'eLvpkKv5sxntrQ/W+CKrt26RZmAy2lsfxCUazaJotLdO5Sga7a4PgUga7a4P8ggypFIEgVoUdgBVoZpU'	0.034332942217588425	0.08697019517421722	0.12452627718448639	0.0053054877	0.0056109875	0.027360782	0.42852277	0.7154	0.44816118	0.03921525180339813
-1	-1	-1	-1	-1	769.0	0.0	0.0	1.96875	0.0	0.90625	68.90625	0.8125	0.015625	0.015625	0.015625	3.703125	0.34375	0.9375	0.109375	0.140625	ROS488_ICAM555_VECad647_placa3_Plate_D_p00_0_C08f05d0.TIF	ROS488_ICAM555_VECad647_placa3_Plate_D_p00_0_C08f05d2.TIF	label.ROS488_ICAM555_VECad647_placa3_Plate_D_p00_0_C08f05d0.TIF	ROS488_ICAM555_VECad647_placa3_Plate_D_p00_0_C08f05d1.TIF	ROS488_ICAM555_VECad647_placa3_Plate_D_p00_0_C08f05d3.TIF	0	0	0	0	0	78	1	1536	1536	1536	1536	1536	78	b'eLvpkKv5sxntrQ/W+CKrt26RZmA62lsfxCUazaJotLdO5Sga7a4PgUga7a4P8ggypFIEgVoUdgBniJpZ'	0.03349960595369339	0.07855372130870819	0.13877607882022858	0.004472155	0.0056109875	0.027360797	0.42852277	0.7154	0.44816118	0.03734631836414337
-1	-1	-1	-1	-1	782.0	0.0	0.0	1.96875	0.0	0.90625	61.859375	0.828125	0.015625	0.015625	0.015625	3.53125	0.359375	0.953125	0.109375	0.125	ROS488_ICAM555_VECad647_placa3_Plate_D_p00_0_C08f06d0.TIF	ROS488_ICAM555_VECad647_placa3_Plate_D_p00_0_C08f06d2.TIF	label.ROS488_ICAM555_VECad647_placa3_Plate_D_p00_0_C08f06d0.TIF	ROS488_ICAM555_VECad647_placa3_Plate_D_p00_0_C08f06d1.TIF	ROS488_ICAM555_VECad647_placa3_Plate_D_p00_0_C08f06d3.TIF	0	0	0	0	0	79	1	1536	1536	1536	1536	1536	79	b'eLvpkKv5sxntrQ/W+CKrt26RZmA22lsfxCUazaJotLdO5Sga7a4PgUga7a4P8ggypFIEgVoUdgB5b5pe'	0.034332942217588425	0.08416470140218735	0.14408156275749207	0.0053054877	0.0056109875	0.027360782	0.42852277	0.7154	0.44816118	0.039207927882671356
-1	-1	-1	-1	-1	851.0	0.0	0.0	1.96875	0.0	0.890625	61.390625	0.796875	0.015625	0.015625	0.015625	3.75	0.34375	0.921875	0.109375	0.140625	ROS488_ICAM555_VECad647_placa3_Plate_D_p00_0_C08f07d0.TIF	ROS488_ICAM555_VECad647_placa3_Plate_D_p00_0_C08f07d2.TIF	label.ROS488_ICAM555_VECad647_placa3_Plate_D_p00_0_C08f07d0.TIF	ROS488_ICAM555_VECad647_placa3_Plate_D_p00_0_C08f07d1.TIF	ROS488_ICAM555_VECad647_placa3_Plate_D_p00_0_C08f07d3.TIF	0	0	0	0	0	80	1	1536	1536	1536	1536	1536	80	b'eLvpkKv5sxntrQ/W+CKrt26RZmA+2lsfxCUazaJotLdO5Sga7a4PgUga7a4P8ggypFIEgVoUdgCLVppj'	0.03349960595369339	0.07855372130870819	0.14408156275749207	0.004472155	0.0056109875	0.027360797	0.42852277	0.7154	0.44816118	0.037197974820931755
-1	-1	-1	-1	-1	894.0	0.0	0.0	2.0	0.0	0.875	57.484375	0.796875	0.015625	0.015625	0.015625	3.8125	0.34375	0.9375	0.109375	0.140625	ROS488_ICAM555_VECad647_placa3_Plate_D_p00_0_C08f08d0.TIF	ROS488_ICAM555_VECad647_placa3_Plate_D_p00_0_C08f08d2.TIF	label.ROS488_ICAM555_VECad647_placa3_Plate_D_p00_0_C08f08d0.TIF	ROS488_ICAM555_VECad647_placa3_Plate_D_p00_0_C08f08d1.TIF	ROS488_ICAM555_VECad647_placa3_Plate_D_p00_0_C08f08d3.TIF	0	0	0	0	0	81	1	1536	1536	1536	1536	1536	81	b'eLvpkKv5sxntrQ/W+CKrt26RZmAx2lsfxCUazaJotLdO5Sga7a4PgUga7a4P8ggypFIEgVoUdgCdPZpo'	0.03349960595369339	0.07855372130870819	0.13877607882022858	0.004472155	0.0056109875	0.027360767	0.42852277	0.7154	0.44816118	0.037065001825491585
-1	-1	-1	-1	-1	878.0	0.0	0.0	1.96875	0.0	0.890625	63.890625	0.796875	0.015625	0.015625	0.015625	3.71875	0.34375	0.9375	0.109375	0.140625	ROS488_ICAM555_VECad647_placa3_Plate_D_p00_0_C08f09d0.TIF	ROS488_ICAM555_VECad647_placa3_Plate_D_p00_0_C08f09d2.TIF	label.ROS488_ICAM555_VECad647_placa3_Plate_D_p00_0_C08f09d0.TIF	ROS488_ICAM555_VECad647_placa3_Plate_D_p00_0_C08f09d1.TIF	ROS488_ICAM555_VECad647_placa3_Plate_D_p00_0_C08f09d3.TIF	0	0	0	0	0	82	1	1536	1536	1536	1536	1536	82	b'eLvpkKv5sxntrQ/W+CKrt26RZmA52lsfxCUazaJotLdO5Sga7a4PgUga7a4P8ggypFIEgVoUdgCvJJpt'	0.034332942217588425	0.07855372130870819	0.12899842858314514	0.0053054877	0.0056109875	0.028194115	0.42852277	0.7154	0.44816118	0.039443266888459526
-1	-1	-1	-1	-1	944.0	0.0	0.0	1.984375	0.0	0.90625	60.5	0.8125	0.015625	0.0	0.015625	3.890625	0.34375	0.9375	0.109375	0.125	ROS488_ICAM555_VECad647_placa3_Plate_D_p00_0_C08f10d0.TIF	ROS488_ICAM555_VECad647_placa3_Plate_D_p00_0_C08f10d2.TIF	label.ROS488_ICAM555_VECad647_placa3_Plate_D_p00_0_C08f10d0.TIF	ROS488_ICAM555_VECad647_placa3_Plate_D_p00_0_C08f10d1.TIF	ROS488_ICAM555_VECad647_placa3_Plate_D_p00_0_C08f10d3.TIF	0	0	0	0	0	83	1	1536	1536	1536	1536	1536	83	b'eLvpkKv5sxntrQ/W+CKrt26RZjjaWx/MJRrNomi0t07lKBrtrg+BSBrtrg/yCDKkUgSBWhR2AB/xmkU='	0.034332942217588425	0.07855372130870819	0.1449148952960968	0.004472155	0.0056109875	0.028194115	0.42852277	0.7154	0.44816118	0.03861221671104431
-1	-1	-1	-1	-1	852.0	0.0	0.0	1.984375	0.0	0.890625	59.734375	0.8125	0.015625	0.015625	0.015625	3.71875	0.328125	0.953125	0.109375	0.125	ROS488_ICAM555_VECad647_placa3_Plate_D_p00_0_C08f11d0.TIF	ROS488_ICAM555_VECad647_placa3_Plate_D_p00_0_C08f11d2.TIF	label.ROS488_ICAM555_VECad647_placa3_Plate_D_p00_0_C08f11d0.TIF	ROS488_ICAM555_VECad647_placa3_Plate_D_p00_0_C08f11d1.TIF	ROS488_ICAM555_VECad647_placa3_Plate_D_p00_0_C08f11d3.TIF	0	0	0	0	0	84	1	1536	1536	1536	1536	1536	84	b'eLvpkKv5sxntrQ/W+CKrt26RZmg42lsfxCUazaJotLdO5Sga7a4PgUga7a4P8ggypFIEgVoUdgAx2JpK'	0.03963842988014221	0.08416470140218735	0.16249804198741913	0.0053054914	0.0056109875	0.0363051	0.42852277	0.7154	0.44816118	0.04484811921914419
-1	-1	-1	-1	-1	508.0	0.0	0.0	1.96875	0.0	0.90625	54.4375	0.796875	0.015625	0.015625	0.015625	2.328125	0.34375	0.953125	0.109375	0.125	ROS488_ICAM555_VECad647_placa3_Plate_D_p00_0_C09f00d0.TIF	ROS488_ICAM555_VECad647_placa3_Plate_D_p00_0_C09f00d2.TIF	label.ROS488_ICAM555_VECad647_placa3_Plate_D_p00_0_C09f00d0.TIF	ROS488_ICAM555_VECad647_placa3_Plate_D_p00_0_C09f00d1.TIF	ROS488_ICAM555_VECad647_placa3_Plate_D_p00_0_C09f00d3.TIF	0	0	0	0	0	85	1	1536	1536	1536	1536	1536	85	b'eLvpkKv5sxntrQ/W+CKrt2452lsf3CUazaJotLdO5Sga7a4PgUga7a4P8ggypFIEgVoUdgAf+5pF'	0.06336039304733276	0.07855372130870819	0.08738784492015839	0.01758314	0.008416474	0.021221966	0.42852277	0.7154	0.44816118	0.08169445892175038
-1	-1	-1	-1	-1	600.0	0.0	0.0	2.015625	0.0	0.890625	46.828125	0.796875	0.015625	0.015625	0.015625	2.734375	0.359375	0.921875	0.109375	0.125	ROS488_ICAM555_VECad647_placa3_Plate_D_p00_0_C09f01d0.TIF	ROS488_ICAM555_VECad647_placa3_Plate_D_p00_0_C09f01d2.TIF	label.ROS488_ICAM555_VECad647_placa3_Plate_D_p00_0_C09f01d0.TIF	ROS488_ICAM555_VECad647_placa3_Plate_D_p00_0_C09f01d1.TIF	ROS488_ICAM555_VECad647_placa3_Plate_D_p00_0_C09f01d3.TIF	0	0	0	0	0	86	1	1536	1536	1536	1536	1536	86	b'eLvpkKv5sxntrQ/W+CKrt26ZZmA42lsfxCUazaJotLdO5Sga7a4PgUga7a4P8ggypFIEgVoUdgAx4ppK'	0.05722156912088394	0.07855372130870819	0.0820823535323143	0.022888638	0.008416481	0.02652745	0.42852277	0.7154	0.44816118	0.08215934038162231
-1	-1	-1	-1	-1	539.0	0.0	0.0	1.984375	0.0	0.890625	54.796875	0.796875	0.015625	0.015625	0.015625	2.828125	0.34375	0.921875	0.109375	0.125	ROS488_ICAM555_VECad647_placa3_Plate_D_p00_0_C09f02d0.TIF	ROS488_ICAM555_VECad647_placa3_Plate_D_p00_0_C09f02d2.TIF	label.ROS488_ICAM555_VECad647_placa3_Plate_D_p00_0_C09f02d0.TIF	ROS488_ICAM555_VECad647_placa3_Plate_D_p00_0_C09f02d1.TIF	ROS488_ICAM555_VECad647_placa3_Plate_D_p00_0_C09f02d3.TIF	0	0	0	0	0	87	1	1536	1536	1536	1536	1536	87	b'eLvpkKv5sxntrQ/W+CKrt26ZZmA02lsfxCUazaJotLdO5Sga7a4PgUga7a4P8ggypFIEgVoUdgBDyZpP'	0.05024941265583038	0.07855372130870819	0.07594352960586548	0.037971765	0.008416474	0.032666266	0.42852277	0.7154	0.44816118	0.09121894836425781
-1	-1	-1	-1	-1	571.0	0.0	0.0	1.953125	0.0	0.890625	52.875	0.78125	0.015625	0.015625	0.015625	2.921875	0.359375	0.9375	0.125	0.140625	ROS488_ICAM555_VECad647_placa3_Plate_D_p00_0_C09f03d0.TIF	ROS488_ICAM555_VECad647_placa3_Plate_D_p00_0_C09f03d2.TIF	label.ROS488_ICAM555_VECad647_placa3_Plate_D_p00_0_C09f03d0.TIF	ROS488_ICAM555_VECad647_placa3_Plate_D_p00_0_C09f03d1.TIF	ROS488_ICAM555_VECad647_placa3_Plate_D_p00_0_C09f03d3.TIF	0	0	0	0	0	88	1	1536	1536	1536	1536	1536	88	b'eLvpkKv5sxntrQ/W+CKrt26ZZmA82lsfxCUazaJotLdO5Sga7a4PgUga7a4P8ggypFIEgVoUdgBVsJpU'	0.04661059007048607	0.07855372130870819	0.07147137820720673	0.038805097	0.008416466	0.036305085	0.42852277	0.7154	0.44816118	0.09094090263048808
-1	-1	-1	-1	-1	521.0	0.0	0.0	1.96875	0.0	0.890625	58.734375	0.78125	0.015625	0.015625	0.0	2.625	0.359375	0.953125	0.109375	0.125	ROS488_ICAM555_VECad647_placa3_Plate_D_p00_0_C09f04d0.TIF	ROS488_ICAM555_VECad647_placa3_Plate_D_p00_0_C09f04d2.TIF	label.ROS488_ICAM555_VECad647_placa3_Plate_D_p00_0_C09f04d0.TIF	ROS488_ICAM555_VECad647_placa3_Plate_D_p00_0_C09f04d1.TIF	ROS488_ICAM555_VECad647_placa3_Plate_D_p00_0_C09f04d3.TIF	0	0	0	0	0	89	1	1536	1536	1536	1536	1536	89	b'eLvpkKv5sxntrQ/W+CKrt26ZZmAy2lsfxCUazaJotLdO5Sga7a4PgUga7a4P8ggypFIEgVoUdgBnl5pZ'	0.05274941399693489	0.0897756889462471	0.07677686214447021	0.030999605	0.00561098	0.035471767	0.42852277	0.7154	0.44816118	0.0891420046488444
-1	-1	-1	-1	-1	559.0	0.0	0.0	2.0	0.0	0.90625	57.671875	0.796875	0.015625	0.015625	0.015625	2.875	0.34375	0.921875	0.125	0.125	ROS488_ICAM555_VECad647_placa3_Plate_D_p00_0_C09f05d0.TIF	ROS488_ICAM555_VECad647_placa3_Plate_D_p00_0_C09f05d2.TIF	label.ROS488_ICAM555_VECad647_placa3_Plate_D_p00_0_C09f05d0.TIF	ROS488_ICAM555_VECad647_placa3_Plate_D_p00_0_C09f05d1.TIF	ROS488_ICAM555_VECad647_placa3_Plate_D_p00_0_C09f05d3.TIF	0	0	0	0	0	90	1	1536	1536	1536	1536	1536	90	b'eLvpkKv5sxntrQ/W+CKrt26ZZmA62lsfxCUazaJotLdO5Sga7a4PgUga7a4P8ggypFIEgVoUdgB5fppe'	0.0449439212679863	0.07855372130870819	0.07511019706726074	0.028194115	0.008416474	0.037138432	0.42852277	0.7154	0.44816118	0.07470882932345073
-1	-1	-1	-1	-1	575.0	0.0	0.0	1.984375	0.0	0.90625	58.0	0.78125	0.015625	0.015625	0.0	3.0625	0.359375	0.9375	0.109375	0.125	ROS488_ICAM555_VECad647_placa3_Plate_D_p00_0_C09f06d0.TIF	ROS488_ICAM555_VECad647_placa3_Plate_D_p00_0_C09f06d2.TIF	label.ROS488_ICAM555_VECad647_placa3_Plate_D_p00_0_C09f06d0.TIF	ROS488_ICAM555_VECad647_placa3_Plate_D_p00_0_C09f06d1.TIF	ROS488_ICAM555_VECad647_placa3_Plate_D_p00_0_C09f06d3.TIF	0	0	0	0	0	91	1	1536	1536	1536	1536	1536	91	b'eLvpkKv5sxntrQ/W+CKrt26ZZmA22lsfxCUazaJotLdO5Sga7a4PgUga7a4P8ggypFIEgVoUdgCLZZpj'	0.051916081458330154	0.08697019517421722	0.07677686214447021	0.029027455	0.0056109875	0.033499613	0.42852277	0.7154	0.44816118	0.08506461977958679
-1	-1	-1	-1	-1	576.0	0.0	0.0	1.96875	0.0	0.890625	66.765625	0.796875	0.015625	0.015625	0.015625	3.078125	0.34375	0.9375	0.125	0.140625	ROS488_ICAM555_VECad647_placa3_Plate_D_p00_0_C09f07d0.TIF	ROS488_ICAM555_VECad647_placa3_Plate_D_p00_0_C09f07d2.TIF	label.ROS488_ICAM555_VECad647_placa3_Plate_D_p00_0_C09f07d0.TIF	ROS488_ICAM555_VECad647_placa3_Plate_D_p00_0_C09f07d1.TIF	ROS488_ICAM555_VECad647_placa3_Plate_D_p00_0_C09f07d3.TIF	0	0	0	0	0	92	1	1536	1536	1536	1536	1536	92	b'eLvpkKv5sxntrQ/W+CKrt26ZZmA+2lsfxCUazaJotLdO5Sga7a4PgUga7a4P8ggypFIEgVoUdgCdTJpo'	0.05722156912088394	0.08135921508073807	0.08041568100452423	0.028194122	0.008416474	0.028194115	0.42852277	0.7154	0.44816118	0.09030202031135559
-1	-1	-1	-1	-1	597.0	0.0	0.0	1.984375	0.0	0.890625	61.390625	0.78125	0.015625	0.015625	0.015625	3.015625	0.34375	0.9375	0.109375	0.125	ROS488_ICAM555_VECad647_placa3_Plate_D_p00_0_C09f08d0.TIF	ROS488_ICAM555_VECad647_placa3_Plate_D_p00_0_C09f08d2.TIF	label.ROS488_ICAM555_VECad647_placa3_Plate_D_p00_0_C09f08d0.TIF	ROS488_ICAM555_VECad647_placa3_Plate_D_p00_0_C09f08d1.TIF	ROS488_ICAM555_VECad647_placa3_Plate_D_p00_0_C09f08d3.TIF	0	0	0	0	0	93	1	1536	1536	1536	1536	1536	93	b'eLvpkKv5sxntrQ/W+CKrt26ZZmAx2lsfxCUazaJotLdO5Sga7a4PgUga7a4P8ggypFIEgVoUdgCvM5pt'	0.045777253806591034	0.07855372130870819	0.06980470567941666	0.037971765	0.008416466	0.033499606	0.42852277	0.7154	0.44816118	0.0892525315284729
-1	-1	-1	-1	-1	525.0	0.0	0.0	2.015625	0.0	0.890625	49.8125	0.796875	0.0	0.0	0.0	2.640625	0.359375	0.9375	0.109375	0.125	ROS488_ICAM555_VECad647_placa3_Plate_D_p00_0_C09f09d0.TIF	ROS488_ICAM555_VECad647_placa3_Plate_D_p00_0_C09f09d2.TIF	label.ROS488_ICAM555_VECad647_placa3_Plate_D_p00_0_C09f09d0.TIF	ROS488_ICAM555_VECad647_placa3_Plate_D_p00_0_C09f09d1.TIF	ROS488_ICAM555_VECad647_placa3_Plate_D_p00_0_C09f09d3.TIF	0	0	0	0	0	94	1	1536	1536	1536	1536	1536	94	b'eLvpkKv5sxntrQ/W+CKrt26ZZmA52lsfxCUazaJotLdO5Sga7a4PgUga7a4P8ggypFIEgVoUdgDBGppy'	0.04047176241874695	0.07855372130870819	0.06449921429157257	0.034332946	0.008416474	0.035471767	0.42852277	0.7154	0.44816118	0.08279065291086833
-1	-1	-1	-1	-1	566.0	0.0	0.0	1.96875	0.0	0.90625	54.15625	0.78125	0.015625	0.015625	0.015625	2.890625	0.359375	0.9375	0.109375	0.125	ROS488_ICAM555_VECad647_placa3_Plate_D_p00_0_C09f10d0.TIF	ROS488_ICAM555_VECad647_placa3_Plate_D_p00_0_C09f10d2.TIF	label.ROS488_ICAM555_VECad647_placa3_Plate_D_p00_0_C09f10d0.TIF	ROS488_ICAM555_VECad647_placa3_Plate_D_p00_0_C09f10d1.TIF	ROS488_ICAM555_VECad647_placa3_Plate_D_p00_0_C09f10d3.TIF	0	0	0	0	0	95	1	1536	1536	1536	1536	1536	95	b'eLvpkKv5sxntrQ/W+CKrt26ZZjjaWx/MJRrNomi0t07lKBrtrg+BSBrtrg/yCDKkUgSBWhR2ADHnmko='	0.04130509868264198	0.07855372130870819	0.07063803821802139	0.029027455	0.008416466	0.0363051	0.42852277	0.7154	0.44816118	0.07467337449391682
-1	-1	-1	-1	-1	571.0	0.0	0.0	1.984375	0.0	0.90625	58.953125	0.78125	0.015625	0.015625	0.015625	2.9375	0.34375	0.9375	0.109375	0.125	ROS488_ICAM555_VECad647_placa3_Plate_D_p00_0_C09f11d0.TIF	ROS488_ICAM555_VECad647_placa3_Plate_D_p00_0_C09f11d2.TIF	label.ROS488_ICAM555_VECad647_placa3_Plate_D_p00_0_C09f11d0.TIF	ROS488_ICAM555_VECad647_placa3_Plate_D_p00_0_C09f11d1.TIF	ROS488_ICAM555_VECad647_placa3_Plate_D_p00_0_C09f11d3.TIF	0	0	0	0	0	96	1	1536	1536	1536	1536	1536	96	b'eLvpkKv5sxntrQ/W+CKrt26ZZmg42lsfxCUazaJotLdO5Sga7a4PgUga7a4P8ggypFIEgVoUdgBDzppP'	0.051916081458330154	0.08697019517421722	0.08655451238155365	0.03599961	0.008416474	0.03266628	0.42852277	0.7154	0.44816118	0.09220624963442485
-1	-1	-1	-1	-1	504.0	0.0	0.0	1.96875	0.0	0.890625	55.53125	0.78125	0.015625	0.0	0.0	2.609375	0.328125	0.9375	0.109375	0.125	ROS488_ICAM555_VECad647_placa3_Plate_D_p00_0_C10f00d0.TIF	ROS488_ICAM555_VECad647_placa3_Plate_D_p00_0_C10f00d2.TIF	label.ROS488_ICAM555_VECad647_placa3_Plate_D_p00_0_C10f00d0.TIF	ROS488_ICAM555_VECad647_placa3_Plate_D_p00_0_C10f00d1.TIF	ROS488_ICAM555_VECad647_placa3_Plate_D_p00_0_C10f00d3.TIF	0	0	0	0	0	97	1	1536	1536	1536	1536	1536	97	b'eLvpkKv5sxntrQ/W+CKnt25oMNpbH9wlGs2iaLS3TuUoGu2uD4FIGu2uD/IIMqRSBIFaFHYAkEGaHQ=='	0.04661059007048607	0.07574823498725891	0.09633216261863708	0.022055294	0.008416466	0.042443916	0.42852277	0.7154	0.44816118	0.0727519541978836
-1	-1	-1	-1	-1	478.0	0.0	0.0	1.984375	0.0	0.90625	64.15625	0.796875	0.015625	0.015625	0.015625	2.65625	0.34375	0.953125	0.125	0.125	ROS488_ICAM555_VECad647_placa3_Plate_D_p00_0_C10f01d0.TIF	ROS488_ICAM555_VECad647_placa3_Plate_D_p00_0_C10f01d2.TIF	label.ROS488_ICAM555_VECad647_placa3_Plate_D_p00_0_C10f01d0.TIF	ROS488_ICAM555_VECad647_placa3_Plate_D_p00_0_C10f01d1.TIF	ROS488_ICAM555_VECad647_placa3_Plate_D_p00_0_C10f01d3.TIF	0	0	0	0	0	98	1	1536	1536	1536	1536	1536	98	b'eLvpkKv5sxntrQ/W+CKnt25okGZgONpbH8QlGs2iaLS3TuUoGu2uD4FIGu2uD/IIMqRSBIFaFHYAoiiaIg=='	0.045777253806591034	0.07574823498725891	0.09269333630800247	0.021221958	0.00561098	0.038805097	0.42852277	0.7154	0.44816118	0.07011678814888
-1	-1	-1	-1	-1	514.0	0.0	0.0	1.984375	0.0	0.921875	62.703125	0.796875	0.015625	0.0	0.0	2.8125	0.34375	0.9375	0.109375	0.125	ROS488_ICAM555_VECad647_placa3_Plate_D_p00_0_C10f02d0.TIF	ROS488_ICAM555_VECad647_placa3_Plate_D_p00_0_C10f02d2.TIF	label.ROS488_ICAM555_VECad647_placa3_Plate_D_p00_0_C10f02d0.TIF	ROS488_ICAM555_VECad647_placa3_Plate_D_p00_0_C10f02d1.TIF	ROS488_ICAM555_VECad647_placa3_Plate_D_p00_0_C10f02d3.TIF	0	0	0	0	0	99	1	1536	1536	1536	1536	1536	99	b'eLvpkKv5sxntrQ/W+CKnt25okGZgNNpbH8QlGs2iaLS3TuUoGu2uD4FIGu2uD/IIMqRSBIFaFHYAtA+aJw=='	0.05024941265583038	0.08135921508073807	0.09633216261863708	0.02652745	0.008416474	0.044110596	0.42852277	0.7154	0.44816118	0.07993210355440776
-1	-1	-1	-1	-1	474.0	0.0	0.0	1.96875	0.0	0.875	58.078125	0.796875	0.015625	0.0	0.0	2.71875	0.34375	0.90625	0.109375	0.140625	ROS488_ICAM555_VECad647_placa3_Plate_D_p00_0_C10f03d0.TIF	ROS488_ICAM555_VECad647_placa3_Plate_D_p00_0_C10f03d2.TIF	label.ROS488_ICAM555_VECad647_placa3_Plate_D_p00_0_C10f03d0.TIF	ROS488_ICAM555_VECad647_placa3_Plate_D_p00_0_C10f03d1.TIF	ROS488_ICAM555_VECad647_placa3_Plate_D_p00_0_C10f03d3.TIF	0	0	0	0	0	100	1	1536	1536	1536	1536	1536	100	b'eLvpkKv5sxntrQ/W+CKnt25okGZgPNpbH8QlGs2iaLS3TuUoGu2uD4FIGu2uD/IIMqRSBIFaFHYAxfaaLA=='	0.05024941265583038	0.08135921508073807	0.09186000376939774	0.027360782	0.008416474	0.046916068	0.42852277	0.7154	0.44816118	0.07948170602321625
-1	-1	-1	-1	-1	399.0	0.0	0.0	2.0	0.0	0.90625	58.21875	0.8125	0.015625	0.0	0.015625	2.53125	0.359375	0.921875	0.109375	0.125	ROS488_ICAM555_VECad647_placa3_Plate_D_p00_0_C10f04d0.TIF	ROS488_ICAM555_VECad647_placa3_Plate_D_p00_0_C10f04d2.TIF	label.ROS488_ICAM555_VECad647_placa3_Plate_D_p00_0_C10f04d0.TIF	ROS488_ICAM555_VECad647_placa3_Plate_D_p00_0_C10f04d1.TIF	ROS488_ICAM555_VECad647_placa3_Plate_D_p00_0_C10f04d3.TIF	0	0	0	0	0	101	1	1536	1536	1536	1536	1536	101	b'eLvpkKv5sxntrQ/W+CKnt25okGZgMtpbH8QlGs2iaLS3TuUoGu2uD4FIGu2uD/IIMqRSBIFaFHYA192aMQ=='	0.045777253806591034	0.08697019517421722	0.0820823535323143	0.02288863	0.0056109875	0.047749415	0.42852277	0.7154	0.44816118	0.07559522986412048
-1	-1	-1	-1	-1	483.0	0.0	0.0	2.0	0.0	0.890625	60.96875	0.796875	0.015625	0.015625	0.015625	2.84375	0.34375	0.921875	0.109375	0.125	ROS488_ICAM555_VECad647_placa3_Plate_D_p00_0_C10f05d0.TIF	ROS488_ICAM555_VECad647_placa3_Plate_D_p00_0_C10f05d2.TIF	label.ROS488_ICAM555_VECad647_placa3_Plate_D_p00_0_C10f05d0.TIF	ROS488_ICAM555_VECad647_placa3_Plate_D_p00_0_C10f05d1.TIF	ROS488_ICAM555_VECad647_placa3_Plate_D_p00_0_C10f05d3.TIF	0	0	0	0	0	102	1	1536	1536	1536	1536	1536	102	b'eLvpkKv5sxntrQ/W+CKnt25okGZgOtpbH8QlGs2iaLS3TuUoGu2uD4FIGu2uD/IIMqRSBIFaFHYA6cSaNg=='	0.04661059007048607	0.08135921508073807	0.09716549515724182	0.020388622	0.0056109875	0.042443916	0.42852277	0.7154	0.44816118	0.06918297708034515
-1	-1	-1	-1	-1	477.0	0.0	0.0	2.03125	0.0	0.90625	68.28125	0.796875	0.015625	0.015625	0.0	2.65625	0.34375	0.9375	0.109375	0.140625	ROS488_ICAM555_VECad647_placa3_Plate_D_p00_0_C10f06d0.TIF	ROS488_ICAM555_VECad647_placa3_Plate_D_p00_0_C10f06d2.TIF	label.ROS488_ICAM555_VECad647_placa3_Plate_D_p00_0_C10f06d0.TIF	ROS488_ICAM555_VECad647_placa3_Plate_D_p00_0_C10f06d1.TIF	ROS488_ICAM555_VECad647_placa3_Plate_D_p00_0_C10f06d3.TIF	0	0	0	0	0	103	1	1536	1536	1536	1536	1536	103	b'eLvpkKv5sxntrQ/W+CKnt25okGZgNtpbH8QlGs2iaLS3TuUoGu2uD4FIGu2uD/IIMqRSBIFaFHYA+6uaOw=='	0.051916081458330154	0.08416470140218735	0.10694313794374466	0.022055294	0.0056109875	0.03963843	0.42852277	0.7154	0.44816118	0.07722647488117218
-1	-1	-1	-1	-1	501.0	0.0	0.0	2.0	0.0	0.890625	68.28125	0.78125	0.015625	0.015625	0.015625	2.84375	0.34375	0.921875	0.109375	0.140625	ROS488_ICAM555_VECad647_placa3_Plate_D_p00_0_C10f07d0.TIF	ROS488_ICAM555_VECad647_placa3_Plate_D_p00_0_C10f07d2.TIF	label.ROS488_ICAM555_VECad647_placa3_Plate_D_p00_0_C10f07d0.TIF	ROS488_ICAM555_VECad647_placa3_Plate_D_p00_0_C10f07d1.TIF	ROS488_ICAM555_VECad647_placa3_Plate_D_p00_0_C10f07d3.TIF	0	0	0	0	0	104	1	1536	1536	1536	1536	1536	104	b'eLvpkKv5sxntrQ/W+CKnt25okGZgPtpbH8QlGs2iaLS3TuUoGu2uD4FIGu2uD/IIMqRSBIFaFHYADaGaQA=='	0.056388236582279205	0.07855372130870819	0.10694313794374466	0.02288863	0.008416466	0.038805105	0.42852277	0.7154	0.44816118	0.08290345966815948
-1	-1	-1	-1	-1	540.0	0.0	0.0	2.015625	0.0	0.890625	64.109375	0.78125	0.015625	0.015625	0.015625	2.859375	0.34375	0.9375	0.109375	0.125	ROS488_ICAM555_VECad647_placa3_Plate_D_p00_0_C10f08d0.TIF	ROS488_ICAM555_VECad647_placa3_Plate_D_p00_0_C10f08d2.TIF	label.ROS488_ICAM555_VECad647_placa3_Plate_D_p00_0_C10f08d0.TIF	ROS488_ICAM555_VECad647_placa3_Plate_D_p00_0_C10f08d1.TIF	ROS488_ICAM555_VECad647_placa3_Plate_D_p00_0_C10f08d3.TIF	0	0	0	0	0	105	1	1536	1536	1536	1536	1536	105	b'eLvpkKv5sxntrQ/W+CKnt25okGZgMdpbH8QlGs2iaLS3TuUoGu2uD4FIGu2uD/IIMqRSBIFaFHYAH4iaRQ=='	0.05274941399693489	0.07855372130870819	0.09799882769584656	0.026527446	0.008416466	0.037138432	0.42852277	0.7154	0.44816118	0.08243660132090251
-1	-1	-1	-1	-1	518.0	0.0	0.0	2.0	0.0	0.921875	59.28125	0.765625	0.015625	0.015625	0.015625	2.875	0.359375	0.9375	0.109375	0.125	ROS488_ICAM555_VECad647_placa3_Plate_D_p00_0_C10f09d0.TIF	ROS488_ICAM555_VECad647_placa3_Plate_D_p00_0_C10f09d2.TIF	label.ROS488_ICAM555_VECad647_placa3_Plate_D_p00_0_C10f09d0.TIF	ROS488_ICAM555_VECad647_placa3_Plate_D_p00_0_C10f09d1.TIF	ROS488_ICAM555_VECad647_placa3_Plate_D_p00_0_C10f09d3.TIF	0	0	0	0	0	106	1	1536	1536	1536	1536	1536	106	b'eLvpkKv5sxntrQ/W+CKnt25okGZgOdpbH8QlGs2iaLS3TuUoGu2uD4FIGu2uD/IIMqRSBIFaFHYAMW+aSg=='	0.051916081458330154	0.08135921508073807	0.09716549515724182	0.023721963	0.008416466	0.03797178	0.42852277	0.7154	0.44816118	0.08003999292850494
-1	-1	-1	-1	-1	520.0	0.0	0.0	1.96875	0.0	0.9375	61.375	0.78125	0.015625	0.015625	0.015625	2.75	0.359375	0.9375	0.109375	0.140625	ROS488_ICAM555_VECad647_placa3_Plate_D_p00_0_C10f10d0.TIF	ROS488_ICAM555_VECad647_placa3_Plate_D_p00_0_C10f10d2.TIF	label.ROS488_ICAM555_VECad647_placa3_Plate_D_p00_0_C10f10d0.TIF	ROS488_ICAM555_VECad647_placa3_Plate_D_p00_0_C10f10d1.TIF	ROS488_ICAM555_VECad647_placa3_Plate_D_p00_0_C10f10d3.TIF	0	0	0	0	0	107	1	1536	1536	1536	1536	1536	107	b'eLvpkKv5sxntrQ/W+CKnt25okGY42lsfzCUazaJotLdO5Sga7a4PgUga7a4P8ggypFIEgVoUdgCiLZoi'	0.04661059007048607	0.07855372130870819	0.09633216261863708	0.021221966	0.008416474	0.043277264	0.42852277	0.7154	0.44816118	0.07160425682862599
-1	-1	-1	-1	-1	489.0	0.0	0.0	1.953125	0.0	0.90625	62.9375	0.796875	0.0	0.0	0.015625	2.796875	0.34375	0.9375	0.109375	0.125	ROS488_ICAM555_VECad647_placa3_Plate_D_p00_0_C10f11d0.TIF	ROS488_ICAM555_VECad647_placa3_Plate_D_p00_0_C10f11d2.TIF	label.ROS488_ICAM555_VECad647_placa3_Plate_D_p00_0_C10f11d0.TIF	ROS488_ICAM555_VECad647_placa3_Plate_D_p00_0_C10f11d1.TIF	ROS488_ICAM555_VECad647_placa3_Plate_D_p00_0_C10f11d3.TIF	0	0	0	0	0	108	1	1536	1536	1536	1536	1536	108	b'eLvpkKv5sxntrQ/W+CKnt25okGZoONpbH8QlGs2iaLS3TuUoGu2uD4FIGu2uD/IIMqRSBIFaFHYAtBSaJw=='	0.051916081458330154	0.08697019517421722	0.10330431163311005	0.023721963	0.008416466	0.04411059	0.42852277	0.7154	0.44816118	0.08087700108687083
-1	-1	-1	-1	-1	306.0	0.0	0.0	1.96875	0.0	0.890625	51.5	0.796875	0.015625	0.015625	0.015625	1.8125	0.34375	0.9375	0.109375	0.140625	ROS488_ICAM555_VECad647_placa3_Plate_D_p00_0_C11f00d0.TIF	ROS488_ICAM555_VECad647_placa3_Plate_D_p00_0_C11f00d2.TIF	label.ROS488_ICAM555_VECad647_placa3_Plate_D_p00_0_C11f00d0.TIF	ROS488_ICAM555_VECad647_placa3_Plate_D_p00_0_C11f00d1.TIF	ROS488_ICAM555_VECad647_placa3_Plate_D_p00_0_C11f00d3.TIF	0	0	0	0	0	109	1	1536	1536	1536	1536	1536	109	b'eLvpkKv5sxntrQ/W+CKnt25oONpbH9wlGs2iaLS3TuUoGu2uD4FIGu2uD/IIMqRSBIFaFHYAojeaIg=='	0.034332942217588425	0.07574823498725891	0.06980470567941666	0.00977765	0.00561098	0.016749807	0.42852277	0.7154	0.44816118	0.059696550170580544
-1	-1	-1	-1	-1	311.0	0.0	0.0	1.984375	0.0	0.890625	40.0	0.796875	0.015625	0.015625	0.015625	1.765625	0.34375	0.96875	0.109375	0.125	ROS488_ICAM555_VECad647_placa3_Plate_D_p00_0_C11f01d0.TIF	ROS488_ICAM555_VECad647_placa3_Plate_D_p00_0_C11f01d2.TIF	label.ROS488_ICAM555_VECad647_placa3_Plate_D_p00_0_C11f01d0.TIF	ROS488_ICAM555_VECad647_placa3_Plate_D_p00_0_C11f01d1.TIF	ROS488_ICAM555_VECad647_placa3_Plate_D_p00_0_C11f01d3.TIF	0	0	0	0	0	110	1	1536	1536	1536	1536	1536	110	b'eLvpkKv5sxntrQ/W+CKnt25omGZgONpbH8QlGs2iaLS3TuUoGu2uD4FIGu2uD/IIMqRSBIFaFHYAtB6aJw=='	0.03516627475619316	0.07574823498725891	0.07147137820720673	0.0069721565	0.00561098	0.021221966	0.42852277	0.7154	0.44816118	0.059814502795537315
-1	-1	-1	-1	-1	287.0	0.0	0.0	1.953125	0.0	0.90625	39.84375	0.796875	0.015625	0.015625	0.015625	1.671875	0.34375	0.921875	0.109375	0.125	ROS488_ICAM555_VECad647_placa3_Plate_D_p00_0_C11f02d0.TIF	ROS488_ICAM555_VECad647_placa3_Plate_D_p00_0_C11f02d2.TIF	label.ROS488_ICAM555_VECad647_placa3_Plate_D_p00_0_C11f02d0.TIF	ROS488_ICAM555_VECad647_placa3_Plate_D_p00_0_C11f02d1.TIF	ROS488_ICAM555_VECad647_placa3_Plate_D_p00_0_C11f02d3.TIF	0	0	0	0	0	111	1	1536	1536	1536	1536	1536	111	b'eLvpkKv5sxntrQ/W+CKnt25omGZgNNpbH8QlGs2iaLS3TuUoGu2uD4FIGu2uD/IIMqRSBIFaFHYAxgWaLA=='	0.03516627475619316	0.07574823498725891	0.07063803821802139	0.0078054927	0.00561098	0.015916474	0.42852277	0.7154	0.44816118	0.06206359465916952
-1	-1	-1	-1	-1	288.0	0.0	0.0	1.921875	0.0	0.875	36.34375	0.796875	0.015625	0.015625	0.015625	1.6875	0.34375	0.953125	0.109375	0.125	ROS488_ICAM555_VECad647_placa3_Plate_D_p00_0_C11f03d0.TIF	ROS488_ICAM555_VECad647_placa3_Plate_D_p00_0_C11f03d2.TIF	label.ROS488_ICAM555_VECad647_placa3_Plate_D_p00_0_C11f03d0.TIF	ROS488_ICAM555_VECad647_placa3_Plate_D_p00_0_C11f03d1.TIF	ROS488_ICAM555_VECad647_placa3_Plate_D_p00_0_C11f03d3.TIF	0	0	0	0	0	112	1	1536	1536	1536	1536	1536	112	b'eLvpkKv5sxntrQ/W+CKnt25omGZgPNpbH8QlGs2iaLS3TuUoGu2uD4FIGu2uD/IIMqRSBIFaFHYA1+yaMQ=='	0.034332942217588425	0.07855372130870819	0.06449921429157257	0.0069721565	0.0056109875	0.015916467	0.42852277	0.7154	0.44816118	0.060754274328549705
-1	-1	-1	-1	-1	197.0	0.0	0.0	1.984375	0.0	0.90625	36.875	0.828125	0.015625	0.015625	0.03125	1.3125	0.359375	0.9375	0.109375	0.125	ROS488_ICAM555_VECad647_placa3_Plate_D_p00_0_C11f04d0.TIF	ROS488_ICAM555_VECad647_placa3_Plate_D_p00_0_C11f04d2.TIF	label.ROS488_ICAM555_VECad647_placa3_Plate_D_p00_0_C11f04d0.TIF	ROS488_ICAM555_VECad647_placa3_Plate_D_p00_0_C11f04d1.TIF	ROS488_ICAM555_VECad647_placa3_Plate_D_p00_0_C11f04d3.TIF	0	0	0	0	0	113	1	1536	1536	1536	1536	1536	113	b'eLvpkKv5sxntrQ/W+CKnt25omGZgMtpbH8QlGs2iaLS3TuUoGu2uD4FIGu2uD/IIMqRSBIFaFHYA6dOaNg=='	0.034332942217588425	0.08697019517421722	0.060860395431518555	0.0053054914	0.0056109726	0.009777643	0.42852277	0.7154	0.44816118	0.05173146724700928
-1	-1	-1	-1	-1	322.0	0.0	0.0	1.9375	0.0	0.875	33.953125	0.828125	0.015625	0.015625	0.015625	1.828125	0.34375	0.9375	0.109375	0.125	ROS488_ICAM555_VECad647_placa3_Plate_D_p00_0_C11f05d0.TIF	ROS488_ICAM555_VECad647_placa3_Plate_D_p00_0_C11f05d2.TIF	label.ROS488_ICAM555_VECad647_placa3_Plate_D_p00_0_C11f05d0.TIF	ROS488_ICAM555_VECad647_placa3_Plate_D_p00_0_C11f05d1.TIF	ROS488_ICAM555_VECad647_placa3_Plate_D_p00_0_C11f05d3.TIF	0	0	0	0	0	114	1	1536	1536	1536	1536	1536	114	b'eLvpkKv5sxntrQ/W+CKnt25omGZgOtpbH8QlGs2iaLS3TuUoGu2uD4FIGu2uD/IIMqRSBIFaFHYA+7qaOw=='	0.034332942217588425	0.07574823498725891	0.06533254683017731	0.0069721565	0.00561098	0.015916467	0.42852277	0.7154	0.44816118	0.05836947758992513
-1	-1	-1	-1	-1	353.0	0.0	0.0	1.96875	0.0	0.921875	37.375	0.796875	0.015625	0.015625	0.015625	1.953125	0.359375	0.9375	0.125	0.140625	ROS488_ICAM555_VECad647_placa3_Plate_D_p00_0_C11f06d0.TIF	ROS488_ICAM555_VECad647_placa3_Plate_D_p00_0_C11f06d2.TIF	label.ROS488_ICAM555_VECad647_placa3_Plate_D_p00_0_C11f06d0.TIF	ROS488_ICAM555_VECad647_placa3_Plate_D_p00_0_C11f06d1.TIF	ROS488_ICAM555_VECad647_placa3_Plate_D_p00_0_C11f06d3.TIF	0	0	0	0	0	115	1	1536	1536	1536	1536	1536	115	b'eLvpkKv5sxntrQ/W+CKnt25omGZgNtpbH8QlGs2iaLS3TuUoGu2uD4FIGu2uD/IIMqRSBIFaFHYADbCaQA=='	0.0359996072947979	0.08416470140218735	0.07147137820720673	0.011444312	0.0056109875	0.021221966	0.42852277	0.7154	0.44816118	0.06324080626169841
-1	-1	-1	-1	-1	330.0	0.0	0.0	2.015625	0.0	0.875	39.84375	0.796875	0.015625	0.015625	0.015625	1.859375	0.34375	0.953125	0.109375	0.125	ROS488_ICAM555_VECad647_placa3_Plate_D_p00_0_C11f07d0.TIF	ROS488_ICAM555_VECad647_placa3_Plate_D_p00_0_C11f07d2.TIF	label.ROS488_ICAM555_VECad647_placa3_Plate_D_p00_0_C11f07d0.TIF	ROS488_ICAM555_VECad647_placa3_Plate_D_p00_0_C11f07d1.TIF	ROS488_ICAM555_VECad647_placa3_Plate_D_p00_0_C11f07d3.TIF	0	0	0	0	0	116	1	1536	1536	1536	1536	1536	116	b'eLvpkKv5sxntrQ/W+CKnt25omGZgPtpbH8QlGs2iaLS3TuUoGu2uD4FIGu2uD/IIMqRSBIFaFHYAH5eaRQ=='	0.03516627475619316	0.07855372130870819	0.06616587936878204	0.008944314	0.0056109875	0.019555286	0.42852277	0.7154	0.44816118	0.06298983593781789
-1	-1	-1	-1	-1	317.0	0.0	0.0	1.96875	0.0	0.890625	37.390625	0.796875	0.015625	0.015625	0.03125	1.828125	0.34375	0.9375	0.109375	0.125	ROS488_ICAM555_VECad647_placa3_Plate_D_p00_0_C11f08d0.TIF	ROS488_ICAM555_VECad647_placa3_Plate_D_p00_0_C11f08d2.TIF	label.ROS488_ICAM555_VECad647_placa3_Plate_D_p00_0_C11f08d0.TIF	ROS488_ICAM555_VECad647_placa3_Plate_D_p00_0_C11f08d1.TIF	ROS488_ICAM555_VECad647_placa3_Plate_D_p00_0_C11f08d3.TIF	0	0	0	0	0	117	1	1536	1536	1536	1536	1536	117	b'eLvpkKv5sxntrQ/W+CKnt25omGZgMdpbH8QlGs2iaLS3TuUoGu2uD4FIGu2uD/IIMqRSBIFaFHYAMX6aSg=='	0.03516627475619316	0.07855372130870819	0.060860395431518555	0.0097776465	0.0056109875	0.015916474	0.42852277	0.7154	0.44816118	0.06321076552073161
-1	-1	-1	-1	-1	324.0	0.0	0.0	1.9375	0.0	0.875	40.0	0.78125	0.015625	0.015625	0.015625	1.96875	0.34375	0.9375	0.109375	0.125	ROS488_ICAM555_VECad647_placa3_Plate_D_p00_0_C11f09d0.TIF	ROS488_ICAM555_VECad647_placa3_Plate_D_p00_0_C11f09d2.TIF	label.ROS488_ICAM555_VECad647_placa3_Plate_D_p00_0_C11f09d0.TIF	ROS488_ICAM555_VECad647_placa3_Plate_D_p00_0_C11f09d1.TIF	ROS488_ICAM555_VECad647_placa3_Plate_D_p00_0_C11f09d3.TIF	0	0	0	0	0	118	1	1536	1536	1536	1536	1536	118	b'eLvpkKv5sxntrQ/W+CKnt25omGZgOdpbH8QlGs2iaLS3TuUoGu2uD4FIGu2uD/IIMqRSBIFaFHYAQ2WaTw=='	0.0359996072947979	0.08135921508073807	0.06616587936878204	0.011444312	0.008416466	0.019555286	0.42852277	0.7154	0.44816118	0.0648876428604126
-1	-1	-1	-1	-1	304.0	0.0	0.0	1.984375	0.0	0.90625	39.1875	0.78125	0.015625	0.015625	0.015625	1.6875	0.34375	0.953125	0.109375	0.125	ROS488_ICAM555_VECad647_placa3_Plate_D_p00_0_C11f10d0.TIF	ROS488_ICAM555_VECad647_placa3_Plate_D_p00_0_C11f10d2.TIF	label.ROS488_ICAM555_VECad647_placa3_Plate_D_p00_0_C11f10d0.TIF	ROS488_ICAM555_VECad647_placa3_Plate_D_p00_0_C11f10d1.TIF	ROS488_ICAM555_VECad647_placa3_Plate_D_p00_0_C11f10d3.TIF	0	0	0	0	0	119	1	1536	1536	1536	1536	1536	119	b'eLvpkKv5sxntrQ/W+CKnt25omGY42lsfzCUazaJotLdO5Sga7a4PgUga7a4P8ggypFIEgVoUdgC0I5on'	0.03516627475619316	0.07855372130870819	0.07511019706726074	0.0069721565	0.0056109875	0.01758314	0.42852277	0.7154	0.44816118	0.05984733998775482
-1	-1	-1	-1	-1	293.0	0.0	0.0	1.953125	0.0	0.875	37.640625	0.796875	0.015625	0.015625	0.015625	1.671875	0.34375	0.9375	0.125	0.125	ROS488_ICAM555_VECad647_placa3_Plate_D_p00_0_C11f11d0.TIF	ROS488_ICAM555_VECad647_placa3_Plate_D_p00_0_C11f11d2.TIF	label.ROS488_ICAM555_VECad647_placa3_Plate_D_p00_0_C11f11d0.TIF	ROS488_ICAM555_VECad647_placa3_Plate_D_p00_0_C11f11d1.TIF	ROS488_ICAM555_VECad647_placa3_Plate_D_p00_0_C11f11d3.TIF	0	0	0	0	0	120	1	1536	1536	1536	1536	1536	120	b'eLvpkKv5sxntrQ/W+CKnt25omGZoONpbH8QlGs2iaLS3TuUoGu2uD4FIGu2uD/IIMqRSBIFaFHYAxgqaLA=='	0.04047176241874695	0.08416470140218735	0.08738784492015839	0.00697216	0.008416466	0.021221958	0.42852277	0.7154	0.44816118	0.0658026784658432
-1	-1	-1	-1	-1	300.0	0.0	0.0	1.984375	0.0	0.890625	36.984375	0.78125	0.015625	0.015625	0.015625	2.015625	0.34375	0.953125	0.125	0.125	ROS488_ICAM555_VECad647_placa3_Plate_D_p00_0_D02f00d0.TIF	ROS488_ICAM555_VECad647_placa3_Plate_D_p00_0_D02f00d2.TIF	label.ROS488_ICAM555_VECad647_placa3_Plate_D_p00_0_D02f00d0.TIF	ROS488_ICAM555_VECad647_placa3_Plate_D_p00_0_D02f00d1.TIF	ROS488_ICAM555_VECad647_placa3_Plate_D_p00_0_D02f00d3.TIF	0	0	0	0	0	121	1	1536	1536	1536	1536	1536	121	b'eLvpkKv5sxntrQ/W+CKjt06zRs9ob53KDaXR3vqgj6LR7voQiKTR7vogjyBDKkUQqEVhBwC0Mpon'	0.03516627475619316	0.07574823498725891	0.06616587936878204	0.012277648	0.00561098	0.022888623	0.42852277	0.7154	0.44816118	0.060579205552736916
-1	-1	-1	-1	-1	314.0	0.0	0.0	1.9375	0.0	0.859375	42.0	0.78125	0.015625	0.015625	0.015625	2.078125	0.359375	0.921875	0.109375	0.125	ROS488_ICAM555_VECad647_placa3_Plate_D_p00_0_D02f01d0.TIF	ROS488_ICAM555_VECad647_placa3_Plate_D_p00_0_D02f01d2.TIF	label.ROS488_ICAM555_VECad647_placa3_Plate_D_p00_0_D02f01d0.TIF	ROS488_ICAM555_VECad647_placa3_Plate_D_p00_0_D02f01d1.TIF	ROS488_ICAM555_VECad647_placa3_Plate_D_p00_0_D02f01d3.TIF	0	0	0	0	0	122	1	1536	1536	1536	1536	1536	122	b'eLvpkKv5sxntrQ/W+CKjtw6uhQ1He+uDuESjWRSN9tapHEWj3fUhEEmj3fVBHkGGVIogUIvCDgDGGZos'	0.03516627475619316	0.07574823498725891	0.07147137820720673	0.012277648	0.00561098	0.026527457	0.42852277	0.7154	0.44816118	0.06362677613894145
-1	-1	-1	-1	-1	287.0	0.0	0.0	1.9375	0.0	0.921875	39.234375	0.78125	0.015625	0.015625	0.015625	2.140625	0.34375	0.9375	0.109375	0.140625	ROS488_ICAM555_VECad647_placa3_Plate_D_p00_0_D02f02d0.TIF	ROS488_ICAM555_VECad647_placa3_Plate_D_p00_0_D02f02d2.TIF	label.ROS488_ICAM555_VECad647_placa3_Plate_D_p00_0_D02f02d0.TIF	ROS488_ICAM555_VECad647_placa3_Plate_D_p00_0_D02f02d1.TIF	ROS488_ICAM555_VECad647_placa3_Plate_D_p00_0_D02f02d3.TIF	0	0	0	0	0	123	1	1536	1536	1536	1536	1536	123	b'eLvpkKv5sxntrQ/W+CKjtw6uhY1Ge+uDuESjWRSN9tapHEWj3fUhEEmj3fVBHkGGVIogUIvCDgDYAJox'	0.0359996072947979	0.07855372130870819	0.06980470567941666	0.01591647	0.0056109875	0.03183294	0.42852277	0.7154	0.44816118	0.06806533535321553
-1	-1	-1	-1	-1	308.0	0.0	0.0	1.953125	0.0	0.875	42.296875	0.796875	0.015625	0.015625	0.015625	2.078125	0.34375	0.9375	0.109375	0.125	ROS488_ICAM555_VECad647_placa3_Plate_D_p00_0_D02f03d0.TIF	ROS488_ICAM555_VECad647_placa3_Plate_D_p00_0_D02f03d2.TIF	label.ROS488_ICAM555_VECad647_placa3_Plate_D_p00_0_D02f03d0.TIF	ROS488_ICAM555_VECad647_placa3_Plate_D_p00_0_D02f03d1.TIF	ROS488_ICAM555_VECad647_placa3_Plate_D_p00_0_D02f03d3.TIF	0	0	0	0	0	124	1	1536	1536	1536	1536	1536	124	b'eLvpkKv5sxntrQ/W+CKjtw6uhY1He+uDuESjWRSN9tapHEWj3fUhEEmj3fVBHkGGVIogUIvCDgDp55o2'	0.03516627475619316	0.07855372130870819	0.060860395431518555	0.015083138	0.0056109875	0.02569411	0.42852277	0.7154	0.44816118	0.06492079297701518
-1	-1	-1	-1	-1	357.0	0.0	0.0	1.96875	0.0	0.890625	42.390625	0.796875	0.015625	0.015625	0.015625	2.328125	0.34375	0.953125	0.109375	0.140625	ROS488_ICAM555_VECad647_placa3_Plate_D_p00_0_D02f04d0.TIF	ROS488_ICAM555_VECad647_placa3_Plate_D_p00_0_D02f04d2.TIF	label.ROS488_ICAM555_VECad647_placa3_Plate_D_p00_0_D02f04d0.TIF	ROS488_ICAM555_VECad647_placa3_Plate_D_p00_0_D02f04d1.TIF	ROS488_ICAM555_VECad647_placa3_Plate_D_p00_0_D02f04d3.TIF	0	0	0	0	0	125	1	1536	1536	1536	1536	1536	125	b'eLvpkKv5sxntrQ/W+CKjtw6uhU1Ge+uDuESjWRSN9tapHEWj3fUhEEmj3fVBHkGGVIogUIvCDgD7zpo7'	0.04047176241874695	0.0897756889462471	0.06616587936878204	0.016749803	0.00561098	0.03183294	0.42852277	0.7154	0.44816118	0.06630859772364299
-1	-1	-1	-1	-1	359.0	0.0	0.0	1.9375	0.0	0.875	44.71875	0.78125	0.015625	0.015625	0.015625	2.28125	0.34375	0.9375	0.109375	0.125	ROS488_ICAM555_VECad647_placa3_Plate_D_p00_0_D02f05d0.TIF	ROS488_ICAM555_VECad647_placa3_Plate_D_p00_0_D02f05d2.TIF	label.ROS488_ICAM555_VECad647_placa3_Plate_D_p00_0_D02f05d0.TIF	ROS488_ICAM555_VECad647_placa3_Plate_D_p00_0_D02f05d1.TIF	ROS488_ICAM555_VECad647_placa3_Plate_D_p00_0_D02f05d3.TIF	0	0	0	0	0	126	1	1536	1536	1536	1536	1536	126	b'eLvpkKv5sxntrQ/W+CKjtw6uhU1He+uDuESjWRSN9tapHEWj3fUhEEmj3fVBHkGGVIogUIvCDgANxJpA'	0.0359996072947979	0.08135921508073807	0.06980470567941666	0.0167498	0.0056109875	0.03183294	0.42852277	0.7154	0.44816118	0.06269135574499766
-1	-1	-1	-1	-1	305.0	0.0	0.0	1.984375	0.0	0.921875	43.84375	0.78125	0.015625	0.015625	0.015625	2.015625	0.34375	0.921875	0.125	0.125	ROS488_ICAM555_VECad647_placa3_Plate_D_p00_0_D02f06d0.TIF	ROS488_ICAM555_VECad647_placa3_Plate_D_p00_0_D02f06d2.TIF	label.ROS488_ICAM555_VECad647_placa3_Plate_D_p00_0_D02f06d0.TIF	ROS488_ICAM555_VECad647_placa3_Plate_D_p00_0_D02f06d1.TIF	ROS488_ICAM555_VECad647_placa3_Plate_D_p00_0_D02f06d3.TIF	0	0	0	0	0	127	1	1536	1536	1536	1536	1536	127	b'eLvpkKv5sxntrQ/W+CKjtw6uhc1Ge+uDuESjWRSN9tapHEWj3fUhEEmj3fVBHkGGVIogUIvCDgAfq5pF'	0.03963842988014221	0.08697019517421722	0.06533254683017731	0.011444315	0.0056109875	0.02122195	0.42852277	0.7154	0.44816118	0.06467647353808086
-1	-1	-1	-1	-1	323.0	0.0	0.0	1.921875	0.0	0.890625	39.5625	0.796875	0.015625	0.015625	0.015625	2.21875	0.34375	0.96875	0.109375	0.125	ROS488_ICAM555_VECad647_placa3_Plate_D_p00_0_D02f07d0.TIF	ROS488_ICAM555_VECad647_placa3_Plate_D_p00_0_D02f07d2.TIF	label.ROS488_ICAM555_VECad647_placa3_Plate_D_p00_0_D02f07d0.TIF	ROS488_ICAM555_VECad647_placa3_Plate_D_p00_0_D02f07d1.TIF	ROS488_ICAM555_VECad647_placa3_Plate_D_p00_0_D02f07d3.TIF	0	0	0	0	0	128	1	1536	1536	1536	1536	1536	128	b'eLvpkKv5sxntrQ/W+CKjtw6uhc1He+uDuESjWRSN9tapHEWj3fUhEEmj3fVBHkGGVIogUIvCDgAxkppK'	0.0359996072947979	0.07855372130870819	0.06533254683017731	0.0167498	0.0056109875	0.027360782	0.42852277	0.7154	0.44816118	0.06750580171744029
-1	-1	-1	-1	-1	324.0	0.0	0.0	1.96875	0.0	0.90625	44.578125	0.78125	0.015625	0.015625	0.015625	2.125	0.34375	0.9375	0.109375	0.125	ROS488_ICAM555_VECad647_placa3_Plate_D_p00_0_D02f08d0.TIF	ROS488_ICAM555_VECad647_placa3_Plate_D_p00_0_D02f08d2.TIF	label.ROS488_ICAM555_VECad647_placa3_Plate_D_p00_0_D02f08d0.TIF	ROS488_ICAM555_VECad647_placa3_Plate_D_p00_0_D02f08d1.TIF	ROS488_ICAM555_VECad647_placa3_Plate_D_p00_0_D02f08d3.TIF	0	0	0	0	0	129	1	1536	1536	1536	1536	1536	129	b'eLvpkKv5sxntrQ/W+CKjtw6uhS1Ge+uDuESjWRSN9tapHEWj3fUhEEmj3fVBHkGGVIogUIvCDgBDeZpP'	0.0359996072947979	0.07574823498725891	0.06980470567941666	0.01591647	0.00561098	0.02652745	0.42852277	0.7154	0.44816118	0.06755812466144562
-1	-1	-1	-1	-1	352.0	0.0	0.0	1.9375	0.0	0.890625	48.6875	0.78125	0.015625	0.015625	0.015625	2.4375	0.34375	0.953125	0.109375	0.140625	ROS488_ICAM555_VECad647_placa3_Plate_D_p00_0_D02f09d0.TIF	ROS488_ICAM555_VECad647_placa3_Plate_D_p00_0_D02f09d2.TIF	label.ROS488_ICAM555_VECad647_placa3_Plate_D_p00_0_D02f09d0.TIF	ROS488_ICAM555_VECad647_placa3_Plate_D_p00_0_D02f09d1.TIF	ROS488_ICAM555_VECad647_placa3_Plate_D_p00_0_D02f09d3.TIF	0	0	0	0	0	130	1	1536	1536	1536	1536	1536	130	b'eLvpkKv5sxntrQ/W+CKjtw6uhS1He+uDuESjWRSN9tapHEWj3fUhEEmj3fVBHkGGVIogUIvCDgBVYJpU'	0.045777253806591034	0.08416470140218735	0.07594352960586548	0.023721963	0.008416466	0.042443916	0.42852277	0.7154	0.44816118	0.0765464057524999
-1	-1	-1	-1	-1	310.0	0.0	0.0	1.96875	0.0	0.875	50.828125	0.796875	0.015625	0.015625	0.015625	2.078125	0.34375	0.9375	0.109375	0.140625	ROS488_ICAM555_VECad647_placa3_Plate_D_p00_0_D02f10d0.TIF	ROS488_ICAM555_VECad647_placa3_Plate_D_p00_0_D02f10d2.TIF	label.ROS488_ICAM555_VECad647_placa3_Plate_D_p00_0_D02f10d0.TIF	ROS488_ICAM555_VECad647_placa3_Plate_D_p00_0_D02f10d1.TIF	ROS488_ICAM555_VECad647_placa3_Plate_D_p00_0_D02f10d3.TIF	0	0	0	0	0	131	1	1536	1536	1536	1536	1536	131	b'eLvpkKv5sxntrQ/W+CKjtw6qhQ1He+uDuUSjWRSN9tapHEWj3fUhEEmj3fVBHkGGVIogUIvCDgDGHpos'	0.0359996072947979	0.07574823498725891	0.07063803821802139	0.012277648	0.00561098	0.025694117	0.42852277	0.7154	0.44816118	0.06249110400676727
-1	-1	-1	-1	-1	254.0	0.0	0.0	1.953125	0.0	0.875	44.65625	0.796875	0.015625	0.0	0.015625	1.953125	0.34375	0.9375	0.125	0.125	ROS488_ICAM555_VECad647_placa3_Plate_D_p00_0_D02f11d0.TIF	ROS488_ICAM555_VECad647_placa3_Plate_D_p00_0_D02f11d2.TIF	label.ROS488_ICAM555_VECad647_placa3_Plate_D_p00_0_D02f11d0.TIF	ROS488_ICAM555_VECad647_placa3_Plate_D_p00_0_D02f11d1.TIF	ROS488_ICAM555_VECad647_placa3_Plate_D_p00_0_D02f11d3.TIF	0	0	0	0	0	132	1	1536	1536	1536	1536	1536	132	b'eLvpkKv5sxntrQ/W+CKjtw6qhQ0NR3vrg7hEo1kUjfbWqRxFo931IRBJo931QR5BhlSKIFCLwg4A2AWaMQ=='	0.04047176241874695	0.08416470140218735	0.07594352960586548	0.015083138	0.008416466	0.027360782	0.42852277	0.7154	0.44816118	0.06807984411716461
-1	-1	-1	-1	-1	132.0	0.0	0.0	1.9375	0.0	0.875	36.4375	0.78125	0.015625	0.015625	0.015625	1.34375	0.34375	0.921875	0.125	0.109375	ROS488_ICAM555_VECad647_placa3_Plate_D_p00_0_D03f00d0.TIF	ROS488_ICAM555_VECad647_placa3_Plate_D_p00_0_D03f00d2.TIF	label.ROS488_ICAM555_VECad647_placa3_Plate_D_p00_0_D03f00d0.TIF	ROS488_ICAM555_VECad647_placa3_Plate_D_p00_0_D03f00d1.TIF	ROS488_ICAM555_VECad647_placa3_Plate_D_p00_0_D03f00d3.TIF	0	0	0	0	0	133	1	1536	1536	1536	1536	1536	133	b'eLvpkKv5sxntrQ/W+CKjt+5iYDzaWx/cJRrNomi0t07lKBrtrg+BSBrtrg/yCDKkUgSBWhR2AMYomiw='	0.04047176241874695	0.0645262748003006	0.060860395431518555	0.006138824	0.00561098	0.011444308	0.42852277	0.7154	0.44816118	0.06444323062896729
-1	-1	-1	-1	-1	162.0	0.0	0.0	1.984375	0.0	0.90625	30.359375	0.796875	0.015625	0.015625	0.015625	1.4375	0.328125	0.9375	0.109375	0.125	ROS488_ICAM555_VECad647_placa3_Plate_D_p00_0_D03f01d0.TIF	ROS488_ICAM555_VECad647_placa3_Plate_D_p00_0_D03f01d2.TIF	label.ROS488_ICAM555_VECad647_placa3_Plate_D_p00_0_D03f01d0.TIF	ROS488_ICAM555_VECad647_placa3_Plate_D_p00_0_D03f01d1.TIF	ROS488_ICAM555_VECad647_placa3_Plate_D_p00_0_D03f01d3.TIF	0	0	0	0	0	134	1	1536	1536	1536	1536	1536	134	b'eLvpkKv5sxntrQ/W+CKjt+5iYJxmYDjaWx/EJRrNomi0t07lKBrtrg+BSBrtrg/yCDKkUgSBWhR2ANgPmjE='	0.04661059007048607	0.06733176112174988	0.06533254683017731	0.0078054927	0.00561098	0.015916467	0.42852277	0.7154	0.44816118	0.07220235466957092
-1	-1	-1	-1	-1	150.0	0.0	0.0	1.984375	0.0	0.90625	34.328125	0.796875	0.015625	0.015625	0.015625	1.5	0.34375	0.9375	0.109375	0.140625	ROS488_ICAM555_VECad647_placa3_Plate_D_p00_0_D03f02d0.TIF	ROS488_ICAM555_VECad647_placa3_Plate_D_p00_0_D03f02d2.TIF	label.ROS488_ICAM555_VECad647_placa3_Plate_D_p00_0_D03f02d0.TIF	ROS488_ICAM555_VECad647_placa3_Plate_D_p00_0_D03f02d1.TIF	ROS488_ICAM555_VECad647_placa3_Plate_D_p00_0_D03f02d3.TIF	0	0	0	0	0	135	1	1536	1536	1536	1536	1536	135	b'eLvpkKv5sxntrQ/W+CKjt+5iYJxmYDTaWx/EJRrNomi0t07lKBrtrg+BSBrtrg/yCDKkUgSBWhR2AOn2mjY='	0.05274941399693489	0.07013725489377975	0.060860395431518555	0.011444315	0.00561098	0.010610983	0.42852277	0.7154	0.44816118	0.08336654305458069
-1	-1	-1	-1	-1	131.0	0.0	0.0	1.953125	0.0	0.875	28.3125	0.78125	0.015625	0.015625	0.015625	1.34375	0.34375	0.9375	0.109375	0.125	ROS488_ICAM555_VECad647_placa3_Plate_D_p00_0_D03f03d0.TIF	ROS488_ICAM555_VECad647_placa3_Plate_D_p00_0_D03f03d2.TIF	label.ROS488_ICAM555_VECad647_placa3_Plate_D_p00_0_D03f03d0.TIF	ROS488_ICAM555_VECad647_placa3_Plate_D_p00_0_D03f03d1.TIF	ROS488_ICAM555_VECad647_placa3_Plate_D_p00_0_D03f03d3.TIF	0	0	0	0	0	136	1	1536	1536	1536	1536	1536	136	b'eLvpkKv5sxntrQ/W+CKjt+5iYJxmYDzaWx/EJRrNomi0t07lKBrtrg+BSBrtrg/yCDKkUgSBWhR2APvdmjs='	0.04047176241874695	0.07013725489377975	0.06002706289291382	0.006138824	0.00561098	0.009777643	0.42852277	0.7154	0.44816118	0.06515801946322124
-1	-1	-1	-1	-1	132.0	0.0	0.0	2.0	0.0	0.890625	31.203125	0.796875	0.015625	0.015625	0.0	1.234375	0.34375	0.9375	0.109375	0.109375	ROS488_ICAM555_VECad647_placa3_Plate_D_p00_0_D03f04d0.TIF	ROS488_ICAM555_VECad647_placa3_Plate_D_p00_0_D03f04d2.TIF	label.ROS488_ICAM555_VECad647_placa3_Plate_D_p00_0_D03f04d0.TIF	ROS488_ICAM555_VECad647_placa3_Plate_D_p00_0_D03f04d1.TIF	ROS488_ICAM555_VECad647_placa3_Plate_D_p00_0_D03f04d3.TIF	0	0	0	0	0	137	1	1536	1536	1536	1536	1536	137	b'eLvpkKv5sxntrQ/W+CKjt+5iYJxmYDLaWx/EJRrNomi0t07lKBrtrg+BSBrtrg/yCDKkUgSBWhR2AA3TmkA='	0.045777253806591034	0.08135921508073807	0.06002706289291382	0.00697216	0.0056109875	0.008944318	0.42852277	0.7154	0.44816118	0.06927290558815002
-1	-1	-1	-1	-1	121.0	0.0	0.0	1.953125	0.0	0.890625	29.3125	0.8125	0.015625	0.015625	0.03125	1.140625	0.34375	0.953125	0.109375	0.125	ROS488_ICAM555_VECad647_placa3_Plate_D_p00_0_D03f05d0.TIF	ROS488_ICAM555_VECad647_placa3_Plate_D_p00_0_D03f05d2.TIF	label.ROS488_ICAM555_VECad647_placa3_Plate_D_p00_0_D03f05d0.TIF	ROS488_ICAM555_VECad647_placa3_Plate_D_p00_0_D03f05d1.TIF	ROS488_ICAM555_VECad647_placa3_Plate_D_p00_0_D03f05d3.TIF	0	0	0	0	0	138	1	1536	1536	1536	1536	1536	138	b'eLvpkKv5sxntrQ/W+CKjt+5iYJxmYDraWx/EJRrNomi0t07lKBrtrg+BSBrtrg/yCDKkUgSBWhR2AB+6mkU='	0.0359996072947979	0.07013725489377975	0.05472157150506973	0.0053054914	0.00561098	0.0061388165	0.42852277	0.7154	0.44816118	0.05582243204116821
-1	-1	-1	-1	-1	114.0	0.0	0.0	1.9375	0.0	0.90625	26.78125	0.78125	0.015625	0.0	0.015625	1.09375	0.34375	0.9375	0.109375	0.125	ROS488_ICAM555_VECad647_placa3_Plate_D_p00_0_D03f06d0.TIF	ROS488_ICAM555_VECad647_placa3_Plate_D_p00_0_D03f06d2.TIF	label.ROS488_ICAM555_VECad647_placa3_Plate_D_p00_0_D03f06d0.TIF	ROS488_ICAM555_VECad647_placa3_Plate_D_p00_0_D03f06d1.TIF	ROS488_ICAM555_VECad647_placa3_Plate_D_p00_0_D03f06d3.TIF	0	0	0	0	0	139	1	1536	1536	1536	1536	1536	139	b'eLvpkKv5sxntrQ/W+CKjt+5iYJxmYDbaWx/EJRrNomi0t07lKBrtrg+BSBrtrg/yCDKkUgSBWhR2ADGhmko='	0.03963842988014221	0.07855372130870819	0.07677686214447021	0.0053054914	0.00561098	0.01758314	0.42852277	0.7154	0.44816118	0.05607143044471741
-1	-1	-1	-1	-1	163.0	0.0	0.0	1.984375	0.0	0.875	29.09375	0.8125	0.015625	0.015625	0.015625	1.34375	0.359375	0.9375	0.109375	0.125	ROS488_ICAM555_VECad647_placa3_Plate_D_p00_0_D03f07d0.TIF	ROS488_ICAM555_VECad647_placa3_Plate_D_p00_0_D03f07d2.TIF	label.ROS488_ICAM555_VECad647_placa3_Plate_D_p00_0_D03f07d0.TIF	ROS488_ICAM555_VECad647_placa3_Plate_D_p00_0_D03f07d1.TIF	ROS488_ICAM555_VECad647_placa3_Plate_D_p00_0_D03f07d3.TIF	0	0	0	0	0	140	1	1536	1536	1536	1536	1536	140	b'eLvpkKv5sxntrQ/W+CKjt+5iYJxmYD7aWx/EJRrNomi0t07lKBrtrg+BSBrtrg/yCDKkUgSBWhR2AEOImk8='	0.0359996072947979	0.07294274121522903	0.06533254683017731	0.006138824	0.00561098	0.011444315	0.42852277	0.7154	0.44816118	0.06364932656288147
-1	-1	-1	-1	-1	178.0	0.0	0.0	1.9375	0.0	0.890625	31.25	0.8125	0.015625	0.015625	0.015625	1.53125	0.34375	0.9375	0.109375	0.125	ROS488_ICAM555_VECad647_placa3_Plate_D_p00_0_D03f08d0.TIF	ROS488_ICAM555_VECad647_placa3_Plate_D_p00_0_D03f08d2.TIF	label.ROS488_ICAM555_VECad647_placa3_Plate_D_p00_0_D03f08d0.TIF	ROS488_ICAM555_VECad647_placa3_Plate_D_p00_0_D03f08d1.TIF	ROS488_ICAM555_VECad647_placa3_Plate_D_p00_0_D03f08d3.TIF	0	0	0	0	0	141	1	1536	1536	1536	1536	1536	141	b'eLvpkKv5sxntrQ/W+CKjt+5iYJxmYDHaWx/EJRrNomi0t07lKBrtrg+BSBrtrg/yCDKkUgSBWhR2AFVvmlQ='	0.04047176241874695	0.07294274121522903	0.05919373035430908	0.00697216	0.00561098	0.00977765	0.42852277	0.7154	0.44816118	0.06969892978668213
-1	-1	-1	-1	-1	192.0	0.0	0.0	1.953125	0.0	0.875	35.140625	0.796875	0.015625	0.015625	0.015625	1.703125	0.359375	0.9375	0.109375	0.125	ROS488_ICAM555_VECad647_placa3_Plate_D_p00_0_D03f09d0.TIF	ROS488_ICAM555_VECad647_placa3_Plate_D_p00_0_D03f09d2.TIF	label.ROS488_ICAM555_VECad647_placa3_Plate_D_p00_0_D03f09d0.TIF	ROS488_ICAM555_VECad647_placa3_Plate_D_p00_0_D03f09d1.TIF	ROS488_ICAM555_VECad647_placa3_Plate_D_p00_0_D03f09d3.TIF	0	0	0	0	0	142	1	1536	1536	1536	1536	1536	142	b'eLvpkKv5sxntrQ/W+CKjt+5iYJxmYDnaWx/EJRrNomi0t07lKBrtrg+BSBrtrg/yCDKkUgSBWhR2AGdWmlk='	0.04661059007048607	0.08135921508073807	0.060860395431518555	0.0078054927	0.008416474	0.011444315	0.42852277	0.7154	0.44816118	0.07774017254511516
-1	-1	-1	-1	-1	149.0	0.0	0.0	1.96875	0.0	0.890625	35.578125	0.796875	0.015625	0.015625	0.015625	1.421875	0.34375	0.9375	0.109375	0.125	ROS488_ICAM555_VECad647_placa3_Plate_D_p00_0_D03f10d0.TIF	ROS488_ICAM555_VECad647_placa3_Plate_D_p00_0_D03f10d2.TIF	label.ROS488_ICAM555_VECad647_placa3_Plate_D_p00_0_D03f10d0.TIF	ROS488_ICAM555_VECad647_placa3_Plate_D_p00_0_D03f10d1.TIF	ROS488_ICAM555_VECad647_placa3_Plate_D_p00_0_D03f10d3.TIF	0	0	0	0	0	143	1	1536	1536	1536	1536	1536	143	b'eLvpkKv5sxntrQ/W+CKjt+5iYJxmONpbH8wlGs2iaLS3TuUoGu2uD4FIGu2uD/IIMqRSBIFaFHYA2BSaMQ=='	0.05274941399693489	0.07294274121522903	0.06533254683017731	0.011444315	0.00561098	0.015083134	0.42852277	0.7154	0.44816118	0.07979533572991689
-1	-1	-1	-1	-1	140.0	0.0	0.0	2.0	0.0	0.875	31.921875	0.796875	0.015625	0.015625	0.015625	1.421875	0.34375	0.953125	0.109375	0.125	ROS488_ICAM555_VECad647_placa3_Plate_D_p00_0_D03f11d0.TIF	ROS488_ICAM555_VECad647_placa3_Plate_D_p00_0_D03f11d2.TIF	label.ROS488_ICAM555_VECad647_placa3_Plate_D_p00_0_D03f11d0.TIF	ROS488_ICAM555_VECad647_placa3_Plate_D_p00_0_D03f11d1.TIF	ROS488_ICAM555_VECad647_placa3_Plate_D_p00_0_D03f11d3.TIF	0	0	0	0	0	144	1	1536	1536	1536	1536	1536	144	b'eLvpkKv5sxntrQ/W+CKjt+5iYJxmaDjaWx/EJRrNomi0t07lKBrtrg+BSBrtrg/yCDKkUgSBWhR2AOn7mjY='	0.07397137582302094	0.07855372130870819	0.07594352960586548	0.015083134	0.008416474	0.016749807	0.42852277	0.7154	0.44816118	0.10266412297884624
-1	-1	-1	-1	-1	435.0	0.0	0.0	2.0	0.0	0.890625	43.9375	0.78125	0.015625	0.015625	0.015625	2.375	0.359375	0.9375	0.109375	0.125	ROS488_ICAM555_VECad647_placa3_Plate_D_p00_0_D04f00d0.TIF	ROS488_ICAM555_VECad647_placa3_Plate_D_p00_0_D04f00d2.TIF	label.ROS488_ICAM555_VECad647_placa3_Plate_D_p00_0_D04f00d0.TIF	ROS488_ICAM555_VECad647_placa3_Plate_D_p00_0_D04f00d1.TIF	ROS488_ICAM555_VECad647_placa3_Plate_D_p00_0_D04f00d3.TIF	0	0	0	0	0	145	1	1536	1536	1536	1536	1536	145	b'eLvpkKv5sxntrQ/W+CKjt+5iYDLaWx/cJRrNomi0t07lKBrtrg+BSBrtrg/yCDKkUgSBWhR2ANgemjE='	0.03963842988014221	0.07013725489377975	0.07147137820720673	0.021221962	0.00561098	0.031832933	0.42852277	0.7154	0.44816118	0.07147980233033498
-1	-1	-1	-1	-1	415.0	0.0	0.0	1.984375	0.0	0.890625	46.28125	0.765625	0.015625	0.015625	0.015625	2.171875	0.359375	0.9375	0.109375	0.140625	ROS488_ICAM555_VECad647_placa3_Plate_D_p00_0_D04f01d0.TIF	ROS488_ICAM555_VECad647_placa3_Plate_D_p00_0_D04f01d2.TIF	label.ROS488_ICAM555_VECad647_placa3_Plate_D_p00_0_D04f01d0.TIF	ROS488_ICAM555_VECad647_placa3_Plate_D_p00_0_D04f01d1.TIF	ROS488_ICAM555_VECad647_placa3_Plate_D_p00_0_D04f01d3.TIF	0	0	0	0	0	146	1	1536	1536	1536	1536	1536	146	b'eLvpkKv5sxntrQ/W+CKjt+5iYJJmYDjaWx/EJRrNomi0t07lKBrtrg+BSBrtrg/yCDKkUgSBWhR2AOoFmjY='	0.04130509868264198	0.07294274121522903	0.08572117984294891	0.016749803	0.00561098	0.030999608	0.42852277	0.7154	0.44816118	0.07160197695096333
-1	-1	-1	-1	-1	463.0	0.0	0.0	1.96875	0.0	0.90625	42.9375	0.78125	0.015625	0.0	0.0	2.453125	0.34375	0.9375	0.125	0.125	ROS488_ICAM555_VECad647_placa3_Plate_D_p00_0_D04f02d0.TIF	ROS488_ICAM555_VECad647_placa3_Plate_D_p00_0_D04f02d2.TIF	label.ROS488_ICAM555_VECad647_placa3_Plate_D_p00_0_D04f02d0.TIF	ROS488_ICAM555_VECad647_placa3_Plate_D_p00_0_D04f02d1.TIF	ROS488_ICAM555_VECad647_placa3_Plate_D_p00_0_D04f02d3.TIF	0	0	0	0	0	147	1	1536	1536	1536	1536	1536	147	b'eLvpkKv5sxntrQ/W+CKjt+5iYJJmYDTaWx/EJRrNomi0t07lKBrtrg+BSBrtrg/yCDKkUgSBWhR2APvsmjs='	0.04130509868264198	0.07574823498725891	0.06980470567941666	0.022055298	0.008416466	0.03183295	0.42852277	0.7154	0.44816118	0.07773866752783458
-1	-1	-1	-1	-1	430.0	0.0	0.0	1.984375	0.0	0.90625	46.390625	0.78125	0.015625	0.015625	0.015625	2.390625	0.359375	0.921875	0.109375	0.125	ROS488_ICAM555_VECad647_placa3_Plate_D_p00_0_D04f03d0.TIF	ROS488_ICAM555_VECad647_placa3_Plate_D_p00_0_D04f03d2.TIF	label.ROS488_ICAM555_VECad647_placa3_Plate_D_p00_0_D04f03d0.TIF	ROS488_ICAM555_VECad647_placa3_Plate_D_p00_0_D04f03d1.TIF	ROS488_ICAM555_VECad647_placa3_Plate_D_p00_0_D04f03d3.TIF	0	0	0	0	0	148	1	1536	1536	1536	1536	1536	148	b'eLvpkKv5sxntrQ/W+CKjt+5iYJJmYDzaWx/EJRrNomi0t07lKBrtrg+BSBrtrg/yCDKkUgSBWhR2AA3imkA='	0.04047176241874695	0.07574823498725891	0.06449921429157257	0.021221962	0.0056109875	0.028194115	0.42852277	0.7154	0.44816118	0.07592189808686574
-1	-1	-1	-1	-1	427.0	0.0	0.0	2.0	0.0	0.90625	43.09375	0.78125	0.015625	0.015625	0.015625	2.3125	0.359375	0.9375	0.109375	0.125	ROS488_ICAM555_VECad647_placa3_Plate_D_p00_0_D04f04d0.TIF	ROS488_ICAM555_VECad647_placa3_Plate_D_p00_0_D04f04d2.TIF	label.ROS488_ICAM555_VECad647_placa3_Plate_D_p00_0_D04f04d0.TIF	ROS488_ICAM555_VECad647_placa3_Plate_D_p00_0_D04f04d1.TIF	ROS488_ICAM555_VECad647_placa3_Plate_D_p00_0_D04f04d3.TIF	0	0	0	0	0	149	1	1536	1536	1536	1536	1536	149	b'eLvpkKv5sxntrQ/W+CKjt+5iYJJmYDLaWx/EJRrNomi0t07lKBrtrg+BSBrtrg/yCDKkUgSBWhR2AB/JmkU='	0.04047176241874695	0.08416470140218735	0.06533254683017731	0.02038863	0.0056109875	0.030166276	0.42852277	0.7154	0.44816118	0.0723126878341039
-1	-1	-1	-1	-1	435.0	0.0	0.0	1.984375	0.0	0.890625	44.765625	0.78125	0.015625	0.015625	0.015625	2.328125	0.34375	0.953125	0.109375	0.140625	ROS488_ICAM555_VECad647_placa3_Plate_D_p00_0_D04f05d0.TIF	ROS488_ICAM555_VECad647_placa3_Plate_D_p00_0_D04f05d2.TIF	label.ROS488_ICAM555_VECad647_placa3_Plate_D_p00_0_D04f05d0.TIF	ROS488_ICAM555_VECad647_placa3_Plate_D_p00_0_D04f05d1.TIF	ROS488_ICAM555_VECad647_placa3_Plate_D_p00_0_D04f05d3.TIF	0	0	0	0	0	150	1	1536	1536	1536	1536	1536	150	b'eLvpkKv5sxntrQ/W+CKjt+5iYJJmYDraWx/EJRrNomi0t07lKBrtrg+BSBrtrg/yCDKkUgSBWhR2ADGwmko='	0.03963842988014221	0.07574823498725891	0.07063803821802139	0.017583136	0.00561098	0.030999616	0.42852277	0.7154	0.44816118	0.06754652659098308
-1	-1	-1	-1	-1	336.0	0.0	0.0	1.9375	0.0	0.90625	42.515625	0.78125	0.015625	0.0	0.015625	1.796875	0.34375	0.9375	0.109375	0.125	ROS488_ICAM555_VECad647_placa3_Plate_D_p00_0_D04f06d0.TIF	ROS488_ICAM555_VECad647_placa3_Plate_D_p00_0_D04f06d2.TIF	label.ROS488_ICAM555_VECad647_placa3_Plate_D_p00_0_D04f06d0.TIF	ROS488_ICAM555_VECad647_placa3_Plate_D_p00_0_D04f06d1.TIF	ROS488_ICAM555_VECad647_placa3_Plate_D_p00_0_D04f06d3.TIF	0	0	0	0	0	151	1	1536	1536	1536	1536	1536	151	b'eLvpkKv5sxntrQ/W+CKjt+5iYJJmYDbaWx/EJRrNomi0t07lKBrtrg+BSBrtrg/yCDKkUgSBWhR2AEOXmk8='	0.03516627475619316	0.08416470140218735	0.06449921429157257	0.0069721565	0.0056109875	0.015916467	0.42852277	0.7154	0.44816118	0.05736291905244192
-1	-1	-1	-1	-1	423.0	0.0	0.0	1.984375	0.0	0.890625	39.859375	0.78125	0.015625	0.015625	0.015625	2.3125	0.359375	0.9375	0.109375	0.125	ROS488_ICAM555_VECad647_placa3_Plate_D_p00_0_D04f07d0.TIF	ROS488_ICAM555_VECad647_placa3_Plate_D_p00_0_D04f07d2.TIF	label.ROS488_ICAM555_VECad647_placa3_Plate_D_p00_0_D04f07d0.TIF	ROS488_ICAM555_VECad647_placa3_Plate_D_p00_0_D04f07d1.TIF	ROS488_ICAM555_VECad647_placa3_Plate_D_p00_0_D04f07d3.TIF	0	0	0	0	0	152	1	1536	1536	1536	1536	1536	152	b'eLvpkKv5sxntrQ/W+CKjt+5iYJJmYD7aWx/EJRrNomi0t07lKBrtrg+BSBrtrg/yCDKkUgSBWhR2AFV+mlQ='	0.04047176241874695	0.07574823498725891	0.07677686214447021	0.01758314	0.00561098	0.027360782	0.42852277	0.7154	0.44816118	0.07543432712554932
-1	-1	-1	-1	-1	422.0	0.0	0.0	2.0	0.0	0.890625	44.375	0.796875	0.015625	0.015625	0.015625	2.265625	0.359375	0.921875	0.109375	0.140625	ROS488_ICAM555_VECad647_placa3_Plate_D_p00_0_D04f08d0.TIF	ROS488_ICAM555_VECad647_placa3_Plate_D_p00_0_D04f08d2.TIF	label.ROS488_ICAM555_VECad647_placa3_Plate_D_p00_0_D04f08d0.TIF	ROS488_ICAM555_VECad647_placa3_Plate_D_p00_0_D04f08d1.TIF	ROS488_ICAM555_VECad647_placa3_Plate_D_p00_0_D04f08d3.TIF	0	0	0	0	0	153	1	1536	1536	1536	1536	1536	153	b'eLvpkKv5sxntrQ/W+CKjt+5iYJJmYDHaWx/EJRrNomi0t07lKBrtrg+BSBrtrg/yCDKkUgSBWhR2AGdlmlk='	0.0449439212679863	0.07574823498725891	0.07147137820720673	0.029027455	0.008416474	0.030166283	0.42852277	0.7154	0.44816118	0.10638245940208435
-1	-1	-1	-1	-1	441.0	0.0	0.0	2.0	0.0	0.890625	47.453125	0.796875	0.015625	0.015625	0.015625	2.4375	0.359375	0.9375	0.109375	0.125	ROS488_ICAM555_VECad647_placa3_Plate_D_p00_0_D04f09d0.TIF	ROS488_ICAM555_VECad647_placa3_Plate_D_p00_0_D04f09d2.TIF	label.ROS488_ICAM555_VECad647_placa3_Plate_D_p00_0_D04f09d0.TIF	ROS488_ICAM555_VECad647_placa3_Plate_D_p00_0_D04f09d1.TIF	ROS488_ICAM555_VECad647_placa3_Plate_D_p00_0_D04f09d3.TIF	0	0	0	0	0	154	1	1536	1536	1536	1536	1536	154	b'eLvpkKv5sxntrQ/W+CKjt+5iYJJmYDnaWx/EJRrNomi0t07lKBrtrg+BSBrtrg/yCDKkUgSBWhR2AHlMml4='	0.045777253806591034	0.08135921508073807	0.06980470567941666	0.03183295	0.008416474	0.042443924	0.42852277	0.7154	0.44816118	0.0996810793876648
-1	-1	-1	-1	-1	434.0	0.0	0.0	1.96875	0.0	0.90625	52.34375	0.796875	0.015625	0.015625	0.015625	2.390625	0.359375	0.921875	0.109375	0.109375	ROS488_ICAM555_VECad647_placa3_Plate_D_p00_0_D04f10d0.TIF	ROS488_ICAM555_VECad647_placa3_Plate_D_p00_0_D04f10d2.TIF	label.ROS488_ICAM555_VECad647_placa3_Plate_D_p00_0_D04f10d0.TIF	ROS488_ICAM555_VECad647_placa3_Plate_D_p00_0_D04f10d1.TIF	ROS488_ICAM555_VECad647_placa3_Plate_D_p00_0_D04f10d3.TIF	0	0	0	0	0	155	1	1536	1536	1536	1536	1536	155	b'eLvpkKv5sxntrQ/W+CKjt+5iYJJmONpbH8wlGs2iaLS3TuUoGu2uD4FIGu2uD/IIMqRSBIFaFHYA6gqaNg=='	0.04130509868264198	0.07574823498725891	0.07594352960586548	0.021221966	0.008416466	0.0363051	0.42852277	0.7154	0.44816118	0.07131769259770711
-1	-1	-1	-1	-1	440.0	0.0	0.0	1.96875	0.0	0.90625	51.015625	0.78125	0.015625	0.015625	0.015625	2.34375	0.359375	0.9375	0.109375	0.125	ROS488_ICAM555_VECad647_placa3_Plate_D_p00_0_D04f11d0.TIF	ROS488_ICAM555_VECad647_placa3_Plate_D_p00_0_D04f11d2.TIF	label.ROS488_ICAM555_VECad647_placa3_Plate_D_p00_0_D04f11d0.TIF	ROS488_ICAM555_VECad647_placa3_Plate_D_p00_0_D04f11d1.TIF	ROS488_ICAM555_VECad647_placa3_Plate_D_p00_0_D04f11d3.TIF	0	0	0	0	0	156	1	1536	1536	1536	1536	1536	156	b'eLvpkKv5sxntrQ/W+CKjt+5iYJJmaDjaWx/EJRrNomi0t07lKBrtrg+BSBrtrg/yCDKkUgSBWhR2APvxmjs='	0.051916081458330154	0.08135921508073807	0.09269333630800247	0.022888627	0.008416474	0.042443916	0.42852277	0.7154	0.44816118	0.08734738826751709
-1	-1	-1	-1	-1	417.0	0.0	0.0	1.984375	0.0	0.875	51.703125	0.78125	0.015625	0.015625	0.015625	2.390625	0.359375	0.9375	0.109375	0.125	ROS488_ICAM555_VECad647_placa3_Plate_D_p00_0_D05f00d0.TIF	ROS488_ICAM555_VECad647_placa3_Plate_D_p00_0_D05f00d2.TIF	label.ROS488_ICAM555_VECad647_placa3_Plate_D_p00_0_D05f00d0.TIF	ROS488_ICAM555_VECad647_placa3_Plate_D_p00_0_D05f00d1.TIF	ROS488_ICAM555_VECad647_placa3_Plate_D_p00_0_D05f00d3.TIF	0	0	0	0	0	157	1	1536	1536	1536	1536	1536	157	b'eLvpkKv5sxntrQ/W+CKjt+5iYDraWx/cJRrNomi0t07lKBrtrg+BSBrtrg/yCDKkUgSBWhR2AOoUmjY='	0.03963842988014221	0.07294274121522903	0.08572117984294891	0.02205529	0.00561098	0.035471775	0.42852277	0.7154	0.44816118	0.06672725578149159
-1	-1	-1	-1	-1	386.0	0.0	0.0	1.9375	0.0	0.890625	52.578125	0.8125	0.015625	0.015625	0.015625	2.328125	0.359375	0.921875	0.109375	0.140625	ROS488_ICAM555_VECad647_placa3_Plate_D_p00_0_D05f01d0.TIF	ROS488_ICAM555_VECad647_placa3_Plate_D_p00_0_D05f01d2.TIF	label.ROS488_ICAM555_VECad647_placa3_Plate_D_p00_0_D05f01d0.TIF	ROS488_ICAM555_VECad647_placa3_Plate_D_p00_0_D05f01d1.TIF	ROS488_ICAM555_VECad647_placa3_Plate_D_p00_0_D05f01d3.TIF	0	0	0	0	0	158	1	1536	1536	1536	1536	1536	158	b'eLvpkKv5sxntrQ/W+CKjt+5iYJpmYDjaWx/EJRrNomi0t07lKBrtrg+BSBrtrg/yCDKkUgSBWhR2APv7mjs='	0.03963842988014221	0.07294274121522903	0.09186000376939774	0.02038863	0.00561098	0.033499613	0.42852277	0.7154	0.44816118	0.06560965875784557
-1	-1	-1	-1	-1	385.0	0.0	0.0	1.953125	0.0	0.921875	49.265625	0.78125	0.015625	0.0	0.015625	2.390625	0.34375	0.9375	0.109375	0.125	ROS488_ICAM555_VECad647_placa3_Plate_D_p00_0_D05f02d0.TIF	ROS488_ICAM555_VECad647_placa3_Plate_D_p00_0_D05f02d2.TIF	label.ROS488_ICAM555_VECad647_placa3_Plate_D_p00_0_D05f02d0.TIF	ROS488_ICAM555_VECad647_placa3_Plate_D_p00_0_D05f02d1.TIF	ROS488_ICAM555_VECad647_placa3_Plate_D_p00_0_D05f02d3.TIF	0	0	0	0	0	159	1	1536	1536	1536	1536	1536	159	b'eLvpkKv5sxntrQ/W+CKjt+5iYJpmYDTaWx/EJRrNomi0t07lKBrtrg+BSBrtrg/yCDKkUgSBWhR2AA3xmkA='	0.04047176241874695	0.07574823498725891	0.07677686214447021	0.023721963	0.00561098	0.037138432	0.42852277	0.7154	0.44816118	0.07179247836271922
-1	-1	-1	-1	-1	397.0	0.0	0.0	1.984375	0.0	0.890625	48.75	0.796875	0.015625	0.015625	0.015625	2.375	0.359375	0.921875	0.109375	0.125	ROS488_ICAM555_VECad647_placa3_Plate_D_p00_0_D05f03d0.TIF	ROS488_ICAM555_VECad647_placa3_Plate_D_p00_0_D05f03d2.TIF	label.ROS488_ICAM555_VECad647_placa3_Plate_D_p00_0_D05f03d0.TIF	ROS488_ICAM555_VECad647_placa3_Plate_D_p00_0_D05f03d1.TIF	ROS488_ICAM555_VECad647_placa3_Plate_D_p00_0_D05f03d3.TIF	0	0	0	0	0	160	1	1536	1536	1536	1536	1536	160	b'eLvpkKv5sxntrQ/W+CKjt+5iYJpmYDzaWx/EJRrNomi0t07lKBrtrg+BSBrtrg/yCDKkUgSBWhR2AB/YmkU='	0.03963842988014221	0.07294274121522903	0.06533254683017731	0.021221962	0.00561098	0.03183294	0.42852277	0.7154	0.44816118	0.06964445610841115
-1	-1	-1	-1	-1	426.0	0.0	0.0	1.96875	0.0	0.90625	51.921875	0.796875	0.015625	0.015625	0.015625	2.453125	0.328125	0.921875	0.109375	0.140625	ROS488_ICAM555_VECad647_placa3_Plate_D_p00_0_D05f04d0.TIF	ROS488_ICAM555_VECad647_placa3_Plate_D_p00_0_D05f04d2.TIF	label.ROS488_ICAM555_VECad647_placa3_Plate_D_p00_0_D05f04d0.TIF	ROS488_ICAM555_VECad647_placa3_Plate_D_p00_0_D05f04d1.TIF	ROS488_ICAM555_VECad647_placa3_Plate_D_p00_0_D05f04d3.TIF	0	0	0	0	0	161	1	1536	1536	1536	1536	1536	161	b'eLvpkKv5sxntrQ/W+CKjt+5iYJpmYDLaWx/EJRrNomi0t07lKBrtrg+BSBrtrg/yCDKkUgSBWhR2ADG/mko='	0.0449439212679863	0.08416470140218735	0.06980470567941666	0.022055298	0.0056109875	0.037971772	0.42852277	0.7154	0.44816118	0.07373496890068054
-1	-1	-1	-1	-1	459.0	0.0	0.0	2.0	0.0	0.890625	51.0	0.796875	0.015625	0.015625	0.015625	2.421875	0.34375	0.921875	0.109375	0.125	ROS488_ICAM555_VECad647_placa3_Plate_D_p00_0_D05f05d0.TIF	ROS488_ICAM555_VECad647_placa3_Plate_D_p00_0_D05f05d2.TIF	label.ROS488_ICAM555_VECad647_placa3_Plate_D_p00_0_D05f05d0.TIF	ROS488_ICAM555_VECad647_placa3_Plate_D_p00_0_D05f05d1.TIF	ROS488_ICAM555_VECad647_placa3_Plate_D_p00_0_D05f05d3.TIF	0	0	0	0	0	162	1	1536	1536	1536	1536	1536	162	b'eLvpkKv5sxntrQ/W+CKjt+5iYJpmYDraWx/EJRrNomi0t07lKBrtrg+BSBrtrg/yCDKkUgSBWhR2AEOmmk8='	0.04047176241874695	0.07294274121522903	0.07147137820720673	0.02038863	0.00561098	0.037138425	0.42852277	0.7154	0.44816118	0.06585004925727844
-1	-1	-1	-1	-1	370.0	0.0	0.0	1.984375	0.0	0.921875	45.96875	0.796875	0.03125	0.015625	0.015625	2.265625	0.34375	0.9375	0.109375	0.140625	ROS488_ICAM555_VECad647_placa3_Plate_D_p00_0_D05f06d0.TIF	ROS488_ICAM555_VECad647_placa3_Plate_D_p00_0_D05f06d2.TIF	label.ROS488_ICAM555_VECad647_placa3_Plate_D_p00_0_D05f06d0.TIF	ROS488_ICAM555_VECad647_placa3_Plate_D_p00_0_D05f06d1.TIF	ROS488_ICAM555_VECad647_placa3_Plate_D_p00_0_D05f06d3.TIF	0	0	0	0	0	163	1	1536	1536	1536	1536	1536	163	b'eLvpkKv5sxntrQ/W+CKjt+5iYJpmYDbaWx/EJRrNomi0t07lKBrtrg+BSBrtrg/yCDKkUgSBWhR2AFWNmlQ='	0.04130509868264198	0.08697019517421722	0.07511019706726074	0.01758314	0.0056109875	0.032666273	0.42852277	0.7154	0.44816118	0.06929553548494975
-1	-1	-1	-1	-1	388.0	0.0	0.0	2.03125	0.0	0.921875	45.953125	0.78125	0.015625	0.015625	0.015625	2.28125	0.375	0.921875	0.109375	0.125	ROS488_ICAM555_VECad647_placa3_Plate_D_p00_0_D05f07d0.TIF	ROS488_ICAM555_VECad647_placa3_Plate_D_p00_0_D05f07d2.TIF	label.ROS488_ICAM555_VECad647_placa3_Plate_D_p00_0_D05f07d0.TIF	ROS488_ICAM555_VECad647_placa3_Plate_D_p00_0_D05f07d1.TIF	ROS488_ICAM555_VECad647_placa3_Plate_D_p00_0_D05f07d3.TIF	0	0	0	0	0	164	1	1536	1536	1536	1536	1536	164	b'eLvpkKv5sxntrQ/W+CKjt+5iYJpmYD7aWx/EJRrNomi0t07lKBrtrg+BSBrtrg/yCDKkUgSBWhR2AGd0mlk='	0.04047176241874695	0.07574823498725891	0.08572117984294891	0.02038863	0.00561098	0.035471767	0.42852277	0.7154	0.44816118	0.07137800753116608
-1	-1	-1	-1	-1	397.0	0.0	0.0	1.953125	0.0	0.90625	46.5	0.796875	0.015625	0.015625	0.015625	2.328125	0.328125	0.90625	0.109375	0.125	ROS488_ICAM555_VECad647_placa3_Plate_D_p00_0_D05f08d0.TIF	ROS488_ICAM555_VECad647_placa3_Plate_D_p00_0_D05f08d2.TIF	label.ROS488_ICAM555_VECad647_placa3_Plate_D_p00_0_D05f08d0.TIF	ROS488_ICAM555_VECad647_placa3_Plate_D_p00_0_D05f08d1.TIF	ROS488_ICAM555_VECad647_placa3_Plate_D_p00_0_D05f08d3.TIF	0	0	0	0	0	165	1	1536	1536	1536	1536	1536	165	b'eLvpkKv5sxntrQ/W+CKjt+5iYJpmYDHaWx/EJRrNomi0t07lKBrtrg+BSBrtrg/yCDKkUgSBWhR2AHlbml4='	0.03963842988014221	0.07574823498725891	0.07063803821802139	0.022055294	0.0056109875	0.03183295	0.42852277	0.7154	0.44816118	0.06906229257583618
-1	-1	-1	-1	-1	375.0	0.0	0.0	2.0	0.0	0.875	47.46875	0.78125	0.015625	0.015625	0.015625	2.3125	0.359375	0.921875	0.109375	0.140625	ROS488_ICAM555_VECad647_placa3_Plate_D_p00_0_D05f09d0.TIF	ROS488_ICAM555_VECad647_placa3_Plate_D_p00_0_D05f09d2.TIF	label.ROS488_ICAM555_VECad647_placa3_Plate_D_p00_0_D05f09d0.TIF	ROS488_ICAM555_VECad647_placa3_Plate_D_p00_0_D05f09d1.TIF	ROS488_ICAM555_VECad647_placa3_Plate_D_p00_0_D05f09d3.TIF	0	0	0	0	0	166	1	1536	1536	1536	1536	1536	166	b'eLvpkKv5sxntrQ/W+CKjt+5iYJpmYDnaWx/EJRrNomi0t07lKBrtrg+BSBrtrg/yCDKkUgSBWhR2AItCmmM='	0.03963842988014221	0.08135921508073807	0.06533254683017731	0.022055298	0.0056109875	0.037971765	0.42852277	0.7154	0.44816118	0.06815704206625621
-1	-1	-1	-1	-1	382.0	0.0	0.0	2.0	0.0	0.90625	50.0625	0.796875	0.015625	0.015625	0.015625	2.390625	0.359375	0.9375	0.109375	0.125	ROS488_ICAM555_VECad647_placa3_Plate_D_p00_0_D05f10d0.TIF	ROS488_ICAM555_VECad647_placa3_Plate_D_p00_0_D05f10d2.TIF	label.ROS488_ICAM555_VECad647_placa3_Plate_D_p00_0_D05f10d0.TIF	ROS488_ICAM555_VECad647_placa3_Plate_D_p00_0_D05f10d1.TIF	ROS488_ICAM555_VECad647_placa3_Plate_D_p00_0_D05f10d3.TIF	0	0	0	0	0	167	1	1536	1536	1536	1536	1536	167	b'eLvpkKv5sxntrQ/W+CKjt+5iYJpmONpbH8wlGs2iaLS3TuUoGu2uD4FIGu2uD/IIMqRSBIFaFHYA/ACaOw=='	0.0359996072947979	0.07574823498725891	0.06980470567941666	0.01758314	0.00561098	0.0363051	0.42852277	0.7154	0.44816118	0.0608664204676946
-1	-1	-1	-1	-1	385.0	0.0	0.0	2.0	0.0	0.90625	55.453125	0.78125	0.015625	0.0	0.015625	2.453125	0.34375	0.9375	0.109375	0.140625	ROS488_ICAM555_VECad647_placa3_Plate_D_p00_0_D05f11d0.TIF	ROS488_ICAM555_VECad647_placa3_Plate_D_p00_0_D05f11d2.TIF	label.ROS488_ICAM555_VECad647_placa3_Plate_D_p00_0_D05f11d0.TIF	ROS488_ICAM555_VECad647_placa3_Plate_D_p00_0_D05f11d1.TIF	ROS488_ICAM555_VECad647_placa3_Plate_D_p00_0_D05f11d3.TIF	0	0	0	0	0	168	1	1536	1536	1536	1536	1536	168	b'eLvpkKv5sxntrQ/W+CKjt+5iYJpmaDjaWx/EJRrNomi0t07lKBrtrg+BSBrtrg/yCDKkUgSBWhR2AA32mkA='	0.045777253806591034	0.08135921508073807	0.09716549515724182	0.022055294	0.008416466	0.037138432	0.42852277	0.7154	0.44816118	0.0738747666279475
-1	-1	-1	-1	-1	423.0	0.0	0.0	1.953125	0.0	0.875	54.171875	0.78125	0.015625	0.015625	0.015625	2.453125	0.34375	0.9375	0.109375	0.125	ROS488_ICAM555_VECad647_placa3_Plate_D_p00_0_D06f00d0.TIF	ROS488_ICAM555_VECad647_placa3_Plate_D_p00_0_D06f00d2.TIF	label.ROS488_ICAM555_VECad647_placa3_Plate_D_p00_0_D06f00d0.TIF	ROS488_ICAM555_VECad647_placa3_Plate_D_p00_0_D06f00d1.TIF	ROS488_ICAM555_VECad647_placa3_Plate_D_p00_0_D06f00d3.TIF	0	0	0	0	0	169	1	1536	1536	1536	1536	1536	169	b'eLvpkKv5sxntrQ/W+CKjt+5iYDbaWx/cJRrNomi0t07lKBrtrg+BSBrtrg/yCDKkUgSBWhR2APwKmjs='	0.029027452692389488	0.07574823498725891	0.08572117984294891	0.0053054895	0.00561098	0.033499613	0.42852277	0.7154	0.44816118	0.03560240070025126
-1	-1	-1	-1	-1	389.0	0.0	0.0	1.96875	0.0	0.875	50.84375	0.796875	0.015625	0.015625	0.015625	2.328125	0.359375	0.9375	0.109375	0.140625	ROS488_ICAM555_VECad647_placa3_Plate_D_p00_0_D06f01d0.TIF	ROS488_ICAM555_VECad647_placa3_Plate_D_p00_0_D06f01d2.TIF	label.ROS488_ICAM555_VECad647_placa3_Plate_D_p00_0_D06f01d0.TIF	ROS488_ICAM555_VECad647_placa3_Plate_D_p00_0_D06f01d1.TIF	ROS488_ICAM555_VECad647_placa3_Plate_D_p00_0_D06f01d3.TIF	0	0	0	0	0	170	1	1536	1536	1536	1536	1536	170	b'eLvpkKv5sxntrQ/W+CKjt+5iYJZmYDjaWx/EJRrNomi0t07lKBrtrg+BSBrtrg/yCDKkUgSBWhR2AA4AmkA='	0.029860787093639374	0.07574823498725891	0.09633216261863708	0.0053054895	0.00561098	0.033499606	0.42852277	0.7154	0.44816118	0.03696175664663315
-1	-1	-1	-1	-1	357.0	0.0	0.0	1.953125	0.0	0.890625	46.6875	0.78125	0.015625	0.015625	0.03125	2.25	0.359375	0.9375	0.109375	0.125	ROS488_ICAM555_VECad647_placa3_Plate_D_p00_0_D06f02d0.TIF	ROS488_ICAM555_VECad647_placa3_Plate_D_p00_0_D06f02d2.TIF	label.ROS488_ICAM555_VECad647_placa3_Plate_D_p00_0_D06f02d0.TIF	ROS488_ICAM555_VECad647_placa3_Plate_D_p00_0_D06f02d1.TIF	ROS488_ICAM555_VECad647_placa3_Plate_D_p00_0_D06f02d3.TIF	0	0	0	0	0	171	1	1536	1536	1536	1536	1536	171	b'eLvpkKv5sxntrQ/W+CKjt+5iYJZmYDTaWx/EJRrNomi0t07lKBrtrg+BSBrtrg/yCDKkUgSBWhR2AB/nmkU='	0.03349960595369339	0.07855372130870819	0.08572117984294891	0.0053054877	0.0056109875	0.03713844	0.42852277	0.7154	0.44816118	0.03754668434460958
-1	-1	-1	-1	-1	426.0	0.0	0.0	1.96875	0.0	0.875	46.765625	0.8125	0.015625	0.015625	0.015625	2.515625	0.359375	0.921875	0.109375	0.109375	ROS488_ICAM555_VECad647_placa3_Plate_D_p00_0_D06f03d0.TIF	ROS488_ICAM555_VECad647_placa3_Plate_D_p00_0_D06f03d2.TIF	label.ROS488_ICAM555_VECad647_placa3_Plate_D_p00_0_D06f03d0.TIF	ROS488_ICAM555_VECad647_placa3_Plate_D_p00_0_D06f03d1.TIF	ROS488_ICAM555_VECad647_placa3_Plate_D_p00_0_D06f03d3.TIF	0	0	0	0	0	172	1	1536	1536	1536	1536	1536	172	b'eLvpkKv5sxntrQ/W+CKjt+5iYJZmYDzaWx/EJRrNomi0t07lKBrtrg+BSBrtrg/yCDKkUgSBWhR2ADHOmko='	0.029027452692389488	0.07855372130870819	0.06980470567941666	0.0053054895	0.0056109875	0.03713844	0.42852277	0.7154	0.44816118	0.03591537723938624
-1	-1	-1	-1	-1	383.0	0.0	0.0	1.953125	0.0	0.890625	48.28125	0.8125	0.015625	0.015625	0.015625	2.34375	0.359375	0.9375	0.125	0.125	ROS488_ICAM555_VECad647_placa3_Plate_D_p00_0_D06f04d0.TIF	ROS488_ICAM555_VECad647_placa3_Plate_D_p00_0_D06f04d2.TIF	label.ROS488_ICAM555_VECad647_placa3_Plate_D_p00_0_D06f04d0.TIF	ROS488_ICAM555_VECad647_placa3_Plate_D_p00_0_D06f04d1.TIF	ROS488_ICAM555_VECad647_placa3_Plate_D_p00_0_D06f04d3.TIF	0	0	0	0	0	173	1	1536	1536	1536	1536	1536	173	b'eLvpkKv5sxntrQ/W+CKjt+5iYJZmYDLaWx/EJRrNomi0t07lKBrtrg+BSBrtrg/yCDKkUgSBWhR2AEO1mk8='	0.03349960595369339	0.08697019517421722	0.06980470567941666	0.0053054877	0.0056109875	0.041610584	0.42852277	0.7154	0.44816118	0.03790156543254852
-1	-1	-1	-1	-1	445.0	0.0	0.0	1.96875	0.0	0.890625	51.65625	0.8125	0.015625	0.015625	0.03125	2.46875	0.34375	0.9375	0.109375	0.125	ROS488_ICAM555_VECad647_placa3_Plate_D_p00_0_D06f05d0.TIF	ROS488_ICAM555_VECad647_placa3_Plate_D_p00_0_D06f05d2.TIF	label.ROS488_ICAM555_VECad647_placa3_Plate_D_p00_0_D06f05d0.TIF	ROS488_ICAM555_VECad647_placa3_Plate_D_p00_0_D06f05d1.TIF	ROS488_ICAM555_VECad647_placa3_Plate_D_p00_0_D06f05d3.TIF	0	0	0	0	0	174	1	1536	1536	1536	1536	1536	174	b'eLvpkKv5sxntrQ/W+CKjt+5iYJZmYDraWx/EJRrNomi0t07lKBrtrg+BSBrtrg/yCDKkUgSBWhR2AFWcmlQ='	0.029860787093639374	0.08135921508073807	0.08738784492015839	0.0053054877	0.0056109875	0.037971765	0.42852277	0.7154	0.44816118	0.03797915826241175
-1	-1	-1	-1	-1	428.0	0.0	0.0	1.96875	0.0	0.890625	50.046875	0.796875	0.015625	0.015625	0.015625	2.453125	0.359375	0.921875	0.109375	0.140625	ROS488_ICAM555_VECad647_placa3_Plate_D_p00_0_D06f06d0.TIF	ROS488_ICAM555_VECad647_placa3_Plate_D_p00_0_D06f06d2.TIF	label.ROS488_ICAM555_VECad647_placa3_Plate_D_p00_0_D06f06d0.TIF	ROS488_ICAM555_VECad647_placa3_Plate_D_p00_0_D06f06d1.TIF	ROS488_ICAM555_VECad647_placa3_Plate_D_p00_0_D06f06d3.TIF	0	0	0	0	0	175	1	1536	1536	1536	1536	1536	175	b'eLvpkKv5sxntrQ/W+CKjt+5iYJZmYDbaWx/EJRrNomi0t07lKBrtrg+BSBrtrg/yCDKkUgSBWhR2AGeDmlk='	0.03349960595369339	0.08697019517421722	0.06616587936878204	0.0053054877	0.0056109875	0.04077726	0.42852277	0.7154	0.44816118	0.03801771253347397
-1	-1	-1	-1	-1	426.0	0.0	0.0	1.921875	0.0	0.875	44.1875	0.78125	0.015625	0.015625	0.03125	2.4375	0.359375	0.9375	0.109375	0.125	ROS488_ICAM555_VECad647_placa3_Plate_D_p00_0_D06f07d0.TIF	ROS488_ICAM555_VECad647_placa3_Plate_D_p00_0_D06f07d2.TIF	label.ROS488_ICAM555_VECad647_placa3_Plate_D_p00_0_D06f07d0.TIF	ROS488_ICAM555_VECad647_placa3_Plate_D_p00_0_D06f07d1.TIF	ROS488_ICAM555_VECad647_placa3_Plate_D_p00_0_D06f07d3.TIF	0	0	0	0	0	176	1	1536	1536	1536	1536	1536	176	b'eLvpkKv5sxntrQ/W+CKjt+5iYJZmYD7aWx/EJRrNomi0t07lKBrtrg+BSBrtrg/yCDKkUgSBWhR2AHlqml4='	0.029027452692389488	0.07294274121522903	0.06980470567941666	0.0053054895	0.00561098	0.035471767	0.42852277	0.7154	0.44816118	0.03644973039627075
-1	-1	-1	-1	-1	391.0	0.0	0.0	1.96875	0.0	0.890625	48.09375	0.796875	0.015625	0.015625	0.015625	2.34375	0.34375	0.9375	0.109375	0.140625	ROS488_ICAM555_VECad647_placa3_Plate_D_p00_0_D06f08d0.TIF	ROS488_ICAM555_VECad647_placa3_Plate_D_p00_0_D06f08d2.TIF	label.ROS488_ICAM555_VECad647_placa3_Plate_D_p00_0_D06f08d0.TIF	ROS488_ICAM555_VECad647_placa3_Plate_D_p00_0_D06f08d1.TIF	ROS488_ICAM555_VECad647_placa3_Plate_D_p00_0_D06f08d3.TIF	0	0	0	0	0	177	1	1536	1536	1536	1536	1536	177	b'eLvpkKv5sxntrQ/W+CKjt+5iYJZmYDHaWx/EJRrNomi0t07lKBrtrg+BSBrtrg/yCDKkUgSBWhR2AItRmmM='	0.029027452692389488	0.07574823498725891	0.07677686214447021	0.0053054895	0.0056109875	0.037138432	0.42852277	0.7154	0.44816118	0.0365808829665184
-1	-1	-1	-1	-1	354.0	0.0	0.0	1.96875	0.0	0.875	43.953125	0.796875	0.015625	0.015625	0.015625	2.09375	0.359375	0.9375	0.109375	0.125	ROS488_ICAM555_VECad647_placa3_Plate_D_p00_0_D06f09d0.TIF	ROS488_ICAM555_VECad647_placa3_Plate_D_p00_0_D06f09d2.TIF	label.ROS488_ICAM555_VECad647_placa3_Plate_D_p00_0_D06f09d0.TIF	ROS488_ICAM555_VECad647_placa3_Plate_D_p00_0_D06f09d1.TIF	ROS488_ICAM555_VECad647_placa3_Plate_D_p00_0_D06f09d3.TIF	0	0	0	0	0	178	1	1536	1536	1536	1536	1536	178	b'eLvpkKv5sxntrQ/W+CKjt+5iYJZmYDnaWx/EJRrNomi0t07lKBrtrg+BSBrtrg/yCDKkUgSBWhR2AJ04mmg='	0.029860787093639374	0.07855372130870819	0.060860395431518555	0.0053054877	0.0056109875	0.028194115	0.42852277	0.7154	0.44816118	0.0360971267024676
-1	-1	-1	-1	-1	406.0	0.0	0.0	1.984375	0.0	0.921875	42.421875	0.8125	0.015625	0.015625	0.015625	2.296875	0.359375	0.9375	0.125	0.125	ROS488_ICAM555_VECad647_placa3_Plate_D_p00_0_D06f10d0.TIF	ROS488_ICAM555_VECad647_placa3_Plate_D_p00_0_D06f10d2.TIF	label.ROS488_ICAM555_VECad647_placa3_Plate_D_p00_0_D06f10d0.TIF	ROS488_ICAM555_VECad647_placa3_Plate_D_p00_0_D06f10d1.TIF	ROS488_ICAM555_VECad647_placa3_Plate_D_p00_0_D06f10d3.TIF	0	0	0	0	0	179	1	1536	1536	1536	1536	1536	179	b'eLvpkKv5sxntrQ/W+CKjt+5iYJZmONpbH8wlGs2iaLS3TuUoGu2uD4FIGu2uD/IIMqRSBIFaFHYADgWaQA=='	0.029860787093639374	0.07855372130870819	0.07063803821802139	0.0053054895	0.008416466	0.0363051	0.42852277	0.7154	0.44816118	0.03737829625606537
-1	-1	-1	-1	-1	389.0	0.0	0.0	1.96875	0.0	0.890625	52.84375	0.796875	0.015625	0.015625	0.015625	2.40625	0.34375	0.9375	0.109375	0.140625	ROS488_ICAM555_VECad647_placa3_Plate_D_p00_0_D06f11d0.TIF	ROS488_ICAM555_VECad647_placa3_Plate_D_p00_0_D06f11d2.TIF	label.ROS488_ICAM555_VECad647_placa3_Plate_D_p00_0_D06f11d0.TIF	ROS488_ICAM555_VECad647_placa3_Plate_D_p00_0_D06f11d1.TIF	ROS488_ICAM555_VECad647_placa3_Plate_D_p00_0_D06f11d3.TIF	0	0	0	0	0	180	1	1536	1536	1536	1536	1536	180	b'eLvpkKv5sxntrQ/W+CKjt+5iYJZmaDjaWx/EJRrNomi0t07lKBrtrg+BSBrtrg/yCDKkUgSBWhR2AB/smkU='	0.034332942217588425	0.08135921508073807	0.10247097909450531	0.0053054877	0.008416466	0.0363051	0.42852277	0.7154	0.44816118	0.040400502582391105
-1	-1	-1	-1	-1	279.0	0.0	0.0	1.96875	0.0	0.90625	46.390625	0.765625	0.015625	0.015625	0.015625	2.015625	0.34375	0.9375	0.125	0.125	ROS488_ICAM555_VECad647_placa3_Plate_D_p00_0_D07f00d0.TIF	ROS488_ICAM555_VECad647_placa3_Plate_D_p00_0_D07f00d2.TIF	label.ROS488_ICAM555_VECad647_placa3_Plate_D_p00_0_D07f00d0.TIF	ROS488_ICAM555_VECad647_placa3_Plate_D_p00_0_D07f00d1.TIF	ROS488_ICAM555_VECad647_placa3_Plate_D_p00_0_D07f00d3.TIF	0	0	0	0	0	181	1	1536	1536	1536	1536	1536	181	b'eLvpkKv5sxntrQ/W+CKjt+5iYD7aWx/cJRrNomi0t07lKBrtrg+BSBrtrg/yCDKkUgSBWhR2AA4PmkA='	0.034332942217588425	0.07013725489377975	0.06980470567941666	0.011444312	0.00561098	0.025694117	0.42852277	0.7154	0.44816118	0.0596743772427241
-1	-1	-1	-1	-1	305.0	0.0	0.0	2.0	0.0	0.875	46.734375	0.78125	0.015625	0.0	0.015625	2.015625	0.34375	0.9375	0.125	0.125	ROS488_ICAM555_VECad647_placa3_Plate_D_p00_0_D07f01d0.TIF	ROS488_ICAM555_VECad647_placa3_Plate_D_p00_0_D07f01d2.TIF	label.ROS488_ICAM555_VECad647_placa3_Plate_D_p00_0_D07f01d0.TIF	ROS488_ICAM555_VECad647_placa3_Plate_D_p00_0_D07f01d1.TIF	ROS488_ICAM555_VECad647_placa3_Plate_D_p00_0_D07f01d3.TIF	0	0	0	0	0	182	1	1536	1536	1536	1536	1536	182	b'eLvpkKv5sxntrQ/W+CKjt+5iYJ5mYDjaWx/EJRrNomi0t07lKBrtrg+BSBrtrg/yCDKkUgSBWhR2AB/2mkU='	0.0359996072947979	0.07294274121522903	0.09186000376939774	0.011444315	0.00561098	0.03183295	0.42852277	0.7154	0.44816118	0.062172899643580117
-1	-1	-1	-1	-1	292.0	0.0	0.0	2.015625	0.0	0.90625	43.609375	0.78125	0.015625	0.0	0.015625	2.078125	0.359375	0.9375	0.109375	0.140625	ROS488_ICAM555_VECad647_placa3_Plate_D_p00_0_D07f02d0.TIF	ROS488_ICAM555_VECad647_placa3_Plate_D_p00_0_D07f02d2.TIF	label.ROS488_ICAM555_VECad647_placa3_Plate_D_p00_0_D07f02d0.TIF	ROS488_ICAM555_VECad647_placa3_Plate_D_p00_0_D07f02d1.TIF	ROS488_ICAM555_VECad647_placa3_Plate_D_p00_0_D07f02d3.TIF	0	0	0	0	0	183	1	1536	1536	1536	1536	1536	183	b'eLvpkKv5sxntrQ/W+CKjt+5iYJ5mYDTaWx/EJRrNomi0t07lKBrtrg+BSBrtrg/yCDKkUgSBWhR2ADHdmko='	0.03963842988014221	0.07574823498725891	0.0820823535323143	0.012277648	0.0056109875	0.027360782	0.42852277	0.7154	0.44816118	0.06755910317103068
-1	-1	-1	-1	-1	299.0	0.0	0.0	2.03125	0.0	0.890625	38.1875	0.78125	0.015625	0.0	0.015625	2.0625	0.34375	0.953125	0.109375	0.125	ROS488_ICAM555_VECad647_placa3_Plate_D_p00_0_D07f03d0.TIF	ROS488_ICAM555_VECad647_placa3_Plate_D_p00_0_D07f03d2.TIF	label.ROS488_ICAM555_VECad647_placa3_Plate_D_p00_0_D07f03d0.TIF	ROS488_ICAM555_VECad647_placa3_Plate_D_p00_0_D07f03d1.TIF	ROS488_ICAM555_VECad647_placa3_Plate_D_p00_0_D07f03d3.TIF	0	0	0	0	0	184	1	1536	1536	1536	1536	1536	184	b'eLvpkKv5sxntrQ/W+CKjt+5iYJ5mYDzaWx/EJRrNomi0t07lKBrtrg+BSBrtrg/yCDKkUgSBWhR2AEPEmk8='	0.03963842988014221	0.07574823498725891	0.0820823535323143	0.015083138	0.0056109875	0.030999616	0.42852277	0.7154	0.44816118	0.06774246692657471
-1	-1	-1	-1	-1	331.0	0.0	0.0	1.9375	0.0	0.90625	45.0625	0.765625	0.015625	0.0	0.015625	2.21875	0.34375	0.9375	0.125	0.125	ROS488_ICAM555_VECad647_placa3_Plate_D_p00_0_D07f04d0.TIF	ROS488_ICAM555_VECad647_placa3_Plate_D_p00_0_D07f04d2.TIF	label.ROS488_ICAM555_VECad647_placa3_Plate_D_p00_0_D07f04d0.TIF	ROS488_ICAM555_VECad647_placa3_Plate_D_p00_0_D07f04d1.TIF	ROS488_ICAM555_VECad647_placa3_Plate_D_p00_0_D07f04d3.TIF	0	0	0	0	0	185	1	1536	1536	1536	1536	1536	185	b'eLvpkKv5sxntrQ/W+CKjt+5iYJ5mYDLaWx/EJRrNomi0t07lKBrtrg+BSBrtrg/yCDKkUgSBWhR2AFWrmlQ='	0.04130509868264198	0.08416470140218735	0.09269333630800247	0.016749803	0.0056109875	0.032666266	0.42852277	0.7154	0.44816118	0.06904392937819163
-1	-1	-1	-1	-1	277.0	0.0	0.0	1.984375	0.0	0.90625	44.359375	0.78125	0.0	0.015625	0.015625	1.90625	0.359375	0.921875	0.125	0.125	ROS488_ICAM555_VECad647_placa3_Plate_D_p00_0_D07f05d0.TIF	ROS488_ICAM555_VECad647_placa3_Plate_D_p00_0_D07f05d2.TIF	label.ROS488_ICAM555_VECad647_placa3_Plate_D_p00_0_D07f05d0.TIF	ROS488_ICAM555_VECad647_placa3_Plate_D_p00_0_D07f05d1.TIF	ROS488_ICAM555_VECad647_placa3_Plate_D_p00_0_D07f05d3.TIF	0	0	0	0	0	186	1	1536	1536	1536	1536	1536	186	b'eLvpkKv5sxntrQ/W+CKjt+5iYJ5mYDraWx/EJRrNomi0t07lKBrtrg+BSBrtrg/yCDKkUgSBWhR2AGeSmlk='	0.034332942217588425	0.07574823498725891	0.06449921429157257	0.010610975	0.00561098	0.020388626	0.42852277	0.7154	0.44816118	0.057061195373535156
-1	-1	-1	-1	-1	387.0	0.0	0.0	2.015625	0.0	0.890625	39.25	0.796875	0.03125	0.015625	0.015625	2.5	0.34375	0.921875	0.109375	0.125	ROS488_ICAM555_VECad647_placa3_Plate_D_p00_0_D07f06d0.TIF	ROS488_ICAM555_VECad647_placa3_Plate_D_p00_0_D07f06d2.TIF	label.ROS488_ICAM555_VECad647_placa3_Plate_D_p00_0_D07f06d0.TIF	ROS488_ICAM555_VECad647_placa3_Plate_D_p00_0_D07f06d1.TIF	ROS488_ICAM555_VECad647_placa3_Plate_D_p00_0_D07f06d3.TIF	0	0	0	0	0	187	1	1536	1536	1536	1536	1536	187	b'eLvpkKv5sxntrQ/W+CKjt+5iYJ5mYDbaWx/EJRrNomi0t07lKBrtrg+BSBrtrg/yCDKkUgSBWhR2AHl5ml4='	0.04047176241874695	0.08697019517421722	0.07063803821802139	0.021221958	0.0056109875	0.037138432	0.42852277	0.7154	0.44816118	0.0689163605372111
-1	-1	-1	-1	-1	325.0	0.0	0.0	2.0	0.0	0.875	43.171875	0.78125	0.015625	0.015625	0.015625	2.28125	0.34375	0.9375	0.109375	0.125	ROS488_ICAM555_VECad647_placa3_Plate_D_p00_0_D07f07d0.TIF	ROS488_ICAM555_VECad647_placa3_Plate_D_p00_0_D07f07d2.TIF	label.ROS488_ICAM555_VECad647_placa3_Plate_D_p00_0_D07f07d0.TIF	ROS488_ICAM555_VECad647_placa3_Plate_D_p00_0_D07f07d1.TIF	ROS488_ICAM555_VECad647_placa3_Plate_D_p00_0_D07f07d3.TIF	0	0	0	0	0	188	1	1536	1536	1536	1536	1536	188	b'eLvpkKv5sxntrQ/W+CKjt+5iYJ5mYD7aWx/EJRrNomi0t07lKBrtrg+BSBrtrg/yCDKkUgSBWhR2AItgmmM='	0.03516627475619316	0.07855372130870819	0.06616587936878204	0.01758314	0.0056109875	0.030999608	0.42852277	0.7154	0.44816118	0.06638807555039723
-1	-1	-1	-1	-1	302.0	0.0	0.0	2.0	0.0	0.921875	48.21875	0.796875	0.015625	0.015625	0.015625	2.140625	0.34375	0.9375	0.109375	0.125	ROS488_ICAM555_VECad647_placa3_Plate_D_p00_0_D07f08d0.TIF	ROS488_ICAM555_VECad647_placa3_Plate_D_p00_0_D07f08d2.TIF	label.ROS488_ICAM555_VECad647_placa3_Plate_D_p00_0_D07f08d0.TIF	ROS488_ICAM555_VECad647_placa3_Plate_D_p00_0_D07f08d1.TIF	ROS488_ICAM555_VECad647_placa3_Plate_D_p00_0_D07f08d3.TIF	0	0	0	0	0	189	1	1536	1536	1536	1536	1536	189	b'eLvpkKv5sxntrQ/W+CKjt+5iYJ5mYDHaWx/EJRrNomi0t07lKBrtrg+BSBrtrg/yCDKkUgSBWhR2AJ1Hmmg='	0.0359996072947979	0.07574823498725891	0.07147137820720673	0.013110984	0.00561098	0.02736079	0.42852277	0.7154	0.44816118	0.06609035034974416
-1	-1	-1	-1	-1	332.0	0.0	0.0	1.96875	0.0	0.90625	42.671875	0.78125	0.015625	0.015625	0.015625	2.3125	0.34375	0.9375	0.125	0.125	ROS488_ICAM555_VECad647_placa3_Plate_D_p00_0_D07f09d0.TIF	ROS488_ICAM555_VECad647_placa3_Plate_D_p00_0_D07f09d2.TIF	label.ROS488_ICAM555_VECad647_placa3_Plate_D_p00_0_D07f09d0.TIF	ROS488_ICAM555_VECad647_placa3_Plate_D_p00_0_D07f09d1.TIF	ROS488_ICAM555_VECad647_placa3_Plate_D_p00_0_D07f09d3.TIF	0	0	0	0	0	190	1	1536	1536	1536	1536	1536	190	b'eLvpkKv5sxntrQ/W+CKjt+5iYJ5mYDnaWx/EJRrNomi0t07lKBrtrg+BSBrtrg/yCDKkUgSBWhR2AK8umm0='	0.0359996072947979	0.07855372130870819	0.06980470567941666	0.016749803	0.0056109875	0.03183294	0.42852277	0.7154	0.44816118	0.06621060768763225
-1	-1	-1	-1	-1	287.0	0.0	0.0	1.984375	0.0	0.890625	41.8125	0.78125	0.015625	0.015625	0.015625	1.890625	0.359375	0.953125	0.109375	0.125	ROS488_ICAM555_VECad647_placa3_Plate_D_p00_0_D07f10d0.TIF	ROS488_ICAM555_VECad647_placa3_Plate_D_p00_0_D07f10d2.TIF	label.ROS488_ICAM555_VECad647_placa3_Plate_D_p00_0_D07f10d0.TIF	ROS488_ICAM555_VECad647_placa3_Plate_D_p00_0_D07f10d1.TIF	ROS488_ICAM555_VECad647_placa3_Plate_D_p00_0_D07f10d3.TIF	0	0	0	0	0	191	1	1536	1536	1536	1536	1536	191	b'eLvpkKv5sxntrQ/W+CKjt+5iYJ5mONpbH8wlGs2iaLS3TuUoGu2uD4FIGu2uD/IIMqRSBIFaFHYAH/uaRQ=='	0.034332942217588425	0.07574823498725891	0.06980470567941666	0.010610975	0.00561098	0.021221958	0.42852277	0.7154	0.44816118	0.0574783186117808
-1	-1	-1	-1	-1	271.0	0.0	0.0	1.96875	0.0	0.890625	41.171875	0.765625	0.015625	0.015625	0.015625	1.984375	0.359375	0.9375	0.109375	0.125	ROS488_ICAM555_VECad647_placa3_Plate_D_p00_0_D07f11d0.TIF	ROS488_ICAM555_VECad647_placa3_Plate_D_p00_0_D07f11d2.TIF	label.ROS488_ICAM555_VECad647_placa3_Plate_D_p00_0_D07f11d0.TIF	ROS488_ICAM555_VECad647_placa3_Plate_D_p00_0_D07f11d1.TIF	ROS488_ICAM555_VECad647_placa3_Plate_D_p00_0_D07f11d3.TIF	0	0	0	0	0	192	1	1536	1536	1536	1536	1536	192	b'eLvpkKv5sxntrQ/W+CKjt+5iYJ5maDjaWx/EJRrNomi0t07lKBrtrg+BSBrtrg/yCDKkUgSBWhR2ADHimko='	0.04047176241874695	0.08416470140218735	0.07677686214447021	0.015083138	0.008416481	0.022055298	0.42852277	0.7154	0.44816118	0.0675061543782552
-1	-1	-1	-1	-1	199.0	0.0	0.0	1.953125	0.0	0.890625	41.140625	0.78125	0.015625	0.015625	0.015625	1.921875	0.34375	0.921875	0.109375	0.125	ROS488_ICAM555_VECad647_placa3_Plate_D_p00_0_D08f00d0.TIF	ROS488_ICAM555_VECad647_placa3_Plate_D_p00_0_D08f00d2.TIF	label.ROS488_ICAM555_VECad647_placa3_Plate_D_p00_0_D08f00d0.TIF	ROS488_ICAM555_VECad647_placa3_Plate_D_p00_0_D08f00d1.TIF	ROS488_ICAM555_VECad647_placa3_Plate_D_p00_0_D08f00d3.TIF	0	0	0	0	0	193	1	1536	1536	1536	1536	1536	193	b'eLvpkKv5sxntrQ/W+CKjt+5iYDHaWx/cJRrNomi0t07lKBrtrg+BSBrtrg/yCDKkUgSBWhR2ACAFmkU='	0.03516627475619316	0.07294274121522903	0.07147137820720673	0.011444315	0.00561098	0.032666273	0.42852277	0.7154	0.44816118	0.067543163895607
-1	-1	-1	-1	-1	179.0	0.0	0.0	1.984375	0.0	0.890625	35.078125	0.796875	0.015625	0.015625	0.015625	1.640625	0.34375	0.9375	0.125	0.125	ROS488_ICAM555_VECad647_placa3_Plate_D_p00_0_D08f01d0.TIF	ROS488_ICAM555_VECad647_placa3_Plate_D_p00_0_D08f01d2.TIF	label.ROS488_ICAM555_VECad647_placa3_Plate_D_p00_0_D08f01d0.TIF	ROS488_ICAM555_VECad647_placa3_Plate_D_p00_0_D08f01d1.TIF	ROS488_ICAM555_VECad647_placa3_Plate_D_p00_0_D08f01d3.TIF	0	0	0	0	0	194	1	1536	1536	1536	1536	1536	194	b'eLvpkKv5sxntrQ/W+CKjt+5iYJFmYDjaWx/EJRrNomi0t07lKBrtrg+BSBrtrg/yCDKkUgSBWhR2ADHsmko='	0.03516627475619316	0.07013725489377975	0.08041568100452423	0.008944314	0.00561098	0.030999608	0.42852277	0.7154	0.44816118	0.06419554352760315
-1	-1	-1	-1	-1	149.0	0.0	0.0	2.0	0.0	0.875	31.453125	0.796875	0.015625	0.015625	0.015625	1.421875	0.34375	0.953125	0.109375	0.125	ROS488_ICAM555_VECad647_placa3_Plate_D_p00_0_D08f02d0.TIF	ROS488_ICAM555_VECad647_placa3_Plate_D_p00_0_D08f02d2.TIF	label.ROS488_ICAM555_VECad647_placa3_Plate_D_p00_0_D08f02d0.TIF	ROS488_ICAM555_VECad647_placa3_Plate_D_p00_0_D08f02d1.TIF	ROS488_ICAM555_VECad647_placa3_Plate_D_p00_0_D08f02d3.TIF	0	0	0	0	0	195	1	1536	1536	1536	1536	1536	195	b'eLvpkKv5sxntrQ/W+CKjt+5iYJFmYDTaWx/EJRrNomi0t07lKBrtrg+BSBrtrg/yCDKkUgSBWhR2AEPTmk8='	0.03516627475619316	0.07574823498725891	0.07511019706726074	0.00613882	0.00561098	0.010610975	0.42852277	0.7154	0.44816118	0.06236692269643148
-1	-1	-1	-1	-1	144.0	0.0	0.0	2.0	0.0	0.875	31.109375	0.796875	0.015625	0.015625	0.015625	1.421875	0.359375	0.9375	0.109375	0.125	ROS488_ICAM555_VECad647_placa3_Plate_D_p00_0_D08f03d0.TIF	ROS488_ICAM555_VECad647_placa3_Plate_D_p00_0_D08f03d2.TIF	label.ROS488_ICAM555_VECad647_placa3_Plate_D_p00_0_D08f03d0.TIF	ROS488_ICAM555_VECad647_placa3_Plate_D_p00_0_D08f03d1.TIF	ROS488_ICAM555_VECad647_placa3_Plate_D_p00_0_D08f03d3.TIF	0	0	0	0	0	196	1	1536	1536	1536	1536	1536	196	b'eLvpkKv5sxntrQ/W+CKjt+5iYJFmYDzaWx/EJRrNomi0t07lKBrtrg+BSBrtrg/yCDKkUgSBWhR2AFW6mlQ='	0.03516627475619316	0.07855372130870819	0.07594352960586548	0.00613882	0.0056109875	0.010610983	0.42852277	0.7154	0.44816118	0.06329156458377838
-1	-1	-1	-1	-1	156.0	0.0	0.0	2.0	0.0	0.890625	34.0	0.796875	0.015625	0.015625	0.015625	1.46875	0.359375	0.9375	0.109375	0.125	ROS488_ICAM555_VECad647_placa3_Plate_D_p00_0_D08f04d0.TIF	ROS488_ICAM555_VECad647_placa3_Plate_D_p00_0_D08f04d2.TIF	label.ROS488_ICAM555_VECad647_placa3_Plate_D_p00_0_D08f04d0.TIF	ROS488_ICAM555_VECad647_placa3_Plate_D_p00_0_D08f04d1.TIF	ROS488_ICAM555_VECad647_placa3_Plate_D_p00_0_D08f04d3.TIF	0	0	0	0	0	197	1	1536	1536	1536	1536	1536	197	b'eLvpkKv5sxntrQ/W+CKjt+5iYJFmYDLaWx/EJRrNomi0t07lKBrtrg+BSBrtrg/yCDKkUgSBWhR2AGehmlk='	0.04130509868264198	0.08697019517421722	0.08572117984294891	0.008944314	0.0056109875	0.021221966	0.42852277	0.7154	0.44816118	0.06652340292930603
-1	-1	-1	-1	-1	207.0	0.0	0.0	1.984375	0.0	0.890625	30.109375	0.78125	0.015625	0.0	0.015625	1.796875	0.34375	0.9375	0.109375	0.140625	ROS488_ICAM555_VECad647_placa3_Plate_D_p00_0_D08f05d0.TIF	ROS488_ICAM555_VECad647_placa3_Plate_D_p00_0_D08f05d2.TIF	label.ROS488_ICAM555_VECad647_placa3_Plate_D_p00_0_D08f05d0.TIF	ROS488_ICAM555_VECad647_placa3_Plate_D_p00_0_D08f05d1.TIF	ROS488_ICAM555_VECad647_placa3_Plate_D_p00_0_D08f05d3.TIF	0	0	0	0	0	198	1	1536	1536	1536	1536	1536	198	b'eLvpkKv5sxntrQ/W+CKjt+5iYJFmYDraWx/EJRrNomi0t07lKBrtrg+BSBrtrg/yCDKkUgSBWhR2AHmIml4='	0.034332942217588425	0.07574823498725891	0.06002706289291382	0.010610975	0.0056109875	0.021221958	0.42852277	0.7154	0.44816118	0.06339429318904877
-1	-1	-1	-1	-1	203.0	0.0	0.0	2.0	0.0	0.90625	35.84375	0.796875	0.015625	0.015625	0.015625	1.84375	0.34375	0.953125	0.109375	0.140625	ROS488_ICAM555_VECad647_placa3_Plate_D_p00_0_D08f06d0.TIF	ROS488_ICAM555_VECad647_placa3_Plate_D_p00_0_D08f06d2.TIF	label.ROS488_ICAM555_VECad647_placa3_Plate_D_p00_0_D08f06d0.TIF	ROS488_ICAM555_VECad647_placa3_Plate_D_p00_0_D08f06d1.TIF	ROS488_ICAM555_VECad647_placa3_Plate_D_p00_0_D08f06d3.TIF	0	0	0	0	0	199	1	1536	1536	1536	1536	1536	199	b'eLvpkKv5sxntrQ/W+CKjt+5iYJFmYDbaWx/EJRrNomi0t07lKBrtrg+BSBrtrg/yCDKkUgSBWhR2AItvmmM='	0.03516627475619316	0.08416470140218735	0.05919373035430908	0.0078054927	0.0056109875	0.01227764	0.42852277	0.7154	0.44816118	0.0672087421019872
-1	-1	-1	-1	-1	188.0	0.0	0.0	1.96875	0.0	0.875	37.25	0.796875	0.015625	0.015625	0.015625	1.734375	0.34375	0.9375	0.109375	0.125	ROS488_ICAM555_VECad647_placa3_Plate_D_p00_0_D08f07d0.TIF	ROS488_ICAM555_VECad647_placa3_Plate_D_p00_0_D08f07d2.TIF	label.ROS488_ICAM555_VECad647_placa3_Plate_D_p00_0_D08f07d0.TIF	ROS488_ICAM555_VECad647_placa3_Plate_D_p00_0_D08f07d1.TIF	ROS488_ICAM555_VECad647_placa3_Plate_D_p00_0_D08f07d3.TIF	0	0	0	0	0	200	1	1536	1536	1536	1536	1536	200	b'eLvpkKv5sxntrQ/W+CKjt+5iYJFmYD7aWx/EJRrNomi0t07lKBrtrg+BSBrtrg/yCDKkUgSBWhR2AJ1Wmmg='	0.034332942217588425	0.07574823498725891	0.060860395431518555	0.010610975	0.00561098	0.015916474	0.42852277	0.7154	0.44816118	0.06719916065533955
-1	-1	-1	-1	-1	237.0	0.0	0.0	1.9375	0.0	0.890625	35.71875	0.78125	0.015625	0.015625	0.015625	2.09375	0.34375	0.9375	0.109375	0.125	ROS488_ICAM555_VECad647_placa3_Plate_D_p00_0_D08f08d0.TIF	ROS488_ICAM555_VECad647_placa3_Plate_D_p00_0_D08f08d2.TIF	label.ROS488_ICAM555_VECad647_placa3_Plate_D_p00_0_D08f08d0.TIF	ROS488_ICAM555_VECad647_placa3_Plate_D_p00_0_D08f08d1.TIF	ROS488_ICAM555_VECad647_placa3_Plate_D_p00_0_D08f08d3.TIF	0	0	0	0	0	201	1	1536	1536	1536	1536	1536	201	b'eLvpkKv5sxntrQ/W+CKjt+5iYJFmYDHaWx/EJRrNomi0t07lKBrtrg+BSBrtrg/yCDKkUgSBWhR2AK89mm0='	0.03516627475619316	0.07574823498725891	0.06980470567941666	0.015916467	0.008416474	0.021221958	0.42852277	0.7154	0.44816118	0.07334766785303752
-1	-1	-1	-1	-1	223.0	0.0	0.0	1.96875	0.0	0.875	42.03125	0.78125	0.015625	0.015625	0.015625	2.109375	0.34375	0.953125	0.109375	0.125	ROS488_ICAM555_VECad647_placa3_Plate_D_p00_0_D08f09d0.TIF	ROS488_ICAM555_VECad647_placa3_Plate_D_p00_0_D08f09d2.TIF	label.ROS488_ICAM555_VECad647_placa3_Plate_D_p00_0_D08f09d0.TIF	ROS488_ICAM555_VECad647_placa3_Plate_D_p00_0_D08f09d1.TIF	ROS488_ICAM555_VECad647_placa3_Plate_D_p00_0_D08f09d3.TIF	0	0	0	0	0	202	1	1536	1536	1536	1536	1536	202	b'eLvpkKv5sxntrQ/W+CKjt+5iYJFmYDnaWx/EJRrNomi0t07lKBrtrg+BSBrtrg/yCDKkUgSBWhR2AMEkmnI='	0.03963842988014221	0.08135921508073807	0.06449921429157257	0.01591647	0.008416474	0.020388633	0.42852277	0.7154	0.44816118	0.07115845382213593
-1	-1	-1	-1	-1	163.0	0.0	0.0	2.015625	0.0	0.90625	37.953125	0.765625	0.015625	0.015625	0.015625	1.796875	0.34375	0.953125	0.109375	0.125	ROS488_ICAM555_VECad647_placa3_Plate_D_p00_0_D08f10d0.TIF	ROS488_ICAM555_VECad647_placa3_Plate_D_p00_0_D08f10d2.TIF	label.ROS488_ICAM555_VECad647_placa3_Plate_D_p00_0_D08f10d0.TIF	ROS488_ICAM555_VECad647_placa3_Plate_D_p00_0_D08f10d1.TIF	ROS488_ICAM555_VECad647_placa3_Plate_D_p00_0_D08f10d3.TIF	0	0	0	0	0	203	1	1536	1536	1536	1536	1536	203	b'eLvpkKv5sxntrQ/W+CKjt+5iYJFmONpbH8wlGs2iaLS3TuUoGu2uD4FIGu2uD/IIMqRSBIFaFHYAMfGaSg=='	0.0359996072947979	0.07574823498725891	0.07147137820720673	0.010610979	0.008416474	0.03183295	0.42852277	0.7154	0.44816118	0.06370483338832855
-1	-1	-1	-1	-1	141.0	0.0	0.0	2.0	0.0	0.875	34.1875	0.8125	0.015625	0.015625	0.015625	1.4375	0.34375	0.9375	0.109375	0.140625	ROS488_ICAM555_VECad647_placa3_Plate_D_p00_0_D08f11d0.TIF	ROS488_ICAM555_VECad647_placa3_Plate_D_p00_0_D08f11d2.TIF	label.ROS488_ICAM555_VECad647_placa3_Plate_D_p00_0_D08f11d0.TIF	ROS488_ICAM555_VECad647_placa3_Plate_D_p00_0_D08f11d1.TIF	ROS488_ICAM555_VECad647_placa3_Plate_D_p00_0_D08f11d3.TIF	0	0	0	0	0	204	1	1536	1536	1536	1536	1536	204	b'eLvpkKv5sxntrQ/W+CKjt+5iYJFmaDjaWx/EJRrNomi0t07lKBrtrg+BSBrtrg/yCDKkUgSBWhR2AEPYmk8='	0.0359996072947979	0.08416470140218735	0.07594352960586548	0.008944314	0.008416481	0.011444315	0.42852277	0.7154	0.44816118	0.06305165092150371
-1	-1	-1	-1	-1	480.0	0.0	0.0	2.0	0.0	0.921875	43.640625	0.78125	0.015625	0.0	0.015625	2.421875	0.34375	0.9375	0.109375	0.125	ROS488_ICAM555_VECad647_placa3_Plate_D_p00_0_D09f00d0.TIF	ROS488_ICAM555_VECad647_placa3_Plate_D_p00_0_D09f00d2.TIF	label.ROS488_ICAM555_VECad647_placa3_Plate_D_p00_0_D09f00d0.TIF	ROS488_ICAM555_VECad647_placa3_Plate_D_p00_0_D09f00d1.TIF	ROS488_ICAM555_VECad647_placa3_Plate_D_p00_0_D09f00d3.TIF	0	0	0	0	0	205	1	1536	1536	1536	1536	1536	205	b'eLvpkKv5sxntrQ/W+CKjt+5iYDnaWx/cJRrNomi0t07lKBrtrg+BSBrtrg/yCDKkUgSBWhR2ADH7mko='	0.05722156912088394	0.07574823498725891	0.07677686214447021	0.026527446	0.008416466	0.0363051	0.42852277	0.7154	0.44816118	0.09068824847539265
-1	-1	-1	-1	-1	513.0	0.0	0.0	1.984375	0.0	0.890625	47.34375	0.78125	0.015625	0.015625	0.015625	2.375	0.34375	0.953125	0.109375	0.140625	ROS488_ICAM555_VECad647_placa3_Plate_D_p00_0_D09f01d0.TIF	ROS488_ICAM555_VECad647_placa3_Plate_D_p00_0_D09f01d2.TIF	label.ROS488_ICAM555_VECad647_placa3_Plate_D_p00_0_D09f01d0.TIF	ROS488_ICAM555_VECad647_placa3_Plate_D_p00_0_D09f01d1.TIF	ROS488_ICAM555_VECad647_placa3_Plate_D_p00_0_D09f01d3.TIF	0	0	0	0	0	206	1	1536	1536	1536	1536	1536	206	b'eLvpkKv5sxntrQ/W+CKjt+5iYJlmYDjaWx/EJRrNomi0t07lKBrtrg+BSBrtrg/yCDKkUgSBWhR2AEPimk8='	0.05722156912088394	0.07294274121522903	0.09269333630800247	0.021221966	0.008416466	0.038805097	0.42852277	0.7154	0.44816118	0.08789413173993428
-1	-1	-1	-1	-1	494.0	0.0	0.0	1.984375	0.0	0.890625	45.328125	0.796875	0.015625	0.015625	0.015625	2.375	0.328125	0.921875	0.109375	0.125	ROS488_ICAM555_VECad647_placa3_Plate_D_p00_0_D09f02d0.TIF	ROS488_ICAM555_VECad647_placa3_Plate_D_p00_0_D09f02d2.TIF	label.ROS488_ICAM555_VECad647_placa3_Plate_D_p00_0_D09f02d0.TIF	ROS488_ICAM555_VECad647_placa3_Plate_D_p00_0_D09f02d1.TIF	ROS488_ICAM555_VECad647_placa3_Plate_D_p00_0_D09f02d3.TIF	0	0	0	0	0	207	1	1536	1536	1536	1536	1536	207	b'eLvpkKv5sxntrQ/W+CKjt+5iYJlmYDTaWx/EJRrNomi0t07lKBrtrg+BSBrtrg/yCDKkUgSBWhR2AFXJmlQ='	0.05722156912088394	0.07574823498725891	0.08041568100452423	0.026527446	0.008416474	0.03183294	0.42852277	0.7154	0.44816118	0.09459293882052104
-1	-1	-1	-1	-1	446.0	0.0	0.0	2.015625	0.0	0.890625	40.765625	0.78125	0.015625	0.015625	0.015625	2.265625	0.34375	0.953125	0.109375	0.140625	ROS488_ICAM555_VECad647_placa3_Plate_D_p00_0_D09f03d0.TIF	ROS488_ICAM555_VECad647_placa3_Plate_D_p00_0_D09f03d2.TIF	label.ROS488_ICAM555_VECad647_placa3_Plate_D_p00_0_D09f03d0.TIF	ROS488_ICAM555_VECad647_placa3_Plate_D_p00_0_D09f03d1.TIF	ROS488_ICAM555_VECad647_placa3_Plate_D_p00_0_D09f03d3.TIF	0	0	0	0	0	208	1	1536	1536	1536	1536	1536	208	b'eLvpkKv5sxntrQ/W+CKjt+5iYJlmYDzaWx/EJRrNomi0t07lKBrtrg+BSBrtrg/yCDKkUgSBWhR2AGewmlk='	0.05722156912088394	0.07855372130870819	0.07063803821802139	0.022055298	0.008416466	0.026527457	0.42852277	0.7154	0.44816118	0.09147292375564575
-1	-1	-1	-1	-1	401.0	0.0	0.0	2.0	0.0	0.890625	43.703125	0.796875	0.015625	0.015625	0.015625	2.15625	0.359375	0.9375	0.109375	0.125	ROS488_ICAM555_VECad647_placa3_Plate_D_p00_0_D09f04d0.TIF	ROS488_ICAM555_VECad647_placa3_Plate_D_p00_0_D09f04d2.TIF	label.ROS488_ICAM555_VECad647_placa3_Plate_D_p00_0_D09f04d0.TIF	ROS488_ICAM555_VECad647_placa3_Plate_D_p00_0_D09f04d1.TIF	ROS488_ICAM555_VECad647_placa3_Plate_D_p00_0_D09f04d3.TIF	0	0	0	0	0	209	1	1536	1536	1536	1536	1536	209	b'eLvpkKv5sxntrQ/W+CKjt+5iYJlmYDLaWx/EJRrNomi0t07lKBrtrg+BSBrtrg/yCDKkUgSBWhR2AHmXml4='	0.045777253806591034	0.08697019517421722	0.06533254683017731	0.015083138	0.0056109875	0.02205529	0.42852277	0.7154	0.44816118	0.07445556422074635
-1	-1	-1	-1	-1	444.0	0.0	0.0	1.984375	0.0	0.890625	47.125	0.796875	0.015625	0.015625	0.015625	2.359375	0.34375	0.921875	0.109375	0.140625	ROS488_ICAM555_VECad647_placa3_Plate_D_p00_0_D09f05d0.TIF	ROS488_ICAM555_VECad647_placa3_Plate_D_p00_0_D09f05d2.TIF	label.ROS488_ICAM555_VECad647_placa3_Plate_D_p00_0_D09f05d0.TIF	ROS488_ICAM555_VECad647_placa3_Plate_D_p00_0_D09f05d1.TIF	ROS488_ICAM555_VECad647_placa3_Plate_D_p00_0_D09f05d3.TIF	0	0	0	0	0	210	1	1536	1536	1536	1536	1536	210	b'eLvpkKv5sxntrQ/W+CKjt+5iYJlmYDraWx/EJRrNomi0t07lKBrtrg+BSBrtrg/yCDKkUgSBWhR2AIt+mmM='	0.05024941265583038	0.07855372130870819	0.06980470567941666	0.01758314	0.0056109875	0.032666266	0.42852277	0.7154	0.44816118	0.0757187952597936
-1	-1	-1	-1	-1	502.0	0.0	0.0	2.0	0.0	0.90625	44.90625	0.78125	0.015625	0.015625	0.015625	2.65625	0.359375	0.9375	0.109375	0.125	ROS488_ICAM555_VECad647_placa3_Plate_D_p00_0_D09f06d0.TIF	ROS488_ICAM555_VECad647_placa3_Plate_D_p00_0_D09f06d2.TIF	label.ROS488_ICAM555_VECad647_placa3_Plate_D_p00_0_D09f06d0.TIF	ROS488_ICAM555_VECad647_placa3_Plate_D_p00_0_D09f06d1.TIF	ROS488_ICAM555_VECad647_placa3_Plate_D_p00_0_D09f06d3.TIF	0	0	0	0	0	211	1	1536	1536	1536	1536	1536	211	b'eLvpkKv5sxntrQ/W+CKjt+5iYJlmYDbaWx/EJRrNomi0t07lKBrtrg+BSBrtrg/yCDKkUgSBWhR2AJ1lmmg='	0.07480470836162567	0.08697019517421722	0.06616587936878204	0.028194115	0.0056109875	0.0416106	0.42852277	0.7154	0.44816118	0.10848609606424968
-1	-1	-1	-1	-1	537.0	0.0	0.0	1.984375	0.0	0.90625	52.734375	0.78125	0.015625	0.015625	0.015625	2.640625	0.375	0.921875	0.109375	0.125	ROS488_ICAM555_VECad647_placa3_Plate_D_p00_0_D09f07d0.TIF	ROS488_ICAM555_VECad647_placa3_Plate_D_p00_0_D09f07d2.TIF	label.ROS488_ICAM555_VECad647_placa3_Plate_D_p00_0_D09f07d0.TIF	ROS488_ICAM555_VECad647_placa3_Plate_D_p00_0_D09f07d1.TIF	ROS488_ICAM555_VECad647_placa3_Plate_D_p00_0_D09f07d3.TIF	0	0	0	0	0	212	1	1536	1536	1536	1536	1536	212	b'eLvpkKv5sxntrQ/W+CKjt+5iYJlmYD7aWx/EJRrNomi0t07lKBrtrg+BSBrtrg/yCDKkUgSBWhR2AK9Mmm0='	0.10663765668869019	0.07855372130870819	0.07677686214447021	0.033499606	0.008416466	0.037138432	0.42852277	0.7154	0.44816118	0.14516674478848776
-1	-1	-1	-1	-1	446.0	0.0	0.0	2.0	0.0	0.90625	49.640625	0.78125	0.015625	0.015625	0.015625	2.265625	0.34375	0.921875	0.109375	0.125	ROS488_ICAM555_VECad647_placa3_Plate_D_p00_0_D09f08d0.TIF	ROS488_ICAM555_VECad647_placa3_Plate_D_p00_0_D09f08d2.TIF	label.ROS488_ICAM555_VECad647_placa3_Plate_D_p00_0_D09f08d0.TIF	ROS488_ICAM555_VECad647_placa3_Plate_D_p00_0_D09f08d1.TIF	ROS488_ICAM555_VECad647_placa3_Plate_D_p00_0_D09f08d3.TIF	0	0	0	0	0	213	1	1536	1536	1536	1536	1536	213	b'eLvpkKv5sxntrQ/W+CKjt+5iYJlmYDHaWx/EJRrNomi0t07lKBrtrg+BSBrtrg/yCDKkUgSBWhR2AMEzmnI='	0.12422078847885132	0.07574823498725891	0.0820823535323143	0.038805097	0.008416466	0.03183295	0.42852277	0.7154	0.44816118	0.16720275084177652
-1	-1	-1	-1	-1	515.0	0.0	0.0	2.0	0.0	0.890625	46.65624999999909	0.796875	0.015625	0.015625	0.015625	2.65625	0.34375	0.921875	0.109375	0.125	ROS488_ICAM555_VECad647_placa3_Plate_D_p00_0_D09f09d0.TIF	ROS488_ICAM555_VECad647_placa3_Plate_D_p00_0_D09f09d2.TIF	label.ROS488_ICAM555_VECad647_placa3_Plate_D_p00_0_D09f09d0.TIF	ROS488_ICAM555_VECad647_placa3_Plate_D_p00_0_D09f09d1.TIF	ROS488_ICAM555_VECad647_placa3_Plate_D_p00_0_D09f09d3.TIF	0	0	0	0	0	214	1	1536	1536	1536	1536	1536	214	b'eLvpkKv5sxntrQ/W+CKjt+5iYJlmYDnaWx/EJRrNomi0t07lKBrtrg+BSBrtrg/yCDKkUgSBWhR2ANMamnc='	0.06866588443517685	0.07855372130870819	0.06980470567941666	0.029027447	0.008416466	0.038805105	0.42852277	0.7154	0.44816118	0.10423239072163899
-1	-1	-1	-1	-1	522.0	0.0	0.0	1.96875	0.0	0.90625	48.40624999999909	0.78125	0.0	0.0	0.015625	2.5	0.359375	0.9375	0.109375	0.125	ROS488_ICAM555_VECad647_placa3_Plate_D_p00_0_D09f10d0.TIF	ROS488_ICAM555_VECad647_placa3_Plate_D_p00_0_D09f10d2.TIF	label.ROS488_ICAM555_VECad647_placa3_Plate_D_p00_0_D09f10d0.TIF	ROS488_ICAM555_VECad647_placa3_Plate_D_p00_0_D09f10d1.TIF	ROS488_ICAM555_VECad647_placa3_Plate_D_p00_0_D09f10d3.TIF	0	0	0	0	0	215	1	1536	1536	1536	1536	1536	215	b'eLvpkKv5sxntrQ/W+CKjt+5iYJlmONpbH8wlGs2iaLS3TuUoGu2uD4FIGu2uD/IIMqRSBIFaFHYAQ+eaTw=='	0.04661059007048607	0.07574823498725891	0.06980470567941666	0.021221958	0.008416466	0.03266628	0.42852277	0.7154	0.44816118	0.07621233661969502
-1	-1	-1	-1	-1	481.0	0.0	0.0	1.984375	0.0	0.890625	46.703125	0.78125	0.015625	0.015625	0.015625	2.296875	0.359375	0.9375	0.109375	0.125	ROS488_ICAM555_VECad647_placa3_Plate_D_p00_0_D09f11d0.TIF	ROS488_ICAM555_VECad647_placa3_Plate_D_p00_0_D09f11d2.TIF	label.ROS488_ICAM555_VECad647_placa3_Plate_D_p00_0_D09f11d0.TIF	ROS488_ICAM555_VECad647_placa3_Plate_D_p00_0_D09f11d1.TIF	ROS488_ICAM555_VECad647_placa3_Plate_D_p00_0_D09f11d3.TIF	0	0	0	0	0	216	1	1536	1536	1536	1536	1536	216	b'eLvpkKv5sxntrQ/W+CKjt+5iYJlmaDjaWx/EJRrNomi0t07lKBrtrg+BSBrtrg/yCDKkUgSBWhR2AFXOmlQ='	0.05024941265583038	0.08416470140218735	0.08572117984294891	0.018416472	0.008416481	0.03266628	0.42852277	0.7154	0.44816118	0.08196075757344563
-1	-1	-1	-1	-1	403.0	0.0	0.0	1.953125	0.0	0.890625	50.234375	0.78125	0.015625	0.0	0.015625	2.40625	0.359375	0.921875	0.109375	0.140625	ROS488_ICAM555_VECad647_placa3_Plate_D_p00_0_D10f00d0.TIF	ROS488_ICAM555_VECad647_placa3_Plate_D_p00_0_D10f00d2.TIF	label.ROS488_ICAM555_VECad647_placa3_Plate_D_p00_0_D10f00d0.TIF	ROS488_ICAM555_VECad647_placa3_Plate_D_p00_0_D10f00d1.TIF	ROS488_ICAM555_VECad647_placa3_Plate_D_p00_0_D10f00d3.TIF	0	0	0	0	0	217	1	1536	1536	1536	1536	1536	217	b'eLvpkKv5sxntrQ/W+CKjt+5iaDDaWx/cJRrNomi0t07lKBrtrg+BSBrtrg/yCDKkUgSBWhR2AKJBmiI='	0.04047176241874695	0.07013725489377975	0.07063803821802139	0.02205529	0.008416466	0.037138432	0.42852277	0.7154	0.44816118	0.07074678937594096
-1	-1	-1	-1	-1	381.0	0.0	0.0	2.015625	0.0	0.890625	50.15625	0.796875	0.015625	0.015625	0.015625	2.375	0.34375	0.9375	0.125	0.125	ROS488_ICAM555_VECad647_placa3_Plate_D_p00_0_D10f01d0.TIF	ROS488_ICAM555_VECad647_placa3_Plate_D_p00_0_D10f01d2.TIF	label.ROS488_ICAM555_VECad647_placa3_Plate_D_p00_0_D10f01d0.TIF	ROS488_ICAM555_VECad647_placa3_Plate_D_p00_0_D10f01d1.TIF	ROS488_ICAM555_VECad647_placa3_Plate_D_p00_0_D10f01d3.TIF	0	0	0	0	0	218	1	1536	1536	1536	1536	1536	218	b'eLvpkKv5sxntrQ/W+CKjt+5iaJBmYDjaWx/EJRrNomi0t07lKBrtrg+BSBrtrg/yCDKkUgSBWhR2ALQomic='	0.03963842988014221	0.07294274121522903	0.08041568100452423	0.021221962	0.008416466	0.035471752	0.42852277	0.7154	0.44816118	0.06885855396588643
-1	-1	-1	-1	-1	402.0	0.0	0.0	1.984375	0.0	0.921875	48.390625	0.8125	0.015625	0.015625	0.015625	2.453125	0.34375	0.9375	0.109375	0.140625	ROS488_ICAM555_VECad647_placa3_Plate_D_p00_0_D10f02d0.TIF	ROS488_ICAM555_VECad647_placa3_Plate_D_p00_0_D10f02d2.TIF	label.ROS488_ICAM555_VECad647_placa3_Plate_D_p00_0_D10f02d0.TIF	ROS488_ICAM555_VECad647_placa3_Plate_D_p00_0_D10f02d1.TIF	ROS488_ICAM555_VECad647_placa3_Plate_D_p00_0_D10f02d3.TIF	0	0	0	0	0	219	1	1536	1536	1536	1536	1536	219	b'eLvpkKv5sxntrQ/W+CKjt+5iaJBmYDTaWx/EJRrNomi0t07lKBrtrg+BSBrtrg/yCDKkUgSBWhR2AMYPmiw='	0.04130509868264198	0.07574823498725891	0.08124902099370956	0.02288863	0.008416466	0.037138432	0.42852277	0.7154	0.44816118	0.0764479289452235
-1	-1	-1	-1	-1	375.0	0.0	0.0	1.96875	0.0	0.90625	46.140625	0.8125	0.015625	0.015625	0.015625	2.203125	0.34375	0.921875	0.109375	0.125	ROS488_ICAM555_VECad647_placa3_Plate_D_p00_0_D10f03d0.TIF	ROS488_ICAM555_VECad647_placa3_Plate_D_p00_0_D10f03d2.TIF	label.ROS488_ICAM555_VECad647_placa3_Plate_D_p00_0_D10f03d0.TIF	ROS488_ICAM555_VECad647_placa3_Plate_D_p00_0_D10f03d1.TIF	ROS488_ICAM555_VECad647_placa3_Plate_D_p00_0_D10f03d3.TIF	0	0	0	0	0	220	1	1536	1536	1536	1536	1536	220	b'eLvpkKv5sxntrQ/W+CKjt+5iaJBmYDzaWx/EJRrNomi0t07lKBrtrg+BSBrtrg/yCDKkUgSBWhR2ANf2mjE='	0.045777253806591034	0.07855372130870819	0.07511019706726074	0.018416476	0.0056109875	0.028194115	0.42852277	0.7154	0.44816118	0.07601534326871236
-1	-1	-1	-1	-1	402.0	0.0	0.0	2.03125	0.0	0.890625	44.078125	0.796875	0.015625	0.015625	0.015625	2.453125	0.34375	0.921875	0.109375	0.125	ROS488_ICAM555_VECad647_placa3_Plate_D_p00_0_D10f04d0.TIF	ROS488_ICAM555_VECad647_placa3_Plate_D_p00_0_D10f04d2.TIF	label.ROS488_ICAM555_VECad647_placa3_Plate_D_p00_0_D10f04d0.TIF	ROS488_ICAM555_VECad647_placa3_Plate_D_p00_0_D10f04d1.TIF	ROS488_ICAM555_VECad647_placa3_Plate_D_p00_0_D10f04d3.TIF	0	0	0	0	0	221	1	1536	1536	1536	1536	1536	221	b'eLvpkKv5sxntrQ/W+CKjt+5iaJBmYDLaWx/EJRrNomi0t07lKBrtrg+BSBrtrg/yCDKkUgSBWhR2AOndmjY='	0.045777253806591034	0.08697019517421722	0.07594352960586548	0.022055294	0.0056109875	0.037971765	0.42852277	0.7154	0.44816118	0.07595723370711009
-1	-1	-1	-1	-1	406.0	0.0	0.0	1.984375	0.0	0.890625	50.375	0.8125	0.015625	0.015625	0.015625	2.328125	0.375	0.9375	0.109375	0.125	ROS488_ICAM555_VECad647_placa3_Plate_D_p00_0_D10f05d0.TIF	ROS488_ICAM555_VECad647_placa3_Plate_D_p00_0_D10f05d2.TIF	label.ROS488_ICAM555_VECad647_placa3_Plate_D_p00_0_D10f05d0.TIF	ROS488_ICAM555_VECad647_placa3_Plate_D_p00_0_D10f05d1.TIF	ROS488_ICAM555_VECad647_placa3_Plate_D_p00_0_D10f05d3.TIF	0	0	0	0	0	222	1	1536	1536	1536	1536	1536	222	b'eLvpkKv5sxntrQ/W+CKjt+5iaJBmYDraWx/EJRrNomi0t07lKBrtrg+BSBrtrg/yCDKkUgSBWhR2APvEmjs='	0.04047176241874695	0.07574823498725891	0.06616587936878204	0.02038863	0.008416466	0.037138432	0.42852277	0.7154	0.44816118	0.06823065876960754
-1	-1	-1	-1	-1	427.0	0.0	0.0	1.96875	0.0	0.90625	48.265625	0.796875	0.015625	0.015625	0.015625	2.46875	0.34375	0.9375	0.109375	0.125	ROS488_ICAM555_VECad647_placa3_Plate_D_p00_0_D10f06d0.TIF	ROS488_ICAM555_VECad647_placa3_Plate_D_p00_0_D10f06d2.TIF	label.ROS488_ICAM555_VECad647_placa3_Plate_D_p00_0_D10f06d0.TIF	ROS488_ICAM555_VECad647_placa3_Plate_D_p00_0_D10f06d1.TIF	ROS488_ICAM555_VECad647_placa3_Plate_D_p00_0_D10f06d3.TIF	0	0	0	0	0	223	1	1536	1536	1536	1536	1536	223	b'eLvpkKv5sxntrQ/W+CKjt+5iaJBmYDbaWx/EJRrNomi0t07lKBrtrg+BSBrtrg/yCDKkUgSBWhR2AA26mkA='	0.04130509868264198	0.08416470140218735	0.06533254683017731	0.02652745	0.0056109875	0.04161059	0.42852277	0.7154	0.44816118	0.07504189511140187
-1	-1	-1	-1	-1	413.0	0.0	0.0	1.984375	0.0	0.890625	48.96875	0.796875	0.015625	0.0	0.015625	2.390625	0.359375	0.9375	0.109375	0.125	ROS488_ICAM555_VECad647_placa3_Plate_D_p00_0_D10f07d0.TIF	ROS488_ICAM555_VECad647_placa3_Plate_D_p00_0_D10f07d2.TIF	label.ROS488_ICAM555_VECad647_placa3_Plate_D_p00_0_D10f07d0.TIF	ROS488_ICAM555_VECad647_placa3_Plate_D_p00_0_D10f07d1.TIF	ROS488_ICAM555_VECad647_placa3_Plate_D_p00_0_D10f07d3.TIF	0	0	0	0	0	224	1	1536	1536	1536	1536	1536	224	b'eLvpkKv5sxntrQ/W+CKjt+5iaJBmYD7aWx/EJRrNomi0t07lKBrtrg+BSBrtrg/yCDKkUgSBWhR2AB+hmkU='	0.03963842988014221	0.07574823498725891	0.06980470567941666	0.022055294	0.008416474	0.0363051	0.42852277	0.7154	0.44816118	0.07196479042371114
-1	-1	-1	-1	-1	416.0	0.0	0.0	1.984375	0.0	0.890625	53.125	0.78125	0.015625	0.015625	0.015625	2.421875	0.375	0.9375	0.109375	0.140625	ROS488_ICAM555_VECad647_placa3_Plate_D_p00_0_D10f08d0.TIF	ROS488_ICAM555_VECad647_placa3_Plate_D_p00_0_D10f08d2.TIF	label.ROS488_ICAM555_VECad647_placa3_Plate_D_p00_0_D10f08d0.TIF	ROS488_ICAM555_VECad647_placa3_Plate_D_p00_0_D10f08d1.TIF	ROS488_ICAM555_VECad647_placa3_Plate_D_p00_0_D10f08d3.TIF	0	0	0	0	0	225	1	1536	1536	1536	1536	1536	225	b'eLvpkKv5sxntrQ/W+CKjt+5iaJBmYDHaWx/EJRrNomi0t07lKBrtrg+BSBrtrg/yCDKkUgSBWhR2ADGImko='	0.03963842988014221	0.07574823498725891	0.06616587936878204	0.02205529	0.008416474	0.032666266	0.42852277	0.7154	0.44816118	0.07094911237557729
-1	-1	-1	-1	-1	392.0	0.0	0.0	1.984375	0.0	0.890625	52.34375	0.78125	0.015625	0.015625	0.015625	2.265625	0.359375	0.9375	0.109375	0.125	ROS488_ICAM555_VECad647_placa3_Plate_D_p00_0_D10f09d0.TIF	ROS488_ICAM555_VECad647_placa3_Plate_D_p00_0_D10f09d2.TIF	label.ROS488_ICAM555_VECad647_placa3_Plate_D_p00_0_D10f09d0.TIF	ROS488_ICAM555_VECad647_placa3_Plate_D_p00_0_D10f09d1.TIF	ROS488_ICAM555_VECad647_placa3_Plate_D_p00_0_D10f09d3.TIF	0	0	0	0	0	226	1	1536	1536	1536	1536	1536	226	b'eLvpkKv5sxntrQ/W+CKjt+5iaJBmYDnaWx/EJRrNomi0t07lKBrtrg+BSBrtrg/yCDKkUgSBWhR2AENvmk8='	0.0359996072947979	0.07855372130870819	0.06533254683017731	0.021221962	0.0056109875	0.037138432	0.42852277	0.7154	0.44816118	0.06707827746868134
-1	-1	-1	-1	-1	399.0	0.0	0.0	2.0	0.0	0.90625	46.046875	0.796875	0.015625	0.015625	0.015625	2.453125	0.359375	0.9375	0.109375	0.125	ROS488_ICAM555_VECad647_placa3_Plate_D_p00_0_D10f10d0.TIF	ROS488_ICAM555_VECad647_placa3_Plate_D_p00_0_D10f10d2.TIF	label.ROS488_ICAM555_VECad647_placa3_Plate_D_p00_0_D10f10d0.TIF	ROS488_ICAM555_VECad647_placa3_Plate_D_p00_0_D10f10d1.TIF	ROS488_ICAM555_VECad647_placa3_Plate_D_p00_0_D10f10d3.TIF	0	0	0	0	0	227	1	1536	1536	1536	1536	1536	227	b'eLvpkKv5sxntrQ/W+CKjt+5iaJBmONpbH8wlGs2iaLS3TuUoGu2uD4FIGu2uD/IIMqRSBIFaFHYAtC2aJw=='	0.03516627475619316	0.07294274121522903	0.06616587936878204	0.01758314	0.008416474	0.037138432	0.42852277	0.7154	0.44816118	0.06390247245629628
-1	-1	-1	-1	-1	365.0	0.0	0.0	1.96875	0.0	0.890625	51.921875	0.78125	0.03125	0.015625	0.015625	2.15625	0.359375	0.921875	0.125	0.109375	ROS488_ICAM555_VECad647_placa3_Plate_D_p00_0_D10f11d0.TIF	ROS488_ICAM555_VECad647_placa3_Plate_D_p00_0_D10f11d2.TIF	label.ROS488_ICAM555_VECad647_placa3_Plate_D_p00_0_D10f11d0.TIF	ROS488_ICAM555_VECad647_placa3_Plate_D_p00_0_D10f11d1.TIF	ROS488_ICAM555_VECad647_placa3_Plate_D_p00_0_D10f11d3.TIF	0	0	0	0	0	228	1	1536	1536	1536	1536	1536	228	b'eLvpkKv5sxntrQ/W+CKjt+5iaJBmaDjaWx/EJRrNomi0t07lKBrtrg+BSBrtrg/yCDKkUgSBWhR2AMYUmiw='	0.04130509868264198	0.08416470140218735	0.08572117984294891	0.016749807	0.008416466	0.033499613	0.42852277	0.7154	0.44816118	0.07004275918006897
-1	-1	-1	-1	-1	397.0	0.0	0.0	1.9375	0.0	0.890625	48.28125	0.796875	0.015625	0.015625	0.015625	2.34375	0.359375	0.9375	0.109375	0.125	ROS488_ICAM555_VECad647_placa3_Plate_D_p00_0_D11f00d0.TIF	ROS488_ICAM555_VECad647_placa3_Plate_D_p00_0_D11f00d2.TIF	label.ROS488_ICAM555_VECad647_placa3_Plate_D_p00_0_D11f00d0.TIF	ROS488_ICAM555_VECad647_placa3_Plate_D_p00_0_D11f00d1.TIF	ROS488_ICAM555_VECad647_placa3_Plate_D_p00_0_D11f00d3.TIF	0	0	0	0	0	229	1	1536	1536	1536	1536	1536	229	b'eLvpkKv5sxntrQ/W+CKjt+5iaDjaWx/cJRrNomi0t07lKBrtrg+BSBrtrg/yCDKkUgSBWhR2ALQ3mic='	0.029027452692389488	0.07574823498725891	0.07511019706726074	0.0044721533	0.00561098	0.0363051	0.42852277	0.7154	0.44816118	0.03544747084379196
-1	-1	-1	-1	-1	386.0	0.0	0.0	1.96875	0.0	0.875	46.39062500000091	0.78125	0.015625	0.015625	0.015625	2.46875	0.359375	0.9375	0.109375	0.140625	ROS488_ICAM555_VECad647_placa3_Plate_D_p00_0_D11f01d0.TIF	ROS488_ICAM555_VECad647_placa3_Plate_D_p00_0_D11f01d2.TIF	label.ROS488_ICAM555_VECad647_placa3_Plate_D_p00_0_D11f01d0.TIF	ROS488_ICAM555_VECad647_placa3_Plate_D_p00_0_D11f01d1.TIF	ROS488_ICAM555_VECad647_placa3_Plate_D_p00_0_D11f01d3.TIF	0	0	0	0	0	230	1	1536	1536	1536	1536	1536	230	b'eLvpkKv5sxntrQ/W+CKjt+5iaJhmYDjaWx/EJRrNomi0t07lKBrtrg+BSBrtrg/yCDKkUgSBWhR2AMYemiw='	0.029027452692389488	0.07574823498725891	0.07594352960586548	0.0044721533	0.00561098	0.037138432	0.42852277	0.7154	0.44816118	0.03534826387961706
-1	-1	-1	-1	-1	384.0	0.0	0.0	1.96875	0.0	0.890625	52.71875000000091	0.8125	0.015625	0.015625	0.015625	2.390625	0.34375	0.921875	0.109375	0.125	ROS488_ICAM555_VECad647_placa3_Plate_D_p00_0_D11f02d0.TIF	ROS488_ICAM555_VECad647_placa3_Plate_D_p00_0_D11f02d2.TIF	label.ROS488_ICAM555_VECad647_placa3_Plate_D_p00_0_D11f02d0.TIF	ROS488_ICAM555_VECad647_placa3_Plate_D_p00_0_D11f02d1.TIF	ROS488_ICAM555_VECad647_placa3_Plate_D_p00_0_D11f02d3.TIF	0	0	0	0	0	231	1	1536	1536	1536	1536	1536	231	b'eLvpkKv5sxntrQ/W+CKjt+5iaJhmYDTaWx/EJRrNomi0t07lKBrtrg+BSBrtrg/yCDKkUgSBWhR2ANgFmjE='	0.029860787093639374	0.08135921508073807	0.08572117984294891	0.0053054877	0.008416474	0.03713844	0.42852277	0.7154	0.44816118	0.03846559673547745
-1	-1	-1	-1	-1	366.0	0.0	0.0	1.984375	0.0	0.890625	48.78125	0.8125	0.015625	0.015625	0.015625	2.390625	0.359375	0.953125	0.109375	0.125	ROS488_ICAM555_VECad647_placa3_Plate_D_p00_0_D11f03d0.TIF	ROS488_ICAM555_VECad647_placa3_Plate_D_p00_0_D11f03d2.TIF	label.ROS488_ICAM555_VECad647_placa3_Plate_D_p00_0_D11f03d0.TIF	ROS488_ICAM555_VECad647_placa3_Plate_D_p00_0_D11f03d1.TIF	ROS488_ICAM555_VECad647_placa3_Plate_D_p00_0_D11f03d3.TIF	0	0	0	0	0	232	1	1536	1536	1536	1536	1536	232	b'eLvpkKv5sxntrQ/W+CKjt+5iaJhmYDzaWx/EJRrNomi0t07lKBrtrg+BSBrtrg/yCDKkUgSBWhR2AOnsmjY='	0.03349960595369339	0.08135921508073807	0.07677686214447021	0.0053054877	0.0056109875	0.033499613	0.42852277	0.7154	0.44816118	0.03836861997842789
-1	-1	-1	-1	-1	357.0	0.0	0.0	1.953125	0.0	0.875	43.875	0.8125	0.0	0.0	0.015625	2.328125	0.34375	0.9375	0.109375	0.125	ROS488_ICAM555_VECad647_placa3_Plate_D_p00_0_D11f04d0.TIF	ROS488_ICAM555_VECad647_placa3_Plate_D_p00_0_D11f04d2.TIF	label.ROS488_ICAM555_VECad647_placa3_Plate_D_p00_0_D11f04d0.TIF	ROS488_ICAM555_VECad647_placa3_Plate_D_p00_0_D11f04d1.TIF	ROS488_ICAM555_VECad647_placa3_Plate_D_p00_0_D11f04d3.TIF	0	0	0	0	0	233	1	1536	1536	1536	1536	1536	233	b'eLvpkKv5sxntrQ/W+CKjt+5iaJhmYDLaWx/EJRrNomi0t07lKBrtrg+BSBrtrg/yCDKkUgSBWhR2APvTmjs='	0.03516627475619316	0.10099764913320541	0.07511019706726074	0.0053054914	0.008416466	0.038805097	0.42852277	0.7154	0.44816118	0.043014779686927795
-1	-1	-1	-1	-1	462.0	0.0	0.0	1.984375	0.0	0.890625	48.015625	0.8125	0.015625	0.015625	0.03125	2.65625	0.359375	0.921875	0.109375	0.125	ROS488_ICAM555_VECad647_placa3_Plate_D_p00_0_D11f05d0.TIF	ROS488_ICAM555_VECad647_placa3_Plate_D_p00_0_D11f05d2.TIF	label.ROS488_ICAM555_VECad647_placa3_Plate_D_p00_0_D11f05d0.TIF	ROS488_ICAM555_VECad647_placa3_Plate_D_p00_0_D11f05d1.TIF	ROS488_ICAM555_VECad647_placa3_Plate_D_p00_0_D11f05d3.TIF	0	0	0	0	0	234	1	1536	1536	1536	1536	1536	234	b'eLvpkKv5sxntrQ/W+CKjt+5iaJhmYDraWx/EJRrNomi0t07lKBrtrg+BSBrtrg/yCDKkUgSBWhR2AA3JmkA='	0.029860787093639374	0.08135921508073807	0.07594352960586548	0.0053054877	0.0056109875	0.037138432	0.42852277	0.7154	0.44816118	0.03725318362315496
-1	-1	-1	-1	-1	470.0	0.0	0.0	1.984375	0.0	0.890625	50.359375	0.8125	0.015625	0.015625	0.015625	2.71875	0.34375	0.9375	0.109375	0.125	ROS488_ICAM555_VECad647_placa3_Plate_D_p00_0_D11f06d0.TIF	ROS488_ICAM555_VECad647_placa3_Plate_D_p00_0_D11f06d2.TIF	label.ROS488_ICAM555_VECad647_placa3_Plate_D_p00_0_D11f06d0.TIF	ROS488_ICAM555_VECad647_placa3_Plate_D_p00_0_D11f06d1.TIF	ROS488_ICAM555_VECad647_placa3_Plate_D_p00_0_D11f06d3.TIF	0	0	0	0	0	235	1	1536	1536	1536	1536	1536	235	b'eLvpkKv5sxntrQ/W+CKjt+5iaJhmYDbaWx/EJRrNomi0t07lKBrtrg+BSBrtrg/yCDKkUgSBWhR2AB+wmkU='	0.034332942217588425	0.08416470140218735	0.08124902099370956	0.004472155	0.0056109875	0.037971765	0.42852277	0.7154	0.44816118	0.039526606599489846
-1	-1	-1	-1	-1	407.0	0.0	0.0	1.96875	0.0	0.890625	47.890625	0.796875	0.015625	0.015625	0.03125	2.375	0.34375	0.921875	0.109375	0.125	ROS488_ICAM555_VECad647_placa3_Plate_D_p00_0_D11f07d0.TIF	ROS488_ICAM555_VECad647_placa3_Plate_D_p00_0_D11f07d2.TIF	label.ROS488_ICAM555_VECad647_placa3_Plate_D_p00_0_D11f07d0.TIF	ROS488_ICAM555_VECad647_placa3_Plate_D_p00_0_D11f07d1.TIF	ROS488_ICAM555_VECad647_placa3_Plate_D_p00_0_D11f07d3.TIF	0	0	0	0	0	236	1	1536	1536	1536	1536	1536	236	b'eLvpkKv5sxntrQ/W+CKjt+5iaJhmYD7aWx/EJRrNomi0t07lKBrtrg+BSBrtrg/yCDKkUgSBWhR2ADGXmko='	0.029027452692389488	0.07294274121522903	0.07511019706726074	0.0053054895	0.00561098	0.03713844	0.42852277	0.7154	0.44816118	0.036171632508436836
-1	-1	-1	-1	-1	391.0	0.0	0.0	1.96875	0.0	0.90625	46.578125	0.796875	0.015625	0.015625	0.03125	2.3125	0.34375	0.9375	0.09375	0.125	ROS488_ICAM555_VECad647_placa3_Plate_D_p00_0_D11f08d0.TIF	ROS488_ICAM555_VECad647_placa3_Plate_D_p00_0_D11f08d2.TIF	label.ROS488_ICAM555_VECad647_placa3_Plate_D_p00_0_D11f08d0.TIF	ROS488_ICAM555_VECad647_placa3_Plate_D_p00_0_D11f08d1.TIF	ROS488_ICAM555_VECad647_placa3_Plate_D_p00_0_D11f08d3.TIF	0	0	0	0	0	237	1	1536	1536	1536	1536	1536	237	b'eLvpkKv5sxntrQ/W+CKjt+5iaJhmYDHaWx/EJRrNomi0t07lKBrtrg+BSBrtrg/yCDKkUgSBWhR2AEN+mk8='	0.029027452692389488	0.07574823498725891	0.06616587936878204	0.0044721533	0.00561098	0.03266628	0.42852277	0.7154	0.44816118	0.03556668758392334
-1	-1	-1	-1	-1	355.0	0.0	0.0	1.953125	0.0	0.90625	42.125	0.8125	0.015625	0.015625	0.015625	2.15625	0.359375	0.953125	0.09375	0.125	ROS488_ICAM555_VECad647_placa3_Plate_D_p00_0_D11f09d0.TIF	ROS488_ICAM555_VECad647_placa3_Plate_D_p00_0_D11f09d2.TIF	label.ROS488_ICAM555_VECad647_placa3_Plate_D_p00_0_D11f09d0.TIF	ROS488_ICAM555_VECad647_placa3_Plate_D_p00_0_D11f09d1.TIF	ROS488_ICAM555_VECad647_placa3_Plate_D_p00_0_D11f09d3.TIF	0	0	0	0	0	238	1	1536	1536	1536	1536	1536	238	b'eLvpkKv5sxntrQ/W+CKjt+5iaJhmYDnaWx/EJRrNomi0t07lKBrtrg+BSBrtrg/yCDKkUgSBWhR2AFVlmlQ='	0.029860787093639374	0.08416470140218735	0.06616587936878204	0.0053054877	0.0056109875	0.03183294	0.42852277	0.7154	0.44816118	0.03668148318926493
-1	-1	-1	-1	-1	399.0	0.0	0.0	1.984375	0.0	0.921875	43.8125	0.8125	0.015625	0.015625	0.015625	2.359375	0.359375	0.9375	0.109375	0.125	ROS488_ICAM555_VECad647_placa3_Plate_D_p00_0_D11f10d0.TIF	ROS488_ICAM555_VECad647_placa3_Plate_D_p00_0_D11f10d2.TIF	label.ROS488_ICAM555_VECad647_placa3_Plate_D_p00_0_D11f10d0.TIF	ROS488_ICAM555_VECad647_placa3_Plate_D_p00_0_D11f10d1.TIF	ROS488_ICAM555_VECad647_placa3_Plate_D_p00_0_D11f10d3.TIF	0	0	0	0	0	239	1	1536	1536	1536	1536	1536	239	b'eLvpkKv5sxntrQ/W+CKjt+5iaJhmONpbH8wlGs2iaLS3TuUoGu2uD4FIGu2uD/IIMqRSBIFaFHYAxiOaLA=='	0.029027452692389488	0.07855372130870819	0.06616587936878204	0.0053054877	0.008416466	0.0363051	0.42852277	0.7154	0.44816118	0.03591756025950114
-1	-1	-1	-1	-1	373.0	0.0	0.0	1.984375	0.0	0.875	46.5625	0.796875	0.015625	0.015625	0.015625	2.203125	0.375	0.921875	0.109375	0.125	ROS488_ICAM555_VECad647_placa3_Plate_D_p00_0_D11f11d0.TIF	ROS488_ICAM555_VECad647_placa3_Plate_D_p00_0_D11f11d2.TIF	label.ROS488_ICAM555_VECad647_placa3_Plate_D_p00_0_D11f11d0.TIF	ROS488_ICAM555_VECad647_placa3_Plate_D_p00_0_D11f11d1.TIF	ROS488_ICAM555_VECad647_placa3_Plate_D_p00_0_D11f11d3.TIF	0	0	0	0	0	240	1	1536	1536	1536	1536	1536	240	b'eLvpkKv5sxntrQ/W+CKjt+5iaJhmaDjaWx/EJRrNomi0t07lKBrtrg+BSBrtrg/yCDKkUgSBWhR2ANgKmjE='	0.03349960595369339	0.08135921508073807	0.08041568100452423	0.004472155	0.008416466	0.032666273	0.42852277	0.7154	0.44816118	0.039271277685960136
-1	-1	-1	-1	-1	329.0	0.0	0.0	1.9375	0.0	0.875	40.296875	0.765625	0.015625	0.0	0.015625	2.28125	0.34375	0.953125	0.109375	0.125	ROS488_ICAM555_VECad647_placa3_Plate_D_p00_0_E02f00d0.TIF	ROS488_ICAM555_VECad647_placa3_Plate_D_p00_0_E02f00d2.TIF	label.ROS488_ICAM555_VECad647_placa3_Plate_D_p00_0_E02f00d0.TIF	ROS488_ICAM555_VECad647_placa3_Plate_D_p00_0_E02f00d1.TIF	ROS488_ICAM555_VECad647_placa3_Plate_D_p00_0_E02f00d3.TIF	0	0	0	0	0	241	1	1536	1536	1536	1536	1536	241	b'eLvpkKv5sxntrQ/W+CKjt06z+nS0t07lOni0tz7oo2i0uz4EImm0uz7II8iQShEEalHYAQDGMpos'	0.0359996072947979	0.07855372130870819	0.06449921429157257	0.016749803	0.008416474	0.02652745	0.42852277	0.7154	0.44816118	0.0679203470547994
-1	-1	-1	-1	-1	293.0	0.0	0.0	2.015625	0.0	0.890625	41.71875	0.796875	0.015625	0.015625	0.015625	2.046875	0.34375	0.9375	0.109375	0.125	ROS488_ICAM555_VECad647_placa3_Plate_D_p00_0_E02f01d0.TIF	ROS488_ICAM555_VECad647_placa3_Plate_D_p00_0_E02f01d2.TIF	label.ROS488_ICAM555_VECad647_placa3_Plate_D_p00_0_E02f01d0.TIF	ROS488_ICAM555_VECad647_placa3_Plate_D_p00_0_E02f01d1.TIF	ROS488_ICAM555_VECad647_placa3_Plate_D_p00_0_E02f01d3.TIF	0	0	0	0	0	242	1	1536	1536	1536	1536	1536	242	b'eLvpkKv5sxntrQ/W+CKjtw4u4A1He+uDuESjWRSN9tapHEWj3fUhEEmj3fVBHkGGVIogUIvCDgDYGZox'	0.0359996072947979	0.07294274121522903	0.07594352960586548	0.012277648	0.00561098	0.022055298	0.42852277	0.7154	0.44816118	0.0664110779762268
-1	-1	-1	-1	-1	282.0	0.0	0.0	2.015625	0.0	0.90625	39.90625	0.796875	0.015625	0.015625	0.015625	2.09375	0.359375	0.9375	0.109375	0.125	ROS488_ICAM555_VECad647_placa3_Plate_D_p00_0_E02f02d0.TIF	ROS488_ICAM555_VECad647_placa3_Plate_D_p00_0_E02f02d2.TIF	label.ROS488_ICAM555_VECad647_placa3_Plate_D_p00_0_E02f02d0.TIF	ROS488_ICAM555_VECad647_placa3_Plate_D_p00_0_E02f02d1.TIF	ROS488_ICAM555_VECad647_placa3_Plate_D_p00_0_E02f02d3.TIF	0	0	0	0	0	243	1	1536	1536	1536	1536	1536	243	b'eLvpkKv5sxntrQ/W+CKjtw4u4I1Ge+uDuESjWRSN9tapHEWj3fUhEEmj3fVBHkGGVIogUIvCDgDqAJo2'	0.03963842988014221	0.07574823498725891	0.07511019706726074	0.01591647	0.00561098	0.02736079	0.42852277	0.7154	0.44816118	0.07207789023717244
-1	-1	-1	-1	-1	300.0	0.0	0.0	2.0	0.0	0.890625	41.09375	0.796875	0.015625	0.015625	0.015625	2.328125	0.359375	0.9375	0.109375	0.125	ROS488_ICAM555_VECad647_placa3_Plate_D_p00_0_E02f03d0.TIF	ROS488_ICAM555_VECad647_placa3_Plate_D_p00_0_E02f03d2.TIF	label.ROS488_ICAM555_VECad647_placa3_Plate_D_p00_0_E02f03d0.TIF	ROS488_ICAM555_VECad647_placa3_Plate_D_p00_0_E02f03d1.TIF	ROS488_ICAM555_VECad647_placa3_Plate_D_p00_0_E02f03d3.TIF	0	0	0	0	0	244	1	1536	1536	1536	1536	1536	244	b'eLvpkKv5sxntrQ/W+CKjtw4u4I1He+uDuESjWRSN9tapHEWj3fUhEEmj3fVBHkGGVIogUIvCDgD755o7'	0.03963842988014221	0.07855372130870819	0.06980470567941666	0.018416472	0.0056109875	0.02652745	0.42852277	0.7154	0.44816118	0.07261442144711812
-1	-1	-1	-1	-1	297.0	0.0	0.0	1.96875	0.0	0.890625	43.28125	0.796875	0.015625	0.015625	0.015625	2.0625	0.34375	0.921875	0.125	0.125	ROS488_ICAM555_VECad647_placa3_Plate_D_p00_0_E02f04d0.TIF	ROS488_ICAM555_VECad647_placa3_Plate_D_p00_0_E02f04d2.TIF	label.ROS488_ICAM555_VECad647_placa3_Plate_D_p00_0_E02f04d0.TIF	ROS488_ICAM555_VECad647_placa3_Plate_D_p00_0_E02f04d1.TIF	ROS488_ICAM555_VECad647_placa3_Plate_D_p00_0_E02f04d3.TIF	0	0	0	0	0	245	1	1536	1536	1536	1536	1536	245	b'eLvpkKv5sxntrQ/W+CKjtw4u4E1Ge+uDuESjWRSN9tapHEWj3fUhEEmj3fVBHkGGVIogUIvCDgAN3ZpA'	0.03963842988014221	0.08697019517421722	0.06533254683017731	0.012277648	0.00561098	0.02122195	0.42852277	0.7154	0.44816118	0.06587154666582744
-1	-1	-1	-1	-1	299.0	0.0	0.0	1.96875	0.0	0.890625	38.15625	0.828125	0.015625	0.015625	0.015625	2.140625	0.34375	0.953125	0.109375	0.125	ROS488_ICAM555_VECad647_placa3_Plate_D_p00_0_E02f05d0.TIF	ROS488_ICAM555_VECad647_placa3_Plate_D_p00_0_E02f05d2.TIF	label.ROS488_ICAM555_VECad647_placa3_Plate_D_p00_0_E02f05d0.TIF	ROS488_ICAM555_VECad647_placa3_Plate_D_p00_0_E02f05d1.TIF	ROS488_ICAM555_VECad647_placa3_Plate_D_p00_0_E02f05d3.TIF	0	0	0	0	0	246	1	1536	1536	1536	1536	1536	246	b'eLvpkKv5sxntrQ/W+CKjtw4u4E1He+uDuESjWRSN9tapHEWj3fUhEEmj3fVBHkGGVIogUIvCDgAfxJpF'	0.03516627475619316	0.07855372130870819	0.06002706289291382	0.012277648	0.0056109875	0.022888623	0.42852277	0.7154	0.44816118	0.06089356541633606
-1	-1	-1	-1	-1	296.0	0.0	0.0	2.015625	0.0	0.90625	38.203125	0.78125	0.015625	0.015625	0.015625	2.03125	0.359375	0.9375	0.109375	0.125	ROS488_ICAM555_VECad647_placa3_Plate_D_p00_0_E02f06d0.TIF	ROS488_ICAM555_VECad647_placa3_Plate_D_p00_0_E02f06d2.TIF	label.ROS488_ICAM555_VECad647_placa3_Plate_D_p00_0_E02f06d0.TIF	ROS488_ICAM555_VECad647_placa3_Plate_D_p00_0_E02f06d1.TIF	ROS488_ICAM555_VECad647_placa3_Plate_D_p00_0_E02f06d3.TIF	0	0	0	0	0	247	1	1536	1536	1536	1536	1536	247	b'eLvpkKv5sxntrQ/W+CKjtw4u4M1Ge+uDuESjWRSN9tapHEWj3fUhEEmj3fVBHkGGVIogUIvCDgAxq5pK'	0.0359996072947979	0.08416470140218735	0.060860395431518555	0.011444312	0.0056109875	0.01758314	0.42852277	0.7154	0.44816118	0.06539356211821239
-1	-1	-1	-1	-1	319.0	0.0	0.0	2.015625	0.0	0.875	37.890625	0.78125	0.015625	0.015625	0.015625	2.171875	0.34375	0.921875	0.109375	0.140625	ROS488_ICAM555_VECad647_placa3_Plate_D_p00_0_E02f07d0.TIF	ROS488_ICAM555_VECad647_placa3_Plate_D_p00_0_E02f07d2.TIF	label.ROS488_ICAM555_VECad647_placa3_Plate_D_p00_0_E02f07d0.TIF	ROS488_ICAM555_VECad647_placa3_Plate_D_p00_0_E02f07d1.TIF	ROS488_ICAM555_VECad647_placa3_Plate_D_p00_0_E02f07d3.TIF	0	0	0	0	0	248	1	1536	1536	1536	1536	1536	248	b'eLvpkKv5sxntrQ/W+CKjtw4u4M1He+uDuESjWRSN9tapHEWj3fUhEEmj3fVBHkGGVIogUIvCDgBDkppP'	0.03963842988014221	0.07855372130870819	0.06980470567941666	0.016749803	0.0056109875	0.030999608	0.42852277	0.7154	0.44816118	0.07098768651485443
-1	-1	-1	-1	-1	331.0	0.0	0.0	2.0	0.0	0.90625	40.40625	0.78125	0.015625	0.015625	0.015625	2.203125	0.375	0.9375	0.109375	0.140625	ROS488_ICAM555_VECad647_placa3_Plate_D_p00_0_E02f08d0.TIF	ROS488_ICAM555_VECad647_placa3_Plate_D_p00_0_E02f08d2.TIF	label.ROS488_ICAM555_VECad647_placa3_Plate_D_p00_0_E02f08d0.TIF	ROS488_ICAM555_VECad647_placa3_Plate_D_p00_0_E02f08d1.TIF	ROS488_ICAM555_VECad647_placa3_Plate_D_p00_0_E02f08d3.TIF	0	0	0	0	0	249	1	1536	1536	1536	1536	1536	249	b'eLvpkKv5sxntrQ/W+CKjtw4u4C1Ge+uDuESjWRSN9tapHEWj3fUhEEmj3fVBHkGGVIogUIvCDgBVeZpU'	0.03963842988014221	0.07855372130870819	0.07594352960586548	0.016749807	0.0056109875	0.025694124	0.42852277	0.7154	0.44816118	0.07412286102771759
-1	-1	-1	-1	-1	350.0	0.0	0.0	2.015625	0.0	0.890625	44.765625	0.78125	0.015625	0.015625	0.015625	2.234375	0.34375	0.9375	0.109375	0.125	ROS488_ICAM555_VECad647_placa3_Plate_D_p00_0_E02f09d0.TIF	ROS488_ICAM555_VECad647_placa3_Plate_D_p00_0_E02f09d2.TIF	label.ROS488_ICAM555_VECad647_placa3_Plate_D_p00_0_E02f09d0.TIF	ROS488_ICAM555_VECad647_placa3_Plate_D_p00_0_E02f09d1.TIF	ROS488_ICAM555_VECad647_placa3_Plate_D_p00_0_E02f09d3.TIF	0	0	0	0	0	250	1	1536	1536	1536	1536	1536	250	b'eLvpkKv5sxntrQ/W+CKjtw4u4C1He+uDuESjWRSN9tapHEWj3fUhEEmj3fVBHkGGVIogUIvCDgBnYJpZ'	0.04130509868264198	0.08416470140218735	0.07677686214447021	0.01758314	0.008416466	0.028194122	0.42852277	0.7154	0.44816118	0.0771832565466563
-1	-1	-1	-1	-1	301.0	0.0	0.0	1.96875	0.0	0.953125	41.34375	0.828125	0.015625	0.015625	0.015625	2.125	0.375	0.921875	0.109375	0.109375	ROS488_ICAM555_VECad647_placa3_Plate_D_p00_0_E02f10d0.TIF	ROS488_ICAM555_VECad647_placa3_Plate_D_p00_0_E02f10d2.TIF	label.ROS488_ICAM555_VECad647_placa3_Plate_D_p00_0_E02f10d0.TIF	ROS488_ICAM555_VECad647_placa3_Plate_D_p00_0_E02f10d1.TIF	ROS488_ICAM555_VECad647_placa3_Plate_D_p00_0_E02f10d3.TIF	0	0	0	0	0	251	1	1536	1536	1536	1536	1536	251	b'eLvpkKv5sxntrQ/W+CKjtw4q4A1He+uDuUSjWRSN9tapHEWj3fUhEEmj3fVBHkGGVIogUIvCDgDYHpox'	0.03963842988014221	0.07574823498725891	0.07594352960586548	0.01591647	0.00561098	0.025694124	0.42852277	0.7154	0.44816118	0.06753208736578624
-1	-1	-1	-1	-1	289.0	0.0	0.0	2.0	0.0	0.890625	40.453125	0.78125	0.015625	0.015625	0.015625	2.140625	0.34375	0.9375	0.109375	0.125	ROS488_ICAM555_VECad647_placa3_Plate_D_p00_0_E02f11d0.TIF	ROS488_ICAM555_VECad647_placa3_Plate_D_p00_0_E02f11d2.TIF	label.ROS488_ICAM555_VECad647_placa3_Plate_D_p00_0_E02f11d0.TIF	ROS488_ICAM555_VECad647_placa3_Plate_D_p00_0_E02f11d1.TIF	ROS488_ICAM555_VECad647_placa3_Plate_D_p00_0_E02f11d3.TIF	0	0	0	0	0	252	1	1536	1536	1536	1536	1536	252	b'eLvpkKv5sxntrQ/W+CKjtw4q4A0NR3vrg7hEo1kUjfbWqRxFo931IRBJo931QR5BhlSKIFCLwg4A6gWaNg=='	0.04130509868264198	0.08135921508073807	0.08124902099370956	0.015916474	0.008416466	0.022055298	0.42852277	0.7154	0.44816118	0.07382276654243469
-1	-1	-1	-1	-1	352.0	0.0	0.0	1.96875	0.0	0.890625	42.03125	0.796875	0.015625	0.015625	0.015625	2.21875	0.34375	0.953125	0.109375	0.140625	ROS488_ICAM555_VECad647_placa3_Plate_D_p00_0_E03f00d0.TIF	ROS488_ICAM555_VECad647_placa3_Plate_D_p00_0_E03f00d2.TIF	label.ROS488_ICAM555_VECad647_placa3_Plate_D_p00_0_E03f00d0.TIF	ROS488_ICAM555_VECad647_placa3_Plate_D_p00_0_E03f00d1.TIF	ROS488_ICAM555_VECad647_placa3_Plate_D_p00_0_E03f00d3.TIF	0	0	0	0	0	253	1	1536	1536	1536	1536	1536	253	b'eLvpkKv5sxntrQ/W+CKjt+5qYDzaWx/cJRrNomi0t07lKBrtrg+BSBrtrg/yCDKkUgSBWhR2ANgomjE='	0.03516627475619316	0.07574823498725891	0.060860395431518555	0.01758314	0.00561098	0.026527457	0.42852277	0.7154	0.44816118	0.0686991810798645
-1	-1	-1	-1	-1	295.0	0.0	0.0	1.96875	0.0	0.90625	42.328125	0.765625	0.015625	0.015625	0.015625	1.953125	0.34375	0.921875	0.125	0.140625	ROS488_ICAM555_VECad647_placa3_Plate_D_p00_0_E03f01d0.TIF	ROS488_ICAM555_VECad647_placa3_Plate_D_p00_0_E03f01d2.TIF	label.ROS488_ICAM555_VECad647_placa3_Plate_D_p00_0_E03f01d0.TIF	ROS488_ICAM555_VECad647_placa3_Plate_D_p00_0_E03f01d1.TIF	ROS488_ICAM555_VECad647_placa3_Plate_D_p00_0_E03f01d3.TIF	0	0	0	0	0	254	1	1536	1536	1536	1536	1536	254	b'eLvpkKv5sxntrQ/W+CKjt+5qYJxmYDjaWx/EJRrNomi0t07lKBrtrg+BSBrtrg/yCDKkUgSBWhR2AOoPmjY='	0.03963842988014221	0.07574823498725891	0.07511019706726074	0.012277648	0.00561098	0.026527457	0.42852277	0.7154	0.44816118	0.06804962952931722
-1	-1	-1	-1	-1	325.0	0.0	0.0	1.984375	0.0	0.90625	38.015625	0.78125	0.015625	0.015625	0.015625	1.921875	0.34375	0.9375	0.109375	0.140625	ROS488_ICAM555_VECad647_placa3_Plate_D_p00_0_E03f02d0.TIF	ROS488_ICAM555_VECad647_placa3_Plate_D_p00_0_E03f02d2.TIF	label.ROS488_ICAM555_VECad647_placa3_Plate_D_p00_0_E03f02d0.TIF	ROS488_ICAM555_VECad647_placa3_Plate_D_p00_0_E03f02d1.TIF	ROS488_ICAM555_VECad647_placa3_Plate_D_p00_0_E03f02d3.TIF	0	0	0	0	0	255	1	1536	1536	1536	1536	1536	255	b'eLvpkKv5sxntrQ/W+CKjt+5qYJxmYDTaWx/EJRrNomi0t07lKBrtrg+BSBrtrg/yCDKkUgSBWhR2APv2mjs='	0.04047176241874695	0.07574823498725891	0.060860395431518555	0.015083138	0.0056109875	0.016749807	0.42852277	0.7154	0.44816118	0.07511896391709645
-1	-1	-1	-1	-1	323.0	0.0	0.0	2.015625	0.0	0.90625	37.890625	0.78125	0.015625	0.015625	0.015625	2.03125	0.375	0.921875	0.109375	0.125	ROS488_ICAM555_VECad647_placa3_Plate_D_p00_0_E03f03d0.TIF	ROS488_ICAM555_VECad647_placa3_Plate_D_p00_0_E03f03d2.TIF	label.ROS488_ICAM555_VECad647_placa3_Plate_D_p00_0_E03f03d0.TIF	ROS488_ICAM555_VECad647_placa3_Plate_D_p00_0_E03f03d1.TIF	ROS488_ICAM555_VECad647_placa3_Plate_D_p00_0_E03f03d3.TIF	0	0	0	0	0	256	1	1536	1536	1536	1536	1536	256	b'eLvpkKv5sxntrQ/W+CKjt+5qYJxmYDzaWx/EJRrNomi0t07lKBrtrg+BSBrtrg/yCDKkUgSBWhR2AA3smkA='	0.0359996072947979	0.07574823498725891	0.060860395431518555	0.013110984	0.0056109875	0.021221958	0.42852277	0.7154	0.44816118	0.07213633259137471
-1	-1	-1	-1	-1	355.0	0.0	0.0	1.9375	0.0	0.953125	41.03125	0.765625	0.015625	0.015625	0.015625	2.15625	0.34375	0.9375	0.109375	0.125	ROS488_ICAM555_VECad647_placa3_Plate_D_p00_0_E03f04d0.TIF	ROS488_ICAM555_VECad647_placa3_Plate_D_p00_0_E03f04d2.TIF	label.ROS488_ICAM555_VECad647_placa3_Plate_D_p00_0_E03f04d0.TIF	ROS488_ICAM555_VECad647_placa3_Plate_D_p00_0_E03f04d1.TIF	ROS488_ICAM555_VECad647_placa3_Plate_D_p00_0_E03f04d3.TIF	0	0	0	0	0	257	1	1536	1536	1536	1536	1536	257	b'eLvpkKv5sxntrQ/W+CKjt+5qYJxmYDLaWx/EJRrNomi0t07lKBrtrg+BSBrtrg/yCDKkUgSBWhR2AB/TmkU='	0.03963842988014221	0.08416470140218735	0.06449921429157257	0.0167498	0.0056109875	0.025694117	0.42852277	0.7154	0.44816118	0.07050615052382152
-1	-1	-1	-1	-1	356.0	0.0	0.0	2.0	0.0	0.90625	41.84375	0.796875	0.015625	0.015625	0.015625	2.09375	0.34375	0.9375	0.109375	0.140625	ROS488_ICAM555_VECad647_placa3_Plate_D_p00_0_E03f05d0.TIF	ROS488_ICAM555_VECad647_placa3_Plate_D_p00_0_E03f05d2.TIF	label.ROS488_ICAM555_VECad647_placa3_Plate_D_p00_0_E03f05d0.TIF	ROS488_ICAM555_VECad647_placa3_Plate_D_p00_0_E03f05d1.TIF	ROS488_ICAM555_VECad647_placa3_Plate_D_p00_0_E03f05d3.TIF	0	0	0	0	0	258	1	1536	1536	1536	1536	1536	258	b'eLvpkKv5sxntrQ/W+CKjt+5qYJxmYDraWx/EJRrNomi0t07lKBrtrg+BSBrtrg/yCDKkUgSBWhR2ADG6mko='	0.03516627475619316	0.07855372130870819	0.06449921429157257	0.013110984	0.0056109875	0.025694117	0.42852277	0.7154	0.44816118	0.06425366799036662
-1	-1	-1	-1	-1	365.0	0.0	0.0	1.96875	0.0	0.921875	40.140625	0.8125	0.015625	0.015625	0.015625	2.25	0.34375	0.9375	0.109375	0.125	ROS488_ICAM555_VECad647_placa3_Plate_D_p00_0_E03f06d0.TIF	ROS488_ICAM555_VECad647_placa3_Plate_D_p00_0_E03f06d2.TIF	label.ROS488_ICAM555_VECad647_placa3_Plate_D_p00_0_E03f06d0.TIF	ROS488_ICAM555_VECad647_placa3_Plate_D_p00_0_E03f06d1.TIF	ROS488_ICAM555_VECad647_placa3_Plate_D_p00_0_E03f06d3.TIF	0	0	0	0	0	259	1	1536	1536	1536	1536	1536	259	b'eLvpkKv5sxntrQ/W+CKjt+5qYJxmYDbaWx/EJRrNomi0t07lKBrtrg+BSBrtrg/yCDKkUgSBWhR2AEOhmk8='	0.04047176241874695	0.08697019517421722	0.07063803821802139	0.021221962	0.0056109875	0.026527457	0.42852277	0.7154	0.44816118	0.07477736969788869
-1	-1	-1	-1	-1	337.0	0.0	0.0	2.03125	0.0	0.890625	41.640625	0.796875	0.015625	0.015625	0.015625	2.09375	0.34375	0.9375	0.109375	0.140625	ROS488_ICAM555_VECad647_placa3_Plate_D_p00_0_E03f07d0.TIF	ROS488_ICAM555_VECad647_placa3_Plate_D_p00_0_E03f07d2.TIF	label.ROS488_ICAM555_VECad647_placa3_Plate_D_p00_0_E03f07d0.TIF	ROS488_ICAM555_VECad647_placa3_Plate_D_p00_0_E03f07d1.TIF	ROS488_ICAM555_VECad647_placa3_Plate_D_p00_0_E03f07d3.TIF	0	0	0	0	0	260	1	1536	1536	1536	1536	1536	260	b'eLvpkKv5sxntrQ/W+CKjt+5qYJxmYD7aWx/EJRrNomi0t07lKBrtrg+BSBrtrg/yCDKkUgSBWhR2AFWImlQ='	0.03963842988014221	0.07574823498725891	0.08041568100452423	0.016749803	0.00561098	0.02652745	0.42852277	0.7154	0.44816118	0.07357725004355113
-1	-1	-1	-1	-1	325.0	0.0	0.0	2.0	0.0	0.875	37.890625	0.78125	0.015625	0.015625	0.015625	2.125	0.359375	0.921875	0.109375	0.125	ROS488_ICAM555_VECad647_placa3_Plate_D_p00_0_E03f08d0.TIF	ROS488_ICAM555_VECad647_placa3_Plate_D_p00_0_E03f08d2.TIF	label.ROS488_ICAM555_VECad647_placa3_Plate_D_p00_0_E03f08d0.TIF	ROS488_ICAM555_VECad647_placa3_Plate_D_p00_0_E03f08d1.TIF	ROS488_ICAM555_VECad647_placa3_Plate_D_p00_0_E03f08d3.TIF	0	0	0	0	0	261	1	1536	1536	1536	1536	1536	261	b'eLvpkKv5sxntrQ/W+CKjt+5qYJxmYDHaWx/EJRrNomi0t07lKBrtrg+BSBrtrg/yCDKkUgSBWhR2AGdvmlk='	0.03963842988014221	0.07855372130870819	0.07063803821802139	0.01591647	0.0056109875	0.021221966	0.42852277	0.7154	0.44816118	0.07462440927823384
-1	-1	-1	-1	-1	373.0	0.0	0.0	1.984375	0.0	0.890625	40.28125	0.78125	0.015625	0.015625	0.015625	2.21875	0.375	0.921875	0.109375	0.125	ROS488_ICAM555_VECad647_placa3_Plate_D_p00_0_E03f09d0.TIF	ROS488_ICAM555_VECad647_placa3_Plate_D_p00_0_E03f09d2.TIF	label.ROS488_ICAM555_VECad647_placa3_Plate_D_p00_0_E03f09d0.TIF	ROS488_ICAM555_VECad647_placa3_Plate_D_p00_0_E03f09d1.TIF	ROS488_ICAM555_VECad647_placa3_Plate_D_p00_0_E03f09d3.TIF	0	0	0	0	0	262	1	1536	1536	1536	1536	1536	262	b'eLvpkKv5sxntrQ/W+CKjt+5qYJxmYDnaWx/EJRrNomi0t07lKBrtrg+BSBrtrg/yCDKkUgSBWhR2AHlWml4='	0.0449439212679863	0.08416470140218735	0.08041568100452423	0.021221958	0.0056109875	0.02736079	0.42852277	0.7154	0.44816118	0.07866896688938141
-1	-1	-1	-1	-1	328.0	0.0	0.0	1.96875	0.0	0.90625	43.375	0.796875	0.015625	0.015625	0.015625	2.0	0.359375	0.9375	0.109375	0.125	ROS488_ICAM555_VECad647_placa3_Plate_D_p00_0_E03f10d0.TIF	ROS488_ICAM555_VECad647_placa3_Plate_D_p00_0_E03f10d2.TIF	label.ROS488_ICAM555_VECad647_placa3_Plate_D_p00_0_E03f10d0.TIF	ROS488_ICAM555_VECad647_placa3_Plate_D_p00_0_E03f10d1.TIF	ROS488_ICAM555_VECad647_placa3_Plate_D_p00_0_E03f10d3.TIF	0	0	0	0	0	263	1	1536	1536	1536	1536	1536	263	b'eLvpkKv5sxntrQ/W+CKjt+5qYJxmONpbH8wlGs2iaLS3TuUoGu2uD4FIGu2uD/IIMqRSBIFaFHYA6hSaNg=='	0.04047176241874695	0.07574823498725891	0.07594352960586548	0.014249805	0.00561098	0.021221966	0.42852277	0.7154	0.44816118	0.06889950235684712
-1	-1	-1	-1	-1	317.0	0.0	0.0	2.0	0.0	0.90625	40.25	0.8125	0.015625	0.015625	0.015625	2.03125	0.359375	0.90625	0.109375	0.125	ROS488_ICAM555_VECad647_placa3_Plate_D_p00_0_E03f11d0.TIF	ROS488_ICAM555_VECad647_placa3_Plate_D_p00_0_E03f11d2.TIF	label.ROS488_ICAM555_VECad647_placa3_Plate_D_p00_0_E03f11d0.TIF	ROS488_ICAM555_VECad647_placa3_Plate_D_p00_0_E03f11d1.TIF	ROS488_ICAM555_VECad647_placa3_Plate_D_p00_0_E03f11d3.TIF	0	0	0	0	0	264	1	1536	1536	1536	1536	1536	264	b'eLvpkKv5sxntrQ/W+CKjt+5qYJxmaDjaWx/EJRrNomi0t07lKBrtrg+BSBrtrg/yCDKkUgSBWhR2APv7mjs='	0.051916081458330154	0.08135921508073807	0.08041568100452423	0.020388622	0.008416474	0.031832933	0.42852277	0.7154	0.44816118	0.08804123600323994
-1	-1	-1	-1	-1	432.0	0.0	0.0	1.984375	0.0	0.90625	43.0625	0.796875	0.015625	0.015625	0.015625	2.5	0.34375	0.9375	0.109375	0.140625	ROS488_ICAM555_VECad647_placa3_Plate_D_p00_0_E04f00d0.TIF	ROS488_ICAM555_VECad647_placa3_Plate_D_p00_0_E04f00d2.TIF	label.ROS488_ICAM555_VECad647_placa3_Plate_D_p00_0_E04f00d0.TIF	ROS488_ICAM555_VECad647_placa3_Plate_D_p00_0_E04f00d1.TIF	ROS488_ICAM555_VECad647_placa3_Plate_D_p00_0_E04f00d3.TIF	0	0	0	0	0	265	1	1536	1536	1536	1536	1536	265	b'eLvpkKv5sxntrQ/W+CKjt+5qYDLaWx/cJRrNomi0t07lKBrtrg+BSBrtrg/yCDKkUgSBWhR2AOoemjY='	0.0359996072947979	0.07574823498725891	0.06449921429157257	0.022888627	0.00561098	0.032666273	0.42852277	0.7154	0.44816118	0.06897607445716858
-1	-1	-1	-1	-1	439.0	0.0	0.0	1.984375	0.0	0.90625	44.84375	0.765625	0.015625	0.015625	0.015625	2.46875	0.359375	0.921875	0.109375	0.125	ROS488_ICAM555_VECad647_placa3_Plate_D_p00_0_E04f01d0.TIF	ROS488_ICAM555_VECad647_placa3_Plate_D_p00_0_E04f01d2.TIF	label.ROS488_ICAM555_VECad647_placa3_Plate_D_p00_0_E04f01d0.TIF	ROS488_ICAM555_VECad647_placa3_Plate_D_p00_0_E04f01d1.TIF	ROS488_ICAM555_VECad647_placa3_Plate_D_p00_0_E04f01d3.TIF	0	0	0	0	0	266	1	1536	1536	1536	1536	1536	266	b'eLvpkKv5sxntrQ/W+CKjt+5qYJJmYDjaWx/EJRrNomi0t07lKBrtrg+BSBrtrg/yCDKkUgSBWhR2APwFmjs='	0.03963842988014221	0.07574823498725891	0.07147137820720673	0.022055294	0.00561098	0.035471767	0.42852277	0.7154	0.44816118	0.06906694670518239
-1	-1	-1	-1	-1	372.0	0.0	0.0	1.984375	0.0	0.890625	43.5625	0.765625	0.0	0.0	0.015625	2.140625	0.34375	0.921875	0.125	0.125	ROS488_ICAM555_VECad647_placa3_Plate_D_p00_0_E04f02d0.TIF	ROS488_ICAM555_VECad647_placa3_Plate_D_p00_0_E04f02d2.TIF	label.ROS488_ICAM555_VECad647_placa3_Plate_D_p00_0_E04f02d0.TIF	ROS488_ICAM555_VECad647_placa3_Plate_D_p00_0_E04f02d1.TIF	ROS488_ICAM555_VECad647_placa3_Plate_D_p00_0_E04f02d3.TIF	0	0	0	0	0	267	1	1536	1536	1536	1536	1536	267	b'eLvpkKv5sxntrQ/W+CKjt+5qYJJmYDTaWx/EJRrNomi0t07lKBrtrg+BSBrtrg/yCDKkUgSBWhR2AA37mkA='	0.04047176241874695	0.07855372130870819	0.07511019706726074	0.018416472	0.008416474	0.030166283	0.42852277	0.7154	0.44816118	0.07547057668368022
-1	-1	-1	-1	-1	420.0	0.0	0.0	2.0	0.0	0.90625	41.90625	0.78125	0.015625	0.015625	0.015625	2.5	0.34375	0.9375	0.125	0.125	ROS488_ICAM555_VECad647_placa3_Plate_D_p00_0_E04f03d0.TIF	ROS488_ICAM555_VECad647_placa3_Plate_D_p00_0_E04f03d2.TIF	label.ROS488_ICAM555_VECad647_placa3_Plate_D_p00_0_E04f03d0.TIF	ROS488_ICAM555_VECad647_placa3_Plate_D_p00_0_E04f03d1.TIF	ROS488_ICAM555_VECad647_placa3_Plate_D_p00_0_E04f03d3.TIF	0	0	0	0	0	268	1	1536	1536	1536	1536	1536	268	b'eLvpkKv5sxntrQ/W+CKjt+5qYJJmYDzaWx/EJRrNomi0t07lKBrtrg+BSBrtrg/yCDKkUgSBWhR2AB/imkU='	0.03963842988014221	0.07855372130870819	0.06980470567941666	0.02288863	0.0056109875	0.030999608	0.42852277	0.7154	0.44816118	0.07551642755667369
-1	-1	-1	-1	-1	420.0	0.0	0.0	1.96875	0.0	0.90625	44.53125	0.796875	0.015625	0.015625	0.015625	2.375	0.34375	0.921875	0.109375	0.125	ROS488_ICAM555_VECad647_placa3_Plate_D_p00_0_E04f04d0.TIF	ROS488_ICAM555_VECad647_placa3_Plate_D_p00_0_E04f04d2.TIF	label.ROS488_ICAM555_VECad647_placa3_Plate_D_p00_0_E04f04d0.TIF	ROS488_ICAM555_VECad647_placa3_Plate_D_p00_0_E04f04d1.TIF	ROS488_ICAM555_VECad647_placa3_Plate_D_p00_0_E04f04d3.TIF	0	0	0	0	0	269	1	1536	1536	1536	1536	1536	269	b'eLvpkKv5sxntrQ/W+CKjt+5qYJJmYDLaWx/EJRrNomi0t07lKBrtrg+BSBrtrg/yCDKkUgSBWhR2ADHJmko='	0.04047176241874695	0.08697019517421722	0.06980470567941666	0.021221962	0.0056109875	0.03183295	0.42852277	0.7154	0.44816118	0.07180986801783244
-1	-1	-1	-1	-1	469.0	0.0	0.0	1.984375	0.0	0.921875	44.578125	0.796875	0.015625	0.015625	0.015625	2.484375	0.34375	0.9375	0.125	0.125	ROS488_ICAM555_VECad647_placa3_Plate_D_p00_0_E04f05d0.TIF	ROS488_ICAM555_VECad647_placa3_Plate_D_p00_0_E04f05d2.TIF	label.ROS488_ICAM555_VECad647_placa3_Plate_D_p00_0_E04f05d0.TIF	ROS488_ICAM555_VECad647_placa3_Plate_D_p00_0_E04f05d1.TIF	ROS488_ICAM555_VECad647_placa3_Plate_D_p00_0_E04f05d3.TIF	0	0	0	0	0	270	1	1536	1536	1536	1536	1536	270	b'eLvpkKv5sxntrQ/W+CKjt+5qYJJmYDraWx/EJRrNomi0t07lKBrtrg+BSBrtrg/yCDKkUgSBWhR2AEOwmk8='	0.03963842988014221	0.07855372130870819	0.06533254683017731	0.021221962	0.0056109875	0.0363051	0.42852277	0.7154	0.44816118	0.06758210062980652
-1	-1	-1	-1	-1	447.0	0.0	0.0	1.984375	0.0	0.921875	42.515625	0.8125	0.015625	0.015625	0.015625	2.484375	0.34375	0.9375	0.109375	0.125	ROS488_ICAM555_VECad647_placa3_Plate_D_p00_0_E04f06d0.TIF	ROS488_ICAM555_VECad647_placa3_Plate_D_p00_0_E04f06d2.TIF	label.ROS488_ICAM555_VECad647_placa3_Plate_D_p00_0_E04f06d0.TIF	ROS488_ICAM555_VECad647_placa3_Plate_D_p00_0_E04f06d1.TIF	ROS488_ICAM555_VECad647_placa3_Plate_D_p00_0_E04f06d3.TIF	0	0	0	0	0	271	1	1536	1536	1536	1536	1536	271	b'eLvpkKv5sxntrQ/W+CKjt+5qYJJmYDbaWx/EJRrNomi0t07lKBrtrg+BSBrtrg/yCDKkUgSBWhR2AFWXmlQ='	0.04130509868264198	0.08416470140218735	0.06616587936878204	0.025694117	0.0056109875	0.037971765	0.42852277	0.7154	0.44816118	0.07482221722602844
-1	-1	-1	-1	-1	473.0	0.0	0.0	2.015625	0.0	0.890625	46.609375	0.796875	0.015625	0.015625	0.015625	2.609375	0.34375	0.9375	0.125	0.125	ROS488_ICAM555_VECad647_placa3_Plate_D_p00_0_E04f07d0.TIF	ROS488_ICAM555_VECad647_placa3_Plate_D_p00_0_E04f07d2.TIF	label.ROS488_ICAM555_VECad647_placa3_Plate_D_p00_0_E04f07d0.TIF	ROS488_ICAM555_VECad647_placa3_Plate_D_p00_0_E04f07d1.TIF	ROS488_ICAM555_VECad647_placa3_Plate_D_p00_0_E04f07d3.TIF	0	0	0	0	0	272	1	1536	1536	1536	1536	1536	272	b'eLvpkKv5sxntrQ/W+CKjt+5qYJJmYD7aWx/EJRrNomi0t07lKBrtrg+BSBrtrg/yCDKkUgSBWhR2AGd+mlk='	0.04047176241874695	0.07294274121522903	0.07063803821802139	0.028194115	0.008416474	0.0363051	0.42852277	0.7154	0.44816118	0.07735125223795573
-1	-1	-1	-1	-1	457.0	0.0	0.0	1.984375	0.0	0.921875	45.96875	0.796875	0.015625	0.015625	0.015625	2.625	0.34375	0.9375	0.109375	0.140625	ROS488_ICAM555_VECad647_placa3_Plate_D_p00_0_E04f08d0.TIF	ROS488_ICAM555_VECad647_placa3_Plate_D_p00_0_E04f08d2.TIF	label.ROS488_ICAM555_VECad647_placa3_Plate_D_p00_0_E04f08d0.TIF	ROS488_ICAM555_VECad647_placa3_Plate_D_p00_0_E04f08d1.TIF	ROS488_ICAM555_VECad647_placa3_Plate_D_p00_0_E04f08d3.TIF	0	0	0	0	0	273	1	1536	1536	1536	1536	1536	273	b'eLvpkKv5sxntrQ/W+CKjt+5qYJJmYDHaWx/EJRrNomi0t07lKBrtrg+BSBrtrg/yCDKkUgSBWhR2AHllml4='	0.04130509868264198	0.07855372130870819	0.07147137820720673	0.03266628	0.008416466	0.037971772	0.42852277	0.7154	0.44816118	0.08013396461804707
-1	-1	-1	-1	-1	446.0	0.0	0.0	2.015625	0.0	0.890625	45.375	0.796875	0.015625	0.015625	0.015625	2.484375	0.34375	0.921875	0.109375	0.140625	ROS488_ICAM555_VECad647_placa3_Plate_D_p00_0_E04f09d0.TIF	ROS488_ICAM555_VECad647_placa3_Plate_D_p00_0_E04f09d2.TIF	label.ROS488_ICAM555_VECad647_placa3_Plate_D_p00_0_E04f09d0.TIF	ROS488_ICAM555_VECad647_placa3_Plate_D_p00_0_E04f09d1.TIF	ROS488_ICAM555_VECad647_placa3_Plate_D_p00_0_E04f09d3.TIF	0	0	0	0	0	274	1	1536	1536	1536	1536	1536	274	b'eLvpkKv5sxntrQ/W+CKjt+5qYJJmYDnaWx/EJRrNomi0t07lKBrtrg+BSBrtrg/yCDKkUgSBWhR2AItMmmM='	0.04130509868264198	0.08135921508073807	0.07511019706726074	0.028194122	0.0056109875	0.037971772	0.42852277	0.7154	0.44816118	0.07756878435611725
-1	-1	-1	-1	-1	443.0	0.0	0.0	2.0	0.0	0.90625	48.078125	0.796875	0.015625	0.015625	0.015625	2.5625	0.359375	0.921875	0.109375	0.125	ROS488_ICAM555_VECad647_placa3_Plate_D_p00_0_E04f10d0.TIF	ROS488_ICAM555_VECad647_placa3_Plate_D_p00_0_E04f10d2.TIF	label.ROS488_ICAM555_VECad647_placa3_Plate_D_p00_0_E04f10d0.TIF	ROS488_ICAM555_VECad647_placa3_Plate_D_p00_0_E04f10d1.TIF	ROS488_ICAM555_VECad647_placa3_Plate_D_p00_0_E04f10d3.TIF	0	0	0	0	0	275	1	1536	1536	1536	1536	1536	275	b'eLvpkKv5sxntrQ/W+CKjt+5qYJJmONpbH8wlGs2iaLS3TuUoGu2uD4FIGu2uD/IIMqRSBIFaFHYA/AqaOw=='	0.03963842988014221	0.07855372130870819	0.07063803821802139	0.026527453	0.008416466	0.04077726	0.42852277	0.7154	0.44816118	0.06864019731680553
-1	-1	-1	-1	-1	411.0	0.0	0.0	1.984375	0.0	0.890625	47.34375	0.78125	0.015625	0.015625	0.015625	2.375	0.34375	0.953125	0.125	0.125	ROS488_ICAM555_VECad647_placa3_Plate_D_p00_0_E04f11d0.TIF	ROS488_ICAM555_VECad647_placa3_Plate_D_p00_0_E04f11d2.TIF	label.ROS488_ICAM555_VECad647_placa3_Plate_D_p00_0_E04f11d0.TIF	ROS488_ICAM555_VECad647_placa3_Plate_D_p00_0_E04f11d1.TIF	ROS488_ICAM555_VECad647_placa3_Plate_D_p00_0_E04f11d3.TIF	0	0	0	0	0	276	1	1536	1536	1536	1536	1536	276	b'eLvpkKv5sxntrQ/W+CKjt+5qYJJmaDjaWx/EJRrNomi0t07lKBrtrg+BSBrtrg/yCDKkUgSBWhR2AA4AmkA='	0.04661059007048607	0.08697019517421722	0.09269333630800247	0.023721963	0.008416474	0.041610584	0.42852277	0.7154	0.44816118	0.07975638906160991
-1	-1	-1	-1	-1	211.0	0.0	0.0	2.0	0.0	0.90625	39.484375	0.78125	0.015625	0.015625	0.015625	1.546875	0.34375	0.9375	0.109375	0.125	ROS488_ICAM555_VECad647_placa3_Plate_D_p00_0_E05f00d0.TIF	ROS488_ICAM555_VECad647_placa3_Plate_D_p00_0_E05f00d2.TIF	label.ROS488_ICAM555_VECad647_placa3_Plate_D_p00_0_E05f00d0.TIF	ROS488_ICAM555_VECad647_placa3_Plate_D_p00_0_E05f00d1.TIF	ROS488_ICAM555_VECad647_placa3_Plate_D_p00_0_E05f00d3.TIF	0	0	0	0	0	277	1	1536	1536	1536	1536	1536	277	b'eLvpkKv5sxntrQ/W+CKjt+5qYDraWx/cJRrNomi0t07lKBrtrg+BSBrtrg/yCDKkUgSBWhR2APwUmjs='	0.06783254444599152	0.07574823498725891	0.060860395431518555	0.01311098	0.00561098	0.011444315	0.42852277	0.7154	0.44816118	0.09415416916211446
-1	-1	-1	-1	-1	226.0	0.0	0.0	2.015625	0.0	0.90625	35.609375	0.796875	0.015625	0.015625	0.015625	1.578125	0.359375	0.953125	0.109375	0.140625	ROS488_ICAM555_VECad647_placa3_Plate_D_p00_0_E05f01d0.TIF	ROS488_ICAM555_VECad647_placa3_Plate_D_p00_0_E05f01d2.TIF	label.ROS488_ICAM555_VECad647_placa3_Plate_D_p00_0_E05f01d0.TIF	ROS488_ICAM555_VECad647_placa3_Plate_D_p00_0_E05f01d1.TIF	ROS488_ICAM555_VECad647_placa3_Plate_D_p00_0_E05f01d3.TIF	0	0	0	0	0	278	1	1536	1536	1536	1536	1536	278	b'eLvpkKv5sxntrQ/W+CKjt+5qYJpmYDjaWx/EJRrNomi0t07lKBrtrg+BSBrtrg/yCDKkUgSBWhR2AA4KmkA='	0.07844352722167969	0.07294274121522903	0.07511019706726074	0.014249802	0.00561098	0.021221966	0.42852277	0.7154	0.44816118	0.10494911670684814
-1	-1	-1	-1	-1	194.0	0.0	0.0	1.96875	0.0	0.921875	34.828125	0.796875	0.015625	0.015625	0.015625	1.34375	0.359375	0.9375	0.109375	0.140625	ROS488_ICAM555_VECad647_placa3_Plate_D_p00_0_E05f02d0.TIF	ROS488_ICAM555_VECad647_placa3_Plate_D_p00_0_E05f02d2.TIF	label.ROS488_ICAM555_VECad647_placa3_Plate_D_p00_0_E05f02d0.TIF	ROS488_ICAM555_VECad647_placa3_Plate_D_p00_0_E05f02d1.TIF	ROS488_ICAM555_VECad647_placa3_Plate_D_p00_0_E05f02d3.TIF	0	0	0	0	0	279	1	1536	1536	1536	1536	1536	279	b'eLvpkKv5sxntrQ/W+CKjt+5qYJpmYDTaWx/EJRrNomi0t07lKBrtrg+BSBrtrg/yCDKkUgSBWhR2AB/xmkU='	0.0731380432844162	0.07574823498725891	0.06980470567941666	0.010610983	0.0056109875	0.015083142	0.42852277	0.7154	0.44816118	0.10135714213053386
-1	-1	-1	-1	-1	245.0	0.0	0.0	1.984375	0.0	0.921875	31.71875	0.78125	0.03125	0.015625	0.015625	1.734375	0.359375	0.953125	0.109375	0.125	ROS488_ICAM555_VECad647_placa3_Plate_D_p00_0_E05f03d0.TIF	ROS488_ICAM555_VECad647_placa3_Plate_D_p00_0_E05f03d2.TIF	label.ROS488_ICAM555_VECad647_placa3_Plate_D_p00_0_E05f03d0.TIF	ROS488_ICAM555_VECad647_placa3_Plate_D_p00_0_E05f03d1.TIF	ROS488_ICAM555_VECad647_placa3_Plate_D_p00_0_E05f03d3.TIF	0	0	0	0	0	280	1	1536	1536	1536	1536	1536	280	b'eLvpkKv5sxntrQ/W+CKjt+5qYJpmYDzaWx/EJRrNomi0t07lKBrtrg+BSBrtrg/yCDKkUgSBWhR2ADHYmko='	0.06699921190738678	0.07855372130870819	0.06449921429157257	0.012277648	0.0056109875	0.015083134	0.42852277	0.7154	0.44816118	0.09879531462987264
-1	-1	-1	-1	-1	270.0	0.0	0.0	1.96875	0.0	0.890625	37.65625	0.796875	0.015625	0.015625	0.015625	1.8125	0.34375	0.953125	0.109375	0.125	ROS488_ICAM555_VECad647_placa3_Plate_D_p00_0_E05f04d0.TIF	ROS488_ICAM555_VECad647_placa3_Plate_D_p00_0_E05f04d2.TIF	label.ROS488_ICAM555_VECad647_placa3_Plate_D_p00_0_E05f04d0.TIF	ROS488_ICAM555_VECad647_placa3_Plate_D_p00_0_E05f04d1.TIF	ROS488_ICAM555_VECad647_placa3_Plate_D_p00_0_E05f04d3.TIF	0	0	0	0	0	281	1	1536	1536	1536	1536	1536	281	b'eLvpkKv5sxntrQ/W+CKjt+5qYJpmYDLaWx/EJRrNomi0t07lKBrtrg+BSBrtrg/yCDKkUgSBWhR2AEO/mk8='	0.058054905384778976	0.08697019517421722	0.06449921429157257	0.012277648	0.0056109875	0.015916467	0.42852277	0.7154	0.44816118	0.0906529426574707
-1	-1	-1	-1	-1	228.0	0.0	0.0	1.953125	0.0	0.90625	41.34375	0.8125	0.015625	0.015625	0.015625	1.65625	0.328125	0.9375	0.109375	0.140625	ROS488_ICAM555_VECad647_placa3_Plate_D_p00_0_E05f05d0.TIF	ROS488_ICAM555_VECad647_placa3_Plate_D_p00_0_E05f05d2.TIF	label.ROS488_ICAM555_VECad647_placa3_Plate_D_p00_0_E05f05d0.TIF	ROS488_ICAM555_VECad647_placa3_Plate_D_p00_0_E05f05d1.TIF	ROS488_ICAM555_VECad647_placa3_Plate_D_p00_0_E05f05d3.TIF	0	0	0	0	0	282	1	1536	1536	1536	1536	1536	282	b'eLvpkKv5sxntrQ/W+CKjt+5qYJpmYDraWx/EJRrNomi0t07lKBrtrg+BSBrtrg/yCDKkUgSBWhR2AFWmmlQ='	0.058054905384778976	0.07855372130870819	0.060860395431518555	0.011444308	0.0056109875	0.012277648	0.42852277	0.7154	0.44816118	0.08448370297749837
-1	-1	-1	-1	-1	297.0	0.0	0.0	1.96875	0.0	0.890625	33.28125	0.796875	0.015625	0.015625	0.015625	1.84375	0.34375	0.921875	0.109375	0.140625	ROS488_ICAM555_VECad647_placa3_Plate_D_p00_0_E05f06d0.TIF	ROS488_ICAM555_VECad647_placa3_Plate_D_p00_0_E05f06d2.TIF	label.ROS488_ICAM555_VECad647_placa3_Plate_D_p00_0_E05f06d0.TIF	ROS488_ICAM555_VECad647_placa3_Plate_D_p00_0_E05f06d1.TIF	ROS488_ICAM555_VECad647_placa3_Plate_D_p00_0_E05f06d3.TIF	0	0	0	0	0	283	1	1536	1536	1536	1536	1536	283	b'eLvpkKv5sxntrQ/W+CKjt+5qYJpmYDbaWx/EJRrNomi0t07lKBrtrg+BSBrtrg/yCDKkUgSBWhR2AGeNmlk='	0.05274941399693489	0.08697019517421722	0.07147137820720673	0.012277648	0.0056109875	0.0195553	0.42852277	0.7154	0.44816118	0.08349758386611938
-1	-1	-1	-1	-1	252.0	0.0	0.0	2.046875	0.0	0.890625	36.421875	0.796875	0.015625	0.015625	0.015625	1.65625	0.359375	0.9375	0.125	0.125	ROS488_ICAM555_VECad647_placa3_Plate_D_p00_0_E05f07d0.TIF	ROS488_ICAM555_VECad647_placa3_Plate_D_p00_0_E05f07d2.TIF	label.ROS488_ICAM555_VECad647_placa3_Plate_D_p00_0_E05f07d0.TIF	ROS488_ICAM555_VECad647_placa3_Plate_D_p00_0_E05f07d1.TIF	ROS488_ICAM555_VECad647_placa3_Plate_D_p00_0_E05f07d3.TIF	0	0	0	0	0	284	1	1536	1536	1536	1536	1536	284	b'eLvpkKv5sxntrQ/W+CKjt+5qYJpmYD7aWx/EJRrNomi0t07lKBrtrg+BSBrtrg/yCDKkUgSBWhR2AHl0ml4='	0.058054905384778976	0.07574823498725891	0.07677686214447021	0.015083134	0.00561098	0.021221966	0.42852277	0.7154	0.44816118	0.09183061122894287
-1	-1	-1	-1	-1	220.0	0.0	0.0	2.0	0.0	0.875	33.015625	0.78125	0.015625	0.015625	0.015625	1.59375	0.359375	0.9375	0.109375	0.125	ROS488_ICAM555_VECad647_placa3_Plate_D_p00_0_E05f08d0.TIF	ROS488_ICAM555_VECad647_placa3_Plate_D_p00_0_E05f08d2.TIF	label.ROS488_ICAM555_VECad647_placa3_Plate_D_p00_0_E05f08d0.TIF	ROS488_ICAM555_VECad647_placa3_Plate_D_p00_0_E05f08d1.TIF	ROS488_ICAM555_VECad647_placa3_Plate_D_p00_0_E05f08d3.TIF	0	0	0	0	0	285	1	1536	1536	1536	1536	1536	285	b'eLvpkKv5sxntrQ/W+CKjt+5qYJpmYDHaWx/EJRrNomi0t07lKBrtrg+BSBrtrg/yCDKkUgSBWhR2AItbmmM='	0.07844352722167969	0.07574823498725891	0.07594352960586548	0.018416464	0.00561098	0.021221958	0.42852277	0.7154	0.44816118	0.11340448260307312
-1	-1	-1	-1	-1	280.0	0.0	0.0	1.96875	0.0	0.9375	38.70312499999909	0.78125	0.015625	0.015625	0.015625	1.71875	0.359375	0.9375	0.125	0.125	ROS488_ICAM555_VECad647_placa3_Plate_D_p00_0_E05f09d0.TIF	ROS488_ICAM555_VECad647_placa3_Plate_D_p00_0_E05f09d2.TIF	label.ROS488_ICAM555_VECad647_placa3_Plate_D_p00_0_E05f09d0.TIF	ROS488_ICAM555_VECad647_placa3_Plate_D_p00_0_E05f09d1.TIF	ROS488_ICAM555_VECad647_placa3_Plate_D_p00_0_E05f09d3.TIF	0	0	0	0	0	286	1	1536	1536	1536	1536	1536	286	b'eLvpkKv5sxntrQ/W+CKjt+5qYJpmYDnaWx/EJRrNomi0t07lKBrtrg+BSBrtrg/yCDKkUgSBWhR2AJ1Cmmg='	0.11277647316455841	0.07855372130870819	0.07063803821802139	0.023721948	0.0056109875	0.015083134	0.42852277	0.7154	0.44816118	0.14738932251930237
-1	-1	-1	-1	-1	239.0	0.0	0.0	1.984375	0.0	0.90625	37.0625	0.78125	0.015625	0.015625	0.015625	1.59375	0.359375	0.953125	0.109375	0.125	ROS488_ICAM555_VECad647_placa3_Plate_D_p00_0_E05f10d0.TIF	ROS488_ICAM555_VECad647_placa3_Plate_D_p00_0_E05f10d2.TIF	label.ROS488_ICAM555_VECad647_placa3_Plate_D_p00_0_E05f10d0.TIF	ROS488_ICAM555_VECad647_placa3_Plate_D_p00_0_E05f10d1.TIF	ROS488_ICAM555_VECad647_placa3_Plate_D_p00_0_E05f10d3.TIF	0	0	0	0	0	287	1	1536	1536	1536	1536	1536	287	b'eLvpkKv5sxntrQ/W+CKjt+5qYJpmONpbH8wlGs2iaLS3TuUoGu2uD4FIGu2uD/IIMqRSBIFaFHYADg+aQA=='	0.10216549038887024	0.07574823498725891	0.08572117984294891	0.029027462	0.00561098	0.030999608	0.42852277	0.7154	0.44816118	0.14020362496376038
-1	-1	-1	-1	-1	202.0	0.0	0.0	1.953125	0.0	0.890625	34.71875	0.796875	0.015625	0.015625	0.015625	1.4375	0.359375	0.921875	0.109375	0.140625	ROS488_ICAM555_VECad647_placa3_Plate_D_p00_0_E05f11d0.TIF	ROS488_ICAM555_VECad647_placa3_Plate_D_p00_0_E05f11d2.TIF	label.ROS488_ICAM555_VECad647_placa3_Plate_D_p00_0_E05f11d0.TIF	ROS488_ICAM555_VECad647_placa3_Plate_D_p00_0_E05f11d1.TIF	ROS488_ICAM555_VECad647_placa3_Plate_D_p00_0_E05f11d3.TIF	0	0	0	0	0	288	1	1536	1536	1536	1536	1536	288	b'eLvpkKv5sxntrQ/W+CKjt+5qYJpmaDjaWx/EJRrNomi0t07lKBrtrg+BSBrtrg/yCDKkUgSBWhR2AB/2mkU='	0.08011019229888916	0.08416470140218735	0.09633216261863708	0.02736079	0.008416466	0.020388626	0.42852277	0.7154	0.44816118	0.12075629830360413
-1	-1	-1	-1	-1	485.0	0.0	0.0	2.015625	0.0	0.921875	42.95312499999909	0.78125	0.015625	0.0	0.0	2.546875	0.359375	0.921875	0.109375	0.125	ROS488_ICAM555_VECad647_placa3_Plate_D_p00_0_E06f00d0.TIF	ROS488_ICAM555_VECad647_placa3_Plate_D_p00_0_E06f00d2.TIF	label.ROS488_ICAM555_VECad647_placa3_Plate_D_p00_0_E06f00d0.TIF	ROS488_ICAM555_VECad647_placa3_Plate_D_p00_0_E06f00d1.TIF	ROS488_ICAM555_VECad647_placa3_Plate_D_p00_0_E06f00d3.TIF	0	0	0	0	0	289	1	1536	1536	1536	1536	1536	289	b'eLvpkKv5sxntrQ/W+CKjt+5qYDbaWx/cJRrNomi0t07lKBrtrg+BSBrtrg/yCDKkUgSBWhR2AA4ZmkA='	0.06783254444599152	0.07574823498725891	0.06616587936878204	0.02652745	0.0056109875	0.035471767	0.42852277	0.7154	0.44816118	0.09702710310618083
-1	-1	-1	-1	-1	473.0	0.0	0.0	1.984375	0.0	0.890625	53.75	0.796875	0.015625	0.015625	0.0	2.59375	0.34375	0.9375	0.125	0.125	ROS488_ICAM555_VECad647_placa3_Plate_D_p00_0_E06f01d0.TIF	ROS488_ICAM555_VECad647_placa3_Plate_D_p00_0_E06f01d2.TIF	label.ROS488_ICAM555_VECad647_placa3_Plate_D_p00_0_E06f01d0.TIF	ROS488_ICAM555_VECad647_placa3_Plate_D_p00_0_E06f01d1.TIF	ROS488_ICAM555_VECad647_placa3_Plate_D_p00_0_E06f01d3.TIF	0	0	0	0	0	290	1	1536	1536	1536	1536	1536	290	b'eLvpkKv5sxntrQ/W+CKjt+5qYJZmYDjaWx/EJRrNomi0t07lKBrtrg+BSBrtrg/yCDKkUgSBWhR2ACAAmkU='	0.06699921190738678	0.07294274121522903	0.07511019706726074	0.02652745	0.00561098	0.032666273	0.42852277	0.7154	0.44816118	0.0951979657014211
-1	-1	-1	-1	-1	513.0	0.0	0.0	2.03125	0.0	0.90625	52.25	0.78125	0.015625	0.015625	0.015625	2.671875	0.34375	0.921875	0.125	0.125	ROS488_ICAM555_VECad647_placa3_Plate_D_p00_0_E06f02d0.TIF	ROS488_ICAM555_VECad647_placa3_Plate_D_p00_0_E06f02d2.TIF	label.ROS488_ICAM555_VECad647_placa3_Plate_D_p00_0_E06f02d0.TIF	ROS488_ICAM555_VECad647_placa3_Plate_D_p00_0_E06f02d1.TIF	ROS488_ICAM555_VECad647_placa3_Plate_D_p00_0_E06f02d3.TIF	0	0	0	0	0	291	1	1536	1536	1536	1536	1536	291	b'eLvpkKv5sxntrQ/W+CKjt+5qYJZmYDTaWx/EJRrNomi0t07lKBrtrg+BSBrtrg/yCDKkUgSBWhR2ADHnmko='	0.06783254444599152	0.07855372130870819	0.08124902099370956	0.03183295	0.008416474	0.037138447	0.42852277	0.7154	0.44816118	0.10436003406842549
-1	-1	-1	-1	-1	537.0	0.0	0.0	1.984375	0.0	0.90625	48.71875	0.8125	0.015625	0.015625	0.015625	2.75	0.359375	0.9375	0.109375	0.125	ROS488_ICAM555_VECad647_placa3_Plate_D_p00_0_E06f03d0.TIF	ROS488_ICAM555_VECad647_placa3_Plate_D_p00_0_E06f03d2.TIF	label.ROS488_ICAM555_VECad647_placa3_Plate_D_p00_0_E06f03d0.TIF	ROS488_ICAM555_VECad647_placa3_Plate_D_p00_0_E06f03d1.TIF	ROS488_ICAM555_VECad647_placa3_Plate_D_p00_0_E06f03d3.TIF	0	0	0	0	0	292	1	1536	1536	1536	1536	1536	292	b'eLvpkKv5sxntrQ/W+CKjt+5qYJZmYDzaWx/EJRrNomi0t07lKBrtrg+BSBrtrg/yCDKkUgSBWhR2AEPOmk8='	0.058054905384778976	0.08135921508073807	0.07594352960586548	0.03183294	0.008416474	0.037971765	0.42852277	0.7154	0.44816118	0.09657941261927287
-1	-1	-1	-1	-1	495.0	0.0	0.0	1.984375	0.0	0.90625	54.109375	0.765625	0.015625	0.015625	0.015625	2.703125	0.34375	0.9375	0.109375	0.125	ROS488_ICAM555_VECad647_placa3_Plate_D_p00_0_E06f04d0.TIF	ROS488_ICAM555_VECad647_placa3_Plate_D_p00_0_E06f04d2.TIF	label.ROS488_ICAM555_VECad647_placa3_Plate_D_p00_0_E06f04d0.TIF	ROS488_ICAM555_VECad647_placa3_Plate_D_p00_0_E06f04d1.TIF	ROS488_ICAM555_VECad647_placa3_Plate_D_p00_0_E06f04d3.TIF	0	0	0	0	0	293	1	1536	1536	1536	1536	1536	293	b'eLvpkKv5sxntrQ/W+CKjt+5qYJZmYDLaWx/EJRrNomi0t07lKBrtrg+BSBrtrg/yCDKkUgSBWhR2AFW1mlQ='	0.06252706050872803	0.0897756889462471	0.091026671230793	0.02652745	0.00561098	0.038805097	0.42852277	0.7154	0.44816118	0.09274546305338542
-1	-1	-1	-1	-1	537.0	0.0	0.0	2.0	0.0	0.890625	56.296875	0.78125	0.03125	0.015625	0.015625	2.6875	0.34375	0.921875	0.109375	0.125	ROS488_ICAM555_VECad647_placa3_Plate_D_p00_0_E06f05d0.TIF	ROS488_ICAM555_VECad647_placa3_Plate_D_p00_0_E06f05d2.TIF	label.ROS488_ICAM555_VECad647_placa3_Plate_D_p00_0_E06f05d0.TIF	ROS488_ICAM555_VECad647_placa3_Plate_D_p00_0_E06f05d1.TIF	ROS488_ICAM555_VECad647_placa3_Plate_D_p00_0_E06f05d3.TIF	0	0	0	0	0	294	1	1536	1536	1536	1536	1536	294	b'eLvpkKv5sxntrQ/W+CKjt+5qYJZmYDraWx/EJRrNomi0t07lKBrtrg+BSBrtrg/yCDKkUgSBWhR2AGecmlk='	0.06252706050872803	0.08135921508073807	0.07594352960586548	0.022055287	0.0056109875	0.037971765	0.42852277	0.7154	0.44816118	0.08864068984985352
-1	-1	-1	-1	-1	519.0	0.0	0.0	2.0	0.0	0.90625	51.15625	0.796875	0.03125	0.015625	0.015625	2.609375	0.359375	0.921875	0.109375	0.125	ROS488_ICAM555_VECad647_placa3_Plate_D_p00_0_E06f06d0.TIF	ROS488_ICAM555_VECad647_placa3_Plate_D_p00_0_E06f06d2.TIF	label.ROS488_ICAM555_VECad647_placa3_Plate_D_p00_0_E06f06d0.TIF	ROS488_ICAM555_VECad647_placa3_Plate_D_p00_0_E06f06d1.TIF	ROS488_ICAM555_VECad647_placa3_Plate_D_p00_0_E06f06d3.TIF	0	0	0	0	0	295	1	1536	1536	1536	1536	1536	295	b'eLvpkKv5sxntrQ/W+CKjt+5qYJZmYDbaWx/EJRrNomi0t07lKBrtrg+BSBrtrg/yCDKkUgSBWhR2AHmDml4='	0.056388236582279205	0.08135921508073807	0.06980470567941666	0.022888627	0.0056109875	0.037971772	0.42852277	0.7154	0.44816118	0.08419984579086304
-1	-1	-1	-1	-1	536.0	0.0	0.0	2.0	0.0	0.890625	49.34375	0.78125	0.015625	0.0	0.015625	2.8125	0.359375	0.9375	0.109375	0.125	ROS488_ICAM555_VECad647_placa3_Plate_D_p00_0_E06f07d0.TIF	ROS488_ICAM555_VECad647_placa3_Plate_D_p00_0_E06f07d2.TIF	label.ROS488_ICAM555_VECad647_placa3_Plate_D_p00_0_E06f07d0.TIF	ROS488_ICAM555_VECad647_placa3_Plate_D_p00_0_E06f07d1.TIF	ROS488_ICAM555_VECad647_placa3_Plate_D_p00_0_E06f07d3.TIF	0	0	0	0	0	296	1	1536	1536	1536	1536	1536	296	b'eLvpkKv5sxntrQ/W+CKjt+5qYJZmYD7aWx/EJRrNomi0t07lKBrtrg+BSBrtrg/yCDKkUgSBWhR2AItqmmM='	0.056388236582279205	0.07855372130870819	0.07063803821802139	0.02819411	0.008416466	0.037138432	0.42852277	0.7154	0.44816118	0.08859057227770488
-1	-1	-1	-1	-1	559.0	0.0	0.0	2.0	0.0	0.890625	54.375	0.8125	0.015625	0.015625	0.015625	2.765625	0.34375	0.9375	0.109375	0.140625	ROS488_ICAM555_VECad647_placa3_Plate_D_p00_0_E06f08d0.TIF	ROS488_ICAM555_VECad647_placa3_Plate_D_p00_0_E06f08d2.TIF	label.ROS488_ICAM555_VECad647_placa3_Plate_D_p00_0_E06f08d0.TIF	ROS488_ICAM555_VECad647_placa3_Plate_D_p00_0_E06f08d1.TIF	ROS488_ICAM555_VECad647_placa3_Plate_D_p00_0_E06f08d3.TIF	0	0	0	0	0	297	1	1536	1536	1536	1536	1536	297	b'eLvpkKv5sxntrQ/W+CKjt+5qYJZmYDHaWx/EJRrNomi0t07lKBrtrg+BSBrtrg/yCDKkUgSBWhR2AJ1Rmmg='	0.056388236582279205	0.07574823498725891	0.07147137820720673	0.029027455	0.008416466	0.037971765	0.42852277	0.7154	0.44816118	0.09007066488265991
-1	-1	-1	-1	-1	517.0	0.0	0.0	2.0	0.0	0.890625	51.95312500000091	0.765625	0.015625	0.0	0.015625	2.703125	0.359375	0.921875	0.109375	0.140625	ROS488_ICAM555_VECad647_placa3_Plate_D_p00_0_E06f09d0.TIF	ROS488_ICAM555_VECad647_placa3_Plate_D_p00_0_E06f09d2.TIF	label.ROS488_ICAM555_VECad647_placa3_Plate_D_p00_0_E06f09d0.TIF	ROS488_ICAM555_VECad647_placa3_Plate_D_p00_0_E06f09d1.TIF	ROS488_ICAM555_VECad647_placa3_Plate_D_p00_0_E06f09d3.TIF	0	0	0	0	0	298	1	1536	1536	1536	1536	1536	298	b'eLvpkKv5sxntrQ/W+CKjt+5qYJZmYDnaWx/EJRrNomi0t07lKBrtrg+BSBrtrg/yCDKkUgSBWhR2AK84mm0='	0.04661059007048607	0.08135921508073807	0.07063803821802139	0.02736079	0.0056109875	0.041610584	0.42852277	0.7154	0.44816118	0.07932791113853455
-1	-1	-1	-1	-1	480.0	0.0	0.0	2.0	0.0	0.921875	49.625	0.7812500000009095	0.015625	0.015625	0.015625	2.46875	0.359375	0.9375	0.109375	0.140625	ROS488_ICAM555_VECad647_placa3_Plate_D_p00_0_E06f10d0.TIF	ROS488_ICAM555_VECad647_placa3_Plate_D_p00_0_E06f10d2.TIF	label.ROS488_ICAM555_VECad647_placa3_Plate_D_p00_0_E06f10d0.TIF	ROS488_ICAM555_VECad647_placa3_Plate_D_p00_0_E06f10d1.TIF	ROS488_ICAM555_VECad647_placa3_Plate_D_p00_0_E06f10d3.TIF	0	0	0	0	0	299	1	1536	1536	1536	1536	1536	299	b'eLvpkKv5sxntrQ/W+CKjt+5qYJZmONpbH8wlGs2iaLS3TuUoGu2uD4FIGu2uD/IIMqRSBIFaFHYAIAWaRQ=='	0.05024941265583038	0.07855372130870819	0.06533254683017731	0.018416472	0.008416466	0.03183294	0.42852277	0.7154	0.44816118	0.07496952017148335
-1	-1	-1	-1	-1	486.0	0.0	0.0	1.984375	0.0	0.90625	52.0625	0.8125	0.015625	0.0	0.0	2.5625	0.375	0.9375	0.109375	0.140625	ROS488_ICAM555_VECad647_placa3_Plate_D_p00_0_E06f11d0.TIF	ROS488_ICAM555_VECad647_placa3_Plate_D_p00_0_E06f11d2.TIF	label.ROS488_ICAM555_VECad647_placa3_Plate_D_p00_0_E06f11d0.TIF	ROS488_ICAM555_VECad647_placa3_Plate_D_p00_0_E06f11d1.TIF	ROS488_ICAM555_VECad647_placa3_Plate_D_p00_0_E06f11d3.TIF	0	0	0	0	0	300	1	1536	1536	1536	1536	1536	300	b'eLvpkKv5sxntrQ/W+CKjt+5qYJZmaDjaWx/EJRrNomi0t07lKBrtrg+BSBrtrg/yCDKkUgSBWhR2ADHsmko='	0.06866588443517685	0.08697019517421722	0.10163764655590057	0.02736079	0.008416481	0.038805097	0.42852277	0.7154	0.44816118	0.10277689496676128
-1	-1	-1	-1	-1	294.0	0.0	0.0	2.0	0.0	0.875	45.890625	0.78125	0.015625	0.015625	0.015625	2.125	0.359375	0.921875	0.125	0.125	ROS488_ICAM555_VECad647_placa3_Plate_D_p00_0_E07f00d0.TIF	ROS488_ICAM555_VECad647_placa3_Plate_D_p00_0_E07f00d2.TIF	label.ROS488_ICAM555_VECad647_placa3_Plate_D_p00_0_E07f00d0.TIF	ROS488_ICAM555_VECad647_placa3_Plate_D_p00_0_E07f00d1.TIF	ROS488_ICAM555_VECad647_placa3_Plate_D_p00_0_E07f00d3.TIF	0	0	0	0	0	301	1	1536	1536	1536	1536	1536	301	b'eLvpkKv5sxntrQ/W+CKjt+5qYD7aWx/cJRrNomi0t07lKBrtrg+BSBrtrg/yCDKkUgSBWhR2ACAPmkU='	0.034332942217588425	0.07294274121522903	0.06002706289291382	0.015916467	0.00561098	0.020388626	0.42852277	0.7154	0.44816118	0.06292970478534698
-1	-1	-1	-1	-1	279.0	0.0	0.0	1.96875	0.0	0.875	39.515625	0.78125	0.015625	0.015625	0.03125	2.0625	0.359375	0.921875	0.109375	0.125	ROS488_ICAM555_VECad647_placa3_Plate_D_p00_0_E07f01d0.TIF	ROS488_ICAM555_VECad647_placa3_Plate_D_p00_0_E07f01d2.TIF	label.ROS488_ICAM555_VECad647_placa3_Plate_D_p00_0_E07f01d0.TIF	ROS488_ICAM555_VECad647_placa3_Plate_D_p00_0_E07f01d1.TIF	ROS488_ICAM555_VECad647_placa3_Plate_D_p00_0_E07f01d3.TIF	0	0	0	0	0	302	1	1536	1536	1536	1536	1536	302	b'eLvpkKv5sxntrQ/W+CKjt+5qYJ5mYDjaWx/EJRrNomi0t07lKBrtrg+BSBrtrg/yCDKkUgSBWhR2ADH2mko='	0.034332942217588425	0.07294274121522903	0.06533254683017731	0.012277646	0.00561098	0.021221958	0.42852277	0.7154	0.44816118	0.06138728062311808
-1	-1	-1	-1	-1	292.0	0.0	0.0	2.015625	0.0	0.90625	38.203125	0.78125	0.015625	0.015625	0.015625	2.03125	0.359375	0.921875	0.109375	0.125	ROS488_ICAM555_VECad647_placa3_Plate_D_p00_0_E07f02d0.TIF	ROS488_ICAM555_VECad647_placa3_Plate_D_p00_0_E07f02d2.TIF	label.ROS488_ICAM555_VECad647_placa3_Plate_D_p00_0_E07f02d0.TIF	ROS488_ICAM555_VECad647_placa3_Plate_D_p00_0_E07f02d1.TIF	ROS488_ICAM555_VECad647_placa3_Plate_D_p00_0_E07f02d3.TIF	0	0	0	0	0	303	1	1536	1536	1536	1536	1536	303	b'eLvpkKv5sxntrQ/W+CKjt+5qYJ5mYDTaWx/EJRrNomi0t07lKBrtrg+BSBrtrg/yCDKkUgSBWhR2AEPdmk8='	0.03516627475619316	0.07855372130870819	0.06616587936878204	0.013110984	0.0056109875	0.021221958	0.42852277	0.7154	0.44816118	0.06774245699246724
-1	-1	-1	-1	-1	317.0	0.0	0.0	2.015625	0.0	0.890625	41.78125	0.8125	0.015625	0.015625	0.015625	2.140625	0.34375	0.9375	0.109375	0.125	ROS488_ICAM555_VECad647_placa3_Plate_D_p00_0_E07f03d0.TIF	ROS488_ICAM555_VECad647_placa3_Plate_D_p00_0_E07f03d2.TIF	label.ROS488_ICAM555_VECad647_placa3_Plate_D_p00_0_E07f03d0.TIF	ROS488_ICAM555_VECad647_placa3_Plate_D_p00_0_E07f03d1.TIF	ROS488_ICAM555_VECad647_placa3_Plate_D_p00_0_E07f03d3.TIF	0	0	0	0	0	304	1	1536	1536	1536	1536	1536	304	b'eLvpkKv5sxntrQ/W+CKjt+5qYJ5mYDzaWx/EJRrNomi0t07lKBrtrg+BSBrtrg/yCDKkUgSBWhR2AFXEmlQ='	0.03516627475619316	0.07855372130870819	0.060860395431518555	0.015916467	0.0056109875	0.020388626	0.42852277	0.7154	0.44816118	0.06652116775512695
-1	-1	-1	-1	-1	368.0	0.0	0.0	2.0	0.0	0.90625	47.0	0.796875	0.015625	0.015625	0.015625	2.359375	0.34375	0.9375	0.109375	0.125	ROS488_ICAM555_VECad647_placa3_Plate_D_p00_0_E07f04d0.TIF	ROS488_ICAM555_VECad647_placa3_Plate_D_p00_0_E07f04d2.TIF	label.ROS488_ICAM555_VECad647_placa3_Plate_D_p00_0_E07f04d0.TIF	ROS488_ICAM555_VECad647_placa3_Plate_D_p00_0_E07f04d1.TIF	ROS488_ICAM555_VECad647_placa3_Plate_D_p00_0_E07f04d3.TIF	0	0	0	0	0	305	1	1536	1536	1536	1536	1536	305	b'eLvpkKv5sxntrQ/W+CKjt+5qYJ5mYDLaWx/EJRrNomi0t07lKBrtrg+BSBrtrg/yCDKkUgSBWhR2AGermlk='	0.03963842988014221	0.08416470140218735	0.06980470567941666	0.021221962	0.0056109875	0.028194122	0.42852277	0.7154	0.44816118	0.07110018531481425
-1	-1	-1	-1	-1	337.0	0.0	0.0	1.984375	0.0	0.90625	44.71875	0.78125	0.015625	0.015625	0.015625	2.203125	0.34375	0.9375	0.109375	0.140625	ROS488_ICAM555_VECad647_placa3_Plate_D_p00_0_E07f05d0.TIF	ROS488_ICAM555_VECad647_placa3_Plate_D_p00_0_E07f05d2.TIF	label.ROS488_ICAM555_VECad647_placa3_Plate_D_p00_0_E07f05d0.TIF	ROS488_ICAM555_VECad647_placa3_Plate_D_p00_0_E07f05d1.TIF	ROS488_ICAM555_VECad647_placa3_Plate_D_p00_0_E07f05d3.TIF	0	0	0	0	0	306	1	1536	1536	1536	1536	1536	306	b'eLvpkKv5sxntrQ/W+CKjt+5qYJ5mYDraWx/EJRrNomi0t07lKBrtrg+BSBrtrg/yCDKkUgSBWhR2AHmSml4='	0.03516627475619316	0.07855372130870819	0.060860395431518555	0.015916467	0.0056109875	0.024860777	0.42852277	0.7154	0.44816118	0.061875492334365845
-1	-1	-1	-1	-1	345.0	0.0	0.0	1.984375	0.0	0.890625	41.09375	0.78125	0.015625	0.015625	0.015625	2.15625	0.34375	0.921875	0.109375	0.125	ROS488_ICAM555_VECad647_placa3_Plate_D_p00_0_E07f06d0.TIF	ROS488_ICAM555_VECad647_placa3_Plate_D_p00_0_E07f06d2.TIF	label.ROS488_ICAM555_VECad647_placa3_Plate_D_p00_0_E07f06d0.TIF	ROS488_ICAM555_VECad647_placa3_Plate_D_p00_0_E07f06d1.TIF	ROS488_ICAM555_VECad647_placa3_Plate_D_p00_0_E07f06d3.TIF	0	0	0	0	0	307	1	1536	1536	1536	1536	1536	307	b'eLvpkKv5sxntrQ/W+CKjt+5qYJ5mYDbaWx/EJRrNomi0t07lKBrtrg+BSBrtrg/yCDKkUgSBWhR2AIt5mmM='	0.0359996072947979	0.08416470140218735	0.06449921429157257	0.01591647	0.0056109875	0.02288863	0.42852277	0.7154	0.44816118	0.07095636427402496
-1	-1	-1	-1	-1	347.0	0.0	0.0	1.953125	0.0	0.890625	39.09375	0.765625	0.015625	0.015625	0.015625	2.21875	0.34375	0.921875	0.109375	0.125	ROS488_ICAM555_VECad647_placa3_Plate_D_p00_0_E07f07d0.TIF	ROS488_ICAM555_VECad647_placa3_Plate_D_p00_0_E07f07d2.TIF	label.ROS488_ICAM555_VECad647_placa3_Plate_D_p00_0_E07f07d0.TIF	ROS488_ICAM555_VECad647_placa3_Plate_D_p00_0_E07f07d1.TIF	ROS488_ICAM555_VECad647_placa3_Plate_D_p00_0_E07f07d3.TIF	0	0	0	0	0	308	1	1536	1536	1536	1536	1536	308	b'eLvpkKv5sxntrQ/W+CKjt+5qYJ5mYD7aWx/EJRrNomi0t07lKBrtrg+BSBrtrg/yCDKkUgSBWhR2AJ1gmmg='	0.0359996072947979	0.07574823498725891	0.06533254683017731	0.018416476	0.0056109875	0.022888623	0.42852277	0.7154	0.44816118	0.07349393268426259
-1	-1	-1	-1	-1	332.0	0.0	0.0	1.953125	0.0	0.890625	41.78125	0.78125	0.015625	0.015625	0.015625	2.125	0.34375	0.953125	0.109375	0.125	ROS488_ICAM555_VECad647_placa3_Plate_D_p00_0_E07f08d0.TIF	ROS488_ICAM555_VECad647_placa3_Plate_D_p00_0_E07f08d2.TIF	label.ROS488_ICAM555_VECad647_placa3_Plate_D_p00_0_E07f08d0.TIF	ROS488_ICAM555_VECad647_placa3_Plate_D_p00_0_E07f08d1.TIF	ROS488_ICAM555_VECad647_placa3_Plate_D_p00_0_E07f08d3.TIF	0	0	0	0	0	309	1	1536	1536	1536	1536	1536	309	b'eLvpkKv5sxntrQ/W+CKjt+5qYJ5mYDHaWx/EJRrNomi0t07lKBrtrg+BSBrtrg/yCDKkUgSBWhR2AK9Hmm0='	0.03516627475619316	0.07294274121522903	0.06533254683017731	0.016749803	0.00561098	0.02205529	0.42852277	0.7154	0.44816118	0.0698535293340683
-1	-1	-1	-1	-1	309.0	0.0	0.0	2.015625	0.0	0.890625	43.015625	0.796875	0.015625	0.015625	0.015625	1.984375	0.34375	0.9375	0.109375	0.140625	ROS488_ICAM555_VECad647_placa3_Plate_D_p00_0_E07f09d0.TIF	ROS488_ICAM555_VECad647_placa3_Plate_D_p00_0_E07f09d2.TIF	label.ROS488_ICAM555_VECad647_placa3_Plate_D_p00_0_E07f09d0.TIF	ROS488_ICAM555_VECad647_placa3_Plate_D_p00_0_E07f09d1.TIF	ROS488_ICAM555_VECad647_placa3_Plate_D_p00_0_E07f09d3.TIF	0	0	0	0	0	310	1	1536	1536	1536	1536	1536	310	b'eLvpkKv5sxntrQ/W+CKjt+5qYJ5mYDnaWx/EJRrNomi0t07lKBrtrg+BSBrtrg/yCDKkUgSBWhR2AMEumnI='	0.03516627475619316	0.07855372130870819	0.06533254683017731	0.011444312	0.0056109875	0.0167498	0.42852277	0.7154	0.44816118	0.06606192390124004
-1	-1	-1	-1	-1	294.0	0.0	0.0	2.078125	0.0	0.90625	35.109375	0.796875	0.015625	0.015625	0.015625	1.90625	0.359375	0.9375	0.109375	0.140625	ROS488_ICAM555_VECad647_placa3_Plate_D_p00_0_E07f10d0.TIF	ROS488_ICAM555_VECad647_placa3_Plate_D_p00_0_E07f10d2.TIF	label.ROS488_ICAM555_VECad647_placa3_Plate_D_p00_0_E07f10d0.TIF	ROS488_ICAM555_VECad647_placa3_Plate_D_p00_0_E07f10d1.TIF	ROS488_ICAM555_VECad647_placa3_Plate_D_p00_0_E07f10d3.TIF	0	0	0	0	0	311	1	1536	1536	1536	1536	1536	311	b'eLvpkKv5sxntrQ/W+CKjt+5qYJ5mONpbH8wlGs2iaLS3TuUoGu2uD4FIGu2uD/IIMqRSBIFaFHYAMfuaSg=='	0.03349960595369339	0.07574823498725891	0.060860395431518555	0.01144431	0.00561098	0.015916474	0.42852277	0.7154	0.44816118	0.059351970752080284
-1	-1	-1	-1	-1	312.0	0.0	0.0	2.0	0.0	0.890625	38.0	0.78125	0.015625	0.015625	0.015625	2.046875	0.34375	0.9375	0.109375	0.125	ROS488_ICAM555_VECad647_placa3_Plate_D_p00_0_E07f11d0.TIF	ROS488_ICAM555_VECad647_placa3_Plate_D_p00_0_E07f11d2.TIF	label.ROS488_ICAM555_VECad647_placa3_Plate_D_p00_0_E07f11d0.TIF	ROS488_ICAM555_VECad647_placa3_Plate_D_p00_0_E07f11d1.TIF	ROS488_ICAM555_VECad647_placa3_Plate_D_p00_0_E07f11d3.TIF	0	0	0	0	0	312	1	1536	1536	1536	1536	1536	312	b'eLvpkKv5sxntrQ/W+CKjt+5qYJ5maDjaWx/EJRrNomi0t07lKBrtrg+BSBrtrg/yCDKkUgSBWhR2AEPimk8='	0.04047176241874695	0.08416470140218735	0.07677686214447021	0.015083138	0.008416466	0.02652745	0.42852277	0.7154	0.44816118	0.07186073064804077
-1	-1	-1	-1	-1	323.0	0.0	0.0	1.984375	0.0	0.890625	39.96875	0.78125	0.015625	0.015625	0.015625	1.984375	0.359375	0.921875	0.109375	0.125	ROS488_ICAM555_VECad647_placa3_Plate_D_p00_0_E08f00d0.TIF	ROS488_ICAM555_VECad647_placa3_Plate_D_p00_0_E08f00d2.TIF	label.ROS488_ICAM555_VECad647_placa3_Plate_D_p00_0_E08f00d0.TIF	ROS488_ICAM555_VECad647_placa3_Plate_D_p00_0_E08f00d1.TIF	ROS488_ICAM555_VECad647_placa3_Plate_D_p00_0_E08f00d3.TIF	0	0	0	0	0	313	1	1536	1536	1536	1536	1536	313	b'eLvpkKv5sxntrQ/W+CKjt+5qYDHaWx/cJRrNomi0t07lKBrtrg+BSBrtrg/yCDKkUgSBWhR2ADIFmko='	0.03516627475619316	0.07294274121522903	0.06616587936878204	0.013110984	0.00561098	0.02652745	0.42852277	0.7154	0.44816118	0.06458429495493571
-1	-1	-1	-1	-1	344.0	0.0	0.0	1.984375	0.0	0.921875	40.59375	0.796875	0.015625	0.015625	0.015625	2.1875	0.359375	0.9375	0.109375	0.140625	ROS488_ICAM555_VECad647_placa3_Plate_D_p00_0_E08f01d0.TIF	ROS488_ICAM555_VECad647_placa3_Plate_D_p00_0_E08f01d2.TIF	label.ROS488_ICAM555_VECad647_placa3_Plate_D_p00_0_E08f01d0.TIF	ROS488_ICAM555_VECad647_placa3_Plate_D_p00_0_E08f01d1.TIF	ROS488_ICAM555_VECad647_placa3_Plate_D_p00_0_E08f01d3.TIF	0	0	0	0	0	314	1	1536	1536	1536	1536	1536	314	b'eLvpkKv5sxntrQ/W+CKjt+5qYJFmYDjaWx/EJRrNomi0t07lKBrtrg+BSBrtrg/yCDKkUgSBWhR2AEPsmk8='	0.0359996072947979	0.07294274121522903	0.07511019706726074	0.016749807	0.00561098	0.02736079	0.42852277	0.7154	0.44816118	0.06686908006668091
-1	-1	-1	-1	-1	268.0	0.0	0.0	1.96875	0.0	0.890625	39.484375	0.78125	0.015625	0.015625	0.015625	1.890625	0.34375	0.953125	0.109375	0.140625	ROS488_ICAM555_VECad647_placa3_Plate_D_p00_0_E08f02d0.TIF	ROS488_ICAM555_VECad647_placa3_Plate_D_p00_0_E08f02d2.TIF	label.ROS488_ICAM555_VECad647_placa3_Plate_D_p00_0_E08f02d0.TIF	ROS488_ICAM555_VECad647_placa3_Plate_D_p00_0_E08f02d1.TIF	ROS488_ICAM555_VECad647_placa3_Plate_D_p00_0_E08f02d3.TIF	0	0	0	0	0	315	1	1536	1536	1536	1536	1536	315	b'eLvpkKv5sxntrQ/W+CKjt+5qYJFmYDTaWx/EJRrNomi0t07lKBrtrg+BSBrtrg/yCDKkUgSBWhR2AFXTmlQ='	0.0359996072947979	0.07574823498725891	0.06980470567941666	0.011444312	0.0056109875	0.015916467	0.42852277	0.7154	0.44816118	0.06940280894438426
-1	-1	-1	-1	-1	314.0	0.0	0.0	1.953125	0.0	0.90625	42.953125	0.796875	0.015625	0.015625	0.015625	1.890625	0.34375	0.9375	0.109375	0.125	ROS488_ICAM555_VECad647_placa3_Plate_D_p00_0_E08f03d0.TIF	ROS488_ICAM555_VECad647_placa3_Plate_D_p00_0_E08f03d2.TIF	label.ROS488_ICAM555_VECad647_placa3_Plate_D_p00_0_E08f03d0.TIF	ROS488_ICAM555_VECad647_placa3_Plate_D_p00_0_E08f03d1.TIF	ROS488_ICAM555_VECad647_placa3_Plate_D_p00_0_E08f03d3.TIF	0	0	0	0	0	316	1	1536	1536	1536	1536	1536	316	b'eLvpkKv5sxntrQ/W+CKjt+5qYJFmYDzaWx/EJRrNomi0t07lKBrtrg+BSBrtrg/yCDKkUgSBWhR2AGe6mlk='	0.03963842988014221	0.07855372130870819	0.07594352960586548	0.012277648	0.0056109875	0.020388633	0.42852277	0.7154	0.44816118	0.07222618659337361
-1	-1	-1	-1	-1	323.0	0.0	0.0	1.96875	0.0	0.859375	39.6875	0.78125	0.015625	0.015625	0.015625	1.890625	0.34375	0.9375	0.125	0.125	ROS488_ICAM555_VECad647_placa3_Plate_D_p00_0_E08f04d0.TIF	ROS488_ICAM555_VECad647_placa3_Plate_D_p00_0_E08f04d2.TIF	label.ROS488_ICAM555_VECad647_placa3_Plate_D_p00_0_E08f04d0.TIF	ROS488_ICAM555_VECad647_placa3_Plate_D_p00_0_E08f04d1.TIF	ROS488_ICAM555_VECad647_placa3_Plate_D_p00_0_E08f04d3.TIF	0	0	0	0	0	317	1	1536	1536	1536	1536	1536	317	b'eLvpkKv5sxntrQ/W+CKjt+5qYJFmYDLaWx/EJRrNomi0t07lKBrtrg+BSBrtrg/yCDKkUgSBWhR2AHmhml4='	0.03963842988014221	0.08697019517421722	0.06616587936878204	0.015083138	0.0056109875	0.02205529	0.42852277	0.7154	0.44816118	0.06893656154473622
-1	-1	-1	-1	-1	383.0	0.0	0.0	1.9375	0.0	0.875	40.296875	0.78125	0.015625	0.015625	0.015625	2.25	0.34375	0.9375	0.109375	0.140625	ROS488_ICAM555_VECad647_placa3_Plate_D_p00_0_E08f05d0.TIF	ROS488_ICAM555_VECad647_placa3_Plate_D_p00_0_E08f05d2.TIF	label.ROS488_ICAM555_VECad647_placa3_Plate_D_p00_0_E08f05d0.TIF	ROS488_ICAM555_VECad647_placa3_Plate_D_p00_0_E08f05d1.TIF	ROS488_ICAM555_VECad647_placa3_Plate_D_p00_0_E08f05d3.TIF	0	0	0	0	0	318	1	1536	1536	1536	1536	1536	318	b'eLvpkKv5sxntrQ/W+CKjt+5qYJFmYDraWx/EJRrNomi0t07lKBrtrg+BSBrtrg/yCDKkUgSBWhR2AIuImmM='	0.03516627475619316	0.07855372130870819	0.060860395431518555	0.016749803	0.0056109875	0.02652745	0.42852277	0.7154	0.44816118	0.06450545291105907
-1	-1	-1	-1	-1	421.0	0.0	0.0	2.03125	0.0	0.90625	43.421875	0.78125	0.015625	0.015625	0.015625	2.328125	0.34375	0.953125	0.109375	0.125	ROS488_ICAM555_VECad647_placa3_Plate_D_p00_0_E08f06d0.TIF	ROS488_ICAM555_VECad647_placa3_Plate_D_p00_0_E08f06d2.TIF	label.ROS488_ICAM555_VECad647_placa3_Plate_D_p00_0_E08f06d0.TIF	ROS488_ICAM555_VECad647_placa3_Plate_D_p00_0_E08f06d1.TIF	ROS488_ICAM555_VECad647_placa3_Plate_D_p00_0_E08f06d3.TIF	0	0	0	0	0	319	1	1536	1536	1536	1536	1536	319	b'eLvpkKv5sxntrQ/W+CKjt+5qYJFmYDbaWx/EJRrNomi0t07lKBrtrg+BSBrtrg/yCDKkUgSBWhR2AJ1vmmg='	0.03963842988014221	0.08135921508073807	0.06980470567941666	0.022055294	0.0056109875	0.03183295	0.42852277	0.7154	0.44816118	0.07309048374493916
-1	-1	-1	-1	-1	308.0	0.0	0.0	1.96875	0.0	0.890625	43.15625	0.796875	0.015625	0.0	0.015625	1.96875	0.34375	0.921875	0.109375	0.125	ROS488_ICAM555_VECad647_placa3_Plate_D_p00_0_E08f07d0.TIF	ROS488_ICAM555_VECad647_placa3_Plate_D_p00_0_E08f07d2.TIF	label.ROS488_ICAM555_VECad647_placa3_Plate_D_p00_0_E08f07d0.TIF	ROS488_ICAM555_VECad647_placa3_Plate_D_p00_0_E08f07d1.TIF	ROS488_ICAM555_VECad647_placa3_Plate_D_p00_0_E08f07d3.TIF	0	0	0	0	0	320	1	1536	1536	1536	1536	1536	320	b'eLvpkKv5sxntrQ/W+CKjt+5qYJFmYD7aWx/EJRrNomi0t07lKBrtrg+BSBrtrg/yCDKkUgSBWhR2AK9Wmm0='	0.0359996072947979	0.07574823498725891	0.07063803821802139	0.013110984	0.00561098	0.021221966	0.42852277	0.7154	0.44816118	0.07126289109388988
-1	-1	-1	-1	-1	325.0	0.0	0.0	2.015625	0.0	0.90625	44.21875	0.828125	0.015625	0.015625	0.015625	2.046875	0.34375	0.953125	0.109375	0.140625	ROS488_ICAM555_VECad647_placa3_Plate_D_p00_0_E08f08d0.TIF	ROS488_ICAM555_VECad647_placa3_Plate_D_p00_0_E08f08d2.TIF	label.ROS488_ICAM555_VECad647_placa3_Plate_D_p00_0_E08f08d0.TIF	ROS488_ICAM555_VECad647_placa3_Plate_D_p00_0_E08f08d1.TIF	ROS488_ICAM555_VECad647_placa3_Plate_D_p00_0_E08f08d3.TIF	0	0	0	0	0	321	1	1536	1536	1536	1536	1536	321	b'eLvpkKv5sxntrQ/W+CKjt+5qYJFmYDHaWx/EJRrNomi0t07lKBrtrg+BSBrtrg/yCDKkUgSBWhR2AME9mnI='	0.03516627475619316	0.07574823498725891	0.060860395431518555	0.016749807	0.00561098	0.020388633	0.42852277	0.7154	0.44816118	0.0714054803053538
-1	-1	-1	-1	-1	326.0	0.0	0.0	2.015625	0.0	0.875	37.828125	0.796875	0.015625	0.015625	0.015625	2.109375	0.359375	0.9375	0.109375	0.140625	ROS488_ICAM555_VECad647_placa3_Plate_D_p00_0_E08f09d0.TIF	ROS488_ICAM555_VECad647_placa3_Plate_D_p00_0_E08f09d2.TIF	label.ROS488_ICAM555_VECad647_placa3_Plate_D_p00_0_E08f09d0.TIF	ROS488_ICAM555_VECad647_placa3_Plate_D_p00_0_E08f09d1.TIF	ROS488_ICAM555_VECad647_placa3_Plate_D_p00_0_E08f09d3.TIF	0	0	0	0	0	322	1	1536	1536	1536	1536	1536	322	b'eLvpkKv5sxntrQ/W+CKjt+5qYJFmYDnaWx/EJRrNomi0t07lKBrtrg+BSBrtrg/yCDKkUgSBWhR2ANMkmnc='	0.03963842988014221	0.07855372130870819	0.06533254683017731	0.016749803	0.0056109875	0.021221958	0.42852277	0.7154	0.44816118	0.07273636261622111
-1	-1	-1	-1	-1	313.0	0.0	0.0	2.015625	0.0	0.90625	40.90625	0.796875	0.015625	0.015625	0.015625	2.109375	0.34375	0.9375	0.109375	0.125	ROS488_ICAM555_VECad647_placa3_Plate_D_p00_0_E08f10d0.TIF	ROS488_ICAM555_VECad647_placa3_Plate_D_p00_0_E08f10d2.TIF	label.ROS488_ICAM555_VECad647_placa3_Plate_D_p00_0_E08f10d0.TIF	ROS488_ICAM555_VECad647_placa3_Plate_D_p00_0_E08f10d1.TIF	ROS488_ICAM555_VECad647_placa3_Plate_D_p00_0_E08f10d3.TIF	0	0	0	0	0	323	1	1536	1536	1536	1536	1536	323	b'eLvpkKv5sxntrQ/W+CKjt+5qYJFmONpbH8wlGs2iaLS3TuUoGu2uD4FIGu2uD/IIMqRSBIFaFHYAQ/GaTw=='	0.03516627475619316	0.07574823498725891	0.07063803821802139	0.012277648	0.00561098	0.025694117	0.42852277	0.7154	0.44816118	0.06439657012621562
-1	-1	-1	-1	-1	296.0	0.0	0.0	2.0	0.0	0.90625	39.171875	0.796875	0.015625	0.015625	0.015625	1.984375	0.34375	0.9375	0.109375	0.140625	ROS488_ICAM555_VECad647_placa3_Plate_D_p00_0_E08f11d0.TIF	ROS488_ICAM555_VECad647_placa3_Plate_D_p00_0_E08f11d2.TIF	label.ROS488_ICAM555_VECad647_placa3_Plate_D_p00_0_E08f11d0.TIF	ROS488_ICAM555_VECad647_placa3_Plate_D_p00_0_E08f11d1.TIF	ROS488_ICAM555_VECad647_placa3_Plate_D_p00_0_E08f11d3.TIF	0	0	0	0	0	324	1	1536	1536	1536	1536	1536	324	b'eLvpkKv5sxntrQ/W+CKjt+5qYJFmaDjaWx/EJRrNomi0t07lKBrtrg+BSBrtrg/yCDKkUgSBWhR2AFXYmlQ='	0.04047176241874695	0.08416470140218735	0.07147137820720673	0.015083138	0.008416466	0.020388633	0.42852277	0.7154	0.44816118	0.07278394202391307
-1	-1	-1	-1	-1	392.0	0.0	0.0	2.015625	0.0	0.875	43.4375	0.78125	0.015625	0.015625	0.015625	2.234375	0.34375	0.921875	0.109375	0.125	ROS488_ICAM555_VECad647_placa3_Plate_D_p00_0_E09f00d0.TIF	ROS488_ICAM555_VECad647_placa3_Plate_D_p00_0_E09f00d2.TIF	label.ROS488_ICAM555_VECad647_placa3_Plate_D_p00_0_E09f00d0.TIF	ROS488_ICAM555_VECad647_placa3_Plate_D_p00_0_E09f00d1.TIF	ROS488_ICAM555_VECad647_placa3_Plate_D_p00_0_E09f00d3.TIF	0	0	0	0	0	325	1	1536	1536	1536	1536	1536	325	b'eLvpkKv5sxntrQ/W+CKjt+5qYDnaWx/cJRrNomi0t07lKBrtrg+BSBrtrg/yCDKkUgSBWhR2AEP7mk8='	0.0359996072947979	0.07294274121522903	0.06616587936878204	0.016749807	0.00561098	0.025694117	0.42852277	0.7154	0.44816118	0.06422298649946849
-1	-1	-1	-1	-1	376.0	0.0	0.0	2.015625	0.0	0.90625	39.90625	0.78125	0.015625	0.015625	0.015625	2.1875	0.34375	0.9375	0.109375	0.140625	ROS488_ICAM555_VECad647_placa3_Plate_D_p00_0_E09f01d0.TIF	ROS488_ICAM555_VECad647_placa3_Plate_D_p00_0_E09f01d2.TIF	label.ROS488_ICAM555_VECad647_placa3_Plate_D_p00_0_E09f01d0.TIF	ROS488_ICAM555_VECad647_placa3_Plate_D_p00_0_E09f01d1.TIF	ROS488_ICAM555_VECad647_placa3_Plate_D_p00_0_E09f01d3.TIF	0	0	0	0	0	326	1	1536	1536	1536	1536	1536	326	b'eLvpkKv5sxntrQ/W+CKjt+5qYJlmYDjaWx/EJRrNomi0t07lKBrtrg+BSBrtrg/yCDKkUgSBWhR2AFXimlQ='	0.04661059007048607	0.07294274121522903	0.06980470567941666	0.02288863	0.00561098	0.024860784	0.42852277	0.7154	0.44816118	0.07625269889831543
-1	-1	-1	-1	-1	357.0	0.0	0.0	2.015625	0.0	0.90625	41.359375	0.78125	0.015625	0.015625	0.015625	2.21875	0.359375	0.921875	0.125	0.109375	ROS488_ICAM555_VECad647_placa3_Plate_D_p00_0_E09f02d0.TIF	ROS488_ICAM555_VECad647_placa3_Plate_D_p00_0_E09f02d2.TIF	label.ROS488_ICAM555_VECad647_placa3_Plate_D_p00_0_E09f02d0.TIF	ROS488_ICAM555_VECad647_placa3_Plate_D_p00_0_E09f02d1.TIF	ROS488_ICAM555_VECad647_placa3_Plate_D_p00_0_E09f02d3.TIF	0	0	0	0	0	327	1	1536	1536	1536	1536	1536	327	b'eLvpkKv5sxntrQ/W+CKjt+5qYJlmYDTaWx/EJRrNomi0t07lKBrtrg+BSBrtrg/yCDKkUgSBWhR2AGfJmlk='	0.04047176241874695	0.07855372130870819	0.07511019706726074	0.01758314	0.0056109875	0.025694124	0.42852277	0.7154	0.44816118	0.07382368544737498
-1	-1	-1	-1	-1	399.0	0.0	0.0	2.0	0.0	0.875	41.859375	0.796875	0.015625	0.015625	0.015625	2.140625	0.34375	0.9375	0.109375	0.125	ROS488_ICAM555_VECad647_placa3_Plate_D_p00_0_E09f03d0.TIF	ROS488_ICAM555_VECad647_placa3_Plate_D_p00_0_E09f03d2.TIF	label.ROS488_ICAM555_VECad647_placa3_Plate_D_p00_0_E09f03d0.TIF	ROS488_ICAM555_VECad647_placa3_Plate_D_p00_0_E09f03d1.TIF	ROS488_ICAM555_VECad647_placa3_Plate_D_p00_0_E09f03d3.TIF	0	0	0	0	0	328	1	1536	1536	1536	1536	1536	328	b'eLvpkKv5sxntrQ/W+CKjt+5qYJlmYDzaWx/EJRrNomi0t07lKBrtrg+BSBrtrg/yCDKkUgSBWhR2AHmwml4='	0.03963842988014221	0.07855372130870819	0.07511019706726074	0.017583136	0.0056109875	0.026527457	0.42852277	0.7154	0.44816118	0.07034949958324432
-1	-1	-1	-1	-1	392.0	0.0	0.0	1.96875	0.0	0.90625	41.40625	0.796875	0.015625	0.015625	0.015625	2.28125	0.34375	0.9375	0.109375	0.140625	ROS488_ICAM555_VECad647_placa3_Plate_D_p00_0_E09f04d0.TIF	ROS488_ICAM555_VECad647_placa3_Plate_D_p00_0_E09f04d2.TIF	label.ROS488_ICAM555_VECad647_placa3_Plate_D_p00_0_E09f04d0.TIF	ROS488_ICAM555_VECad647_placa3_Plate_D_p00_0_E09f04d1.TIF	ROS488_ICAM555_VECad647_placa3_Plate_D_p00_0_E09f04d3.TIF	0	0	0	0	0	329	1	1536	1536	1536	1536	1536	329	b'eLvpkKv5sxntrQ/W+CKjt+5qYJlmYDLaWx/EJRrNomi0t07lKBrtrg+BSBrtrg/yCDKkUgSBWhR2AIuXmmM='	0.04130509868264198	0.08135921508073807	0.08124902099370956	0.021221958	0.0056109875	0.028194115	0.42852277	0.7154	0.44816118	0.07070185740788777
-1	-1	-1	-1	-1	427.0	0.0	0.0	2.0	0.0	0.890625	44.734375	0.78125	0.015625	0.015625	0.015625	2.328125	0.34375	0.953125	0.125	0.125	ROS488_ICAM555_VECad647_placa3_Plate_D_p00_0_E09f05d0.TIF	ROS488_ICAM555_VECad647_placa3_Plate_D_p00_0_E09f05d2.TIF	label.ROS488_ICAM555_VECad647_placa3_Plate_D_p00_0_E09f05d0.TIF	ROS488_ICAM555_VECad647_placa3_Plate_D_p00_0_E09f05d1.TIF	ROS488_ICAM555_VECad647_placa3_Plate_D_p00_0_E09f05d3.TIF	0	0	0	0	0	330	1	1536	1536	1536	1536	1536	330	b'eLvpkKv5sxntrQ/W+CKjt+5qYJlmYDraWx/EJRrNomi0t07lKBrtrg+BSBrtrg/yCDKkUgSBWhR2AJ1+mmg='	0.0359996072947979	0.07574823498725891	0.06980470567941666	0.016749803	0.00561098	0.03183295	0.42852277	0.7154	0.44816118	0.061379849910736084
-1	-1	-1	-1	-1	469.0	0.0	0.0	2.0	0.0	0.90625	41.375	0.796875	0.015625	0.015625	0.015625	2.484375	0.34375	0.9375	0.109375	0.140625	ROS488_ICAM555_VECad647_placa3_Plate_D_p00_0_E09f06d0.TIF	ROS488_ICAM555_VECad647_placa3_Plate_D_p00_0_E09f06d2.TIF	label.ROS488_ICAM555_VECad647_placa3_Plate_D_p00_0_E09f06d0.TIF	ROS488_ICAM555_VECad647_placa3_Plate_D_p00_0_E09f06d1.TIF	ROS488_ICAM555_VECad647_placa3_Plate_D_p00_0_E09f06d3.TIF	0	0	0	0	0	331	1	1536	1536	1536	1536	1536	331	b'eLvpkKv5sxntrQ/W+CKjt+5qYJlmYDbaWx/EJRrNomi0t07lKBrtrg+BSBrtrg/yCDKkUgSBWhR2AK9lmm0='	0.04130509868264198	0.08135921508073807	0.07594352960586548	0.022055298	0.0056109875	0.037138432	0.42852277	0.7154	0.44816118	0.07166634996732076
-1	-1	-1	-1	-1	480.0	0.0	0.0	2.015625	0.0	0.90625	44.515625	0.796875	0.015625	0.015625	0.015625	2.46875	0.34375	0.90625	0.109375	0.125	ROS488_ICAM555_VECad647_placa3_Plate_D_p00_0_E09f07d0.TIF	ROS488_ICAM555_VECad647_placa3_Plate_D_p00_0_E09f07d2.TIF	label.ROS488_ICAM555_VECad647_placa3_Plate_D_p00_0_E09f07d0.TIF	ROS488_ICAM555_VECad647_placa3_Plate_D_p00_0_E09f07d1.TIF	ROS488_ICAM555_VECad647_placa3_Plate_D_p00_0_E09f07d3.TIF	0	0	0	0	0	332	1	1536	1536	1536	1536	1536	332	b'eLvpkKv5sxntrQ/W+CKjt+5qYJlmYD7aWx/EJRrNomi0t07lKBrtrg+BSBrtrg/yCDKkUgSBWhR2AMFMmnI='	0.045777253806591034	0.07574823498725891	0.07147137820720673	0.02288863	0.00561098	0.03183295	0.42852277	0.7154	0.44816118	0.07861465215682983
-1	-1	-1	-1	-1	440.0	0.0	0.0	2.03125	0.0	0.90625	44.703125	0.796875	0.015625	0.015625	0.015625	2.34375	0.359375	0.9375	0.125	0.109375	ROS488_ICAM555_VECad647_placa3_Plate_D_p00_0_E09f08d0.TIF	ROS488_ICAM555_VECad647_placa3_Plate_D_p00_0_E09f08d2.TIF	label.ROS488_ICAM555_VECad647_placa3_Plate_D_p00_0_E09f08d0.TIF	ROS488_ICAM555_VECad647_placa3_Plate_D_p00_0_E09f08d1.TIF	ROS488_ICAM555_VECad647_placa3_Plate_D_p00_0_E09f08d3.TIF	0	0	0	0	0	333	1	1536	1536	1536	1536	1536	333	b'eLvpkKv5sxntrQ/W+CKjt+5qYJlmYDHaWx/EJRrNomi0t07lKBrtrg+BSBrtrg/yCDKkUgSBWhR2ANMzmnc='	0.06336039304733276	0.07574823498725891	0.06980470567941666	0.029027455	0.00561098	0.028194122	0.42852277	0.7154	0.44816118	0.0995501180489858
-1	-1	-1	-1	-1	461.0	0.0	0.0	2.015625	0.0	0.890625	48.4375	0.796875	0.015625	0.015625	0.015625	2.484375	0.359375	0.921875	0.109375	0.125	ROS488_ICAM555_VECad647_placa3_Plate_D_p00_0_E09f09d0.TIF	ROS488_ICAM555_VECad647_placa3_Plate_D_p00_0_E09f09d2.TIF	label.ROS488_ICAM555_VECad647_placa3_Plate_D_p00_0_E09f09d0.TIF	ROS488_ICAM555_VECad647_placa3_Plate_D_p00_0_E09f09d1.TIF	ROS488_ICAM555_VECad647_placa3_Plate_D_p00_0_E09f09d3.TIF	0	0	0	0	0	334	1	1536	1536	1536	1536	1536	334	b'eLvpkKv5sxntrQ/W+CKjt+5qYJlmYDnaWx/EJRrNomi0t07lKBrtrg+BSBrtrg/yCDKkUgSBWhR2AOUamnw='	0.10663765668869019	0.07855372130870819	0.07147137820720673	0.0334996	0.0056109875	0.037138425	0.42852277	0.7154	0.44816118	0.14239083727200827
-1	-1	-1	-1	-1	424.0	0.0	0.0	2.03125	0.0	0.90625	44.78125	0.8125	0.015625	0.015625	0.015625	2.359375	0.34375	0.9375	0.109375	0.125	ROS488_ICAM555_VECad647_placa3_Plate_D_p00_0_E09f10d0.TIF	ROS488_ICAM555_VECad647_placa3_Plate_D_p00_0_E09f10d2.TIF	label.ROS488_ICAM555_VECad647_placa3_Plate_D_p00_0_E09f10d0.TIF	ROS488_ICAM555_VECad647_placa3_Plate_D_p00_0_E09f10d1.TIF	ROS488_ICAM555_VECad647_placa3_Plate_D_p00_0_E09f10d3.TIF	0	0	0	0	0	335	1	1536	1536	1536	1536	1536	335	b'eLvpkKv5sxntrQ/W+CKjt+5qYJlmONpbH8wlGs2iaLS3TuUoGu2uD4FIGu2uD/IIMqRSBIFaFHYAVeeaVA=='	0.05274941399693489	0.07574823498725891	0.07511019706726074	0.02288863	0.00561098	0.030999616	0.42852277	0.7154	0.44816118	0.0817574014266332
-1	-1	-1	-1	-1	432.0	0.0	0.0	1.984375	0.0	0.921875	44.671875	0.78125	0.015625	0.015625	0.015625	2.328125	0.359375	0.9375	0.109375	0.125	ROS488_ICAM555_VECad647_placa3_Plate_D_p00_0_E09f11d0.TIF	ROS488_ICAM555_VECad647_placa3_Plate_D_p00_0_E09f11d2.TIF	label.ROS488_ICAM555_VECad647_placa3_Plate_D_p00_0_E09f11d0.TIF	ROS488_ICAM555_VECad647_placa3_Plate_D_p00_0_E09f11d1.TIF	ROS488_ICAM555_VECad647_placa3_Plate_D_p00_0_E09f11d3.TIF	0	0	0	0	0	336	1	1536	1536	1536	1536	1536	336	b'eLvpkKv5sxntrQ/W+CKjt+5qYJlmaDjaWx/EJRrNomi0t07lKBrtrg+BSBrtrg/yCDKkUgSBWhR2AGfOmlk='	0.0449439212679863	0.08416470140218735	0.0820823535323143	0.018416476	0.008416466	0.032666273	0.42852277	0.7154	0.44816118	0.07535674174626668
-1	-1	-1	-1	-1	228.0	0.0	0.0	2.0	0.0	0.90625	37.328125	0.796875	0.03125	0.015625	0.015625	1.5625	0.34375	0.953125	0.109375	0.140625	ROS488_ICAM555_VECad647_placa3_Plate_D_p00_0_E10f00d0.TIF	ROS488_ICAM555_VECad647_placa3_Plate_D_p00_0_E10f00d2.TIF	label.ROS488_ICAM555_VECad647_placa3_Plate_D_p00_0_E10f00d0.TIF	ROS488_ICAM555_VECad647_placa3_Plate_D_p00_0_E10f00d1.TIF	ROS488_ICAM555_VECad647_placa3_Plate_D_p00_0_E10f00d3.TIF	0	0	0	0	0	337	1	1536	1536	1536	1536	1536	337	b'eLvpkKv5sxntrQ/W+CKjt+5qaDDaWx/cJRrNomi0t07lKBrtrg+BSBrtrg/yCDKkUgSBWhR2ALRBmic='	0.03349960595369339	0.07574823498725891	0.05919373035430908	0.009777643	0.00561098	0.011444308	0.42852277	0.7154	0.44816118	0.06009965638319651
-1	-1	-1	-1	-1	235.0	0.0	0.0	1.953125	0.0	0.90625	36.84375	0.8125	0.015625	0.015625	0.015625	1.640625	0.359375	0.921875	0.109375	0.125	ROS488_ICAM555_VECad647_placa3_Plate_D_p00_0_E10f01d0.TIF	ROS488_ICAM555_VECad647_placa3_Plate_D_p00_0_E10f01d2.TIF	label.ROS488_ICAM555_VECad647_placa3_Plate_D_p00_0_E10f01d0.TIF	ROS488_ICAM555_VECad647_placa3_Plate_D_p00_0_E10f01d1.TIF	ROS488_ICAM555_VECad647_placa3_Plate_D_p00_0_E10f01d3.TIF	0	0	0	0	0	338	1	1536	1536	1536	1536	1536	338	b'eLvpkKv5sxntrQ/W+CKjt+5qaJBmYDjaWx/EJRrNomi0t07lKBrtrg+BSBrtrg/yCDKkUgSBWhR2AMYomiw='	0.034332942217588425	0.07294274121522903	0.06449921429157257	0.00697216	0.00561098	0.015083134	0.42852277	0.7154	0.44816118	0.06019484500090281
-1	-1	-1	-1	-1	205.0	0.0	0.0	1.921875	0.0	0.90625	37.0625	0.796875	0.015625	0.015625	0.015625	1.4375	0.34375	0.9375	0.109375	0.125	ROS488_ICAM555_VECad647_placa3_Plate_D_p00_0_E10f02d0.TIF	ROS488_ICAM555_VECad647_placa3_Plate_D_p00_0_E10f02d2.TIF	label.ROS488_ICAM555_VECad647_placa3_Plate_D_p00_0_E10f02d0.TIF	ROS488_ICAM555_VECad647_placa3_Plate_D_p00_0_E10f02d1.TIF	ROS488_ICAM555_VECad647_placa3_Plate_D_p00_0_E10f02d3.TIF	0	0	0	0	0	339	1	1536	1536	1536	1536	1536	339	b'eLvpkKv5sxntrQ/W+CKjt+5qaJBmYDTaWx/EJRrNomi0t07lKBrtrg+BSBrtrg/yCDKkUgSBWhR2ANgPmjE='	0.0359996072947979	0.07855372130870819	0.06002706289291382	0.0097776465	0.0056109875	0.010610975	0.42852277	0.7154	0.44816118	0.06522697707017262
-1	-1	-1	-1	-1	199.0	0.0	0.0	1.984375	0.0	0.875	34.421875	0.796875	0.0	0.015625	0.015625	1.46875	0.34375	0.9375	0.109375	0.109375	ROS488_ICAM555_VECad647_placa3_Plate_D_p00_0_E10f03d0.TIF	ROS488_ICAM555_VECad647_placa3_Plate_D_p00_0_E10f03d2.TIF	label.ROS488_ICAM555_VECad647_placa3_Plate_D_p00_0_E10f03d0.TIF	ROS488_ICAM555_VECad647_placa3_Plate_D_p00_0_E10f03d1.TIF	ROS488_ICAM555_VECad647_placa3_Plate_D_p00_0_E10f03d3.TIF	0	0	0	0	0	340	1	1536	1536	1536	1536	1536	340	b'eLvpkKv5sxntrQ/W+CKjt+5qaJBmYDzaWx/EJRrNomi0t07lKBrtrg+BSBrtrg/yCDKkUgSBWhR2AOn2mjY='	0.03516627475619316	0.07574823498725891	0.06449921429157257	0.0069721565	0.0056109875	0.010610975	0.42852277	0.7154	0.44816118	0.06460644801457723
-1	-1	-1	-1	-1	260.0	0.0	0.0	2.0	0.0	0.890625	34.71875	0.796875	0.015625	0.015625	0.015625	1.703125	0.34375	0.921875	0.109375	0.125	ROS488_ICAM555_VECad647_placa3_Plate_D_p00_0_E10f04d0.TIF	ROS488_ICAM555_VECad647_placa3_Plate_D_p00_0_E10f04d2.TIF	label.ROS488_ICAM555_VECad647_placa3_Plate_D_p00_0_E10f04d0.TIF	ROS488_ICAM555_VECad647_placa3_Plate_D_p00_0_E10f04d1.TIF	ROS488_ICAM555_VECad647_placa3_Plate_D_p00_0_E10f04d3.TIF	0	0	0	0	0	341	1	1536	1536	1536	1536	1536	341	b'eLvpkKv5sxntrQ/W+CKjt+5qaJBmYDLaWx/EJRrNomi0t07lKBrtrg+BSBrtrg/yCDKkUgSBWhR2APvdmjs='	0.03963842988014221	0.08697019517421722	0.06616587936878204	0.010610983	0.0056109875	0.020388626	0.42852277	0.7154	0.44816118	0.0695932408173879
-1	-1	-1	-1	-1	274.0	0.0	0.0	1.9375	0.0	0.859375	35.109375	0.78125	0.015625	0.015625	0.015625	1.75	0.34375	0.9375	0.109375	0.125	ROS488_ICAM555_VECad647_placa3_Plate_D_p00_0_E10f05d0.TIF	ROS488_ICAM555_VECad647_placa3_Plate_D_p00_0_E10f05d2.TIF	label.ROS488_ICAM555_VECad647_placa3_Plate_D_p00_0_E10f05d0.TIF	ROS488_ICAM555_VECad647_placa3_Plate_D_p00_0_E10f05d1.TIF	ROS488_ICAM555_VECad647_placa3_Plate_D_p00_0_E10f05d3.TIF	0	0	0	0	0	342	1	1536	1536	1536	1536	1536	342	b'eLvpkKv5sxntrQ/W+CKjt+5qaJBmYDraWx/EJRrNomi0t07lKBrtrg+BSBrtrg/yCDKkUgSBWhR2AA3TmkA='	0.034332942217588425	0.07574823498725891	0.05919373035430908	0.0097776465	0.00561098	0.01227764	0.42852277	0.7154	0.44816118	0.06192775070667267
-1	-1	-1	-1	-1	308.0	0.0	0.0	2.015625	0.0	0.90625	37.40625	0.796875	0.015625	0.015625	0.015625	1.953125	0.34375	0.9375	0.109375	0.125	ROS488_ICAM555_VECad647_placa3_Plate_D_p00_0_E10f06d0.TIF	ROS488_ICAM555_VECad647_placa3_Plate_D_p00_0_E10f06d2.TIF	label.ROS488_ICAM555_VECad647_placa3_Plate_D_p00_0_E10f06d0.TIF	ROS488_ICAM555_VECad647_placa3_Plate_D_p00_0_E10f06d1.TIF	ROS488_ICAM555_VECad647_placa3_Plate_D_p00_0_E10f06d3.TIF	0	0	0	0	0	343	1	1536	1536	1536	1536	1536	343	b'eLvpkKv5sxntrQ/W+CKjt+5qaJBmYDbaWx/EJRrNomi0t07lKBrtrg+BSBrtrg/yCDKkUgSBWhR2AB+6mkU='	0.03963842988014221	0.08416470140218735	0.06533254683017731	0.015083138	0.008416466	0.0167498	0.42852277	0.7154	0.44816118	0.0702515443166097
-1	-1	-1	-1	-1	267.0	0.0	0.0	2.0	0.0	0.890625	35.1875	0.796875	0.015625	0.015625	0.015625	1.703125	0.359375	0.953125	0.109375	0.125	ROS488_ICAM555_VECad647_placa3_Plate_D_p00_0_E10f07d0.TIF	ROS488_ICAM555_VECad647_placa3_Plate_D_p00_0_E10f07d2.TIF	label.ROS488_ICAM555_VECad647_placa3_Plate_D_p00_0_E10f07d0.TIF	ROS488_ICAM555_VECad647_placa3_Plate_D_p00_0_E10f07d1.TIF	ROS488_ICAM555_VECad647_placa3_Plate_D_p00_0_E10f07d3.TIF	0	0	0	0	0	344	1	1536	1536	1536	1536	1536	344	b'eLvpkKv5sxntrQ/W+CKjt+5qaJBmYD7aWx/EJRrNomi0t07lKBrtrg+BSBrtrg/yCDKkUgSBWhR2ADGhmko='	0.03516627475619316	0.07574823498725891	0.06449921429157257	0.011444315	0.00561098	0.015083134	0.42852277	0.7154	0.44816118	0.06914982696374257
-1	-1	-1	-1	-1	207.0	0.0	0.0	1.984375	0.0	0.859375	33.484375	0.796875	0.015625	0.015625	0.015625	1.53125	0.34375	0.921875	0.109375	0.140625	ROS488_ICAM555_VECad647_placa3_Plate_D_p00_0_E10f08d0.TIF	ROS488_ICAM555_VECad647_placa3_Plate_D_p00_0_E10f08d2.TIF	label.ROS488_ICAM555_VECad647_placa3_Plate_D_p00_0_E10f08d0.TIF	ROS488_ICAM555_VECad647_placa3_Plate_D_p00_0_E10f08d1.TIF	ROS488_ICAM555_VECad647_placa3_Plate_D_p00_0_E10f08d3.TIF	0	0	0	0	0	345	1	1536	1536	1536	1536	1536	345	b'eLvpkKv5sxntrQ/W+CKjt+5qaJBmYDHaWx/EJRrNomi0t07lKBrtrg+BSBrtrg/yCDKkUgSBWhR2AEOImk8='	0.034332942217588425	0.07574823498725891	0.05919373035430908	0.00697216	0.00561098	0.010610975	0.42852277	0.7154	0.44816118	0.06182696918646494
-1	-1	-1	-1	-1	212.0	0.0	0.0	2.0	0.0	0.875	33.984375	0.796875	0.015625	0.015625	0.015625	1.53125	0.34375	0.953125	0.109375	0.140625	ROS488_ICAM555_VECad647_placa3_Plate_D_p00_0_E10f09d0.TIF	ROS488_ICAM555_VECad647_placa3_Plate_D_p00_0_E10f09d2.TIF	label.ROS488_ICAM555_VECad647_placa3_Plate_D_p00_0_E10f09d0.TIF	ROS488_ICAM555_VECad647_placa3_Plate_D_p00_0_E10f09d1.TIF	ROS488_ICAM555_VECad647_placa3_Plate_D_p00_0_E10f09d3.TIF	0	0	0	0	0	346	1	1536	1536	1536	1536	1536	346	b'eLvpkKv5sxntrQ/W+CKjt+5qaJBmYDnaWx/EJRrNomi0t07lKBrtrg+BSBrtrg/yCDKkUgSBWhR2AFVvmlQ='	0.034332942217588425	0.07855372130870819	0.05919373035430908	0.0069721565	0.0056109875	0.010610983	0.42852277	0.7154	0.44816118	0.06206755340099335
-1	-1	-1	-1	-1	212.0	0.0	0.0	2.0	0.0	0.90625	36.890625	0.796875	0.015625	0.015625	0.015625	1.515625	0.359375	0.9375	0.109375	0.140625	ROS488_ICAM555_VECad647_placa3_Plate_D_p00_0_E10f10d0.TIF	ROS488_ICAM555_VECad647_placa3_Plate_D_p00_0_E10f10d2.TIF	label.ROS488_ICAM555_VECad647_placa3_Plate_D_p00_0_E10f10d0.TIF	ROS488_ICAM555_VECad647_placa3_Plate_D_p00_0_E10f10d1.TIF	ROS488_ICAM555_VECad647_placa3_Plate_D_p00_0_E10f10d3.TIF	0	0	0	0	0	347	1	1536	1536	1536	1536	1536	347	b'eLvpkKv5sxntrQ/W+CKjt+5qaJBmONpbH8wlGs2iaLS3TuUoGu2uD4FIGu2uD/IIMqRSBIFaFHYAxi2aLA=='	0.03516627475619316	0.07294274121522903	0.06616587936878204	0.0069721565	0.00561098	0.011444315	0.42852277	0.7154	0.44816118	0.061343371868133545
-1	-1	-1	-1	-1	170.0	0.0	0.0	1.984375	0.0	0.890625	31.171875	0.796875	0.015625	0.015625	0.015625	1.328125	0.34375	0.9375	0.125	0.125	ROS488_ICAM555_VECad647_placa3_Plate_D_p00_0_E10f11d0.TIF	ROS488_ICAM555_VECad647_placa3_Plate_D_p00_0_E10f11d2.TIF	label.ROS488_ICAM555_VECad647_placa3_Plate_D_p00_0_E10f11d0.TIF	ROS488_ICAM555_VECad647_placa3_Plate_D_p00_0_E10f11d1.TIF	ROS488_ICAM555_VECad647_placa3_Plate_D_p00_0_E10f11d3.TIF	0	0	0	0	0	348	1	1536	1536	1536	1536	1536	348	b'eLvpkKv5sxntrQ/W+CKjt+5qaJBmaDjaWx/EJRrNomi0t07lKBrtrg+BSBrtrg/yCDKkUgSBWhR2ANgUmjE='	0.045777253806591034	0.08135921508073807	0.06449921429157257	0.012277648	0.008416466	0.010610983	0.42852277	0.7154	0.44816118	0.07385842005411784
-1	-1	-1	-1	-1	519.0	0.0	0.0	2.0625	0.0	0.90625	39.375	0.796875	0.015625	0.015625	0.015625	2.5625	0.34375	0.9375	0.109375	0.125	ROS488_ICAM555_VECad647_placa3_Plate_D_p00_0_E11f00d0.TIF	ROS488_ICAM555_VECad647_placa3_Plate_D_p00_0_E11f00d2.TIF	label.ROS488_ICAM555_VECad647_placa3_Plate_D_p00_0_E11f00d0.TIF	ROS488_ICAM555_VECad647_placa3_Plate_D_p00_0_E11f00d1.TIF	ROS488_ICAM555_VECad647_placa3_Plate_D_p00_0_E11f00d3.TIF	0	0	0	0	0	349	1	1536	1536	1536	1536	1536	349	b'eLvpkKv5sxntrQ/W+CKjt+5qaDjaWx/cJRrNomi0t07lKBrtrg+BSBrtrg/yCDKkUgSBWhR2AMY3miw='	0.0359996072947979	0.07574823498725891	0.06980470567941666	0.019249808	0.008416466	0.0363051	0.42852277	0.7154	0.44816118	0.06578426559766133
-1	-1	-1	-1	-1	473.0	0.0	0.0	1.984375	0.0	0.890625	46.234375	0.796875	0.015625	0.015625	0.015625	2.28125	0.34375	0.9375	0.109375	0.125	ROS488_ICAM555_VECad647_placa3_Plate_D_p00_0_E11f01d0.TIF	ROS488_ICAM555_VECad647_placa3_Plate_D_p00_0_E11f01d2.TIF	label.ROS488_ICAM555_VECad647_placa3_Plate_D_p00_0_E11f01d0.TIF	ROS488_ICAM555_VECad647_placa3_Plate_D_p00_0_E11f01d1.TIF	ROS488_ICAM555_VECad647_placa3_Plate_D_p00_0_E11f01d3.TIF	0	0	0	0	0	350	1	1536	1536	1536	1536	1536	350	b'eLvpkKv5sxntrQ/W+CKjt+5qaJhmYDjaWx/EJRrNomi0t07lKBrtrg+BSBrtrg/yCDKkUgSBWhR2ANgemjE='	0.03516627475619316	0.07294274121522903	0.06616587936878204	0.01591647	0.00561098	0.030166276	0.42852277	0.7154	0.44816118	0.06219342847665151
-1	-1	-1	-1	-1	505.0	0.0	0.0	1.96875	0.0	0.921875	48.3125	0.78125	0.015625	0.015625	0.015625	2.484375	0.359375	0.96875	0.109375	0.125	ROS488_ICAM555_VECad647_placa3_Plate_D_p00_0_E11f02d0.TIF	ROS488_ICAM555_VECad647_placa3_Plate_D_p00_0_E11f02d2.TIF	label.ROS488_ICAM555_VECad647_placa3_Plate_D_p00_0_E11f02d0.TIF	ROS488_ICAM555_VECad647_placa3_Plate_D_p00_0_E11f02d1.TIF	ROS488_ICAM555_VECad647_placa3_Plate_D_p00_0_E11f02d3.TIF	0	0	0	0	0	351	1	1536	1536	1536	1536	1536	351	b'eLvpkKv5sxntrQ/W+CKjt+5qaJhmYDTaWx/EJRrNomi0t07lKBrtrg+BSBrtrg/yCDKkUgSBWhR2AOoFmjY='	0.03963842988014221	0.08135921508073807	0.07147137820720673	0.02288863	0.008416474	0.0416106	0.42852277	0.7154	0.44816118	0.07152092456817627
-1	-1	-1	-1	-1	492.0	0.0	0.0	2.0	0.0	0.890625	50.0	0.78125	0.015625	0.015625	0.015625	2.453125	0.359375	0.921875	0.125	0.125	ROS488_ICAM555_VECad647_placa3_Plate_D_p00_0_E11f03d0.TIF	ROS488_ICAM555_VECad647_placa3_Plate_D_p00_0_E11f03d2.TIF	label.ROS488_ICAM555_VECad647_placa3_Plate_D_p00_0_E11f03d0.TIF	ROS488_ICAM555_VECad647_placa3_Plate_D_p00_0_E11f03d1.TIF	ROS488_ICAM555_VECad647_placa3_Plate_D_p00_0_E11f03d3.TIF	0	0	0	0	0	352	1	1536	1536	1536	1536	1536	352	b'eLvpkKv5sxntrQ/W+CKjt+5qaJhmYDzaWx/EJRrNomi0t07lKBrtrg+BSBrtrg/yCDKkUgSBWhR2APvsmjs='	0.03963842988014221	0.08135921508073807	0.06980470567941666	0.022888623	0.008416474	0.0363051	0.42852277	0.7154	0.44816118	0.07234358787536621
-1	-1	-1	-1	-1	554.0	0.0	0.0	2.015625	0.0	0.890625	50.015625	0.796875	0.015625	0.015625	0.015625	2.671875	0.34375	0.9375	0.109375	0.125	ROS488_ICAM555_VECad647_placa3_Plate_D_p00_0_E11f04d0.TIF	ROS488_ICAM555_VECad647_placa3_Plate_D_p00_0_E11f04d2.TIF	label.ROS488_ICAM555_VECad647_placa3_Plate_D_p00_0_E11f04d0.TIF	ROS488_ICAM555_VECad647_placa3_Plate_D_p00_0_E11f04d1.TIF	ROS488_ICAM555_VECad647_placa3_Plate_D_p00_0_E11f04d3.TIF	0	0	0	0	0	353	1	1536	1536	1536	1536	1536	353	b'eLvpkKv5sxntrQ/W+CKjt+5qaJhmYDLaWx/EJRrNomi0t07lKBrtrg+BSBrtrg/yCDKkUgSBWhR2AA3imkA='	0.04130509868264198	0.08697019517421722	0.07147137820720673	0.02288863	0.008416466	0.0416106	0.42852277	0.7154	0.44816118	0.07225279013315837
-1	-1	-1	-1	-1	568.0	0.0	0.0	2.0	0.0	0.90625	47.75	0.796875	0.015625	0.015625	0.015625	2.640625	0.359375	0.921875	0.109375	0.125	ROS488_ICAM555_VECad647_placa3_Plate_D_p00_0_E11f05d0.TIF	ROS488_ICAM555_VECad647_placa3_Plate_D_p00_0_E11f05d2.TIF	label.ROS488_ICAM555_VECad647_placa3_Plate_D_p00_0_E11f05d0.TIF	ROS488_ICAM555_VECad647_placa3_Plate_D_p00_0_E11f05d1.TIF	ROS488_ICAM555_VECad647_placa3_Plate_D_p00_0_E11f05d3.TIF	0	0	0	0	0	354	1	1536	1536	1536	1536	1536	354	b'eLvpkKv5sxntrQ/W+CKjt+5qaJhmYDraWx/EJRrNomi0t07lKBrtrg+BSBrtrg/yCDKkUgSBWhR2AB/JmkU='	0.0359996072947979	0.07855372130870819	0.07511019706726074	0.021221962	0.0056109875	0.041610584	0.42852277	0.7154	0.44816118	0.0643949309984843
-1	-1	-1	-1	-1	545.0	0.0	0.0	2.015625	0.0	0.90625	47.46875	0.8125	0.015625	0.015625	0.015625	2.5625	0.34375	0.9375	0.109375	0.125	ROS488_ICAM555_VECad647_placa3_Plate_D_p00_0_E11f06d0.TIF	ROS488_ICAM555_VECad647_placa3_Plate_D_p00_0_E11f06d2.TIF	label.ROS488_ICAM555_VECad647_placa3_Plate_D_p00_0_E11f06d0.TIF	ROS488_ICAM555_VECad647_placa3_Plate_D_p00_0_E11f06d1.TIF	ROS488_ICAM555_VECad647_placa3_Plate_D_p00_0_E11f06d3.TIF	0	0	0	0	0	355	1	1536	1536	1536	1536	1536	355	b'eLvpkKv5sxntrQ/W+CKjt+5qaJhmYDbaWx/EJRrNomi0t07lKBrtrg+BSBrtrg/yCDKkUgSBWhR2ADGwmko='	0.04047176241874695	0.08416470140218735	0.07511019706726074	0.022055287	0.0056109875	0.041610584	0.42852277	0.7154	0.44816118	0.06880022585391998
-1	-1	-1	-1	-1	543.0	0.0	0.0	2.0	0.0	0.890625	48.234375	0.796875	0.015625	0.015625	0.015625	2.5	0.328125	0.9375	0.109375	0.125	ROS488_ICAM555_VECad647_placa3_Plate_D_p00_0_E11f07d0.TIF	ROS488_ICAM555_VECad647_placa3_Plate_D_p00_0_E11f07d2.TIF	label.ROS488_ICAM555_VECad647_placa3_Plate_D_p00_0_E11f07d0.TIF	ROS488_ICAM555_VECad647_placa3_Plate_D_p00_0_E11f07d1.TIF	ROS488_ICAM555_VECad647_placa3_Plate_D_p00_0_E11f07d3.TIF	0	0	0	0	0	356	1	1536	1536	1536	1536	1536	356	b'eLvpkKv5sxntrQ/W+CKjt+5qaJhmYD7aWx/EJRrNomi0t07lKBrtrg+BSBrtrg/yCDKkUgSBWhR2AEOXmk8='	0.0359996072947979	0.07574823498725891	0.06980470567941666	0.022888627	0.008416466	0.033499613	0.42852277	0.7154	0.44816118	0.07097752888997395
-1	-1	-1	-1	-1	537.0	0.0	0.0	2.015625	0.0	0.890625	47.234375	0.78125	0.015625	0.015625	0.015625	2.46875	0.359375	0.9375	0.109375	0.125	ROS488_ICAM555_VECad647_placa3_Plate_D_p00_0_E11f08d0.TIF	ROS488_ICAM555_VECad647_placa3_Plate_D_p00_0_E11f08d2.TIF	label.ROS488_ICAM555_VECad647_placa3_Plate_D_p00_0_E11f08d0.TIF	ROS488_ICAM555_VECad647_placa3_Plate_D_p00_0_E11f08d1.TIF	ROS488_ICAM555_VECad647_placa3_Plate_D_p00_0_E11f08d3.TIF	0	0	0	0	0	357	1	1536	1536	1536	1536	1536	357	b'eLvpkKv5sxntrQ/W+CKjt+5qaJhmYDHaWx/EJRrNomi0t07lKBrtrg+BSBrtrg/yCDKkUgSBWhR2AFV+mlQ='	0.0359996072947979	0.07855372130870819	0.06533254683017731	0.019249808	0.008416466	0.032666273	0.42852277	0.7154	0.44816118	0.07096452017625172
-1	-1	-1	-1	-1	522.0	0.0	0.0	2.0	0.0	0.890625	47.125	0.8125	0.015625	0.015625	0.015625	2.546875	0.34375	0.9375	0.109375	0.140625	ROS488_ICAM555_VECad647_placa3_Plate_D_p00_0_E11f09d0.TIF	ROS488_ICAM555_VECad647_placa3_Plate_D_p00_0_E11f09d2.TIF	label.ROS488_ICAM555_VECad647_placa3_Plate_D_p00_0_E11f09d0.TIF	ROS488_ICAM555_VECad647_placa3_Plate_D_p00_0_E11f09d1.TIF	ROS488_ICAM555_VECad647_placa3_Plate_D_p00_0_E11f09d3.TIF	0	0	0	0	0	358	1	1536	1536	1536	1536	1536	358	b'eLvpkKv5sxntrQ/W+CKjt+5qaJhmYDnaWx/EJRrNomi0t07lKBrtrg+BSBrtrg/yCDKkUgSBWhR2AGdlmlk='	0.0359996072947979	0.07855372130870819	0.06533254683017731	0.02288863	0.008416474	0.041610584	0.42852277	0.7154	0.44816118	0.07113908727963765
-1	-1	-1	-1	-1	493.0	0.0	0.0	2.03125	0.0	0.90625	45.96875	0.78125	0.015625	0.015625	0.015625	2.390625	0.359375	0.9375	0.109375	0.140625	ROS488_ICAM555_VECad647_placa3_Plate_D_p00_0_E11f10d0.TIF	ROS488_ICAM555_VECad647_placa3_Plate_D_p00_0_E11f10d2.TIF	label.ROS488_ICAM555_VECad647_placa3_Plate_D_p00_0_E11f10d0.TIF	ROS488_ICAM555_VECad647_placa3_Plate_D_p00_0_E11f10d1.TIF	ROS488_ICAM555_VECad647_placa3_Plate_D_p00_0_E11f10d3.TIF	0	0	0	0	0	359	1	1536	1536	1536	1536	1536	359	b'eLvpkKv5sxntrQ/W+CKjt+5qaJhmONpbH8wlGs2iaLS3TuUoGu2uD4FIGu2uD/IIMqRSBIFaFHYA2COaMQ=='	0.03516627475619316	0.07574823498725891	0.06980470567941666	0.016749807	0.008416466	0.0363051	0.42852277	0.7154	0.44816118	0.06314854323863983
-1	-1	-1	-1	-1	484.0	0.0	0.0	2.046875	0.0	0.90625	47.84375	0.78125	0.015625	0.015625	0.015625	2.3125	0.359375	0.9375	0.109375	0.125	ROS488_ICAM555_VECad647_placa3_Plate_D_p00_0_E11f11d0.TIF	ROS488_ICAM555_VECad647_placa3_Plate_D_p00_0_E11f11d2.TIF	label.ROS488_ICAM555_VECad647_placa3_Plate_D_p00_0_E11f11d0.TIF	ROS488_ICAM555_VECad647_placa3_Plate_D_p00_0_E11f11d1.TIF	ROS488_ICAM555_VECad647_placa3_Plate_D_p00_0_E11f11d3.TIF	0	0	0	0	0	360	1	1536	1536	1536	1536	1536	360	b'eLvpkKv5sxntrQ/W+CKjt+5qaJhmaDjaWx/EJRrNomi0t07lKBrtrg+BSBrtrg/yCDKkUgSBWhR2AOoKmjY='	0.04047176241874695	0.08697019517421722	0.07677686214447021	0.021221962	0.008416474	0.0363051	0.42852277	0.7154	0.44816118	0.07267131408055623
-1	-1	-1	-1	-1	565.0	0.0	0.0	2.015625	0.0	0.890625	53.390625	0.796875	0.015625	0.015625	0.0	2.875	0.34375	0.9375	0.109375	0.140625	ROS488_ICAM555_VECad647_placa3_Plate_D_p00_0_F02f00d0.TIF	ROS488_ICAM555_VECad647_placa3_Plate_D_p00_0_F02f00d2.TIF	label.ROS488_ICAM555_VECad647_placa3_Plate_D_p00_0_F02f00d0.TIF	ROS488_ICAM555_VECad647_placa3_Plate_D_p00_0_F02f00d1.TIF	ROS488_ICAM555_VECad647_placa3_Plate_D_p00_0_F02f00d3.TIF	0	0	0	0	0	361	1	1536	1536	1536	1536	1536	361	b'eLvpkKv5sxntrQ/W+CKjt06z4my0t07lEm20tz7oo2i0uz4EImm0uz7II8iQShEEalHYAQDYMpox'	0.03963842988014221	0.07294274121522903	0.06980470567941666	0.02652745	0.00561098	0.025694117	0.42852277	0.7154	0.44816118	0.06970927615960439
-1	-1	-1	-1	-1	595.0	0.0	0.0	2.046875	0.0	0.890625	59.5625	0.796875	0.015625	0.015625	0.015625	2.96875	0.34375	0.921875	0.109375	0.140625	ROS488_ICAM555_VECad647_placa3_Plate_D_p00_0_F02f01d0.TIF	ROS488_ICAM555_VECad647_placa3_Plate_D_p00_0_F02f01d2.TIF	label.ROS488_ICAM555_VECad647_placa3_Plate_D_p00_0_F02f01d0.TIF	ROS488_ICAM555_VECad647_placa3_Plate_D_p00_0_F02f01d1.TIF	ROS488_ICAM555_VECad647_placa3_Plate_D_p00_0_F02f01d3.TIF	0	0	0	0	0	362	1	1536	1536	1536	1536	1536	362	b'eLvpkKv5sxntrQ/W+CKjtw7OLoajvfXBXqLRIopGe+tUjqLR7voQiKTR7vogjyBDKkUQqEVhBwDqGZo2'	0.04047176241874695	0.07294274121522903	0.07511019706726074	0.027360782	0.00561098	0.025694117	0.42852277	0.7154	0.44816118	0.07045213381449382
-1	-1	-1	-1	-1	538.0	0.0	0.0	2.0	0.0	0.890625	54.0625	0.796875	0.015625	0.015625	0.015625	2.8125	0.34375	0.9375	0.109375	0.125	ROS488_ICAM555_VECad647_placa3_Plate_D_p00_0_F02f02d0.TIF	ROS488_ICAM555_VECad647_placa3_Plate_D_p00_0_F02f02d2.TIF	label.ROS488_ICAM555_VECad647_placa3_Plate_D_p00_0_F02f02d0.TIF	ROS488_ICAM555_VECad647_placa3_Plate_D_p00_0_F02f02d1.TIF	ROS488_ICAM555_VECad647_placa3_Plate_D_p00_0_F02f02d3.TIF	0	0	0	0	0	363	1	1536	1536	1536	1536	1536	363	b'eLvpkKv5sxntrQ/W+CKjtw7OLkajvfXBXqLRIopGe+tUjqLR7voQiKTR7vogjyBDKkUQqEVhBwD8AJo7'	0.04047176241874695	0.07574823498725891	0.06980470567941666	0.029860787	0.0056109875	0.02652745	0.42852277	0.7154	0.44816118	0.07737295826276143
-1	-1	-1	-1	-1	565.0	0.0	0.0	2.015625	0.0	0.890625	53.25	0.78125	0.0	0.0	0.0	2.796875	0.34375	0.953125	0.109375	0.125	ROS488_ICAM555_VECad647_placa3_Plate_D_p00_0_F02f03d0.TIF	ROS488_ICAM555_VECad647_placa3_Plate_D_p00_0_F02f03d2.TIF	label.ROS488_ICAM555_VECad647_placa3_Plate_D_p00_0_F02f03d0.TIF	ROS488_ICAM555_VECad647_placa3_Plate_D_p00_0_F02f03d1.TIF	ROS488_ICAM555_VECad647_placa3_Plate_D_p00_0_F02f03d3.TIF	0	0	0	0	0	364	1	1536	1536	1536	1536	1536	364	b'eLvpkKv5sxntrQ/W+CKjtw7OLsajvfXBXqLRIopGe+tUjqLR7voQiKTR7vogjyBDKkUQqEVhBwAN9ppA'	0.03963842988014221	0.07294274121522903	0.06533254683017731	0.029860795	0.00561098	0.025694124	0.42852277	0.7154	0.44816118	0.07298453152179718
-1	-1	-1	-1	-1	528.0	0.0	0.0	1.96875	0.0	0.890625	53.484375	0.796875	0.015625	0.015625	0.015625	2.609375	0.359375	0.9375	0.109375	0.125	ROS488_ICAM555_VECad647_placa3_Plate_D_p00_0_F02f04d0.TIF	ROS488_ICAM555_VECad647_placa3_Plate_D_p00_0_F02f04d2.TIF	label.ROS488_ICAM555_VECad647_placa3_Plate_D_p00_0_F02f04d0.TIF	ROS488_ICAM555_VECad647_placa3_Plate_D_p00_0_F02f04d1.TIF	ROS488_ICAM555_VECad647_placa3_Plate_D_p00_0_F02f04d3.TIF	0	0	0	0	0	365	1	1536	1536	1536	1536	1536	365	b'eLvpkKv5sxntrQ/W+CKjtw7OLiajvfXBXqLRIopGe+tUjqLR7voQiKTR7vogjyBDKkUQqEVhBwAf3ZpF'	0.03963842988014221	0.08416470140218735	0.06533254683017731	0.02569412	0.0056109875	0.026527457	0.42852277	0.7154	0.44816118	0.06831574440002441
-1	-1	-1	-1	-1	573.0	0.0	0.0	2.0	0.0	0.890625	53.296875	0.78125	0.015625	0.015625	0.015625	2.859375	0.34375	0.953125	0.109375	0.125	ROS488_ICAM555_VECad647_placa3_Plate_D_p00_0_F02f05d0.TIF	ROS488_ICAM555_VECad647_placa3_Plate_D_p00_0_F02f05d2.TIF	label.ROS488_ICAM555_VECad647_placa3_Plate_D_p00_0_F02f05d0.TIF	ROS488_ICAM555_VECad647_placa3_Plate_D_p00_0_F02f05d1.TIF	ROS488_ICAM555_VECad647_placa3_Plate_D_p00_0_F02f05d3.TIF	0	0	0	0	0	366	1	1536	1536	1536	1536	1536	366	b'eLvpkKv5sxntrQ/W+CKjtw7OLqajvfXBXqLRIopGe+tUjqLR7voQiKTR7vogjyBDKkUQqEVhBwAxxJpK'	0.0359996072947979	0.07855372130870819	0.06533254683017731	0.02288863	0.0056109875	0.026527457	0.42852277	0.7154	0.44816118	0.0638105720281601
-1	-1	-1	-1	-1	563.0	0.0	0.0	2.015625	0.0	0.921875	55.0625	0.78125	0.03125	0.0	0.0	2.828125	0.359375	0.9375	0.109375	0.125	ROS488_ICAM555_VECad647_placa3_Plate_D_p00_0_F02f06d0.TIF	ROS488_ICAM555_VECad647_placa3_Plate_D_p00_0_F02f06d2.TIF	label.ROS488_ICAM555_VECad647_placa3_Plate_D_p00_0_F02f06d0.TIF	ROS488_ICAM555_VECad647_placa3_Plate_D_p00_0_F02f06d1.TIF	ROS488_ICAM555_VECad647_placa3_Plate_D_p00_0_F02f06d3.TIF	0	0	0	0	0	367	1	1536	1536	1536	1536	1536	367	b'eLvpkKv5sxntrQ/W+CKjtw7OLmajvfXBXqLRIopGe+tUjqLR7voQiKTR7vogjyBDKkUQqEVhBwBDq5pP'	0.04047176241874695	0.08416470140218735	0.07594352960586548	0.02652745	0.0056109875	0.02652745	0.42852277	0.7154	0.44816118	0.072126900156339
-1	-1	-1	-1	-1	527.0	0.0	0.0	2.015625	0.0	0.90625	51.15625	0.78125	0.015625	0.015625	0.015625	2.703125	0.34375	0.9375	0.125	0.125	ROS488_ICAM555_VECad647_placa3_Plate_D_p00_0_F02f07d0.TIF	ROS488_ICAM555_VECad647_placa3_Plate_D_p00_0_F02f07d2.TIF	label.ROS488_ICAM555_VECad647_placa3_Plate_D_p00_0_F02f07d0.TIF	ROS488_ICAM555_VECad647_placa3_Plate_D_p00_0_F02f07d1.TIF	ROS488_ICAM555_VECad647_placa3_Plate_D_p00_0_F02f07d3.TIF	0	0	0	0	0	368	1	1536	1536	1536	1536	1536	368	b'eLvpkKv5sxntrQ/W+CKjtw7OLuajvfXBXqLRIopGe+tUjqLR7voQiKTR7vogjyBDKkUQqEVhBwBVkppU'	0.03963842988014221	0.07574823498725891	0.07511019706726074	0.02819413	0.00561098	0.027360782	0.42852277	0.7154	0.44816118	0.07451804478963216
-1	-1	-1	-1	-1	521.0	0.0	0.0	2.0	0.0	0.890625	56.40625	0.78125	0.015625	0.0	0.0	2.8125	0.375	0.921875	0.109375	0.125	ROS488_ICAM555_VECad647_placa3_Plate_D_p00_0_F02f08d0.TIF	ROS488_ICAM555_VECad647_placa3_Plate_D_p00_0_F02f08d2.TIF	label.ROS488_ICAM555_VECad647_placa3_Plate_D_p00_0_F02f08d0.TIF	ROS488_ICAM555_VECad647_placa3_Plate_D_p00_0_F02f08d1.TIF	ROS488_ICAM555_VECad647_placa3_Plate_D_p00_0_F02f08d3.TIF	0	0	0	0	0	369	1	1536	1536	1536	1536	1536	369	b'eLvpkKv5sxntrQ/W+CKjtw7OLhajvfXBXqLRIopGe+tUjqLR7voQiKTR7vogjyBDKkUQqEVhBwBneZpZ'	0.03963842988014221	0.07574823498725891	0.06616587936878204	0.029027455	0.00561098	0.028194122	0.42852277	0.7154	0.44816118	0.07422146201133728
-1	-1	-1	-1	-1	509.0	0.0	0.0	2.015625	0.0	0.890625	53.015625	0.796875	0.015625	0.015625	0.015625	2.6875	0.359375	0.9375	0.109375	0.125	ROS488_ICAM555_VECad647_placa3_Plate_D_p00_0_F02f09d0.TIF	ROS488_ICAM555_VECad647_placa3_Plate_D_p00_0_F02f09d2.TIF	label.ROS488_ICAM555_VECad647_placa3_Plate_D_p00_0_F02f09d0.TIF	ROS488_ICAM555_VECad647_placa3_Plate_D_p00_0_F02f09d1.TIF	ROS488_ICAM555_VECad647_placa3_Plate_D_p00_0_F02f09d3.TIF	0	0	0	0	0	370	1	1536	1536	1536	1536	1536	370	b'eLvpkKv5sxntrQ/W+CKjtw7OLpajvfXBXqLRIopGe+tUjqLR7voQiKTR7vogjyBDKkUQqEVhBwB5YJpe'	0.04047176241874695	0.08135921508073807	0.06980470567941666	0.028194115	0.0056109875	0.028194122	0.42852277	0.7154	0.44816118	0.07532605032126109
-1	-1	-1	-1	-1	581.0	0.0	0.0	1.984375	0.0	0.90625	54.171875	0.8125	0.015625	0.0	0.015625	2.96875	0.359375	0.921875	0.109375	0.125	ROS488_ICAM555_VECad647_placa3_Plate_D_p00_0_F02f10d0.TIF	ROS488_ICAM555_VECad647_placa3_Plate_D_p00_0_F02f10d2.TIF	label.ROS488_ICAM555_VECad647_placa3_Plate_D_p00_0_F02f10d0.TIF	ROS488_ICAM555_VECad647_placa3_Plate_D_p00_0_F02f10d1.TIF	ROS488_ICAM555_VECad647_placa3_Plate_D_p00_0_F02f10d3.TIF	0	0	0	0	0	371	1	1536	1536	1536	1536	1536	371	b'eLvpkKv5sxntrQ/W+CKjtw7KLoajvfXBXqLRJIpGe+tUjqLR7voQiKTR7vogjyBDKkUQqEVhBwDqHpo2'	0.04047176241874695	0.07574823498725891	0.07147137820720673	0.02652745	0.008416466	0.02652745	0.42852277	0.7154	0.44816118	0.0695730447769165
-1	-1	-1	-1	-1	510.0	0.0	0.0	1.96875	0.0	0.890625	55.8125	0.78125	0.015625	0.015625	0.015625	2.671875	0.328125	0.9375	0.109375	0.125	ROS488_ICAM555_VECad647_placa3_Plate_D_p00_0_F02f11d0.TIF	ROS488_ICAM555_VECad647_placa3_Plate_D_p00_0_F02f11d2.TIF	label.ROS488_ICAM555_VECad647_placa3_Plate_D_p00_0_F02f11d0.TIF	ROS488_ICAM555_VECad647_placa3_Plate_D_p00_0_F02f11d1.TIF	ROS488_ICAM555_VECad647_placa3_Plate_D_p00_0_F02f11d3.TIF	0	0	0	0	0	372	1	1536	1536	1536	1536	1536	372	b'eLvpkKv5sxntrQ/W+CKjtw7KLoaGo731QV6i0SSKRnvrVI6i0e76EIik0e76II8gQypFEKhFYQcA/AWaOw=='	0.0449439212679863	0.08416470140218735	0.08041568100452423	0.028194122	0.008416466	0.025694117	0.42852277	0.7154	0.44816118	0.07923041780789693
-1	-1	-1	-1	-1	77.0	0.0	0.0	1.984375	0.0	0.875	35.296875	0.828125	0.015625	0.015625	0.015625	0.796875	0.34375	0.9375	0.109375	0.125	ROS488_ICAM555_VECad647_placa3_Plate_D_p00_0_F03f00d0.TIF	ROS488_ICAM555_VECad647_placa3_Plate_D_p00_0_F03f00d2.TIF	label.ROS488_ICAM555_VECad647_placa3_Plate_D_p00_0_F03f00d0.TIF	ROS488_ICAM555_VECad647_placa3_Plate_D_p00_0_F03f00d1.TIF	ROS488_ICAM555_VECad647_placa3_Plate_D_p00_0_F03f00d3.TIF	0	0	0	0	0	373	1	1536	1536	1536	1536	1536	373	b'eLvpkKv5sxntrQ/W+CKjt+5mYDzaWx/sJRqNomi0t07lKBrtrg+BSBrtrg/yCDKkUgSBWhR2AOoomjY='	0.024555295705795288	0.07013725489377975	0.05024941265583038	0.004472157	0.00561098	0.0053054914	0.42852277	0.7154	0.44816118	0.031928827365239464
-1	-1	-1	-1	-1	60.0	0.0	0.0	2.015625	0.0	0.890625	22.921875	0.8125	0.015625	0.015625	0.015625	0.75	0.34375	0.921875	0.109375	0.140625	ROS488_ICAM555_VECad647_placa3_Plate_D_p00_0_F03f01d0.TIF	ROS488_ICAM555_VECad647_placa3_Plate_D_p00_0_F03f01d2.TIF	label.ROS488_ICAM555_VECad647_placa3_Plate_D_p00_0_F03f01d0.TIF	ROS488_ICAM555_VECad647_placa3_Plate_D_p00_0_F03f01d1.TIF	ROS488_ICAM555_VECad647_placa3_Plate_D_p00_0_F03f01d3.TIF	0	0	0	0	0	374	1	1536	1536	1536	1536	1536	374	b'eLvpkKv5sxntrQ/W+CKjt+5mYJxmYDjaWx/UJRqNomi0t07lKBrtrg+BSBrtrg/yCDKkUgSBWhR2APwPmjs='	0.024555295705795288	0.06733176112174988	0.05472157150506973	0.0044721533	0.00561098	0.006138824	0.42852277	0.7154	0.44816118	0.03217039008935293
-1	-1	-1	-1	-1	46.0	0.0	0.0	1.984375	0.0	0.890625	20.96875	0.8125	0.015625	0.015625	0.015625	0.6875	0.34375	0.953125	0.09375	0.125	ROS488_ICAM555_VECad647_placa3_Plate_D_p00_0_F03f02d0.TIF	ROS488_ICAM555_VECad647_placa3_Plate_D_p00_0_F03f02d2.TIF	label.ROS488_ICAM555_VECad647_placa3_Plate_D_p00_0_F03f02d0.TIF	ROS488_ICAM555_VECad647_placa3_Plate_D_p00_0_F03f02d1.TIF	ROS488_ICAM555_VECad647_placa3_Plate_D_p00_0_F03f02d3.TIF	0	0	0	0	0	375	1	1536	1536	1536	1536	1536	375	b'eLvpkKv5sxntrQ/W+CKjt+5mYJxmYDTaWx/UJRqNomi0t07lKBrtrg+BSBrtrg/yCDKkUgSBWhR2AA4FmkA='	0.024555295705795288	0.07294274121522903	0.05024941265583038	0.0044721533	0.00561098	0.0053054914	0.42852277	0.7154	0.44816118	0.031007560590902965
-1	-1	-1	-1	-1	19.0	0.0	0.0	1.984375	0.0	0.875	24.125	0.796875	0.015625	0.015625	0.015625	0.578125	0.34375	0.9375	0.109375	0.140625	ROS488_ICAM555_VECad647_placa3_Plate_D_p00_0_F03f03d0.TIF	ROS488_ICAM555_VECad647_placa3_Plate_D_p00_0_F03f03d2.TIF	label.ROS488_ICAM555_VECad647_placa3_Plate_D_p00_0_F03f03d0.TIF	ROS488_ICAM555_VECad647_placa3_Plate_D_p00_0_F03f03d1.TIF	ROS488_ICAM555_VECad647_placa3_Plate_D_p00_0_F03f03d3.TIF	0	0	0	0	0	376	1	1536	1536	1536	1536	1536	376	b'eLvpkKv5sxntrQ/W+CKjt+5mYJxmYDzaWx/UJRqNomi0t07lKBrtrg+BSBrtrg/yCDKkUgSBWhR2AB/smkU='	0.024555295705795288	0.07294274121522903	0.05024941265583038	0.0044721533	0.00561098	0.0053054914	0.42852277	0.7154	0.44816118	0.03019140660762787
-1	-1	-1	-1	-1	24.0	0.0	0.0	1.921875	0.0	0.875	25.609375	0.8125	0.015625	0.015625	0.015625	0.578125	0.359375	0.9375	0.109375	0.140625	ROS488_ICAM555_VECad647_placa3_Plate_D_p00_0_F03f04d0.TIF	ROS488_ICAM555_VECad647_placa3_Plate_D_p00_0_F03f04d2.TIF	label.ROS488_ICAM555_VECad647_placa3_Plate_D_p00_0_F03f04d0.TIF	ROS488_ICAM555_VECad647_placa3_Plate_D_p00_0_F03f04d1.TIF	ROS488_ICAM555_VECad647_placa3_Plate_D_p00_0_F03f04d3.TIF	0	0	0	0	0	377	1	1536	1536	1536	1536	1536	377	b'eLvpkKv5sxntrQ/W+CKjt+5mYJxmYDLaWx/UJRqNomi0t07lKBrtrg+BSBrtrg/yCDKkUgSBWhR2ADHTmko='	0.029027452692389488	0.08416470140218735	0.05472157150506973	0.0036388189	0.00561098	0.005305484	0.42852277	0.7154	0.44816118	0.03346638133128484
-1	-1	-1	-1	-1	41.0	0.0	0.0	1.984375	0.0	0.875	21.65625	0.828125	0.015625	0.015625	0.03125	0.671875	0.34375	0.984375	0.109375	0.140625	ROS488_ICAM555_VECad647_placa3_Plate_D_p00_0_F03f05d0.TIF	ROS488_ICAM555_VECad647_placa3_Plate_D_p00_0_F03f05d2.TIF	label.ROS488_ICAM555_VECad647_placa3_Plate_D_p00_0_F03f05d0.TIF	ROS488_ICAM555_VECad647_placa3_Plate_D_p00_0_F03f05d1.TIF	ROS488_ICAM555_VECad647_placa3_Plate_D_p00_0_F03f05d3.TIF	0	0	0	0	0	378	1	1536	1536	1536	1536	1536	378	b'eLvpkKv5sxntrQ/W+CKjt+5mYJxmYDraWx/UJRqNomi0t07lKBrtrg+BSBrtrg/yCDKkUgSBWhR2AEO6mk8='	0.028194118291139603	0.07574823498725891	0.05024941265583038	0.0036388189	0.00561098	0.0053054914	0.42852277	0.7154	0.44816118	0.03245334575573603
-1	-1	-1	-1	-1	43.0	0.0	0.0	1.953125	0.0	0.890625	20.78125	0.8125	0.015625	0.015625	0.015625	0.6875	0.34375	0.9375	0.109375	0.140625	ROS488_ICAM555_VECad647_placa3_Plate_D_p00_0_F03f06d0.TIF	ROS488_ICAM555_VECad647_placa3_Plate_D_p00_0_F03f06d2.TIF	label.ROS488_ICAM555_VECad647_placa3_Plate_D_p00_0_F03f06d0.TIF	ROS488_ICAM555_VECad647_placa3_Plate_D_p00_0_F03f06d1.TIF	ROS488_ICAM555_VECad647_placa3_Plate_D_p00_0_F03f06d3.TIF	0	0	0	0	0	379	1	1536	1536	1536	1536	1536	379	b'eLvpkKv5sxntrQ/W+CKjt+5mYJxmYDbaWx/UJRqNomi0t07lKBrtrg+BSBrtrg/yCDKkUgSBWhR2AFWhmlQ='	0.029860787093639374	0.08135921508073807	0.060860395431518555	0.0016666651	0.00561098	0.005305499	0.42852277	0.7154	0.44816118	0.036468500892321266
-1	-1	-1	-1	-1	55.0	0.0	0.0	2.0	0.0	0.859375	22.8125	0.828125	0.015625	0.015625	0.015625	0.796875	0.359375	0.9375	0.109375	0.125	ROS488_ICAM555_VECad647_placa3_Plate_D_p00_0_F03f07d0.TIF	ROS488_ICAM555_VECad647_placa3_Plate_D_p00_0_F03f07d2.TIF	label.ROS488_ICAM555_VECad647_placa3_Plate_D_p00_0_F03f07d0.TIF	ROS488_ICAM555_VECad647_placa3_Plate_D_p00_0_F03f07d1.TIF	ROS488_ICAM555_VECad647_placa3_Plate_D_p00_0_F03f07d3.TIF	0	0	0	0	0	380	1	1536	1536	1536	1536	1536	380	b'eLvpkKv5sxntrQ/W+CKjt+5mYJxmYD7aWx/UJRqNomi0t07lKBrtrg+BSBrtrg/yCDKkUgSBWhR2AGeImlk='	0.029027452692389488	0.07294274121522903	0.060860395431518555	0.0036388189	0.00561098	0.0061388165	0.42852277	0.7154	0.44816118	0.034640943010648094
-1	-1	-1	-1	-1	62.0	0.0	0.0	1.9375	0.0	0.890625	22.859375	0.8125	0.015625	0.015625	0.03125	0.796875	0.34375	0.953125	0.109375	0.125	ROS488_ICAM555_VECad647_placa3_Plate_D_p00_0_F03f08d0.TIF	ROS488_ICAM555_VECad647_placa3_Plate_D_p00_0_F03f08d2.TIF	label.ROS488_ICAM555_VECad647_placa3_Plate_D_p00_0_F03f08d0.TIF	ROS488_ICAM555_VECad647_placa3_Plate_D_p00_0_F03f08d1.TIF	ROS488_ICAM555_VECad647_placa3_Plate_D_p00_0_F03f08d3.TIF	0	0	0	0	0	381	1	1536	1536	1536	1536	1536	381	b'eLvpkKv5sxntrQ/W+CKjt+5mYJxmYDHaWx/UJRqNomi0t07lKBrtrg+BSBrtrg/yCDKkUgSBWhR2AHlvml4='	0.029027452692389488	0.07294274121522903	0.06002706289291382	0.0036388189	0.00561098	0.0053054914	0.42852277	0.7154	0.44816118	0.03433889398972193
-1	-1	-1	-1	-1	47.0	0.0	0.0	1.96875	0.0	0.875	22.5	0.8125	0.015625	0.015625	0.015625	0.703125	0.34375	1.03125	0.109375	0.140625	ROS488_ICAM555_VECad647_placa3_Plate_D_p00_0_F03f09d0.TIF	ROS488_ICAM555_VECad647_placa3_Plate_D_p00_0_F03f09d2.TIF	label.ROS488_ICAM555_VECad647_placa3_Plate_D_p00_0_F03f09d0.TIF	ROS488_ICAM555_VECad647_placa3_Plate_D_p00_0_F03f09d1.TIF	ROS488_ICAM555_VECad647_placa3_Plate_D_p00_0_F03f09d3.TIF	0	0	0	0	0	382	1	1536	1536	1536	1536	1536	382	b'eLvpkKv5sxntrQ/W+CKjt+5mYJxmYDnaWx/UJRqNomi0t07lKBrtrg+BSBrtrg/yCDKkUgSBWhR2AItWmmM='	0.029860787093639374	0.08135921508073807	0.060860395431518555	0.004472155	0.0056109875	0.0069721565	0.42852277	0.7154	0.44816118	0.03692344079415003
-1	-1	-1	-1	-1	60.0	0.0	0.0	1.9375	0.0	0.875	23.171875	0.828125	0.015625	0.015625	0.015625	0.796875	0.359375	0.9375	0.109375	0.125	ROS488_ICAM555_VECad647_placa3_Plate_D_p00_0_F03f10d0.TIF	ROS488_ICAM555_VECad647_placa3_Plate_D_p00_0_F03f10d2.TIF	label.ROS488_ICAM555_VECad647_placa3_Plate_D_p00_0_F03f10d0.TIF	ROS488_ICAM555_VECad647_placa3_Plate_D_p00_0_F03f10d1.TIF	ROS488_ICAM555_VECad647_placa3_Plate_D_p00_0_F03f10d3.TIF	0	0	0	0	0	383	1	1536	1536	1536	1536	1536	383	b'eLvpkKv5sxntrQ/W+CKjt+5mYJxmONpbH9wlGo2iaLS3TuUoGu2uD4FIGu2uD/IIMqRSBIFaFHYA/BSaOw=='	0.028194118291139603	0.07294274121522903	0.06002706289291382	0.0036388189	0.00561098	0.0069721565	0.42852277	0.7154	0.44816118	0.03391744941473007
-1	-1	-1	-1	-1	25.0	0.0	0.0	2.0	0.0	0.875	31.03125	0.8125	0.015625	0.015625	0.015625	0.546875	0.34375	0.9375	0.109375	0.125	ROS488_ICAM555_VECad647_placa3_Plate_D_p00_0_F03f11d0.TIF	ROS488_ICAM555_VECad647_placa3_Plate_D_p00_0_F03f11d2.TIF	label.ROS488_ICAM555_VECad647_placa3_Plate_D_p00_0_F03f11d0.TIF	ROS488_ICAM555_VECad647_placa3_Plate_D_p00_0_F03f11d1.TIF	ROS488_ICAM555_VECad647_placa3_Plate_D_p00_0_F03f11d3.TIF	0	0	0	0	0	384	1	1536	1536	1536	1536	1536	384	b'eLvpkKv5sxntrQ/W+CKjt+5mYJxmaDjaWx/UJRqNomi0t07lKBrtrg+BSBrtrg/yCDKkUgSBWhR2AA4KmkA='	0.029027452692389488	0.08135921508073807	0.05555490404367447	0.0036388189	0.0056109875	0.009777643	0.42852277	0.7154	0.44816118	0.03395580252011617
-1	-1	-1	-1	-1	1080.0	0.0	0.0	1.96875	0.0	0.890625	49.109375	0.8125	0.03125	0.015625	0.015625	2.921875	0.34375	0.921875	0.109375	0.125	ROS488_ICAM555_VECad647_placa3_Plate_D_p00_0_F04f00d0.TIF	ROS488_ICAM555_VECad647_placa3_Plate_D_p00_0_F04f00d2.TIF	label.ROS488_ICAM555_VECad647_placa3_Plate_D_p00_0_F04f00d0.TIF	ROS488_ICAM555_VECad647_placa3_Plate_D_p00_0_F04f00d1.TIF	ROS488_ICAM555_VECad647_placa3_Plate_D_p00_0_F04f00d3.TIF	0	0	0	0	0	385	1	1536	1536	1536	1536	1536	385	b'eLvpkKv5sxntrQ/W+CKjt+5mYDLaWx/sJRqNomi0t07lKBrtrg+BSBrtrg/yCDKkUgSBWhR2APwemjs='	0.03349960595369339	0.07574823498725891	0.05024941265583038	0.004472155	0.00561098	0.0053054914	0.42852277	0.7154	0.44816118	0.0387285053730011
-1	-1	-1	-1	-1	1095.0	0.0	0.0	1.953125	0.0	0.859375	58.25	0.828125	0.015625	0.015625	0.015625	3.015625	0.34375	0.953125	0.109375	0.140625	ROS488_ICAM555_VECad647_placa3_Plate_D_p00_0_F04f01d0.TIF	ROS488_ICAM555_VECad647_placa3_Plate_D_p00_0_F04f01d2.TIF	label.ROS488_ICAM555_VECad647_placa3_Plate_D_p00_0_F04f01d0.TIF	ROS488_ICAM555_VECad647_placa3_Plate_D_p00_0_F04f01d1.TIF	ROS488_ICAM555_VECad647_placa3_Plate_D_p00_0_F04f01d3.TIF	0	0	0	0	0	386	1	1536	1536	1536	1536	1536	386	b'eLvpkKv5sxntrQ/W+CKjt+5mYJJmYDjaWx/UJRqNomi0t07lKBrtrg+BSBrtrg/yCDKkUgSBWhR2AA4UmkA='	0.03349960595369339	0.07294274121522903	0.05024941265583038	0.004472155	0.00561098	0.0053054914	0.42852277	0.7154	0.44816118	0.03802675008773804
-1	-1	-1	-1	-1	1009.0	0.0	0.0	2.015625	0.0	0.890625	53.578125	0.8125	0.015625	0.015625	0.015625	2.765625	0.328125	0.921875	0.125	0.125	ROS488_ICAM555_VECad647_placa3_Plate_D_p00_0_F04f02d0.TIF	ROS488_ICAM555_VECad647_placa3_Plate_D_p00_0_F04f02d2.TIF	label.ROS488_ICAM555_VECad647_placa3_Plate_D_p00_0_F04f02d0.TIF	ROS488_ICAM555_VECad647_placa3_Plate_D_p00_0_F04f02d1.TIF	ROS488_ICAM555_VECad647_placa3_Plate_D_p00_0_F04f02d3.TIF	0	0	0	0	0	387	1	1536	1536	1536	1536	1536	387	b'eLvpkKv5sxntrQ/W+CKjt+5mYJJmYDTaWx/UJRqNomi0t07lKBrtrg+BSBrtrg/yCDKkUgSBWhR2AB/7mkU='	0.0359996072947979	0.07574823498725891	0.053888238966464996	0.0078054927	0.00561098	0.0053054914	0.42852277	0.7154	0.44816118	0.046443392833073936
-1	-1	-1	-1	-1	932.0	0.0	0.0	1.953125	0.0	0.890625	53.9375	0.765625	0.015625	0.015625	0.015625	2.546875	0.34375	0.9375	0.109375	0.140625	ROS488_ICAM555_VECad647_placa3_Plate_D_p00_0_F04f03d0.TIF	ROS488_ICAM555_VECad647_placa3_Plate_D_p00_0_F04f03d2.TIF	label.ROS488_ICAM555_VECad647_placa3_Plate_D_p00_0_F04f03d0.TIF	ROS488_ICAM555_VECad647_placa3_Plate_D_p00_0_F04f03d1.TIF	ROS488_ICAM555_VECad647_placa3_Plate_D_p00_0_F04f03d3.TIF	0	0	0	0	0	388	1	1536	1536	1536	1536	1536	388	b'eLvpkKv5sxntrQ/W+CKjt+5mYJJmYDzaWx/UJRqNomi0t07lKBrtrg+BSBrtrg/yCDKkUgSBWhR2ADHimko='	0.04130509868264198	0.07855372130870819	0.05024941265583038	0.021221966	0.0056109875	0.0053054914	0.42852277	0.7154	0.44816118	0.06493886808554332
-1	-1	-1	-1	-1	822.0	0.0	0.0	1.984375	0.0	0.890625	51.078125	0.8125	0.015625	0.015625	0.015625	2.421875	0.34375	0.9375	0.109375	0.125	ROS488_ICAM555_VECad647_placa3_Plate_D_p00_0_F04f04d0.TIF	ROS488_ICAM555_VECad647_placa3_Plate_D_p00_0_F04f04d2.TIF	label.ROS488_ICAM555_VECad647_placa3_Plate_D_p00_0_F04f04d0.TIF	ROS488_ICAM555_VECad647_placa3_Plate_D_p00_0_F04f04d1.TIF	ROS488_ICAM555_VECad647_placa3_Plate_D_p00_0_F04f04d3.TIF	0	0	0	0	0	389	1	1536	1536	1536	1536	1536	389	b'eLvpkKv5sxntrQ/W+CKjt+5mYJJmYDLaWx/UJRqNomi0t07lKBrtrg+BSBrtrg/yCDKkUgSBWhR2AEPJmk8='	0.04130509868264198	0.08697019517421722	0.053888238966464996	0.0097776465	0.00561098	0.0053054914	0.42852277	0.7154	0.44816118	0.052080695827802025
-1	-1	-1	-1	-1	1050.0	0.0	0.0	1.96875	0.0	0.890625	55.375	0.8125	0.03125	0.015625	0.015625	2.875	0.359375	0.921875	0.109375	0.125	ROS488_ICAM555_VECad647_placa3_Plate_D_p00_0_F04f05d0.TIF	ROS488_ICAM555_VECad647_placa3_Plate_D_p00_0_F04f05d2.TIF	label.ROS488_ICAM555_VECad647_placa3_Plate_D_p00_0_F04f05d0.TIF	ROS488_ICAM555_VECad647_placa3_Plate_D_p00_0_F04f05d1.TIF	ROS488_ICAM555_VECad647_placa3_Plate_D_p00_0_F04f05d3.TIF	0	0	0	0	0	390	1	1536	1536	1536	1536	1536	390	b'eLvpkKv5sxntrQ/W+CKjt+5mYJJmYDraWx/UJRqNomi0t07lKBrtrg+BSBrtrg/yCDKkUgSBWhR2AFWwmlQ='	0.03516627475619316	0.08135921508073807	0.053888238966464996	0.0053054877	0.00561098	0.0053054914	0.42852277	0.7154	0.44816118	0.0420838991800944
-1	-1	-1	-1	-1	1030.0	0.0	0.0	2.015625	0.0	0.890625	57.96875	0.8125	0.015625	0.015625	0.015625	2.984375	0.375	0.953125	0.109375	0.125	ROS488_ICAM555_VECad647_placa3_Plate_D_p00_0_F04f06d0.TIF	ROS488_ICAM555_VECad647_placa3_Plate_D_p00_0_F04f06d2.TIF	label.ROS488_ICAM555_VECad647_placa3_Plate_D_p00_0_F04f06d0.TIF	ROS488_ICAM555_VECad647_placa3_Plate_D_p00_0_F04f06d1.TIF	ROS488_ICAM555_VECad647_placa3_Plate_D_p00_0_F04f06d3.TIF	0	0	0	0	0	391	1	1536	1536	1536	1536	1536	391	b'eLvpkKv5sxntrQ/W+CKjt+5mYJJmYDbaWx/UJRqNomi0t07lKBrtrg+BSBrtrg/yCDKkUgSBWhR2AGeXmlk='	0.03516627475619316	0.08697019517421722	0.053888238966464996	0.0053054877	0.0056109726	0.0053054914	0.42852277	0.7154	0.44816118	0.041774908701578774
-1	-1	-1	-1	-1	1110.0	0.0	0.0	1.9375	0.0	0.890625	57.078125	0.8125	0.015625	0.015625	0.015625	3.109375	0.34375	0.921875	0.125	0.140625	ROS488_ICAM555_VECad647_placa3_Plate_D_p00_0_F04f07d0.TIF	ROS488_ICAM555_VECad647_placa3_Plate_D_p00_0_F04f07d2.TIF	label.ROS488_ICAM555_VECad647_placa3_Plate_D_p00_0_F04f07d0.TIF	ROS488_ICAM555_VECad647_placa3_Plate_D_p00_0_F04f07d1.TIF	ROS488_ICAM555_VECad647_placa3_Plate_D_p00_0_F04f07d3.TIF	0	0	0	0	0	392	1	1536	1536	1536	1536	1536	392	b'eLvpkKv5sxntrQ/W+CKjt+5mYJJmYD7aWx/UJRqNomi0t07lKBrtrg+BSBrtrg/yCDKkUgSBWhR2AHl+ml4='	0.03349960595369339	0.07574823498725891	0.05024941265583038	0.004472155	0.00561098	0.0053054914	0.42852277	0.7154	0.44816118	0.03907865037520727
-1	-1	-1	-1	-1	974.0	0.0	0.0	2.015625	0.0	0.875	54.6875	0.8125	0.015625	0.015625	0.015625	2.828125	0.359375	0.953125	0.109375	0.125	ROS488_ICAM555_VECad647_placa3_Plate_D_p00_0_F04f08d0.TIF	ROS488_ICAM555_VECad647_placa3_Plate_D_p00_0_F04f08d2.TIF	label.ROS488_ICAM555_VECad647_placa3_Plate_D_p00_0_F04f08d0.TIF	ROS488_ICAM555_VECad647_placa3_Plate_D_p00_0_F04f08d1.TIF	ROS488_ICAM555_VECad647_placa3_Plate_D_p00_0_F04f08d3.TIF	0	0	0	0	0	393	1	1536	1536	1536	1536	1536	393	b'eLvpkKv5sxntrQ/W+CKjt+5mYJJmYDHaWx/UJRqNomi0t07lKBrtrg+BSBrtrg/yCDKkUgSBWhR2AItlmmM='	0.03349960595369339	0.07574823498725891	0.053888238966464996	0.004472155	0.00561098	0.0053054914	0.42852277	0.7154	0.44816118	0.037863463163375854
-1	-1	-1	-1	-1	909.0	0.0	0.0	1.96875	0.0	0.890625	56.734375	0.8125	0.015625	0.015625	0.015625	2.671875	0.34375	0.9375	0.109375	0.140625	ROS488_ICAM555_VECad647_placa3_Plate_D_p00_0_F04f09d0.TIF	ROS488_ICAM555_VECad647_placa3_Plate_D_p00_0_F04f09d2.TIF	label.ROS488_ICAM555_VECad647_placa3_Plate_D_p00_0_F04f09d0.TIF	ROS488_ICAM555_VECad647_placa3_Plate_D_p00_0_F04f09d1.TIF	ROS488_ICAM555_VECad647_placa3_Plate_D_p00_0_F04f09d3.TIF	0	0	0	0	0	394	1	1536	1536	1536	1536	1536	394	b'eLvpkKv5sxntrQ/W+CKjt+5mYJJmYDnaWx/UJRqNomi0t07lKBrtrg+BSBrtrg/yCDKkUgSBWhR2AJ1Mmmg='	0.034332942217588425	0.08135921508073807	0.05472157150506973	0.0053054877	0.0056109875	0.0053054914	0.42852277	0.7154	0.44816118	0.039540534218152366
-1	-1	-1	-1	-1	1093.0	0.0	0.0	2.0	0.0	0.875	56.375	0.828125	0.015625	0.015625	0.015625	2.953125	0.375	0.9375	0.109375	0.125	ROS488_ICAM555_VECad647_placa3_Plate_D_p00_0_F04f10d0.TIF	ROS488_ICAM555_VECad647_placa3_Plate_D_p00_0_F04f10d2.TIF	label.ROS488_ICAM555_VECad647_placa3_Plate_D_p00_0_F04f10d0.TIF	ROS488_ICAM555_VECad647_placa3_Plate_D_p00_0_F04f10d1.TIF	ROS488_ICAM555_VECad647_placa3_Plate_D_p00_0_F04f10d3.TIF	0	0	0	0	0	395	1	1536	1536	1536	1536	1536	395	b'eLvpkKv5sxntrQ/W+CKjt+5mYJJmONpbH9wlGo2iaLS3TuUoGu2uD4FIGu2uD/IIMqRSBIFaFHYADhmaQA=='	0.034332942217588425	0.07574823498725891	0.053888238966464996	0.004472155	0.00561098	0.0053054914	0.42852277	0.7154	0.44816118	0.039343578120072685
-1	-1	-1	-1	-1	853.0	0.0	0.0	1.984375	0.0	0.890625	53.953125	0.8125	0.015625	0.015625	0.015625	2.640625	0.34375	0.9375	0.125	0.109375	ROS488_ICAM555_VECad647_placa3_Plate_D_p00_0_F04f11d0.TIF	ROS488_ICAM555_VECad647_placa3_Plate_D_p00_0_F04f11d2.TIF	label.ROS488_ICAM555_VECad647_placa3_Plate_D_p00_0_F04f11d0.TIF	ROS488_ICAM555_VECad647_placa3_Plate_D_p00_0_F04f11d1.TIF	ROS488_ICAM555_VECad647_placa3_Plate_D_p00_0_F04f11d3.TIF	0	0	0	0	0	396	1	1536	1536	1536	1536	1536	396	b'eLvpkKv5sxntrQ/W+CKjt+5mYJJmaDjaWx/UJRqNomi0t07lKBrtrg+BSBrtrg/yCDKkUgSBWhR2ACAAmkU='	0.03963842988014221	0.08416470140218735	0.05472157150506973	0.0053054914	0.008416466	0.006138824	0.42852277	0.7154	0.44816118	0.04435719549655914
-1	-1	-1	-1	-1	507.0	0.0	0.0	2.015625	0.0	0.875	45.328125	0.765625	0.015625	0.015625	0.015625	2.609375	0.34375	0.953125	0.109375	0.140625	ROS488_ICAM555_VECad647_placa3_Plate_D_p00_0_F05f00d0.TIF	ROS488_ICAM555_VECad647_placa3_Plate_D_p00_0_F05f00d2.TIF	label.ROS488_ICAM555_VECad647_placa3_Plate_D_p00_0_F05f00d0.TIF	ROS488_ICAM555_VECad647_placa3_Plate_D_p00_0_F05f00d1.TIF	ROS488_ICAM555_VECad647_placa3_Plate_D_p00_0_F05f00d3.TIF	0	0	0	0	0	397	1	1536	1536	1536	1536	1536	397	b'eLvpkKv5sxntrQ/W+CKjt+5mYDraWx/sJRqNomi0t07lKBrtrg+BSBrtrg/yCDKkUgSBWhR2AA4jmkA='	0.03516627475619316	0.07294274121522903	0.06002706289291382	0.02288863	0.00561098	0.032666273	0.42852277	0.7154	0.44816118	0.06579048931598663
-1	-1	-1	-1	-1	465.0	0.0	0.0	1.953125	0.0	0.875	42.515625	0.796875	0.015625	0.0	0.015625	2.4375	0.34375	0.921875	0.109375	0.140625	ROS488_ICAM555_VECad647_placa3_Plate_D_p00_0_F05f01d0.TIF	ROS488_ICAM555_VECad647_placa3_Plate_D_p00_0_F05f01d2.TIF	label.ROS488_ICAM555_VECad647_placa3_Plate_D_p00_0_F05f01d0.TIF	ROS488_ICAM555_VECad647_placa3_Plate_D_p00_0_F05f01d1.TIF	ROS488_ICAM555_VECad647_placa3_Plate_D_p00_0_F05f01d3.TIF	0	0	0	0	0	398	1	1536	1536	1536	1536	1536	398	b'eLvpkKv5sxntrQ/W+CKjt+5mYJpmYDjaWx/UJRqNomi0t07lKBrtrg+BSBrtrg/yCDKkUgSBWhR2ACAKmkU='	0.03516627475619316	0.07574823498725891	0.06002706289291382	0.018416476	0.00561098	0.032666273	0.42852277	0.7154	0.44816118	0.06558071076869965
-1	-1	-1	-1	-1	487.0	0.0	0.0	1.984375	0.0	0.921875	45.296875	0.78125	0.015625	0.015625	0.015625	2.546875	0.34375	0.96875	0.109375	0.125	ROS488_ICAM555_VECad647_placa3_Plate_D_p00_0_F05f02d0.TIF	ROS488_ICAM555_VECad647_placa3_Plate_D_p00_0_F05f02d2.TIF	label.ROS488_ICAM555_VECad647_placa3_Plate_D_p00_0_F05f02d0.TIF	ROS488_ICAM555_VECad647_placa3_Plate_D_p00_0_F05f02d1.TIF	ROS488_ICAM555_VECad647_placa3_Plate_D_p00_0_F05f02d3.TIF	0	0	0	0	0	399	1	1536	1536	1536	1536	1536	399	b'eLvpkKv5sxntrQ/W+CKjt+5mYJpmYDTaWx/UJRqNomi0t07lKBrtrg+BSBrtrg/yCDKkUgSBWhR2ADHxmko='	0.0359996072947979	0.07855372130870819	0.06002706289291382	0.028194115	0.008416466	0.032666273	0.42852277	0.7154	0.44816118	0.07603445649147034
-1	-1	-1	-1	-1	461.0	0.0	0.0	1.984375	0.0	0.890625	44.828125	0.796875	0.015625	0.015625	0.015625	2.375	0.34375	0.9375	0.109375	0.140625	ROS488_ICAM555_VECad647_placa3_Plate_D_p00_0_F05f03d0.TIF	ROS488_ICAM555_VECad647_placa3_Plate_D_p00_0_F05f03d2.TIF	label.ROS488_ICAM555_VECad647_placa3_Plate_D_p00_0_F05f03d0.TIF	ROS488_ICAM555_VECad647_placa3_Plate_D_p00_0_F05f03d1.TIF	ROS488_ICAM555_VECad647_placa3_Plate_D_p00_0_F05f03d3.TIF	0	0	0	0	0	400	1	1536	1536	1536	1536	1536	400	b'eLvpkKv5sxntrQ/W+CKjt+5mYJpmYDzaWx/UJRqNomi0t07lKBrtrg+BSBrtrg/yCDKkUgSBWhR2AEPYmk8='	0.03516627475619316	0.07855372130870819	0.05919373035430908	0.018416476	0.0056109875	0.025694117	0.42852277	0.7154	0.44816118	0.0708848387002945
-1	-1	-1	-1	-1	465.0	0.0	0.0	2.03125	0.0	0.90625	46.953125	0.796875	0.015625	0.015625	0.015625	2.4375	0.328125	0.953125	0.109375	0.125	ROS488_ICAM555_VECad647_placa3_Plate_D_p00_0_F05f04d0.TIF	ROS488_ICAM555_VECad647_placa3_Plate_D_p00_0_F05f04d2.TIF	label.ROS488_ICAM555_VECad647_placa3_Plate_D_p00_0_F05f04d0.TIF	ROS488_ICAM555_VECad647_placa3_Plate_D_p00_0_F05f04d1.TIF	ROS488_ICAM555_VECad647_placa3_Plate_D_p00_0_F05f04d3.TIF	0	0	0	0	0	401	1	1536	1536	1536	1536	1536	401	b'eLvpkKv5sxntrQ/W+CKjt+5mYJpmYDLaWx/UJRqNomi0t07lKBrtrg+BSBrtrg/yCDKkUgSBWhR2AFW/mlQ='	0.03963842988014221	0.08697019517421722	0.06449921429157257	0.021221962	0.0056109875	0.030999608	0.42852277	0.7154	0.44816118	0.06896866361300151
-1	-1	-1	-1	-1	493.0	0.0	0.0	2.0	0.0	0.875	45.609375	0.78125	0.015625	0.0	0.015625	2.515625	0.34375	0.9375	0.109375	0.140625	ROS488_ICAM555_VECad647_placa3_Plate_D_p00_0_F05f05d0.TIF	ROS488_ICAM555_VECad647_placa3_Plate_D_p00_0_F05f05d2.TIF	label.ROS488_ICAM555_VECad647_placa3_Plate_D_p00_0_F05f05d0.TIF	ROS488_ICAM555_VECad647_placa3_Plate_D_p00_0_F05f05d1.TIF	ROS488_ICAM555_VECad647_placa3_Plate_D_p00_0_F05f05d3.TIF	0	0	0	0	0	402	1	1536	1536	1536	1536	1536	402	b'eLvpkKv5sxntrQ/W+CKjt+5mYJpmYDraWx/UJRqNomi0t07lKBrtrg+BSBrtrg/yCDKkUgSBWhR2AGemmlk='	0.03516627475619316	0.07855372130870819	0.06002706289291382	0.018416476	0.0056109875	0.03183294	0.42852277	0.7154	0.44816118	0.062132770816485085
-1	-1	-1	-1	-1	515.0	0.0	0.0	2.015625	0.0	0.921875	45.796875	0.78125	0.015625	0.015625	0.015625	2.671875	0.34375	0.953125	0.125	0.125	ROS488_ICAM555_VECad647_placa3_Plate_D_p00_0_F05f06d0.TIF	ROS488_ICAM555_VECad647_placa3_Plate_D_p00_0_F05f06d2.TIF	label.ROS488_ICAM555_VECad647_placa3_Plate_D_p00_0_F05f06d0.TIF	ROS488_ICAM555_VECad647_placa3_Plate_D_p00_0_F05f06d1.TIF	ROS488_ICAM555_VECad647_placa3_Plate_D_p00_0_F05f06d3.TIF	0	0	0	0	0	403	1	1536	1536	1536	1536	1536	403	b'eLvpkKv5sxntrQ/W+CKjt+5mYJpmYDbaWx/UJRqNomi0t07lKBrtrg+BSBrtrg/yCDKkUgSBWhR2AHmNml4='	0.04130509868264198	0.08416470140218735	0.07063803821802139	0.023721963	0.0056109875	0.037138432	0.42852277	0.7154	0.44816118	0.07314470907052358
-1	-1	-1	-1	-1	457.0	0.0	0.0	2.015625	0.0	0.875	43.578125	0.8125	0.015625	0.015625	0.015625	2.484375	0.34375	0.9375	0.109375	0.140625	ROS488_ICAM555_VECad647_placa3_Plate_D_p00_0_F05f07d0.TIF	ROS488_ICAM555_VECad647_placa3_Plate_D_p00_0_F05f07d2.TIF	label.ROS488_ICAM555_VECad647_placa3_Plate_D_p00_0_F05f07d0.TIF	ROS488_ICAM555_VECad647_placa3_Plate_D_p00_0_F05f07d1.TIF	ROS488_ICAM555_VECad647_placa3_Plate_D_p00_0_F05f07d3.TIF	0	0	0	0	0	404	1	1536	1536	1536	1536	1536	404	b'eLvpkKv5sxntrQ/W+CKjt+5mYJpmYD7aWx/UJRqNomi0t07lKBrtrg+BSBrtrg/yCDKkUgSBWhR2AIt0mmM='	0.03963842988014221	0.07574823498725891	0.06533254683017731	0.026527453	0.0056109875	0.03266628	0.42852277	0.7154	0.44816118	0.07335273921489716
-1	-1	-1	-1	-1	492.0	0.0	0.0	2.046875	0.0	0.890625	49.28125	0.78125	0.015625	0.015625	0.015625	2.578125	0.34375	0.96875	0.109375	0.125	ROS488_ICAM555_VECad647_placa3_Plate_D_p00_0_F05f08d0.TIF	ROS488_ICAM555_VECad647_placa3_Plate_D_p00_0_F05f08d2.TIF	label.ROS488_ICAM555_VECad647_placa3_Plate_D_p00_0_F05f08d0.TIF	ROS488_ICAM555_VECad647_placa3_Plate_D_p00_0_F05f08d1.TIF	ROS488_ICAM555_VECad647_placa3_Plate_D_p00_0_F05f08d3.TIF	0	0	0	0	0	405	1	1536	1536	1536	1536	1536	405	b'eLvpkKv5sxntrQ/W+CKjt+5mYJpmYDHaWx/UJRqNomi0t07lKBrtrg+BSBrtrg/yCDKkUgSBWhR2AJ1bmmg='	0.03963842988014221	0.07855372130870819	0.06616587936878204	0.030999605	0.008416466	0.04077726	0.42852277	0.7154	0.44816118	0.07556990285714467
-1	-1	-1	-1	-1	462.0	0.0	0.0	2.03125	0.0	0.875	51.3125	0.78125	0.015625	0.015625	0.015625	2.546875	0.34375	0.953125	0.109375	0.125	ROS488_ICAM555_VECad647_placa3_Plate_D_p00_0_F05f09d0.TIF	ROS488_ICAM555_VECad647_placa3_Plate_D_p00_0_F05f09d2.TIF	label.ROS488_ICAM555_VECad647_placa3_Plate_D_p00_0_F05f09d0.TIF	ROS488_ICAM555_VECad647_placa3_Plate_D_p00_0_F05f09d1.TIF	ROS488_ICAM555_VECad647_placa3_Plate_D_p00_0_F05f09d3.TIF	0	0	0	0	0	406	1	1536	1536	1536	1536	1536	406	b'eLvpkKv5sxntrQ/W+CKjt+5mYJpmYDnaWx/UJRqNomi0t07lKBrtrg+BSBrtrg/yCDKkUgSBWhR2AK9Cmm0='	0.04130509868264198	0.08135921508073807	0.08041568100452423	0.027360782	0.008416466	0.03797178	0.42852277	0.7154	0.44816118	0.07599763572216034
-1	-1	-1	-1	-1	422.0	0.0	0.0	2.0	0.0	0.921875	44.65625	0.796875	0.015625	0.015625	0.015625	2.25	0.34375	0.9375	0.109375	0.140625	ROS488_ICAM555_VECad647_placa3_Plate_D_p00_0_F05f10d0.TIF	ROS488_ICAM555_VECad647_placa3_Plate_D_p00_0_F05f10d2.TIF	label.ROS488_ICAM555_VECad647_placa3_Plate_D_p00_0_F05f10d0.TIF	ROS488_ICAM555_VECad647_placa3_Plate_D_p00_0_F05f10d1.TIF	ROS488_ICAM555_VECad647_placa3_Plate_D_p00_0_F05f10d3.TIF	0	0	0	0	0	407	1	1536	1536	1536	1536	1536	407	b'eLvpkKv5sxntrQ/W+CKjt+5mYJpmONpbH9wlGo2iaLS3TuUoGu2uD4FIGu2uD/IIMqRSBIFaFHYAIA+aRQ=='	0.05024941265583038	0.07855372130870819	0.060860395431518555	0.022888623	0.008416474	0.026527457	0.42852277	0.7154	0.44816118	0.07799944281578064
-1	-1	-1	-1	-1	410.0	0.0	0.0	2.03125	0.0	0.875	46.8125	0.78125	0.015625	0.0	0.015625	2.25	0.359375	0.9375	0.109375	0.125	ROS488_ICAM555_VECad647_placa3_Plate_D_p00_0_F05f11d0.TIF	ROS488_ICAM555_VECad647_placa3_Plate_D_p00_0_F05f11d2.TIF	label.ROS488_ICAM555_VECad647_placa3_Plate_D_p00_0_F05f11d0.TIF	ROS488_ICAM555_VECad647_placa3_Plate_D_p00_0_F05f11d1.TIF	ROS488_ICAM555_VECad647_placa3_Plate_D_p00_0_F05f11d3.TIF	0	0	0	0	0	408	1	1536	1536	1536	1536	1536	408	b'eLvpkKv5sxntrQ/W+CKjt+5mYJpmaDjaWx/UJRqNomi0t07lKBrtrg+BSBrtrg/yCDKkUgSBWhR2ADH2mko='	0.04047176241874695	0.08697019517421722	0.06533254683017731	0.016749807	0.008416466	0.02652745	0.42852277	0.7154	0.44816118	0.07197992503643036
-1	-1	-1	-1	-1	81.0	0.0	0.0	1.96875	0.0	0.90625	39.421875	0.8125	0.015625	0.015625	0.015625	0.84375	0.34375	0.9375	0.109375	0.140625	ROS488_ICAM555_VECad647_placa3_Plate_D_p00_0_F06f00d0.TIF	ROS488_ICAM555_VECad647_placa3_Plate_D_p00_0_F06f00d2.TIF	label.ROS488_ICAM555_VECad647_placa3_Plate_D_p00_0_F06f00d0.TIF	ROS488_ICAM555_VECad647_placa3_Plate_D_p00_0_F06f00d1.TIF	ROS488_ICAM555_VECad647_placa3_Plate_D_p00_0_F06f00d3.TIF	0	0	0	0	0	409	1	1536	1536	1536	1536	1536	409	b'eLvpkKv5sxntrQ/W+CKjt+5mYDbaWx/sJRqNomi0t07lKBrtrg+BSBrtrg/yCDKkUgSBWhR2ACAZmkU='	0.029860787093639374	0.07294274121522903	0.053888238966464996	0.0053054877	0.00561098	0.0053054914	0.42852277	0.7154	0.44816118	0.04254080851872762
-1	-1	-1	-1	-1	50.0	0.0	0.0	2.015625	0.0	0.875	24.4375	0.8125	0.015625	0.015625	0.015625	0.671875	0.34375	0.9375	0.109375	0.125	ROS488_ICAM555_VECad647_placa3_Plate_D_p00_0_F06f01d0.TIF	ROS488_ICAM555_VECad647_placa3_Plate_D_p00_0_F06f01d2.TIF	label.ROS488_ICAM555_VECad647_placa3_Plate_D_p00_0_F06f01d0.TIF	ROS488_ICAM555_VECad647_placa3_Plate_D_p00_0_F06f01d1.TIF	ROS488_ICAM555_VECad647_placa3_Plate_D_p00_0_F06f01d3.TIF	0	0	0	0	0	410	1	1536	1536	1536	1536	1536	410	b'eLvpkKv5sxntrQ/W+CKjt+5mYJZmYDjaWx/UJRqNomi0t07lKBrtrg+BSBrtrg/yCDKkUgSBWhR2ADIAmko='	0.029860787093639374	0.07013725489377975	0.06449921429157257	0.0053054877	0.00561098	0.010610983	0.42852277	0.7154	0.44816118	0.04069644709428152
-1	-1	-1	-1	-1	67.0	0.0	0.0	1.96875	0.0	0.90625	25.8125	0.828125	0.015625	0.015625	0.015625	0.8125	0.359375	0.953125	0.109375	0.125	ROS488_ICAM555_VECad647_placa3_Plate_D_p00_0_F06f02d0.TIF	ROS488_ICAM555_VECad647_placa3_Plate_D_p00_0_F06f02d2.TIF	label.ROS488_ICAM555_VECad647_placa3_Plate_D_p00_0_F06f02d0.TIF	ROS488_ICAM555_VECad647_placa3_Plate_D_p00_0_F06f02d1.TIF	ROS488_ICAM555_VECad647_placa3_Plate_D_p00_0_F06f02d3.TIF	0	0	0	0	0	411	1	1536	1536	1536	1536	1536	411	b'eLvpkKv5sxntrQ/W+CKjt+5mYJZmYDTaWx/UJRqNomi0t07lKBrtrg+BSBrtrg/yCDKkUgSBWhR2AEPnmk8='	0.029860787093639374	0.07574823498725891	0.05472157150506973	0.004472155	0.00561098	0.006138824	0.42852277	0.7154	0.44816118	0.040686393777529396
-1	-1	-1	-1	-1	78.0	0.0	0.0	1.984375	0.0	0.890625	24.96875	0.8125	0.015625	0.015625	0.015625	0.84375	0.359375	0.9375	0.109375	0.125	ROS488_ICAM555_VECad647_placa3_Plate_D_p00_0_F06f03d0.TIF	ROS488_ICAM555_VECad647_placa3_Plate_D_p00_0_F06f03d2.TIF	label.ROS488_ICAM555_VECad647_placa3_Plate_D_p00_0_F06f03d0.TIF	ROS488_ICAM555_VECad647_placa3_Plate_D_p00_0_F06f03d1.TIF	ROS488_ICAM555_VECad647_placa3_Plate_D_p00_0_F06f03d3.TIF	0	0	0	0	0	412	1	1536	1536	1536	1536	1536	412	b'eLvpkKv5sxntrQ/W+CKjt+5mYJZmYDzaWx/UJRqNomi0t07lKBrtrg+BSBrtrg/yCDKkUgSBWhR2AFXOmlQ='	0.029027452692389488	0.07574823498725891	0.05472157150506973	0.0044721533	0.00561098	0.0053054914	0.42852277	0.7154	0.44816118	0.04199261963367462
-1	-1	-1	-1	-1	87.0	0.0	0.0	1.96875	0.0	0.875	26.0	0.828125	0.015625	0.015625	0.03125	0.84375	0.359375	0.953125	0.09375	0.125	ROS488_ICAM555_VECad647_placa3_Plate_D_p00_0_F06f04d0.TIF	ROS488_ICAM555_VECad647_placa3_Plate_D_p00_0_F06f04d2.TIF	label.ROS488_ICAM555_VECad647_placa3_Plate_D_p00_0_F06f04d0.TIF	ROS488_ICAM555_VECad647_placa3_Plate_D_p00_0_F06f04d1.TIF	ROS488_ICAM555_VECad647_placa3_Plate_D_p00_0_F06f04d3.TIF	0	0	0	0	0	413	1	1536	1536	1536	1536	1536	413	b'eLvpkKv5sxntrQ/W+CKjt+5mYJZmYDLaWx/UJRqNomi0t07lKBrtrg+BSBrtrg/yCDKkUgSBWhR2AGe1mlk='	0.03349960595369339	0.08135921508073807	0.06449921429157257	0.004472155	0.0056109875	0.009777643	0.42852277	0.7154	0.44816118	0.04304816325505575
-1	-1	-1	-1	-1	96.0	0.0	0.0	2.0	0.0	0.890625	25.28125	0.8125	0.03125	0.015625	0.015625	0.953125	0.34375	0.9375	0.109375	0.140625	ROS488_ICAM555_VECad647_placa3_Plate_D_p00_0_F06f05d0.TIF	ROS488_ICAM555_VECad647_placa3_Plate_D_p00_0_F06f05d2.TIF	label.ROS488_ICAM555_VECad647_placa3_Plate_D_p00_0_F06f05d0.TIF	ROS488_ICAM555_VECad647_placa3_Plate_D_p00_0_F06f05d1.TIF	ROS488_ICAM555_VECad647_placa3_Plate_D_p00_0_F06f05d3.TIF	0	0	0	0	0	414	1	1536	1536	1536	1536	1536	414	b'eLvpkKv5sxntrQ/W+CKjt+5mYJZmYDraWx/UJRqNomi0t07lKBrtrg+BSBrtrg/yCDKkUgSBWhR2AHmcml4='	0.029860787093639374	0.07855372130870819	0.05472157150506973	0.004472155	0.00561098	0.0053054914	0.42852277	0.7154	0.44816118	0.04370648165543874
-1	-1	-1	-1	-1	79.0	0.0	0.0	1.984375	0.0	0.90625	25.9375	0.828125	0.015625	0.015625	0.03125	0.859375	0.34375	0.953125	0.109375	0.125	ROS488_ICAM555_VECad647_placa3_Plate_D_p00_0_F06f06d0.TIF	ROS488_ICAM555_VECad647_placa3_Plate_D_p00_0_F06f06d2.TIF	label.ROS488_ICAM555_VECad647_placa3_Plate_D_p00_0_F06f06d0.TIF	ROS488_ICAM555_VECad647_placa3_Plate_D_p00_0_F06f06d1.TIF	ROS488_ICAM555_VECad647_placa3_Plate_D_p00_0_F06f06d3.TIF	0	0	0	0	0	415	1	1536	1536	1536	1536	1536	415	b'eLvpkKv5sxntrQ/W+CKjt+5mYJZmYDbaWx/UJRqNomi0t07lKBrtrg+BSBrtrg/yCDKkUgSBWhR2AIuDmmM='	0.03516627475619316	0.08416470140218735	0.05919373035430908	0.0053054877	0.00561098	0.006138824	0.42852277	0.7154	0.44816118	0.04581997791926066
-1	-1	-1	-1	-1	79.0	0.0	0.0	1.984375	0.0	0.90625	26.015625	0.8125	0.015625	0.015625	0.015625	0.8125	0.34375	0.921875	0.09375	0.140625	ROS488_ICAM555_VECad647_placa3_Plate_D_p00_0_F06f07d0.TIF	ROS488_ICAM555_VECad647_placa3_Plate_D_p00_0_F06f07d2.TIF	label.ROS488_ICAM555_VECad647_placa3_Plate_D_p00_0_F06f07d0.TIF	ROS488_ICAM555_VECad647_placa3_Plate_D_p00_0_F06f07d1.TIF	ROS488_ICAM555_VECad647_placa3_Plate_D_p00_0_F06f07d3.TIF	0	0	0	0	0	416	1	1536	1536	1536	1536	1536	416	b'eLvpkKv5sxntrQ/W+CKjt+5mYJZmYD7aWx/UJRqNomi0t07lKBrtrg+BSBrtrg/yCDKkUgSBWhR2AJ1qmmg='	0.03349960595369339	0.07574823498725891	0.05555490404367447	0.0053054877	0.00561098	0.006138824	0.42852277	0.7154	0.44816118	0.044395849108695984
-1	-1	-1	-1	-1	65.0	0.0	0.0	1.96875	0.0	0.890625	25.953125	0.8125	0.015625	0.015625	0.015625	0.78125	0.34375	0.9375	0.125	0.140625	ROS488_ICAM555_VECad647_placa3_Plate_D_p00_0_F06f08d0.TIF	ROS488_ICAM555_VECad647_placa3_Plate_D_p00_0_F06f08d2.TIF	label.ROS488_ICAM555_VECad647_placa3_Plate_D_p00_0_F06f08d0.TIF	ROS488_ICAM555_VECad647_placa3_Plate_D_p00_0_F06f08d1.TIF	ROS488_ICAM555_VECad647_placa3_Plate_D_p00_0_F06f08d3.TIF	0	0	0	0	0	417	1	1536	1536	1536	1536	1536	417	b'eLvpkKv5sxntrQ/W+CKjt+5mYJZmYDHaWx/UJRqNomi0t07lKBrtrg+BSBrtrg/yCDKkUgSBWhR2AK9Rmm0='	0.03516627475619316	0.07294274121522903	0.07063803821802139	0.0053054914	0.00561098	0.011444315	0.42852277	0.7154	0.44816118	0.046027561028798424
-1	-1	-1	-1	-1	80.0	0.0	0.0	2.0	0.0	0.890625	24.96875	0.8125	0.015625	0.015625	0.015625	0.8125	0.34375	0.9375	0.109375	0.140625	ROS488_ICAM555_VECad647_placa3_Plate_D_p00_0_F06f09d0.TIF	ROS488_ICAM555_VECad647_placa3_Plate_D_p00_0_F06f09d2.TIF	label.ROS488_ICAM555_VECad647_placa3_Plate_D_p00_0_F06f09d0.TIF	ROS488_ICAM555_VECad647_placa3_Plate_D_p00_0_F06f09d1.TIF	ROS488_ICAM555_VECad647_placa3_Plate_D_p00_0_F06f09d3.TIF	0	0	0	0	0	418	1	1536	1536	1536	1536	1536	418	b'eLvpkKv5sxntrQ/W+CKjt+5mYJZmYDnaWx/UJRqNomi0t07lKBrtrg+BSBrtrg/yCDKkUgSBWhR2AME4mnI='	0.034332942217588425	0.07855372130870819	0.06533254683017731	0.0053054877	0.0056109875	0.0061388314	0.42852277	0.7154	0.44816118	0.045730133851369224
-1	-1	-1	-1	-1	62.0	0.0	0.0	1.96875	0.0	0.875	26.53125	0.8125	0.015625	0.015625	0.015625	0.75	0.359375	0.9375	0.109375	0.125	ROS488_ICAM555_VECad647_placa3_Plate_D_p00_0_F06f10d0.TIF	ROS488_ICAM555_VECad647_placa3_Plate_D_p00_0_F06f10d2.TIF	label.ROS488_ICAM555_VECad647_placa3_Plate_D_p00_0_F06f10d0.TIF	ROS488_ICAM555_VECad647_placa3_Plate_D_p00_0_F06f10d1.TIF	ROS488_ICAM555_VECad647_placa3_Plate_D_p00_0_F06f10d3.TIF	0	0	0	0	0	419	1	1536	1536	1536	1536	1536	419	b'eLvpkKv5sxntrQ/W+CKjt+5mYJZmONpbH9wlGo2iaLS3TuUoGu2uD4FIGu2uD/IIMqRSBIFaFHYAMgWaSg=='	0.0359996072947979	0.07574823498725891	0.06449921429157257	0.0053054914	0.00561098	0.0053054914	0.42852277	0.7154	0.44816118	0.04855524003505707
-1	-1	-1	-1	-1	60.0	0.0	0.0	1.96875	0.0	0.859375	25.65625	0.8125	0.015625	0.015625	0.015625	0.75	0.359375	0.9375	0.109375	0.140625	ROS488_ICAM555_VECad647_placa3_Plate_D_p00_0_F06f11d0.TIF	ROS488_ICAM555_VECad647_placa3_Plate_D_p00_0_F06f11d2.TIF	label.ROS488_ICAM555_VECad647_placa3_Plate_D_p00_0_F06f11d0.TIF	ROS488_ICAM555_VECad647_placa3_Plate_D_p00_0_F06f11d1.TIF	ROS488_ICAM555_VECad647_placa3_Plate_D_p00_0_F06f11d3.TIF	0	0	0	0	0	420	1	1536	1536	1536	1536	1536	420	b'eLvpkKv5sxntrQ/W+CKjt+5mYJZmaDjaWx/UJRqNomi0t07lKBrtrg+BSBrtrg/yCDKkUgSBWhR2AEPsmk8='	0.034332942217588425	0.08135921508073807	0.07063803821802139	0.0053054877	0.008416474	0.014249802	0.42852277	0.7154	0.44816118	0.04433733721574148
-1	-1	-1	-1	-1	660.0	0.0	0.0	1.96875	0.0	0.890625	41.234375	0.78125	0.015625	0.0	0.015625	3.15625	0.359375	0.921875	0.109375	0.125	ROS488_ICAM555_VECad647_placa3_Plate_D_p00_0_F07f00d0.TIF	ROS488_ICAM555_VECad647_placa3_Plate_D_p00_0_F07f00d2.TIF	label.ROS488_ICAM555_VECad647_placa3_Plate_D_p00_0_F07f00d0.TIF	ROS488_ICAM555_VECad647_placa3_Plate_D_p00_0_F07f00d1.TIF	ROS488_ICAM555_VECad647_placa3_Plate_D_p00_0_F07f00d3.TIF	0	0	0	0	0	421	1	1536	1536	1536	1536	1536	421	b'eLvpkKv5sxntrQ/W+CKjt+5mYD7aWx/sJRqNomi0t07lKBrtrg+BSBrtrg/yCDKkUgSBWhR2ADIPmko='	0.04047176241874695	0.07574823498725891	0.06616587936878204	0.02288863	0.00561098	0.022055298	0.42852277	0.7154	0.44816118	0.06715875367323558
-1	-1	-1	-1	-1	550.0	0.0	0.0	2.0	0.0	0.890625	53.421875	0.796875	0.015625	0.015625	0.015625	2.828125	0.34375	0.921875	0.125	0.125	ROS488_ICAM555_VECad647_placa3_Plate_D_p00_0_F07f01d0.TIF	ROS488_ICAM555_VECad647_placa3_Plate_D_p00_0_F07f01d2.TIF	label.ROS488_ICAM555_VECad647_placa3_Plate_D_p00_0_F07f01d0.TIF	ROS488_ICAM555_VECad647_placa3_Plate_D_p00_0_F07f01d1.TIF	ROS488_ICAM555_VECad647_placa3_Plate_D_p00_0_F07f01d3.TIF	0	0	0	0	0	422	1	1536	1536	1536	1536	1536	422	b'eLvpkKv5sxntrQ/W+CKjt+5mYJ5mYDjaWx/UJRqNomi0t07lKBrtrg+BSBrtrg/yCDKkUgSBWhR2AEP2mk8='	0.03516627475619316	0.07294274121522903	0.06002706289291382	0.022888623	0.00561098	0.025694117	0.42852277	0.7154	0.44816118	0.06325310468673706
-1	-1	-1	-1	-1	587.0	0.0	0.0	2.03125	0.0	0.90625	59.25	0.78125	0.015625	0.015625	0.015625	2.921875	0.34375	0.9375	0.109375	0.140625	ROS488_ICAM555_VECad647_placa3_Plate_D_p00_0_F07f02d0.TIF	ROS488_ICAM555_VECad647_placa3_Plate_D_p00_0_F07f02d2.TIF	label.ROS488_ICAM555_VECad647_placa3_Plate_D_p00_0_F07f02d0.TIF	ROS488_ICAM555_VECad647_placa3_Plate_D_p00_0_F07f02d1.TIF	ROS488_ICAM555_VECad647_placa3_Plate_D_p00_0_F07f02d3.TIF	0	0	0	0	0	423	1	1536	1536	1536	1536	1536	423	b'eLvpkKv5sxntrQ/W+CKjt+5mYJ5mYDTaWx/UJRqNomi0t07lKBrtrg+BSBrtrg/yCDKkUgSBWhR2AFXdmlQ='	0.04047176241874695	0.07574823498725891	0.060860395431518555	0.029860787	0.00561098	0.026527457	0.42852277	0.7154	0.44816118	0.0754925658305486
-1	-1	-1	-1	-1	588.0	0.0	0.0	2.0	0.0	0.90625	57.671875	0.8125	0.015625	0.015625	0.015625	2.9375	0.359375	0.953125	0.109375	0.125	ROS488_ICAM555_VECad647_placa3_Plate_D_p00_0_F07f03d0.TIF	ROS488_ICAM555_VECad647_placa3_Plate_D_p00_0_F07f03d2.TIF	label.ROS488_ICAM555_VECad647_placa3_Plate_D_p00_0_F07f03d0.TIF	ROS488_ICAM555_VECad647_placa3_Plate_D_p00_0_F07f03d1.TIF	ROS488_ICAM555_VECad647_placa3_Plate_D_p00_0_F07f03d3.TIF	0	0	0	0	0	424	1	1536	1536	1536	1536	1536	424	b'eLvpkKv5sxntrQ/W+CKjt+5mYJ5mYDzaWx/UJRqNomi0t07lKBrtrg+BSBrtrg/yCDKkUgSBWhR2AGfEmlk='	0.04047176241874695	0.07574823498725891	0.060860395431518555	0.028194115	0.0056109875	0.024860792	0.42852277	0.7154	0.44816118	0.07409910360972087
-1	-1	-1	-1	-1	649.0	0.0	0.0	1.984375	0.0	0.875	58.109375	0.796875	0.015625	0.015625	0.015625	3.03125	0.359375	0.90625	0.109375	0.109375	ROS488_ICAM555_VECad647_placa3_Plate_D_p00_0_F07f04d0.TIF	ROS488_ICAM555_VECad647_placa3_Plate_D_p00_0_F07f04d2.TIF	label.ROS488_ICAM555_VECad647_placa3_Plate_D_p00_0_F07f04d0.TIF	ROS488_ICAM555_VECad647_placa3_Plate_D_p00_0_F07f04d1.TIF	ROS488_ICAM555_VECad647_placa3_Plate_D_p00_0_F07f04d3.TIF	0	0	0	0	0	425	1	1536	1536	1536	1536	1536	425	b'eLvpkKv5sxntrQ/W+CKjt+5mYJ5mYDLaWx/UJRqNomi0t07lKBrtrg+BSBrtrg/yCDKkUgSBWhR2AHmrml4='	0.0449439212679863	0.08416470140218735	0.06980470567941666	0.023721963	0.0056109875	0.02288863	0.42852277	0.7154	0.44816118	0.07259054481983185
-1	-1	-1	-1	-1	661.0	0.0	0.0	2.0	0.0	0.90625	55.171875	0.78125	0.015625	0.015625	0.015625	3.03125	0.359375	0.9375	0.109375	0.125	ROS488_ICAM555_VECad647_placa3_Plate_D_p00_0_F07f05d0.TIF	ROS488_ICAM555_VECad647_placa3_Plate_D_p00_0_F07f05d2.TIF	label.ROS488_ICAM555_VECad647_placa3_Plate_D_p00_0_F07f05d0.TIF	ROS488_ICAM555_VECad647_placa3_Plate_D_p00_0_F07f05d1.TIF	ROS488_ICAM555_VECad647_placa3_Plate_D_p00_0_F07f05d3.TIF	0	0	0	0	0	426	1	1536	1536	1536	1536	1536	426	b'eLvpkKv5sxntrQ/W+CKjt+5mYJ5mYDraWx/UJRqNomi0t07lKBrtrg+BSBrtrg/yCDKkUgSBWhR2AIuSmmM='	0.04047176241874695	0.07855372130870819	0.07147137820720673	0.021221966	0.0056109875	0.02288863	0.42852277	0.7154	0.44816118	0.06435137490431468
-1	-1	-1	-1	-1	540.0	0.0	0.0	2.015625	0.0	0.921875	51.234375	0.78125	0.015625	0.0	0.0	2.53125	0.359375	0.9375	0.109375	0.125	ROS488_ICAM555_VECad647_placa3_Plate_D_p00_0_F07f06d0.TIF	ROS488_ICAM555_VECad647_placa3_Plate_D_p00_0_F07f06d2.TIF	label.ROS488_ICAM555_VECad647_placa3_Plate_D_p00_0_F07f06d0.TIF	ROS488_ICAM555_VECad647_placa3_Plate_D_p00_0_F07f06d1.TIF	ROS488_ICAM555_VECad647_placa3_Plate_D_p00_0_F07f06d3.TIF	0	0	0	0	0	427	1	1536	1536	1536	1536	1536	427	b'eLvpkKv5sxntrQ/W+CKjt+5mYJ5mYDbaWx/UJRqNomi0t07lKBrtrg+BSBrtrg/yCDKkUgSBWhR2AJ15mmg='	0.051916081458330154	0.08697019517421722	0.091026671230793	0.022055298	0.008416466	0.03963843	0.42852277	0.7154	0.44816118	0.07589482267697652
-1	-1	-1	-1	-1	572.0	0.0	0.0	2.0	0.0	0.890625	49.265625	0.765625	0.015625	0.0	0.015625	2.90625	0.359375	0.9375	0.125	0.109375	ROS488_ICAM555_VECad647_placa3_Plate_D_p00_0_F07f07d0.TIF	ROS488_ICAM555_VECad647_placa3_Plate_D_p00_0_F07f07d2.TIF	label.ROS488_ICAM555_VECad647_placa3_Plate_D_p00_0_F07f07d0.TIF	ROS488_ICAM555_VECad647_placa3_Plate_D_p00_0_F07f07d1.TIF	ROS488_ICAM555_VECad647_placa3_Plate_D_p00_0_F07f07d3.TIF	0	0	0	0	0	428	1	1536	1536	1536	1536	1536	428	b'eLvpkKv5sxntrQ/W+CKjt+5mYJ5mYD7aWx/UJRqNomi0t07lKBrtrg+BSBrtrg/yCDKkUgSBWhR2AK9gmm0='	0.04047176241874695	0.07294274121522903	0.06616587936878204	0.028194122	0.00561098	0.024860784	0.42852277	0.7154	0.44816118	0.0737548569838206
-1	-1	-1	-1	-1	574.0	0.0	0.0	1.953125	0.0	0.90625	58.53125	0.78125	0.015625	0.015625	0.015625	2.9375	0.34375	0.9375	0.109375	0.140625	ROS488_ICAM555_VECad647_placa3_Plate_D_p00_0_F07f08d0.TIF	ROS488_ICAM555_VECad647_placa3_Plate_D_p00_0_F07f08d2.TIF	label.ROS488_ICAM555_VECad647_placa3_Plate_D_p00_0_F07f08d0.TIF	ROS488_ICAM555_VECad647_placa3_Plate_D_p00_0_F07f08d1.TIF	ROS488_ICAM555_VECad647_placa3_Plate_D_p00_0_F07f08d3.TIF	0	0	0	0	0	429	1	1536	1536	1536	1536	1536	429	b'eLvpkKv5sxntrQ/W+CKjt+5mYJ5mYDHaWx/UJRqNomi0t07lKBrtrg+BSBrtrg/yCDKkUgSBWhR2AMFHmnI='	0.04130509868264198	0.07294274121522903	0.06449921429157257	0.029027455	0.00561098	0.024860792	0.42852277	0.7154	0.44816118	0.07501684625943501
-1	-1	-1	-1	-1	570.0	0.0	0.0	2.0	0.0	0.890625	52.84375	0.78125	0.015625	0.015625	0.015625	2.78125	0.359375	0.9375	0.109375	0.125	ROS488_ICAM555_VECad647_placa3_Plate_D_p00_0_F07f09d0.TIF	ROS488_ICAM555_VECad647_placa3_Plate_D_p00_0_F07f09d2.TIF	label.ROS488_ICAM555_VECad647_placa3_Plate_D_p00_0_F07f09d0.TIF	ROS488_ICAM555_VECad647_placa3_Plate_D_p00_0_F07f09d1.TIF	ROS488_ICAM555_VECad647_placa3_Plate_D_p00_0_F07f09d3.TIF	0	0	0	0	0	430	1	1536	1536	1536	1536	1536	430	b'eLvpkKv5sxntrQ/W+CKjt+5mYJ5mYDnaWx/UJRqNomi0t07lKBrtrg+BSBrtrg/yCDKkUgSBWhR2ANMumnc='	0.04047176241874695	0.07855372130870819	0.06002706289291382	0.028194115	0.0056109875	0.02736079	0.42852277	0.7154	0.44816118	0.07319214443365733
-1	-1	-1	-1	-1	570.0	0.0	0.0	2.03125	0.0	0.90625	52.671875	0.796875	0.015625	0.015625	0.015625	2.8125	0.375	0.921875	0.109375	0.125	ROS488_ICAM555_VECad647_placa3_Plate_D_p00_0_F07f10d0.TIF	ROS488_ICAM555_VECad647_placa3_Plate_D_p00_0_F07f10d2.TIF	label.ROS488_ICAM555_VECad647_placa3_Plate_D_p00_0_F07f10d0.TIF	ROS488_ICAM555_VECad647_placa3_Plate_D_p00_0_F07f10d1.TIF	ROS488_ICAM555_VECad647_placa3_Plate_D_p00_0_F07f10d3.TIF	0	0	0	0	0	431	1	1536	1536	1536	1536	1536	431	b'eLvpkKv5sxntrQ/W+CKjt+5mYJ5mONpbH9wlGo2iaLS3TuUoGu2uD4FIGu2uD/IIMqRSBIFaFHYAQ/uaTw=='	0.0359996072947979	0.07574823498725891	0.06449921429157257	0.023721963	0.008416474	0.026527457	0.42852277	0.7154	0.44816118	0.06407762070496877
-1	-1	-1	-1	-1	578.0	0.0	0.0	2.015625	0.0	0.890625	59.31249999999818	0.8125	0.015625	0.015625	0.015625	2.890625	0.34375	0.9375	0.109375	0.125	ROS488_ICAM555_VECad647_placa3_Plate_D_p00_0_F07f11d0.TIF	ROS488_ICAM555_VECad647_placa3_Plate_D_p00_0_F07f11d2.TIF	label.ROS488_ICAM555_VECad647_placa3_Plate_D_p00_0_F07f11d0.TIF	ROS488_ICAM555_VECad647_placa3_Plate_D_p00_0_F07f11d1.TIF	ROS488_ICAM555_VECad647_placa3_Plate_D_p00_0_F07f11d3.TIF	0	0	0	0	0	432	1	1536	1536	1536	1536	1536	432	b'eLvpkKv5sxntrQ/W+CKjt+5mYJ5maDjaWx/UJRqNomi0t07lKBrtrg+BSBrtrg/yCDKkUgSBWhR2AFXimlQ='	0.04130509868264198	0.08416470140218735	0.06616587936878204	0.029027455	0.008416481	0.027360782	0.42852277	0.7154	0.44816118	0.07640365759531657
-1	-1	-1	-1	-1	48.0	0.0	0.0	1.96875	0.0	0.890625	37.75	0.828125	0.015625	0.015625	0.015625	0.6875	0.34375	0.9375	0.109375	0.140625	ROS488_ICAM555_VECad647_placa3_Plate_D_p00_0_F08f00d0.TIF	ROS488_ICAM555_VECad647_placa3_Plate_D_p00_0_F08f00d2.TIF	label.ROS488_ICAM555_VECad647_placa3_Plate_D_p00_0_F08f00d0.TIF	ROS488_ICAM555_VECad647_placa3_Plate_D_p00_0_F08f00d1.TIF	ROS488_ICAM555_VECad647_placa3_Plate_D_p00_0_F08f00d3.TIF	0	0	0	0	0	433	1	1536	1536	1536	1536	1536	433	b'eLvpkKv5sxntrQ/W+CKjt+5mYDHaWx/sJRqNomi0t07lKBrtrg+BSBrtrg/yCDKkUgSBWhR2AEQFmk8='	0.028194118291139603	0.07013725489377975	0.05555490404367447	0.0036388189	0.00561098	0.0053054914	0.42852277	0.7154	0.44816118	0.03260691463947296
-1	-1	-1	-1	-1	28.0	0.0	0.0	2.015625	0.0	0.859375	21.765625	0.828125	0.015625	0.015625	0.015625	0.578125	0.34375	0.9375	0.109375	0.125	ROS488_ICAM555_VECad647_placa3_Plate_D_p00_0_F08f01d0.TIF	ROS488_ICAM555_VECad647_placa3_Plate_D_p00_0_F08f01d2.TIF	label.ROS488_ICAM555_VECad647_placa3_Plate_D_p00_0_F08f01d0.TIF	ROS488_ICAM555_VECad647_placa3_Plate_D_p00_0_F08f01d1.TIF	ROS488_ICAM555_VECad647_placa3_Plate_D_p00_0_F08f01d3.TIF	0	0	0	0	0	434	1	1536	1536	1536	1536	1536	434	b'eLvpkKv5sxntrQ/W+CKjt+5mYJFmYDjaWx/UJRqNomi0t07lKBrtrg+BSBrtrg/yCDKkUgSBWhR2AFXsmlQ='	0.028194118291139603	0.07013725489377975	0.05555490404367447	0.0044721533	0.00561098	0.0053054914	0.42852277	0.7154	0.44816118	0.031062858800093334
-1	-1	-1	-1	-1	39.0	0.0	0.0	1.9375	0.0	0.90625	21.85937499999818	0.828125	0.015625	0.015625	0.015625	0.609375	0.359375	0.9375	0.109375	0.15625	ROS488_ICAM555_VECad647_placa3_Plate_D_p00_0_F08f02d0.TIF	ROS488_ICAM555_VECad647_placa3_Plate_D_p00_0_F08f02d2.TIF	label.ROS488_ICAM555_VECad647_placa3_Plate_D_p00_0_F08f02d0.TIF	ROS488_ICAM555_VECad647_placa3_Plate_D_p00_0_F08f02d1.TIF	ROS488_ICAM555_VECad647_placa3_Plate_D_p00_0_F08f02d3.TIF	0	0	0	0	0	435	1	1536	1536	1536	1536	1536	435	b'eLvpkKv5sxntrQ/W+CKjt+5mYJFmYDTaWx/UJRqNomi0t07lKBrtrg+BSBrtrg/yCDKkUgSBWhR2AGfTmlk='	0.028194118291139603	0.07574823498725891	0.053888238966464996	0.0036388189	0.00561098	0.0053054914	0.42852277	0.7154	0.44816118	0.0325595960021019
-1	-1	-1	-1	-1	41.0	0.0	0.0	1.984375	0.0	0.875	22.609375	0.8125	0.015625	0.015625	0.03125	0.625	0.34375	0.9375	0.109375	0.140625	ROS488_ICAM555_VECad647_placa3_Plate_D_p00_0_F08f03d0.TIF	ROS488_ICAM555_VECad647_placa3_Plate_D_p00_0_F08f03d2.TIF	label.ROS488_ICAM555_VECad647_placa3_Plate_D_p00_0_F08f03d0.TIF	ROS488_ICAM555_VECad647_placa3_Plate_D_p00_0_F08f03d1.TIF	ROS488_ICAM555_VECad647_placa3_Plate_D_p00_0_F08f03d3.TIF	0	0	0	0	0	436	1	1536	1536	1536	1536	1536	436	b'eLvpkKv5sxntrQ/W+CKjt+5mYJFmYDzaWx/UJRqNomi0t07lKBrtrg+BSBrtrg/yCDKkUgSBWhR2AHm6ml4='	0.028194118291139603	0.07574823498725891	0.05024941265583038	0.0036388189	0.00561098	0.0053054914	0.42852277	0.7154	0.44816118	0.03243199239174525
-1	-1	-1	-1	-1	78.0	0.0	0.0	1.953125	0.0	0.890625	22.875	0.828125	0.015625	0.015625	0.015625	0.859375	0.375	0.9375	0.109375	0.125	ROS488_ICAM555_VECad647_placa3_Plate_D_p00_0_F08f04d0.TIF	ROS488_ICAM555_VECad647_placa3_Plate_D_p00_0_F08f04d2.TIF	label.ROS488_ICAM555_VECad647_placa3_Plate_D_p00_0_F08f04d0.TIF	ROS488_ICAM555_VECad647_placa3_Plate_D_p00_0_F08f04d1.TIF	ROS488_ICAM555_VECad647_placa3_Plate_D_p00_0_F08f04d3.TIF	0	0	0	0	0	437	1	1536	1536	1536	1536	1536	437	b'eLvpkKv5sxntrQ/W+CKjt+5mYJFmYDLaWx/UJRqNomi0t07lKBrtrg+BSBrtrg/yCDKkUgSBWhR2AIuhmmM='	0.029860787093639374	0.08135921508073807	0.05555490404367447	0.004472155	0.0056109875	0.006138824	0.42852277	0.7154	0.44816118	0.03726214915513992
-1	-1	-1	-1	-1	56.0	0.0	0.0	1.953125	0.0	0.890625	22.421875	0.828125	0.015625	0.015625	0.015625	0.734375	0.34375	0.9375	0.109375	0.125	ROS488_ICAM555_VECad647_placa3_Plate_D_p00_0_F08f05d0.TIF	ROS488_ICAM555_VECad647_placa3_Plate_D_p00_0_F08f05d2.TIF	label.ROS488_ICAM555_VECad647_placa3_Plate_D_p00_0_F08f05d0.TIF	ROS488_ICAM555_VECad647_placa3_Plate_D_p00_0_F08f05d1.TIF	ROS488_ICAM555_VECad647_placa3_Plate_D_p00_0_F08f05d3.TIF	0	0	0	0	0	438	1	1536	1536	1536	1536	1536	438	b'eLvpkKv5sxntrQ/W+CKjt+5mYJFmYDraWx/UJRqNomi0t07lKBrtrg+BSBrtrg/yCDKkUgSBWhR2AJ2Immg='	0.028194118291139603	0.07574823498725891	0.053888238966464996	0.0036388189	0.00561098	0.0053054914	0.42852277	0.7154	0.44816118	0.032900636394818626
-1	-1	-1	-1	-1	62.0	0.0	0.0	2.015625	0.0	0.890625	20.484375	0.828125	0.015625	0.015625	0.015625	0.796875	0.34375	0.9375	0.109375	0.125	ROS488_ICAM555_VECad647_placa3_Plate_D_p00_0_F08f06d0.TIF	ROS488_ICAM555_VECad647_placa3_Plate_D_p00_0_F08f06d2.TIF	label.ROS488_ICAM555_VECad647_placa3_Plate_D_p00_0_F08f06d0.TIF	ROS488_ICAM555_VECad647_placa3_Plate_D_p00_0_F08f06d1.TIF	ROS488_ICAM555_VECad647_placa3_Plate_D_p00_0_F08f06d3.TIF	0	0	0	0	0	439	1	1536	1536	1536	1536	1536	439	b'eLvpkKv5sxntrQ/W+CKjt+5mYJFmYDbaWx/UJRqNomi0t07lKBrtrg+BSBrtrg/yCDKkUgSBWhR2AK9vmm0='	0.029860787093639374	0.08135921508073807	0.05919373035430908	0.004472155	0.00561098	0.0061388165	0.42852277	0.7154	0.44816118	0.03694438189268112
-1	-1	-1	-1	-1	17.0	0.0	0.0	1.96875	0.0	0.875	25.609375	0.84375	0.015625	0.015625	0.015625	0.5625	0.34375	1.03125	0.109375	0.125	ROS488_ICAM555_VECad647_placa3_Plate_D_p00_0_F08f07d0.TIF	ROS488_ICAM555_VECad647_placa3_Plate_D_p00_0_F08f07d2.TIF	label.ROS488_ICAM555_VECad647_placa3_Plate_D_p00_0_F08f07d0.TIF	ROS488_ICAM555_VECad647_placa3_Plate_D_p00_0_F08f07d1.TIF	ROS488_ICAM555_VECad647_placa3_Plate_D_p00_0_F08f07d3.TIF	0	0	0	0	0	440	1	1536	1536	1536	1536	1536	440	b'eLvpkKv5sxntrQ/W+CKjt+5mYJFmYD7aWx/UJRqNomi0t07lKBrtrg+BSBrtrg/yCDKkUgSBWhR2AMFWmnI='	0.028194118291139603	0.07294274121522903	0.05555490404367447	0.0036388189	0.00561098	0.0053054914	0.42852277	0.7154	0.44816118	0.031514969964822136
-1	-1	-1	-1	-1	21.0	0.0	0.0	1.96875	0.0	0.875	23.46875	0.8125	0.015625	0.015625	0.015625	0.5625	0.34375	0.921875	0.109375	0.125	ROS488_ICAM555_VECad647_placa3_Plate_D_p00_0_F08f08d0.TIF	ROS488_ICAM555_VECad647_placa3_Plate_D_p00_0_F08f08d2.TIF	label.ROS488_ICAM555_VECad647_placa3_Plate_D_p00_0_F08f08d0.TIF	ROS488_ICAM555_VECad647_placa3_Plate_D_p00_0_F08f08d1.TIF	ROS488_ICAM555_VECad647_placa3_Plate_D_p00_0_F08f08d3.TIF	0	0	0	0	0	441	1	1536	1536	1536	1536	1536	441	b'eLvpkKv5sxntrQ/W+CKjt+5mYJFmYDHaWx/UJRqNomi0t07lKBrtrg+BSBrtrg/yCDKkUgSBWhR2ANM9mnc='	0.024555295705795288	0.07294274121522903	0.05555490404367447	0.0044721533	0.00561098	0.005305484	0.42852277	0.7154	0.44816118	0.03033212075630824
-1	-1	-1	-1	-1	11.0	0.0	0.0	1.953125	0.0	0.859375	30.484375	0.84375	0.015625	0.015625	0.03125	0.515625	0.375	0.9375	0.109375	0.140625	ROS488_ICAM555_VECad647_placa3_Plate_D_p00_0_F08f09d0.TIF	ROS488_ICAM555_VECad647_placa3_Plate_D_p00_0_F08f09d2.TIF	label.ROS488_ICAM555_VECad647_placa3_Plate_D_p00_0_F08f09d0.TIF	ROS488_ICAM555_VECad647_placa3_Plate_D_p00_0_F08f09d1.TIF	ROS488_ICAM555_VECad647_placa3_Plate_D_p00_0_F08f09d3.TIF	0	0	0	0	0	442	1	1536	1536	1536	1536	1536	442	b'eLvpkKv5sxntrQ/W+CKjt+5mYJFmYDnaWx/UJRqNomi0t07lKBrtrg+BSBrtrg/yCDKkUgSBWhR2AOUkmnw='	0.028194118291139603	0.07294274121522903	0.05555490404367447	0.0044721533	0.00561098	0.0053054914	0.42852277	0.7154	0.44816118	0.030668504536151886
-1	-1	-1	-1	-1	27.0	0.0	0.0	1.9375	0.0	0.875	26.40625	0.828125	0.015625	0.015625	0.015625	0.609375	0.359375	0.953125	0.109375	0.15625	ROS488_ICAM555_VECad647_placa3_Plate_D_p00_0_F08f10d0.TIF	ROS488_ICAM555_VECad647_placa3_Plate_D_p00_0_F08f10d2.TIF	label.ROS488_ICAM555_VECad647_placa3_Plate_D_p00_0_F08f10d0.TIF	ROS488_ICAM555_VECad647_placa3_Plate_D_p00_0_F08f10d1.TIF	ROS488_ICAM555_VECad647_placa3_Plate_D_p00_0_F08f10d3.TIF	0	0	0	0	0	443	1	1536	1536	1536	1536	1536	443	b'eLvpkKv5sxntrQ/W+CKjt+5mYJFmONpbH9wlGo2iaLS3TuUoGu2uD4FIGu2uD/IIMqRSBIFaFHYAVfGaVA=='	0.024555295705795288	0.07294274121522903	0.05024941265583038	0.0044721533	0.00561098	0.0053054914	0.42852277	0.7154	0.44816118	0.030528254806995392
-1	-1	-1	-1	-1	12.0	0.0	0.0	2.015625	0.0	0.890625	34.78125	0.8125	0.0	0.0	0.015625	0.53125	0.34375	0.921875	0.09375	0.125	ROS488_ICAM555_VECad647_placa3_Plate_D_p00_0_F08f11d0.TIF	ROS488_ICAM555_VECad647_placa3_Plate_D_p00_0_F08f11d2.TIF	label.ROS488_ICAM555_VECad647_placa3_Plate_D_p00_0_F08f11d0.TIF	ROS488_ICAM555_VECad647_placa3_Plate_D_p00_0_F08f11d1.TIF	ROS488_ICAM555_VECad647_placa3_Plate_D_p00_0_F08f11d3.TIF	0	0	0	0	0	444	1	1536	1536	1536	1536	1536	444	b'eLvpkKv5sxntrQ/W+CKjt+5mYJFmaDjaWx/UJRqNomi0t07lKBrtrg+BSBrtrg/yCDKkUgSBWhR2AGfYmlk='	0.029860787093639374	0.08135921508073807	0.06002706289291382	0.004472155	0.008416466	0.011444308	0.42852277	0.7154	0.44816118	0.035902850329875946
-1	-1	-1	-1	-1	1029.0	0.0	0.0	1.984375	0.0	0.890625	49.609375	0.8125	0.015625	0.015625	0.015625	2.609375	0.34375	0.9375	0.125	0.140625	ROS488_ICAM555_VECad647_placa3_Plate_D_p00_0_F09f00d0.TIF	ROS488_ICAM555_VECad647_placa3_Plate_D_p00_0_F09f00d2.TIF	label.ROS488_ICAM555_VECad647_placa3_Plate_D_p00_0_F09f00d0.TIF	ROS488_ICAM555_VECad647_placa3_Plate_D_p00_0_F09f00d1.TIF	ROS488_ICAM555_VECad647_placa3_Plate_D_p00_0_F09f00d3.TIF	0	0	0	0	0	445	1	1536	1536	1536	1536	1536	445	b'eLvpkKv5sxntrQ/W+CKjt+5mYDnaWx/sJRqNomi0t07lKBrtrg+BSBrtrg/yCDKkUgSBWhR2AFX7mlQ='	0.03349960595369339	0.07574823498725891	0.04858274757862091	0.0053054877	0.00561098	0.0053054914	0.42852277	0.7154	0.44816118	0.03737489879131317
-1	-1	-1	-1	-1	1074.0	0.0	0.0	1.96875	0.0	0.875	52.046875	0.8125	0.015625	0.015625	0.03125	2.890625	0.34375	0.921875	0.125	0.125	ROS488_ICAM555_VECad647_placa3_Plate_D_p00_0_F09f01d0.TIF	ROS488_ICAM555_VECad647_placa3_Plate_D_p00_0_F09f01d2.TIF	label.ROS488_ICAM555_VECad647_placa3_Plate_D_p00_0_F09f01d0.TIF	ROS488_ICAM555_VECad647_placa3_Plate_D_p00_0_F09f01d1.TIF	ROS488_ICAM555_VECad647_placa3_Plate_D_p00_0_F09f01d3.TIF	0	0	0	0	0	446	1	1536	1536	1536	1536	1536	446	b'eLvpkKv5sxntrQ/W+CKjt+5mYJlmYDjaWx/UJRqNomi0t07lKBrtrg+BSBrtrg/yCDKkUgSBWhR2AGfimlk='	0.03349960595369339	0.07574823498725891	0.04941608011722565	0.004472155	0.00561098	0.0053054914	0.42852277	0.7154	0.44816118	0.038718484342098236
-1	-1	-1	-1	-1	1024.0	0.0	0.0	1.984375	0.0	0.859375	58.3125	0.828125	0.015625	0.015625	0.015625	2.78125	0.359375	0.953125	0.125	0.125	ROS488_ICAM555_VECad647_placa3_Plate_D_p00_0_F09f02d0.TIF	ROS488_ICAM555_VECad647_placa3_Plate_D_p00_0_F09f02d2.TIF	label.ROS488_ICAM555_VECad647_placa3_Plate_D_p00_0_F09f02d0.TIF	ROS488_ICAM555_VECad647_placa3_Plate_D_p00_0_F09f02d1.TIF	ROS488_ICAM555_VECad647_placa3_Plate_D_p00_0_F09f02d3.TIF	0	0	0	0	0	447	1	1536	1536	1536	1536	1536	447	b'eLvpkKv5sxntrQ/W+CKjt+5mYJlmYDTaWx/UJRqNomi0t07lKBrtrg+BSBrtrg/yCDKkUgSBWhR2AHnJml4='	0.034332942217588425	0.07855372130870819	0.05024941265583038	0.004472155	0.0056109875	0.0061388165	0.42852277	0.7154	0.44816118	0.03974674145380656
-1	-1	-1	-1	-1	977.0	0.0	0.0	1.96875	0.0	0.875	54.296875	0.828125	0.015625	0.015625	0.015625	2.796875	0.34375	0.9375	0.109375	0.140625	ROS488_ICAM555_VECad647_placa3_Plate_D_p00_0_F09f03d0.TIF	ROS488_ICAM555_VECad647_placa3_Plate_D_p00_0_F09f03d2.TIF	label.ROS488_ICAM555_VECad647_placa3_Plate_D_p00_0_F09f03d0.TIF	ROS488_ICAM555_VECad647_placa3_Plate_D_p00_0_F09f03d1.TIF	ROS488_ICAM555_VECad647_placa3_Plate_D_p00_0_F09f03d3.TIF	0	0	0	0	0	448	1	1536	1536	1536	1536	1536	448	b'eLvpkKv5sxntrQ/W+CKjt+5mYJlmYDzaWx/UJRqNomi0t07lKBrtrg+BSBrtrg/yCDKkUgSBWhR2AIuwmmM='	0.03349960595369339	0.07855372130870819	0.04941608011722565	0.004472155	0.0056109875	0.0053054914	0.42852277	0.7154	0.44816118	0.038759052753448486
-1	-1	-1	-1	-1	845.0	0.0	0.0	2.015625	0.0	0.875	55.359375	0.828125	0.015625	0.0	0.015625	2.53125	0.328125	0.953125	0.125	0.125	ROS488_ICAM555_VECad647_placa3_Plate_D_p00_0_F09f04d0.TIF	ROS488_ICAM555_VECad647_placa3_Plate_D_p00_0_F09f04d2.TIF	label.ROS488_ICAM555_VECad647_placa3_Plate_D_p00_0_F09f04d0.TIF	ROS488_ICAM555_VECad647_placa3_Plate_D_p00_0_F09f04d1.TIF	ROS488_ICAM555_VECad647_placa3_Plate_D_p00_0_F09f04d3.TIF	0	0	0	0	0	449	1	1536	1536	1536	1536	1536	449	b'eLvpkKv5sxntrQ/W+CKjt+5mYJlmYDLaWx/UJRqNomi0t07lKBrtrg+BSBrtrg/yCDKkUgSBWhR2AJ2Xmmg='	0.03516627475619316	0.08697019517421722	0.053888238966464996	0.0053054877	0.0056109875	0.0061388165	0.42852277	0.7154	0.44816118	0.041512101888656616
-1	-1	-1	-1	-1	1047.0	0.0	0.0	2.0	0.0	0.890625	54.96875	0.8125	0.015625	0.015625	0.015625	2.921875	0.34375	0.9375	0.109375	0.125	ROS488_ICAM555_VECad647_placa3_Plate_D_p00_0_F09f05d0.TIF	ROS488_ICAM555_VECad647_placa3_Plate_D_p00_0_F09f05d2.TIF	label.ROS488_ICAM555_VECad647_placa3_Plate_D_p00_0_F09f05d0.TIF	ROS488_ICAM555_VECad647_placa3_Plate_D_p00_0_F09f05d1.TIF	ROS488_ICAM555_VECad647_placa3_Plate_D_p00_0_F09f05d3.TIF	0	0	0	0	0	450	1	1536	1536	1536	1536	1536	450	b'eLvpkKv5sxntrQ/W+CKjt+5mYJlmYDraWx/UJRqNomi0t07lKBrtrg+BSBrtrg/yCDKkUgSBWhR2AK9+mm0='	0.03349960595369339	0.08135921508073807	0.04941608011722565	0.004472155	0.0056109875	0.0053054914	0.42852277	0.7154	0.44816118	0.038052509228388466
-1	-1	-1	-1	-1	857.0	0.0	0.0	2.0	0.0	0.890625	56.9375	0.8125	0.03125	0.015625	0.015625	2.828125	0.375	0.953125	0.109375	0.125	ROS488_ICAM555_VECad647_placa3_Plate_D_p00_0_F09f06d0.TIF	ROS488_ICAM555_VECad647_placa3_Plate_D_p00_0_F09f06d2.TIF	label.ROS488_ICAM555_VECad647_placa3_Plate_D_p00_0_F09f06d0.TIF	ROS488_ICAM555_VECad647_placa3_Plate_D_p00_0_F09f06d1.TIF	ROS488_ICAM555_VECad647_placa3_Plate_D_p00_0_F09f06d3.TIF	0	0	0	0	0	451	1	1536	1536	1536	1536	1536	451	b'eLvpkKv5sxntrQ/W+CKjt+5mYJlmYDbaWx/UJRqNomi0t07lKBrtrg+BSBrtrg/yCDKkUgSBWhR2AMFlmnI='	0.034332942217588425	0.08416470140218735	0.05024941265583038	0.004472155	0.0056109875	0.0053054914	0.42852277	0.7154	0.44816118	0.03897361705700556
-1	-1	-1	-1	-1	1038.0	0.0	0.0	2.015625	0.0	0.84375	55.34375	0.828125	0.015625	0.015625	0.015625	2.84375	0.34375	0.921875	0.109375	0.125	ROS488_ICAM555_VECad647_placa3_Plate_D_p00_0_F09f07d0.TIF	ROS488_ICAM555_VECad647_placa3_Plate_D_p00_0_F09f07d2.TIF	label.ROS488_ICAM555_VECad647_placa3_Plate_D_p00_0_F09f07d0.TIF	ROS488_ICAM555_VECad647_placa3_Plate_D_p00_0_F09f07d1.TIF	ROS488_ICAM555_VECad647_placa3_Plate_D_p00_0_F09f07d3.TIF	0	0	0	0	0	452	1	1536	1536	1536	1536	1536	452	b'eLvpkKv5sxntrQ/W+CKjt+5mYJlmYD7aWx/UJRqNomi0t07lKBrtrg+BSBrtrg/yCDKkUgSBWhR2ANNMmnc='	0.03349960595369339	0.07574823498725891	0.04941608011722565	0.004472155	0.00561098	0.0053054914	0.42852277	0.7154	0.44816118	0.03901539991299311
-1	-1	-1	-1	-1	1125.0	0.0	0.0	2.0	0.0	0.875	54.953125	0.796875	0.015625	0.015625	0.015625	2.90625	0.375	0.9375	0.125	0.125	ROS488_ICAM555_VECad647_placa3_Plate_D_p00_0_F09f08d0.TIF	ROS488_ICAM555_VECad647_placa3_Plate_D_p00_0_F09f08d2.TIF	label.ROS488_ICAM555_VECad647_placa3_Plate_D_p00_0_F09f08d0.TIF	ROS488_ICAM555_VECad647_placa3_Plate_D_p00_0_F09f08d1.TIF	ROS488_ICAM555_VECad647_placa3_Plate_D_p00_0_F09f08d3.TIF	0	0	0	0	0	453	1	1536	1536	1536	1536	1536	453	b'eLvpkKv5sxntrQ/W+CKjt+5mYJlmYDHaWx/UJRqNomi0t07lKBrtrg+BSBrtrg/yCDKkUgSBWhR2AOUzmnw='	0.03516627475619316	0.07855372130870819	0.05024941265583038	0.0053054914	0.0056109875	0.0053054914	0.42852277	0.7154	0.44816118	0.04234715302785238
-1	-1	-1	-1	-1	914.0	0.0	0.0	1.984375	0.0	0.90625	55.59375	0.8125	0.015625	0.015625	0.015625	2.78125	0.34375	0.921875	0.125	0.125	ROS488_ICAM555_VECad647_placa3_Plate_D_p00_0_F09f09d0.TIF	ROS488_ICAM555_VECad647_placa3_Plate_D_p00_0_F09f09d2.TIF	label.ROS488_ICAM555_VECad647_placa3_Plate_D_p00_0_F09f09d0.TIF	ROS488_ICAM555_VECad647_placa3_Plate_D_p00_0_F09f09d1.TIF	ROS488_ICAM555_VECad647_placa3_Plate_D_p00_0_F09f09d3.TIF	0	0	0	0	0	454	1	1536	1536	1536	1536	1536	454	b'eLvpkKv5sxntrQ/W+CKjt+5mYJlmYDnaWx/UJRqNomi0t07lKBrtrg+BSBrtrg/yCDKkUgSBWhR2APcamoE='	0.034332942217588425	0.08135921508073807	0.04941608011722565	0.0053054914	0.0056109875	0.0053054914	0.42852277	0.7154	0.44816118	0.03998676687479019
-1	-1	-1	-1	-1	1080.0	0.0	0.0	1.984375	0.0	0.859375	56.625	0.828125	0.015625	0.015625	0.015625	2.84375	0.34375	0.953125	0.109375	0.125	ROS488_ICAM555_VECad647_placa3_Plate_D_p00_0_F09f10d0.TIF	ROS488_ICAM555_VECad647_placa3_Plate_D_p00_0_F09f10d2.TIF	label.ROS488_ICAM555_VECad647_placa3_Plate_D_p00_0_F09f10d0.TIF	ROS488_ICAM555_VECad647_placa3_Plate_D_p00_0_F09f10d1.TIF	ROS488_ICAM555_VECad647_placa3_Plate_D_p00_0_F09f10d3.TIF	0	0	0	0	0	455	1	1536	1536	1536	1536	1536	455	b'eLvpkKv5sxntrQ/W+CKjt+5mYJlmONpbH9wlGo2iaLS3TuUoGu2uD4FIGu2uD/IIMqRSBIFaFHYAZ+eaWQ=='	0.03349960595369339	0.07574823498725891	0.05024941265583038	0.004472155	0.0056109875	0.0053054914	0.42852277	0.7154	0.44816118	0.03918696194887161
-1	-1	-1	-1	-1	968.0	0.0	0.0	2.0	0.0	0.890625	54.859375	0.796875	0.015625	0.015625	0.015625	2.828125	0.328125	0.9375	0.109375	0.140625	ROS488_ICAM555_VECad647_placa3_Plate_D_p00_0_F09f11d0.TIF	ROS488_ICAM555_VECad647_placa3_Plate_D_p00_0_F09f11d2.TIF	label.ROS488_ICAM555_VECad647_placa3_Plate_D_p00_0_F09f11d0.TIF	ROS488_ICAM555_VECad647_placa3_Plate_D_p00_0_F09f11d1.TIF	ROS488_ICAM555_VECad647_placa3_Plate_D_p00_0_F09f11d3.TIF	0	0	0	0	0	456	1	1536	1536	1536	1536	1536	456	b'eLvpkKv5sxntrQ/W+CKjt+5mYJlmaDjaWx/UJRqNomi0t07lKBrtrg+BSBrtrg/yCDKkUgSBWhR2AHnOml4='	0.0359996072947979	0.08416470140218735	0.05555490404367447	0.0053054914	0.008416466	0.006972164	0.42852277	0.7154	0.44816118	0.043987045685450234
-1	-1	-1	-1	-1	453.0	0.0	0.0	2.015625	0.0	0.890625	49.515625	0.78125	0.015625	0.015625	0.015625	2.421875	0.34375	0.953125	0.109375	0.140625	ROS488_ICAM555_VECad647_placa3_Plate_D_p00_0_F10f00d0.TIF	ROS488_ICAM555_VECad647_placa3_Plate_D_p00_0_F10f00d2.TIF	label.ROS488_ICAM555_VECad647_placa3_Plate_D_p00_0_F10f00d0.TIF	ROS488_ICAM555_VECad647_placa3_Plate_D_p00_0_F10f00d1.TIF	ROS488_ICAM555_VECad647_placa3_Plate_D_p00_0_F10f00d3.TIF	0	0	0	0	0	457	1	1536	1536	1536	1536	1536	457	b'eLvpkKv5sxntrQ/W+CKjt+5maDDaWx/kJRqtomi0t07lKBrtrg+BSBrtrg/yCDKkUgSBWhR2AMZBmiw='	0.034332942217588425	0.07294274121522903	0.06002706289291382	0.021221958	0.00561098	0.030999608	0.42852277	0.7154	0.44816118	0.06335394581158955
-1	-1	-1	-1	-1	426.0	0.0	0.0	1.984375	0.0	0.875	42.796875	0.796875	0.015625	0.015625	0.015625	2.25	0.34375	0.9375	0.109375	0.125	ROS488_ICAM555_VECad647_placa3_Plate_D_p00_0_F10f01d0.TIF	ROS488_ICAM555_VECad647_placa3_Plate_D_p00_0_F10f01d2.TIF	label.ROS488_ICAM555_VECad647_placa3_Plate_D_p00_0_F10f01d0.TIF	ROS488_ICAM555_VECad647_placa3_Plate_D_p00_0_F10f01d1.TIF	ROS488_ICAM555_VECad647_placa3_Plate_D_p00_0_F10f01d3.TIF	0	0	0	0	0	458	1	1536	1536	1536	1536	1536	458	b'eLvpkKv5sxntrQ/W+CKjt+5maJBmYDjaWx/MJRqtomi0t07lKBrtrg+BSBrtrg/yCDKkUgSBWhR2ANgomjE='	0.034332942217588425	0.07574823498725891	0.05919373035430908	0.016749801	0.00561098	0.026527457	0.42852277	0.7154	0.44816118	0.060909236470858254
-1	-1	-1	-1	-1	411.0	0.0	0.0	2.046875	0.0	0.90625	42.25	0.78125	0.015625	0.015625	0.015625	2.234375	0.34375	0.9375	0.109375	0.140625	ROS488_ICAM555_VECad647_placa3_Plate_D_p00_0_F10f02d0.TIF	ROS488_ICAM555_VECad647_placa3_Plate_D_p00_0_F10f02d2.TIF	label.ROS488_ICAM555_VECad647_placa3_Plate_D_p00_0_F10f02d0.TIF	ROS488_ICAM555_VECad647_placa3_Plate_D_p00_0_F10f02d1.TIF	ROS488_ICAM555_VECad647_placa3_Plate_D_p00_0_F10f02d3.TIF	0	0	0	0	0	459	1	1536	1536	1536	1536	1536	459	b'eLvpkKv5sxntrQ/W+CKjt+5maJBmYDTaWx/MJRqtomi0t07lKBrtrg+BSBrtrg/yCDKkUgSBWhR2AOoPmjY='	0.03516627475619316	0.07855372130870819	0.060860395431518555	0.01758314	0.008416466	0.02652745	0.42852277	0.7154	0.44816118	0.07013298074404399
-1	-1	-1	-1	-1	459.0	0.0	0.0	1.984375	0.0	0.890625	46.625	0.796875	0.015625	0.015625	0.015625	2.390625	0.34375	0.9375	0.125	0.140625	ROS488_ICAM555_VECad647_placa3_Plate_D_p00_0_F10f03d0.TIF	ROS488_ICAM555_VECad647_placa3_Plate_D_p00_0_F10f03d2.TIF	label.ROS488_ICAM555_VECad647_placa3_Plate_D_p00_0_F10f03d0.TIF	ROS488_ICAM555_VECad647_placa3_Plate_D_p00_0_F10f03d1.TIF	ROS488_ICAM555_VECad647_placa3_Plate_D_p00_0_F10f03d3.TIF	0	0	0	0	0	460	1	1536	1536	1536	1536	1536	460	b'eLvpkKv5sxntrQ/W+CKjt+5maJBmYDzaWx/MJRqtomi0t07lKBrtrg+BSBrtrg/yCDKkUgSBWhR2APv2mjs='	0.03516627475619316	0.07855372130870819	0.06002706289291382	0.018416476	0.008416474	0.030166276	0.42852277	0.7154	0.44816118	0.0681946078936259
-1	-1	-1	-1	-1	494.0	0.0	0.0	2.015625	0.0	0.90625	51.09375	0.796875	0.015625	0.015625	0.015625	2.453125	0.328125	0.953125	0.109375	0.125	ROS488_ICAM555_VECad647_placa3_Plate_D_p00_0_F10f04d0.TIF	ROS488_ICAM555_VECad647_placa3_Plate_D_p00_0_F10f04d2.TIF	label.ROS488_ICAM555_VECad647_placa3_Plate_D_p00_0_F10f04d0.TIF	ROS488_ICAM555_VECad647_placa3_Plate_D_p00_0_F10f04d1.TIF	ROS488_ICAM555_VECad647_placa3_Plate_D_p00_0_F10f04d3.TIF	0	0	0	0	0	461	1	1536	1536	1536	1536	1536	461	b'eLvpkKv5sxntrQ/W+CKjt+5maJBmYDLaWx/MJRqtomi0t07lKBrtrg+BSBrtrg/yCDKkUgSBWhR2AA3smkA='	0.04047176241874695	0.0897756889462471	0.06980470567941666	0.022055298	0.008416466	0.0363051	0.42852277	0.7154	0.44816118	0.06991166373093922
-1	-1	-1	-1	-1	460.0	0.0	0.0	2.015625	0.0	0.890625	45.8125	0.78125	0.015625	0.015625	0.015625	2.359375	0.328125	0.921875	0.109375	0.140625	ROS488_ICAM555_VECad647_placa3_Plate_D_p00_0_F10f05d0.TIF	ROS488_ICAM555_VECad647_placa3_Plate_D_p00_0_F10f05d2.TIF	label.ROS488_ICAM555_VECad647_placa3_Plate_D_p00_0_F10f05d0.TIF	ROS488_ICAM555_VECad647_placa3_Plate_D_p00_0_F10f05d1.TIF	ROS488_ICAM555_VECad647_placa3_Plate_D_p00_0_F10f05d3.TIF	0	0	0	0	0	462	1	1536	1536	1536	1536	1536	462	b'eLvpkKv5sxntrQ/W+CKjt+5maJBmYDraWx/MJRqtomi0t07lKBrtrg+BSBrtrg/yCDKkUgSBWhR2AB/TmkU='	0.03516627475619316	0.07855372130870819	0.060860395431518555	0.016749807	0.0056109875	0.033499606	0.42852277	0.7154	0.44816118	0.060182467103004456
-1	-1	-1	-1	-1	474.0	0.0	0.0	2.015625	0.0	0.90625	47.59375	0.78125	0.015625	0.015625	0.015625	2.421875	0.34375	0.96875	0.109375	0.125	ROS488_ICAM555_VECad647_placa3_Plate_D_p00_0_F10f06d0.TIF	ROS488_ICAM555_VECad647_placa3_Plate_D_p00_0_F10f06d2.TIF	label.ROS488_ICAM555_VECad647_placa3_Plate_D_p00_0_F10f06d0.TIF	ROS488_ICAM555_VECad647_placa3_Plate_D_p00_0_F10f06d1.TIF	ROS488_ICAM555_VECad647_placa3_Plate_D_p00_0_F10f06d3.TIF	0	0	0	0	0	463	1	1536	1536	1536	1536	1536	463	b'eLvpkKv5sxntrQ/W+CKjt+5maJBmYDbaWx/MJRqtomi0t07lKBrtrg+BSBrtrg/yCDKkUgSBWhR2ADG6mko='	0.03963842988014221	0.08135921508073807	0.06616587936878204	0.021221962	0.0056109875	0.03266628	0.42852277	0.7154	0.44816118	0.06765827039877574
-1	-1	-1	-1	-1	507.0	0.0	0.0	1.96875	0.0	0.875	46.234375	0.796875	0.015625	0.015625	0.015625	2.578125	0.34375	0.9375	0.109375	0.140625	ROS488_ICAM555_VECad647_placa3_Plate_D_p00_0_F10f07d0.TIF	ROS488_ICAM555_VECad647_placa3_Plate_D_p00_0_F10f07d2.TIF	label.ROS488_ICAM555_VECad647_placa3_Plate_D_p00_0_F10f07d0.TIF	ROS488_ICAM555_VECad647_placa3_Plate_D_p00_0_F10f07d1.TIF	ROS488_ICAM555_VECad647_placa3_Plate_D_p00_0_F10f07d3.TIF	0	0	0	0	0	464	1	1536	1536	1536	1536	1536	464	b'eLvpkKv5sxntrQ/W+CKjt+5maJBmYD7aWx/MJRqtomi0t07lKBrtrg+BSBrtrg/yCDKkUgSBWhR2AEOhmk8='	0.0359996072947979	0.07574823498725891	0.06533254683017731	0.023721963	0.008416466	0.03266628	0.42852277	0.7154	0.44816118	0.07020466526349385
-1	-1	-1	-1	-1	446.0	0.0	0.0	2.0	0.0	0.90625	47.140625	0.78125	0.015625	0.0	0.015625	2.265625	0.328125	0.9375	0.125	0.125	ROS488_ICAM555_VECad647_placa3_Plate_D_p00_0_F10f08d0.TIF	ROS488_ICAM555_VECad647_placa3_Plate_D_p00_0_F10f08d2.TIF	label.ROS488_ICAM555_VECad647_placa3_Plate_D_p00_0_F10f08d0.TIF	ROS488_ICAM555_VECad647_placa3_Plate_D_p00_0_F10f08d1.TIF	ROS488_ICAM555_VECad647_placa3_Plate_D_p00_0_F10f08d3.TIF	0	0	0	0	0	465	1	1536	1536	1536	1536	1536	465	b'eLvpkKv5sxntrQ/W+CKjt+5maJBmYDHaWx/MJRqtomi0t07lKBrtrg+BSBrtrg/yCDKkUgSBWhR2AFWImlQ='	0.03516627475619316	0.07574823498725891	0.06002706289291382	0.018416472	0.00561098	0.026527442	0.42852277	0.7154	0.44816118	0.06806239485740662
-1	-1	-1	-1	-1	478.0	0.0	0.0	2.0	0.0	0.90625	44.0	0.78125	0.015625	0.0	0.0	2.453125	0.34375	0.9375	0.125	0.15625	ROS488_ICAM555_VECad647_placa3_Plate_D_p00_0_F10f09d0.TIF	ROS488_ICAM555_VECad647_placa3_Plate_D_p00_0_F10f09d2.TIF	label.ROS488_ICAM555_VECad647_placa3_Plate_D_p00_0_F10f09d0.TIF	ROS488_ICAM555_VECad647_placa3_Plate_D_p00_0_F10f09d1.TIF	ROS488_ICAM555_VECad647_placa3_Plate_D_p00_0_F10f09d3.TIF	0	0	0	0	0	466	1	1536	1536	1536	1536	1536	466	b'eLvpkKv5sxntrQ/W+CKjt+5maJBmYDnaWx/MJRqtomi0t07lKBrtrg+BSBrtrg/yCDKkUgSBWhR2AGdvmlk='	0.03963842988014221	0.08135921508073807	0.06616587936878204	0.02569412	0.0056109875	0.037971765	0.42852277	0.7154	0.44816118	0.07127273082733154
-1	-1	-1	-1	-1	426.0	0.0	0.0	1.984375	0.0	0.921875	46.890625	0.8125	0.015625	0.015625	0.015625	2.265625	0.34375	0.953125	0.109375	0.140625	ROS488_ICAM555_VECad647_placa3_Plate_D_p00_0_F10f10d0.TIF	ROS488_ICAM555_VECad647_placa3_Plate_D_p00_0_F10f10d2.TIF	label.ROS488_ICAM555_VECad647_placa3_Plate_D_p00_0_F10f10d0.TIF	ROS488_ICAM555_VECad647_placa3_Plate_D_p00_0_F10f10d1.TIF	ROS488_ICAM555_VECad647_placa3_Plate_D_p00_0_F10f10d3.TIF	0	0	0	0	0	467	1	1536	1536	1536	1536	1536	467	b'eLvpkKv5sxntrQ/W+CKjt+5maJBmONpbH9QlGq2iaLS3TuUoGu2uD4FIGu2uD/IIMqRSBIFaFHYA2C2aMQ=='	0.034332942217588425	0.07574823498725891	0.060860395431518555	0.016749803	0.008416466	0.027360782	0.42852277	0.7154	0.44816118	0.06229756772518158
-1	-1	-1	-1	-1	374.0	0.0	0.0	1.96875	0.0	0.890625	39.46875	0.796875	0.015625	0.0	0.03125	2.0	0.34375	0.9375	0.109375	0.125	ROS488_ICAM555_VECad647_placa3_Plate_D_p00_0_F10f11d0.TIF	ROS488_ICAM555_VECad647_placa3_Plate_D_p00_0_F10f11d2.TIF	label.ROS488_ICAM555_VECad647_placa3_Plate_D_p00_0_F10f11d0.TIF	ROS488_ICAM555_VECad647_placa3_Plate_D_p00_0_F10f11d1.TIF	ROS488_ICAM555_VECad647_placa3_Plate_D_p00_0_F10f11d3.TIF	0	0	0	0	0	468	1	1536	1536	1536	1536	1536	468	b'eLvpkKv5sxntrQ/W+CKjt+5maJBmaDjaWx/MJRqtomi0t07lKBrtrg+BSBrtrg/yCDKkUgSBWhR2AOoUmjY='	0.0359996072947979	0.08416470140218735	0.06533254683017731	0.011444312	0.008416466	0.02122195	0.42852277	0.7154	0.44816118	0.06458545724550883
-1	-1	-1	-1	-1	79.0	0.0	0.0	2.0	0.0	0.875	35.109375	0.8125	0.015625	0.015625	0.015625	0.875	0.34375	0.953125	0.109375	0.109375	ROS488_ICAM555_VECad647_placa3_Plate_D_p00_0_F11f00d0.TIF	ROS488_ICAM555_VECad647_placa3_Plate_D_p00_0_F11f00d2.TIF	label.ROS488_ICAM555_VECad647_placa3_Plate_D_p00_0_F11f00d0.TIF	ROS488_ICAM555_VECad647_placa3_Plate_D_p00_0_F11f00d1.TIF	ROS488_ICAM555_VECad647_placa3_Plate_D_p00_0_F11f00d3.TIF	0	0	0	0	0	469	1	1536	1536	1536	1536	1536	469	b'eLvpkKv5sxntrQ/W+CKjt+5maDjaWx/kJRqtomi0t07lKBrtrg+BSBrtrg/yCDKkUgSBWhR2ANg3mjE='	0.028194118291139603	0.07294274121522903	0.05024941265583038	0.004472155	0.00561098	0.009777643	0.42852277	0.7154	0.44816118	0.03847105304400126
-1	-1	-1	-1	-1	88.0	0.0	0.0	2.0	0.0	0.890625	24.8125	0.796875	0.015625	0.015625	0.015625	0.890625	0.359375	0.9375	0.109375	0.125	ROS488_ICAM555_VECad647_placa3_Plate_D_p00_0_F11f01d0.TIF	ROS488_ICAM555_VECad647_placa3_Plate_D_p00_0_F11f01d2.TIF	label.ROS488_ICAM555_VECad647_placa3_Plate_D_p00_0_F11f01d0.TIF	ROS488_ICAM555_VECad647_placa3_Plate_D_p00_0_F11f01d1.TIF	ROS488_ICAM555_VECad647_placa3_Plate_D_p00_0_F11f01d3.TIF	0	0	0	0	0	470	1	1536	1536	1536	1536	1536	470	b'eLvpkKv5sxntrQ/W+CKjt+5maJhmYDjaWx/MJRqtomi0t07lKBrtrg+BSBrtrg/yCDKkUgSBWhR2AOoemjY='	0.028194118291139603	0.07013725489377975	0.05919373035430908	0.004472155	0.00561098	0.0053054914	0.42852277	0.7154	0.44816118	0.038975213964780174
-1	-1	-1	-1	-1	60.0	0.0	0.0	1.953125	0.0	0.875	24.60937500000182	0.828125	0.015625	0.015625	0.015625	0.75	0.359375	0.9375	0.109375	0.125	ROS488_ICAM555_VECad647_placa3_Plate_D_p00_0_F11f02d0.TIF	ROS488_ICAM555_VECad647_placa3_Plate_D_p00_0_F11f02d2.TIF	label.ROS488_ICAM555_VECad647_placa3_Plate_D_p00_0_F11f02d0.TIF	ROS488_ICAM555_VECad647_placa3_Plate_D_p00_0_F11f02d1.TIF	ROS488_ICAM555_VECad647_placa3_Plate_D_p00_0_F11f02d3.TIF	0	0	0	0	0	471	1	1536	1536	1536	1536	1536	471	b'eLvpkKv5sxntrQ/W+CKjt+5maJhmYDTaWx/MJRqtomi0t07lKBrtrg+BSBrtrg/yCDKkUgSBWhR2APwFmjs='	0.029860787093639374	0.07574823498725891	0.06449921429157257	0.004472155	0.00561098	0.006138824	0.42852277	0.7154	0.44816118	0.038426140944163
-1	-1	-1	-1	-1	83.0	0.0	0.0	2.0	0.0	0.890625	26.39062500000182	0.796875	0.015625	0.015625	0.015625	0.859375	0.34375	0.953125	0.109375	0.125	ROS488_ICAM555_VECad647_placa3_Plate_D_p00_0_F11f03d0.TIF	ROS488_ICAM555_VECad647_placa3_Plate_D_p00_0_F11f03d2.TIF	label.ROS488_ICAM555_VECad647_placa3_Plate_D_p00_0_F11f03d0.TIF	ROS488_ICAM555_VECad647_placa3_Plate_D_p00_0_F11f03d1.TIF	ROS488_ICAM555_VECad647_placa3_Plate_D_p00_0_F11f03d3.TIF	0	0	0	0	0	472	1	1536	1536	1536	1536	1536	472	b'eLvpkKv5sxntrQ/W+CKjt+5maJhmYDzaWx/MJRqtomi0t07lKBrtrg+BSBrtrg/yCDKkUgSBWhR2AA37mkA='	0.029027452692389488	0.07574823498725891	0.06002706289291382	0.0053054877	0.00561098	0.0061388165	0.42852277	0.7154	0.44816118	0.04080662876367569
-1	-1	-1	-1	-1	102.0	0.0	0.0	1.984375	0.0	0.890625	28.765625	0.796875	0.0	0.0	0.015625	0.90625	0.359375	0.9375	0.109375	0.125	ROS488_ICAM555_VECad647_placa3_Plate_D_p00_0_F11f04d0.TIF	ROS488_ICAM555_VECad647_placa3_Plate_D_p00_0_F11f04d2.TIF	label.ROS488_ICAM555_VECad647_placa3_Plate_D_p00_0_F11f04d0.TIF	ROS488_ICAM555_VECad647_placa3_Plate_D_p00_0_F11f04d1.TIF	ROS488_ICAM555_VECad647_placa3_Plate_D_p00_0_F11f04d3.TIF	0	0	0	0	0	473	1	1536	1536	1536	1536	1536	473	b'eLvpkKv5sxntrQ/W+CKjt+5maJhmYDLaWx/MJRqtomi0t07lKBrtrg+BSBrtrg/yCDKkUgSBWhR2AB/imkU='	0.03349960595369339	0.08416470140218735	0.06533254683017731	0.004472155	0.0056109875	0.008944318	0.42852277	0.7154	0.44816118	0.04328609009583791
-1	-1	-1	-1	-1	74.0	0.0	0.0	2.0	0.0	0.90625	24.90625	0.8125	0.015625	0.015625	0.015625	0.796875	0.359375	0.9375	0.109375	0.125	ROS488_ICAM555_VECad647_placa3_Plate_D_p00_0_F11f05d0.TIF	ROS488_ICAM555_VECad647_placa3_Plate_D_p00_0_F11f05d2.TIF	label.ROS488_ICAM555_VECad647_placa3_Plate_D_p00_0_F11f05d0.TIF	ROS488_ICAM555_VECad647_placa3_Plate_D_p00_0_F11f05d1.TIF	ROS488_ICAM555_VECad647_placa3_Plate_D_p00_0_F11f05d3.TIF	0	0	0	0	0	474	1	1536	1536	1536	1536	1536	474	b'eLvpkKv5sxntrQ/W+CKjt+5maJhmYDraWx/MJRqtomi0t07lKBrtrg+BSBrtrg/yCDKkUgSBWhR2ADHJmko='	0.028194118291139603	0.07574823498725891	0.05024941265583038	0.004472155	0.00561098	0.0053054914	0.42852277	0.7154	0.44816118	0.037111336986223854
-1	-1	-1	-1	-1	95.0	0.0	0.0	1.984375	0.0	0.890625	26.46875	0.828125	0.015625	0.015625	0.015625	0.90625	0.34375	0.9375	0.109375	0.125	ROS488_ICAM555_VECad647_placa3_Plate_D_p00_0_F11f06d0.TIF	ROS488_ICAM555_VECad647_placa3_Plate_D_p00_0_F11f06d2.TIF	label.ROS488_ICAM555_VECad647_placa3_Plate_D_p00_0_F11f06d0.TIF	ROS488_ICAM555_VECad647_placa3_Plate_D_p00_0_F11f06d1.TIF	ROS488_ICAM555_VECad647_placa3_Plate_D_p00_0_F11f06d3.TIF	0	0	0	0	0	475	1	1536	1536	1536	1536	1536	475	b'eLvpkKv5sxntrQ/W+CKjt+5maJhmYDbaWx/MJRqtomi0t07lKBrtrg+BSBrtrg/yCDKkUgSBWhR2AEOwmk8='	0.029860787093639374	0.07855372130870819	0.05472157150506973	0.004472155	0.00561098	0.0061388165	0.42852277	0.7154	0.44816118	0.04133395105600357
-1	-1	-1	-1	-1	99.0	0.0	0.0	2.0	0.0	0.890625	27.078125	0.828125	0.015625	0.015625	0.015625	0.921875	0.359375	0.953125	0.109375	0.125	ROS488_ICAM555_VECad647_placa3_Plate_D_p00_0_F11f07d0.TIF	ROS488_ICAM555_VECad647_placa3_Plate_D_p00_0_F11f07d2.TIF	label.ROS488_ICAM555_VECad647_placa3_Plate_D_p00_0_F11f07d0.TIF	ROS488_ICAM555_VECad647_placa3_Plate_D_p00_0_F11f07d1.TIF	ROS488_ICAM555_VECad647_placa3_Plate_D_p00_0_F11f07d3.TIF	0	0	0	0	0	476	1	1536	1536	1536	1536	1536	476	b'eLvpkKv5sxntrQ/W+CKjt+5maJhmYD7aWx/MJRqtomi0t07lKBrtrg+BSBrtrg/yCDKkUgSBWhR2AFWXmlQ='	0.029027452692389488	0.07855372130870819	0.053888238966464996	0.0044721533	0.0056109875	0.0053054914	0.42852277	0.7154	0.44816118	0.04222645362218221
-1	-1	-1	-1	-1	67.0	0.0	0.0	1.953125	0.0	0.890625	26.59375	0.8125	0.015625	0.015625	0.03125	0.765625	0.34375	0.9375	0.109375	0.125	ROS488_ICAM555_VECad647_placa3_Plate_D_p00_0_F11f08d0.TIF	ROS488_ICAM555_VECad647_placa3_Plate_D_p00_0_F11f08d2.TIF	label.ROS488_ICAM555_VECad647_placa3_Plate_D_p00_0_F11f08d0.TIF	ROS488_ICAM555_VECad647_placa3_Plate_D_p00_0_F11f08d1.TIF	ROS488_ICAM555_VECad647_placa3_Plate_D_p00_0_F11f08d3.TIF	0	0	0	0	0	477	1	1536	1536	1536	1536	1536	477	b'eLvpkKv5sxntrQ/W+CKjt+5maJhmYDHaWx/MJRqtomi0t07lKBrtrg+BSBrtrg/yCDKkUgSBWhR2AGd+mlk='	0.03349960595369339	0.07855372130870819	0.06002706289291382	0.004472155	0.0056109875	0.006972149	0.42852277	0.7154	0.44816118	0.041872928539911904
-1	-1	-1	-1	-1	68.0	0.0	0.0	1.96875	0.0	0.890625	23.453125	0.828125	0.015625	0.015625	0.015625	0.734375	0.359375	0.9375	0.109375	0.125	ROS488_ICAM555_VECad647_placa3_Plate_D_p00_0_F11f09d0.TIF	ROS488_ICAM555_VECad647_placa3_Plate_D_p00_0_F11f09d2.TIF	label.ROS488_ICAM555_VECad647_placa3_Plate_D_p00_0_F11f09d0.TIF	ROS488_ICAM555_VECad647_placa3_Plate_D_p00_0_F11f09d1.TIF	ROS488_ICAM555_VECad647_placa3_Plate_D_p00_0_F11f09d3.TIF	0	0	0	0	0	478	1	1536	1536	1536	1536	1536	478	b'eLvpkKv5sxntrQ/W+CKjt+5maJhmYDnaWx/MJRqtomi0t07lKBrtrg+BSBrtrg/yCDKkUgSBWhR2AHllml4='	0.03349960595369339	0.08416470140218735	0.060860395431518555	0.0036388226	0.0056109875	0.00894431	0.42852277	0.7154	0.44816118	0.04189064105351766
-1	-1	-1	-1	-1	57.0	0.0	0.0	1.953125	0.0	0.90625	25.21875	0.8125	0.015625	0.015625	0.015625	0.75	0.34375	0.9375	0.109375	0.140625	ROS488_ICAM555_VECad647_placa3_Plate_D_p00_0_F11f10d0.TIF	ROS488_ICAM555_VECad647_placa3_Plate_D_p00_0_F11f10d2.TIF	label.ROS488_ICAM555_VECad647_placa3_Plate_D_p00_0_F11f10d0.TIF	ROS488_ICAM555_VECad647_placa3_Plate_D_p00_0_F11f10d1.TIF	ROS488_ICAM555_VECad647_placa3_Plate_D_p00_0_F11f10d3.TIF	0	0	0	0	0	479	1	1536	1536	1536	1536	1536	479	b'eLvpkKv5sxntrQ/W+CKjt+5maJhmONpbH9QlGq2iaLS3TuUoGu2uD4FIGu2uD/IIMqRSBIFaFHYA6iOaNg=='	0.029027452692389488	0.07294274121522903	0.053888238966464996	0.0044721533	0.00561098	0.0053054914	0.42852277	0.7154	0.44816118	0.037087890009085335
-1	-1	-1	-1	-1	52.0	0.0	0.0	1.96875	0.0	0.890625	18.6875	0.828125	0.015625	0.015625	0.015625	0.625	0.34375	0.921875	0.109375	0.125	ROS488_ICAM555_VECad647_placa3_Plate_D_p00_0_F11f11d0.TIF	ROS488_ICAM555_VECad647_placa3_Plate_D_p00_0_F11f11d2.TIF	label.ROS488_ICAM555_VECad647_placa3_Plate_D_p00_0_F11f11d0.TIF	ROS488_ICAM555_VECad647_placa3_Plate_D_p00_0_F11f11d1.TIF	ROS488_ICAM555_VECad647_placa3_Plate_D_p00_0_F11f11d3.TIF	0	0	0	0	0	480	1	1536	1536	1536	1536	1536	480	b'eLvpkKv5sxntrQ/W+CKjt+5maJhmaDjaWx/MJRqtomi0t07lKBrtrg+BSBrtrg/yCDKkUgSBWhR2APwKmjs='	0.029860787093639374	0.07855372130870819	0.05919373035430908	0.004472155	0.0056109875	0.0061388314	0.42852277	0.7154	0.44816118	0.038547173142433167
[truncated: 137 more columns]
