# Supplementary material for: Integrated systems biology approach identifies gene targets for endothelial dysfunction
Source: Mol Syst Biol. 2023 Nov 30;19(12):e11462. doi: 10.15252/msb.202211462 (PMC10698507; doi:10.15252/msb.202211462)
Supplement: Supplementary file 6 — Dataset EV3 [file MSB-19-e11462-s001.zip]

Archive with 10 entries (9 files):
- Dataset_EV3/
- __MACOSX/._Dataset_EV3
- Dataset_EV3/Cyt_net_symbols_pro_ED.csv
- __MACOSX/Dataset_EV3/._Cyt_net_symbols_pro_ED.csv
- Dataset_EV3/README.rtf
- __MACOSX/Dataset_EV3/._README.rtf
- Dataset_EV3/Cyt_net_symbols_anti_ED.csv
- __MACOSX/Dataset_EV3/._Cyt_net_symbols_anti_ED.csv
- Dataset_EV3/Cyt_net_symbols_pro_anti_ED.csv
- __MACOSX/Dataset_EV3/._Cyt_net_symbols_pro_anti_ED.csv
