# Supplementary material for: Integrated systems biology approach identifies gene targets for endothelial dysfunction
Source: Mol Syst Biol. 2023 Nov 30;19(12):e11462. doi: 10.15252/msb.202211462 (PMC10698507; doi:10.15252/msb.202211462)
Supplement: Supplementary file 6 — Dataset EV3 [file MSB-19-e11462-s001.zip › Dataset_EV3/Cyt_net_symbols_pro_ED.csv]

	Source	Target	Edge_score
1	FBXO3	TNIP3	0.0518764257032081
2	RXRB	NR4A2	0.0962385790021692
3	ANGPTL3	ITGAV	0.0535630046852501
4	ANGPTL3	ANGPTL8	0.524296612797605
5	TRAF1	FAM86C1	0.0564253711635006
6	TRAF1	TNFRSF19	0.0595096259912638
7	TRAF1	EBF2	0.0493279347932827
8	TRAF1	TBC1D8	0.0144650552244987
9	TRAF1	BCL6	0.00468803620685735
10	TRAF1	POM121L1P	0.0341355431604879
11	TRAF1	SNX29	0.0130600827523648
12	TRAF1	RIPK2	0.0136191025332927
13	TRAF1	HOXD12	0.0706362459750977
14	TRAF1	ZNF502	0.0361887359814541
15	TRAF1	RIPOR3	0.0198495559305316
16	TRAF1	LRRN1	0.0226951260851747
17	TRAF1	PRDM7	0.0368578791374068
18	MST1R	HGF	0.0407226343399486
19	HMGA2	RUNX1	0.0449184895011907
20	UGCG	CHMP4B	0.0253389624242658
21	UGCG	C16orf58	0.0279411780971838
22	UGCG	TSPAN3	0.0350168794236739
23	UGCG	MRAP2	0.0596445682611684
24	UGCG	TMEM231	0.0766610518953871
25	UGCG	CD83	0.0270221700488458
26	UGCG	PTGIR	0.0440941200770141
27	UGCG	SLC20A1	0.081082913457915
28	CD320	CD83	0.0868483774727055
29	CD320	MRAP2	0.0480306019978258
30	CD320	C14orf37	0.160389550515271
31	CD320	TSPAN3	0.04335787028448
32	CD320	C16orf58	0.0240255159216596
33	CD320	IFNGR1	0.0406669059178724
34	ITGB8	ACTR3C	0.163372020263053
35	ITGB8	RHBDL1	0.123295391711981
36	ITGB8	LMF1	0.354825851630093
37	ITGB8	ITGAV	0.134226561579286
38	STAT5A	ERBB4	0.018479077452399
39	STAT5A	AQP11	0.0934384996046469
40	STAT5A	UGT2B4	0.0891811747245635
41	STAT5A	OLIG1	0.0903002735877834
42	STAT5A	ZNF596	0.165370238212149
43	STAT5A	WASH2P	0.0254052919217642
44	STAT5A	IFNG	0.0176405818935245
45	POU2F3	BCL6	0.125051943837647
46	TMEM231	B9D1	0.197823650354433
47	TMEM231	MFAP3	0.0365637015439148
48	NR4A2	CDKN2D	0.0432509970395438
49	NR4A2	OPA1	0.0427930778484607
50	NR4A2	GTF2I	0.0740187465070951
51	NR4A2	TCEAL5	0.0521500637325254
52	NR4A2	SUGP2	0.0380456420230017
53	NR4A2	BAZ1B	0.0387487742702716
54	NR4A2	FDX1	0.0672213546589003
55	NR4A2	ARMC4	0.104122447668417
56	NR4A2	CISD1	0.0251273203638979
57	NR4A2	ZNF41	0.123107970982836
58	CD83	NDST1	0.0781546790569573
59	SLC25A22	NFKB1	0.00115937708655307
60	SLC25A22	SLC38A1	0.076292109338555
61	ITGB6	ITGAV	0.224048018180172
62	TNFAIP3	GALNT1	0.045176876119667
63	TNFAIP3	ART4	0.0639943689104419
64	TNFAIP3	LRRC69	0.0534807912555011
65	TNFAIP3	HABP2	0.032237702393044
66	TNFAIP3	TNIP3	0.039399290925683
67	SLC38A5	TMEM63B	0.131970248350904
68	SLC3A2	PTK2	0.00235931249944809
69	SLC3A2	CCDC158	0.022468082459281
70	SLC3A2	SLC7A5	0.185700927450629
71	FGG	ITGAV	0.0535579901764209
72	FGG	ITGB3	0.0400810110154748
73	PAX9	KLF4	0.0847689575775304
74	EDNRB	EDN1	0.342831908790452
75	CEBPA	RUNX1	0.0371252880923413
76	CEBPA	FOS	0.021936170791038
77	BTC	S100A4	0.0303282715143751
78	BTC	HBEGF	0.392422714476918
79	ELF4	RUNX1	0.103471711541158
80	SLURP2	CHRNA7	0.224952059709602
81	EDN1	PTK2	0.0151103078771862
82	EDN1	EDNRA	0.132788246646842
83	MFAP3	MRAP2	0.0431554950905783
84	MFAP3	PTGIR	0.0218025221650502
85	MFAP3	SLC20A1	0.0237229501869877
86	LRRIQ4	NFKB1	0.0242164170762036
87	PLAUR	PLAU	0.191842988740094
88	PLAUR	NDST1	0.0609957450797229
89	PARP16	SLC7A5	0.0193264543207523
90	DGKA	HGF	0.0115360803171257
91	DGKA	IL21	0.180047781167192
92	SLC43A2	HRH1	0.0430135050379174
93	ELF2	RUNX1	0.130234113039171
94	ELF2	ZBTB32	0.277320837611196
95	CCDC158	FOS	0.00434456186922736
96	HGF	PTK2	0.0122040494414483
97	HGF	HGFAC	0.0235411622974091
98	HGF	SRPX2	0.120871875849105
99	ZNF41	TLX3	0.168927219789132
100	ADAM28	PLAU	0.335297115867912
101	ERBB4	HBEGF	0.0484254243111768
102	ERBB4	DUSP6	0.0312487852388704
103	ERBB4	YAP1	0.0161976388127723
104	ERBB4	S100A4	0.011461542101772
105	RUNX1	CBFB	0.165981880224585
106	RUNX1	YAP1	0.027335020321739
107	RPL39P5	DUSP6	0.0282505763800097
108	CCL13	CCL11	0.0888656744275604
109	CCL13	CXCL12	0.0399725990572735
110	CCL13	CCL28	0.0624189308212421
111	CCL13	CXCL14	0.0657367156251351
112	CCL13	PF4	0.0383341275614848
113	CCL13	CCL8	0.127147410755982
114	BCL6	PLPP3	0.0289110875357064
115	BCL6	DNAH9	0.0424029553945417
116	BCL6	PANX3	0.0521247909840779
117	BCL6	ZNF443	0.130567241127863
118	MRAP	MRAP2	0.369313828326003
119	MRAP	MC3R	0.123257788939582
120	MRAP	MC2R	0.17118580094199
121	ORM1	ORM2	0.669367553847586
122	ORM1	SERPINE1	0.0918313168084733
123	ITGAV	PTK2	0.0127405549865012
124	ITGAV	VTN	0.0399903034542985
125	ITGAV	TGFB3	0.042535748526299
126	ITGAV	PLPP3	0.0833580737435155
127	ITGAV	ITGB3	0.147648011345505
128	ITGAV	PTPRZ1	0.0472046372360708
129	CCL15	CCL2	0.29756003778358
130	DUSP6	RPL22L1	0.0210054379544004
131	DUSP6	LTK	0.0794222108018992
132	DUSP6	QPCTL	0.033934895227682
133	CHRNA7	SLURP1	0.0491580352662132
134	CHRNA7	CHRFAM7A	0.473490689015214
135	HRH1	TH	0.0626383609131911
136	HRH1	LIMS2	0.0486871409929318
137	HRH1	ADGRA3	0.262571100950935
138	HRH1	DHRS7	0.0210337842862542
139	CNKSR2	TNIP3	0.0287686334421736
140	ALKAL1	LTK	0.158373315873101
141	CCL25	CXCL12	0.0727567956802204
142	CCL25	PF4	0.0617712807315953
143	CCL25	CCL17	0.279119933140807
144	MBOAT1	SLC7A5	0.0102611000056734
145	NFKB1	VTN	0.00692780063256813
146	NFKB1	IFNGR1	0.0128007423345931
147	NFKB1	SPRR1A	0.0187897788990794
148	ITGB3	PTPRZ1	0.0365593138537606
149	ITGB3	ITGA2B	0.220700175594309
150	ITGB3	CX3CR1	0.0825464121445553
151	EDNRA	PNOC	0.307090796615939
152	PLAU	SERPINE1	0.106976270936019
153	PLAU	SLURP1	0.233866958071284
154	HAS1	HAS2	0.4432028374076
155	HAS1	HAS3	0.529034129679527
156	CHMP4B	TMEM63B	0.00282983230738694
157	CXCL5	CCL11	0.0447090029755373
158	CXCL5	CXCL14	0.113923320377112
159	CXCL5	CCL20	0.161343237113332
160	CXCL5	CXCL2	0.19134818411795
161	CXCL5	CXCL3	0.305627475778989
162	KLF4	YAP1	0.0527287368519076
163	KLF4	KDM6A	0.0254119452394273
164	KLF4	KDM6B	0.111969253280543
165	HAS2	HAS3	0.424354326832688
166	CXCL12	PTK2	0.0108844647315918
167	CXCL12	CCL11	0.0461216726478148
168	CXCL12	CXCL14	0.0318301530825241
169	CXCL12	CCL20	0.0439985691219223
170	CXCL12	PF4	0.0299335947492489
171	CXCL12	CXCL2	0.0311365601379006
172	CXCL12	CCL28	0.0638754727159946
173	MRAP2	MC3R	0.100379834137648
174	MRAP2	MC2R	0.0853864933224561
175	CCL2	CCL11	0.067716651151027
176	CCL2	CCL8	0.0951615417775944
177	CCL2	PF4	0.0411698108566762
178	CCL2	CXCL13	0.122710108025321
179	CCL2	CXCL8	0.124985727936207
180	CCL8	CCL11	0.0961191838342323
181	CCL8	CXCL2	0.0624751228106157
182	CCL8	CXCL8	0.108135428093311
183	PLAT	SERPINE1	0.165719781462261
184	TMEM63B	SLC7A5	0.0314220045865616
185	TMEM63B	PTGIR	0.0161455338477081
186	TGFB3	CCL20	0.0321718367751605
187	CARD6	RIPK2	0.0508462024401429
188	TLX3	SERPINE1	0.0154151920254834
189	GXYLT1	RIPK2	0.0225069378651391
190	CXCL3	CCL11	0.0643178234086495
191	S100A4	HBEGF	0.0259306583008823
192	HMOX1	ELOVL6	0.06031700870876
193	CCL17	CCL28	0.0588831562437896
194	CCL17	CXCL14	0.101602102877164
195	CCL17	PF4	0.0661128848217262
196	IFNGR1	IFNG	0.100287426858283
197	IFNGR1	C16orf58	0.0220218098740018
198	SLC20A2	SLC20A1	0.397752654616272
199	PTGIR	XKR8	0.163130672668658
200	PTGIR	ANO5	0.0994193175884523
201	SNTG1	VTN	0.0507465057795601
202	SLC38A1	SLC7A5	0.0971000248693105
203	SLC7A5	PTK2	0.00350448348848095
204	CCL11	CXCL14	0.0291116956777571
205	CCL11	CXCL2	0.0402682994527751
206	CCL11	CCL28	0.0388170867829811
207	CCL11	PF4	0.0271129842700996
208	CXCL13	CCL28	0.139303136047639
209	FOS	NPIPA1	0.032570904039703
210	FOS	SLC4A10	0.0160447092168276
211	PF4	CCL28	0.0272096232537304
212	PF4	CXCL14	0.0395497222534466
213	PF4	CXCL2	0.0734520373102768
214	PF4	CCL20	0.0659036477440128
215	PF4	CXCL8	0.120363677224322
216	PF4	TNFAIP6	0.04854731738269
217	SLC4A10	CBFB	0.0246142354178502
218	CXCL14	CCL28	0.0866245994426151
219	CXCL14	CXCL2	0.104425575787954
220	CXCL8	TNFAIP6	0.102891148576704
221	KDM6B	KDM7A	0.562522701053801
222	SERPINE1	VTN	0.0948506844863013
223	CCL28	CXCL2	0.0584468729603217
224	SPIN2A	PRDM7	0.4810684376751
