# Supplementary material for: Integrated systems biology approach identifies gene targets for endothelial dysfunction
Source: Mol Syst Biol. 2023 Nov 30;19(12):e11462. doi: 10.15252/msb.202211462 (PMC10698507; doi:10.15252/msb.202211462)
Supplement: Supplementary file 6 — Dataset EV3 [file MSB-19-e11462-s001.zip › Dataset_EV3/Cyt_net_symbols_anti_ED.csv]

	Source	Target	Edge_score
1	CHD5	MBD3	0.0858123526808814
2	DPM3	DPM1	0.263442151943817
3	DPM3	DPM2	0.56799965459774
4	IL5RA	CSF2RB	0.309064106549077
5	IL5RA	IL5	0.311274573524226
6	COMTD1	HEATR3	0.023958020526431
7	COMTD1	PRMT9	0.169409303401736
8	SIX6	GTF2A1L	0.241528478118992
9	F3	F7	0.393256730118118
10	HSD3B7	NR4A3	0.0164536712521226
11	FCER2	ATF7	0.09283295696573
12	VEGFB	FLT1	0.136760502783588
13	VEGFB	VEGFA	0.254602514414075
14	CXCR3	CXCR4	0.135046184247224
15	CXCR3	GHDC	0.0309667096418386
16	CXCR3	ACKR4	0.64701636042217
17	MAFG	DDIT3	0.0331927548798252
18	MAFG	NFE2L1	0.0696099579072827
19	MAFG	NFE2	0.124146390102077
20	MAFG	BATF3	0.0410969047624141
21	MAFG	ATF3	0.0394202904719074
22	MAFG	NFE2L3	0.0577719763351292
23	MAFG	MAFF	0.140825699847978
24	MAFG	GTF2A1L	0.0577955238293759
25	ATF3	ATF7	0.0439972311900092
26	ATF3	JUN	0.00789321097910349
27	ATF3	STAT3	0.0108684243822598
28	ATF3	DDIT3	0.0333381721732469
29	ATF3	TEAD2	0.0187064868637186
30	ATF3	JUNB	0.027780430600872
31	ATF3	FOSL2	0.039176806826974
32	ATF3	FOSL1	0.0327237295162821
33	ATF3	DBP	0.0591371835131641
34	ATF3	BATF3	0.0386193967744022
35	ATF3	CEBPG	0.0335406573616029
36	ATF3	JUND	0.0247621219350071
37	ATF3	MAFF	0.0390400989012315
38	ZNF595	JUNB	0.190675278036353
39	JUN	MAPT	0.0022308606627301
40	JUN	ATF7	0.00858404197655237
41	JUN	HIST1H1C	0.00311852474445473
42	JUN	DPM1	0.00152942073788651
43	JUN	STAT3	0.00378361567138446
44	JUN	FOSL1	0.012050494398017
45	JUN	FOSL2	0.00663784894542713
46	JUN	ETS1	0.00924125554959411
47	JUN	MAP1A	0.00305063700374487
48	JUN	DDIT3	0.00701211249062759
49	JUN	JUNB	0.0069730119992498
50	JUN	CEBPG	0.00835054775586412
51	JUN	MAFF	0.00739224919389248
52	JUN	YTHDF1	0.0062089389654137
53	JUN	SDHA	0.000719513207711471
54	JUN	PPP1R12A	0.00378492745607338
55	JUN	ATM	0.00172301059208969
56	JUN	BCL2	0.00298993410973745
57	JUN	JUND	0.013170758768723
58	JUN	BATF2	0.00541887940608332
59	JUN	BATF3	0.00691001036907359
60	JUN	HEATR3	0.000343917442013371
61	JUN	MECOM	0.00878311413572719
62	JUN	HLF	0.00997028760041337
63	JUN	FOSB	0.0171082437001431
64	NDST2	IGFBP1	0.0719509433831051
65	ARL13A	INTS12	0.0724490694342786
66	GTF2A1L	MAFF	0.0588618067917771
67	CSF1	CSF1R	0.155393243348483
68	CSF1	TSC2	0.0255082301164584
69	CD164	CXCR4	0.0375783363214525
70	ZSWIM9	JUNB	0.0179712811377372
71	CDKN2D	NR4A3	0.0279211887121083
72	PRDM2	SOD2	0.0649087000875763
73	NFE2	ATF7	0.0636157998437363
74	NFE2	NFE2L1	0.062971044973386
75	NFE2	NFE2L3	0.0674270135092741
76	TLR6	TLR4	0.147782822411471
77	TLR6	TLR1	0.288531638097692
78	NOX4	FYN	0.0356331479287602
79	NOX4	FOXO1	0.0551136627233758
80	NOX4	TLR4	0.0783103934588508
81	ATM	STAT3	0.00359380149274185
82	ATM	GMNN	0.00623973855175271
83	ATM	SALL4	0.0231773841467877
84	OSBPL8	SOCS1	0.0352065898717068
85	OSBPL8	BAD	0.0239749211638927
86	DBP	DDIT3	0.0365839450683266
87	DBP	BATF2	0.104475723486663
88	DBP	HLF	0.236929548325757
89	DBP	BATF3	0.0704659325640186
90	DBP	CEBPG	0.107287391857674
91	FOSB	JUNB	0.0544732753880097
92	FOSB	MECOM	0.0705378881223808
93	MBD3	ATF7	0.0409645656896262
94	MBD3	SALL4	0.156071395412189
95	MBD3	ZNF532	0.0403814768984164
96	NFE2L1	ATF7	0.0608469945610934
97	NFE2L1	NFE2L3	0.103053439680765
98	NFE2L1	MAFF	0.0622042434721272
99	TCEAL3	ETS1	0.0648636350237567
100	HIST1H1C	PCSK1	0.0249702759036554
101	IL6ST	STAT3	0.0107092940695937
102	IL6ST	IL6R	0.151671722949487
103	IL6ST	IL6	0.0845631319967775
104	HSD17B2	ERGIC2	0.142304540212425
105	IGFBP4	IGFBP1	0.258469996864828
106	POU2F2	TEAD2	0.0898907517131879
107	POU2F2	POU2AF1	0.138369139866183
108	ZNF532	MAPT	0.0104606449504416
109	INTS12	ST6GAL1	0.0614051294524847
110	PTGS2	FYN	0.0254834269891682
111	PTGS2	MAPT	0.0272369637611884
112	PTGS2	STAT3	0.0261594670244199
113	PTGS2	PPP1R12A	0.024790019852738
114	PTGS2	LYN	0.0288362081756008
115	PTGS2	MYL12B	0.0142030727940778
116	MAFF	DDIT3	0.0248364262122805
117	MAFF	BATF2	0.067119909232197
118	MAFF	BATF3	0.0470284027717719
119	MAFF	NFE2L3	0.0613149381507633
120	VEGFA	FLT1	0.0507107205116189
121	VEGFA	PGF	0.214472523118658
122	VEGFA	THBS1	0.105996714342462
123	PCSK1	SDHA	0.0524590111090054
124	NFE2L3	MAFK	0.233436584341358
125	SUSD5	IGFBP1	0.0664144445379751
126	IL34	CSF1R	0.265829878866301
127	LYN	STAT3	0.00515426758685217
128	LYN	CSF2RB	0.0105428487958318
129	LYN	SOCS1	0.0190606023362308
130	LYN	IL6	0.0288360562452699
131	LYN	LY96	0.0219312997557952
132	RPL39P5	SOCS1	0.0337854942760961
133	LY86	LY96	0.371771084739083
134	LY86	CD180	0.775341227153601
135	ZNF330	NR4A3	0.012642822451494
136	ZNF330	ZNF664	0.0692454356296378
137	BAX	BCL2	0.0372210514578345
138	BAX	BAD	0.0220364777676819
139	BAX	MT-RNR2	0.0770114410076203
140	BAX	CSF2	0.0538745336674496
141	SCLT1	MAPT	0.00256415641304542
142	SCLT1	OCRL	0.00916368838727739
143	SCLT1	LRRC45	0.064837877989801
144	SCLT1	YTHDF1	0.00987541993303907
145	SAAL1	ST6GAL1	0.0678317179561042
146	CEMP1	VWC2L	0.195482394555936
147	TLX1	ETS1	0.0712333306868361
148	CEBPG	ATF7	0.0372603573521508
149	CEBPG	DDIT3	0.0290346926600777
150	CEBPG	BATF2	0.0717701629346506
151	CEBPG	FOSL1	0.0468183141631537
152	CEBPG	BATF3	0.0455601197228947
153	ZNF664	IGFBP1	0.0263329235605932
154	HNF4G	HLF	0.365241418477634
155	SOD2	CYP4F12	0.0158936110269194
156	MAPT	FYN	0.00572508796261419
157	MAPT	C1QL1	0.0108134089772126
158	NR4A3	BCL2	0.0227364882314097
159	NR4A3	VWC2L	0.0176463693892157
160	NR4A3	ALPP	0.00863127546512395
161	NR4A3	SIX3	0.244196073811752
162	MAF	JUNB	0.0729857474032543
163	MAF	FOSL1	0.0618042858313145
164	CHI3L2	ETS1	0.0288540840263619
165	VPS18	UPP1	0.0256884008441951
166	C1QTNF8	C1QL1	0.357455963405427
167	MYL12B	OCRL	0.00658924171208098
168	MECOM	JUNB	0.0464739072165003
169	MECOM	FOSL2	0.0620403120431978
170	GRP	ETS1	0.0336568443902989
171	SOCS1	DPM1	0.016366655422355
172	HOXA7	JUNB	0.150958231971904
173	BCL2	BAD	0.0179748470154501
174	BCL2	IL3	0.0485694675069394
175	CYP4F12	CYP4F8	0.534917042005205
176	GHDC	CXCR5	0.0915159989196554
177	NCF1	CSF2	0.0544425551780564
178	HEATR3	ST6GAL1	0.0139136403681949
179	TEK	CYP1B1	0.0724779222233441
180	TEK	ANGPT2	0.0995845219958073
181	TEK	ANGPT4	0.251725115426772
182	YTHDF1	HEY1	0.0520713339997887
183	YTHDF1	BATF2	0.0228897900289266
184	MIDN	EGR1	0.0457126714505779
185	FOSL2	ATF7	0.0557529227677037
186	FOSL2	DDIT3	0.0222310544608794
187	FOSL2	ZZEF1	0.00439442208351278
188	FOSL2	JUNB	0.0625577986898201
189	FOSL2	JUND	0.0516829128556141
190	FOSL2	EGR1	0.0475408435720204
191	LY96	TLR4	0.106439142079353
192	ST6GAL1	ZYG11B	0.0384965410788651
193	ST6GAL1	PRMT9	0.217865544396838
194	ST6GAL1	ERGIC2	0.097314986131439
195	ST6GAL1	ARFGEF3	0.0708026921396222
196	UPP1	LRRC45	0.0899322550991628
197	STAT3	FYN	0.00388470344044991
198	STAT3	IL6R	0.0306384009668298
199	STAT3	BATF3	0.00831907650781747
200	STAT3	IL6	0.0237195293380211
201	STAT3	CSF2	0.0337617829947423
202	BAD	CSF2	0.0294742522585671
203	BAD	IL3	0.0340212723827936
204	IL6R	ERAP1	0.0935874734452041
205	IL6R	IL6	0.187825834210572
206	MAP1A	RHOB	0.0603016869268301
207	TSKU	SKIL	0.0924480449711174
208	SKIL	HEY1	0.070600283450517
209	SKIL	ZZEF1	0.00179823983534116
210	NAMPT	SDHA	0.012119686800009
211	NAMPT	GGT1	0.197470001422906
212	DPM1	DPM2	0.283349285283817
213	ADAMTS1	IGFBP1	0.0671244796982372
214	HOXB3	SDHA	0.049128296830643
215	BATF3	DDIT3	0.0202676912979897
216	BATF3	JUNB	0.0346880938645171
217	BATF3	FOSL1	0.0355909712612449
218	BATF3	HLF	0.070885707102056
219	BATF3	JUND	0.0268982488610547
220	OCRL	FYN	0.00187392864506484
221	OCRL	ERC2	0.0308490738810782
222	OCRL	B4GALT1	0.078134158916907
223	CSF2RB	IL3	0.0924751841744955
224	CSF2RB	CSF2	0.0637973956363686
225	CSF2RB	IL5	0.0499662203329167
226	JUND	ATF7	0.0308345183725635
227	JUND	ETS1	0.0429526815455374
228	JUND	JUNB	0.0524649040454077
229	JUND	FOSL1	0.0439542514211037
230	JUND	EGR1	0.0362567250046349
231	JUNB	ATF7	0.0354300486066185
232	JUNB	DDIT3	0.0195535816738331
233	JUNB	BATF2	0.0496412789187414
234	JUNB	ZNF773	0.132940681831179
235	JUNB	FOSL1	0.0510453476778693
236	JUNB	EGR1	0.0401478399439729
237	SSX7	LRRC45	0.0666515032553511
238	GJA1	CYP1B1	0.0474253162264035
239	GJA1	S1PR3	0.0738226342769498
240	TLR4	TNN	0.0757391163011707
241	ZZEF1	ANGPT2	0.0320867589548807
242	ZZEF1	GMNN	0.0036894584400829
243	RHOB	ARHGAP35	0.0897933465525779
244	AVPR1A	CXCR4	0.0986204325353131
245	SIX3	GMNN	0.111694129617754
246	HEY1	FOXH1	0.0871215635830968
247	HEY1	FAM46D	0.0563743670608286
248	IGFBP1	TIMP1	0.078650758516661
249	ETS1	PCNX1	0.0136940953211864
250	CXCR5	CXCR4	0.126278476518093
251	CXCR5	GNG8	0.400199802497368
252	C1QL1	F7	0.0237752199260582
253	SDHA	NAB1	0.0259151357602378
254	BATF2	DDIT3	0.0178826511224539
255	BATF2	FOXH1	0.0250921331713548
256	BATF2	HLF	0.101169547467726
257	FYN	FLT1	0.0146810299735088
258	FYN	CSF1R	0.0168975989274297
259	FYN	PPP1R12A	0.00484823460687914
260	FYN	ARHGAP35	0.00982544703202802
261	FOSL1	DDIT3	0.022666192657914
262	CCDC89	LRRC45	0.212105376615261
263	DDIT3	ATF7	0.024902613925735
264	DDIT3	HLF	0.0333918425167112
265	CSF2	CSF2RA	0.0616631438878629
266	FLT1	PGF	0.143884054710505
267	PGF	PPP1R12A	0.0384879507973417
268	NAB1	POU2AF1	0.147257843518143
