# Supplementary material for: Integrated systems biology approach identifies gene targets for endothelial dysfunction
Source: Mol Syst Biol. 2023 Nov 30;19(12):e11462. doi: 10.15252/msb.202211462 (PMC10698507; doi:10.15252/msb.202211462)
Supplement: Supplementary file 6 — Dataset EV3 [file MSB-19-e11462-s001.zip › Dataset_EV3/Cyt_net_symbols_pro_anti_ED.csv]

	Source	Target	Edge_score
1	RXRB	NR4A2	0.0962385790021692
2	IL5RA	CSF2RB	0.309064106549077
3	ANGPTL3	ITGAV	0.0535630046852501
4	TRAF1	FAM86C1	0.0564253711635006
5	TRAF1	EBF2	0.0493279347932827
6	TRAF1	BCL6	0.00468803620685735
7	TRAF1	RIPK2	0.0136191025332927
8	TRAF1	HOXD12	0.0706362459750977
9	TRAF1	ZNF502	0.0361887359814541
10	COMTD1	PRMT9	0.169409303401736
11	F3	F7	0.393256730118118
12	UGCG	CHMP4B	0.0253389624242658
13	UGCG	C16orf58	0.0279411780971838
14	UGCG	TSPAN3	0.0350168794236739
15	UGCG	MRAP2	0.0596445682611684
16	UGCG	TMEM231	0.0766610518953871
17	UGCG	PTGIR	0.0440941200770141
18	UGCG	SLC20A1	0.081082913457915
19	CD320	MRAP2	0.0480306019978258
20	CD320	C14orf37	0.160389550515271
21	CD320	TSPAN3	0.04335787028448
22	CD320	C16orf58	0.0240255159216596
23	CD320	IFNGR1	0.0406669059178724
24	ITGB8	LMF1	0.354825851630093
25	ITGB8	ITGAV	0.134226561579286
26	VEGFB	FLT1	0.136760502783588
27	VEGFB	VEGFA	0.254602514414075
28	CXCR3	CXCR4	0.135046184247224
29	CXCR3	ACKR4	0.64701636042217
30	STAT5A	LYN	0.00638145488604213
31	STAT5A	CSF2RB	0.0205112314076166
32	STAT5A	AQP11	0.0934384996046469
33	STAT5A	UGT2B4	0.0891811747245635
34	STAT5A	ZNF596	0.165370238212149
35	STAT5A	IFNG	0.0176405818935245
36	MAFG	DDIT3	0.0331927548798252
37	MAFG	BACH1	0.0565685953127125
38	MAFG	NFE2L1	0.0696099579072827
39	MAFG	BATF3	0.0410969047624141
40	MAFG	ATF3	0.0394202904719074
41	MAFG	MAFF	0.140825699847978
42	ATF3	ATF7	0.0439972311900092
43	ATF3	JUN	0.00789321097910349
44	ATF3	STAT3	0.0108684243822598
45	ATF3	DDIT3	0.0333381721732469
46	ATF3	TEAD2	0.0187064868637186
47	ATF3	FOS	0.0125525079645051
48	ATF3	JUNB	0.027780430600872
49	ATF3	BATF3	0.0386193967744022
50	ATF3	CEBPG	0.0335406573616029
51	ATF3	JUND	0.0247621219350071
52	ATF3	MAFF	0.0390400989012315
53	ZNF595	JUNB	0.190675278036353
54	POU2F3	BCL6	0.125051943837647
55	JUN	ATF7	0.00858404197655237
56	JUN	SLC3A2	0.000923705197130208
57	JUN	HIST1H1C	0.00311852474445473
58	JUN	GTF2I	0.00936592935703712
59	JUN	STAT3	0.00378361567138446
60	JUN	FOS	0.0101502984268677
61	JUN	ETS1	0.00924125554959411
62	JUN	CBFB	0.0140231976781643
63	JUN	DDIT3	0.00701211249062759
64	JUN	JUNB	0.0069730119992498
65	JUN	CXCL12	0.00197990637962217
66	JUN	CEBPG	0.00835054775586412
67	JUN	MAFF	0.00739224919389248
68	JUN	YTHDF1	0.0062089389654137
69	JUN	SDHA	0.000719513207711471
70	JUN	ATM	0.00172301059208969
71	JUN	JUND	0.013170758768723
72	JUN	BATF3	0.00691001036907359
73	JUN	MECOM	0.00878311413572719
74	JUN	FOSB	0.0171082437001431
75	NR4A2	CDKN2D	0.0432509970395438
76	NR4A2	RPS6KA1	0.0214354555051165
77	NR4A2	GTF2I	0.0740187465070951
78	NR4A2	TCEAL5	0.0521500637325254
79	NR4A2	SUGP2	0.0380456420230017
80	NR4A2	BAZ1B	0.0387487742702716
81	NR4A2	FDX1	0.0672213546589003
82	NR4A2	ARMC4	0.104122447668417
83	NR4A2	ZNF41	0.123107970982836
84	ITGB6	ITGAV	0.224048018180172
85	NDST2	PLAUR	0.0101976853832746
86	NDST2	IGFBP1	0.0719509433831051
87	TNFAIP3	GALNT1	0.045176876119667
88	TNFAIP3	ART4	0.0639943689104419
89	TNFAIP3	LRRC69	0.0534807912555011
90	TNFAIP3	HABP2	0.032237702393044
91	TNFAIP3	TNIP3	0.039399290925683
92	CSF1	CSF1R	0.155393243348483
93	SLC3A2	OCRL	0.00838153958596649
94	SLC3A2	PTK2	0.00235931249944809
95	SLC3A2	SLC7A5	0.185700927450629
96	CDKN2D	NR4A3	0.0279211887121083
97	EDNRB	EDN1	0.342831908790452
98	NOX4	FYN	0.0356331479287602
99	NOX4	FOXO1	0.0551136627233758
100	NOX4	TLR4	0.0783103934588508
101	ATM	ELF4	0.0146894036389031
102	ATM	STAT3	0.00359380149274185
103	ATM	GMNN	0.00623973855175271
104	ATM	SALL4	0.0231773841467877
105	ATM	IFNG	0.00714232298374412
106	BTC	HBEGF	0.392422714476918
107	ELF4	RUNX1	0.103471711541158
108	FOSB	FOS	0.0510174508024843
109	FOSB	JUNB	0.0544732753880097
110	FOSB	TLX3	0.0343398935017077
111	FOSB	MECOM	0.0705378881223808
112	MBD3	ATF7	0.0409645656896262
113	MBD3	SALL4	0.156071395412189
114	MBD3	KLF4	0.0314507620490085
115	MBD3	ZNF532	0.0403814768984164
116	NFE2L1	ATF7	0.0608469945610934
117	NFE2L1	FOS	0.0259332886078385
118	NFE2L1	MAFF	0.0622042434721272
119	TCEAL3	ETS1	0.0648636350237567
120	HIST1H1C	NFKB1	0.00506090454852047
121	HIST1H1C	BAZ1B	0.020410496317786
122	HIST1H1C	PCSK1	0.0249702759036554
123	HIST1H1C	KDM6B	0.0410780326578413
124	EDN1	PTK2	0.0151103078771862
125	EDN1	EDNRA	0.132788246646842
126	IL6ST	STAT3	0.0107092940695937
127	IL6ST	IL6R	0.151671722949487
128	IL6ST	IL6	0.0845631319967775
129	HSD17B2	ERGIC2	0.142304540212425
130	IGFBP4	IGFBP1	0.258469996864828
131	POU2F2	TEAD2	0.0898907517131879
132	POU2F2	POU2AF1	0.138369139866183
133	PLAUR	PLAU	0.191842988740094
134	PTGS2	FYN	0.0254834269891682
135	PTGS2	STAT3	0.0261594670244199
136	PTGS2	LYN	0.0288362081756008
137	INTS12	ST6GAL1	0.0614051294524847
138	DGKA	HGF	0.0115360803171257
139	SLC43A2	HRH1	0.0430135050379174
140	MAFF	DDIT3	0.0248364262122805
141	MAFF	BACH1	0.0593985628025079
142	MAFF	FOS	0.0249027866114435
143	MAFF	BATF3	0.0470284027717719
144	GTF2I	FYN	0.00219823779448664
145	VEGFA	FLT1	0.0507107205116189
146	VEGFA	PGF	0.214472523118658
147	PCSK1	SDHA	0.0524590111090054
148	ELF2	RUNX1	0.130234113039171
149	SUSD5	IGFBP1	0.0664144445379751
150	HGF	PTK2	0.0122040494414483
151	HGF	BAD	0.010661972361381
152	HGF	SRPX2	0.120871875849105
153	ZNF41	TLX3	0.168927219789132
154	IL34	CSF1R	0.265829878866301
155	ADAM28	PLAU	0.335297115867912
156	LYN	PTK2	0.0121743728810344
157	LYN	STAT3	0.00515426758685217
158	LYN	CSF2RB	0.0105428487958318
159	LYN	SOCS1	0.0190606023362308
160	LYN	ITGB3	0.0187556009653368
161	LYN	IL6	0.0288360562452699
162	RUNX1	CBFB	0.165981880224585
163	RPL39P5	SOCS1	0.0337854942760961
164	RPL39P5	DUSP6	0.0282505763800097
165	CCL13	CCL11	0.0888656744275604
166	CCL13	CXCL12	0.0399725990572735
167	CCL13	CCL28	0.0624189308212421
168	CCL13	CCL8	0.127147410755982
169	MRAP	MRAP2	0.369313828326003
170	ZNF443	BCL6	0.130567241127863
171	BAX	BAD	0.0220364777676819
172	BAX	CSF2	0.0538745336674496
173	BCL6	ATF7	0.0277032283384861
174	BCL6	PLPP3	0.0289110875357064
175	BCL6	PANX3	0.0521247909840779
176	SAAL1	ST6GAL1	0.0678317179561042
177	ORM1	ORM2	0.669367553847586
178	ORM1	SERPINE1	0.0918313168084733
179	ITGAV	PTK2	0.0127405549865012
180	ITGAV	PLPP3	0.0833580737435155
181	ITGAV	ITGB3	0.147648011345505
182	ITGAV	PTPRZ1	0.0472046372360708
183	BACH1	ATF7	0.07304165829915
184	BACH1	DDIT3	0.0323548900459385
185	BACH1	BATF3	0.056049318573925
186	BACH1	MAF	0.143072762941974
187	BACH1	FOS	0.0197396058924519
188	CCL15	CCL2	0.29756003778358
189	HRH1	TH	0.0626383609131911
190	HRH1	LIMS2	0.0486871409929318
191	HRH1	ADGRA3	0.262571100950935
192	HRH1	IL6	0.0299984485625501
193	CCL25	CXCL12	0.0727567956802204
194	CCL25	CCL17	0.279119933140807
195	CEBPG	ATF7	0.0372603573521508
196	CEBPG	DDIT3	0.0290346926600777
197	CEBPG	FOS	0.0234790064077305
198	CEBPG	BATF3	0.0455601197228947
199	NR4A3	RPS6KA1	0.0165413848345877
200	NR4A3	SIX3	0.244196073811752
201	MAF	JUNB	0.0729857474032543
202	VPS18	UPP1	0.0256884008441951
203	NFKB1	STAT3	0.00784085436657396
204	NFKB1	ETS1	0.0139163081381957
205	NFKB1	IFNGR1	0.0128007423345931
206	ITGB3	PTPRZ1	0.0365593138537606
207	ITGB3	ITGA2B	0.220700175594309
208	MECOM	FOS	0.019123994979042
209	MECOM	JUNB	0.0464739072165003
210	EDNRA	PNOC	0.307090796615939
211	PLAU	SERPINE1	0.106976270936019
212	PLAU	SLURP1	0.233866958071284
213	HAS1	HAS2	0.4432028374076
214	HAS1	HAS3	0.529034129679527
215	GRP	ETS1	0.0336568443902989
216	CHMP4B	TMEM63B	0.00282983230738694
217	KLF4	KDM6B	0.111969253280543
218	HOXA7	JUNB	0.150958231971904
219	HAS2	HAS3	0.424354326832688
220	CXCL12	PTK2	0.0108844647315918
221	CXCL12	CCL11	0.0461216726478148
222	CXCL12	CXCR4	0.0550089922616652
223	CXCL12	CCL20	0.0439985691219223
224	CXCL12	CCL28	0.0638754727159946
225	NCF1	CSF2	0.0544425551780564
226	CCL2	CCL11	0.067716651151027
227	CCL2	CCL8	0.0951615417775944
228	CCL2	CXCL8	0.124985727936207
229	CCL8	CCL11	0.0961191838342323
230	CCL8	CXCL8	0.108135428093311
231	TEK	ANGPT2	0.0995845219958073
232	TEK	ANGPT4	0.251725115426772
233	PLAT	SERPINE1	0.165719781462261
234	YTHDF1	HEY1	0.0520713339997887
235	TMEM63B	CXCR4	0.00362533654537986
236	TMEM63B	SLC7A5	0.0314220045865616
237	TMEM63B	PTGIR	0.0161455338477081
238	TLX3	ETS1	0.0213004317700783
239	TLX3	POU2AF1	0.0278912967166413
240	TLX3	SERPINE1	0.0154151920254834
241	GXYLT1	RIPK2	0.0225069378651391
242	CXCL3	CCL11	0.0643178234086495
243	ST6GAL1	PRMT9	0.217865544396838
244	ST6GAL1	ERGIC2	0.097314986131439
245	ST6GAL1	ARFGEF3	0.0708026921396222
246	UPP1	LRRC45	0.0899322550991628
247	STAT3	FYN	0.00388470344044991
248	STAT3	PTK2	0.0038894511117935
249	STAT3	IL6R	0.0306384009668298
250	STAT3	BATF3	0.00831907650781747
251	STAT3	IFNG	0.0224185243201142
252	STAT3	IL6	0.0237195293380211
253	STAT3	SLURP1	0.0157611697702265
254	STAT3	CSF2	0.0337617829947423
255	HMOX1	ELOVL6	0.06031700870876
256	BAD	RPS6KA1	0.00475917141968916
257	BAD	CSF2	0.0294742522585671
258	IL6R	IL6	0.187825834210572
259	CCL17	CCL28	0.0588831562437896
260	IFNGR1	IFNG	0.100287426858283
261	IFNGR1	C16orf58	0.0220218098740018
262	NAMPT	SDHA	0.012119686800009
263	NAMPT	GGT1	0.197470001422906
264	PTGIR	XKR8	0.163130672668658
265	PTGIR	ANO5	0.0994193175884523
266	SLC20A2	SLC20A1	0.397752654616272
267	SLC38A1	SLC7A5	0.0971000248693105
268	BATF3	DDIT3	0.0202676912979897
269	BATF3	JUNB	0.0346880938645171
270	BATF3	JUND	0.0268982488610547
271	OCRL	FYN	0.00187392864506484
272	OCRL	B4GALT1	0.078134158916907
273	OCRL	SLC7A5	0.00673107660725407
274	CSF2RB	CSF2	0.0637973956363686
275	JUND	ATF7	0.0308345183725635
276	JUND	ETS1	0.0429526815455374
277	JUND	FOS	0.0386594435121864
278	JUND	JUNB	0.0524649040454077
279	JUND	EGR1	0.0362567250046349
280	SLC7A5	PTK2	0.00350448348848095
281	JUNB	ATF7	0.0354300486066185
282	JUNB	DDIT3	0.0195535816738331
283	JUNB	FOS	0.0218447638678136
284	JUNB	ZNF773	0.132940681831179
285	JUNB	EGR1	0.0401478399439729
286	CCL11	CCL28	0.0388170867829811
287	FOS	FAM20C	0.0026776634007396
288	FOS	ATF7	0.0117801606997287
289	FOS	DDIT3	0.0115537662794474
290	FOS	RPS6KA1	0.00564278343573935
291	FOS	NPIPA1	0.032570904039703
292	FOS	SLC4A10	0.0160447092168276
293	SSX7	LRRC45	0.0666515032553511
294	GJA1	S1PR3	0.0738226342769498
295	IL6	FAM20C	0.00512155083716422
296	PTK2	FYN	0.00928756598865531
297	PTK2	CSF1R	0.0370246332979163
298	PTK2	FLT1	0.032945376512932
299	PTK2	ANGPT2	0.0248767841908821
300	TLR4	TNN	0.0757391163011707
301	AVPR1A	CXCR4	0.0986204325353131
302	RIPK2	SOD2	0.0189156589629991
303	SLC4A10	CBFB	0.0246142354178502
304	SIX3	GMNN	0.111694129617754
305	HEY1	FAM46D	0.0563743670608286
306	IGFBP1	FAM20C	0.0392897561643066
307	CXCR5	CXCR4	0.126278476518093
308	CXCR5	GNG8	0.400199802497368
309	CXCL8	TNFAIP6	0.102891148576704
310	FYN	FLT1	0.0146810299735088
311	FYN	CSF1R	0.0168975989274297
312	FYN	FDX1	0.00817642828815349
313	KDM6B	KDM7A	0.562522701053801
314	CCDC89	LRRC45	0.212105376615261
315	DDIT3	ATF7	0.024902613925735
316	CSF2	CSF2RA	0.0616631438878629
317	FLT1	PGF	0.143884054710505
