# Supplementary material for: Integrated systems biology approach identifies gene targets for endothelial dysfunction
Source: Mol Syst Biol. 2023 Nov 30;19(12):e11462. doi: 10.15252/msb.202211462 (PMC10698507; doi:10.15252/msb.202211462)
Supplement: Supplementary file 7 — Dataset EV4 [file MSB-19-e11462-s009.zip]

Archive with 2 entries (2 files):
- Dataset_EV4.xlsm
- __MACOSX/._Dataset_EV4.xlsm
