# Supplementary material for: Integrated systems biology approach identifies gene targets for endothelial dysfunction
Source: Mol Syst Biol. 2023 Nov 30;19(12):e11462. doi: 10.15252/msb.202211462 (PMC10698507; doi:10.15252/msb.202211462)
Supplement: Supplementary file 7 — Dataset EV4 [file MSB-19-e11462-s009.zip › Dataset_EV4.xlsm]

## Sheet: Readme
Dataset EV4 - 705 DEGs between ECs from plaques and normal vasculature
SYMBOL	Gene symbol
p_val	P value
avg_log2FC	Avarage Log2 fold change comparing EC from plaques to EC from normal
pct.1	Porcentage of cells for a gene expression the first group
pct.2	Porcentage of cells for a gene expression the second group
p_val_adj	P adjusted value

## Sheet: Plaque_ECs_vs_Aorta_ECs_DEGs_lo
SYMBOL	p_val	avg_log2FC	pct.1	pct.2	p_val_adj
CDC42	0	1.14739	0.877	0.829	0
ID3	0	2.27671	0.872	0.84	0
SH3BGRL3	0	2.14861	0.928	0.848	0
NDUFS5	0	1.2087	0.825	0.718	0
YBX1	0	2.22976	0.964	0.889	0
PRDX1	0	1.3628	0.907	0.917	0
UQCRH	0	1.19308	0.828	0.758	0
TMEM59	0	1.0024	0.855	0.849	0
JUN	0	2.66413	0.842	0.871	0
GNG5	0	1.83512	0.855	0.492	0
RHOC	0	1.31303	0.892	0.796	0
S100A10	0	2.96947	0.968	0.941	0
S100A11	0	2.33622	0.949	0.888	0
S100A6	0	3.59216	0.988	0.946	0
TPM3	0	0.973159	0.885	0.92	0
LMNA	0	1.59619	0.888	0.887	0
TAGLN2	0	1.9359	0.951	0.91	0
H3F3A	0	2.05729	0.755	0.883	0
GUK1	0	1.59115	0.947	0.924	0
LAPTM4A	0	1.19797	0.868	0.842	0
OST4	0	1.26839	0.873	0.779	0
CALM2	0	1.40264	0.887	0.858	0
TMSB10	0	3.92643	0.998	0.982	0
COX5B	0	0.982618	0.859	0.845	0
LIMS2	0	-1.40762	0.475	0.828	0
EEF1B2	0	2.20571	0.954	0.905	0
ARPC2	0	1.21141	0.823	0.793	0
PTMA	0	3.77553	0.998	0.982	0
GALNT15	0	-1.28821	0.118	0.639	0
TMA7	0	1.32708	0.916	0.862	0
LAMB2	0	-1.26007	0.252	0.661	0
RHOA	0	1.05574	0.893	0.906	0
FAM107A	0	-0.952436	0.331	0.761	0
MTRNR2L12	0	1.97636	0.715	0.081	0
TM4SF1	0	2.09152	0.881	0.88	0
SEC62	0	1.21894	0.914	0.858	0
IGFBP7	0	3.73723	0.97	0.971	0
CCNI	0	1.16303	0.873	0.87	0
AFF1	0	-1.12432	0.251	0.655	0
SPARCL1	0	3.4375	0.932	0.957	0
PDCD6	0	1.15085	0.604	0.091	0
LIFR	0	-1.08246	0.384	0.851	0
OSMR	0	-1.10702	0.148	0.502	0
BTF3	0	1.94058	0.967	0.942	0
COX7C	0	1.52769	0.93	0.871	0
HINT1	0	1.53158	0.927	0.88	0
SKP1	0	1.31412	0.89	0.827	0
CD74	0	3.98072	0.957	0.951	0
NPM1	0	1.67776	0.933	0.905	0
DUSP1	0	2.38944	0.933	0.946	0
HLA-A	0	2.94674	0.99	0.948	0
HLA-E	0	2.48145	0.987	0.991	0
TUBB	0	1.43817	0.835	0.686	0
HLA-C	0	2.83806	0.985	0.934	0
HLA-B	0	3.59754	0.992	0.976	0
CLIC1	0	1.70904	0.906	0.835	0
HLA-DRA	0	3.26695	0.868	0.807	0
HLA-DRB5	0	3.33319	0.703	0.013	0
HLA-DRB1	0	3.73505	0.955	0.615	0
HLA-DQB1	0	1.98683	0.559	0.068	0
HLA-DPA1	0	2.64181	0.842	0.791	0
FKBP5	0	-0.575687	0.229	0.74	0
HSP90AB1	0	2.44927	0.975	0.955	0
EEF1A1	0	4.28288	0.999	1	0
COX7A2	0	1.07298	0.827	0.76	0
SH3BGRL2	0	-1.52553	0.249	0.65	0
PNRC1	0	1.65378	0.829	0.851	0
ACTB	0	3.20323	0.995	0.992	0
RAC1	0	1.57085	0.952	0.913	0
NDUFA4	0	1.32105	0.881	0.838	0
TOMM7	0	1.54959	0.936	0.871	0
HNRNPA2B1	0	1.33853	0.916	0.894	0
PPIA	0	1.48859	0.944	0.92	0
CHCHD2	0	1.21641	0.899	0.855	0
HSPB1	0	2.52879	0.967	0.89	0
GNG11	0	1.61239	0.844	0.844	0
DOCK4	0	-1.31449	0.21	0.553	0
CAV1	0	1.67663	0.909	0.955	0
SLC25A6	0	3.14617	0.882	0	0
CD99	0	3.21993	0.897	0	0
TMSB4X	0	4.06487	0.998	0.995	0
TIMP1	0	3.22448	0.935	0.852	0
SSR4	0	1.25325	0.838	0.803	0
F8	0	-1.41603	0.2	0.646	0
CLU	0	3.35213	0.841	0.906	0
PREX2	0	-1.38628	0.302	0.634	0
RUNX1T1	0	-1.29585	0.26	0.645	0
UQCRB	0	1.515	0.936	0.865	0
COX6C	0	1.10205	0.864	0.821	0
EIF3E	0	1.20167	0.871	0.834	0
EEF1D	0	1.80748	0.96	0.904	0
DNAJA1	0	1.32238	0.826	0.835	0
ANXA1	0	2.00735	0.856	0.824	0
TXN	0	1.41055	0.845	0.825	0
GSN	0	2.27557	0.939	0.976	0
EDF1	0	1.04347	0.887	0.849	0
IFITM2	0	2.31302	0.982	0.989	0
IFITM3	0	3.37579	0.996	1	0
POLR2L	0	1.3344	0.864	0.778	0
CD81	0	1.82652	0.832	0.901	0
LDHA	0	1.25377	0.876	0.93	0
CD59	0	1.50505	0.936	0.965	0
FTH1	0	3.83859	0.997	0.993	0
FKBP2	0	1.48785	0.678	0.142	0
FAU	0	2.89774	0.993	0.937	0
NEAT1	0	2.04345	0.924	0.953	0
CFL1	0	1.5779	0.946	0.936	0
CCDC85B	0	1.53838	0.918	0.815	0
GSTP1	0	1.72287	0.896	0.871	0
LRRC32	0	-1.12687	0.283	0.731	0
NNMT	0	1.52378	0.823	0.842	0
HSPA8	0	1.85791	0.909	0.864	0
VIM	0	4.95524	0.998	0.998	0
ADIRF	0	2.87501	0.895	0.896	0
PDLIM1	0	1.53558	0.89	0.867	0
CD9	0	2.13437	0.868	0.686	0
GAPDH	0	3.11947	0.989	0.974	0
PTMS	0	1.1565	0.886	0.872	0
TPI1	0	1.1451	0.8	0.747	0
YBX3	0	1.51171	0.906	0.93	0
MGP	0	4.96385	0.904	0.876	0
TMTC1	0	-1.30435	0.257	0.711	0
TUBA1B	0	1.94987	0.909	0.821	0
PFDN5	0	1.7729	0.958	0.926	0
HNRNPA1	0	1.59242	0.898	0.874	0
CD63	0	1.98272	0.96	0.947	0
MYL6	0	2.3858	0.986	0.959	0
NACA	0	2.78395	0.987	0.941	0
BTG1	0	1.68437	0.788	0.853	0
SLC25A3	0	1.04167	0.842	0.833	0
HSP90B1	0	1.77093	0.856	0.783	0
NUAK1	0	-1.21025	0.361	0.707	0
ACACB	0	-1.54696	0.134	0.562	0
ARPC3	0	1.27672	0.84	0.791	0
COX6A1	0	1.21007	0.855	0.748	0
DYNLL1	0	1.66367	0.898	0.835	0
UBC	0	2.18551	0.986	0.989	0
HMGB1	0	1.92371	0.965	0.92	0
TPT1	0	3.7004	0.997	0.972	0
ITM2B	0	2.95125	0.992	0.99	0
COMMD6	0	1.39321	0.898	0.82	0
DOCK9	0	-1.09152	0.302	0.675	0
RNASE1	0	2.2548	0.937	0.924	0
PSME1	0	1.31549	0.848	0.729	0
NFKBIA	0	2.5074	0.861	0.913	0
LGALS3	0	2.01436	0.917	0.893	0
NPC2	0	1.50717	0.839	0.828	0
FOS	0	3.29314	0.888	0.945	0
CALM1	0	2.01606	0.937	0.939	0
IFI27	0	2.55048	0.958	0.923	0
HSP90AA1	0	1.73243	0.919	0.918	0
CRIP2	0	1.1738	0.928	0.895	0
SRP14	0	2.08507	0.979	0.956	0
SERF2	0	2.32851	0.986	0.918	0
B2M	0	4.88535	0.999	1	0
EID1	0	1.16207	0.901	0.891	0
ANXA2	0	1.89322	0.948	0.971	0
PPIB	0	1.44942	0.862	0.812	0
MORF4L1	0	1.12561	0.883	0.817	0
COX4I1	0	1.68246	0.941	0.873	0
YWHAE	0	1.03914	0.85	0.814	0
PFN1	0	1.87722	0.932	0.84	0
EIF4A1	0	1.56728	0.686	0.254	0
UBB	0	1.72921	0.932	0.894	0
IGFBP4	0	2.23271	0.944	0.933	0
EIF1	0	2.35461	0.992	0.99	0
RAMP2	0	2.03235	0.939	0.83	0
DDX5	0	1.34441	0.944	0.984	0
SUMO2	0	1.35791	0.924	0.863	0
ACTG1	0	2.97391	0.989	0.975	0
MYL12A	0	1.96404	0.969	0.972	0
MYL12B	0	1.79549	0.949	0.928	0
PTPRM	0	-1.21018	0.296	0.691	0
NDUFV2	0	1.21423	0.628	0.14	0
FKBP1A	0	1.7904	0.954	0.908	0
DSTN	0	1.82888	0.918	0.888	0
CST3	0	2.88569	0.964	0.943	0
YWHAB	0	1.03336	0.859	0.864	0
GNAS	0	1.73701	0.91	0.94	0
PSMA7	0	1.39428	0.897	0.832	0
SLCO4A1	0	-1.41818	0.135	0.507	0
PPDPF	0	1.23482	0.842	0.812	0
OAZ1	0	1.56264	0.886	0.844	0
EEF2	0	1.22286	0.893	0.919	0
WDR83OS	0	2.28433	0.803	0.014	0
JUNB	0	2.80067	0.944	0.939	0
IER2	0	1.77773	0.88	0.888	0
TPM4	0	1.23901	0.855	0.842	0
KLF2	0	2.54429	0.861	0.908	0
PGLS	0	1.47063	0.503	0	0
JUND	0	2.31858	0.806	0.855	0
UBA52	0	1.9982	0.983	0.93	0
FXYD5	0	1.74937	0.91	0.769	0
COX6B1	0	1.12859	0.835	0.753	0
EIF3K	0	1.23689	0.873	0.828	0
ZFP36	0	2.79905	0.896	0.934	0
HIF3A	0	-1.77711	0.087	0.635	0
FTL	0	3.2567	0.991	0.988	0
TSPO	0	1.23974	0.835	0.84	0
SHANK3	0	-1.58898	0.193	0.644	0
MTATP6P1	0	-1.63752	0	0.862	0
MICOS10	0	-1.07527	0	0.504	0
GAS5	0	-1.87293	0	0.869	0
RO60	0	-1.32023	0	0.558	0
ITPRID2	0	-1.43412	0	0.539	0
GASK1B	0	-1.6359	0	0.543	0
CMAHP	0	-1.96648	0	0.562	0
SNHG5	0	-1.37991	0	0.693	0
SNHG6	0	-1.5631	0	0.791	0
PRXL2A	0	-1.7066	0	0.655	0
LINC01578	0	-1.3091	0	0.666	0
MRTFB	0	-2.65131	0	0.788	0
CIAO2B	0	-1.10033	0	0.516	0
SNHG29	0	-1.94567	0	0.884	0
SNHG16	0	-1.11652	0	0.521	0
AC124319.1	0	-1.18223	0	0.577	0
MICOS13	0	-1.28717	0	0.584	0
DIPK2B	0	-2.40083	0	0.638	0
ARPC1B	6.12870186502383e-308	1.19927	0.808	0.737	2.6610210627747e-303
RACK1	3.45146438344713e-307	2.36733	0.761	0.97	1.49859132064891e-302
SDCBP	2.7168140633202e-304	1.16805	0.853	0.907	1.179613498153e-299
SLCO2A1	3.90112338861682e-304	-1.08254	0.395	0.775	1.69382876410354e-299
FLNB	8.76382765215263e-304	-0.99293	0.347	0.712	3.80516632828815e-299
PECAM1	1.10231808622892e-303	0.91944	0.938	0.985	4.78615489859736e-299
ZBTB16	5.03753238224766e-300	-0.726406	0.167	0.559	2.18724618504811e-295
GPX4	1.50855150117804e-299	1.30489	0.783	0.717	6.54997976296494e-295
CALR	2.56464631405178e-299	1.29851	0.794	0.715	1.11354378309814e-294
MED13L	2.82036667139883e-299	-0.791435	0.253	0.669	1.22457500505466e-294
PTPRB	3.67999897182103e-297	-0.852606	0.481	0.814	1.59781875357497e-292
RALGAPA2	1.79087322695219e-295	-1.08168	0.269	0.643	7.77579246410369e-291
SNX3	4.04961395865787e-295	1.06818	0.818	0.748	1.75830188470966e-290
SET	4.52238239838445e-295	1.11442	0.814	0.762	1.96357321355454e-290
PABPC1	1.21655109090373e-293	1.1042	0.843	0.861	5.2821431815949e-289
KTN1	5.78131774770812e-292	0.999834	0.861	0.84	2.51019035287739e-287
HLA-DPB1	1.12604378046155e-291	1.96715	0.787	0.699	4.88916949038599e-287
H3F3B	5.98115312178464e-291	2.08712	0.76	0.992	2.59695687394767e-286
NPDC1	4.35047550463769e-289	0.877631	0.925	0.915	1.88893295935864e-284
CD151	2.94987819781839e-288	1.06495	0.853	0.82	1.28080761471077e-283
DDT	3.69457651008481e-283	1.2025	0.566	0.098	1.60414817491372e-278
SERBP1	6.76918045707708e-282	0.947468	0.848	0.844	2.9391104626583e-277
GFOD1	1.38257885063627e-281	-1.09059	0.224	0.576	6.0030191115776e-277
DAD1	4.90640051639119e-281	0.979079	0.828	0.795	2.13031004021189e-276
ID1	8.68329882936844e-277	2.10956	0.855	0.841	3.77020151872348e-272
FOXO3	2.26355370580098e-276	-0.66723	0.181	0.566	9.82812383521726e-272
HNRNPDL	5.44859198058873e-276	1.12701	0.799	0.703	2.36572415205182e-271
TXNIP	5.58588191471766e-275	1.87596	0.859	0.986	2.42533406855126e-270
SELENON	1.61137083996877e-274	-1.20401	0.222	0.544	6.99641105006039e-270
ATP5F1E	6.2815659031871e-271	1.59185	0.749	0.903	2.72739309950481e-266
WNK1	3.06969432610161e-270	-0.803432	0.386	0.799	1.33283057945006e-265
MGST3	7.10535828622263e-269	0.934787	0.835	0.834	3.085075514295e-264
PGM5	1.7052462362843e-268	-1.45857	0.286	0.574	7.40400863332282e-264
PIK3C2A	4.38518246364435e-268	-0.799793	0.447	0.784	1.90400237388974e-263
SON	1.75556471273377e-264	0.89929	0.869	0.857	7.62248642621876e-260
RAPGEF3	2.26046490190188e-264	-1.3454	0.236	0.545	9.81471255756777e-260
GABPB1-AS1	1.67104357120827e-260	-0.586468	0.151	0.513	7.25550408182918e-256
SEC61B	6.21040282561404e-260	1.02828	0.79	0.734	2.69649480285336e-255
PDIA3	1.3330369053462e-258	1.08943	0.784	0.719	5.78791293932269e-254
NCL	1.54109871989662e-258	1.08516	0.796	0.797	6.69129653191912e-254
KDR	2.29533155156847e-258	-1.15269	0.204	0.531	9.96610006375515e-254
CEBPD	2.36814696363613e-257	2.03431	0.778	0.864	1.02822573014117e-252
CAST	3.16639098880378e-257	1.04728	0.804	0.821	1.37481530342871e-252
CIRBP	8.43160520724169e-257	0.958891	0.849	0.866	3.66091866493227e-252
CSTB	1.13743742061395e-256	1.31087	0.714	0.614	4.93863953656369e-252
TMEM273	1.6484324852778e-255	-1.30931	0.252	0.555	7.15732900782768e-251
ATP6V0E1	2.82965496529734e-255	0.947086	0.808	0.791	1.22860788938245e-250
SNRPD2	8.65180670936584e-255	1.06248	0.783	0.686	3.75652795513955e-250
SAP18	1.66872126185699e-253	0.907819	0.819	0.763	7.24542084685686e-249
SULF2	3.49367742740248e-253	-1.14737	0.419	0.724	1.51691980220388e-248
TMBIM6	6.24026592501429e-253	0.839806	0.845	0.88	2.70946106198195e-248
POMP	1.96121079995425e-252	1.05284	0.807	0.739	8.51538117232136e-248
ST6GAL1	9.21066166396358e-252	-1.06941	0.252	0.596	3.99917718787635e-247
BCR	1.07580992131826e-250	-1.21788	0.218	0.525	4.67105909737175e-246
UBL5	2.75685242592282e-250	0.9088	0.817	0.78	1.19699775481143e-245
FZD4	1.05040339366034e-249	-1.13046	0.276	0.583	4.56074649493381e-245
ADCY4	1.52670408183818e-249	-1.47641	0.275	0.567	6.62879645293319e-245
ZFP36L2	3.41545813772292e-249	1.53269	0.802	0.885	1.48295776881792e-244
MECOM	4.8306715214083e-248	-1.16954	0.239	0.549	2.09742926788027e-243
RAB13	2.06765150515737e-241	1.02432	0.822	0.708	8.9775360702428e-237
TRMT112	5.07663419169243e-239	0.969093	0.797	0.681	2.20422379969094e-234
RAN	2.5114357005697e-238	1.00197	0.777	0.712	1.09044026683036e-233
SELENOW	3.76713677577063e-237	1.66796	0.743	0.888	1.63565311667185e-232
GABARAPL2	3.49001478053664e-235	0.928921	0.815	0.769	1.5153295175612e-230
METTL7A	3.36320383580018e-234	-0.582349	0.257	0.65	1.46026947346608e-229
KCTD12	1.23955452615698e-233	-0.5197	0.428	0.83	5.38202179712098e-229
RPGR	2.33355716382124e-233	-0.997062	0.303	0.613	1.01320718495954e-228
S100A13	9.12474353058051e-233	1.10697	0.793	0.729	3.96187239354275e-228
LRRFIP1	3.58911534715452e-232	0.987638	0.828	0.888	1.55835799258102e-227
ATN1	5.60519798226478e-230	-0.983393	0.193	0.506	2.43372091191955e-225
NUCKS1	6.53212972939131e-229	0.955132	0.817	0.822	2.83618540720441e-224
PIK3R3	6.08780088480557e-222	-1.00487	0.258	0.568	2.64326226617373e-217
LYST	9.27544721157375e-221	-0.689447	0.351	0.72	4.0273064247932e-216
SHE	2.17637917155372e-220	-1.20844	0.306	0.566	9.44962072496911e-216
ARL6IP4	2.33145006726215e-220	0.953371	0.755	0.583	1.01229230470455e-215
PTPRG	9.58203537437922e-220	-0.9997	0.195	0.505	4.16042393920171e-215
OSBPL1A	1.15186587042072e-219	-0.851347	0.199	0.51	5.00128642277971e-215
FCGRT	3.23016644752072e-219	0.979826	0.814	0.846	1.40250596984902e-214
GNAI2	1.3041385250739e-218	0.890888	0.821	0.87	5.66243906201836e-214
EIF3F	1.20791131352944e-217	0.908258	0.789	0.762	5.24463013221348e-213
S1PR1	1.74844977008047e-217	-1.27585	0.447	0.762	7.5915940567124e-213
HIP1	1.66505834098097e-215	-0.936875	0.248	0.542	7.22951681070527e-211
ITGB1	1.17174424649746e-214	0.972969	0.814	0.834	5.08759634386731e-210
CTNND1	2.27544727571961e-214	-0.987106	0.256	0.585	9.87976452644697e-210
TNS2	1.16613490812027e-213	-1.011	0.381	0.69	5.06324115756739e-209
MARCKSL1	2.95092181631583e-212	1.5643	0.73	0.595	1.28126074342617e-207
ADGRG1	4.10432245088392e-212	-0.893234	0.236	0.548	1.78205576494929e-207
VAMP5	1.09345789386745e-210	0.907206	0.864	0.832	4.7476848293831e-206
COX8A	2.41445409087665e-210	0.964082	0.731	0.635	1.04833182171773e-205
SQSTM1	1.15772924206385e-209	1.04556	0.773	0.776	5.02674459611703e-205
ANXA5	1.55886041927857e-209	0.915967	0.773	0.825	6.76841605446561e-205
PLCG2	6.53107002411255e-209	1.58053	0.607	0.242	2.83572529376943e-204
KAT6A	6.58543121476058e-209	-0.63186	0.209	0.543	2.8593283791369e-204
SEC11A	8.72134218674267e-209	0.860005	0.811	0.796	3.7867195640618e-204
PARK7	1.05353781392536e-208	0.8855	0.78	0.74	4.57435583428254e-204
SOCS3	3.25220662454289e-208	1.50568	0.794	0.831	1.41207559431028e-203
NEDD9	6.29207602785442e-207	-0.668916	0.383	0.753	2.73195649053411e-202
PKP4	2.59494756881355e-206	-1.0512	0.232	0.512	1.12670028490316e-201
ITGB4	3.02623241471122e-206	-1.08548	0.37	0.628	1.31395985214346e-201
KLF7	1.84687766270047e-204	-0.790592	0.217	0.523	8.01895812367917e-200
CPD	2.59037622334126e-203	-0.660041	0.265	0.598	1.12471545241254e-198
TJP1	1.1763659965177e-202	-0.747236	0.508	0.79	5.1076635202802e-198
PLSCR4	1.18773763833377e-202	-0.990849	0.295	0.573	5.15703805188139e-198
POLR2A	1.66707631466605e-202	-0.939574	0.219	0.557	7.23827865064854e-198
HDAC7	1.41248898286305e-201	-0.736232	0.316	0.628	6.13288591469308e-197
PEBP1	2.8548041021979e-200	0.9571	0.742	0.714	1.23952739313331e-195
PSME2	8.12489005842557e-199	1.06569	0.693	0.508	3.5277460144678e-194
SUB1	2.81863557093198e-198	0.887041	0.77	0.73	1.22382337854296e-193
ROBO4	3.08451034602723e-198	-1.11125	0.355	0.604	1.33926354714157e-193
ERG	9.05317445895632e-198	-0.992673	0.465	0.662	3.93079781833425e-193
NEDD8	6.78504526964055e-197	0.820622	0.8	0.747	2.94599880562523e-192
GNAQ	1.76737644975076e-196	-0.595124	0.371	0.716	7.67377180717282e-192
RBM8A	1.80570085414042e-195	0.893941	0.763	0.676	7.84017253859227e-191
RABAC1	2.06300898151829e-193	0.818497	0.811	0.819	8.95737869685427e-189
TRIM56	1.53091011228483e-191	-0.609697	0.244	0.565	6.64705861652949e-187
ATP6V1G1	2.9773785849308e-191	0.854263	0.76	0.71	1.2927480077911e-186
PSMB1	1.68850263755133e-190	0.808753	0.792	0.782	7.33130960198414e-186
FTX	2.56744554054891e-190	-0.66225	0.206	0.513	1.11475917925093e-185
ATP5MC2	1.44338228709382e-189	1.25482	0.716	0.812	6.26702155233265e-185
CSNK1A1	2.33788109221524e-189	0.951929	0.739	0.583	1.01508459142894e-184
SAT1	2.36940414433058e-189	1.75975	0.717	0.761	1.0287715854269e-184
SOD1	4.32856829440694e-189	0.860048	0.791	0.785	1.87942106774855e-184
PHKB	2.52560088615951e-187	-0.712893	0.219	0.515	1.0965906487616e-182
NDUFB2	1.07946395501606e-186	0.912955	0.747	0.682	4.68692454628421e-182
NDUFC2	1.08416046891091e-186	0.844676	0.779	0.701	4.70731633996429e-182
TEK	9.51291157203863e-186	-1.1274	0.305	0.542	4.13041107546345e-181
RBMS3	1.43772707367675e-185	-0.689669	0.292	0.602	6.24246718119708e-181
GIMAP8	2.22682462091236e-185	-0.988778	0.338	0.586	9.66864982153937e-181
SPCS2	7.90033646457615e-185	0.877563	0.745	0.657	3.43024708955432e-180
SPCS1	6.42894873368388e-184	0.864953	0.751	0.661	2.7913852506782e-179
GIMAP6	7.48205392407963e-184	-0.845914	0.339	0.613	3.24863299329613e-179
CEP68	1.11757562990635e-183	-0.917664	0.247	0.508	4.85240162749036e-179
ENO1	7.14275833082222e-183	0.977473	0.742	0.753	3.1013142396597e-178
NOSTRIN	1.41074650165591e-182	-0.79505	0.466	0.72	6.12532023553978e-178
MYOF	6.69656764105278e-182	-0.8835	0.319	0.589	2.90758270406871e-177
UQCRQ	6.22826941445084e-181	0.943489	0.736	0.669	2.70425229706041e-176
RASAL2	1.2595478234602e-180	-0.929497	0.254	0.516	5.46883069468185e-176
TSPAN14	1.58458118715685e-180	-0.595712	0.326	0.668	6.88009305651633e-176
EIF3H	3.09554346445129e-180	0.886319	0.748	0.684	1.34405401683011e-175
UQCR11	3.35479954921013e-180	0.90223	0.772	0.721	1.45662041627155e-175
C19orf53	8.54973376849745e-180	0.882726	0.747	0.641	3.71220890494391e-175
TUBB4B	2.80222159026079e-179	1.09883	0.719	0.622	1.21669659227533e-174
EPHB4	3.3755375077988e-179	-1.11519	0.352	0.572	1.46562463051116e-174
SNU13	1.22596383461478e-177	0.842265	0.769	0.694	5.32301237351393e-173
GIMAP7	5.15089446581834e-177	1.22461	0.822	0.867	2.23646686811367e-172
PTGES3	1.16034020863321e-175	0.821282	0.783	0.746	5.03808115186454e-171
PPP1R15A	3.94398764637882e-174	1.27783	0.694	0.679	1.71243999618122e-169
NDUFB4	1.03716442618665e-173	0.820964	0.767	0.689	4.50326422205981e-169
SLC25A5	1.79768053958556e-173	0.942512	0.722	0.698	7.80534913482652e-169
PSAP	3.66606317255413e-172	0.91855	0.76	0.843	1.59176796889128e-167
FIS1	2.71445320057966e-171	0.754844	0.813	0.785	1.17858843515968e-166
OGA	6.03114532456353e-171	-0.567625	0.2	0.501	2.61866298847224e-166
HEG1	8.41987264425068e-170	-0.714065	0.521	0.795	3.6558245034072e-165
CDH5	1.61109304359742e-169	-0.7202	0.509	0.733	6.99520488599564e-165
SASH1	9.3860699567185e-169	-0.583764	0.367	0.679	4.07533771450761e-164
CNBP	5.38460918412137e-168	0.682392	0.806	0.816	2.33794346165366e-163
ANKRD29	1.1168778085933e-166	-1.12651	0.279	0.512	4.84937175713124e-162
FRYL	7.00046362634601e-166	-0.673626	0.286	0.574	3.03953130192317e-161
IER3	3.25068815918372e-165	2.08971	0.65	0.572	1.41141629183598e-160
TGFBR3	7.66313080237716e-164	-0.625882	0.436	0.759	3.32725476308414e-159
ARF1	1.03555452949872e-162	0.73457	0.79	0.797	4.49627421163048e-158
ARID1B	2.97751019041313e-162	-0.517933	0.271	0.596	1.29280514957548e-157
ARHGEF12	3.79504825790306e-162	-0.660196	0.278	0.559	1.64777200309893e-157
ARPC5	6.71519356814032e-162	0.918747	0.7	0.668	2.91566989535084e-157
ARHGDIB	1.80518003742406e-161	1.06243	0.651	0.595	7.83791120449151e-157
SYNE1	4.80605615436172e-161	-0.505726	0.25	0.563	2.08674152166231e-156
TUBA1A	7.36533349763549e-161	1.46511	0.655	0.56	3.19795415133835e-156
MMRN2	9.98916654374122e-161	-0.578644	0.651	0.812	4.337196221627e-156
KIAA0355	4.59239736016922e-160	-0.742408	0.403	0.66	1.99397300981187e-155
BST2	4.8503503746822e-160	1.26829	0.745	0.704	2.10597362918327e-155
RNF115	2.89607311972423e-159	-0.576765	0.373	0.659	1.25744598785306e-154
ST13	8.04769567816335e-158	0.823228	0.768	0.739	3.49422898650175e-153
NOP10	9.63872400885558e-158	0.878709	0.769	0.72	4.185037577405e-153
PODXL	1.41753409101467e-157	-0.621717	0.385	0.664	6.15479126977657e-153
AKT3	5.72494336760914e-156	-0.68245	0.3	0.567	2.48571316078221e-151
HSPE1	7.91983991486638e-156	0.955302	0.686	0.634	3.43871529263583e-151
ABLIM1	6.74086616127369e-154	-0.578489	0.404	0.731	2.92681667856343e-149
PCAT19	1.65843369322569e-153	-0.583453	0.433	0.691	7.20075325261661e-149
PLXDC2	2.09952213444546e-152	-0.565965	0.288	0.595	9.11591515554875e-148
TMEM258	3.44327065728861e-152	0.781647	0.771	0.737	1.49503368668814e-147
SERP1	1.57897721684147e-151	0.841516	0.716	0.689	6.85576117780397e-147
BZW1	3.32316061971919e-150	0.822303	0.722	0.66	1.44288310947588e-145
BRI3	3.84361707695552e-150	0.825243	0.752	0.817	1.66886009864332e-145
HSPA5	4.69367566747424e-150	1.15588	0.656	0.605	2.03794703806064e-145
PXN	2.14311065237681e-149	-0.867243	0.249	0.537	9.30517214155488e-145
ARL6IP5	6.72610027571577e-149	0.822715	0.767	0.813	2.92040547871303e-144
LDHB	7.04309833583506e-148	1.01494	0.632	0.527	3.05804286643623e-143
CLIP1	2.31221331402785e-147	-0.528792	0.264	0.553	1.00393989881775e-142
SEC61G	4.70835562869544e-147	0.821837	0.713	0.629	2.04432093042327e-142
HNRNPA3	6.80792899849369e-147	0.850523	0.769	0.749	2.95593469185597e-142
OLFM1	1.92613908831748e-144	-0.807427	0.486	0.684	8.36310330756567e-140
LHFPL6	4.42524916003961e-144	-0.569222	0.366	0.648	1.9213989327976e-139
GADD45B	1.87260680114522e-142	1.78623	0.719	0.771	8.13067146989243e-138
HSPD1	8.13147358486977e-141	0.93303	0.687	0.665	3.53060451581461e-136
SRGN	2.08128509268841e-140	1.63903	0.7	0.845	9.03673174394383e-136
CLTA	4.03773708420551e-140	0.723719	0.767	0.759	1.75314506459119e-135
NDUFB11	1.7402411842476e-139	0.820285	0.694	0.606	7.55595319788464e-135
MYO1C	4.29618610278678e-139	-0.631769	0.284	0.55	1.86536104396899e-134
MDK	8.53394611922315e-139	1.03708	0.565	0.316	3.7053540655055e-134
TIE1	6.12034900384808e-138	-0.94736	0.411	0.581	2.6573943339808e-133
SUN1	3.66093325178972e-137	-0.580003	0.328	0.596	1.58954060859458e-132
PRDX6	9.5454229874195e-135	0.76054	0.724	0.722	4.14452720690767e-130
FLI1	1.41707514224992e-134	-0.569314	0.313	0.584	6.15279856013491e-130
PRDX5	2.86191921683961e-134	0.801264	0.686	0.65	1.24261670475959e-129
CRYBG3	4.16517870314639e-134	-0.691719	0.263	0.504	1.80847894111913e-129
PKM	8.50783717323614e-134	0.888603	0.673	0.631	3.6940178222474e-129
KLF6	1.34732524334839e-133	1.38473	0.688	0.787	5.84995147409439e-129
SSR2	2.25152461911927e-132	0.788107	0.705	0.671	9.77589474375397e-128
NDUFA1	2.66038535923197e-132	0.732169	0.745	0.722	1.15511271912493e-127
BRK1	4.79301029823504e-132	0.716696	0.749	0.704	2.08107714139067e-127
NFE2L1	2.05895580997512e-131	-0.581129	0.346	0.6	8.93978023133097e-127
C11orf58	3.09318874830717e-131	0.650707	0.765	0.757	1.34303162262749e-126
HMGN2	4.31132076929648e-131	0.683678	0.686	0.609	1.87193236482084e-126
EHD2	2.31553967403395e-130	-0.835258	0.344	0.584	1.0053841710688e-125
UACA	8.48215307785912e-129	-0.504893	0.42	0.68	3.68286604487565e-124
NAP1L1	2.22949920936277e-128	0.804156	0.75	0.793	9.68026261713222e-124
DDX24	3.03425882741894e-128	0.804492	0.716	0.702	1.31744484027703e-123
BSG	2.9759881877382e-127	0.705316	0.713	0.636	1.29214431123405e-122
PSMB3	1.02803073320001e-126	0.739392	0.708	0.632	4.46360664048112e-122
VPS28	1.73821112016172e-125	0.709515	0.731	0.675	7.54713886263017e-121
CAPZB	5.07616502253389e-125	0.732259	0.711	0.662	2.20402009113399e-120
CALD1	6.09333891511358e-125	1.23559	0.654	0.69	2.64566682355317e-120
SOX4	1.44366882327346e-124	1.305	0.54	0.345	6.26826566377105e-120
TGM2	1.51032260972507e-124	-0.620477	0.463	0.772	6.55766973916527e-120
MBNL2	5.82533134908483e-124	-0.528275	0.314	0.567	2.52930061845914e-119
CCPG1	9.75704577624054e-124	0.73059	0.524	0.227	4.23641170558588e-119
UFC1	7.63960510924761e-123	0.736556	0.7	0.598	3.31704014238422e-118
PRKCH	2.51434098276372e-122	-0.591163	0.265	0.521	1.09170171130618e-117
VAPA	4.48276627713238e-122	0.716577	0.72	0.699	1.94637228986811e-117
ETS2	4.70871708008106e-122	0.909094	0.789	0.846	2.04447786900039e-117
PRDX2	4.06816312432846e-121	0.787576	0.686	0.658	1.76635574695217e-116
HMGN1	3.63848702942602e-120	0.782373	0.692	0.659	1.57979468330648e-115
FNIP2	9.0292111155696e-120	-0.563276	0.292	0.537	3.92039317426916e-115
RERE	1.11842547695407e-118	-0.527426	0.253	0.505	4.8560915783869e-114
MZT2B	1.15006388759237e-117	0.666339	0.761	0.769	4.9934623935373e-113
MYCT1	7.44245934698323e-117	-0.795717	0.497	0.624	3.23144142386665e-112
C9orf16	8.78261428273182e-117	0.756713	0.73	0.706	3.81332329541933e-112
TBCA	4.37688294228048e-116	0.75043	0.698	0.641	1.90039880470876e-111
GPR146	7.08411441611355e-116	-1.03162	0.35	0.51	3.07585163833234e-111
PRELID1	1.18782969772523e-115	0.758891	0.659	0.564	5.15743776455318e-111
FAM241A	3.04090767025844e-115	-0.576998	0.33	0.563	1.32033170134951e-110
ATL3	8.63560170085527e-115	-0.510194	0.292	0.532	3.74949190249435e-110
PGK1	1.47429214779007e-114	0.757218	0.699	0.706	6.40122907648969e-110
SEPT10	2.3406404074849e-113	-0.663617	0.362	0.572	1.01628265852587e-108
ERH	3.85202625061533e-113	0.690153	0.724	0.653	1.67251127775467e-108
CD34	5.11674449828313e-113	-0.67056	0.58	0.806	2.22163929370955e-108
NDUFAF3	7.27861127049575e-113	0.760747	0.609	0.407	3.16030022753655e-108
KRT10	8.22326564574395e-113	0.772108	0.685	0.615	3.57045971072557e-108
FNBP1L	1.6339254833802e-112	-0.627199	0.342	0.553	7.09434105628847e-108
ITGA5	3.50450118923999e-112	-0.512024	0.419	0.663	1.52161937135611e-107
HIGD2A	2.06721081051477e-111	0.813122	0.578	0.42	8.97562261817409e-107
MIF	4.33296425575029e-110	0.835705	0.656	0.636	1.88132975020422e-105
DDX21	7.91876017682476e-109	0.874607	0.672	0.609	3.43824648117554e-104
PSMB6	3.44882039488282e-108	0.69887	0.66	0.549	1.49744332725417e-103
HSBP1	4.15322829231482e-108	0.706269	0.695	0.611	1.80329019224017e-103
SNRPG	2.89118260303682e-107	0.762461	0.682	0.593	1.25532257441256e-102
UBE2D3	1.51272758980762e-106	0.749412	0.768	0.812	6.56811192218569e-102
C4orf3	4.62875634502036e-106	0.679106	0.742	0.745	2.00975971744439e-101
SBDS	9.2476471173877e-106	0.659039	0.739	0.746	4.01523590189856e-101
PDIA6	1.02063751949797e-105	0.76023	0.692	0.659	4.43150604590822e-101
TMBIM4	1.71398622938549e-105	0.616327	0.759	0.755	7.44195680936884e-101
HNRNPU	3.92942663314393e-105	0.824705	0.721	0.774	1.70611774984476e-100
NDUFA11	8.49071527399894e-105	0.715778	0.698	0.635	3.6865836648176e-100
SPTLC2	2.34440444255106e-104	-0.542028	0.346	0.577	1.01791696491124e-99
HSPA1A	1.76129871944732e-103	2.318	0.611	0.648	7.64738290996832e-99
COX5A	3.18177927242916e-103	0.762864	0.649	0.582	1.38149674229602e-98
SARAF	5.37432808329994e-102	0.80626	0.639	0.666	2.333479510488e-97
COX7B	8.22750550173611e-102	0.741915	0.675	0.661	3.5723006137988e-97
SERINC1	9.92204214331919e-102	-0.616664	0.502	0.8	4.30805147820776e-97
SNHG7	1.23524861684459e-99	0.729238	0.8	0.83	5.36332596947754e-95
ELOB	2.61140705807671e-99	0.830343	0.683	0.801	1.13384683054633e-94
ATP6V1F	3.54099164412593e-99	0.73099	0.656	0.599	1.53746316196304e-94
PHACTR4	5.32637844977821e-99	-0.692226	0.286	0.506	2.3126602591092e-94
CTTNBP2NL	2.08575886949139e-98	-0.698914	0.338	0.522	9.05615643544465e-94
EIF3G	3.12714090864401e-98	0.62753	0.738	0.747	1.35777331112414e-93
LY6E	1.76646344222431e-97	0.920262	0.751	0.749	7.66980761979374e-93
EFNB2	7.5253707880654e-96	-0.511729	0.386	0.593	3.26744074247012e-91
HNRNPK	1.36447565237597e-95	0.624386	0.792	0.859	5.92441683505121e-91
BANF1	1.73850409341877e-95	0.684006	0.624	0.477	7.54841092321495e-91
ATP5MG	8.48431948029048e-94	0.832867	0.669	0.787	3.68380667514732e-89
EGR1	3.48354790495849e-93	1.37312	0.648	0.673	1.51252166485393e-88
SRSF3	4.04441921466448e-92	0.83888	0.767	0.823	1.75604637881517e-87
S100A16	1.96889401070746e-91	0.72046	0.745	0.734	8.54874090509074e-87
SH3BGRL	3.99192671717608e-91	0.644482	0.676	0.646	1.73325466133068e-86
EIF2S2	8.01450336869909e-91	0.712351	0.715	0.701	3.47981721765546e-86
TSC22D1	1.88345152483882e-90	1.25912	0.676	0.662	8.17775817569766e-86
SHC1	3.87500856779039e-90	-0.751971	0.381	0.572	1.68248997004891e-85
RWDD1	7.96597241523423e-90	0.711838	0.677	0.62	3.45874556297055e-85
EMP1	1.31545003023339e-89	0.858481	0.749	0.838	5.71155248627035e-85
APRT	2.12683362325152e-89	0.703389	0.669	0.642	9.23449890879579e-85
UBXN1	2.69354731330974e-89	0.64675	0.716	0.711	1.16951130796596e-84
CDC37	3.74307897335082e-89	0.570938	0.801	0.825	1.62520745943919e-84
MTDH	1.56002043439811e-88	0.693507	0.712	0.737	6.77345272411314e-84
DYNLRB1	7.19152184358259e-88	0.620131	0.713	0.661	3.12248686926513e-83
PCBP2	7.41038603872499e-87	0.516761	0.794	0.859	3.217515514154e-82
TCEAL4	1.05086779299037e-86	0.731848	0.663	0.639	4.5627628703849e-82
ZNHIT1	1.83923787590378e-86	0.612625	0.73	0.692	7.98578693338662e-82
NDUFB9	2.33597681638423e-86	0.644003	0.654	0.558	1.01425777390587e-81
VAMP2	2.76880762679761e-85	0.696871	0.62	0.515	1.20218858347925e-80
VDAC2	6.77136965507987e-85	0.65059	0.643	0.581	2.94006099053913e-80
LGALS1	3.02731496164015e-83	1.82743	0.553	0.586	1.31442988319454e-78
ATP5PF	4.94040699635596e-83	0.779377	0.677	0.798	2.14507531374779e-78
SRRM1	6.04121868187431e-83	0.628469	0.717	0.723	2.62303673948301e-78
KDELR1	1.08239375125329e-82	0.600151	0.689	0.649	4.69964542856668e-78
NDUFB8	1.45540720252663e-82	0.636664	0.666	0.6	6.31923253265036e-78
RSL1D1	7.14971672483241e-82	0.702844	0.627	0.542	3.10433550475499e-77
SLC44A2	9.18716488586206e-82	-0.547139	0.314	0.521	3.98897512179245e-77
ACKR1	4.96926343989234e-81	2.24292	0.631	0.728	2.15760449296685e-76
CYCS	1.04437984052694e-80	0.772318	0.56	0.473	4.53459282958391e-76
IFI16	1.54639788318315e-80	0.681055	0.77	0.863	6.71430496899291e-76
FUS	2.81345073797878e-80	0.736295	0.714	0.745	1.22157217592301e-75
NDUFB10	1.31612588594359e-79	0.594611	0.706	0.683	5.71448698417846e-75
GSTO1	3.62966215042515e-79	0.699262	0.651	0.622	1.5759630090931e-74
CSNK2B	4.85054534132422e-78	0.590582	0.637	0.514	2.10605828174956e-73
RBM39	5.22716541251172e-78	0.600969	0.765	0.838	2.26958295045846e-73
AP2S1	1.31681776065031e-77	0.711855	0.645	0.606	5.71749103496756e-73
SEPT7	9.10310947322813e-77	0.801111	0.67	0.825	3.95247910218092e-72
GSTK1	1.96757742138527e-76	0.629292	0.67	0.622	8.54302440591271e-72
PSMB9	2.43762117756384e-76	0.725241	0.685	0.645	1.05839073908644e-71
ANAPC16	2.44366618821603e-76	0.598704	0.722	0.735	1.06101542226152e-71
NDUFC1	9.8472192671629e-76	0.587793	0.699	0.666	4.27556413360946e-71
FKBP9	1.54780526762161e-75	-0.639009	0.36	0.507	6.72041569148628e-71
PCBP1	1.54073270203115e-74	0.510451	0.727	0.772	6.68970731894904e-70
TMEM204	2.20140510402552e-74	-0.52528	0.405	0.567	9.55828082116838e-70
ZFP36L1	3.1152954125396e-74	0.607088	0.754	0.882	1.35263011517057e-69
PHPT1	3.12392850254616e-74	0.745101	0.569	0.474	1.35637851652052e-69
TMEM50A	3.01957118915549e-73	0.568925	0.709	0.705	1.31106761461942e-68
PSMD8	5.98294176409898e-73	0.61521	0.632	0.58	2.59773348455414e-68
DBI	1.39477298652806e-72	0.728982	0.611	0.622	6.05596483020618e-68
EIF5A	1.76180412627923e-72	0.692445	0.662	0.657	7.64957733589178e-68
TGFBR2	1.90168398400736e-72	0.74546	0.821	0.912	8.25692169016154e-68
SOCS2	2.00784907286077e-72	-0.524279	0.456	0.597	8.7178798894542e-68
ISCU	2.10786440583458e-72	0.589022	0.684	0.655	9.15213646369318e-68
FOSB	3.19730915431152e-72	1.23983	0.601	0.651	1.38823966171052e-67
TMEM219	4.2138380958483e-72	0.541892	0.725	0.681	1.82960636283637e-67
TCN2	5.57737743582806e-72	-0.590259	0.415	0.562	2.42164150886218e-67
PFDN2	6.2659046422839e-72	0.633558	0.633	0.531	2.72059313663325e-67
RASIP1	4.48084837642941e-71	-0.509144	0.516	0.616	1.94553955656189e-66
CLEC14A	5.55128064672609e-71	0.591919	0.87	0.891	2.410310544002e-66
HLA-DMA	3.44200097125095e-70	0.895093	0.621	0.577	1.49448240170745e-65
PLVAP	4.03390091710702e-70	0.852776	0.841	0.856	1.7514794391987e-65
UXT	1.18115616267708e-68	0.601039	0.66	0.612	5.1284619427276e-64
ATP6V0B	4.66728039708683e-68	0.644746	0.596	0.561	2.02648647561113e-63
SF3B6	5.50998288198279e-68	0.56336	0.689	0.657	2.39237946752811e-63
PSMB8	1.21142270424145e-67	0.577747	0.715	0.695	5.25987623954596e-63
MCL1	1.7931651944502e-67	0.801058	0.67	0.751	7.78574395778334e-63
BTG2	2.00349519797792e-67	1.07321	0.669	0.781	8.69897580010031e-63
SERTAD1	2.73922168691761e-67	0.793637	0.585	0.511	1.18934266424276e-62
SCAND1	3.2720039051841e-67	0.617694	0.609	0.521	1.42067137559189e-62
HMGN3	6.19973093138005e-67	0.621073	0.701	0.704	2.69186117309591e-62
SSB	3.41141993990342e-66	0.598949	0.676	0.654	1.48120442370666e-61
LAMTOR5	1.05522046795735e-65	0.612866	0.628	0.583	4.58166174982401e-61
ARL2	6.57897321007391e-65	0.522616	0.752	0.69	2.85652437808199e-60
STOM	2.79197234606206e-64	0.626755	0.784	0.869	1.21224647293669e-59
LAMTOR4	3.08137629899371e-64	0.582462	0.688	0.698	1.33790277526008e-59
IFI6	4.69431581048685e-64	0.96131	0.508	0.357	2.03822498175529e-59
SNRPB	1.17573703923368e-63	0.612259	0.641	0.613	5.10493265064872e-59
SLC9A3R2	1.40000696014924e-62	1.14248	0.779	0.817	6.07869022027197e-58
ARID5B	4.91678558929218e-62	1.03939	0.564	0.561	2.13481913501477e-57
ENG	5.65841794040594e-62	0.746364	0.833	0.883	2.45682848554485e-57
MYDGF	7.04512229062478e-62	0.613218	0.578	0.505	3.05892164736637e-57
CLTB	1.96203863410337e-61	0.583283	0.578	0.485	8.51897554541343e-57
HNRNPA0	2.13549474941625e-61	0.657497	0.637	0.602	9.27210465249041e-57
PA2G4	2.52374434382332e-61	0.612176	0.654	0.631	1.09578455664465e-56
ITM2A	3.1174922933238e-61	0.769193	0.722	0.787	1.35358397883826e-56
CTSC	3.30445458342735e-61	1.23583	0.595	0.604	1.43476113557832e-56
AP2B1	5.46629407194699e-61	-0.518509	0.342	0.528	2.37341022309866e-56
TMEM14C	1.28095947694731e-60	0.550179	0.688	0.669	5.56179795295753e-56
CD55	3.44401213969554e-60	0.816255	0.539	0.518	1.49535563093441e-55
DUT	1.44654058821177e-59	0.57984	0.66	0.614	6.28073457995669e-55
ENY2	2.48820965839867e-59	0.536784	0.742	0.757	1.08035575158012e-54
EVA1C	1.45886263426705e-58	-0.540985	0.386	0.518	6.33423567172409e-54
WASF2	3.89836435731554e-58	0.5077	0.743	0.816	1.69263082030283e-53
VWF	1.07836427249059e-57	0.858759	0.837	0.967	4.68214983472687e-53
FAM110D	1.14324140747349e-57	-0.5151	0.493	0.587	4.96383986710916e-53
LSM7	2.66554816742186e-57	0.586667	0.596	0.522	1.1573543588129e-52
EIF3L	5.11297057118783e-57	0.610873	0.666	0.652	2.22000069230404e-52
SNRPD3	2.85186726202759e-56	0.52515	0.54	0.394	1.23825224649976e-51
ILF2	7.48100768431312e-56	0.500457	0.557	0.437	3.24817872645192e-51
SUMO1	7.50063558740093e-56	0.504692	0.649	0.581	3.25670096569361e-51
CHMP2A	7.52446586176812e-56	0.513456	0.687	0.673	3.2670478325211e-51
RNH1	7.98387615422854e-56	0.539318	0.662	0.658	3.46651918740449e-51
AQP1	1.73159156485258e-55	0.723424	0.838	0.923	7.5183974154334e-51
EIF5B	1.77826378472693e-55	0.636184	0.655	0.641	7.72104352690584e-51
GMFG	5.60003813257017e-55	0.861534	0.532	0.532	2.43148055678064e-50
DEK	2.52411005046594e-54	0.589882	0.678	0.724	1.0959433428118e-49
NRP1	9.98339518209485e-54	-0.552635	0.481	0.65	4.33469035411376e-49
SRSF5	1.65182432247545e-53	0.632755	0.744	0.855	7.17205602575617e-49
COX7A2L	2.56445970292056e-53	0.52473	0.641	0.592	1.11346275841108e-48
SNHG8	3.12418275902114e-53	0.641847	0.697	0.73	1.35648891213939e-48
PRCP	3.34086687596917e-53	0.631186	0.717	0.701	1.45057098887705e-48
CLEC2B	4.14491759270664e-53	0.830761	0.532	0.49	1.7996817695773e-48
RBX1	4.4610059921411e-53	0.533403	0.682	0.671	1.93692419172774e-48
ATP5F1D	4.64745851355682e-53	0.695259	0.623	0.72	2.01788001200123e-48
SELENOM	2.35048797937074e-52	0.892033	0.613	0.718	1.02055837576298e-47
UBE2B	2.77109714756857e-52	0.532818	0.649	0.656	1.2031826705028e-47
NAMPT	7.17368481386723e-52	0.76843	0.636	0.716	3.11474220933301e-47
UBE2D2	8.37396550397745e-52	0.517491	0.632	0.596	3.63589208217197e-47
ZNF385D	8.55599720998784e-52	-0.614132	0.416	0.513	3.71492842860462e-47
RTN4	1.10824857898437e-51	0.562048	0.691	0.794	4.81190450509222e-47
GADD45GIP1	2.56592911762992e-51	0.558377	0.607	0.552	1.11410076358373e-46
NFE2L2	4.68385520552303e-51	0.626486	0.615	0.625	2.03368309168605e-46
PLSCR1	6.11638294439421e-51	0.511198	0.694	0.657	2.65567231062652e-46
RAB11A	6.66446515486321e-51	0.500061	0.759	0.804	2.89364412559006e-46
ZFAS1	7.88732882943846e-51	0.552965	0.71	0.791	3.42459930445389e-46
CFI	8.77984814517399e-51	-0.651634	0.469	0.523	3.8121222661531e-46
TNFSF10	1.22708627298688e-50	0.859489	0.714	0.804	5.32788588868175e-46
SPRY1	2.12869092012415e-50	1.18075	0.691	0.785	9.24256310608706e-46
EIF4B	2.95737000187573e-50	0.531346	0.734	0.814	1.28406048111443e-45
JTB	3.90674127620933e-50	0.537363	0.593	0.536	1.69626799471733e-45
ERP29	1.09011284453336e-49	0.535393	0.63	0.627	4.7331609596794e-45
PIM3	1.64479437714924e-49	0.829426	0.624	0.616	7.14153270614427e-45
TALDO1	2.11683880948746e-49	0.564184	0.529	0.488	9.19110242691359e-45
C12orf57	7.2485128515184e-49	0.700497	0.625	0.696	3.14723179500077e-44
TERF2IP	3.07708108793313e-48	0.548423	0.595	0.556	1.33603783756968e-43
PSMA1	2.55280574480969e-47	0.501592	0.626	0.569	1.10840272633892e-42
MRPS21	3.39996291850519e-47	0.548774	0.617	0.578	1.47622989958577e-42
MT2A	1.13520318579923e-46	1.91264	0.627	0.813	4.92893871242167e-42
NUCB2	1.21930470344525e-46	0.687421	0.623	0.64	5.29409909188894e-42
NDUFB7	2.29251309712848e-46	0.502876	0.643	0.634	9.95386261642216e-42
CUTA	2.48337684345312e-46	0.560863	0.549	0.488	1.07825739165891e-41
COX17	4.46616348628717e-46	0.631817	0.575	0.509	1.93916352411102e-41
PPP1R14B	7.61210332263012e-46	0.643094	0.588	0.568	3.30509914165277e-41
KLF4	1.00755911167267e-44	0.858228	0.677	0.775	4.37472090697158e-40
CALCRL	2.84155734393224e-44	0.735329	0.766	0.82	1.23377578316194e-39
NDUFB1	3.43446409545449e-44	0.560601	0.657	0.662	1.49120996560538e-39
HERPUD1	7.44708121448685e-44	0.740788	0.572	0.604	3.23344819251804e-39
A2M	1.42390496839437e-43	0.538945	0.742	0.84	6.1824529822715e-39
EIF1B	2.24933873723279e-43	0.52153	0.596	0.58	9.76640386319106e-39
SRSF7	3.27387999344997e-43	0.663164	0.693	0.793	1.42148595435604e-38
CTSZ	1.67263033614229e-42	0.674643	0.547	0.563	7.26239365649623e-38
SMDT1	2.39889292792426e-42	0.535247	0.616	0.605	1.04157532037544e-37
MRPL20	1.2421358491627e-41	0.533243	0.61	0.578	5.39322964347951e-37
TCF4	6.73897657549641e-41	0.525698	0.793	0.9	2.92599623931479e-36
TFPI	6.87808699395448e-41	0.705999	0.697	0.766	2.9863965919051e-36
RSL24D1	6.88035443784203e-41	0.53606	0.637	0.631	2.98738109336663e-36
HNRNPH1	1.5923539723168e-40	0.657958	0.67	0.739	6.91384171240232e-36
RAD23A	3.06923594614158e-40	0.504828	0.568	0.503	1.33263155545521e-35
TAX1BP1	5.54497404072394e-40	0.555139	0.578	0.578	2.40757227874193e-35
MAP1LC3B	1.77092922321199e-39	0.52463	0.7	0.782	7.68919759426416e-35
HNRNPAB	3.3336074597019e-39	0.50362	0.54	0.503	1.44741902292797e-34
EGFL7	1.13201631832817e-38	0.752151	0.862	0.885	4.9151016525491e-34
SNCG	1.38624705293865e-38	0.687306	0.723	0.749	6.01894607915433e-34
ELF1	3.98673227369582e-38	0.594448	0.557	0.561	1.73099928591599e-33
GAS6	3.98130444038045e-37	0.70747	0.613	0.571	1.72864257496879e-32
NDUFA3	2.8465256770423e-35	0.54274	0.559	0.526	1.235932983715e-30
ID2	1.30842462077922e-34	1.01796	0.527	0.549	5.68104886096132e-30
SERPING1	7.64633099962354e-34	0.557179	0.624	0.773	3.31996045672654e-29
ARGLU1	2.55738717966127e-32	0.528125	0.736	0.857	1.11039193953713e-27
H2AFZ	2.7100179690586e-32	0.779913	0.605	0.754	1.17666270198555e-27
EIF4A2	5.29868340889645e-32	0.595852	0.707	0.813	2.30063534930875e-27
BCAM	7.25464907499159e-32	0.55997	0.765	0.806	3.1498960818706e-27
SFPQ	1.94188374803681e-30	0.50825	0.636	0.72	8.43146504560101e-26
HLA-F	2.08291697222388e-30	0.525946	0.616	0.622	9.04381720169884e-26
CFH	4.97576404543076e-30	0.648435	0.57	0.532	2.16042699088558e-25
THBD	1.2214886906498e-29	0.725476	0.718	0.748	5.30358174593239e-25
NSA2	2.39529724141651e-28	0.517336	0.59	0.622	1.04001410925063e-23
HYAL2	2.32865359780217e-26	0.762896	0.808	0.86	1.01107810562973e-21
PPP1CB	2.64539314804587e-26	0.55986	0.555	0.592	1.14860325095003e-21
IFITM1	8.07414427946418e-26	1.08501	0.588	0.735	3.50571270470055e-21
YWHAH	8.9666163229642e-25	0.595805	0.601	0.621	3.89321514126783e-20
DUSP23	5.07795187232745e-20	0.580716	0.698	0.731	2.20479592344585e-15
HSPA1B	1.08085617795736e-17	1.30133	0.473	0.549	4.69296943907307e-13
CTSD	2.34762697810654e-17	0.597263	0.455	0.52	1.01931615762408e-12
ADAMTS1	3.64417743618647e-17	1.18259	0.654	0.785	1.5822654010178e-12
SLIRP	6.86051700767724e-17	0.505686	0.564	0.569	2.97876787956338e-12
MARCKS	1.9753002385749e-16	0.780229	0.502	0.568	8.57655610586836e-12
TSC22D3	2.25929828593125e-15	0.708918	0.628	0.863	9.80964722768489e-11
NOP53	5.45291781896537e-15	0.505745	0.65	0.855	2.36760238781657e-10
CTSH	1.22995944177692e-13	0.639901	0.487	0.54	5.34036090025122e-09
DNAJB1	6.72388883153716e-13	0.692189	0.441	0.503	2.91944529176512e-08
IRF1	1.44046707240949e-12	0.890467	0.532	0.606	6.25436398169475e-08
ATP1B3	2.77917122588291e-12	0.519825	0.551	0.637	1.2066883545661e-07
C11orf96	1.26783321565155e-11	0.711661	0.338	0.537	5.50480503903745e-07
HES1	1.36816669557671e-11	1.01725	0.553	0.613	5.94044297552453e-07
FABP5	4.26228840308011e-11	1.38081	0.533	0.683	1.85064300173335e-06
ARL4A	9.69910379400229e-10	0.52013	0.634	0.696	4.21125387631785e-05
SOD2	1.55164719581006e-09	0.823143	0.475	0.602	6.73709695948769e-05
MYC	2.10396160203084e-08	0.510526	0.397	0.582	0.000913519
DDIT4	2.28279215535447e-08	0.668817	0.524	0.799	0.000991166
ATF3	1.05692574852302e-07	0.846373	0.467	0.54	0.00458907
RHOB	1.95878625861898e-07	1.0814	0.536	0.72	0.00850485
RBP7	0.000791949	0.819834	0.624	0.681	1
CLDN5	0.00169198	1.20069	0.598	0.733	1
SELENOP	0.127046	0.533829	0.498	0.728	1
TIMP3	0.421807	0.796121	0.582	0.915	1
FABP4	0.779959	2.22567	0.461	0.651	1
