# Supplementary material for: Integrated systems biology approach identifies gene targets for endothelial dysfunction
Source: Mol Syst Biol. 2023 Nov 30;19(12):e11462. doi: 10.15252/msb.202211462 (PMC10698507; doi:10.15252/msb.202211462)
Supplement: Supplementary file 8 — Dataset EV5 [file MSB-19-e11462-s007.zip]

Archive with 14 entries (13 files):
- Dataset_EV5/
- __MACOSX/._Dataset_EV5
- Dataset_EV5/Pro_ED_All_drugs_nodes_net_analysis.csv
- __MACOSX/Dataset_EV5/._Pro_ED_All_drugs_nodes_net_analysis.csv
- Dataset_EV5/.DS_Store
- __MACOSX/Dataset_EV5/._.DS_Store
- Dataset_EV5/Pro_ED_drugs_net_heart_related.csv
- __MACOSX/Dataset_EV5/._Pro_ED_drugs_net_heart_related.csv
- Dataset_EV5/Anti_ED_All_drugs_nodes_net_analysis.csv
- __MACOSX/Dataset_EV5/._Anti_ED_All_drugs_nodes_net_analysis.csv
- Dataset_EV5/README.rtf
- __MACOSX/Dataset_EV5/._README.rtf
- Dataset_EV5/Anti_ED_drugs_net_heart_related.csv
- __MACOSX/Dataset_EV5/._Anti_ED_drugs_net_heart_related.csv
