# Supplementary material for: Integrated systems biology approach identifies gene targets for endothelial dysfunction
Source: Mol Syst Biol. 2023 Nov 30;19(12):e11462. doi: 10.15252/msb.202211462 (PMC10698507; doi:10.15252/msb.202211462)
Supplement: Supplementary file 8 — Dataset EV5 [file MSB-19-e11462-s007.zip › Dataset_EV5/Pro_ED_All_drugs_nodes_net_analysis.csv]

drug_id	drug_name.x	max_phase	mesh_id	mesh_heading	efo_id	efo_term	indication	drug_name.y	gene_target	...1	Protein
DB00184	Nicotine	4	D014029	Tobacco Use Disorder	EFO:0003768	nicotine dependence	For the relief of nicotine withdrawal symptoms and as an aid to smoking cessation.	Nicotine	CHRNA7	49	P36544
DB00184	Nicotine	3	D002189	Marijuana Abuse	EFO:0007191	cannabis dependence	For the relief of nicotine withdrawal symptoms and as an aid to smoking cessation.	Nicotine	CHRNA7	49	P36544
DB00184	Nicotine	3	D002583	Uterine Cervical Neoplasms	MONDO:0002974	cervical cancer	For the relief of nicotine withdrawal symptoms and as an aid to smoking cessation.	Nicotine	CHRNA7	49	P36544
DB00184	Nicotine	3	D006333	Heart Failure	EFO:0003144	heart failure	For the relief of nicotine withdrawal symptoms and as an aid to smoking cessation.	Nicotine	CHRNA7	49	P36544
DB00184	Nicotine	3	D008175	Lung Neoplasms	MONDO:0008903	lung cancer	For the relief of nicotine withdrawal symptoms and as an aid to smoking cessation.	Nicotine	CHRNA7	49	P36544
DB00184	Nicotine	3	D014376	Tuberculosis	Orphanet:3389	Tuberculosis	For the relief of nicotine withdrawal symptoms and as an aid to smoking cessation.	Nicotine	CHRNA7	49	P36544
DB00184	Nicotine	3	D016540	Smoking Cessation	EFO:0004319	smoking cessation	For the relief of nicotine withdrawal symptoms and as an aid to smoking cessation.	Nicotine	CHRNA7	49	P36544
DB00184	Nicotine	3	D029424	Pulmonary Disease, Chronic Obstructive	EFO:0000341	chronic obstructive pulmonary disease	For the relief of nicotine withdrawal symptoms and as an aid to smoking cessation.	Nicotine	CHRNA7	49	P36544
DB00184	Nicotine	3	D045169	Severe Acute Respiratory Syndrome	EFO:0000694	severe acute respiratory syndrome	For the relief of nicotine withdrawal symptoms and as an aid to smoking cessation.	Nicotine	CHRNA7	49	P36544
DB00184	Nicotine	3	D045169	Severe Acute Respiratory Syndrome	MONDO:0100096	COVID-19	For the relief of nicotine withdrawal symptoms and as an aid to smoking cessation.	Nicotine	CHRNA7	49	P36544
DB00184	Nicotine	2	D000428	Alcohol Drinking	EFO:0004329	alcohol drinking	For the relief of nicotine withdrawal symptoms and as an aid to smoking cessation.	Nicotine	CHRNA7	49	P36544
DB00184	Nicotine	2	D002278	Carcinoma in Situ	MONDO:0004647	in situ carcinoma	For the relief of nicotine withdrawal symptoms and as an aid to smoking cessation.	Nicotine	CHRNA7	49	P36544
DB00184	Nicotine	2	D003866	Depressive Disorder	MONDO:0002050	depressive disorder	For the relief of nicotine withdrawal symptoms and as an aid to smoking cessation.	Nicotine	CHRNA7	49	P36544
DB00184	Nicotine	2	D010300	Parkinson Disease	EFO:0002508	Parkinson's disease	For the relief of nicotine withdrawal symptoms and as an aid to smoking cessation.	Nicotine	CHRNA7	49	P36544
DB00184	Nicotine	2	D012509	Sarcoma	EFO:0000691	sarcoma	For the relief of nicotine withdrawal symptoms and as an aid to smoking cessation.	Nicotine	CHRNA7	49	P36544
DB00184	Nicotine	2	D014947	Wounds and Injuries	EFO:0000546	injury	For the relief of nicotine withdrawal symptoms and as an aid to smoking cessation.	Nicotine	CHRNA7	49	P36544
DB00184	Nicotine	2	D019966	Substance-Related Disorders	MONDO:0004938	substance dependence	For the relief of nicotine withdrawal symptoms and as an aid to smoking cessation.	Nicotine	CHRNA7	49	P36544
DB00184	Nicotine	2	D020250	Postoperative Nausea and Vomiting	EFO:0004888	post operative nausea and vomiting	For the relief of nicotine withdrawal symptoms and as an aid to smoking cessation.	Nicotine	CHRNA7	49	P36544
DB00184	Nicotine	2	D060825	Cognitive Dysfunction	HP:0100543	Cognitive impairment	For the relief of nicotine withdrawal symptoms and as an aid to smoking cessation.	Nicotine	CHRNA7	49	P36544
DB00184	Nicotine	1	D000375	Aging	GO:0007568	aging	For the relief of nicotine withdrawal symptoms and as an aid to smoking cessation.	Nicotine	CHRNA7	49	P36544
DB00184	Nicotine	1	D001289	Attention Deficit Disorder with Hyperactivity	EFO:0003888	attention deficit hyperactivity disorder	For the relief of nicotine withdrawal symptoms and as an aid to smoking cessation.	Nicotine	CHRNA7	49	P36544
DB00184	Nicotine	1	D008569	Memory Disorders	EFO:0001072	memory impairment	For the relief of nicotine withdrawal symptoms and as an aid to smoking cessation.	Nicotine	CHRNA7	49	P36544
DB00184	Nicotine	1	D012507	Sarcoidosis	Orphanet:797	Sarcoidosis	For the relief of nicotine withdrawal symptoms and as an aid to smoking cessation.	Nicotine	CHRNA7	49	P36544
DB00184	Nicotine	1	D012559	Schizophrenia	EFO:0000692	schizophrenia	For the relief of nicotine withdrawal symptoms and as an aid to smoking cessation.	Nicotine	CHRNA7	49	P36544
DB00184	Nicotine	1	D019970	Cocaine-Related Disorders	EFO:0002610	cocaine dependence	For the relief of nicotine withdrawal symptoms and as an aid to smoking cessation.	Nicotine	CHRNA7	49	P36544
DB06148	Mianserin	4	D003866	Depressive Disorder	EFO:0003761	unipolar depression	For the treatment of depression.	Mianserin	HRH1	50	P35367
DB06148	Mianserin	4	D003866	Depressive Disorder	MONDO:0002050	depressive disorder	For the treatment of depression.	Mianserin	HRH1	50	P35367
DB06148	Mianserin	3	D001007	Anxiety	EFO:0005230	anxiety	For the treatment of depression.	Mianserin	HRH1	50	P35367
DB06148	Mianserin	3	D003704	Dementia	HP:0000726	Dementia	For the treatment of depression.	Mianserin	HRH1	50	P35367
DB06148	Mianserin	3	D012559	Schizophrenia	EFO:0000692	schizophrenia	For the treatment of depression.	Mianserin	HRH1	50	P35367
DB00458	Imipramine	4	D003866	Depressive Disorder	EFO:0003761	unipolar depression	For the relief of symptoms of depression and as temporary adjunctive therapy in reducing enuresis in children aged 6 years and older [FDA Label]. May also be used off-label to manage panic disorders with or without agoraphobia, as a second line agent for ADHD in children and adolescents, to manage bulimia nervosa, for short-term management of acute depressive episodes in bipolar disorder and schi…	Imipramine	HRH1	50	P35367
DB00458	Imipramine	4	D003866	Depressive Disorder	MONDO:0002050	depressive disorder	For the relief of symptoms of depression and as temporary adjunctive therapy in reducing enuresis in children aged 6 years and older [FDA Label]. May also be used off-label to manage panic disorders with or without agoraphobia, as a second line agent for ADHD in children and adolescents, to manage bulimia nervosa, for short-term management of acute depressive episodes in bipolar disorder and schi…	Imipramine	HRH1	50	P35367
DB00458	Imipramine	3	D001007	Anxiety	EFO:0005230	anxiety	For the relief of symptoms of depression and as temporary adjunctive therapy in reducing enuresis in children aged 6 years and older [FDA Label]. May also be used off-label to manage panic disorders with or without agoraphobia, as a second line agent for ADHD in children and adolescents, to manage bulimia nervosa, for short-term management of acute depressive episodes in bipolar disorder and schi…	Imipramine	HRH1	50	P35367
DB00458	Imipramine	3	D002637	Chest Pain	HP:0100749	Chest pain	For the relief of symptoms of depression and as temporary adjunctive therapy in reducing enuresis in children aged 6 years and older [FDA Label]. May also be used off-label to manage panic disorders with or without agoraphobia, as a second line agent for ADHD in children and adolescents, to manage bulimia nervosa, for short-term management of acute depressive episodes in bipolar disorder and schi…	Imipramine	HRH1	50	P35367
DB00458	Imipramine	3	D003704	Dementia	HP:0000726	Dementia	For the relief of symptoms of depression and as temporary adjunctive therapy in reducing enuresis in children aged 6 years and older [FDA Label]. May also be used off-label to manage panic disorders with or without agoraphobia, as a second line agent for ADHD in children and adolescents, to manage bulimia nervosa, for short-term management of acute depressive episodes in bipolar disorder and schi…	Imipramine	HRH1	50	P35367
DB00458	Imipramine	3	D004066	Digestive System Diseases	EFO:0010282	gastrointestinal disease	For the relief of symptoms of depression and as temporary adjunctive therapy in reducing enuresis in children aged 6 years and older [FDA Label]. May also be used off-label to manage panic disorders with or without agoraphobia, as a second line agent for ADHD in children and adolescents, to manage bulimia nervosa, for short-term management of acute depressive episodes in bipolar disorder and schi…	Imipramine	HRH1	50	P35367
DB00458	Imipramine	3	D005764	Gastroesophageal Reflux	EFO:0003948	gastroesophageal reflux disease	For the relief of symptoms of depression and as temporary adjunctive therapy in reducing enuresis in children aged 6 years and older [FDA Label]. May also be used off-label to manage panic disorders with or without agoraphobia, as a second line agent for ADHD in children and adolescents, to manage bulimia nervosa, for short-term management of acute depressive episodes in bipolar disorder and schi…	Imipramine	HRH1	50	P35367
DB00458	Imipramine	3	D009203	Myocardial Infarction	EFO:0000612	myocardial infarction	For the relief of symptoms of depression and as temporary adjunctive therapy in reducing enuresis in children aged 6 years and older [FDA Label]. May also be used off-label to manage panic disorders with or without agoraphobia, as a second line agent for ADHD in children and adolescents, to manage bulimia nervosa, for short-term management of acute depressive episodes in bipolar disorder and schi…	Imipramine	HRH1	50	P35367
DB00458	Imipramine	3	D012559	Schizophrenia	EFO:0000692	schizophrenia	For the relief of symptoms of depression and as temporary adjunctive therapy in reducing enuresis in children aged 6 years and older [FDA Label]. May also be used off-label to manage panic disorders with or without agoraphobia, as a second line agent for ADHD in children and adolescents, to manage bulimia nervosa, for short-term management of acute depressive episodes in bipolar disorder and schi…	Imipramine	HRH1	50	P35367
DB00458	Imipramine	3	D014693	Ventricular Fibrillation	EFO:0004287	ventricular fibrillation	For the relief of symptoms of depression and as temporary adjunctive therapy in reducing enuresis in children aged 6 years and older [FDA Label]. May also be used off-label to manage panic disorders with or without agoraphobia, as a second line agent for ADHD in children and adolescents, to manage bulimia nervosa, for short-term management of acute depressive episodes in bipolar disorder and schi…	Imipramine	HRH1	50	P35367
DB00458	Imipramine	3	D016757	Death, Sudden, Cardiac	EFO:0004278	sudden cardiac arrest	For the relief of symptoms of depression and as temporary adjunctive therapy in reducing enuresis in children aged 6 years and older [FDA Label]. May also be used off-label to manage panic disorders with or without agoraphobia, as a second line agent for ADHD in children and adolescents, to manage bulimia nervosa, for short-term management of acute depressive episodes in bipolar disorder and schi…	Imipramine	HRH1	50	P35367
DB00458	Imipramine	3	D017116	Low Back Pain	HP:0003419	Low back pain	For the relief of symptoms of depression and as temporary adjunctive therapy in reducing enuresis in children aged 6 years and older [FDA Label]. May also be used off-label to manage panic disorders with or without agoraphobia, as a second line agent for ADHD in children and adolescents, to manage bulimia nervosa, for short-term management of acute depressive episodes in bipolar disorder and schi…	Imipramine	HRH1	50	P35367
DB00458	Imipramine	2	D013001	Somatoform Disorders	EFO:0009687	somatoform disorder	For the relief of symptoms of depression and as temporary adjunctive therapy in reducing enuresis in children aged 6 years and older [FDA Label]. May also be used off-label to manage panic disorders with or without agoraphobia, as a second line agent for ADHD in children and adolescents, to manage bulimia nervosa, for short-term management of acute depressive episodes in bipolar disorder and schi…	Imipramine	HRH1	50	P35367
DB00458	Imipramine	1	D019263	Dysthymic Disorder	EFO:0008623	dysthymic disorder	For the relief of symptoms of depression and as temporary adjunctive therapy in reducing enuresis in children aged 6 years and older [FDA Label]. May also be used off-label to manage panic disorders with or without agoraphobia, as a second line agent for ADHD in children and adolescents, to manage bulimia nervosa, for short-term management of acute depressive episodes in bipolar disorder and schi…	Imipramine	HRH1	50	P35367
DB00458	Imipramine	0	D001943	Breast Neoplasms	MONDO:0007254	breast cancer	For the relief of symptoms of depression and as temporary adjunctive therapy in reducing enuresis in children aged 6 years and older [FDA Label]. May also be used off-label to manage panic disorders with or without agoraphobia, as a second line agent for ADHD in children and adolescents, to manage bulimia nervosa, for short-term management of acute depressive episodes in bipolar disorder and schi…	Imipramine	HRH1	50	P35367
DB00197	Troglitazone	4	D003920	Diabetes Mellitus	EFO:0000400	diabetes mellitus	For the treatment of Type II diabetes mellitus. It is used alone or in combination with a sulfonylurea, metformin, or insulin as an adjunct to diet and exercise.	Troglitazone	SERPINE1	92	P05121
DB00197	Troglitazone	2	D012509	Sarcoma	EFO:0000691	sarcoma	For the treatment of Type II diabetes mellitus. It is used alone or in combination with a sulfonylurea, metformin, or insulin as an adjunct to diet and exercise.	Troglitazone	SERPINE1	92	P05121
DB00657	Mecamylamine	4	D006973	Hypertension	EFO:0000537	hypertension	For the treatment of moderately severe to severe essential hypertension and in uncomplicated cases of malignant hypertension	Mecamylamine	CHRNA7	49	P36544
DB00657	Mecamylamine	2	D000437	Alcoholism	EFO:0003829	alcohol dependence	For the treatment of moderately severe to severe essential hypertension and in uncomplicated cases of malignant hypertension	Mecamylamine	CHRNA7	49	P36544
DB00657	Mecamylamine	2	D003865	Depressive Disorder, Major	MONDO:0002009	major depressive disorder	For the treatment of moderately severe to severe essential hypertension and in uncomplicated cases of malignant hypertension	Mecamylamine	CHRNA7	49	P36544
DB00657	Mecamylamine	2	D008268	Macular Degeneration	EFO:0001365	age-related macular degeneration	For the treatment of moderately severe to severe essential hypertension and in uncomplicated cases of malignant hypertension	Mecamylamine	CHRNA7	49	P36544
DB00657	Mecamylamine	2	D008268	Macular Degeneration	EFO:0009606	macular degeneration	For the treatment of moderately severe to severe essential hypertension and in uncomplicated cases of malignant hypertension	Mecamylamine	CHRNA7	49	P36544
DB00657	Mecamylamine	2	D014029	Tobacco Use Disorder	EFO:0003768	nicotine dependence	For the treatment of moderately severe to severe essential hypertension and in uncomplicated cases of malignant hypertension	Mecamylamine	CHRNA7	49	P36544
DB00657	Mecamylamine	1	D000375	Aging	GO:0007568	aging	For the treatment of moderately severe to severe essential hypertension and in uncomplicated cases of malignant hypertension	Mecamylamine	CHRNA7	49	P36544
DB00657	Mecamylamine	1	D001321	Autistic Disorder	EFO:0003758	autism	For the treatment of moderately severe to severe essential hypertension and in uncomplicated cases of malignant hypertension	Mecamylamine	CHRNA7	49	P36544
DB00657	Mecamylamine	0	D060825	Cognitive Dysfunction	HP:0001268	Mental deterioration	For the treatment of moderately severe to severe essential hypertension and in uncomplicated cases of malignant hypertension	Mecamylamine	CHRNA7	49	P36544
DB00945	Acetylsalicylic acid	4	D001168	Arthritis	EFO:0005856	arthritis	**Pain, fever, and inflammation** Acetylsalicylic acid (ASA), in the regular tablet form (immediate-release), is indicated to relieve pain, fever, and inflammation associated with many conditions, including the flu, the common cold, neck and back pain, dysmenorrhea, headache, tooth pain, sprains, fractures, myositis, neuralgia, synovitis, arthritis, bursitis, burns, and various injuries. It is al…	Acetylsalicylic acid	EDNRA	57	P25101
DB00945	Acetylsalicylic acid	4	D001168	Arthritis	EFO:0005856	arthritis	**Pain, fever, and inflammation** Acetylsalicylic acid (ASA), in the regular tablet form (immediate-release), is indicated to relieve pain, fever, and inflammation associated with many conditions, including the flu, the common cold, neck and back pain, dysmenorrhea, headache, tooth pain, sprains, fractures, myositis, neuralgia, synovitis, arthritis, bursitis, burns, and various injuries. It is al…	Acetylsalicylic acid	TNFAIP6	175	P98066
DB00945	Acetylsalicylic acid	4	D001416	Back Pain	HP:0003418	Back pain	**Pain, fever, and inflammation** Acetylsalicylic acid (ASA), in the regular tablet form (immediate-release), is indicated to relieve pain, fever, and inflammation associated with many conditions, including the flu, the common cold, neck and back pain, dysmenorrhea, headache, tooth pain, sprains, fractures, myositis, neuralgia, synovitis, arthritis, bursitis, burns, and various injuries. It is al…	Acetylsalicylic acid	EDNRA	57	P25101
DB00945	Acetylsalicylic acid	4	D001416	Back Pain	HP:0003418	Back pain	**Pain, fever, and inflammation** Acetylsalicylic acid (ASA), in the regular tablet form (immediate-release), is indicated to relieve pain, fever, and inflammation associated with many conditions, including the flu, the common cold, neck and back pain, dysmenorrhea, headache, tooth pain, sprains, fractures, myositis, neuralgia, synovitis, arthritis, bursitis, burns, and various injuries. It is al…	Acetylsalicylic acid	TNFAIP6	175	P98066
DB00945	Acetylsalicylic acid	4	D003139	Common Cold	EFO:0007214	common cold	**Pain, fever, and inflammation** Acetylsalicylic acid (ASA), in the regular tablet form (immediate-release), is indicated to relieve pain, fever, and inflammation associated with many conditions, including the flu, the common cold, neck and back pain, dysmenorrhea, headache, tooth pain, sprains, fractures, myositis, neuralgia, synovitis, arthritis, bursitis, burns, and various injuries. It is al…	Acetylsalicylic acid	EDNRA	57	P25101
DB00945	Acetylsalicylic acid	4	D003139	Common Cold	EFO:0007214	common cold	**Pain, fever, and inflammation** Acetylsalicylic acid (ASA), in the regular tablet form (immediate-release), is indicated to relieve pain, fever, and inflammation associated with many conditions, including the flu, the common cold, neck and back pain, dysmenorrhea, headache, tooth pain, sprains, fractures, myositis, neuralgia, synovitis, arthritis, bursitis, burns, and various injuries. It is al…	Acetylsalicylic acid	TNFAIP6	175	P98066
DB00945	Acetylsalicylic acid	4	D003139	Common Cold	EFO:0009364	non-allergic rhinitis	**Pain, fever, and inflammation** Acetylsalicylic acid (ASA), in the regular tablet form (immediate-release), is indicated to relieve pain, fever, and inflammation associated with many conditions, including the flu, the common cold, neck and back pain, dysmenorrhea, headache, tooth pain, sprains, fractures, myositis, neuralgia, synovitis, arthritis, bursitis, burns, and various injuries. It is al…	Acetylsalicylic acid	EDNRA	57	P25101
DB00945	Acetylsalicylic acid	4	D003139	Common Cold	EFO:0009364	non-allergic rhinitis	**Pain, fever, and inflammation** Acetylsalicylic acid (ASA), in the regular tablet form (immediate-release), is indicated to relieve pain, fever, and inflammation associated with many conditions, including the flu, the common cold, neck and back pain, dysmenorrhea, headache, tooth pain, sprains, fractures, myositis, neuralgia, synovitis, arthritis, bursitis, burns, and various injuries. It is al…	Acetylsalicylic acid	TNFAIP6	175	P98066
DB00945	Acetylsalicylic acid	4	D003324	Coronary Artery Disease	EFO:0001645	coronary artery disease	**Pain, fever, and inflammation** Acetylsalicylic acid (ASA), in the regular tablet form (immediate-release), is indicated to relieve pain, fever, and inflammation associated with many conditions, including the flu, the common cold, neck and back pain, dysmenorrhea, headache, tooth pain, sprains, fractures, myositis, neuralgia, synovitis, arthritis, bursitis, burns, and various injuries. It is al…	Acetylsalicylic acid	EDNRA	57	P25101
DB00945	Acetylsalicylic acid	4	D003324	Coronary Artery Disease	EFO:0001645	coronary artery disease	**Pain, fever, and inflammation** Acetylsalicylic acid (ASA), in the regular tablet form (immediate-release), is indicated to relieve pain, fever, and inflammation associated with many conditions, including the flu, the common cold, neck and back pain, dysmenorrhea, headache, tooth pain, sprains, fractures, myositis, neuralgia, synovitis, arthritis, bursitis, burns, and various injuries. It is al…	Acetylsalicylic acid	TNFAIP6	175	P98066
DB00945	Acetylsalicylic acid	4	D003327	Coronary Disease	EFO:0001645	coronary artery disease	**Pain, fever, and inflammation** Acetylsalicylic acid (ASA), in the regular tablet form (immediate-release), is indicated to relieve pain, fever, and inflammation associated with many conditions, including the flu, the common cold, neck and back pain, dysmenorrhea, headache, tooth pain, sprains, fractures, myositis, neuralgia, synovitis, arthritis, bursitis, burns, and various injuries. It is al…	Acetylsalicylic acid	EDNRA	57	P25101
DB00945	Acetylsalicylic acid	4	D003327	Coronary Disease	EFO:0001645	coronary artery disease	**Pain, fever, and inflammation** Acetylsalicylic acid (ASA), in the regular tablet form (immediate-release), is indicated to relieve pain, fever, and inflammation associated with many conditions, including the flu, the common cold, neck and back pain, dysmenorrhea, headache, tooth pain, sprains, fractures, myositis, neuralgia, synovitis, arthritis, bursitis, burns, and various injuries. It is al…	Acetylsalicylic acid	TNFAIP6	175	P98066
DB00945	Acetylsalicylic acid	4	D004412	Dysmenorrhea	HP:0100607	Dysmenorrhea	**Pain, fever, and inflammation** Acetylsalicylic acid (ASA), in the regular tablet form (immediate-release), is indicated to relieve pain, fever, and inflammation associated with many conditions, including the flu, the common cold, neck and back pain, dysmenorrhea, headache, tooth pain, sprains, fractures, myositis, neuralgia, synovitis, arthritis, bursitis, burns, and various injuries. It is al…	Acetylsalicylic acid	EDNRA	57	P25101
DB00945	Acetylsalicylic acid	4	D004412	Dysmenorrhea	HP:0100607	Dysmenorrhea	**Pain, fever, and inflammation** Acetylsalicylic acid (ASA), in the regular tablet form (immediate-release), is indicated to relieve pain, fever, and inflammation associated with many conditions, including the flu, the common cold, neck and back pain, dysmenorrhea, headache, tooth pain, sprains, fractures, myositis, neuralgia, synovitis, arthritis, bursitis, burns, and various injuries. It is al…	Acetylsalicylic acid	TNFAIP6	175	P98066
DB00945	Acetylsalicylic acid	4	D005334	Fever	HP:0001945	Fever	**Pain, fever, and inflammation** Acetylsalicylic acid (ASA), in the regular tablet form (immediate-release), is indicated to relieve pain, fever, and inflammation associated with many conditions, including the flu, the common cold, neck and back pain, dysmenorrhea, headache, tooth pain, sprains, fractures, myositis, neuralgia, synovitis, arthritis, bursitis, burns, and various injuries. It is al…	Acetylsalicylic acid	EDNRA	57	P25101
DB00945	Acetylsalicylic acid	4	D005334	Fever	HP:0001945	Fever	**Pain, fever, and inflammation** Acetylsalicylic acid (ASA), in the regular tablet form (immediate-release), is indicated to relieve pain, fever, and inflammation associated with many conditions, including the flu, the common cold, neck and back pain, dysmenorrhea, headache, tooth pain, sprains, fractures, myositis, neuralgia, synovitis, arthritis, bursitis, burns, and various injuries. It is al…	Acetylsalicylic acid	TNFAIP6	175	P98066
DB00945	Acetylsalicylic acid	4	D006261	Headache	HP:0002315	Headache	**Pain, fever, and inflammation** Acetylsalicylic acid (ASA), in the regular tablet form (immediate-release), is indicated to relieve pain, fever, and inflammation associated with many conditions, including the flu, the common cold, neck and back pain, dysmenorrhea, headache, tooth pain, sprains, fractures, myositis, neuralgia, synovitis, arthritis, bursitis, burns, and various injuries. It is al…	Acetylsalicylic acid	EDNRA	57	P25101
DB00945	Acetylsalicylic acid	4	D006261	Headache	HP:0002315	Headache	**Pain, fever, and inflammation** Acetylsalicylic acid (ASA), in the regular tablet form (immediate-release), is indicated to relieve pain, fever, and inflammation associated with many conditions, including the flu, the common cold, neck and back pain, dysmenorrhea, headache, tooth pain, sprains, fractures, myositis, neuralgia, synovitis, arthritis, bursitis, burns, and various injuries. It is al…	Acetylsalicylic acid	TNFAIP6	175	P98066
DB00945	Acetylsalicylic acid	4	D008881	Migraine Disorders	EFO:0003821	migraine disorder	**Pain, fever, and inflammation** Acetylsalicylic acid (ASA), in the regular tablet form (immediate-release), is indicated to relieve pain, fever, and inflammation associated with many conditions, including the flu, the common cold, neck and back pain, dysmenorrhea, headache, tooth pain, sprains, fractures, myositis, neuralgia, synovitis, arthritis, bursitis, burns, and various injuries. It is al…	Acetylsalicylic acid	EDNRA	57	P25101
DB00945	Acetylsalicylic acid	4	D008881	Migraine Disorders	EFO:0003821	migraine disorder	**Pain, fever, and inflammation** Acetylsalicylic acid (ASA), in the regular tablet form (immediate-release), is indicated to relieve pain, fever, and inflammation associated with many conditions, including the flu, the common cold, neck and back pain, dysmenorrhea, headache, tooth pain, sprains, fractures, myositis, neuralgia, synovitis, arthritis, bursitis, burns, and various injuries. It is al…	Acetylsalicylic acid	TNFAIP6	175	P98066
DB00945	Acetylsalicylic acid	4	D009120	Muscle Cramp	EFO:0009846	muscle cramp	**Pain, fever, and inflammation** Acetylsalicylic acid (ASA), in the regular tablet form (immediate-release), is indicated to relieve pain, fever, and inflammation associated with many conditions, including the flu, the common cold, neck and back pain, dysmenorrhea, headache, tooth pain, sprains, fractures, myositis, neuralgia, synovitis, arthritis, bursitis, burns, and various injuries. It is al…	Acetylsalicylic acid	EDNRA	57	P25101
DB00945	Acetylsalicylic acid	4	D009120	Muscle Cramp	EFO:0009846	muscle cramp	**Pain, fever, and inflammation** Acetylsalicylic acid (ASA), in the regular tablet form (immediate-release), is indicated to relieve pain, fever, and inflammation associated with many conditions, including the flu, the common cold, neck and back pain, dysmenorrhea, headache, tooth pain, sprains, fractures, myositis, neuralgia, synovitis, arthritis, bursitis, burns, and various injuries. It is al…	Acetylsalicylic acid	TNFAIP6	175	P98066
DB00945	Acetylsalicylic acid	4	D009203	Myocardial Infarction	EFO:0000612	myocardial infarction	**Pain, fever, and inflammation** Acetylsalicylic acid (ASA), in the regular tablet form (immediate-release), is indicated to relieve pain, fever, and inflammation associated with many conditions, including the flu, the common cold, neck and back pain, dysmenorrhea, headache, tooth pain, sprains, fractures, myositis, neuralgia, synovitis, arthritis, bursitis, burns, and various injuries. It is al…	Acetylsalicylic acid	EDNRA	57	P25101
DB00945	Acetylsalicylic acid	4	D009203	Myocardial Infarction	EFO:0000612	myocardial infarction	**Pain, fever, and inflammation** Acetylsalicylic acid (ASA), in the regular tablet form (immediate-release), is indicated to relieve pain, fever, and inflammation associated with many conditions, including the flu, the common cold, neck and back pain, dysmenorrhea, headache, tooth pain, sprains, fractures, myositis, neuralgia, synovitis, arthritis, bursitis, burns, and various injuries. It is al…	Acetylsalicylic acid	TNFAIP6	175	P98066
DB00945	Acetylsalicylic acid	4	D009203	Myocardial Infarction	EFO:0008583	acute myocardial infarction	**Pain, fever, and inflammation** Acetylsalicylic acid (ASA), in the regular tablet form (immediate-release), is indicated to relieve pain, fever, and inflammation associated with many conditions, including the flu, the common cold, neck and back pain, dysmenorrhea, headache, tooth pain, sprains, fractures, myositis, neuralgia, synovitis, arthritis, bursitis, burns, and various injuries. It is al…	Acetylsalicylic acid	EDNRA	57	P25101
DB00945	Acetylsalicylic acid	4	D009203	Myocardial Infarction	EFO:0008583	acute myocardial infarction	**Pain, fever, and inflammation** Acetylsalicylic acid (ASA), in the regular tablet form (immediate-release), is indicated to relieve pain, fever, and inflammation associated with many conditions, including the flu, the common cold, neck and back pain, dysmenorrhea, headache, tooth pain, sprains, fractures, myositis, neuralgia, synovitis, arthritis, bursitis, burns, and various injuries. It is al…	Acetylsalicylic acid	TNFAIP6	175	P98066
DB00945	Acetylsalicylic acid	4	D010146	Pain	EFO:0003843	pain	**Pain, fever, and inflammation** Acetylsalicylic acid (ASA), in the regular tablet form (immediate-release), is indicated to relieve pain, fever, and inflammation associated with many conditions, including the flu, the common cold, neck and back pain, dysmenorrhea, headache, tooth pain, sprains, fractures, myositis, neuralgia, synovitis, arthritis, bursitis, burns, and various injuries. It is al…	Acetylsalicylic acid	EDNRA	57	P25101
DB00945	Acetylsalicylic acid	4	D010146	Pain	EFO:0003843	pain	**Pain, fever, and inflammation** Acetylsalicylic acid (ASA), in the regular tablet form (immediate-release), is indicated to relieve pain, fever, and inflammation associated with many conditions, including the flu, the common cold, neck and back pain, dysmenorrhea, headache, tooth pain, sprains, fractures, myositis, neuralgia, synovitis, arthritis, bursitis, burns, and various injuries. It is al…	Acetylsalicylic acid	TNFAIP6	175	P98066
DB00945	Acetylsalicylic acid	4	D013035	Spasm	HP:0003394	Muscle spasm	**Pain, fever, and inflammation** Acetylsalicylic acid (ASA), in the regular tablet form (immediate-release), is indicated to relieve pain, fever, and inflammation associated with many conditions, including the flu, the common cold, neck and back pain, dysmenorrhea, headache, tooth pain, sprains, fractures, myositis, neuralgia, synovitis, arthritis, bursitis, burns, and various injuries. It is al…	Acetylsalicylic acid	EDNRA	57	P25101
DB00945	Acetylsalicylic acid	4	D013035	Spasm	HP:0003394	Muscle spasm	**Pain, fever, and inflammation** Acetylsalicylic acid (ASA), in the regular tablet form (immediate-release), is indicated to relieve pain, fever, and inflammation associated with many conditions, including the flu, the common cold, neck and back pain, dysmenorrhea, headache, tooth pain, sprains, fractures, myositis, neuralgia, synovitis, arthritis, bursitis, burns, and various injuries. It is al…	Acetylsalicylic acid	TNFAIP6	175	P98066
DB00945	Acetylsalicylic acid	4	D013927	Thrombosis	HP:0004419	Recurrent thrombophlebitis	**Pain, fever, and inflammation** Acetylsalicylic acid (ASA), in the regular tablet form (immediate-release), is indicated to relieve pain, fever, and inflammation associated with many conditions, including the flu, the common cold, neck and back pain, dysmenorrhea, headache, tooth pain, sprains, fractures, myositis, neuralgia, synovitis, arthritis, bursitis, burns, and various injuries. It is al…	Acetylsalicylic acid	EDNRA	57	P25101
DB00945	Acetylsalicylic acid	4	D013927	Thrombosis	HP:0004419	Recurrent thrombophlebitis	**Pain, fever, and inflammation** Acetylsalicylic acid (ASA), in the regular tablet form (immediate-release), is indicated to relieve pain, fever, and inflammation associated with many conditions, including the flu, the common cold, neck and back pain, dysmenorrhea, headache, tooth pain, sprains, fractures, myositis, neuralgia, synovitis, arthritis, bursitis, burns, and various injuries. It is al…	Acetylsalicylic acid	TNFAIP6	175	P98066
DB00945	Acetylsalicylic acid	4	D013927	Thrombosis	MONDO:0000831	thrombotic disease	**Pain, fever, and inflammation** Acetylsalicylic acid (ASA), in the regular tablet form (immediate-release), is indicated to relieve pain, fever, and inflammation associated with many conditions, including the flu, the common cold, neck and back pain, dysmenorrhea, headache, tooth pain, sprains, fractures, myositis, neuralgia, synovitis, arthritis, bursitis, burns, and various injuries. It is al…	Acetylsalicylic acid	EDNRA	57	P25101
DB00945	Acetylsalicylic acid	4	D013927	Thrombosis	MONDO:0000831	thrombotic disease	**Pain, fever, and inflammation** Acetylsalicylic acid (ASA), in the regular tablet form (immediate-release), is indicated to relieve pain, fever, and inflammation associated with many conditions, including the flu, the common cold, neck and back pain, dysmenorrhea, headache, tooth pain, sprains, fractures, myositis, neuralgia, synovitis, arthritis, bursitis, burns, and various injuries. It is al…	Acetylsalicylic acid	TNFAIP6	175	P98066
DB00945	Acetylsalicylic acid	4	D014098	Toothache	EFO:0010072	toothache	**Pain, fever, and inflammation** Acetylsalicylic acid (ASA), in the regular tablet form (immediate-release), is indicated to relieve pain, fever, and inflammation associated with many conditions, including the flu, the common cold, neck and back pain, dysmenorrhea, headache, tooth pain, sprains, fractures, myositis, neuralgia, synovitis, arthritis, bursitis, burns, and various injuries. It is al…	Acetylsalicylic acid	EDNRA	57	P25101
DB00945	Acetylsalicylic acid	4	D014098	Toothache	EFO:0010072	toothache	**Pain, fever, and inflammation** Acetylsalicylic acid (ASA), in the regular tablet form (immediate-release), is indicated to relieve pain, fever, and inflammation associated with many conditions, including the flu, the common cold, neck and back pain, dysmenorrhea, headache, tooth pain, sprains, fractures, myositis, neuralgia, synovitis, arthritis, bursitis, burns, and various injuries. It is al…	Acetylsalicylic acid	TNFAIP6	175	P98066
DB00945	Acetylsalicylic acid	4	D020521	Stroke	EFO:0000712	stroke	**Pain, fever, and inflammation** Acetylsalicylic acid (ASA), in the regular tablet form (immediate-release), is indicated to relieve pain, fever, and inflammation associated with many conditions, including the flu, the common cold, neck and back pain, dysmenorrhea, headache, tooth pain, sprains, fractures, myositis, neuralgia, synovitis, arthritis, bursitis, burns, and various injuries. It is al…	Acetylsalicylic acid	EDNRA	57	P25101
DB00945	Acetylsalicylic acid	4	D020521	Stroke	EFO:0000712	stroke	**Pain, fever, and inflammation** Acetylsalicylic acid (ASA), in the regular tablet form (immediate-release), is indicated to relieve pain, fever, and inflammation associated with many conditions, including the flu, the common cold, neck and back pain, dysmenorrhea, headache, tooth pain, sprains, fractures, myositis, neuralgia, synovitis, arthritis, bursitis, burns, and various injuries. It is al…	Acetylsalicylic acid	TNFAIP6	175	P98066
DB00945	Acetylsalicylic acid	4	D063806	Myalgia	HP:0003326	Myalgia	**Pain, fever, and inflammation** Acetylsalicylic acid (ASA), in the regular tablet form (immediate-release), is indicated to relieve pain, fever, and inflammation associated with many conditions, including the flu, the common cold, neck and back pain, dysmenorrhea, headache, tooth pain, sprains, fractures, myositis, neuralgia, synovitis, arthritis, bursitis, burns, and various injuries. It is al…	Acetylsalicylic acid	EDNRA	57	P25101
DB00945	Acetylsalicylic acid	4	D063806	Myalgia	HP:0003326	Myalgia	**Pain, fever, and inflammation** Acetylsalicylic acid (ASA), in the regular tablet form (immediate-release), is indicated to relieve pain, fever, and inflammation associated with many conditions, including the flu, the common cold, neck and back pain, dysmenorrhea, headache, tooth pain, sprains, fractures, myositis, neuralgia, synovitis, arthritis, bursitis, burns, and various injuries. It is al…	Acetylsalicylic acid	TNFAIP6	175	P98066
DB00945	Acetylsalicylic acid	3	D000026	Abortion, Habitual	EFO:1000954	habitual abortion	**Pain, fever, and inflammation** Acetylsalicylic acid (ASA), in the regular tablet form (immediate-release), is indicated to relieve pain, fever, and inflammation associated with many conditions, including the flu, the common cold, neck and back pain, dysmenorrhea, headache, tooth pain, sprains, fractures, myositis, neuralgia, synovitis, arthritis, bursitis, burns, and various injuries. It is al…	Acetylsalicylic acid	EDNRA	57	P25101
DB00945	Acetylsalicylic acid	3	D000026	Abortion, Habitual	EFO:1000954	habitual abortion	**Pain, fever, and inflammation** Acetylsalicylic acid (ASA), in the regular tablet form (immediate-release), is indicated to relieve pain, fever, and inflammation associated with many conditions, including the flu, the common cold, neck and back pain, dysmenorrhea, headache, tooth pain, sprains, fractures, myositis, neuralgia, synovitis, arthritis, bursitis, burns, and various injuries. It is al…	Acetylsalicylic acid	TNFAIP6	175	P98066
DB00945	Acetylsalicylic acid	3	D000072657	ST Elevation Myocardial Infarction	EFO:0008585	ST Elevation Myocardial Infarction	**Pain, fever, and inflammation** Acetylsalicylic acid (ASA), in the regular tablet form (immediate-release), is indicated to relieve pain, fever, and inflammation associated with many conditions, including the flu, the common cold, neck and back pain, dysmenorrhea, headache, tooth pain, sprains, fractures, myositis, neuralgia, synovitis, arthritis, bursitis, burns, and various injuries. It is al…	Acetylsalicylic acid	EDNRA	57	P25101
DB00945	Acetylsalicylic acid	3	D000072657	ST Elevation Myocardial Infarction	EFO:0008585	ST Elevation Myocardial Infarction	**Pain, fever, and inflammation** Acetylsalicylic acid (ASA), in the regular tablet form (immediate-release), is indicated to relieve pain, fever, and inflammation associated with many conditions, including the flu, the common cold, neck and back pain, dysmenorrhea, headache, tooth pain, sprains, fractures, myositis, neuralgia, synovitis, arthritis, bursitis, burns, and various injuries. It is al…	Acetylsalicylic acid	TNFAIP6	175	P98066
DB00945	Acetylsalicylic acid	3	D000072658	Non-ST Elevated Myocardial Infarction	EFO:0008586	Non-ST Elevation Myocardial Infarction	**Pain, fever, and inflammation** Acetylsalicylic acid (ASA), in the regular tablet form (immediate-release), is indicated to relieve pain, fever, and inflammation associated with many conditions, including the flu, the common cold, neck and back pain, dysmenorrhea, headache, tooth pain, sprains, fractures, myositis, neuralgia, synovitis, arthritis, bursitis, burns, and various injuries. It is al…	Acetylsalicylic acid	EDNRA	57	P25101
DB00945	Acetylsalicylic acid	3	D000072658	Non-ST Elevated Myocardial Infarction	EFO:0008586	Non-ST Elevation Myocardial Infarction	**Pain, fever, and inflammation** Acetylsalicylic acid (ASA), in the regular tablet form (immediate-release), is indicated to relieve pain, fever, and inflammation associated with many conditions, including the flu, the common cold, neck and back pain, dysmenorrhea, headache, tooth pain, sprains, fractures, myositis, neuralgia, synovitis, arthritis, bursitis, burns, and various injuries. It is al…	Acetylsalicylic acid	TNFAIP6	175	P98066
DB00945	Acetylsalicylic acid	3	D000083242	Ischemic Stroke	HP:0002140	Ischemic stroke	**Pain, fever, and inflammation** Acetylsalicylic acid (ASA), in the regular tablet form (immediate-release), is indicated to relieve pain, fever, and inflammation associated with many conditions, including the flu, the common cold, neck and back pain, dysmenorrhea, headache, tooth pain, sprains, fractures, myositis, neuralgia, synovitis, arthritis, bursitis, burns, and various injuries. It is al…	Acetylsalicylic acid	EDNRA	57	P25101
DB00945	Acetylsalicylic acid	3	D000083242	Ischemic Stroke	HP:0002140	Ischemic stroke	**Pain, fever, and inflammation** Acetylsalicylic acid (ASA), in the regular tablet form (immediate-release), is indicated to relieve pain, fever, and inflammation associated with many conditions, including the flu, the common cold, neck and back pain, dysmenorrhea, headache, tooth pain, sprains, fractures, myositis, neuralgia, synovitis, arthritis, bursitis, burns, and various injuries. It is al…	Acetylsalicylic acid	TNFAIP6	175	P98066
DB00945	Acetylsalicylic acid	3	D001024	Aortic Valve Stenosis	EFO:0000266	aortic stenosis	**Pain, fever, and inflammation** Acetylsalicylic acid (ASA), in the regular tablet form (immediate-release), is indicated to relieve pain, fever, and inflammation associated with many conditions, including the flu, the common cold, neck and back pain, dysmenorrhea, headache, tooth pain, sprains, fractures, myositis, neuralgia, synovitis, arthritis, bursitis, burns, and various injuries. It is al…	Acetylsalicylic acid	EDNRA	57	P25101
DB00945	Acetylsalicylic acid	3	D001024	Aortic Valve Stenosis	EFO:0000266	aortic stenosis	**Pain, fever, and inflammation** Acetylsalicylic acid (ASA), in the regular tablet form (immediate-release), is indicated to relieve pain, fever, and inflammation associated with many conditions, including the flu, the common cold, neck and back pain, dysmenorrhea, headache, tooth pain, sprains, fractures, myositis, neuralgia, synovitis, arthritis, bursitis, burns, and various injuries. It is al…	Acetylsalicylic acid	TNFAIP6	175	P98066
DB00945	Acetylsalicylic acid	3	D001249	Asthma	EFO:0000270	asthma	**Pain, fever, and inflammation** Acetylsalicylic acid (ASA), in the regular tablet form (immediate-release), is indicated to relieve pain, fever, and inflammation associated with many conditions, including the flu, the common cold, neck and back pain, dysmenorrhea, headache, tooth pain, sprains, fractures, myositis, neuralgia, synovitis, arthritis, bursitis, burns, and various injuries. It is al…	Acetylsalicylic acid	EDNRA	57	P25101
DB00945	Acetylsalicylic acid	3	D001249	Asthma	EFO:0000270	asthma	**Pain, fever, and inflammation** Acetylsalicylic acid (ASA), in the regular tablet form (immediate-release), is indicated to relieve pain, fever, and inflammation associated with many conditions, including the flu, the common cold, neck and back pain, dysmenorrhea, headache, tooth pain, sprains, fractures, myositis, neuralgia, synovitis, arthritis, bursitis, burns, and various injuries. It is al…	Acetylsalicylic acid	TNFAIP6	175	P98066
DB00945	Acetylsalicylic acid	3	D001281	Atrial Fibrillation	EFO:0000275	atrial fibrillation	**Pain, fever, and inflammation** Acetylsalicylic acid (ASA), in the regular tablet form (immediate-release), is indicated to relieve pain, fever, and inflammation associated with many conditions, including the flu, the common cold, neck and back pain, dysmenorrhea, headache, tooth pain, sprains, fractures, myositis, neuralgia, synovitis, arthritis, bursitis, burns, and various injuries. It is al…	Acetylsalicylic acid	EDNRA	57	P25101
DB00945	Acetylsalicylic acid	3	D001281	Atrial Fibrillation	EFO:0000275	atrial fibrillation	**Pain, fever, and inflammation** Acetylsalicylic acid (ASA), in the regular tablet form (immediate-release), is indicated to relieve pain, fever, and inflammation associated with many conditions, including the flu, the common cold, neck and back pain, dysmenorrhea, headache, tooth pain, sprains, fractures, myositis, neuralgia, synovitis, arthritis, bursitis, burns, and various injuries. It is al…	Acetylsalicylic acid	TNFAIP6	175	P98066
DB00945	Acetylsalicylic acid	3	D001714	Bipolar Disorder	EFO:0000289	bipolar disorder	**Pain, fever, and inflammation** Acetylsalicylic acid (ASA), in the regular tablet form (immediate-release), is indicated to relieve pain, fever, and inflammation associated with many conditions, including the flu, the common cold, neck and back pain, dysmenorrhea, headache, tooth pain, sprains, fractures, myositis, neuralgia, synovitis, arthritis, bursitis, burns, and various injuries. It is al…	Acetylsalicylic acid	EDNRA	57	P25101
DB00945	Acetylsalicylic acid	3	D001714	Bipolar Disorder	EFO:0000289	bipolar disorder	**Pain, fever, and inflammation** Acetylsalicylic acid (ASA), in the regular tablet form (immediate-release), is indicated to relieve pain, fever, and inflammation associated with many conditions, including the flu, the common cold, neck and back pain, dysmenorrhea, headache, tooth pain, sprains, fractures, myositis, neuralgia, synovitis, arthritis, bursitis, burns, and various injuries. It is al…	Acetylsalicylic acid	TNFAIP6	175	P98066
DB00945	Acetylsalicylic acid	3	D001766	Blindness	HP:0000618	Blindness	**Pain, fever, and inflammation** Acetylsalicylic acid (ASA), in the regular tablet form (immediate-release), is indicated to relieve pain, fever, and inflammation associated with many conditions, including the flu, the common cold, neck and back pain, dysmenorrhea, headache, tooth pain, sprains, fractures, myositis, neuralgia, synovitis, arthritis, bursitis, burns, and various injuries. It is al…	Acetylsalicylic acid	EDNRA	57	P25101
DB00945	Acetylsalicylic acid	3	D001766	Blindness	HP:0000618	Blindness	**Pain, fever, and inflammation** Acetylsalicylic acid (ASA), in the regular tablet form (immediate-release), is indicated to relieve pain, fever, and inflammation associated with many conditions, including the flu, the common cold, neck and back pain, dysmenorrhea, headache, tooth pain, sprains, fractures, myositis, neuralgia, synovitis, arthritis, bursitis, burns, and various injuries. It is al…	Acetylsalicylic acid	TNFAIP6	175	P98066
DB00945	Acetylsalicylic acid	3	D001943	Breast Neoplasms	EFO:0003869	breast neoplasm	**Pain, fever, and inflammation** Acetylsalicylic acid (ASA), in the regular tablet form (immediate-release), is indicated to relieve pain, fever, and inflammation associated with many conditions, including the flu, the common cold, neck and back pain, dysmenorrhea, headache, tooth pain, sprains, fractures, myositis, neuralgia, synovitis, arthritis, bursitis, burns, and various injuries. It is al…	Acetylsalicylic acid	EDNRA	57	P25101
DB00945	Acetylsalicylic acid	3	D001943	Breast Neoplasms	EFO:0003869	breast neoplasm	**Pain, fever, and inflammation** Acetylsalicylic acid (ASA), in the regular tablet form (immediate-release), is indicated to relieve pain, fever, and inflammation associated with many conditions, including the flu, the common cold, neck and back pain, dysmenorrhea, headache, tooth pain, sprains, fractures, myositis, neuralgia, synovitis, arthritis, bursitis, burns, and various injuries. It is al…	Acetylsalicylic acid	TNFAIP6	175	P98066
DB00945	Acetylsalicylic acid	3	D001943	Breast Neoplasms	MONDO:0007254	breast cancer	**Pain, fever, and inflammation** Acetylsalicylic acid (ASA), in the regular tablet form (immediate-release), is indicated to relieve pain, fever, and inflammation associated with many conditions, including the flu, the common cold, neck and back pain, dysmenorrhea, headache, tooth pain, sprains, fractures, myositis, neuralgia, synovitis, arthritis, bursitis, burns, and various injuries. It is al…	Acetylsalicylic acid	EDNRA	57	P25101
DB00945	Acetylsalicylic acid	3	D001943	Breast Neoplasms	MONDO:0007254	breast cancer	**Pain, fever, and inflammation** Acetylsalicylic acid (ASA), in the regular tablet form (immediate-release), is indicated to relieve pain, fever, and inflammation associated with many conditions, including the flu, the common cold, neck and back pain, dysmenorrhea, headache, tooth pain, sprains, fractures, myositis, neuralgia, synovitis, arthritis, bursitis, burns, and various injuries. It is al…	Acetylsalicylic acid	TNFAIP6	175	P98066
DB00945	Acetylsalicylic acid	3	D002289	Carcinoma, Non-Small-Cell Lung	EFO:0003060	non-small cell lung carcinoma	**Pain, fever, and inflammation** Acetylsalicylic acid (ASA), in the regular tablet form (immediate-release), is indicated to relieve pain, fever, and inflammation associated with many conditions, including the flu, the common cold, neck and back pain, dysmenorrhea, headache, tooth pain, sprains, fractures, myositis, neuralgia, synovitis, arthritis, bursitis, burns, and various injuries. It is al…	Acetylsalicylic acid	EDNRA	57	P25101
DB00945	Acetylsalicylic acid	3	D002289	Carcinoma, Non-Small-Cell Lung	EFO:0003060	non-small cell lung carcinoma	**Pain, fever, and inflammation** Acetylsalicylic acid (ASA), in the regular tablet form (immediate-release), is indicated to relieve pain, fever, and inflammation associated with many conditions, including the flu, the common cold, neck and back pain, dysmenorrhea, headache, tooth pain, sprains, fractures, myositis, neuralgia, synovitis, arthritis, bursitis, burns, and various injuries. It is al…	Acetylsalicylic acid	TNFAIP6	175	P98066
DB00945	Acetylsalicylic acid	3	D002294	Carcinoma, Squamous Cell	EFO:0000707	squamous cell carcinoma	**Pain, fever, and inflammation** Acetylsalicylic acid (ASA), in the regular tablet form (immediate-release), is indicated to relieve pain, fever, and inflammation associated with many conditions, including the flu, the common cold, neck and back pain, dysmenorrhea, headache, tooth pain, sprains, fractures, myositis, neuralgia, synovitis, arthritis, bursitis, burns, and various injuries. It is al…	Acetylsalicylic acid	EDNRA	57	P25101
DB00945	Acetylsalicylic acid	3	D002294	Carcinoma, Squamous Cell	EFO:0000707	squamous cell carcinoma	**Pain, fever, and inflammation** Acetylsalicylic acid (ASA), in the regular tablet form (immediate-release), is indicated to relieve pain, fever, and inflammation associated with many conditions, including the flu, the common cold, neck and back pain, dysmenorrhea, headache, tooth pain, sprains, fractures, myositis, neuralgia, synovitis, arthritis, bursitis, burns, and various injuries. It is al…	Acetylsalicylic acid	TNFAIP6	175	P98066
DB00945	Acetylsalicylic acid	3	D002312	Cardiomyopathy, Hypertrophic	EFO:0000538	hypertrophic cardiomyopathy	**Pain, fever, and inflammation** Acetylsalicylic acid (ASA), in the regular tablet form (immediate-release), is indicated to relieve pain, fever, and inflammation associated with many conditions, including the flu, the common cold, neck and back pain, dysmenorrhea, headache, tooth pain, sprains, fractures, myositis, neuralgia, synovitis, arthritis, bursitis, burns, and various injuries. It is al…	Acetylsalicylic acid	EDNRA	57	P25101
DB00945	Acetylsalicylic acid	3	D002312	Cardiomyopathy, Hypertrophic	EFO:0000538	hypertrophic cardiomyopathy	**Pain, fever, and inflammation** Acetylsalicylic acid (ASA), in the regular tablet form (immediate-release), is indicated to relieve pain, fever, and inflammation associated with many conditions, including the flu, the common cold, neck and back pain, dysmenorrhea, headache, tooth pain, sprains, fractures, myositis, neuralgia, synovitis, arthritis, bursitis, burns, and various injuries. It is al…	Acetylsalicylic acid	TNFAIP6	175	P98066
DB00945	Acetylsalicylic acid	3	D002318	Cardiovascular Diseases	EFO:0000319	cardiovascular disease	**Pain, fever, and inflammation** Acetylsalicylic acid (ASA), in the regular tablet form (immediate-release), is indicated to relieve pain, fever, and inflammation associated with many conditions, including the flu, the common cold, neck and back pain, dysmenorrhea, headache, tooth pain, sprains, fractures, myositis, neuralgia, synovitis, arthritis, bursitis, burns, and various injuries. It is al…	Acetylsalicylic acid	EDNRA	57	P25101
DB00945	Acetylsalicylic acid	3	D002318	Cardiovascular Diseases	EFO:0000319	cardiovascular disease	**Pain, fever, and inflammation** Acetylsalicylic acid (ASA), in the regular tablet form (immediate-release), is indicated to relieve pain, fever, and inflammation associated with many conditions, including the flu, the common cold, neck and back pain, dysmenorrhea, headache, tooth pain, sprains, fractures, myositis, neuralgia, synovitis, arthritis, bursitis, burns, and various injuries. It is al…	Acetylsalicylic acid	TNFAIP6	175	P98066
DB00945	Acetylsalicylic acid	3	D002386	Cataract	EFO:0001059	cataract	**Pain, fever, and inflammation** Acetylsalicylic acid (ASA), in the regular tablet form (immediate-release), is indicated to relieve pain, fever, and inflammation associated with many conditions, including the flu, the common cold, neck and back pain, dysmenorrhea, headache, tooth pain, sprains, fractures, myositis, neuralgia, synovitis, arthritis, bursitis, burns, and various injuries. It is al…	Acetylsalicylic acid	EDNRA	57	P25101
DB00945	Acetylsalicylic acid	3	D002386	Cataract	EFO:0001059	cataract	**Pain, fever, and inflammation** Acetylsalicylic acid (ASA), in the regular tablet form (immediate-release), is indicated to relieve pain, fever, and inflammation associated with many conditions, including the flu, the common cold, neck and back pain, dysmenorrhea, headache, tooth pain, sprains, fractures, myositis, neuralgia, synovitis, arthritis, bursitis, burns, and various injuries. It is al…	Acetylsalicylic acid	TNFAIP6	175	P98066
DB00945	Acetylsalicylic acid	3	D002532	Intracranial Aneurysm	EFO:0003870	brain aneurysm	**Pain, fever, and inflammation** Acetylsalicylic acid (ASA), in the regular tablet form (immediate-release), is indicated to relieve pain, fever, and inflammation associated with many conditions, including the flu, the common cold, neck and back pain, dysmenorrhea, headache, tooth pain, sprains, fractures, myositis, neuralgia, synovitis, arthritis, bursitis, burns, and various injuries. It is al…	Acetylsalicylic acid	EDNRA	57	P25101
DB00945	Acetylsalicylic acid	3	D002532	Intracranial Aneurysm	EFO:0003870	brain aneurysm	**Pain, fever, and inflammation** Acetylsalicylic acid (ASA), in the regular tablet form (immediate-release), is indicated to relieve pain, fever, and inflammation associated with many conditions, including the flu, the common cold, neck and back pain, dysmenorrhea, headache, tooth pain, sprains, fractures, myositis, neuralgia, synovitis, arthritis, bursitis, burns, and various injuries. It is al…	Acetylsalicylic acid	TNFAIP6	175	P98066
DB00945	Acetylsalicylic acid	3	D002537	Intracranial Arteriosclerosis	EFO:1000860	cerebral atherosclerosis	**Pain, fever, and inflammation** Acetylsalicylic acid (ASA), in the regular tablet form (immediate-release), is indicated to relieve pain, fever, and inflammation associated with many conditions, including the flu, the common cold, neck and back pain, dysmenorrhea, headache, tooth pain, sprains, fractures, myositis, neuralgia, synovitis, arthritis, bursitis, burns, and various injuries. It is al…	Acetylsalicylic acid	EDNRA	57	P25101
DB00945	Acetylsalicylic acid	3	D002537	Intracranial Arteriosclerosis	EFO:1000860	cerebral atherosclerosis	**Pain, fever, and inflammation** Acetylsalicylic acid (ASA), in the regular tablet form (immediate-release), is indicated to relieve pain, fever, and inflammation associated with many conditions, including the flu, the common cold, neck and back pain, dysmenorrhea, headache, tooth pain, sprains, fractures, myositis, neuralgia, synovitis, arthritis, bursitis, burns, and various injuries. It is al…	Acetylsalicylic acid	TNFAIP6	175	P98066
DB00945	Acetylsalicylic acid	3	D002544	Cerebral Infarction	MONDO:0002679	cerebral infarction	**Pain, fever, and inflammation** Acetylsalicylic acid (ASA), in the regular tablet form (immediate-release), is indicated to relieve pain, fever, and inflammation associated with many conditions, including the flu, the common cold, neck and back pain, dysmenorrhea, headache, tooth pain, sprains, fractures, myositis, neuralgia, synovitis, arthritis, bursitis, burns, and various injuries. It is al…	Acetylsalicylic acid	EDNRA	57	P25101
DB00945	Acetylsalicylic acid	3	D002544	Cerebral Infarction	MONDO:0002679	cerebral infarction	**Pain, fever, and inflammation** Acetylsalicylic acid (ASA), in the regular tablet form (immediate-release), is indicated to relieve pain, fever, and inflammation associated with many conditions, including the flu, the common cold, neck and back pain, dysmenorrhea, headache, tooth pain, sprains, fractures, myositis, neuralgia, synovitis, arthritis, bursitis, burns, and various injuries. It is al…	Acetylsalicylic acid	TNFAIP6	175	P98066
DB00945	Acetylsalicylic acid	3	D002546	Ischemic Attack, Transient	EFO:0003764	transient ischemic attack	**Pain, fever, and inflammation** Acetylsalicylic acid (ASA), in the regular tablet form (immediate-release), is indicated to relieve pain, fever, and inflammation associated with many conditions, including the flu, the common cold, neck and back pain, dysmenorrhea, headache, tooth pain, sprains, fractures, myositis, neuralgia, synovitis, arthritis, bursitis, burns, and various injuries. It is al…	Acetylsalicylic acid	EDNRA	57	P25101
DB00945	Acetylsalicylic acid	3	D002546	Ischemic Attack, Transient	EFO:0003764	transient ischemic attack	**Pain, fever, and inflammation** Acetylsalicylic acid (ASA), in the regular tablet form (immediate-release), is indicated to relieve pain, fever, and inflammation associated with many conditions, including the flu, the common cold, neck and back pain, dysmenorrhea, headache, tooth pain, sprains, fractures, myositis, neuralgia, synovitis, arthritis, bursitis, burns, and various injuries. It is al…	Acetylsalicylic acid	TNFAIP6	175	P98066
DB00945	Acetylsalicylic acid	3	D002561	Cerebrovascular Disorders	EFO:0003763	cerebrovascular disorder	**Pain, fever, and inflammation** Acetylsalicylic acid (ASA), in the regular tablet form (immediate-release), is indicated to relieve pain, fever, and inflammation associated with many conditions, including the flu, the common cold, neck and back pain, dysmenorrhea, headache, tooth pain, sprains, fractures, myositis, neuralgia, synovitis, arthritis, bursitis, burns, and various injuries. It is al…	Acetylsalicylic acid	EDNRA	57	P25101
DB00945	Acetylsalicylic acid	3	D002561	Cerebrovascular Disorders	EFO:0003763	cerebrovascular disorder	**Pain, fever, and inflammation** Acetylsalicylic acid (ASA), in the regular tablet form (immediate-release), is indicated to relieve pain, fever, and inflammation associated with many conditions, including the flu, the common cold, neck and back pain, dysmenorrhea, headache, tooth pain, sprains, fractures, myositis, neuralgia, synovitis, arthritis, bursitis, burns, and various injuries. It is al…	Acetylsalicylic acid	TNFAIP6	175	P98066
DB00945	Acetylsalicylic acid	3	D003093	Colitis, Ulcerative	EFO:0000729	ulcerative colitis	**Pain, fever, and inflammation** Acetylsalicylic acid (ASA), in the regular tablet form (immediate-release), is indicated to relieve pain, fever, and inflammation associated with many conditions, including the flu, the common cold, neck and back pain, dysmenorrhea, headache, tooth pain, sprains, fractures, myositis, neuralgia, synovitis, arthritis, bursitis, burns, and various injuries. It is al…	Acetylsalicylic acid	EDNRA	57	P25101
DB00945	Acetylsalicylic acid	3	D003093	Colitis, Ulcerative	EFO:0000729	ulcerative colitis	**Pain, fever, and inflammation** Acetylsalicylic acid (ASA), in the regular tablet form (immediate-release), is indicated to relieve pain, fever, and inflammation associated with many conditions, including the flu, the common cold, neck and back pain, dysmenorrhea, headache, tooth pain, sprains, fractures, myositis, neuralgia, synovitis, arthritis, bursitis, burns, and various injuries. It is al…	Acetylsalicylic acid	TNFAIP6	175	P98066
DB00945	Acetylsalicylic acid	3	D003110	Colonic Neoplasms	MONDO:0021063	malignant colon neoplasm	**Pain, fever, and inflammation** Acetylsalicylic acid (ASA), in the regular tablet form (immediate-release), is indicated to relieve pain, fever, and inflammation associated with many conditions, including the flu, the common cold, neck and back pain, dysmenorrhea, headache, tooth pain, sprains, fractures, myositis, neuralgia, synovitis, arthritis, bursitis, burns, and various injuries. It is al…	Acetylsalicylic acid	EDNRA	57	P25101
DB00945	Acetylsalicylic acid	3	D003110	Colonic Neoplasms	MONDO:0021063	malignant colon neoplasm	**Pain, fever, and inflammation** Acetylsalicylic acid (ASA), in the regular tablet form (immediate-release), is indicated to relieve pain, fever, and inflammation associated with many conditions, including the flu, the common cold, neck and back pain, dysmenorrhea, headache, tooth pain, sprains, fractures, myositis, neuralgia, synovitis, arthritis, bursitis, burns, and various injuries. It is al…	Acetylsalicylic acid	TNFAIP6	175	P98066
DB00945	Acetylsalicylic acid	3	D003123	Colorectal Neoplasms, Hereditary Nonpolyposis	Orphanet:144	Lynch syndrome	**Pain, fever, and inflammation** Acetylsalicylic acid (ASA), in the regular tablet form (immediate-release), is indicated to relieve pain, fever, and inflammation associated with many conditions, including the flu, the common cold, neck and back pain, dysmenorrhea, headache, tooth pain, sprains, fractures, myositis, neuralgia, synovitis, arthritis, bursitis, burns, and various injuries. It is al…	Acetylsalicylic acid	EDNRA	57	P25101
DB00945	Acetylsalicylic acid	3	D003123	Colorectal Neoplasms, Hereditary Nonpolyposis	Orphanet:144	Lynch syndrome	**Pain, fever, and inflammation** Acetylsalicylic acid (ASA), in the regular tablet form (immediate-release), is indicated to relieve pain, fever, and inflammation associated with many conditions, including the flu, the common cold, neck and back pain, dysmenorrhea, headache, tooth pain, sprains, fractures, myositis, neuralgia, synovitis, arthritis, bursitis, burns, and various injuries. It is al…	Acetylsalicylic acid	TNFAIP6	175	P98066
DB00945	Acetylsalicylic acid	3	D003920	Diabetes Mellitus	EFO:0000400	diabetes mellitus	**Pain, fever, and inflammation** Acetylsalicylic acid (ASA), in the regular tablet form (immediate-release), is indicated to relieve pain, fever, and inflammation associated with many conditions, including the flu, the common cold, neck and back pain, dysmenorrhea, headache, tooth pain, sprains, fractures, myositis, neuralgia, synovitis, arthritis, bursitis, burns, and various injuries. It is al…	Acetylsalicylic acid	EDNRA	57	P25101
DB00945	Acetylsalicylic acid	3	D003920	Diabetes Mellitus	EFO:0000400	diabetes mellitus	**Pain, fever, and inflammation** Acetylsalicylic acid (ASA), in the regular tablet form (immediate-release), is indicated to relieve pain, fever, and inflammation associated with many conditions, including the flu, the common cold, neck and back pain, dysmenorrhea, headache, tooth pain, sprains, fractures, myositis, neuralgia, synovitis, arthritis, bursitis, burns, and various injuries. It is al…	Acetylsalicylic acid	TNFAIP6	175	P98066
DB00945	Acetylsalicylic acid	3	D003924	Diabetes Mellitus, Type 2	EFO:0001360	type II diabetes mellitus	**Pain, fever, and inflammation** Acetylsalicylic acid (ASA), in the regular tablet form (immediate-release), is indicated to relieve pain, fever, and inflammation associated with many conditions, including the flu, the common cold, neck and back pain, dysmenorrhea, headache, tooth pain, sprains, fractures, myositis, neuralgia, synovitis, arthritis, bursitis, burns, and various injuries. It is al…	Acetylsalicylic acid	EDNRA	57	P25101
DB00945	Acetylsalicylic acid	3	D003924	Diabetes Mellitus, Type 2	EFO:0001360	type II diabetes mellitus	**Pain, fever, and inflammation** Acetylsalicylic acid (ASA), in the regular tablet form (immediate-release), is indicated to relieve pain, fever, and inflammation associated with many conditions, including the flu, the common cold, neck and back pain, dysmenorrhea, headache, tooth pain, sprains, fractures, myositis, neuralgia, synovitis, arthritis, bursitis, burns, and various injuries. It is al…	Acetylsalicylic acid	TNFAIP6	175	P98066
DB00945	Acetylsalicylic acid	3	D003930	Diabetic Retinopathy	EFO:0003770	diabetic retinopathy	**Pain, fever, and inflammation** Acetylsalicylic acid (ASA), in the regular tablet form (immediate-release), is indicated to relieve pain, fever, and inflammation associated with many conditions, including the flu, the common cold, neck and back pain, dysmenorrhea, headache, tooth pain, sprains, fractures, myositis, neuralgia, synovitis, arthritis, bursitis, burns, and various injuries. It is al…	Acetylsalicylic acid	EDNRA	57	P25101
DB00945	Acetylsalicylic acid	3	D003930	Diabetic Retinopathy	EFO:0003770	diabetic retinopathy	**Pain, fever, and inflammation** Acetylsalicylic acid (ASA), in the regular tablet form (immediate-release), is indicated to relieve pain, fever, and inflammation associated with many conditions, including the flu, the common cold, neck and back pain, dysmenorrhea, headache, tooth pain, sprains, fractures, myositis, neuralgia, synovitis, arthritis, bursitis, burns, and various injuries. It is al…	Acetylsalicylic acid	TNFAIP6	175	P98066
DB00945	Acetylsalicylic acid	3	D004938	Esophageal Neoplasms	MONDO:0007576	esophageal cancer	**Pain, fever, and inflammation** Acetylsalicylic acid (ASA), in the regular tablet form (immediate-release), is indicated to relieve pain, fever, and inflammation associated with many conditions, including the flu, the common cold, neck and back pain, dysmenorrhea, headache, tooth pain, sprains, fractures, myositis, neuralgia, synovitis, arthritis, bursitis, burns, and various injuries. It is al…	Acetylsalicylic acid	EDNRA	57	P25101
DB00945	Acetylsalicylic acid	3	D004938	Esophageal Neoplasms	MONDO:0007576	esophageal cancer	**Pain, fever, and inflammation** Acetylsalicylic acid (ASA), in the regular tablet form (immediate-release), is indicated to relieve pain, fever, and inflammation associated with many conditions, including the flu, the common cold, neck and back pain, dysmenorrhea, headache, tooth pain, sprains, fractures, myositis, neuralgia, synovitis, arthritis, bursitis, burns, and various injuries. It is al…	Acetylsalicylic acid	TNFAIP6	175	P98066
DB00945	Acetylsalicylic acid	3	D005317	Fetal Growth Retardation	EFO:0000495	fetal growth restriction	**Pain, fever, and inflammation** Acetylsalicylic acid (ASA), in the regular tablet form (immediate-release), is indicated to relieve pain, fever, and inflammation associated with many conditions, including the flu, the common cold, neck and back pain, dysmenorrhea, headache, tooth pain, sprains, fractures, myositis, neuralgia, synovitis, arthritis, bursitis, burns, and various injuries. It is al…	Acetylsalicylic acid	EDNRA	57	P25101
DB00945	Acetylsalicylic acid	3	D005317	Fetal Growth Retardation	EFO:0000495	fetal growth restriction	**Pain, fever, and inflammation** Acetylsalicylic acid (ASA), in the regular tablet form (immediate-release), is indicated to relieve pain, fever, and inflammation associated with many conditions, including the flu, the common cold, neck and back pain, dysmenorrhea, headache, tooth pain, sprains, fractures, myositis, neuralgia, synovitis, arthritis, bursitis, burns, and various injuries. It is al…	Acetylsalicylic acid	TNFAIP6	175	P98066
DB00945	Acetylsalicylic acid	3	D006333	Heart Failure	EFO:0003144	heart failure	**Pain, fever, and inflammation** Acetylsalicylic acid (ASA), in the regular tablet form (immediate-release), is indicated to relieve pain, fever, and inflammation associated with many conditions, including the flu, the common cold, neck and back pain, dysmenorrhea, headache, tooth pain, sprains, fractures, myositis, neuralgia, synovitis, arthritis, bursitis, burns, and various injuries. It is al…	Acetylsalicylic acid	EDNRA	57	P25101
DB00945	Acetylsalicylic acid	3	D006333	Heart Failure	EFO:0003144	heart failure	**Pain, fever, and inflammation** Acetylsalicylic acid (ASA), in the regular tablet form (immediate-release), is indicated to relieve pain, fever, and inflammation associated with many conditions, including the flu, the common cold, neck and back pain, dysmenorrhea, headache, tooth pain, sprains, fractures, myositis, neuralgia, synovitis, arthritis, bursitis, burns, and various injuries. It is al…	Acetylsalicylic acid	TNFAIP6	175	P98066
DB00945	Acetylsalicylic acid	3	D006470	Hemorrhage	MP:0001914	hemorrhage	**Pain, fever, and inflammation** Acetylsalicylic acid (ASA), in the regular tablet form (immediate-release), is indicated to relieve pain, fever, and inflammation associated with many conditions, including the flu, the common cold, neck and back pain, dysmenorrhea, headache, tooth pain, sprains, fractures, myositis, neuralgia, synovitis, arthritis, bursitis, burns, and various injuries. It is al…	Acetylsalicylic acid	EDNRA	57	P25101
DB00945	Acetylsalicylic acid	3	D006470	Hemorrhage	MP:0001914	hemorrhage	**Pain, fever, and inflammation** Acetylsalicylic acid (ASA), in the regular tablet form (immediate-release), is indicated to relieve pain, fever, and inflammation associated with many conditions, including the flu, the common cold, neck and back pain, dysmenorrhea, headache, tooth pain, sprains, fractures, myositis, neuralgia, synovitis, arthritis, bursitis, burns, and various injuries. It is al…	Acetylsalicylic acid	TNFAIP6	175	P98066
DB00945	Acetylsalicylic acid	3	D006471	Gastrointestinal Hemorrhage	HP:0002239	Gastrointestinal hemorrhage	**Pain, fever, and inflammation** Acetylsalicylic acid (ASA), in the regular tablet form (immediate-release), is indicated to relieve pain, fever, and inflammation associated with many conditions, including the flu, the common cold, neck and back pain, dysmenorrhea, headache, tooth pain, sprains, fractures, myositis, neuralgia, synovitis, arthritis, bursitis, burns, and various injuries. It is al…	Acetylsalicylic acid	EDNRA	57	P25101
DB00945	Acetylsalicylic acid	3	D006471	Gastrointestinal Hemorrhage	HP:0002239	Gastrointestinal hemorrhage	**Pain, fever, and inflammation** Acetylsalicylic acid (ASA), in the regular tablet form (immediate-release), is indicated to relieve pain, fever, and inflammation associated with many conditions, including the flu, the common cold, neck and back pain, dysmenorrhea, headache, tooth pain, sprains, fractures, myositis, neuralgia, synovitis, arthritis, bursitis, burns, and various injuries. It is al…	Acetylsalicylic acid	TNFAIP6	175	P98066
DB00945	Acetylsalicylic acid	3	D006528	Carcinoma, Hepatocellular	EFO:0000182	hepatocellular carcinoma	**Pain, fever, and inflammation** Acetylsalicylic acid (ASA), in the regular tablet form (immediate-release), is indicated to relieve pain, fever, and inflammation associated with many conditions, including the flu, the common cold, neck and back pain, dysmenorrhea, headache, tooth pain, sprains, fractures, myositis, neuralgia, synovitis, arthritis, bursitis, burns, and various injuries. It is al…	Acetylsalicylic acid	EDNRA	57	P25101
DB00945	Acetylsalicylic acid	3	D006528	Carcinoma, Hepatocellular	EFO:0000182	hepatocellular carcinoma	**Pain, fever, and inflammation** Acetylsalicylic acid (ASA), in the regular tablet form (immediate-release), is indicated to relieve pain, fever, and inflammation associated with many conditions, including the flu, the common cold, neck and back pain, dysmenorrhea, headache, tooth pain, sprains, fractures, myositis, neuralgia, synovitis, arthritis, bursitis, burns, and various injuries. It is al…	Acetylsalicylic acid	TNFAIP6	175	P98066
DB00945	Acetylsalicylic acid	3	D006973	Hypertension	EFO:0000537	hypertension	**Pain, fever, and inflammation** Acetylsalicylic acid (ASA), in the regular tablet form (immediate-release), is indicated to relieve pain, fever, and inflammation associated with many conditions, including the flu, the common cold, neck and back pain, dysmenorrhea, headache, tooth pain, sprains, fractures, myositis, neuralgia, synovitis, arthritis, bursitis, burns, and various injuries. It is al…	Acetylsalicylic acid	EDNRA	57	P25101
DB00945	Acetylsalicylic acid	3	D006973	Hypertension	EFO:0000537	hypertension	**Pain, fever, and inflammation** Acetylsalicylic acid (ASA), in the regular tablet form (immediate-release), is indicated to relieve pain, fever, and inflammation associated with many conditions, including the flu, the common cold, neck and back pain, dysmenorrhea, headache, tooth pain, sprains, fractures, myositis, neuralgia, synovitis, arthritis, bursitis, burns, and various injuries. It is al…	Acetylsalicylic acid	TNFAIP6	175	P98066
DB00945	Acetylsalicylic acid	3	D007246	Infertility	EFO:0000545	infertility	**Pain, fever, and inflammation** Acetylsalicylic acid (ASA), in the regular tablet form (immediate-release), is indicated to relieve pain, fever, and inflammation associated with many conditions, including the flu, the common cold, neck and back pain, dysmenorrhea, headache, tooth pain, sprains, fractures, myositis, neuralgia, synovitis, arthritis, bursitis, burns, and various injuries. It is al…	Acetylsalicylic acid	EDNRA	57	P25101
DB00945	Acetylsalicylic acid	3	D007246	Infertility	EFO:0000545	infertility	**Pain, fever, and inflammation** Acetylsalicylic acid (ASA), in the regular tablet form (immediate-release), is indicated to relieve pain, fever, and inflammation associated with many conditions, including the flu, the common cold, neck and back pain, dysmenorrhea, headache, tooth pain, sprains, fractures, myositis, neuralgia, synovitis, arthritis, bursitis, burns, and various injuries. It is al…	Acetylsalicylic acid	TNFAIP6	175	P98066
DB00945	Acetylsalicylic acid	3	D007511	Ischemia	EFO:0000556	ischemia	**Pain, fever, and inflammation** Acetylsalicylic acid (ASA), in the regular tablet form (immediate-release), is indicated to relieve pain, fever, and inflammation associated with many conditions, including the flu, the common cold, neck and back pain, dysmenorrhea, headache, tooth pain, sprains, fractures, myositis, neuralgia, synovitis, arthritis, bursitis, burns, and various injuries. It is al…	Acetylsalicylic acid	EDNRA	57	P25101
DB00945	Acetylsalicylic acid	3	D007511	Ischemia	EFO:0000556	ischemia	**Pain, fever, and inflammation** Acetylsalicylic acid (ASA), in the regular tablet form (immediate-release), is indicated to relieve pain, fever, and inflammation associated with many conditions, including the flu, the common cold, neck and back pain, dysmenorrhea, headache, tooth pain, sprains, fractures, myositis, neuralgia, synovitis, arthritis, bursitis, burns, and various injuries. It is al…	Acetylsalicylic acid	TNFAIP6	175	P98066
DB00945	Acetylsalicylic acid	3	D008268	Macular Degeneration	EFO:0009606	macular degeneration	**Pain, fever, and inflammation** Acetylsalicylic acid (ASA), in the regular tablet form (immediate-release), is indicated to relieve pain, fever, and inflammation associated with many conditions, including the flu, the common cold, neck and back pain, dysmenorrhea, headache, tooth pain, sprains, fractures, myositis, neuralgia, synovitis, arthritis, bursitis, burns, and various injuries. It is al…	Acetylsalicylic acid	EDNRA	57	P25101
DB00945	Acetylsalicylic acid	3	D008268	Macular Degeneration	EFO:0009606	macular degeneration	**Pain, fever, and inflammation** Acetylsalicylic acid (ASA), in the regular tablet form (immediate-release), is indicated to relieve pain, fever, and inflammation associated with many conditions, including the flu, the common cold, neck and back pain, dysmenorrhea, headache, tooth pain, sprains, fractures, myositis, neuralgia, synovitis, arthritis, bursitis, burns, and various injuries. It is al…	Acetylsalicylic acid	TNFAIP6	175	P98066
DB00945	Acetylsalicylic acid	3	D008581	Meningitis	MONDO:0021108	meningitis	**Pain, fever, and inflammation** Acetylsalicylic acid (ASA), in the regular tablet form (immediate-release), is indicated to relieve pain, fever, and inflammation associated with many conditions, including the flu, the common cold, neck and back pain, dysmenorrhea, headache, tooth pain, sprains, fractures, myositis, neuralgia, synovitis, arthritis, bursitis, burns, and various injuries. It is al…	Acetylsalicylic acid	EDNRA	57	P25101
DB00945	Acetylsalicylic acid	3	D008581	Meningitis	MONDO:0021108	meningitis	**Pain, fever, and inflammation** Acetylsalicylic acid (ASA), in the regular tablet form (immediate-release), is indicated to relieve pain, fever, and inflammation associated with many conditions, including the flu, the common cold, neck and back pain, dysmenorrhea, headache, tooth pain, sprains, fractures, myositis, neuralgia, synovitis, arthritis, bursitis, burns, and various injuries. It is al…	Acetylsalicylic acid	TNFAIP6	175	P98066
DB00945	Acetylsalicylic acid	3	D009080	Mucocutaneous Lymph Node Syndrome	EFO:0004246	mucocutaneous lymph node syndrome	**Pain, fever, and inflammation** Acetylsalicylic acid (ASA), in the regular tablet form (immediate-release), is indicated to relieve pain, fever, and inflammation associated with many conditions, including the flu, the common cold, neck and back pain, dysmenorrhea, headache, tooth pain, sprains, fractures, myositis, neuralgia, synovitis, arthritis, bursitis, burns, and various injuries. It is al…	Acetylsalicylic acid	EDNRA	57	P25101
DB00945	Acetylsalicylic acid	3	D009080	Mucocutaneous Lymph Node Syndrome	EFO:0004246	mucocutaneous lymph node syndrome	**Pain, fever, and inflammation** Acetylsalicylic acid (ASA), in the regular tablet form (immediate-release), is indicated to relieve pain, fever, and inflammation associated with many conditions, including the flu, the common cold, neck and back pain, dysmenorrhea, headache, tooth pain, sprains, fractures, myositis, neuralgia, synovitis, arthritis, bursitis, burns, and various injuries. It is al…	Acetylsalicylic acid	TNFAIP6	175	P98066
DB00945	Acetylsalicylic acid	3	D009101	Multiple Myeloma	EFO:0001378	multiple myeloma	**Pain, fever, and inflammation** Acetylsalicylic acid (ASA), in the regular tablet form (immediate-release), is indicated to relieve pain, fever, and inflammation associated with many conditions, including the flu, the common cold, neck and back pain, dysmenorrhea, headache, tooth pain, sprains, fractures, myositis, neuralgia, synovitis, arthritis, bursitis, burns, and various injuries. It is al…	Acetylsalicylic acid	EDNRA	57	P25101
DB00945	Acetylsalicylic acid	3	D009101	Multiple Myeloma	EFO:0001378	multiple myeloma	**Pain, fever, and inflammation** Acetylsalicylic acid (ASA), in the regular tablet form (immediate-release), is indicated to relieve pain, fever, and inflammation associated with many conditions, including the flu, the common cold, neck and back pain, dysmenorrhea, headache, tooth pain, sprains, fractures, myositis, neuralgia, synovitis, arthritis, bursitis, burns, and various injuries. It is al…	Acetylsalicylic acid	TNFAIP6	175	P98066
DB00945	Acetylsalicylic acid	3	D010003	Osteoarthritis	EFO:0002506	osteoarthritis	**Pain, fever, and inflammation** Acetylsalicylic acid (ASA), in the regular tablet form (immediate-release), is indicated to relieve pain, fever, and inflammation associated with many conditions, including the flu, the common cold, neck and back pain, dysmenorrhea, headache, tooth pain, sprains, fractures, myositis, neuralgia, synovitis, arthritis, bursitis, burns, and various injuries. It is al…	Acetylsalicylic acid	EDNRA	57	P25101
DB00945	Acetylsalicylic acid	3	D010003	Osteoarthritis	EFO:0002506	osteoarthritis	**Pain, fever, and inflammation** Acetylsalicylic acid (ASA), in the regular tablet form (immediate-release), is indicated to relieve pain, fever, and inflammation associated with many conditions, including the flu, the common cold, neck and back pain, dysmenorrhea, headache, tooth pain, sprains, fractures, myositis, neuralgia, synovitis, arthritis, bursitis, burns, and various injuries. It is al…	Acetylsalicylic acid	TNFAIP6	175	P98066
DB00945	Acetylsalicylic acid	3	D010020	Osteonecrosis	EFO:0004259	osteonecrosis	**Pain, fever, and inflammation** Acetylsalicylic acid (ASA), in the regular tablet form (immediate-release), is indicated to relieve pain, fever, and inflammation associated with many conditions, including the flu, the common cold, neck and back pain, dysmenorrhea, headache, tooth pain, sprains, fractures, myositis, neuralgia, synovitis, arthritis, bursitis, burns, and various injuries. It is al…	Acetylsalicylic acid	EDNRA	57	P25101
DB00945	Acetylsalicylic acid	3	D010020	Osteonecrosis	EFO:0004259	osteonecrosis	**Pain, fever, and inflammation** Acetylsalicylic acid (ASA), in the regular tablet form (immediate-release), is indicated to relieve pain, fever, and inflammation associated with many conditions, including the flu, the common cold, neck and back pain, dysmenorrhea, headache, tooth pain, sprains, fractures, myositis, neuralgia, synovitis, arthritis, bursitis, burns, and various injuries. It is al…	Acetylsalicylic acid	TNFAIP6	175	P98066
DB00945	Acetylsalicylic acid	3	D010437	Peptic Ulcer	HP:0004398	Peptic ulcer	**Pain, fever, and inflammation** Acetylsalicylic acid (ASA), in the regular tablet form (immediate-release), is indicated to relieve pain, fever, and inflammation associated with many conditions, including the flu, the common cold, neck and back pain, dysmenorrhea, headache, tooth pain, sprains, fractures, myositis, neuralgia, synovitis, arthritis, bursitis, burns, and various injuries. It is al…	Acetylsalicylic acid	EDNRA	57	P25101
DB00945	Acetylsalicylic acid	3	D010437	Peptic Ulcer	HP:0004398	Peptic ulcer	**Pain, fever, and inflammation** Acetylsalicylic acid (ASA), in the regular tablet form (immediate-release), is indicated to relieve pain, fever, and inflammation associated with many conditions, including the flu, the common cold, neck and back pain, dysmenorrhea, headache, tooth pain, sprains, fractures, myositis, neuralgia, synovitis, arthritis, bursitis, burns, and various injuries. It is al…	Acetylsalicylic acid	TNFAIP6	175	P98066
DB00945	Acetylsalicylic acid	3	D010437	Peptic Ulcer	MONDO:0004247	peptic ulcer disease	**Pain, fever, and inflammation** Acetylsalicylic acid (ASA), in the regular tablet form (immediate-release), is indicated to relieve pain, fever, and inflammation associated with many conditions, including the flu, the common cold, neck and back pain, dysmenorrhea, headache, tooth pain, sprains, fractures, myositis, neuralgia, synovitis, arthritis, bursitis, burns, and various injuries. It is al…	Acetylsalicylic acid	EDNRA	57	P25101
DB00945	Acetylsalicylic acid	3	D010437	Peptic Ulcer	MONDO:0004247	peptic ulcer disease	**Pain, fever, and inflammation** Acetylsalicylic acid (ASA), in the regular tablet form (immediate-release), is indicated to relieve pain, fever, and inflammation associated with many conditions, including the flu, the common cold, neck and back pain, dysmenorrhea, headache, tooth pain, sprains, fractures, myositis, neuralgia, synovitis, arthritis, bursitis, burns, and various injuries. It is al…	Acetylsalicylic acid	TNFAIP6	175	P98066
DB00945	Acetylsalicylic acid	3	D010612	Pharyngitis	MONDO:0002258	pharyngitis	**Pain, fever, and inflammation** Acetylsalicylic acid (ASA), in the regular tablet form (immediate-release), is indicated to relieve pain, fever, and inflammation associated with many conditions, including the flu, the common cold, neck and back pain, dysmenorrhea, headache, tooth pain, sprains, fractures, myositis, neuralgia, synovitis, arthritis, bursitis, burns, and various injuries. It is al…	Acetylsalicylic acid	EDNRA	57	P25101
DB00945	Acetylsalicylic acid	3	D010612	Pharyngitis	MONDO:0002258	pharyngitis	**Pain, fever, and inflammation** Acetylsalicylic acid (ASA), in the regular tablet form (immediate-release), is indicated to relieve pain, fever, and inflammation associated with many conditions, including the flu, the common cold, neck and back pain, dysmenorrhea, headache, tooth pain, sprains, fractures, myositis, neuralgia, synovitis, arthritis, bursitis, burns, and various injuries. It is al…	Acetylsalicylic acid	TNFAIP6	175	P98066
DB00945	Acetylsalicylic acid	3	D011087	Polycythemia Vera	EFO:0002429	polycythemia vera	**Pain, fever, and inflammation** Acetylsalicylic acid (ASA), in the regular tablet form (immediate-release), is indicated to relieve pain, fever, and inflammation associated with many conditions, including the flu, the common cold, neck and back pain, dysmenorrhea, headache, tooth pain, sprains, fractures, myositis, neuralgia, synovitis, arthritis, bursitis, burns, and various injuries. It is al…	Acetylsalicylic acid	EDNRA	57	P25101
DB00945	Acetylsalicylic acid	3	D011087	Polycythemia Vera	EFO:0002429	polycythemia vera	**Pain, fever, and inflammation** Acetylsalicylic acid (ASA), in the regular tablet form (immediate-release), is indicated to relieve pain, fever, and inflammation associated with many conditions, including the flu, the common cold, neck and back pain, dysmenorrhea, headache, tooth pain, sprains, fractures, myositis, neuralgia, synovitis, arthritis, bursitis, burns, and various injuries. It is al…	Acetylsalicylic acid	TNFAIP6	175	P98066
DB00945	Acetylsalicylic acid	3	D011125	Adenomatous Polyposis Coli	Orphanet:733	Familial adenomatous polyposis	**Pain, fever, and inflammation** Acetylsalicylic acid (ASA), in the regular tablet form (immediate-release), is indicated to relieve pain, fever, and inflammation associated with many conditions, including the flu, the common cold, neck and back pain, dysmenorrhea, headache, tooth pain, sprains, fractures, myositis, neuralgia, synovitis, arthritis, bursitis, burns, and various injuries. It is al…	Acetylsalicylic acid	EDNRA	57	P25101
DB00945	Acetylsalicylic acid	3	D011125	Adenomatous Polyposis Coli	Orphanet:733	Familial adenomatous polyposis	**Pain, fever, and inflammation** Acetylsalicylic acid (ASA), in the regular tablet form (immediate-release), is indicated to relieve pain, fever, and inflammation associated with many conditions, including the flu, the common cold, neck and back pain, dysmenorrhea, headache, tooth pain, sprains, fractures, myositis, neuralgia, synovitis, arthritis, bursitis, burns, and various injuries. It is al…	Acetylsalicylic acid	TNFAIP6	175	P98066
DB00945	Acetylsalicylic acid	3	D011225	Pre-Eclampsia	EFO:0000668	preeclampsia	**Pain, fever, and inflammation** Acetylsalicylic acid (ASA), in the regular tablet form (immediate-release), is indicated to relieve pain, fever, and inflammation associated with many conditions, including the flu, the common cold, neck and back pain, dysmenorrhea, headache, tooth pain, sprains, fractures, myositis, neuralgia, synovitis, arthritis, bursitis, burns, and various injuries. It is al…	Acetylsalicylic acid	EDNRA	57	P25101
DB00945	Acetylsalicylic acid	3	D011225	Pre-Eclampsia	EFO:0000668	preeclampsia	**Pain, fever, and inflammation** Acetylsalicylic acid (ASA), in the regular tablet form (immediate-release), is indicated to relieve pain, fever, and inflammation associated with many conditions, including the flu, the common cold, neck and back pain, dysmenorrhea, headache, tooth pain, sprains, fractures, myositis, neuralgia, synovitis, arthritis, bursitis, burns, and various injuries. It is al…	Acetylsalicylic acid	TNFAIP6	175	P98066
DB00945	Acetylsalicylic acid	3	D011618	Psychotic Disorders	EFO:0005407	psychosis	**Pain, fever, and inflammation** Acetylsalicylic acid (ASA), in the regular tablet form (immediate-release), is indicated to relieve pain, fever, and inflammation associated with many conditions, including the flu, the common cold, neck and back pain, dysmenorrhea, headache, tooth pain, sprains, fractures, myositis, neuralgia, synovitis, arthritis, bursitis, burns, and various injuries. It is al…	Acetylsalicylic acid	EDNRA	57	P25101
DB00945	Acetylsalicylic acid	3	D011618	Psychotic Disorders	EFO:0005407	psychosis	**Pain, fever, and inflammation** Acetylsalicylic acid (ASA), in the regular tablet form (immediate-release), is indicated to relieve pain, fever, and inflammation associated with many conditions, including the flu, the common cold, neck and back pain, dysmenorrhea, headache, tooth pain, sprains, fractures, myositis, neuralgia, synovitis, arthritis, bursitis, burns, and various injuries. It is al…	Acetylsalicylic acid	TNFAIP6	175	P98066
DB00945	Acetylsalicylic acid	3	D011618	Psychotic Disorders	EFO:0005411	schizoaffective disorder	**Pain, fever, and inflammation** Acetylsalicylic acid (ASA), in the regular tablet form (immediate-release), is indicated to relieve pain, fever, and inflammation associated with many conditions, including the flu, the common cold, neck and back pain, dysmenorrhea, headache, tooth pain, sprains, fractures, myositis, neuralgia, synovitis, arthritis, bursitis, burns, and various injuries. It is al…	Acetylsalicylic acid	EDNRA	57	P25101
DB00945	Acetylsalicylic acid	3	D011618	Psychotic Disorders	EFO:0005411	schizoaffective disorder	**Pain, fever, and inflammation** Acetylsalicylic acid (ASA), in the regular tablet form (immediate-release), is indicated to relieve pain, fever, and inflammation associated with many conditions, including the flu, the common cold, neck and back pain, dysmenorrhea, headache, tooth pain, sprains, fractures, myositis, neuralgia, synovitis, arthritis, bursitis, burns, and various injuries. It is al…	Acetylsalicylic acid	TNFAIP6	175	P98066
DB00945	Acetylsalicylic acid	3	D012170	Retinal Vein Occlusion	EFO:1001157	retinal vein occlusion	**Pain, fever, and inflammation** Acetylsalicylic acid (ASA), in the regular tablet form (immediate-release), is indicated to relieve pain, fever, and inflammation associated with many conditions, including the flu, the common cold, neck and back pain, dysmenorrhea, headache, tooth pain, sprains, fractures, myositis, neuralgia, synovitis, arthritis, bursitis, burns, and various injuries. It is al…	Acetylsalicylic acid	EDNRA	57	P25101
DB00945	Acetylsalicylic acid	3	D012170	Retinal Vein Occlusion	EFO:1001157	retinal vein occlusion	**Pain, fever, and inflammation** Acetylsalicylic acid (ASA), in the regular tablet form (immediate-release), is indicated to relieve pain, fever, and inflammation associated with many conditions, including the flu, the common cold, neck and back pain, dysmenorrhea, headache, tooth pain, sprains, fractures, myositis, neuralgia, synovitis, arthritis, bursitis, burns, and various injuries. It is al…	Acetylsalicylic acid	TNFAIP6	175	P98066
DB00945	Acetylsalicylic acid	3	D012214	Rheumatic Heart Disease	EFO:1001161	rheumatic heart disease	**Pain, fever, and inflammation** Acetylsalicylic acid (ASA), in the regular tablet form (immediate-release), is indicated to relieve pain, fever, and inflammation associated with many conditions, including the flu, the common cold, neck and back pain, dysmenorrhea, headache, tooth pain, sprains, fractures, myositis, neuralgia, synovitis, arthritis, bursitis, burns, and various injuries. It is al…	Acetylsalicylic acid	EDNRA	57	P25101
DB00945	Acetylsalicylic acid	3	D012214	Rheumatic Heart Disease	EFO:1001161	rheumatic heart disease	**Pain, fever, and inflammation** Acetylsalicylic acid (ASA), in the regular tablet form (immediate-release), is indicated to relieve pain, fever, and inflammation associated with many conditions, including the flu, the common cold, neck and back pain, dysmenorrhea, headache, tooth pain, sprains, fractures, myositis, neuralgia, synovitis, arthritis, bursitis, burns, and various injuries. It is al…	Acetylsalicylic acid	TNFAIP6	175	P98066
DB00945	Acetylsalicylic acid	3	D012559	Schizophrenia	EFO:0000692	schizophrenia	**Pain, fever, and inflammation** Acetylsalicylic acid (ASA), in the regular tablet form (immediate-release), is indicated to relieve pain, fever, and inflammation associated with many conditions, including the flu, the common cold, neck and back pain, dysmenorrhea, headache, tooth pain, sprains, fractures, myositis, neuralgia, synovitis, arthritis, bursitis, burns, and various injuries. It is al…	Acetylsalicylic acid	EDNRA	57	P25101
DB00945	Acetylsalicylic acid	3	D012559	Schizophrenia	EFO:0000692	schizophrenia	**Pain, fever, and inflammation** Acetylsalicylic acid (ASA), in the regular tablet form (immediate-release), is indicated to relieve pain, fever, and inflammation associated with many conditions, including the flu, the common cold, neck and back pain, dysmenorrhea, headache, tooth pain, sprains, fractures, myositis, neuralgia, synovitis, arthritis, bursitis, burns, and various injuries. It is al…	Acetylsalicylic acid	TNFAIP6	175	P98066
DB00945	Acetylsalicylic acid	3	D013274	Stomach Neoplasms	MONDO:0001056	gastric cancer	**Pain, fever, and inflammation** Acetylsalicylic acid (ASA), in the regular tablet form (immediate-release), is indicated to relieve pain, fever, and inflammation associated with many conditions, including the flu, the common cold, neck and back pain, dysmenorrhea, headache, tooth pain, sprains, fractures, myositis, neuralgia, synovitis, arthritis, bursitis, burns, and various injuries. It is al…	Acetylsalicylic acid	EDNRA	57	P25101
DB00945	Acetylsalicylic acid	3	D013274	Stomach Neoplasms	MONDO:0001056	gastric cancer	**Pain, fever, and inflammation** Acetylsalicylic acid (ASA), in the regular tablet form (immediate-release), is indicated to relieve pain, fever, and inflammation associated with many conditions, including the flu, the common cold, neck and back pain, dysmenorrhea, headache, tooth pain, sprains, fractures, myositis, neuralgia, synovitis, arthritis, bursitis, burns, and various injuries. It is al…	Acetylsalicylic acid	TNFAIP6	175	P98066
DB00945	Acetylsalicylic acid	3	D013276	Stomach Ulcer	EFO:0009454	gastric ulcer	**Pain, fever, and inflammation** Acetylsalicylic acid (ASA), in the regular tablet form (immediate-release), is indicated to relieve pain, fever, and inflammation associated with many conditions, including the flu, the common cold, neck and back pain, dysmenorrhea, headache, tooth pain, sprains, fractures, myositis, neuralgia, synovitis, arthritis, bursitis, burns, and various injuries. It is al…	Acetylsalicylic acid	EDNRA	57	P25101
DB00945	Acetylsalicylic acid	3	D013276	Stomach Ulcer	EFO:0009454	gastric ulcer	**Pain, fever, and inflammation** Acetylsalicylic acid (ASA), in the regular tablet form (immediate-release), is indicated to relieve pain, fever, and inflammation associated with many conditions, including the flu, the common cold, neck and back pain, dysmenorrhea, headache, tooth pain, sprains, fractures, myositis, neuralgia, synovitis, arthritis, bursitis, burns, and various injuries. It is al…	Acetylsalicylic acid	TNFAIP6	175	P98066
DB00945	Acetylsalicylic acid	3	D013920	Thrombocythemia, Essential	EFO:0000479	essential thrombocythemia	**Pain, fever, and inflammation** Acetylsalicylic acid (ASA), in the regular tablet form (immediate-release), is indicated to relieve pain, fever, and inflammation associated with many conditions, including the flu, the common cold, neck and back pain, dysmenorrhea, headache, tooth pain, sprains, fractures, myositis, neuralgia, synovitis, arthritis, bursitis, burns, and various injuries. It is al…	Acetylsalicylic acid	EDNRA	57	P25101
DB00945	Acetylsalicylic acid	3	D013920	Thrombocythemia, Essential	EFO:0000479	essential thrombocythemia	**Pain, fever, and inflammation** Acetylsalicylic acid (ASA), in the regular tablet form (immediate-release), is indicated to relieve pain, fever, and inflammation associated with many conditions, including the flu, the common cold, neck and back pain, dysmenorrhea, headache, tooth pain, sprains, fractures, myositis, neuralgia, synovitis, arthritis, bursitis, burns, and various injuries. It is al…	Acetylsalicylic acid	TNFAIP6	175	P98066
DB00945	Acetylsalicylic acid	3	D014647	Varicose Ulcer	EFO:1001923	varicose ulcer	**Pain, fever, and inflammation** Acetylsalicylic acid (ASA), in the regular tablet form (immediate-release), is indicated to relieve pain, fever, and inflammation associated with many conditions, including the flu, the common cold, neck and back pain, dysmenorrhea, headache, tooth pain, sprains, fractures, myositis, neuralgia, synovitis, arthritis, bursitis, burns, and various injuries. It is al…	Acetylsalicylic acid	EDNRA	57	P25101
DB00945	Acetylsalicylic acid	3	D014647	Varicose Ulcer	EFO:1001923	varicose ulcer	**Pain, fever, and inflammation** Acetylsalicylic acid (ASA), in the regular tablet form (immediate-release), is indicated to relieve pain, fever, and inflammation associated with many conditions, including the flu, the common cold, neck and back pain, dysmenorrhea, headache, tooth pain, sprains, fractures, myositis, neuralgia, synovitis, arthritis, bursitis, burns, and various injuries. It is al…	Acetylsalicylic acid	TNFAIP6	175	P98066
DB00945	Acetylsalicylic acid	3	D014652	Vascular Diseases	EFO:0004264	vascular disease	**Pain, fever, and inflammation** Acetylsalicylic acid (ASA), in the regular tablet form (immediate-release), is indicated to relieve pain, fever, and inflammation associated with many conditions, including the flu, the common cold, neck and back pain, dysmenorrhea, headache, tooth pain, sprains, fractures, myositis, neuralgia, synovitis, arthritis, bursitis, burns, and various injuries. It is al…	Acetylsalicylic acid	EDNRA	57	P25101
DB00945	Acetylsalicylic acid	3	D014652	Vascular Diseases	EFO:0004264	vascular disease	**Pain, fever, and inflammation** Acetylsalicylic acid (ASA), in the regular tablet form (immediate-release), is indicated to relieve pain, fever, and inflammation associated with many conditions, including the flu, the common cold, neck and back pain, dysmenorrhea, headache, tooth pain, sprains, fractures, myositis, neuralgia, synovitis, arthritis, bursitis, burns, and various injuries. It is al…	Acetylsalicylic acid	TNFAIP6	175	P98066
DB00945	Acetylsalicylic acid	3	D014947	Wounds and Injuries	EFO:0000546	injury	**Pain, fever, and inflammation** Acetylsalicylic acid (ASA), in the regular tablet form (immediate-release), is indicated to relieve pain, fever, and inflammation associated with many conditions, including the flu, the common cold, neck and back pain, dysmenorrhea, headache, tooth pain, sprains, fractures, myositis, neuralgia, synovitis, arthritis, bursitis, burns, and various injuries. It is al…	Acetylsalicylic acid	EDNRA	57	P25101
DB00945	Acetylsalicylic acid	3	D014947	Wounds and Injuries	EFO:0000546	injury	**Pain, fever, and inflammation** Acetylsalicylic acid (ASA), in the regular tablet form (immediate-release), is indicated to relieve pain, fever, and inflammation associated with many conditions, including the flu, the common cold, neck and back pain, dysmenorrhea, headache, tooth pain, sprains, fractures, myositis, neuralgia, synovitis, arthritis, bursitis, burns, and various injuries. It is al…	Acetylsalicylic acid	TNFAIP6	175	P98066
DB00945	Acetylsalicylic acid	3	D015179	Colorectal Neoplasms	EFO:1001951	colorectal carcinoma	**Pain, fever, and inflammation** Acetylsalicylic acid (ASA), in the regular tablet form (immediate-release), is indicated to relieve pain, fever, and inflammation associated with many conditions, including the flu, the common cold, neck and back pain, dysmenorrhea, headache, tooth pain, sprains, fractures, myositis, neuralgia, synovitis, arthritis, bursitis, burns, and various injuries. It is al…	Acetylsalicylic acid	EDNRA	57	P25101
DB00945	Acetylsalicylic acid	3	D015179	Colorectal Neoplasms	EFO:1001951	colorectal carcinoma	**Pain, fever, and inflammation** Acetylsalicylic acid (ASA), in the regular tablet form (immediate-release), is indicated to relieve pain, fever, and inflammation associated with many conditions, including the flu, the common cold, neck and back pain, dysmenorrhea, headache, tooth pain, sprains, fractures, myositis, neuralgia, synovitis, arthritis, bursitis, burns, and various injuries. It is al…	Acetylsalicylic acid	TNFAIP6	175	P98066
DB00945	Acetylsalicylic acid	3	D015356	Retinal Artery Occlusion	EFO:1001154	retinal artery occlusion	**Pain, fever, and inflammation** Acetylsalicylic acid (ASA), in the regular tablet form (immediate-release), is indicated to relieve pain, fever, and inflammation associated with many conditions, including the flu, the common cold, neck and back pain, dysmenorrhea, headache, tooth pain, sprains, fractures, myositis, neuralgia, synovitis, arthritis, bursitis, burns, and various injuries. It is al…	Acetylsalicylic acid	EDNRA	57	P25101
DB00945	Acetylsalicylic acid	3	D015356	Retinal Artery Occlusion	EFO:1001154	retinal artery occlusion	**Pain, fever, and inflammation** Acetylsalicylic acid (ASA), in the regular tablet form (immediate-release), is indicated to relieve pain, fever, and inflammation associated with many conditions, including the flu, the common cold, neck and back pain, dysmenorrhea, headache, tooth pain, sprains, fractures, myositis, neuralgia, synovitis, arthritis, bursitis, burns, and various injuries. It is al…	Acetylsalicylic acid	TNFAIP6	175	P98066
DB00945	Acetylsalicylic acid	3	D017116	Low Back Pain	HP:0003419	Low back pain	**Pain, fever, and inflammation** Acetylsalicylic acid (ASA), in the regular tablet form (immediate-release), is indicated to relieve pain, fever, and inflammation associated with many conditions, including the flu, the common cold, neck and back pain, dysmenorrhea, headache, tooth pain, sprains, fractures, myositis, neuralgia, synovitis, arthritis, bursitis, burns, and various injuries. It is al…	Acetylsalicylic acid	EDNRA	57	P25101
DB00945	Acetylsalicylic acid	3	D017116	Low Back Pain	HP:0003419	Low back pain	**Pain, fever, and inflammation** Acetylsalicylic acid (ASA), in the regular tablet form (immediate-release), is indicated to relieve pain, fever, and inflammation associated with many conditions, including the flu, the common cold, neck and back pain, dysmenorrhea, headache, tooth pain, sprains, fractures, myositis, neuralgia, synovitis, arthritis, bursitis, burns, and various injuries. It is al…	Acetylsalicylic acid	TNFAIP6	175	P98066
DB00945	Acetylsalicylic acid	3	D017202	Myocardial Ischemia	EFO:1001375	Myocardial Ischemia	**Pain, fever, and inflammation** Acetylsalicylic acid (ASA), in the regular tablet form (immediate-release), is indicated to relieve pain, fever, and inflammation associated with many conditions, including the flu, the common cold, neck and back pain, dysmenorrhea, headache, tooth pain, sprains, fractures, myositis, neuralgia, synovitis, arthritis, bursitis, burns, and various injuries. It is al…	Acetylsalicylic acid	EDNRA	57	P25101
DB00945	Acetylsalicylic acid	3	D017202	Myocardial Ischemia	EFO:1001375	Myocardial Ischemia	**Pain, fever, and inflammation** Acetylsalicylic acid (ASA), in the regular tablet form (immediate-release), is indicated to relieve pain, fever, and inflammation associated with many conditions, including the flu, the common cold, neck and back pain, dysmenorrhea, headache, tooth pain, sprains, fractures, myositis, neuralgia, synovitis, arthritis, bursitis, burns, and various injuries. It is al…	Acetylsalicylic acid	TNFAIP6	175	P98066
DB00945	Acetylsalicylic acid	3	D019851	Thrombophilia	EFO:0009315	thrombophilia	**Pain, fever, and inflammation** Acetylsalicylic acid (ASA), in the regular tablet form (immediate-release), is indicated to relieve pain, fever, and inflammation associated with many conditions, including the flu, the common cold, neck and back pain, dysmenorrhea, headache, tooth pain, sprains, fractures, myositis, neuralgia, synovitis, arthritis, bursitis, burns, and various injuries. It is al…	Acetylsalicylic acid	EDNRA	57	P25101
DB00945	Acetylsalicylic acid	3	D019851	Thrombophilia	EFO:0009315	thrombophilia	**Pain, fever, and inflammation** Acetylsalicylic acid (ASA), in the regular tablet form (immediate-release), is indicated to relieve pain, fever, and inflammation associated with many conditions, including the flu, the common cold, neck and back pain, dysmenorrhea, headache, tooth pain, sprains, fractures, myositis, neuralgia, synovitis, arthritis, bursitis, burns, and various injuries. It is al…	Acetylsalicylic acid	TNFAIP6	175	P98066
DB00945	Acetylsalicylic acid	3	D020520	Brain Infarction	EFO:0004277	brain infarction	**Pain, fever, and inflammation** Acetylsalicylic acid (ASA), in the regular tablet form (immediate-release), is indicated to relieve pain, fever, and inflammation associated with many conditions, including the flu, the common cold, neck and back pain, dysmenorrhea, headache, tooth pain, sprains, fractures, myositis, neuralgia, synovitis, arthritis, bursitis, burns, and various injuries. It is al…	Acetylsalicylic acid	EDNRA	57	P25101
DB00945	Acetylsalicylic acid	3	D020520	Brain Infarction	EFO:0004277	brain infarction	**Pain, fever, and inflammation** Acetylsalicylic acid (ASA), in the regular tablet form (immediate-release), is indicated to relieve pain, fever, and inflammation associated with many conditions, including the flu, the common cold, neck and back pain, dysmenorrhea, headache, tooth pain, sprains, fractures, myositis, neuralgia, synovitis, arthritis, bursitis, burns, and various injuries. It is al…	Acetylsalicylic acid	TNFAIP6	175	P98066
DB00945	Acetylsalicylic acid	3	D045169	Severe Acute Respiratory Syndrome	EFO:0000694	severe acute respiratory syndrome	**Pain, fever, and inflammation** Acetylsalicylic acid (ASA), in the regular tablet form (immediate-release), is indicated to relieve pain, fever, and inflammation associated with many conditions, including the flu, the common cold, neck and back pain, dysmenorrhea, headache, tooth pain, sprains, fractures, myositis, neuralgia, synovitis, arthritis, bursitis, burns, and various injuries. It is al…	Acetylsalicylic acid	EDNRA	57	P25101
DB00945	Acetylsalicylic acid	3	D045169	Severe Acute Respiratory Syndrome	EFO:0000694	severe acute respiratory syndrome	**Pain, fever, and inflammation** Acetylsalicylic acid (ASA), in the regular tablet form (immediate-release), is indicated to relieve pain, fever, and inflammation associated with many conditions, including the flu, the common cold, neck and back pain, dysmenorrhea, headache, tooth pain, sprains, fractures, myositis, neuralgia, synovitis, arthritis, bursitis, burns, and various injuries. It is al…	Acetylsalicylic acid	TNFAIP6	175	P98066
DB00945	Acetylsalicylic acid	3	D045169	Severe Acute Respiratory Syndrome	MONDO:0100096	COVID-19	**Pain, fever, and inflammation** Acetylsalicylic acid (ASA), in the regular tablet form (immediate-release), is indicated to relieve pain, fever, and inflammation associated with many conditions, including the flu, the common cold, neck and back pain, dysmenorrhea, headache, tooth pain, sprains, fractures, myositis, neuralgia, synovitis, arthritis, bursitis, burns, and various injuries. It is al…	Acetylsalicylic acid	EDNRA	57	P25101
DB00945	Acetylsalicylic acid	3	D045169	Severe Acute Respiratory Syndrome	MONDO:0100096	COVID-19	**Pain, fever, and inflammation** Acetylsalicylic acid (ASA), in the regular tablet form (immediate-release), is indicated to relieve pain, fever, and inflammation associated with many conditions, including the flu, the common cold, neck and back pain, dysmenorrhea, headache, tooth pain, sprains, fractures, myositis, neuralgia, synovitis, arthritis, bursitis, burns, and various injuries. It is al…	Acetylsalicylic acid	TNFAIP6	175	P98066
DB00945	Acetylsalicylic acid	3	D050197	Atherosclerosis	EFO:0003914	atherosclerosis	**Pain, fever, and inflammation** Acetylsalicylic acid (ASA), in the regular tablet form (immediate-release), is indicated to relieve pain, fever, and inflammation associated with many conditions, including the flu, the common cold, neck and back pain, dysmenorrhea, headache, tooth pain, sprains, fractures, myositis, neuralgia, synovitis, arthritis, bursitis, burns, and various injuries. It is al…	Acetylsalicylic acid	EDNRA	57	P25101
DB00945	Acetylsalicylic acid	3	D050197	Atherosclerosis	EFO:0003914	atherosclerosis	**Pain, fever, and inflammation** Acetylsalicylic acid (ASA), in the regular tablet form (immediate-release), is indicated to relieve pain, fever, and inflammation associated with many conditions, including the flu, the common cold, neck and back pain, dysmenorrhea, headache, tooth pain, sprains, fractures, myositis, neuralgia, synovitis, arthritis, bursitis, burns, and various injuries. It is al…	Acetylsalicylic acid	TNFAIP6	175	P98066
DB00945	Acetylsalicylic acid	3	D051436	Renal Insufficiency, Chronic	EFO:0003884	chronic kidney disease	**Pain, fever, and inflammation** Acetylsalicylic acid (ASA), in the regular tablet form (immediate-release), is indicated to relieve pain, fever, and inflammation associated with many conditions, including the flu, the common cold, neck and back pain, dysmenorrhea, headache, tooth pain, sprains, fractures, myositis, neuralgia, synovitis, arthritis, bursitis, burns, and various injuries. It is al…	Acetylsalicylic acid	EDNRA	57	P25101
DB00945	Acetylsalicylic acid	3	D051436	Renal Insufficiency, Chronic	EFO:0003884	chronic kidney disease	**Pain, fever, and inflammation** Acetylsalicylic acid (ASA), in the regular tablet form (immediate-release), is indicated to relieve pain, fever, and inflammation associated with many conditions, including the flu, the common cold, neck and back pain, dysmenorrhea, headache, tooth pain, sprains, fractures, myositis, neuralgia, synovitis, arthritis, bursitis, burns, and various injuries. It is al…	Acetylsalicylic acid	TNFAIP6	175	P98066
DB00945	Acetylsalicylic acid	3	D052439	Lipid Metabolism Disorders	Orphanet:309005	Disorder of lipid metabolism	**Pain, fever, and inflammation** Acetylsalicylic acid (ASA), in the regular tablet form (immediate-release), is indicated to relieve pain, fever, and inflammation associated with many conditions, including the flu, the common cold, neck and back pain, dysmenorrhea, headache, tooth pain, sprains, fractures, myositis, neuralgia, synovitis, arthritis, bursitis, burns, and various injuries. It is al…	Acetylsalicylic acid	EDNRA	57	P25101
DB00945	Acetylsalicylic acid	3	D052439	Lipid Metabolism Disorders	Orphanet:309005	Disorder of lipid metabolism	**Pain, fever, and inflammation** Acetylsalicylic acid (ASA), in the regular tablet form (immediate-release), is indicated to relieve pain, fever, and inflammation associated with many conditions, including the flu, the common cold, neck and back pain, dysmenorrhea, headache, tooth pain, sprains, fractures, myositis, neuralgia, synovitis, arthritis, bursitis, burns, and various injuries. It is al…	Acetylsalicylic acid	TNFAIP6	175	P98066
DB00945	Acetylsalicylic acid	3	D054058	Acute Coronary Syndrome	EFO:0005672	acute coronary syndrome	**Pain, fever, and inflammation** Acetylsalicylic acid (ASA), in the regular tablet form (immediate-release), is indicated to relieve pain, fever, and inflammation associated with many conditions, including the flu, the common cold, neck and back pain, dysmenorrhea, headache, tooth pain, sprains, fractures, myositis, neuralgia, synovitis, arthritis, bursitis, burns, and various injuries. It is al…	Acetylsalicylic acid	EDNRA	57	P25101
DB00945	Acetylsalicylic acid	3	D054058	Acute Coronary Syndrome	EFO:0005672	acute coronary syndrome	**Pain, fever, and inflammation** Acetylsalicylic acid (ASA), in the regular tablet form (immediate-release), is indicated to relieve pain, fever, and inflammation associated with many conditions, including the flu, the common cold, neck and back pain, dysmenorrhea, headache, tooth pain, sprains, fractures, myositis, neuralgia, synovitis, arthritis, bursitis, burns, and various injuries. It is al…	Acetylsalicylic acid	TNFAIP6	175	P98066
DB00945	Acetylsalicylic acid	3	D054556	Venous Thromboembolism	EFO:0004286	venous thromboembolism	**Pain, fever, and inflammation** Acetylsalicylic acid (ASA), in the regular tablet form (immediate-release), is indicated to relieve pain, fever, and inflammation associated with many conditions, including the flu, the common cold, neck and back pain, dysmenorrhea, headache, tooth pain, sprains, fractures, myositis, neuralgia, synovitis, arthritis, bursitis, burns, and various injuries. It is al…	Acetylsalicylic acid	EDNRA	57	P25101
DB00945	Acetylsalicylic acid	3	D054556	Venous Thromboembolism	EFO:0004286	venous thromboembolism	**Pain, fever, and inflammation** Acetylsalicylic acid (ASA), in the regular tablet form (immediate-release), is indicated to relieve pain, fever, and inflammation associated with many conditions, including the flu, the common cold, neck and back pain, dysmenorrhea, headache, tooth pain, sprains, fractures, myositis, neuralgia, synovitis, arthritis, bursitis, burns, and various injuries. It is al…	Acetylsalicylic acid	TNFAIP6	175	P98066
DB00945	Acetylsalicylic acid	3	D056586	Acute Chest Syndrome	EFO:0007129	acute chest syndrome	**Pain, fever, and inflammation** Acetylsalicylic acid (ASA), in the regular tablet form (immediate-release), is indicated to relieve pain, fever, and inflammation associated with many conditions, including the flu, the common cold, neck and back pain, dysmenorrhea, headache, tooth pain, sprains, fractures, myositis, neuralgia, synovitis, arthritis, bursitis, burns, and various injuries. It is al…	Acetylsalicylic acid	EDNRA	57	P25101
DB00945	Acetylsalicylic acid	3	D056586	Acute Chest Syndrome	EFO:0007129	acute chest syndrome	**Pain, fever, and inflammation** Acetylsalicylic acid (ASA), in the regular tablet form (immediate-release), is indicated to relieve pain, fever, and inflammation associated with many conditions, including the flu, the common cold, neck and back pain, dysmenorrhea, headache, tooth pain, sprains, fractures, myositis, neuralgia, synovitis, arthritis, bursitis, burns, and various injuries. It is al…	Acetylsalicylic acid	TNFAIP6	175	P98066
DB00945	Acetylsalicylic acid	3	D058729	Peripheral Arterial Disease	EFO:0004265	peripheral arterial disease	**Pain, fever, and inflammation** Acetylsalicylic acid (ASA), in the regular tablet form (immediate-release), is indicated to relieve pain, fever, and inflammation associated with many conditions, including the flu, the common cold, neck and back pain, dysmenorrhea, headache, tooth pain, sprains, fractures, myositis, neuralgia, synovitis, arthritis, bursitis, burns, and various injuries. It is al…	Acetylsalicylic acid	EDNRA	57	P25101
DB00945	Acetylsalicylic acid	3	D058729	Peripheral Arterial Disease	EFO:0004265	peripheral arterial disease	**Pain, fever, and inflammation** Acetylsalicylic acid (ASA), in the regular tablet form (immediate-release), is indicated to relieve pain, fever, and inflammation associated with many conditions, including the flu, the common cold, neck and back pain, dysmenorrhea, headache, tooth pain, sprains, fractures, myositis, neuralgia, synovitis, arthritis, bursitis, burns, and various injuries. It is al…	Acetylsalicylic acid	TNFAIP6	175	P98066
DB00945	Acetylsalicylic acid	3	D060050	Angina, Stable	EFO:0003913	angina pectoris	**Pain, fever, and inflammation** Acetylsalicylic acid (ASA), in the regular tablet form (immediate-release), is indicated to relieve pain, fever, and inflammation associated with many conditions, including the flu, the common cold, neck and back pain, dysmenorrhea, headache, tooth pain, sprains, fractures, myositis, neuralgia, synovitis, arthritis, bursitis, burns, and various injuries. It is al…	Acetylsalicylic acid	EDNRA	57	P25101
DB00945	Acetylsalicylic acid	3	D060050	Angina, Stable	EFO:0003913	angina pectoris	**Pain, fever, and inflammation** Acetylsalicylic acid (ASA), in the regular tablet form (immediate-release), is indicated to relieve pain, fever, and inflammation associated with many conditions, including the flu, the common cold, neck and back pain, dysmenorrhea, headache, tooth pain, sprains, fractures, myositis, neuralgia, synovitis, arthritis, bursitis, burns, and various injuries. It is al…	Acetylsalicylic acid	TNFAIP6	175	P98066
DB00945	Acetylsalicylic acid	3	D064129	Prostatic Neoplasms, Castration-Resistant	MONDO:0008315	prostate cancer	**Pain, fever, and inflammation** Acetylsalicylic acid (ASA), in the regular tablet form (immediate-release), is indicated to relieve pain, fever, and inflammation associated with many conditions, including the flu, the common cold, neck and back pain, dysmenorrhea, headache, tooth pain, sprains, fractures, myositis, neuralgia, synovitis, arthritis, bursitis, burns, and various injuries. It is al…	Acetylsalicylic acid	EDNRA	57	P25101
DB00945	Acetylsalicylic acid	3	D064129	Prostatic Neoplasms, Castration-Resistant	MONDO:0008315	prostate cancer	**Pain, fever, and inflammation** Acetylsalicylic acid (ASA), in the regular tablet form (immediate-release), is indicated to relieve pain, fever, and inflammation associated with many conditions, including the flu, the common cold, neck and back pain, dysmenorrhea, headache, tooth pain, sprains, fractures, myositis, neuralgia, synovitis, arthritis, bursitis, burns, and various injuries. It is al…	Acetylsalicylic acid	TNFAIP6	175	P98066
DB00945	Acetylsalicylic acid	2	D000236	Adenoma	EFO:0005406	colorectal adenoma	**Pain, fever, and inflammation** Acetylsalicylic acid (ASA), in the regular tablet form (immediate-release), is indicated to relieve pain, fever, and inflammation associated with many conditions, including the flu, the common cold, neck and back pain, dysmenorrhea, headache, tooth pain, sprains, fractures, myositis, neuralgia, synovitis, arthritis, bursitis, burns, and various injuries. It is al…	Acetylsalicylic acid	EDNRA	57	P25101
DB00945	Acetylsalicylic acid	2	D000236	Adenoma	EFO:0005406	colorectal adenoma	**Pain, fever, and inflammation** Acetylsalicylic acid (ASA), in the regular tablet form (immediate-release), is indicated to relieve pain, fever, and inflammation associated with many conditions, including the flu, the common cold, neck and back pain, dysmenorrhea, headache, tooth pain, sprains, fractures, myositis, neuralgia, synovitis, arthritis, bursitis, burns, and various injuries. It is al…	Acetylsalicylic acid	TNFAIP6	175	P98066
DB00945	Acetylsalicylic acid	2	D001471	Barrett Esophagus	EFO:0000280	Barrett's esophagus	**Pain, fever, and inflammation** Acetylsalicylic acid (ASA), in the regular tablet form (immediate-release), is indicated to relieve pain, fever, and inflammation associated with many conditions, including the flu, the common cold, neck and back pain, dysmenorrhea, headache, tooth pain, sprains, fractures, myositis, neuralgia, synovitis, arthritis, bursitis, burns, and various injuries. It is al…	Acetylsalicylic acid	EDNRA	57	P25101
DB00945	Acetylsalicylic acid	2	D001471	Barrett Esophagus	EFO:0000280	Barrett's esophagus	**Pain, fever, and inflammation** Acetylsalicylic acid (ASA), in the regular tablet form (immediate-release), is indicated to relieve pain, fever, and inflammation associated with many conditions, including the flu, the common cold, neck and back pain, dysmenorrhea, headache, tooth pain, sprains, fractures, myositis, neuralgia, synovitis, arthritis, bursitis, burns, and various injuries. It is al…	Acetylsalicylic acid	TNFAIP6	175	P98066
DB00945	Acetylsalicylic acid	2	D001778	Blood Coagulation Disorders	EFO:0009314	blood coagulation disease	**Pain, fever, and inflammation** Acetylsalicylic acid (ASA), in the regular tablet form (immediate-release), is indicated to relieve pain, fever, and inflammation associated with many conditions, including the flu, the common cold, neck and back pain, dysmenorrhea, headache, tooth pain, sprains, fractures, myositis, neuralgia, synovitis, arthritis, bursitis, burns, and various injuries. It is al…	Acetylsalicylic acid	EDNRA	57	P25101
DB00945	Acetylsalicylic acid	2	D001778	Blood Coagulation Disorders	EFO:0009314	blood coagulation disease	**Pain, fever, and inflammation** Acetylsalicylic acid (ASA), in the regular tablet form (immediate-release), is indicated to relieve pain, fever, and inflammation associated with many conditions, including the flu, the common cold, neck and back pain, dysmenorrhea, headache, tooth pain, sprains, fractures, myositis, neuralgia, synovitis, arthritis, bursitis, burns, and various injuries. It is al…	Acetylsalicylic acid	TNFAIP6	175	P98066
DB00945	Acetylsalicylic acid	2	D002583	Uterine Cervical Neoplasms	MONDO:0002974	cervical cancer	**Pain, fever, and inflammation** Acetylsalicylic acid (ASA), in the regular tablet form (immediate-release), is indicated to relieve pain, fever, and inflammation associated with many conditions, including the flu, the common cold, neck and back pain, dysmenorrhea, headache, tooth pain, sprains, fractures, myositis, neuralgia, synovitis, arthritis, bursitis, burns, and various injuries. It is al…	Acetylsalicylic acid	EDNRA	57	P25101
DB00945	Acetylsalicylic acid	2	D002583	Uterine Cervical Neoplasms	MONDO:0002974	cervical cancer	**Pain, fever, and inflammation** Acetylsalicylic acid (ASA), in the regular tablet form (immediate-release), is indicated to relieve pain, fever, and inflammation associated with many conditions, including the flu, the common cold, neck and back pain, dysmenorrhea, headache, tooth pain, sprains, fractures, myositis, neuralgia, synovitis, arthritis, bursitis, burns, and various injuries. It is al…	Acetylsalicylic acid	TNFAIP6	175	P98066
DB00945	Acetylsalicylic acid	2	D003865	Depressive Disorder, Major	MONDO:0002009	major depressive disorder	**Pain, fever, and inflammation** Acetylsalicylic acid (ASA), in the regular tablet form (immediate-release), is indicated to relieve pain, fever, and inflammation associated with many conditions, including the flu, the common cold, neck and back pain, dysmenorrhea, headache, tooth pain, sprains, fractures, myositis, neuralgia, synovitis, arthritis, bursitis, burns, and various injuries. It is al…	Acetylsalicylic acid	EDNRA	57	P25101
DB00945	Acetylsalicylic acid	2	D003865	Depressive Disorder, Major	MONDO:0002009	major depressive disorder	**Pain, fever, and inflammation** Acetylsalicylic acid (ASA), in the regular tablet form (immediate-release), is indicated to relieve pain, fever, and inflammation associated with many conditions, including the flu, the common cold, neck and back pain, dysmenorrhea, headache, tooth pain, sprains, fractures, myositis, neuralgia, synovitis, arthritis, bursitis, burns, and various injuries. It is al…	Acetylsalicylic acid	TNFAIP6	175	P98066
DB00945	Acetylsalicylic acid	2	D004211	Disseminated Intravascular Coagulation	HP:0005521	Disseminated intravascular coagulation	**Pain, fever, and inflammation** Acetylsalicylic acid (ASA), in the regular tablet form (immediate-release), is indicated to relieve pain, fever, and inflammation associated with many conditions, including the flu, the common cold, neck and back pain, dysmenorrhea, headache, tooth pain, sprains, fractures, myositis, neuralgia, synovitis, arthritis, bursitis, burns, and various injuries. It is al…	Acetylsalicylic acid	EDNRA	57	P25101
DB00945	Acetylsalicylic acid	2	D004211	Disseminated Intravascular Coagulation	HP:0005521	Disseminated intravascular coagulation	**Pain, fever, and inflammation** Acetylsalicylic acid (ASA), in the regular tablet form (immediate-release), is indicated to relieve pain, fever, and inflammation associated with many conditions, including the flu, the common cold, neck and back pain, dysmenorrhea, headache, tooth pain, sprains, fractures, myositis, neuralgia, synovitis, arthritis, bursitis, burns, and various injuries. It is al…	Acetylsalicylic acid	TNFAIP6	175	P98066
DB00945	Acetylsalicylic acid	2	D004381	Duodenal Ulcer	EFO:0004607	duodenal ulcer	**Pain, fever, and inflammation** Acetylsalicylic acid (ASA), in the regular tablet form (immediate-release), is indicated to relieve pain, fever, and inflammation associated with many conditions, including the flu, the common cold, neck and back pain, dysmenorrhea, headache, tooth pain, sprains, fractures, myositis, neuralgia, synovitis, arthritis, bursitis, burns, and various injuries. It is al…	Acetylsalicylic acid	EDNRA	57	P25101
DB00945	Acetylsalicylic acid	2	D004381	Duodenal Ulcer	EFO:0004607	duodenal ulcer	**Pain, fever, and inflammation** Acetylsalicylic acid (ASA), in the regular tablet form (immediate-release), is indicated to relieve pain, fever, and inflammation associated with many conditions, including the flu, the common cold, neck and back pain, dysmenorrhea, headache, tooth pain, sprains, fractures, myositis, neuralgia, synovitis, arthritis, bursitis, burns, and various injuries. It is al…	Acetylsalicylic acid	TNFAIP6	175	P98066
DB00945	Acetylsalicylic acid	2	D005909	Glioblastoma	EFO:0000519	glioblastoma multiforme	**Pain, fever, and inflammation** Acetylsalicylic acid (ASA), in the regular tablet form (immediate-release), is indicated to relieve pain, fever, and inflammation associated with many conditions, including the flu, the common cold, neck and back pain, dysmenorrhea, headache, tooth pain, sprains, fractures, myositis, neuralgia, synovitis, arthritis, bursitis, burns, and various injuries. It is al…	Acetylsalicylic acid	EDNRA	57	P25101
DB00945	Acetylsalicylic acid	2	D005909	Glioblastoma	EFO:0000519	glioblastoma multiforme	**Pain, fever, and inflammation** Acetylsalicylic acid (ASA), in the regular tablet form (immediate-release), is indicated to relieve pain, fever, and inflammation associated with many conditions, including the flu, the common cold, neck and back pain, dysmenorrhea, headache, tooth pain, sprains, fractures, myositis, neuralgia, synovitis, arthritis, bursitis, burns, and various injuries. It is al…	Acetylsalicylic acid	TNFAIP6	175	P98066
DB00945	Acetylsalicylic acid	2	D006331	Heart Diseases	EFO:0003777	heart disease	**Pain, fever, and inflammation** Acetylsalicylic acid (ASA), in the regular tablet form (immediate-release), is indicated to relieve pain, fever, and inflammation associated with many conditions, including the flu, the common cold, neck and back pain, dysmenorrhea, headache, tooth pain, sprains, fractures, myositis, neuralgia, synovitis, arthritis, bursitis, burns, and various injuries. It is al…	Acetylsalicylic acid	EDNRA	57	P25101
DB00945	Acetylsalicylic acid	2	D006331	Heart Diseases	EFO:0003777	heart disease	**Pain, fever, and inflammation** Acetylsalicylic acid (ASA), in the regular tablet form (immediate-release), is indicated to relieve pain, fever, and inflammation associated with many conditions, including the flu, the common cold, neck and back pain, dysmenorrhea, headache, tooth pain, sprains, fractures, myositis, neuralgia, synovitis, arthritis, bursitis, burns, and various injuries. It is al…	Acetylsalicylic acid	TNFAIP6	175	P98066
DB00945	Acetylsalicylic acid	2	D006937	Hypercholesterolemia	HP:0003124	Hypercholesterolemia	**Pain, fever, and inflammation** Acetylsalicylic acid (ASA), in the regular tablet form (immediate-release), is indicated to relieve pain, fever, and inflammation associated with many conditions, including the flu, the common cold, neck and back pain, dysmenorrhea, headache, tooth pain, sprains, fractures, myositis, neuralgia, synovitis, arthritis, bursitis, burns, and various injuries. It is al…	Acetylsalicylic acid	EDNRA	57	P25101
DB00945	Acetylsalicylic acid	2	D006937	Hypercholesterolemia	HP:0003124	Hypercholesterolemia	**Pain, fever, and inflammation** Acetylsalicylic acid (ASA), in the regular tablet form (immediate-release), is indicated to relieve pain, fever, and inflammation associated with many conditions, including the flu, the common cold, neck and back pain, dysmenorrhea, headache, tooth pain, sprains, fractures, myositis, neuralgia, synovitis, arthritis, bursitis, burns, and various injuries. It is al…	Acetylsalicylic acid	TNFAIP6	175	P98066
DB00945	Acetylsalicylic acid	2	D006976	Hypertension, Pulmonary	EFO:0001361	pulmonary arterial hypertension	**Pain, fever, and inflammation** Acetylsalicylic acid (ASA), in the regular tablet form (immediate-release), is indicated to relieve pain, fever, and inflammation associated with many conditions, including the flu, the common cold, neck and back pain, dysmenorrhea, headache, tooth pain, sprains, fractures, myositis, neuralgia, synovitis, arthritis, bursitis, burns, and various injuries. It is al…	Acetylsalicylic acid	EDNRA	57	P25101
DB00945	Acetylsalicylic acid	2	D006976	Hypertension, Pulmonary	EFO:0001361	pulmonary arterial hypertension	**Pain, fever, and inflammation** Acetylsalicylic acid (ASA), in the regular tablet form (immediate-release), is indicated to relieve pain, fever, and inflammation associated with many conditions, including the flu, the common cold, neck and back pain, dysmenorrhea, headache, tooth pain, sprains, fractures, myositis, neuralgia, synovitis, arthritis, bursitis, burns, and various injuries. It is al…	Acetylsalicylic acid	TNFAIP6	175	P98066
DB00945	Acetylsalicylic acid	2	D008180	Lupus Erythematosus, Systemic	EFO:0002690	systemic lupus erythematosus	**Pain, fever, and inflammation** Acetylsalicylic acid (ASA), in the regular tablet form (immediate-release), is indicated to relieve pain, fever, and inflammation associated with many conditions, including the flu, the common cold, neck and back pain, dysmenorrhea, headache, tooth pain, sprains, fractures, myositis, neuralgia, synovitis, arthritis, bursitis, burns, and various injuries. It is al…	Acetylsalicylic acid	EDNRA	57	P25101
DB00945	Acetylsalicylic acid	2	D008180	Lupus Erythematosus, Systemic	EFO:0002690	systemic lupus erythematosus	**Pain, fever, and inflammation** Acetylsalicylic acid (ASA), in the regular tablet form (immediate-release), is indicated to relieve pain, fever, and inflammation associated with many conditions, including the flu, the common cold, neck and back pain, dysmenorrhea, headache, tooth pain, sprains, fractures, myositis, neuralgia, synovitis, arthritis, bursitis, burns, and various injuries. It is al…	Acetylsalicylic acid	TNFAIP6	175	P98066
DB00945	Acetylsalicylic acid	2	D008545	Melanoma	EFO:0000389	cutaneous melanoma	**Pain, fever, and inflammation** Acetylsalicylic acid (ASA), in the regular tablet form (immediate-release), is indicated to relieve pain, fever, and inflammation associated with many conditions, including the flu, the common cold, neck and back pain, dysmenorrhea, headache, tooth pain, sprains, fractures, myositis, neuralgia, synovitis, arthritis, bursitis, burns, and various injuries. It is al…	Acetylsalicylic acid	EDNRA	57	P25101
DB00945	Acetylsalicylic acid	2	D008545	Melanoma	EFO:0000389	cutaneous melanoma	**Pain, fever, and inflammation** Acetylsalicylic acid (ASA), in the regular tablet form (immediate-release), is indicated to relieve pain, fever, and inflammation associated with many conditions, including the flu, the common cold, neck and back pain, dysmenorrhea, headache, tooth pain, sprains, fractures, myositis, neuralgia, synovitis, arthritis, bursitis, burns, and various injuries. It is al…	Acetylsalicylic acid	TNFAIP6	175	P98066
DB00945	Acetylsalicylic acid	2	D009303	Nasopharyngeal Neoplasms	EFO:0004252	nasopharyngeal neoplasm	**Pain, fever, and inflammation** Acetylsalicylic acid (ASA), in the regular tablet form (immediate-release), is indicated to relieve pain, fever, and inflammation associated with many conditions, including the flu, the common cold, neck and back pain, dysmenorrhea, headache, tooth pain, sprains, fractures, myositis, neuralgia, synovitis, arthritis, bursitis, burns, and various injuries. It is al…	Acetylsalicylic acid	EDNRA	57	P25101
DB00945	Acetylsalicylic acid	2	D009303	Nasopharyngeal Neoplasms	EFO:0004252	nasopharyngeal neoplasm	**Pain, fever, and inflammation** Acetylsalicylic acid (ASA), in the regular tablet form (immediate-release), is indicated to relieve pain, fever, and inflammation associated with many conditions, including the flu, the common cold, neck and back pain, dysmenorrhea, headache, tooth pain, sprains, fractures, myositis, neuralgia, synovitis, arthritis, bursitis, burns, and various injuries. It is al…	Acetylsalicylic acid	TNFAIP6	175	P98066
DB00945	Acetylsalicylic acid	2	D009369	Neoplasms	EFO:0000311	cancer	**Pain, fever, and inflammation** Acetylsalicylic acid (ASA), in the regular tablet form (immediate-release), is indicated to relieve pain, fever, and inflammation associated with many conditions, including the flu, the common cold, neck and back pain, dysmenorrhea, headache, tooth pain, sprains, fractures, myositis, neuralgia, synovitis, arthritis, bursitis, burns, and various injuries. It is al…	Acetylsalicylic acid	EDNRA	57	P25101
DB00945	Acetylsalicylic acid	2	D009369	Neoplasms	EFO:0000311	cancer	**Pain, fever, and inflammation** Acetylsalicylic acid (ASA), in the regular tablet form (immediate-release), is indicated to relieve pain, fever, and inflammation associated with many conditions, including the flu, the common cold, neck and back pain, dysmenorrhea, headache, tooth pain, sprains, fractures, myositis, neuralgia, synovitis, arthritis, bursitis, burns, and various injuries. It is al…	Acetylsalicylic acid	TNFAIP6	175	P98066
DB00945	Acetylsalicylic acid	2	D009369	Neoplasms	EFO:0000616	neoplasm	**Pain, fever, and inflammation** Acetylsalicylic acid (ASA), in the regular tablet form (immediate-release), is indicated to relieve pain, fever, and inflammation associated with many conditions, including the flu, the common cold, neck and back pain, dysmenorrhea, headache, tooth pain, sprains, fractures, myositis, neuralgia, synovitis, arthritis, bursitis, burns, and various injuries. It is al…	Acetylsalicylic acid	EDNRA	57	P25101
DB00945	Acetylsalicylic acid	2	D009369	Neoplasms	EFO:0000616	neoplasm	**Pain, fever, and inflammation** Acetylsalicylic acid (ASA), in the regular tablet form (immediate-release), is indicated to relieve pain, fever, and inflammation associated with many conditions, including the flu, the common cold, neck and back pain, dysmenorrhea, headache, tooth pain, sprains, fractures, myositis, neuralgia, synovitis, arthritis, bursitis, burns, and various injuries. It is al…	Acetylsalicylic acid	TNFAIP6	175	P98066
DB00945	Acetylsalicylic acid	2	D010051	Ovarian Neoplasms	EFO:0003893	ovarian neoplasm	**Pain, fever, and inflammation** Acetylsalicylic acid (ASA), in the regular tablet form (immediate-release), is indicated to relieve pain, fever, and inflammation associated with many conditions, including the flu, the common cold, neck and back pain, dysmenorrhea, headache, tooth pain, sprains, fractures, myositis, neuralgia, synovitis, arthritis, bursitis, burns, and various injuries. It is al…	Acetylsalicylic acid	EDNRA	57	P25101
DB00945	Acetylsalicylic acid	2	D010051	Ovarian Neoplasms	EFO:0003893	ovarian neoplasm	**Pain, fever, and inflammation** Acetylsalicylic acid (ASA), in the regular tablet form (immediate-release), is indicated to relieve pain, fever, and inflammation associated with many conditions, including the flu, the common cold, neck and back pain, dysmenorrhea, headache, tooth pain, sprains, fractures, myositis, neuralgia, synovitis, arthritis, bursitis, burns, and various injuries. It is al…	Acetylsalicylic acid	TNFAIP6	175	P98066
DB00945	Acetylsalicylic acid	2	D010051	Ovarian Neoplasms	MONDO:0008170	ovarian cancer	**Pain, fever, and inflammation** Acetylsalicylic acid (ASA), in the regular tablet form (immediate-release), is indicated to relieve pain, fever, and inflammation associated with many conditions, including the flu, the common cold, neck and back pain, dysmenorrhea, headache, tooth pain, sprains, fractures, myositis, neuralgia, synovitis, arthritis, bursitis, burns, and various injuries. It is al…	Acetylsalicylic acid	EDNRA	57	P25101
DB00945	Acetylsalicylic acid	2	D010051	Ovarian Neoplasms	MONDO:0008170	ovarian cancer	**Pain, fever, and inflammation** Acetylsalicylic acid (ASA), in the regular tablet form (immediate-release), is indicated to relieve pain, fever, and inflammation associated with many conditions, including the flu, the common cold, neck and back pain, dysmenorrhea, headache, tooth pain, sprains, fractures, myositis, neuralgia, synovitis, arthritis, bursitis, burns, and various injuries. It is al…	Acetylsalicylic acid	TNFAIP6	175	P98066
DB00945	Acetylsalicylic acid	2	D010518	Periodontitis	EFO:0000649	periodontitis	**Pain, fever, and inflammation** Acetylsalicylic acid (ASA), in the regular tablet form (immediate-release), is indicated to relieve pain, fever, and inflammation associated with many conditions, including the flu, the common cold, neck and back pain, dysmenorrhea, headache, tooth pain, sprains, fractures, myositis, neuralgia, synovitis, arthritis, bursitis, burns, and various injuries. It is al…	Acetylsalicylic acid	EDNRA	57	P25101
DB00945	Acetylsalicylic acid	2	D010518	Periodontitis	EFO:0000649	periodontitis	**Pain, fever, and inflammation** Acetylsalicylic acid (ASA), in the regular tablet form (immediate-release), is indicated to relieve pain, fever, and inflammation associated with many conditions, including the flu, the common cold, neck and back pain, dysmenorrhea, headache, tooth pain, sprains, fractures, myositis, neuralgia, synovitis, arthritis, bursitis, burns, and various injuries. It is al…	Acetylsalicylic acid	TNFAIP6	175	P98066
DB00945	Acetylsalicylic acid	2	D010927	Placental Insufficiency	EFO:0007443	placental insufficiency	**Pain, fever, and inflammation** Acetylsalicylic acid (ASA), in the regular tablet form (immediate-release), is indicated to relieve pain, fever, and inflammation associated with many conditions, including the flu, the common cold, neck and back pain, dysmenorrhea, headache, tooth pain, sprains, fractures, myositis, neuralgia, synovitis, arthritis, bursitis, burns, and various injuries. It is al…	Acetylsalicylic acid	EDNRA	57	P25101
DB00945	Acetylsalicylic acid	2	D010927	Placental Insufficiency	EFO:0007443	placental insufficiency	**Pain, fever, and inflammation** Acetylsalicylic acid (ASA), in the regular tablet form (immediate-release), is indicated to relieve pain, fever, and inflammation associated with many conditions, including the flu, the common cold, neck and back pain, dysmenorrhea, headache, tooth pain, sprains, fractures, myositis, neuralgia, synovitis, arthritis, bursitis, burns, and various injuries. It is al…	Acetylsalicylic acid	TNFAIP6	175	P98066
DB00945	Acetylsalicylic acid	2	D011014	Pneumonia	EFO:0003106	pneumonia	**Pain, fever, and inflammation** Acetylsalicylic acid (ASA), in the regular tablet form (immediate-release), is indicated to relieve pain, fever, and inflammation associated with many conditions, including the flu, the common cold, neck and back pain, dysmenorrhea, headache, tooth pain, sprains, fractures, myositis, neuralgia, synovitis, arthritis, bursitis, burns, and various injuries. It is al…	Acetylsalicylic acid	EDNRA	57	P25101
DB00945	Acetylsalicylic acid	2	D011014	Pneumonia	EFO:0003106	pneumonia	**Pain, fever, and inflammation** Acetylsalicylic acid (ASA), in the regular tablet form (immediate-release), is indicated to relieve pain, fever, and inflammation associated with many conditions, including the flu, the common cold, neck and back pain, dysmenorrhea, headache, tooth pain, sprains, fractures, myositis, neuralgia, synovitis, arthritis, bursitis, burns, and various injuries. It is al…	Acetylsalicylic acid	TNFAIP6	175	P98066
DB00945	Acetylsalicylic acid	2	D011024	Pneumonia, Viral	EFO:0007541	viral pneumonia	**Pain, fever, and inflammation** Acetylsalicylic acid (ASA), in the regular tablet form (immediate-release), is indicated to relieve pain, fever, and inflammation associated with many conditions, including the flu, the common cold, neck and back pain, dysmenorrhea, headache, tooth pain, sprains, fractures, myositis, neuralgia, synovitis, arthritis, bursitis, burns, and various injuries. It is al…	Acetylsalicylic acid	EDNRA	57	P25101
DB00945	Acetylsalicylic acid	2	D011024	Pneumonia, Viral	EFO:0007541	viral pneumonia	**Pain, fever, and inflammation** Acetylsalicylic acid (ASA), in the regular tablet form (immediate-release), is indicated to relieve pain, fever, and inflammation associated with many conditions, including the flu, the common cold, neck and back pain, dysmenorrhea, headache, tooth pain, sprains, fractures, myositis, neuralgia, synovitis, arthritis, bursitis, burns, and various injuries. It is al…	Acetylsalicylic acid	TNFAIP6	175	P98066
DB00945	Acetylsalicylic acid	2	D011247	Pregnancy	EFO:0002950	pregnancy	**Pain, fever, and inflammation** Acetylsalicylic acid (ASA), in the regular tablet form (immediate-release), is indicated to relieve pain, fever, and inflammation associated with many conditions, including the flu, the common cold, neck and back pain, dysmenorrhea, headache, tooth pain, sprains, fractures, myositis, neuralgia, synovitis, arthritis, bursitis, burns, and various injuries. It is al…	Acetylsalicylic acid	EDNRA	57	P25101
DB00945	Acetylsalicylic acid	2	D011247	Pregnancy	EFO:0002950	pregnancy	**Pain, fever, and inflammation** Acetylsalicylic acid (ASA), in the regular tablet form (immediate-release), is indicated to relieve pain, fever, and inflammation associated with many conditions, including the flu, the common cold, neck and back pain, dysmenorrhea, headache, tooth pain, sprains, fractures, myositis, neuralgia, synovitis, arthritis, bursitis, burns, and various injuries. It is al…	Acetylsalicylic acid	TNFAIP6	175	P98066
DB00945	Acetylsalicylic acid	2	D011471	Prostatic Neoplasms	EFO:0000673	prostate adenocarcinoma	**Pain, fever, and inflammation** Acetylsalicylic acid (ASA), in the regular tablet form (immediate-release), is indicated to relieve pain, fever, and inflammation associated with many conditions, including the flu, the common cold, neck and back pain, dysmenorrhea, headache, tooth pain, sprains, fractures, myositis, neuralgia, synovitis, arthritis, bursitis, burns, and various injuries. It is al…	Acetylsalicylic acid	EDNRA	57	P25101
DB00945	Acetylsalicylic acid	2	D011471	Prostatic Neoplasms	EFO:0000673	prostate adenocarcinoma	**Pain, fever, and inflammation** Acetylsalicylic acid (ASA), in the regular tablet form (immediate-release), is indicated to relieve pain, fever, and inflammation associated with many conditions, including the flu, the common cold, neck and back pain, dysmenorrhea, headache, tooth pain, sprains, fractures, myositis, neuralgia, synovitis, arthritis, bursitis, burns, and various injuries. It is al…	Acetylsalicylic acid	TNFAIP6	175	P98066
DB00945	Acetylsalicylic acid	2	D011471	Prostatic Neoplasms	EFO:0001663	prostate carcinoma	**Pain, fever, and inflammation** Acetylsalicylic acid (ASA), in the regular tablet form (immediate-release), is indicated to relieve pain, fever, and inflammation associated with many conditions, including the flu, the common cold, neck and back pain, dysmenorrhea, headache, tooth pain, sprains, fractures, myositis, neuralgia, synovitis, arthritis, bursitis, burns, and various injuries. It is al…	Acetylsalicylic acid	EDNRA	57	P25101
DB00945	Acetylsalicylic acid	2	D011471	Prostatic Neoplasms	EFO:0001663	prostate carcinoma	**Pain, fever, and inflammation** Acetylsalicylic acid (ASA), in the regular tablet form (immediate-release), is indicated to relieve pain, fever, and inflammation associated with many conditions, including the flu, the common cold, neck and back pain, dysmenorrhea, headache, tooth pain, sprains, fractures, myositis, neuralgia, synovitis, arthritis, bursitis, burns, and various injuries. It is al…	Acetylsalicylic acid	TNFAIP6	175	P98066
DB00945	Acetylsalicylic acid	2	D012004	Rectal Neoplasms	EFO:1000657	rectum cancer	**Pain, fever, and inflammation** Acetylsalicylic acid (ASA), in the regular tablet form (immediate-release), is indicated to relieve pain, fever, and inflammation associated with many conditions, including the flu, the common cold, neck and back pain, dysmenorrhea, headache, tooth pain, sprains, fractures, myositis, neuralgia, synovitis, arthritis, bursitis, burns, and various injuries. It is al…	Acetylsalicylic acid	EDNRA	57	P25101
DB00945	Acetylsalicylic acid	2	D012004	Rectal Neoplasms	EFO:1000657	rectum cancer	**Pain, fever, and inflammation** Acetylsalicylic acid (ASA), in the regular tablet form (immediate-release), is indicated to relieve pain, fever, and inflammation associated with many conditions, including the flu, the common cold, neck and back pain, dysmenorrhea, headache, tooth pain, sprains, fractures, myositis, neuralgia, synovitis, arthritis, bursitis, burns, and various injuries. It is al…	Acetylsalicylic acid	TNFAIP6	175	P98066
DB00945	Acetylsalicylic acid	2	D012128	Respiratory Distress Syndrome	EFO:1000637	acute respiratory distress syndrome	**Pain, fever, and inflammation** Acetylsalicylic acid (ASA), in the regular tablet form (immediate-release), is indicated to relieve pain, fever, and inflammation associated with many conditions, including the flu, the common cold, neck and back pain, dysmenorrhea, headache, tooth pain, sprains, fractures, myositis, neuralgia, synovitis, arthritis, bursitis, burns, and various injuries. It is al…	Acetylsalicylic acid	EDNRA	57	P25101
DB00945	Acetylsalicylic acid	2	D012128	Respiratory Distress Syndrome	EFO:1000637	acute respiratory distress syndrome	**Pain, fever, and inflammation** Acetylsalicylic acid (ASA), in the regular tablet form (immediate-release), is indicated to relieve pain, fever, and inflammation associated with many conditions, including the flu, the common cold, neck and back pain, dysmenorrhea, headache, tooth pain, sprains, fractures, myositis, neuralgia, synovitis, arthritis, bursitis, burns, and various injuries. It is al…	Acetylsalicylic acid	TNFAIP6	175	P98066
DB00945	Acetylsalicylic acid	2	D012131	Respiratory Insufficiency	EFO:0009686	respiratory failure	**Pain, fever, and inflammation** Acetylsalicylic acid (ASA), in the regular tablet form (immediate-release), is indicated to relieve pain, fever, and inflammation associated with many conditions, including the flu, the common cold, neck and back pain, dysmenorrhea, headache, tooth pain, sprains, fractures, myositis, neuralgia, synovitis, arthritis, bursitis, burns, and various injuries. It is al…	Acetylsalicylic acid	EDNRA	57	P25101
DB00945	Acetylsalicylic acid	2	D012131	Respiratory Insufficiency	EFO:0009686	respiratory failure	**Pain, fever, and inflammation** Acetylsalicylic acid (ASA), in the regular tablet form (immediate-release), is indicated to relieve pain, fever, and inflammation associated with many conditions, including the flu, the common cold, neck and back pain, dysmenorrhea, headache, tooth pain, sprains, fractures, myositis, neuralgia, synovitis, arthritis, bursitis, burns, and various injuries. It is al…	Acetylsalicylic acid	TNFAIP6	175	P98066
DB00945	Acetylsalicylic acid	2	D014029	Tobacco Use Disorder	EFO:0003768	nicotine dependence	**Pain, fever, and inflammation** Acetylsalicylic acid (ASA), in the regular tablet form (immediate-release), is indicated to relieve pain, fever, and inflammation associated with many conditions, including the flu, the common cold, neck and back pain, dysmenorrhea, headache, tooth pain, sprains, fractures, myositis, neuralgia, synovitis, arthritis, bursitis, burns, and various injuries. It is al…	Acetylsalicylic acid	EDNRA	57	P25101
DB00945	Acetylsalicylic acid	2	D014029	Tobacco Use Disorder	EFO:0003768	nicotine dependence	**Pain, fever, and inflammation** Acetylsalicylic acid (ASA), in the regular tablet form (immediate-release), is indicated to relieve pain, fever, and inflammation associated with many conditions, including the flu, the common cold, neck and back pain, dysmenorrhea, headache, tooth pain, sprains, fractures, myositis, neuralgia, synovitis, arthritis, bursitis, burns, and various injuries. It is al…	Acetylsalicylic acid	TNFAIP6	175	P98066
DB00945	Acetylsalicylic acid	2	D014376	Tuberculosis	Orphanet:3389	Tuberculosis	**Pain, fever, and inflammation** Acetylsalicylic acid (ASA), in the regular tablet form (immediate-release), is indicated to relieve pain, fever, and inflammation associated with many conditions, including the flu, the common cold, neck and back pain, dysmenorrhea, headache, tooth pain, sprains, fractures, myositis, neuralgia, synovitis, arthritis, bursitis, burns, and various injuries. It is al…	Acetylsalicylic acid	EDNRA	57	P25101
DB00945	Acetylsalicylic acid	2	D014376	Tuberculosis	Orphanet:3389	Tuberculosis	**Pain, fever, and inflammation** Acetylsalicylic acid (ASA), in the regular tablet form (immediate-release), is indicated to relieve pain, fever, and inflammation associated with many conditions, including the flu, the common cold, neck and back pain, dysmenorrhea, headache, tooth pain, sprains, fractures, myositis, neuralgia, synovitis, arthritis, bursitis, burns, and various injuries. It is al…	Acetylsalicylic acid	TNFAIP6	175	P98066
DB00945	Acetylsalicylic acid	2	D014808	Vitamin D Deficiency	EFO:0003762	vitamin D deficiency	**Pain, fever, and inflammation** Acetylsalicylic acid (ASA), in the regular tablet form (immediate-release), is indicated to relieve pain, fever, and inflammation associated with many conditions, including the flu, the common cold, neck and back pain, dysmenorrhea, headache, tooth pain, sprains, fractures, myositis, neuralgia, synovitis, arthritis, bursitis, burns, and various injuries. It is al…	Acetylsalicylic acid	EDNRA	57	P25101
DB00945	Acetylsalicylic acid	2	D014808	Vitamin D Deficiency	EFO:0003762	vitamin D deficiency	**Pain, fever, and inflammation** Acetylsalicylic acid (ASA), in the regular tablet form (immediate-release), is indicated to relieve pain, fever, and inflammation associated with many conditions, including the flu, the common cold, neck and back pain, dysmenorrhea, headache, tooth pain, sprains, fractures, myositis, neuralgia, synovitis, arthritis, bursitis, burns, and various injuries. It is al…	Acetylsalicylic acid	TNFAIP6	175	P98066
DB00945	Acetylsalicylic acid	2	D015464	Leukemia, Myelogenous, Chronic, BCR-ABL Positive	EFO:0000339	chronic myelogenous leukemia	**Pain, fever, and inflammation** Acetylsalicylic acid (ASA), in the regular tablet form (immediate-release), is indicated to relieve pain, fever, and inflammation associated with many conditions, including the flu, the common cold, neck and back pain, dysmenorrhea, headache, tooth pain, sprains, fractures, myositis, neuralgia, synovitis, arthritis, bursitis, burns, and various injuries. It is al…	Acetylsalicylic acid	EDNRA	57	P25101
DB00945	Acetylsalicylic acid	2	D015464	Leukemia, Myelogenous, Chronic, BCR-ABL Positive	EFO:0000339	chronic myelogenous leukemia	**Pain, fever, and inflammation** Acetylsalicylic acid (ASA), in the regular tablet form (immediate-release), is indicated to relieve pain, fever, and inflammation associated with many conditions, including the flu, the common cold, neck and back pain, dysmenorrhea, headache, tooth pain, sprains, fractures, myositis, neuralgia, synovitis, arthritis, bursitis, burns, and various injuries. It is al…	Acetylsalicylic acid	TNFAIP6	175	P98066
DB00945	Acetylsalicylic acid	2	D015658	HIV Infections	EFO:0000180	HIV-1 infection	**Pain, fever, and inflammation** Acetylsalicylic acid (ASA), in the regular tablet form (immediate-release), is indicated to relieve pain, fever, and inflammation associated with many conditions, including the flu, the common cold, neck and back pain, dysmenorrhea, headache, tooth pain, sprains, fractures, myositis, neuralgia, synovitis, arthritis, bursitis, burns, and various injuries. It is al…	Acetylsalicylic acid	EDNRA	57	P25101
DB00945	Acetylsalicylic acid	2	D015658	HIV Infections	EFO:0000180	HIV-1 infection	**Pain, fever, and inflammation** Acetylsalicylic acid (ASA), in the regular tablet form (immediate-release), is indicated to relieve pain, fever, and inflammation associated with many conditions, including the flu, the common cold, neck and back pain, dysmenorrhea, headache, tooth pain, sprains, fractures, myositis, neuralgia, synovitis, arthritis, bursitis, burns, and various injuries. It is al…	Acetylsalicylic acid	TNFAIP6	175	P98066
DB00945	Acetylsalicylic acid	2	D015658	HIV Infections	EFO:0000764	HIV infection	**Pain, fever, and inflammation** Acetylsalicylic acid (ASA), in the regular tablet form (immediate-release), is indicated to relieve pain, fever, and inflammation associated with many conditions, including the flu, the common cold, neck and back pain, dysmenorrhea, headache, tooth pain, sprains, fractures, myositis, neuralgia, synovitis, arthritis, bursitis, burns, and various injuries. It is al…	Acetylsalicylic acid	EDNRA	57	P25101
DB00945	Acetylsalicylic acid	2	D015658	HIV Infections	EFO:0000764	HIV infection	**Pain, fever, and inflammation** Acetylsalicylic acid (ASA), in the regular tablet form (immediate-release), is indicated to relieve pain, fever, and inflammation associated with many conditions, including the flu, the common cold, neck and back pain, dysmenorrhea, headache, tooth pain, sprains, fractures, myositis, neuralgia, synovitis, arthritis, bursitis, burns, and various injuries. It is al…	Acetylsalicylic acid	TNFAIP6	175	P98066
DB00945	Acetylsalicylic acid	2	D016889	Endometrial Neoplasms	MONDO:0011962	endometrial cancer	**Pain, fever, and inflammation** Acetylsalicylic acid (ASA), in the regular tablet form (immediate-release), is indicated to relieve pain, fever, and inflammation associated with many conditions, including the flu, the common cold, neck and back pain, dysmenorrhea, headache, tooth pain, sprains, fractures, myositis, neuralgia, synovitis, arthritis, bursitis, burns, and various injuries. It is al…	Acetylsalicylic acid	EDNRA	57	P25101
DB00945	Acetylsalicylic acid	2	D016889	Endometrial Neoplasms	MONDO:0011962	endometrial cancer	**Pain, fever, and inflammation** Acetylsalicylic acid (ASA), in the regular tablet form (immediate-release), is indicated to relieve pain, fever, and inflammation associated with many conditions, including the flu, the common cold, neck and back pain, dysmenorrhea, headache, tooth pain, sprains, fractures, myositis, neuralgia, synovitis, arthritis, bursitis, burns, and various injuries. It is al…	Acetylsalicylic acid	TNFAIP6	175	P98066
DB00945	Acetylsalicylic acid	2	D016893	Carotid Stenosis	EFO:0002615	internal carotid artery stenosis	**Pain, fever, and inflammation** Acetylsalicylic acid (ASA), in the regular tablet form (immediate-release), is indicated to relieve pain, fever, and inflammation associated with many conditions, including the flu, the common cold, neck and back pain, dysmenorrhea, headache, tooth pain, sprains, fractures, myositis, neuralgia, synovitis, arthritis, bursitis, burns, and various injuries. It is al…	Acetylsalicylic acid	EDNRA	57	P25101
DB00945	Acetylsalicylic acid	2	D016893	Carotid Stenosis	EFO:0002615	internal carotid artery stenosis	**Pain, fever, and inflammation** Acetylsalicylic acid (ASA), in the regular tablet form (immediate-release), is indicated to relieve pain, fever, and inflammation associated with many conditions, including the flu, the common cold, neck and back pain, dysmenorrhea, headache, tooth pain, sprains, fractures, myositis, neuralgia, synovitis, arthritis, bursitis, burns, and various injuries. It is al…	Acetylsalicylic acid	TNFAIP6	175	P98066
DB00945	Acetylsalicylic acid	2	D018781	Tension-Type Headache	HP:0012228	Tension-type headache	**Pain, fever, and inflammation** Acetylsalicylic acid (ASA), in the regular tablet form (immediate-release), is indicated to relieve pain, fever, and inflammation associated with many conditions, including the flu, the common cold, neck and back pain, dysmenorrhea, headache, tooth pain, sprains, fractures, myositis, neuralgia, synovitis, arthritis, bursitis, burns, and various injuries. It is al…	Acetylsalicylic acid	EDNRA	57	P25101
DB00945	Acetylsalicylic acid	2	D018781	Tension-Type Headache	HP:0012228	Tension-type headache	**Pain, fever, and inflammation** Acetylsalicylic acid (ASA), in the regular tablet form (immediate-release), is indicated to relieve pain, fever, and inflammation associated with many conditions, including the flu, the common cold, neck and back pain, dysmenorrhea, headache, tooth pain, sprains, fractures, myositis, neuralgia, synovitis, arthritis, bursitis, burns, and various injuries. It is al…	Acetylsalicylic acid	TNFAIP6	175	P98066
DB00945	Acetylsalicylic acid	2	D018805	Sepsis	HP:0100806	Sepsis	**Pain, fever, and inflammation** Acetylsalicylic acid (ASA), in the regular tablet form (immediate-release), is indicated to relieve pain, fever, and inflammation associated with many conditions, including the flu, the common cold, neck and back pain, dysmenorrhea, headache, tooth pain, sprains, fractures, myositis, neuralgia, synovitis, arthritis, bursitis, burns, and various injuries. It is al…	Acetylsalicylic acid	EDNRA	57	P25101
DB00945	Acetylsalicylic acid	2	D018805	Sepsis	HP:0100806	Sepsis	**Pain, fever, and inflammation** Acetylsalicylic acid (ASA), in the regular tablet form (immediate-release), is indicated to relieve pain, fever, and inflammation associated with many conditions, including the flu, the common cold, neck and back pain, dysmenorrhea, headache, tooth pain, sprains, fractures, myositis, neuralgia, synovitis, arthritis, bursitis, burns, and various injuries. It is al…	Acetylsalicylic acid	TNFAIP6	175	P98066
DB00945	Acetylsalicylic acid	2	D020246	Venous Thrombosis	HP:0004936	Venous thrombosis	**Pain, fever, and inflammation** Acetylsalicylic acid (ASA), in the regular tablet form (immediate-release), is indicated to relieve pain, fever, and inflammation associated with many conditions, including the flu, the common cold, neck and back pain, dysmenorrhea, headache, tooth pain, sprains, fractures, myositis, neuralgia, synovitis, arthritis, bursitis, burns, and various injuries. It is al…	Acetylsalicylic acid	EDNRA	57	P25101
DB00945	Acetylsalicylic acid	2	D020246	Venous Thrombosis	HP:0004936	Venous thrombosis	**Pain, fever, and inflammation** Acetylsalicylic acid (ASA), in the regular tablet form (immediate-release), is indicated to relieve pain, fever, and inflammation associated with many conditions, including the flu, the common cold, neck and back pain, dysmenorrhea, headache, tooth pain, sprains, fractures, myositis, neuralgia, synovitis, arthritis, bursitis, burns, and various injuries. It is al…	Acetylsalicylic acid	TNFAIP6	175	P98066
DB00945	Acetylsalicylic acid	2	D024821	Metabolic Syndrome	EFO:0000195	metabolic syndrome	**Pain, fever, and inflammation** Acetylsalicylic acid (ASA), in the regular tablet form (immediate-release), is indicated to relieve pain, fever, and inflammation associated with many conditions, including the flu, the common cold, neck and back pain, dysmenorrhea, headache, tooth pain, sprains, fractures, myositis, neuralgia, synovitis, arthritis, bursitis, burns, and various injuries. It is al…	Acetylsalicylic acid	EDNRA	57	P25101
DB00945	Acetylsalicylic acid	2	D024821	Metabolic Syndrome	EFO:0000195	metabolic syndrome	**Pain, fever, and inflammation** Acetylsalicylic acid (ASA), in the regular tablet form (immediate-release), is indicated to relieve pain, fever, and inflammation associated with many conditions, including the flu, the common cold, neck and back pain, dysmenorrhea, headache, tooth pain, sprains, fractures, myositis, neuralgia, synovitis, arthritis, bursitis, burns, and various injuries. It is al…	Acetylsalicylic acid	TNFAIP6	175	P98066
DB00945	Acetylsalicylic acid	2	D029424	Pulmonary Disease, Chronic Obstructive	EFO:0000341	chronic obstructive pulmonary disease	**Pain, fever, and inflammation** Acetylsalicylic acid (ASA), in the regular tablet form (immediate-release), is indicated to relieve pain, fever, and inflammation associated with many conditions, including the flu, the common cold, neck and back pain, dysmenorrhea, headache, tooth pain, sprains, fractures, myositis, neuralgia, synovitis, arthritis, bursitis, burns, and various injuries. It is al…	Acetylsalicylic acid	EDNRA	57	P25101
DB00945	Acetylsalicylic acid	2	D029424	Pulmonary Disease, Chronic Obstructive	EFO:0000341	chronic obstructive pulmonary disease	**Pain, fever, and inflammation** Acetylsalicylic acid (ASA), in the regular tablet form (immediate-release), is indicated to relieve pain, fever, and inflammation associated with many conditions, including the flu, the common cold, neck and back pain, dysmenorrhea, headache, tooth pain, sprains, fractures, myositis, neuralgia, synovitis, arthritis, bursitis, burns, and various injuries. It is al…	Acetylsalicylic acid	TNFAIP6	175	P98066
DB00945	Acetylsalicylic acid	2	D055371	Acute Lung Injury	EFO:0004610	acute lung injury	**Pain, fever, and inflammation** Acetylsalicylic acid (ASA), in the regular tablet form (immediate-release), is indicated to relieve pain, fever, and inflammation associated with many conditions, including the flu, the common cold, neck and back pain, dysmenorrhea, headache, tooth pain, sprains, fractures, myositis, neuralgia, synovitis, arthritis, bursitis, burns, and various injuries. It is al…	Acetylsalicylic acid	EDNRA	57	P25101
DB00945	Acetylsalicylic acid	2	D055371	Acute Lung Injury	EFO:0004610	acute lung injury	**Pain, fever, and inflammation** Acetylsalicylic acid (ASA), in the regular tablet form (immediate-release), is indicated to relieve pain, fever, and inflammation associated with many conditions, including the flu, the common cold, neck and back pain, dysmenorrhea, headache, tooth pain, sprains, fractures, myositis, neuralgia, synovitis, arthritis, bursitis, burns, and various injuries. It is al…	Acetylsalicylic acid	TNFAIP6	175	P98066
DB00945	Acetylsalicylic acid	2	D061218	Depressive Disorder, Treatment-Resistant	EFO:0009854	treatment resistant depression	**Pain, fever, and inflammation** Acetylsalicylic acid (ASA), in the regular tablet form (immediate-release), is indicated to relieve pain, fever, and inflammation associated with many conditions, including the flu, the common cold, neck and back pain, dysmenorrhea, headache, tooth pain, sprains, fractures, myositis, neuralgia, synovitis, arthritis, bursitis, burns, and various injuries. It is al…	Acetylsalicylic acid	EDNRA	57	P25101
DB00945	Acetylsalicylic acid	2	D061218	Depressive Disorder, Treatment-Resistant	EFO:0009854	treatment resistant depression	**Pain, fever, and inflammation** Acetylsalicylic acid (ASA), in the regular tablet form (immediate-release), is indicated to relieve pain, fever, and inflammation associated with many conditions, including the flu, the common cold, neck and back pain, dysmenorrhea, headache, tooth pain, sprains, fractures, myositis, neuralgia, synovitis, arthritis, bursitis, burns, and various injuries. It is al…	Acetylsalicylic acid	TNFAIP6	175	P98066
DB00945	Acetylsalicylic acid	1	D000755	Anemia, Sickle Cell	Orphanet:232	Sickle cell anemia	**Pain, fever, and inflammation** Acetylsalicylic acid (ASA), in the regular tablet form (immediate-release), is indicated to relieve pain, fever, and inflammation associated with many conditions, including the flu, the common cold, neck and back pain, dysmenorrhea, headache, tooth pain, sprains, fractures, myositis, neuralgia, synovitis, arthritis, bursitis, burns, and various injuries. It is al…	Acetylsalicylic acid	EDNRA	57	P25101
DB00945	Acetylsalicylic acid	1	D000755	Anemia, Sickle Cell	Orphanet:232	Sickle cell anemia	**Pain, fever, and inflammation** Acetylsalicylic acid (ASA), in the regular tablet form (immediate-release), is indicated to relieve pain, fever, and inflammation associated with many conditions, including the flu, the common cold, neck and back pain, dysmenorrhea, headache, tooth pain, sprains, fractures, myositis, neuralgia, synovitis, arthritis, bursitis, burns, and various injuries. It is al…	Acetylsalicylic acid	TNFAIP6	175	P98066
DB00945	Acetylsalicylic acid	1	D004066	Digestive System Diseases	EFO:0010282	gastrointestinal disease	**Pain, fever, and inflammation** Acetylsalicylic acid (ASA), in the regular tablet form (immediate-release), is indicated to relieve pain, fever, and inflammation associated with many conditions, including the flu, the common cold, neck and back pain, dysmenorrhea, headache, tooth pain, sprains, fractures, myositis, neuralgia, synovitis, arthritis, bursitis, burns, and various injuries. It is al…	Acetylsalicylic acid	EDNRA	57	P25101
DB00945	Acetylsalicylic acid	1	D004066	Digestive System Diseases	EFO:0010282	gastrointestinal disease	**Pain, fever, and inflammation** Acetylsalicylic acid (ASA), in the regular tablet form (immediate-release), is indicated to relieve pain, fever, and inflammation associated with many conditions, including the flu, the common cold, neck and back pain, dysmenorrhea, headache, tooth pain, sprains, fractures, myositis, neuralgia, synovitis, arthritis, bursitis, burns, and various injuries. It is al…	Acetylsalicylic acid	TNFAIP6	175	P98066
DB00945	Acetylsalicylic acid	1	D006258	Head and Neck Neoplasms	EFO:0006859	head and neck malignant neoplasia	**Pain, fever, and inflammation** Acetylsalicylic acid (ASA), in the regular tablet form (immediate-release), is indicated to relieve pain, fever, and inflammation associated with many conditions, including the flu, the common cold, neck and back pain, dysmenorrhea, headache, tooth pain, sprains, fractures, myositis, neuralgia, synovitis, arthritis, bursitis, burns, and various injuries. It is al…	Acetylsalicylic acid	EDNRA	57	P25101
DB00945	Acetylsalicylic acid	1	D006258	Head and Neck Neoplasms	EFO:0006859	head and neck malignant neoplasia	**Pain, fever, and inflammation** Acetylsalicylic acid (ASA), in the regular tablet form (immediate-release), is indicated to relieve pain, fever, and inflammation associated with many conditions, including the flu, the common cold, neck and back pain, dysmenorrhea, headache, tooth pain, sprains, fractures, myositis, neuralgia, synovitis, arthritis, bursitis, burns, and various injuries. It is al…	Acetylsalicylic acid	TNFAIP6	175	P98066
DB00945	Acetylsalicylic acid	1	D006561	Herpes Simplex	EFO:1002022	Herpes simplex infection	**Pain, fever, and inflammation** Acetylsalicylic acid (ASA), in the regular tablet form (immediate-release), is indicated to relieve pain, fever, and inflammation associated with many conditions, including the flu, the common cold, neck and back pain, dysmenorrhea, headache, tooth pain, sprains, fractures, myositis, neuralgia, synovitis, arthritis, bursitis, burns, and various injuries. It is al…	Acetylsalicylic acid	EDNRA	57	P25101
DB00945	Acetylsalicylic acid	1	D006561	Herpes Simplex	EFO:1002022	Herpes simplex infection	**Pain, fever, and inflammation** Acetylsalicylic acid (ASA), in the regular tablet form (immediate-release), is indicated to relieve pain, fever, and inflammation associated with many conditions, including the flu, the common cold, neck and back pain, dysmenorrhea, headache, tooth pain, sprains, fractures, myositis, neuralgia, synovitis, arthritis, bursitis, burns, and various injuries. It is al…	Acetylsalicylic acid	TNFAIP6	175	P98066
DB00945	Acetylsalicylic acid	1	D007249	Inflammation	MP:0001845	inflammation	**Pain, fever, and inflammation** Acetylsalicylic acid (ASA), in the regular tablet form (immediate-release), is indicated to relieve pain, fever, and inflammation associated with many conditions, including the flu, the common cold, neck and back pain, dysmenorrhea, headache, tooth pain, sprains, fractures, myositis, neuralgia, synovitis, arthritis, bursitis, burns, and various injuries. It is al…	Acetylsalicylic acid	EDNRA	57	P25101
DB00945	Acetylsalicylic acid	1	D007249	Inflammation	MP:0001845	inflammation	**Pain, fever, and inflammation** Acetylsalicylic acid (ASA), in the regular tablet form (immediate-release), is indicated to relieve pain, fever, and inflammation associated with many conditions, including the flu, the common cold, neck and back pain, dysmenorrhea, headache, tooth pain, sprains, fractures, myositis, neuralgia, synovitis, arthritis, bursitis, burns, and various injuries. It is al…	Acetylsalicylic acid	TNFAIP6	175	P98066
DB00945	Acetylsalicylic acid	1	D007972	Leukoplakia, Oral	HP:0002745	Oral leukoplakia	**Pain, fever, and inflammation** Acetylsalicylic acid (ASA), in the regular tablet form (immediate-release), is indicated to relieve pain, fever, and inflammation associated with many conditions, including the flu, the common cold, neck and back pain, dysmenorrhea, headache, tooth pain, sprains, fractures, myositis, neuralgia, synovitis, arthritis, bursitis, burns, and various injuries. It is al…	Acetylsalicylic acid	EDNRA	57	P25101
DB00945	Acetylsalicylic acid	1	D007972	Leukoplakia, Oral	HP:0002745	Oral leukoplakia	**Pain, fever, and inflammation** Acetylsalicylic acid (ASA), in the regular tablet form (immediate-release), is indicated to relieve pain, fever, and inflammation associated with many conditions, including the flu, the common cold, neck and back pain, dysmenorrhea, headache, tooth pain, sprains, fractures, myositis, neuralgia, synovitis, arthritis, bursitis, burns, and various injuries. It is al…	Acetylsalicylic acid	TNFAIP6	175	P98066
DB00945	Acetylsalicylic acid	1	D014456	Ulcer	MONDO:0043839	ulcer disease	**Pain, fever, and inflammation** Acetylsalicylic acid (ASA), in the regular tablet form (immediate-release), is indicated to relieve pain, fever, and inflammation associated with many conditions, including the flu, the common cold, neck and back pain, dysmenorrhea, headache, tooth pain, sprains, fractures, myositis, neuralgia, synovitis, arthritis, bursitis, burns, and various injuries. It is al…	Acetylsalicylic acid	EDNRA	57	P25101
DB00945	Acetylsalicylic acid	1	D014456	Ulcer	MONDO:0043839	ulcer disease	**Pain, fever, and inflammation** Acetylsalicylic acid (ASA), in the regular tablet form (immediate-release), is indicated to relieve pain, fever, and inflammation associated with many conditions, including the flu, the common cold, neck and back pain, dysmenorrhea, headache, tooth pain, sprains, fractures, myositis, neuralgia, synovitis, arthritis, bursitis, burns, and various injuries. It is al…	Acetylsalicylic acid	TNFAIP6	175	P98066
DB00945	Acetylsalicylic acid	1	D015228	Hypertriglyceridemia	EFO:0004211	Hypertriglyceridemia	**Pain, fever, and inflammation** Acetylsalicylic acid (ASA), in the regular tablet form (immediate-release), is indicated to relieve pain, fever, and inflammation associated with many conditions, including the flu, the common cold, neck and back pain, dysmenorrhea, headache, tooth pain, sprains, fractures, myositis, neuralgia, synovitis, arthritis, bursitis, burns, and various injuries. It is al…	Acetylsalicylic acid	EDNRA	57	P25101
DB00945	Acetylsalicylic acid	1	D015228	Hypertriglyceridemia	EFO:0004211	Hypertriglyceridemia	**Pain, fever, and inflammation** Acetylsalicylic acid (ASA), in the regular tablet form (immediate-release), is indicated to relieve pain, fever, and inflammation associated with many conditions, including the flu, the common cold, neck and back pain, dysmenorrhea, headache, tooth pain, sprains, fractures, myositis, neuralgia, synovitis, arthritis, bursitis, burns, and various injuries. It is al…	Acetylsalicylic acid	TNFAIP6	175	P98066
DB00945	Acetylsalicylic acid	1	D051474	Neuralgia, Postherpetic	MONDO:0041052	postherpetic neuralgia	**Pain, fever, and inflammation** Acetylsalicylic acid (ASA), in the regular tablet form (immediate-release), is indicated to relieve pain, fever, and inflammation associated with many conditions, including the flu, the common cold, neck and back pain, dysmenorrhea, headache, tooth pain, sprains, fractures, myositis, neuralgia, synovitis, arthritis, bursitis, burns, and various injuries. It is al…	Acetylsalicylic acid	EDNRA	57	P25101
DB00945	Acetylsalicylic acid	1	D051474	Neuralgia, Postherpetic	MONDO:0041052	postherpetic neuralgia	**Pain, fever, and inflammation** Acetylsalicylic acid (ASA), in the regular tablet form (immediate-release), is indicated to relieve pain, fever, and inflammation associated with many conditions, including the flu, the common cold, neck and back pain, dysmenorrhea, headache, tooth pain, sprains, fractures, myositis, neuralgia, synovitis, arthritis, bursitis, burns, and various injuries. It is al…	Acetylsalicylic acid	TNFAIP6	175	P98066
DB00945	Acetylsalicylic acid	0	D000077192	Adenocarcinoma of Lung	EFO:0000571	lung adenocarcinoma	**Pain, fever, and inflammation** Acetylsalicylic acid (ASA), in the regular tablet form (immediate-release), is indicated to relieve pain, fever, and inflammation associated with many conditions, including the flu, the common cold, neck and back pain, dysmenorrhea, headache, tooth pain, sprains, fractures, myositis, neuralgia, synovitis, arthritis, bursitis, burns, and various injuries. It is al…	Acetylsalicylic acid	EDNRA	57	P25101
DB00945	Acetylsalicylic acid	0	D000077192	Adenocarcinoma of Lung	EFO:0000571	lung adenocarcinoma	**Pain, fever, and inflammation** Acetylsalicylic acid (ASA), in the regular tablet form (immediate-release), is indicated to relieve pain, fever, and inflammation associated with many conditions, including the flu, the common cold, neck and back pain, dysmenorrhea, headache, tooth pain, sprains, fractures, myositis, neuralgia, synovitis, arthritis, bursitis, burns, and various injuries. It is al…	Acetylsalicylic acid	TNFAIP6	175	P98066
DB00945	Acetylsalicylic acid	0	D005221	Fatigue	HP:0012378	Fatigue	**Pain, fever, and inflammation** Acetylsalicylic acid (ASA), in the regular tablet form (immediate-release), is indicated to relieve pain, fever, and inflammation associated with many conditions, including the flu, the common cold, neck and back pain, dysmenorrhea, headache, tooth pain, sprains, fractures, myositis, neuralgia, synovitis, arthritis, bursitis, burns, and various injuries. It is al…	Acetylsalicylic acid	EDNRA	57	P25101
DB00945	Acetylsalicylic acid	0	D005221	Fatigue	HP:0012378	Fatigue	**Pain, fever, and inflammation** Acetylsalicylic acid (ASA), in the regular tablet form (immediate-release), is indicated to relieve pain, fever, and inflammation associated with many conditions, including the flu, the common cold, neck and back pain, dysmenorrhea, headache, tooth pain, sprains, fractures, myositis, neuralgia, synovitis, arthritis, bursitis, burns, and various injuries. It is al…	Acetylsalicylic acid	TNFAIP6	175	P98066
DB00945	Acetylsalicylic acid	0	D007319	Sleep Initiation and Maintenance Disorders	EFO:0004698	insomnia	**Pain, fever, and inflammation** Acetylsalicylic acid (ASA), in the regular tablet form (immediate-release), is indicated to relieve pain, fever, and inflammation associated with many conditions, including the flu, the common cold, neck and back pain, dysmenorrhea, headache, tooth pain, sprains, fractures, myositis, neuralgia, synovitis, arthritis, bursitis, burns, and various injuries. It is al…	Acetylsalicylic acid	EDNRA	57	P25101
DB00945	Acetylsalicylic acid	0	D007319	Sleep Initiation and Maintenance Disorders	EFO:0004698	insomnia	**Pain, fever, and inflammation** Acetylsalicylic acid (ASA), in the regular tablet form (immediate-release), is indicated to relieve pain, fever, and inflammation associated with many conditions, including the flu, the common cold, neck and back pain, dysmenorrhea, headache, tooth pain, sprains, fractures, myositis, neuralgia, synovitis, arthritis, bursitis, burns, and various injuries. It is al…	Acetylsalicylic acid	TNFAIP6	175	P98066
DB00945	Acetylsalicylic acid	0	D016491	Peripheral Vascular Diseases	EFO:0003875	peripheral vascular disease	**Pain, fever, and inflammation** Acetylsalicylic acid (ASA), in the regular tablet form (immediate-release), is indicated to relieve pain, fever, and inflammation associated with many conditions, including the flu, the common cold, neck and back pain, dysmenorrhea, headache, tooth pain, sprains, fractures, myositis, neuralgia, synovitis, arthritis, bursitis, burns, and various injuries. It is al…	Acetylsalicylic acid	EDNRA	57	P25101
DB00945	Acetylsalicylic acid	0	D016491	Peripheral Vascular Diseases	EFO:0003875	peripheral vascular disease	**Pain, fever, and inflammation** Acetylsalicylic acid (ASA), in the regular tablet form (immediate-release), is indicated to relieve pain, fever, and inflammation associated with many conditions, including the flu, the common cold, neck and back pain, dysmenorrhea, headache, tooth pain, sprains, fractures, myositis, neuralgia, synovitis, arthritis, bursitis, burns, and various injuries. It is al…	Acetylsalicylic acid	TNFAIP6	175	P98066
DB00945	Acetylsalicylic acid	0	D050723	Fractures, Bone	EFO:0003931	bone fracture	**Pain, fever, and inflammation** Acetylsalicylic acid (ASA), in the regular tablet form (immediate-release), is indicated to relieve pain, fever, and inflammation associated with many conditions, including the flu, the common cold, neck and back pain, dysmenorrhea, headache, tooth pain, sprains, fractures, myositis, neuralgia, synovitis, arthritis, bursitis, burns, and various injuries. It is al…	Acetylsalicylic acid	EDNRA	57	P25101
DB00945	Acetylsalicylic acid	0	D050723	Fractures, Bone	EFO:0003931	bone fracture	**Pain, fever, and inflammation** Acetylsalicylic acid (ASA), in the regular tablet form (immediate-release), is indicated to relieve pain, fever, and inflammation associated with many conditions, including the flu, the common cold, neck and back pain, dysmenorrhea, headache, tooth pain, sprains, fractures, myositis, neuralgia, synovitis, arthritis, bursitis, burns, and various injuries. It is al…	Acetylsalicylic acid	TNFAIP6	175	P98066
DB00945	Acetylsalicylic acid	0	D062788	Adenomyosis	MONDO:0010888	endometriosis of uterus	**Pain, fever, and inflammation** Acetylsalicylic acid (ASA), in the regular tablet form (immediate-release), is indicated to relieve pain, fever, and inflammation associated with many conditions, including the flu, the common cold, neck and back pain, dysmenorrhea, headache, tooth pain, sprains, fractures, myositis, neuralgia, synovitis, arthritis, bursitis, burns, and various injuries. It is al…	Acetylsalicylic acid	EDNRA	57	P25101
DB00945	Acetylsalicylic acid	0	D062788	Adenomyosis	MONDO:0010888	endometriosis of uterus	**Pain, fever, and inflammation** Acetylsalicylic acid (ASA), in the regular tablet form (immediate-release), is indicated to relieve pain, fever, and inflammation associated with many conditions, including the flu, the common cold, neck and back pain, dysmenorrhea, headache, tooth pain, sprains, fractures, myositis, neuralgia, synovitis, arthritis, bursitis, burns, and various injuries. It is al…	Acetylsalicylic acid	TNFAIP6	175	P98066
DB00831	Trifluoperazine	4	D011618	Psychotic Disorders	EFO:0005407	psychosis	For the treatment of anxiety disorders, depressive symptoms secondary to anxiety and agitation.	Trifluoperazine	S100A4	75	P26447
DB01250	Olsalazine	2	D013167	Spondylitis, Ankylosing	EFO:0003898	ankylosing spondylitis	For the treatment of Inflammatory Bowel Disease and Ulcerative Colitis.	Olsalazine	IFNG	121	P01579
DB00599	Thiopental	3	D001930	Brain Injuries	MONDO:0043510	brain injury	For use as the sole anesthetic agent for brief (15 minute) procedures, for induction of anesthesia prior to administration of other anesthetic agents, to supplement regional anesthesia, to provide hypnosis during balanced anesthesia with other agents for analgesia or muscle relaxation, for the control of convulsive states during or following inhalation anesthesia or local anesthesia, in neurosurg…	Thiopental	CHRNA7	49	P36544
DB00599	Thiopental	3	D012772	Shock, Septic	EFO:0006834	septic shock	For use as the sole anesthetic agent for brief (15 minute) procedures, for induction of anesthesia prior to administration of other anesthetic agents, to supplement regional anesthesia, to provide hypnosis during balanced anesthesia with other agents for analgesia or muscle relaxation, for the control of convulsive states during or following inhalation anesthesia or local anesthesia, in neurosurg…	Thiopental	CHRNA7	49	P36544
DB00599	Thiopental	3	D013226	Status Epilepticus	EFO:0008526	status epilepticus	For use as the sole anesthetic agent for brief (15 minute) procedures, for induction of anesthesia prior to administration of other anesthetic agents, to supplement regional anesthesia, to provide hypnosis during balanced anesthesia with other agents for analgesia or muscle relaxation, for the control of convulsive states during or following inhalation anesthesia or local anesthesia, in neurosurg…	Thiopental	CHRNA7	49	P36544
DB00599	Thiopental	2	D013285	Strabismus	HP:0000486	Strabismus	For use as the sole anesthetic agent for brief (15 minute) procedures, for induction of anesthesia prior to administration of other anesthetic agents, to supplement regional anesthesia, to provide hypnosis during balanced anesthesia with other agents for analgesia or muscle relaxation, for the control of convulsive states during or following inhalation anesthesia or local anesthesia, in neurosurg…	Thiopental	CHRNA7	49	P36544
DB00755	Tretinoin	4	D000152	Acne Vulgaris	EFO:0003894	acne	For the the induction of remission in patients with acute promyelocytic leukemia (APL), French-American-British (FAB) classification M3 (including the M3 variant); For the topical treatment of acne vulgaris, flat warts and other skin conditions (psoriasis, ichthyosis congenita, icthyosis vulgaris, lamellar icthyosis, keratosis palmaris et plantaris, epidermolytic hyperkeratosis, senile comedones,…	Tretinoin	RXRB	2	P28702
DB00755	Tretinoin	4	D008548	Melanosis	EFO:0003963	freckles	For the the induction of remission in patients with acute promyelocytic leukemia (APL), French-American-British (FAB) classification M3 (including the M3 variant); For the topical treatment of acne vulgaris, flat warts and other skin conditions (psoriasis, ichthyosis congenita, icthyosis vulgaris, lamellar icthyosis, keratosis palmaris et plantaris, epidermolytic hyperkeratosis, senile comedones,…	Tretinoin	RXRB	2	P28702
DB00755	Tretinoin	4	D009369	Neoplasms	EFO:0000616	neoplasm	For the the induction of remission in patients with acute promyelocytic leukemia (APL), French-American-British (FAB) classification M3 (including the M3 variant); For the topical treatment of acne vulgaris, flat warts and other skin conditions (psoriasis, ichthyosis congenita, icthyosis vulgaris, lamellar icthyosis, keratosis palmaris et plantaris, epidermolytic hyperkeratosis, senile comedones,…	Tretinoin	RXRB	2	P28702
DB00755	Tretinoin	4	D015473	Leukemia, Promyelocytic, Acute	EFO:0000224	acute promyelocytic leukemia	For the the induction of remission in patients with acute promyelocytic leukemia (APL), French-American-British (FAB) classification M3 (including the M3 variant); For the topical treatment of acne vulgaris, flat warts and other skin conditions (psoriasis, ichthyosis congenita, icthyosis vulgaris, lamellar icthyosis, keratosis palmaris et plantaris, epidermolytic hyperkeratosis, senile comedones,…	Tretinoin	RXRB	2	P28702
DB00755	Tretinoin	4	D017495	Hyperpigmentation			For the the induction of remission in patients with acute promyelocytic leukemia (APL), French-American-British (FAB) classification M3 (including the M3 variant); For the topical treatment of acne vulgaris, flat warts and other skin conditions (psoriasis, ichthyosis congenita, icthyosis vulgaris, lamellar icthyosis, keratosis palmaris et plantaris, epidermolytic hyperkeratosis, senile comedones,…	Tretinoin	RXRB	2	P28702
DB00755	Tretinoin	3	D002280	Carcinoma, Basal Cell	EFO:0004193	basal cell carcinoma	For the the induction of remission in patients with acute promyelocytic leukemia (APL), French-American-British (FAB) classification M3 (including the M3 variant); For the topical treatment of acne vulgaris, flat warts and other skin conditions (psoriasis, ichthyosis congenita, icthyosis vulgaris, lamellar icthyosis, keratosis palmaris et plantaris, epidermolytic hyperkeratosis, senile comedones,…	Tretinoin	RXRB	2	P28702
DB00755	Tretinoin	3	D002289	Carcinoma, Non-Small-Cell Lung	EFO:0003060	non-small cell lung carcinoma	For the the induction of remission in patients with acute promyelocytic leukemia (APL), French-American-British (FAB) classification M3 (including the M3 variant); For the topical treatment of acne vulgaris, flat warts and other skin conditions (psoriasis, ichthyosis congenita, icthyosis vulgaris, lamellar icthyosis, keratosis palmaris et plantaris, epidermolytic hyperkeratosis, senile comedones,…	Tretinoin	RXRB	2	P28702
DB00755	Tretinoin	3	D002294	Carcinoma, Squamous Cell	EFO:0000707	squamous cell carcinoma	For the the induction of remission in patients with acute promyelocytic leukemia (APL), French-American-British (FAB) classification M3 (including the M3 variant); For the topical treatment of acne vulgaris, flat warts and other skin conditions (psoriasis, ichthyosis congenita, icthyosis vulgaris, lamellar icthyosis, keratosis palmaris et plantaris, epidermolytic hyperkeratosis, senile comedones,…	Tretinoin	RXRB	2	P28702
DB00755	Tretinoin	3	D007938	Leukemia	EFO:0000565	leukemia	For the the induction of remission in patients with acute promyelocytic leukemia (APL), French-American-British (FAB) classification M3 (including the M3 variant); For the topical treatment of acne vulgaris, flat warts and other skin conditions (psoriasis, ichthyosis congenita, icthyosis vulgaris, lamellar icthyosis, keratosis palmaris et plantaris, epidermolytic hyperkeratosis, senile comedones,…	Tretinoin	RXRB	2	P28702
DB00755	Tretinoin	3	D009190	Myelodysplastic Syndromes	EFO:0000198	myelodysplastic syndrome	For the the induction of remission in patients with acute promyelocytic leukemia (APL), French-American-British (FAB) classification M3 (including the M3 variant); For the topical treatment of acne vulgaris, flat warts and other skin conditions (psoriasis, ichthyosis congenita, icthyosis vulgaris, lamellar icthyosis, keratosis palmaris et plantaris, epidermolytic hyperkeratosis, senile comedones,…	Tretinoin	RXRB	2	P28702
DB00755	Tretinoin	3	D009196	Myeloproliferative Disorders	EFO:0004251	myeloproliferative disorder	For the the induction of remission in patients with acute promyelocytic leukemia (APL), French-American-British (FAB) classification M3 (including the M3 variant); For the topical treatment of acne vulgaris, flat warts and other skin conditions (psoriasis, ichthyosis congenita, icthyosis vulgaris, lamellar icthyosis, keratosis palmaris et plantaris, epidermolytic hyperkeratosis, senile comedones,…	Tretinoin	RXRB	2	P28702
DB00755	Tretinoin	3	D012393	Rosacea	EFO:1000760	rosacea	For the the induction of remission in patients with acute promyelocytic leukemia (APL), French-American-British (FAB) classification M3 (including the M3 variant); For the topical treatment of acne vulgaris, flat warts and other skin conditions (psoriasis, ichthyosis congenita, icthyosis vulgaris, lamellar icthyosis, keratosis palmaris et plantaris, epidermolytic hyperkeratosis, senile comedones,…	Tretinoin	RXRB	2	P28702
DB00755	Tretinoin	3	D015470	Leukemia, Myeloid, Acute	EFO:0000222	acute myeloid leukemia	For the the induction of remission in patients with acute promyelocytic leukemia (APL), French-American-British (FAB) classification M3 (including the M3 variant); For the topical treatment of acne vulgaris, flat warts and other skin conditions (psoriasis, ichthyosis congenita, icthyosis vulgaris, lamellar icthyosis, keratosis palmaris et plantaris, epidermolytic hyperkeratosis, senile comedones,…	Tretinoin	RXRB	2	P28702
DB00755	Tretinoin	3	D016553	Purpura, Thrombocytopenic, Idiopathic	EFO:0007160	autoimmune thrombocytopenic purpura	For the the induction of remission in patients with acute promyelocytic leukemia (APL), French-American-British (FAB) classification M3 (including the M3 variant); For the topical treatment of acne vulgaris, flat warts and other skin conditions (psoriasis, ichthyosis congenita, icthyosis vulgaris, lamellar icthyosis, keratosis palmaris et plantaris, epidermolytic hyperkeratosis, senile comedones,…	Tretinoin	RXRB	2	P28702
DB00755	Tretinoin	3	D016553	Purpura, Thrombocytopenic, Idiopathic	MONDO:0019098	autoimmune thrombocytopenia	For the the induction of remission in patients with acute promyelocytic leukemia (APL), French-American-British (FAB) classification M3 (including the M3 variant); For the topical treatment of acne vulgaris, flat warts and other skin conditions (psoriasis, ichthyosis congenita, icthyosis vulgaris, lamellar icthyosis, keratosis palmaris et plantaris, epidermolytic hyperkeratosis, senile comedones,…	Tretinoin	RXRB	2	P28702
DB00755	Tretinoin	2	D000740	Anemia	MONDO:0002280	anemia	For the the induction of remission in patients with acute promyelocytic leukemia (APL), French-American-British (FAB) classification M3 (including the M3 variant); For the topical treatment of acne vulgaris, flat warts and other skin conditions (psoriasis, ichthyosis congenita, icthyosis vulgaris, lamellar icthyosis, keratosis palmaris et plantaris, epidermolytic hyperkeratosis, senile comedones,…	Tretinoin	RXRB	2	P28702
DB00755	Tretinoin	2	D001943	Breast Neoplasms	EFO:0003869	breast neoplasm	For the the induction of remission in patients with acute promyelocytic leukemia (APL), French-American-British (FAB) classification M3 (including the M3 variant); For the topical treatment of acne vulgaris, flat warts and other skin conditions (psoriasis, ichthyosis congenita, icthyosis vulgaris, lamellar icthyosis, keratosis palmaris et plantaris, epidermolytic hyperkeratosis, senile comedones,…	Tretinoin	RXRB	2	P28702
DB00755	Tretinoin	2	D003528	Carcinoma, Adenoid Cystic	EFO:0000231	adenoid cystic carcinoma	For the the induction of remission in patients with acute promyelocytic leukemia (APL), French-American-British (FAB) classification M3 (including the M3 variant); For the topical treatment of acne vulgaris, flat warts and other skin conditions (psoriasis, ichthyosis congenita, icthyosis vulgaris, lamellar icthyosis, keratosis palmaris et plantaris, epidermolytic hyperkeratosis, senile comedones,…	Tretinoin	RXRB	2	P28702
DB00755	Tretinoin	2	D004646	Emphysema	EFO:0000464	emphysema	For the the induction of remission in patients with acute promyelocytic leukemia (APL), French-American-British (FAB) classification M3 (including the M3 variant); For the topical treatment of acne vulgaris, flat warts and other skin conditions (psoriasis, ichthyosis congenita, icthyosis vulgaris, lamellar icthyosis, keratosis palmaris et plantaris, epidermolytic hyperkeratosis, senile comedones,…	Tretinoin	RXRB	2	P28702
DB00755	Tretinoin	2	D007680	Kidney Neoplasms	MONDO:0002367	kidney cancer	For the the induction of remission in patients with acute promyelocytic leukemia (APL), French-American-British (FAB) classification M3 (including the M3 variant); For the topical treatment of acne vulgaris, flat warts and other skin conditions (psoriasis, ichthyosis congenita, icthyosis vulgaris, lamellar icthyosis, keratosis palmaris et plantaris, epidermolytic hyperkeratosis, senile comedones,…	Tretinoin	RXRB	2	P28702
DB00755	Tretinoin	2	D007911	Lentigo	MONDO:0021582	lentigo	For the the induction of remission in patients with acute promyelocytic leukemia (APL), French-American-British (FAB) classification M3 (including the M3 variant); For the topical treatment of acne vulgaris, flat warts and other skin conditions (psoriasis, ichthyosis congenita, icthyosis vulgaris, lamellar icthyosis, keratosis palmaris et plantaris, epidermolytic hyperkeratosis, senile comedones,…	Tretinoin	RXRB	2	P28702
DB00755	Tretinoin	2	D008175	Lung Neoplasms	MONDO:0008903	lung cancer	For the the induction of remission in patients with acute promyelocytic leukemia (APL), French-American-British (FAB) classification M3 (including the M3 variant); For the topical treatment of acne vulgaris, flat warts and other skin conditions (psoriasis, ichthyosis congenita, icthyosis vulgaris, lamellar icthyosis, keratosis palmaris et plantaris, epidermolytic hyperkeratosis, senile comedones,…	Tretinoin	RXRB	2	P28702
DB00755	Tretinoin	2	D008223	Lymphoma	EFO:0000574	lymphoma	For the the induction of remission in patients with acute promyelocytic leukemia (APL), French-American-British (FAB) classification M3 (including the M3 variant); For the topical treatment of acne vulgaris, flat warts and other skin conditions (psoriasis, ichthyosis congenita, icthyosis vulgaris, lamellar icthyosis, keratosis palmaris et plantaris, epidermolytic hyperkeratosis, senile comedones,…	Tretinoin	RXRB	2	P28702
DB00755	Tretinoin	2	D008545	Melanoma	EFO:0000389	cutaneous melanoma	For the the induction of remission in patients with acute promyelocytic leukemia (APL), French-American-British (FAB) classification M3 (including the M3 variant); For the topical treatment of acne vulgaris, flat warts and other skin conditions (psoriasis, ichthyosis congenita, icthyosis vulgaris, lamellar icthyosis, keratosis palmaris et plantaris, epidermolytic hyperkeratosis, senile comedones,…	Tretinoin	RXRB	2	P28702
DB00755	Tretinoin	2	D008545	Melanoma	EFO:0000756	melanoma	For the the induction of remission in patients with acute promyelocytic leukemia (APL), French-American-British (FAB) classification M3 (including the M3 variant); For the topical treatment of acne vulgaris, flat warts and other skin conditions (psoriasis, ichthyosis congenita, icthyosis vulgaris, lamellar icthyosis, keratosis palmaris et plantaris, epidermolytic hyperkeratosis, senile comedones,…	Tretinoin	RXRB	2	P28702
DB00755	Tretinoin	2	D009101	Multiple Myeloma	EFO:0001378	multiple myeloma	For the the induction of remission in patients with acute promyelocytic leukemia (APL), French-American-British (FAB) classification M3 (including the M3 variant); For the topical treatment of acne vulgaris, flat warts and other skin conditions (psoriasis, ichthyosis congenita, icthyosis vulgaris, lamellar icthyosis, keratosis palmaris et plantaris, epidermolytic hyperkeratosis, senile comedones,…	Tretinoin	RXRB	2	P28702
DB00755	Tretinoin	2	D009447	Neuroblastoma	EFO:0000621	neuroblastoma	For the the induction of remission in patients with acute promyelocytic leukemia (APL), French-American-British (FAB) classification M3 (including the M3 variant); For the topical treatment of acne vulgaris, flat warts and other skin conditions (psoriasis, ichthyosis congenita, icthyosis vulgaris, lamellar icthyosis, keratosis palmaris et plantaris, epidermolytic hyperkeratosis, senile comedones,…	Tretinoin	RXRB	2	P28702
DB00755	Tretinoin	2	D010190	Pancreatic Neoplasms	EFO:0002618	pancreatic carcinoma	For the the induction of remission in patients with acute promyelocytic leukemia (APL), French-American-British (FAB) classification M3 (including the M3 variant); For the topical treatment of acne vulgaris, flat warts and other skin conditions (psoriasis, ichthyosis congenita, icthyosis vulgaris, lamellar icthyosis, keratosis palmaris et plantaris, epidermolytic hyperkeratosis, senile comedones,…	Tretinoin	RXRB	2	P28702
DB00755	Tretinoin	2	D011471	Prostatic Neoplasms	EFO:0000673	prostate adenocarcinoma	For the the induction of remission in patients with acute promyelocytic leukemia (APL), French-American-British (FAB) classification M3 (including the M3 variant); For the topical treatment of acne vulgaris, flat warts and other skin conditions (psoriasis, ichthyosis congenita, icthyosis vulgaris, lamellar icthyosis, keratosis palmaris et plantaris, epidermolytic hyperkeratosis, senile comedones,…	Tretinoin	RXRB	2	P28702
DB00755	Tretinoin	2	D015209	Cholangitis, Sclerosing	EFO:0004268	sclerosing cholangitis	For the the induction of remission in patients with acute promyelocytic leukemia (APL), French-American-British (FAB) classification M3 (including the M3 variant); For the topical treatment of acne vulgaris, flat warts and other skin conditions (psoriasis, ichthyosis congenita, icthyosis vulgaris, lamellar icthyosis, keratosis palmaris et plantaris, epidermolytic hyperkeratosis, senile comedones,…	Tretinoin	RXRB	2	P28702
DB00755	Tretinoin	2	D045169	Severe Acute Respiratory Syndrome	MONDO:0100096	COVID-19	For the the induction of remission in patients with acute promyelocytic leukemia (APL), French-American-British (FAB) classification M3 (including the M3 variant); For the topical treatment of acne vulgaris, flat warts and other skin conditions (psoriasis, ichthyosis congenita, icthyosis vulgaris, lamellar icthyosis, keratosis palmaris et plantaris, epidermolytic hyperkeratosis, senile comedones,…	Tretinoin	RXRB	2	P28702
DB00755	Tretinoin	2	D055623	Keratosis, Actinic	EFO:0002496	actinic keratosis	For the the induction of remission in patients with acute promyelocytic leukemia (APL), French-American-British (FAB) classification M3 (including the M3 variant); For the topical treatment of acne vulgaris, flat warts and other skin conditions (psoriasis, ichthyosis congenita, icthyosis vulgaris, lamellar icthyosis, keratosis palmaris et plantaris, epidermolytic hyperkeratosis, senile comedones,…	Tretinoin	RXRB	2	P28702
DB00755	Tretinoin	2	D055752	Small Cell Lung Carcinoma	EFO:0000702	small cell lung carcinoma	For the the induction of remission in patients with acute promyelocytic leukemia (APL), French-American-British (FAB) classification M3 (including the M3 variant); For the topical treatment of acne vulgaris, flat warts and other skin conditions (psoriasis, ichthyosis congenita, icthyosis vulgaris, lamellar icthyosis, keratosis palmaris et plantaris, epidermolytic hyperkeratosis, senile comedones,…	Tretinoin	RXRB	2	P28702
DB00755	Tretinoin	2	D056648	Anti-Neutrophil Cytoplasmic Antibody-Associated Vasculitis	EFO:0004826	anti-neutrophil antibody associated vasculitis	For the the induction of remission in patients with acute promyelocytic leukemia (APL), French-American-British (FAB) classification M3 (including the M3 variant); For the topical treatment of acne vulgaris, flat warts and other skin conditions (psoriasis, ichthyosis congenita, icthyosis vulgaris, lamellar icthyosis, keratosis palmaris et plantaris, epidermolytic hyperkeratosis, senile comedones,…	Tretinoin	RXRB	2	P28702
DB00755	Tretinoin	1	D000690	Amyotrophic Lateral Sclerosis	EFO:0000253	amyotrophic lateral sclerosis	For the the induction of remission in patients with acute promyelocytic leukemia (APL), French-American-British (FAB) classification M3 (including the M3 variant); For the topical treatment of acne vulgaris, flat warts and other skin conditions (psoriasis, ichthyosis congenita, icthyosis vulgaris, lamellar icthyosis, keratosis palmaris et plantaris, epidermolytic hyperkeratosis, senile comedones,…	Tretinoin	RXRB	2	P28702
DB00755	Tretinoin	1	D019337	Hematologic Neoplasms	MONDO:0044881	hematopoietic and lymphoid cell neoplasm	For the the induction of remission in patients with acute promyelocytic leukemia (APL), French-American-British (FAB) classification M3 (including the M3 variant); For the topical treatment of acne vulgaris, flat warts and other skin conditions (psoriasis, ichthyosis congenita, icthyosis vulgaris, lamellar icthyosis, keratosis palmaris et plantaris, epidermolytic hyperkeratosis, senile comedones,…	Tretinoin	RXRB	2	P28702
DB00755	Tretinoin	1	D054437	Myelodysplastic-Myeloproliferative Diseases	MONDO:0020077	myelodysplastic/myeloproliferative disease	For the the induction of remission in patients with acute promyelocytic leukemia (APL), French-American-British (FAB) classification M3 (including the M3 variant); For the topical treatment of acne vulgaris, flat warts and other skin conditions (psoriasis, ichthyosis congenita, icthyosis vulgaris, lamellar icthyosis, keratosis palmaris et plantaris, epidermolytic hyperkeratosis, senile comedones,…	Tretinoin	RXRB	2	P28702
DB00755	Tretinoin	0	D006937	Hypercholesterolemia	HP:0003124	Hypercholesterolemia	For the the induction of remission in patients with acute promyelocytic leukemia (APL), French-American-British (FAB) classification M3 (including the M3 variant); For the topical treatment of acne vulgaris, flat warts and other skin conditions (psoriasis, ichthyosis congenita, icthyosis vulgaris, lamellar icthyosis, keratosis palmaris et plantaris, epidermolytic hyperkeratosis, senile comedones,…	Tretinoin	RXRB	2	P28702
DB01174	Phenobarbital	4	D004827	Epilepsy	EFO:0000474	epilepsy	For the treatment of all types of seizures except absence seizures.	Phenobarbital	CHRNA7	49	P36544
DB01174	Phenobarbital	3	D001007	Anxiety	EFO:0005230	anxiety	For the treatment of all types of seizures except absence seizures.	Phenobarbital	CHRNA7	49	P36544
DB01174	Phenobarbital	3	D003704	Dementia	HP:0000726	Dementia	For the treatment of all types of seizures except absence seizures.	Phenobarbital	CHRNA7	49	P36544
DB01174	Phenobarbital	3	D003866	Depressive Disorder	MONDO:0002050	depressive disorder	For the treatment of all types of seizures except absence seizures.	Phenobarbital	CHRNA7	49	P36544
DB01174	Phenobarbital	3	D009357	Neonatal Abstinence Syndrome	EFO:0005799	neonatal abstinence syndrome	For the treatment of all types of seizures except absence seizures.	Phenobarbital	CHRNA7	49	P36544
DB01174	Phenobarbital	3	D012559	Schizophrenia	EFO:0000692	schizophrenia	For the treatment of all types of seizures except absence seizures.	Phenobarbital	CHRNA7	49	P36544
DB01174	Phenobarbital	3	D012640	Seizures	HP:0001250	Seizure	For the treatment of all types of seizures except absence seizures.	Phenobarbital	CHRNA7	49	P36544
DB01174	Phenobarbital	3	D013226	Status Epilepticus	EFO:0008526	status epilepticus	For the treatment of all types of seizures except absence seizures.	Phenobarbital	CHRNA7	49	P36544
DB01174	Phenobarbital	1	D008223	Lymphoma	EFO:0000574	lymphoma	For the treatment of all types of seizures except absence seizures.	Phenobarbital	CHRNA7	49	P36544
DB01174	Phenobarbital	1	D009503	Neutropenia	MONDO:0001475	neutropenia	For the treatment of all types of seizures except absence seizures.	Phenobarbital	CHRNA7	49	P36544
DB00363	Clozapine	4	D011618	Psychotic Disorders	EFO:0005407	psychosis	For use in patients with treatment-resistant schizophrenia.	Clozapine	HRH1	50	P35367
DB00363	Clozapine	4	D011618	Psychotic Disorders	EFO:0005411	schizoaffective disorder	For use in patients with treatment-resistant schizophrenia.	Clozapine	HRH1	50	P35367
DB00363	Clozapine	4	D012559	Schizophrenia	EFO:0000692	schizophrenia	For use in patients with treatment-resistant schizophrenia.	Clozapine	HRH1	50	P35367
DB00363	Clozapine	3	D001007	Anxiety	EFO:0005230	anxiety	For use in patients with treatment-resistant schizophrenia.	Clozapine	HRH1	50	P35367
DB00363	Clozapine	3	D001714	Bipolar Disorder	EFO:0000289	bipolar disorder	For use in patients with treatment-resistant schizophrenia.	Clozapine	HRH1	50	P35367
DB00363	Clozapine	3	D002658	Developmental Disabilities	EFO:0003852	developmental disability	For use in patients with treatment-resistant schizophrenia.	Clozapine	HRH1	50	P35367
DB00363	Clozapine	3	D003704	Dementia	HP:0000726	Dementia	For use in patients with treatment-resistant schizophrenia.	Clozapine	HRH1	50	P35367
DB00363	Clozapine	3	D003866	Depressive Disorder	MONDO:0002050	depressive disorder	For use in patients with treatment-resistant schizophrenia.	Clozapine	HRH1	50	P35367
DB00363	Clozapine	3	D008607	Intellectual Disability	EFO:0003847	mental retardation	For use in patients with treatment-resistant schizophrenia.	Clozapine	HRH1	50	P35367
DB00540	Nortriptyline	4	D003866	Depressive Disorder	EFO:0003761	unipolar depression	Nortriptyline is indicated for the relief of the symptoms of major depressive disorder (MDD).[L11878] Some off-label uses for this drug include treatment of chronic pain, myofascial pain, neuralgia, and irritable bowel syndrome.[A191083,L11878]	Nortriptyline	HRH1	50	P35367
DB00540	Nortriptyline	4	D003866	Depressive Disorder	MONDO:0002050	depressive disorder	Nortriptyline is indicated for the relief of the symptoms of major depressive disorder (MDD).[L11878] Some off-label uses for this drug include treatment of chronic pain, myofascial pain, neuralgia, and irritable bowel syndrome.[A191083,L11878]	Nortriptyline	HRH1	50	P35367
DB00540	Nortriptyline	3	D001007	Anxiety	EFO:0005230	anxiety	Nortriptyline is indicated for the relief of the symptoms of major depressive disorder (MDD).[L11878] Some off-label uses for this drug include treatment of chronic pain, myofascial pain, neuralgia, and irritable bowel syndrome.[A191083,L11878]	Nortriptyline	HRH1	50	P35367
DB00540	Nortriptyline	3	D003704	Dementia	HP:0000726	Dementia	Nortriptyline is indicated for the relief of the symptoms of major depressive disorder (MDD).[L11878] Some off-label uses for this drug include treatment of chronic pain, myofascial pain, neuralgia, and irritable bowel syndrome.[A191083,L11878]	Nortriptyline	HRH1	50	P35367
DB00540	Nortriptyline	3	D004415	Dyspepsia	EFO:0008533	dyspepsia	Nortriptyline is indicated for the relief of the symptoms of major depressive disorder (MDD).[L11878] Some off-label uses for this drug include treatment of chronic pain, myofascial pain, neuralgia, and irritable bowel syndrome.[A191083,L11878]	Nortriptyline	HRH1	50	P35367
DB00540	Nortriptyline	3	D005764	Gastroesophageal Reflux	EFO:0003948	gastroesophageal reflux disease	Nortriptyline is indicated for the relief of the symptoms of major depressive disorder (MDD).[L11878] Some off-label uses for this drug include treatment of chronic pain, myofascial pain, neuralgia, and irritable bowel syndrome.[A191083,L11878]	Nortriptyline	HRH1	50	P35367
DB00540	Nortriptyline	3	D012559	Schizophrenia	EFO:0000692	schizophrenia	Nortriptyline is indicated for the relief of the symptoms of major depressive disorder (MDD).[L11878] Some off-label uses for this drug include treatment of chronic pain, myofascial pain, neuralgia, and irritable bowel syndrome.[A191083,L11878]	Nortriptyline	HRH1	50	P35367
DB00540	Nortriptyline	3	D018589	Gastroparesis	EFO:1000948	gastroparesis	Nortriptyline is indicated for the relief of the symptoms of major depressive disorder (MDD).[L11878] Some off-label uses for this drug include treatment of chronic pain, myofascial pain, neuralgia, and irritable bowel syndrome.[A191083,L11878]	Nortriptyline	HRH1	50	P35367
DB00540	Nortriptyline	2	D003865	Depressive Disorder, Major	MONDO:0002009	major depressive disorder	Nortriptyline is indicated for the relief of the symptoms of major depressive disorder (MDD).[L11878] Some off-label uses for this drug include treatment of chronic pain, myofascial pain, neuralgia, and irritable bowel syndrome.[A191083,L11878]	Nortriptyline	HRH1	50	P35367
DB00540	Nortriptyline	2	D011565	Psoriasis	EFO:0000676	psoriasis	Nortriptyline is indicated for the relief of the symptoms of major depressive disorder (MDD).[L11878] Some off-label uses for this drug include treatment of chronic pain, myofascial pain, neuralgia, and irritable bowel syndrome.[A191083,L11878]	Nortriptyline	HRH1	50	P35367
DB00540	Nortriptyline	2	D013705	Temporomandibular Joint Disorders	EFO:0005279	temporomandibular joint disorder	Nortriptyline is indicated for the relief of the symptoms of major depressive disorder (MDD).[L11878] Some off-label uses for this drug include treatment of chronic pain, myofascial pain, neuralgia, and irritable bowel syndrome.[A191083,L11878]	Nortriptyline	HRH1	50	P35367
DB00540	Nortriptyline	2	D014029	Tobacco Use Disorder	EFO:0003768	nicotine dependence	Nortriptyline is indicated for the relief of the symptoms of major depressive disorder (MDD).[L11878] Some off-label uses for this drug include treatment of chronic pain, myofascial pain, neuralgia, and irritable bowel syndrome.[A191083,L11878]	Nortriptyline	HRH1	50	P35367
DB00540	Nortriptyline	2	D043183	Irritable Bowel Syndrome	EFO:0000555	irritable bowel syndrome	Nortriptyline is indicated for the relief of the symptoms of major depressive disorder (MDD).[L11878] Some off-label uses for this drug include treatment of chronic pain, myofascial pain, neuralgia, and irritable bowel syndrome.[A191083,L11878]	Nortriptyline	HRH1	50	P35367
DB00312	Pentobarbital	4	D007319	Sleep Initiation and Maintenance Disorders	EFO:0004698	insomnia	For the short-term treatment of insomnia.	Pentobarbital	CHRNA7	49	P36544
DB00312	Pentobarbital	3	D001930	Brain Injuries	MONDO:0043510	brain injury	For the short-term treatment of insomnia.	Pentobarbital	CHRNA7	49	P36544
DB00312	Pentobarbital	3	D013226	Status Epilepticus	EFO:0008526	status epilepticus	For the short-term treatment of insomnia.	Pentobarbital	CHRNA7	49	P36544
DB00312	Pentobarbital	1	D006331	Heart Diseases	EFO:0003777	heart disease	For the short-term treatment of insomnia.	Pentobarbital	CHRNA7	49	P36544
DB00312	Pentobarbital	1	D019966	Substance-Related Disorders	EFO:0003890	drug dependence	For the short-term treatment of insomnia.	Pentobarbital	CHRNA7	49	P36544
DB01351	Amobarbital	1	D010003	Osteoarthritis	EFO:0002506	osteoarthritis		Amobarbital	CHRNA7	49	P36544
DB00463	Metharbital	4	D004827	Epilepsy	EFO:0000474	epilepsy	Metharbital is used for the treatment of epilepsy.	Metharbital	CHRNA7	49	P36544
DB00241	Butalbital	4	D008881	Migraine Disorders	EFO:0003821	migraine disorder	Indicated for the management of the symptom complex of tension (or muscle contraction) headache, when other non-opioid analgesics and alternative treatments are inadequate, in various combinations with acetaminophen, aspirin, caffeine, and codeine .[L10370]	Butalbital	CHRNA7	49	P36544
DB00276	Amsacrine	4	D009369	Neoplasms	EFO:0000616	neoplasm	For treatment of acute myeloid leukaemia.	Amsacrine	ORM1	45	P02763
DB00276	Amsacrine	3	D007938	Leukemia	EFO:0000565	leukemia	For treatment of acute myeloid leukaemia.	Amsacrine	ORM1	45	P02763
DB00276	Amsacrine	3	D009190	Myelodysplastic Syndromes	EFO:0000198	myelodysplastic syndrome	For treatment of acute myeloid leukaemia.	Amsacrine	ORM1	45	P02763
DB00276	Amsacrine	3	D015470	Leukemia, Myeloid, Acute	EFO:0000222	acute myeloid leukemia	For treatment of acute myeloid leukaemia.	Amsacrine	ORM1	45	P02763
DB00502	Haloperidol	4	D005879	Tourette Syndrome	EFO:0004895	Tourette syndrome	Haloperidol is indicated for a number of conditions including for the treatment of schizophrenia, for the manifestations of psychotic disorders, for the control of tics and vocal utterances of Tourette’s Disorder in children and adults, for treatment of severe behavior problems in children of combative, explosive hyperexcitability (which cannot be accounted for by immediate provocation). Haloperi…	Haloperidol	HRH1	50	P35367
DB00502	Haloperidol	4	D011618	Psychotic Disorders	EFO:0005407	psychosis	Haloperidol is indicated for a number of conditions including for the treatment of schizophrenia, for the manifestations of psychotic disorders, for the control of tics and vocal utterances of Tourette’s Disorder in children and adults, for treatment of severe behavior problems in children of combative, explosive hyperexcitability (which cannot be accounted for by immediate provocation). Haloperi…	Haloperidol	HRH1	50	P35367
DB00502	Haloperidol	4	D011618	Psychotic Disorders	EFO:0005411	schizoaffective disorder	Haloperidol is indicated for a number of conditions including for the treatment of schizophrenia, for the manifestations of psychotic disorders, for the control of tics and vocal utterances of Tourette’s Disorder in children and adults, for treatment of severe behavior problems in children of combative, explosive hyperexcitability (which cannot be accounted for by immediate provocation). Haloperi…	Haloperidol	HRH1	50	P35367
DB00502	Haloperidol	4	D012559	Schizophrenia	EFO:0000692	schizophrenia	Haloperidol is indicated for a number of conditions including for the treatment of schizophrenia, for the manifestations of psychotic disorders, for the control of tics and vocal utterances of Tourette’s Disorder in children and adults, for treatment of severe behavior problems in children of combative, explosive hyperexcitability (which cannot be accounted for by immediate provocation). Haloperi…	Haloperidol	HRH1	50	P35367
DB00502	Haloperidol	4	D019955	Conduct Disorder	EFO:0004216	conduct disorder	Haloperidol is indicated for a number of conditions including for the treatment of schizophrenia, for the manifestations of psychotic disorders, for the control of tics and vocal utterances of Tourette’s Disorder in children and adults, for treatment of severe behavior problems in children of combative, explosive hyperexcitability (which cannot be accounted for by immediate provocation). Haloperi…	Haloperidol	HRH1	50	P35367
DB00502	Haloperidol	4	D020323	Tics			Haloperidol is indicated for a number of conditions including for the treatment of schizophrenia, for the manifestations of psychotic disorders, for the control of tics and vocal utterances of Tourette’s Disorder in children and adults, for treatment of severe behavior problems in children of combative, explosive hyperexcitability (which cannot be accounted for by immediate provocation). Haloperi…	Haloperidol	HRH1	50	P35367
DB00502	Haloperidol	3	D000544	Alzheimer Disease	EFO:0000249	Alzheimer's disease	Haloperidol is indicated for a number of conditions including for the treatment of schizophrenia, for the manifestations of psychotic disorders, for the control of tics and vocal utterances of Tourette’s Disorder in children and adults, for treatment of severe behavior problems in children of combative, explosive hyperexcitability (which cannot be accounted for by immediate provocation). Haloperi…	Haloperidol	HRH1	50	P35367
DB00502	Haloperidol	3	D001007	Anxiety	EFO:0005230	anxiety	Haloperidol is indicated for a number of conditions including for the treatment of schizophrenia, for the manifestations of psychotic disorders, for the control of tics and vocal utterances of Tourette’s Disorder in children and adults, for treatment of severe behavior problems in children of combative, explosive hyperexcitability (which cannot be accounted for by immediate provocation). Haloperi…	Haloperidol	HRH1	50	P35367
DB00502	Haloperidol	3	D001714	Bipolar Disorder	EFO:0000289	bipolar disorder	Haloperidol is indicated for a number of conditions including for the treatment of schizophrenia, for the manifestations of psychotic disorders, for the control of tics and vocal utterances of Tourette’s Disorder in children and adults, for treatment of severe behavior problems in children of combative, explosive hyperexcitability (which cannot be accounted for by immediate provocation). Haloperi…	Haloperidol	HRH1	50	P35367
DB00502	Haloperidol	3	D003693	Delirium	EFO:0009267	delirium	Haloperidol is indicated for a number of conditions including for the treatment of schizophrenia, for the manifestations of psychotic disorders, for the control of tics and vocal utterances of Tourette’s Disorder in children and adults, for treatment of severe behavior problems in children of combative, explosive hyperexcitability (which cannot be accounted for by immediate provocation). Haloperi…	Haloperidol	HRH1	50	P35367
DB00502	Haloperidol	3	D003704	Dementia	HP:0000726	Dementia	Haloperidol is indicated for a number of conditions including for the treatment of schizophrenia, for the manifestations of psychotic disorders, for the control of tics and vocal utterances of Tourette’s Disorder in children and adults, for treatment of severe behavior problems in children of combative, explosive hyperexcitability (which cannot be accounted for by immediate provocation). Haloperi…	Haloperidol	HRH1	50	P35367
DB00502	Haloperidol	3	D003866	Depressive Disorder	MONDO:0002050	depressive disorder	Haloperidol is indicated for a number of conditions including for the treatment of schizophrenia, for the manifestations of psychotic disorders, for the control of tics and vocal utterances of Tourette’s Disorder in children and adults, for treatment of severe behavior problems in children of combative, explosive hyperexcitability (which cannot be accounted for by immediate provocation). Haloperi…	Haloperidol	HRH1	50	P35367
DB00502	Haloperidol	3	D009325	Nausea	HP:0002018	Nausea	Haloperidol is indicated for a number of conditions including for the treatment of schizophrenia, for the manifestations of psychotic disorders, for the control of tics and vocal utterances of Tourette’s Disorder in children and adults, for treatment of severe behavior problems in children of combative, explosive hyperexcitability (which cannot be accounted for by immediate provocation). Haloperi…	Haloperidol	HRH1	50	P35367
DB00502	Haloperidol	3	D011183	Postoperative Complications	EFO:0005323	post-operative sign or symptom	Haloperidol is indicated for a number of conditions including for the treatment of schizophrenia, for the manifestations of psychotic disorders, for the control of tics and vocal utterances of Tourette’s Disorder in children and adults, for treatment of severe behavior problems in children of combative, explosive hyperexcitability (which cannot be accounted for by immediate provocation). Haloperi…	Haloperidol	HRH1	50	P35367
DB00502	Haloperidol	3	D011595	Psychomotor Agitation	HP:0000713	Agitation	Haloperidol is indicated for a number of conditions including for the treatment of schizophrenia, for the manifestations of psychotic disorders, for the control of tics and vocal utterances of Tourette’s Disorder in children and adults, for treatment of severe behavior problems in children of combative, explosive hyperexcitability (which cannot be accounted for by immediate provocation). Haloperi…	Haloperidol	HRH1	50	P35367
DB00502	Haloperidol	2	D000374	Aggression	EFO:0003015	aggressive behavior	Haloperidol is indicated for a number of conditions including for the treatment of schizophrenia, for the manifestations of psychotic disorders, for the control of tics and vocal utterances of Tourette’s Disorder in children and adults, for treatment of severe behavior problems in children of combative, explosive hyperexcitability (which cannot be accounted for by immediate provocation). Haloperi…	Haloperidol	HRH1	50	P35367
DB00502	Haloperidol	2	D019964	Mood Disorders	EFO:0004247	mood disorder	Haloperidol is indicated for a number of conditions including for the treatment of schizophrenia, for the manifestations of psychotic disorders, for the control of tics and vocal utterances of Tourette’s Disorder in children and adults, for treatment of severe behavior problems in children of combative, explosive hyperexcitability (which cannot be accounted for by immediate provocation). Haloperi…	Haloperidol	HRH1	50	P35367
DB00502	Haloperidol	2	D019969	Amphetamine-Related Disorders	EFO:0004701	methamphetamine dependence	Haloperidol is indicated for a number of conditions including for the treatment of schizophrenia, for the manifestations of psychotic disorders, for the control of tics and vocal utterances of Tourette’s Disorder in children and adults, for treatment of severe behavior problems in children of combative, explosive hyperexcitability (which cannot be accounted for by immediate provocation). Haloperi…	Haloperidol	HRH1	50	P35367
DB00502	Haloperidol	1	D006816	Huntington Disease	Orphanet:399	Huntington disease	Haloperidol is indicated for a number of conditions including for the treatment of schizophrenia, for the manifestations of psychotic disorders, for the control of tics and vocal utterances of Tourette’s Disorder in children and adults, for treatment of severe behavior problems in children of combative, explosive hyperexcitability (which cannot be accounted for by immediate provocation). Haloperi…	Haloperidol	HRH1	50	P35367
DB00502	Haloperidol	1	D014029	Tobacco Use Disorder	EFO:0003768	nicotine dependence	Haloperidol is indicated for a number of conditions including for the treatment of schizophrenia, for the manifestations of psychotic disorders, for the control of tics and vocal utterances of Tourette’s Disorder in children and adults, for treatment of severe behavior problems in children of combative, explosive hyperexcitability (which cannot be accounted for by immediate provocation). Haloperi…	Haloperidol	HRH1	50	P35367
DB00926	Etretinate	4	D011565	Psoriasis	EFO:0000676	psoriasis	For the treatment of severe psoriasis in adults.	Etretinate	RXRB	2	P28702
DB00926	Etretinate	4	D011565	Psoriasis	EFO:0000676	psoriasis	For the treatment of severe psoriasis in adults.	Etretinate	RXRB	2	P28702
DB01041	Thalidomide	4	D007154	Immune System Diseases	EFO:0000540	immune system disease	For the acute treatment of the cutaneous manifestations of moderate to severe erythema nodosum leprosum (ENL). Also for use as maintenance therapy for prevention and suppression of the cutaneous manifestations of ENL recurrence.	Thalidomide	NFKB1	55	P19838
DB01041	Thalidomide	4	D007154	Immune System Diseases	EFO:0000540	immune system disease	For the acute treatment of the cutaneous manifestations of moderate to severe erythema nodosum leprosum (ENL). Also for use as maintenance therapy for prevention and suppression of the cutaneous manifestations of ENL recurrence.	Thalidomide	ORM1	45	P02763
DB01041	Thalidomide	4	D009101	Multiple Myeloma	EFO:0001378	multiple myeloma	For the acute treatment of the cutaneous manifestations of moderate to severe erythema nodosum leprosum (ENL). Also for use as maintenance therapy for prevention and suppression of the cutaneous manifestations of ENL recurrence.	Thalidomide	NFKB1	55	P19838
DB01041	Thalidomide	4	D009101	Multiple Myeloma	EFO:0001378	multiple myeloma	For the acute treatment of the cutaneous manifestations of moderate to severe erythema nodosum leprosum (ENL). Also for use as maintenance therapy for prevention and suppression of the cutaneous manifestations of ENL recurrence.	Thalidomide	ORM1	45	P02763
DB01041	Thalidomide	3	D003093	Colitis, Ulcerative	EFO:0000729	ulcerative colitis	For the acute treatment of the cutaneous manifestations of moderate to severe erythema nodosum leprosum (ENL). Also for use as maintenance therapy for prevention and suppression of the cutaneous manifestations of ENL recurrence.	Thalidomide	NFKB1	55	P19838
DB01041	Thalidomide	3	D003093	Colitis, Ulcerative	EFO:0000729	ulcerative colitis	For the acute treatment of the cutaneous manifestations of moderate to severe erythema nodosum leprosum (ENL). Also for use as maintenance therapy for prevention and suppression of the cutaneous manifestations of ENL recurrence.	Thalidomide	ORM1	45	P02763
DB01041	Thalidomide	3	D003371	Cough	HP:0012735	Cough	For the acute treatment of the cutaneous manifestations of moderate to severe erythema nodosum leprosum (ENL). Also for use as maintenance therapy for prevention and suppression of the cutaneous manifestations of ENL recurrence.	Thalidomide	NFKB1	55	P19838
DB01041	Thalidomide	3	D003371	Cough	HP:0012735	Cough	For the acute treatment of the cutaneous manifestations of moderate to severe erythema nodosum leprosum (ENL). Also for use as maintenance therapy for prevention and suppression of the cutaneous manifestations of ENL recurrence.	Thalidomide	ORM1	45	P02763
DB01041	Thalidomide	3	D003424	Crohn Disease	EFO:0000384	Crohn's disease	For the acute treatment of the cutaneous manifestations of moderate to severe erythema nodosum leprosum (ENL). Also for use as maintenance therapy for prevention and suppression of the cutaneous manifestations of ENL recurrence.	Thalidomide	NFKB1	55	P19838
DB01041	Thalidomide	3	D003424	Crohn Disease	EFO:0000384	Crohn's disease	For the acute treatment of the cutaneous manifestations of moderate to severe erythema nodosum leprosum (ENL). Also for use as maintenance therapy for prevention and suppression of the cutaneous manifestations of ENL recurrence.	Thalidomide	ORM1	45	P02763
DB01041	Thalidomide	3	D005185	Fallopian Tube Neoplasms	MONDO:0002158	fallopian tube cancer	For the acute treatment of the cutaneous manifestations of moderate to severe erythema nodosum leprosum (ENL). Also for use as maintenance therapy for prevention and suppression of the cutaneous manifestations of ENL recurrence.	Thalidomide	NFKB1	55	P19838
DB01041	Thalidomide	3	D005185	Fallopian Tube Neoplasms	MONDO:0002158	fallopian tube cancer	For the acute treatment of the cutaneous manifestations of moderate to severe erythema nodosum leprosum (ENL). Also for use as maintenance therapy for prevention and suppression of the cutaneous manifestations of ENL recurrence.	Thalidomide	ORM1	45	P02763
DB01041	Thalidomide	3	D006103	Granuloma, Lethal Midline	MONDO:0019472	extranodal nasal NK/T cell lymphoma	For the acute treatment of the cutaneous manifestations of moderate to severe erythema nodosum leprosum (ENL). Also for use as maintenance therapy for prevention and suppression of the cutaneous manifestations of ENL recurrence.	Thalidomide	NFKB1	55	P19838
DB01041	Thalidomide	3	D006103	Granuloma, Lethal Midline	MONDO:0019472	extranodal nasal NK/T cell lymphoma	For the acute treatment of the cutaneous manifestations of moderate to severe erythema nodosum leprosum (ENL). Also for use as maintenance therapy for prevention and suppression of the cutaneous manifestations of ENL recurrence.	Thalidomide	ORM1	45	P02763
DB01041	Thalidomide	3	D006528	Carcinoma, Hepatocellular	EFO:0000182	hepatocellular carcinoma	For the acute treatment of the cutaneous manifestations of moderate to severe erythema nodosum leprosum (ENL). Also for use as maintenance therapy for prevention and suppression of the cutaneous manifestations of ENL recurrence.	Thalidomide	NFKB1	55	P19838
DB01041	Thalidomide	3	D006528	Carcinoma, Hepatocellular	EFO:0000182	hepatocellular carcinoma	For the acute treatment of the cutaneous manifestations of moderate to severe erythema nodosum leprosum (ENL). Also for use as maintenance therapy for prevention and suppression of the cutaneous manifestations of ENL recurrence.	Thalidomide	ORM1	45	P02763
DB01041	Thalidomide	3	D007680	Kidney Neoplasms	EFO:0003865	kidney neoplasm	For the acute treatment of the cutaneous manifestations of moderate to severe erythema nodosum leprosum (ENL). Also for use as maintenance therapy for prevention and suppression of the cutaneous manifestations of ENL recurrence.	Thalidomide	NFKB1	55	P19838
DB01041	Thalidomide	3	D007680	Kidney Neoplasms	EFO:0003865	kidney neoplasm	For the acute treatment of the cutaneous manifestations of moderate to severe erythema nodosum leprosum (ENL). Also for use as maintenance therapy for prevention and suppression of the cutaneous manifestations of ENL recurrence.	Thalidomide	ORM1	45	P02763
DB01041	Thalidomide	3	D007680	Kidney Neoplasms	MONDO:0002367	kidney cancer	For the acute treatment of the cutaneous manifestations of moderate to severe erythema nodosum leprosum (ENL). Also for use as maintenance therapy for prevention and suppression of the cutaneous manifestations of ENL recurrence.	Thalidomide	NFKB1	55	P19838
DB01041	Thalidomide	3	D007680	Kidney Neoplasms	MONDO:0002367	kidney cancer	For the acute treatment of the cutaneous manifestations of moderate to severe erythema nodosum leprosum (ENL). Also for use as maintenance therapy for prevention and suppression of the cutaneous manifestations of ENL recurrence.	Thalidomide	ORM1	45	P02763
DB01041	Thalidomide	3	D008175	Lung Neoplasms	MONDO:0008903	lung cancer	For the acute treatment of the cutaneous manifestations of moderate to severe erythema nodosum leprosum (ENL). Also for use as maintenance therapy for prevention and suppression of the cutaneous manifestations of ENL recurrence.	Thalidomide	NFKB1	55	P19838
DB01041	Thalidomide	3	D008175	Lung Neoplasms	MONDO:0008903	lung cancer	For the acute treatment of the cutaneous manifestations of moderate to severe erythema nodosum leprosum (ENL). Also for use as maintenance therapy for prevention and suppression of the cutaneous manifestations of ENL recurrence.	Thalidomide	ORM1	45	P02763
DB01041	Thalidomide	3	D009190	Myelodysplastic Syndromes	EFO:0000198	myelodysplastic syndrome	For the acute treatment of the cutaneous manifestations of moderate to severe erythema nodosum leprosum (ENL). Also for use as maintenance therapy for prevention and suppression of the cutaneous manifestations of ENL recurrence.	Thalidomide	NFKB1	55	P19838
DB01041	Thalidomide	3	D009190	Myelodysplastic Syndromes	EFO:0000198	myelodysplastic syndrome	For the acute treatment of the cutaneous manifestations of moderate to severe erythema nodosum leprosum (ENL). Also for use as maintenance therapy for prevention and suppression of the cutaneous manifestations of ENL recurrence.	Thalidomide	ORM1	45	P02763
DB01041	Thalidomide	3	D009369	Neoplasms	EFO:0000311	cancer	For the acute treatment of the cutaneous manifestations of moderate to severe erythema nodosum leprosum (ENL). Also for use as maintenance therapy for prevention and suppression of the cutaneous manifestations of ENL recurrence.	Thalidomide	NFKB1	55	P19838
DB01041	Thalidomide	3	D009369	Neoplasms	EFO:0000311	cancer	For the acute treatment of the cutaneous manifestations of moderate to severe erythema nodosum leprosum (ENL). Also for use as maintenance therapy for prevention and suppression of the cutaneous manifestations of ENL recurrence.	Thalidomide	ORM1	45	P02763
DB01041	Thalidomide	3	D009369	Neoplasms	EFO:0000616	neoplasm	For the acute treatment of the cutaneous manifestations of moderate to severe erythema nodosum leprosum (ENL). Also for use as maintenance therapy for prevention and suppression of the cutaneous manifestations of ENL recurrence.	Thalidomide	NFKB1	55	P19838
DB01041	Thalidomide	3	D009369	Neoplasms	EFO:0000616	neoplasm	For the acute treatment of the cutaneous manifestations of moderate to severe erythema nodosum leprosum (ENL). Also for use as maintenance therapy for prevention and suppression of the cutaneous manifestations of ENL recurrence.	Thalidomide	ORM1	45	P02763
DB01041	Thalidomide	3	D010051	Ovarian Neoplasms	MONDO:0008170	ovarian cancer	For the acute treatment of the cutaneous manifestations of moderate to severe erythema nodosum leprosum (ENL). Also for use as maintenance therapy for prevention and suppression of the cutaneous manifestations of ENL recurrence.	Thalidomide	NFKB1	55	P19838
DB01041	Thalidomide	3	D010051	Ovarian Neoplasms	MONDO:0008170	ovarian cancer	For the acute treatment of the cutaneous manifestations of moderate to severe erythema nodosum leprosum (ENL). Also for use as maintenance therapy for prevention and suppression of the cutaneous manifestations of ENL recurrence.	Thalidomide	ORM1	45	P02763
DB01041	Thalidomide	3	D010051	Ovarian Neoplasms	Orphanet:398934	Malignant epithelial tumor of ovary	For the acute treatment of the cutaneous manifestations of moderate to severe erythema nodosum leprosum (ENL). Also for use as maintenance therapy for prevention and suppression of the cutaneous manifestations of ENL recurrence.	Thalidomide	NFKB1	55	P19838
DB01041	Thalidomide	3	D010051	Ovarian Neoplasms	Orphanet:398934	Malignant epithelial tumor of ovary	For the acute treatment of the cutaneous manifestations of moderate to severe erythema nodosum leprosum (ENL). Also for use as maintenance therapy for prevention and suppression of the cutaneous manifestations of ENL recurrence.	Thalidomide	ORM1	45	P02763
DB01041	Thalidomide	3	D010534	Peritoneal Neoplasms	MONDO:0002087	peritoneum cancer	For the acute treatment of the cutaneous manifestations of moderate to severe erythema nodosum leprosum (ENL). Also for use as maintenance therapy for prevention and suppression of the cutaneous manifestations of ENL recurrence.	Thalidomide	NFKB1	55	P19838
DB01041	Thalidomide	3	D010534	Peritoneal Neoplasms	MONDO:0002087	peritoneum cancer	For the acute treatment of the cutaneous manifestations of moderate to severe erythema nodosum leprosum (ENL). Also for use as maintenance therapy for prevention and suppression of the cutaneous manifestations of ENL recurrence.	Thalidomide	ORM1	45	P02763
DB01041	Thalidomide	3	D012507	Sarcoidosis	Orphanet:797	Sarcoidosis	For the acute treatment of the cutaneous manifestations of moderate to severe erythema nodosum leprosum (ENL). Also for use as maintenance therapy for prevention and suppression of the cutaneous manifestations of ENL recurrence.	Thalidomide	NFKB1	55	P19838
DB01041	Thalidomide	3	D012507	Sarcoidosis	Orphanet:797	Sarcoidosis	For the acute treatment of the cutaneous manifestations of moderate to severe erythema nodosum leprosum (ENL). Also for use as maintenance therapy for prevention and suppression of the cutaneous manifestations of ENL recurrence.	Thalidomide	ORM1	45	P02763
DB01041	Thalidomide	3	D015179	Colorectal Neoplasms	EFO:0000365	colorectal adenocarcinoma	For the acute treatment of the cutaneous manifestations of moderate to severe erythema nodosum leprosum (ENL). Also for use as maintenance therapy for prevention and suppression of the cutaneous manifestations of ENL recurrence.	Thalidomide	NFKB1	55	P19838
DB01041	Thalidomide	3	D015179	Colorectal Neoplasms	EFO:0000365	colorectal adenocarcinoma	For the acute treatment of the cutaneous manifestations of moderate to severe erythema nodosum leprosum (ENL). Also for use as maintenance therapy for prevention and suppression of the cutaneous manifestations of ENL recurrence.	Thalidomide	ORM1	45	P02763
DB01041	Thalidomide	3	D015179	Colorectal Neoplasms	EFO:0004142	colorectal neoplasm	For the acute treatment of the cutaneous manifestations of moderate to severe erythema nodosum leprosum (ENL). Also for use as maintenance therapy for prevention and suppression of the cutaneous manifestations of ENL recurrence.	Thalidomide	NFKB1	55	P19838
DB01041	Thalidomide	3	D015179	Colorectal Neoplasms	EFO:0004142	colorectal neoplasm	For the acute treatment of the cutaneous manifestations of moderate to severe erythema nodosum leprosum (ENL). Also for use as maintenance therapy for prevention and suppression of the cutaneous manifestations of ENL recurrence.	Thalidomide	ORM1	45	P02763
DB01041	Thalidomide	3	D015179	Colorectal Neoplasms	EFO:1001951	colorectal carcinoma	For the acute treatment of the cutaneous manifestations of moderate to severe erythema nodosum leprosum (ENL). Also for use as maintenance therapy for prevention and suppression of the cutaneous manifestations of ENL recurrence.	Thalidomide	NFKB1	55	P19838
DB01041	Thalidomide	3	D015179	Colorectal Neoplasms	EFO:1001951	colorectal carcinoma	For the acute treatment of the cutaneous manifestations of moderate to severe erythema nodosum leprosum (ENL). Also for use as maintenance therapy for prevention and suppression of the cutaneous manifestations of ENL recurrence.	Thalidomide	ORM1	45	P02763
DB01041	Thalidomide	3	D016403	Lymphoma, Large B-Cell, Diffuse	EFO:0000403	diffuse large B-cell lymphoma	For the acute treatment of the cutaneous manifestations of moderate to severe erythema nodosum leprosum (ENL). Also for use as maintenance therapy for prevention and suppression of the cutaneous manifestations of ENL recurrence.	Thalidomide	NFKB1	55	P19838
DB01041	Thalidomide	3	D016403	Lymphoma, Large B-Cell, Diffuse	EFO:0000403	diffuse large B-cell lymphoma	For the acute treatment of the cutaneous manifestations of moderate to severe erythema nodosum leprosum (ENL). Also for use as maintenance therapy for prevention and suppression of the cutaneous manifestations of ENL recurrence.	Thalidomide	ORM1	45	P02763
DB01041	Thalidomide	3	D028226	Amyloidosis, Familial	Orphanet:85443	AL amyloidosis	For the acute treatment of the cutaneous manifestations of moderate to severe erythema nodosum leprosum (ENL). Also for use as maintenance therapy for prevention and suppression of the cutaneous manifestations of ENL recurrence.	Thalidomide	NFKB1	55	P19838
DB01041	Thalidomide	3	D028226	Amyloidosis, Familial	Orphanet:85443	AL amyloidosis	For the acute treatment of the cutaneous manifestations of moderate to severe erythema nodosum leprosum (ENL). Also for use as maintenance therapy for prevention and suppression of the cutaneous manifestations of ENL recurrence.	Thalidomide	ORM1	45	P02763
DB01041	Thalidomide	3	D034141	Hypoalbuminemia	HP:0003073	Hypoalbuminemia	For the acute treatment of the cutaneous manifestations of moderate to severe erythema nodosum leprosum (ENL). Also for use as maintenance therapy for prevention and suppression of the cutaneous manifestations of ENL recurrence.	Thalidomide	NFKB1	55	P19838
DB01041	Thalidomide	3	D034141	Hypoalbuminemia	HP:0003073	Hypoalbuminemia	For the acute treatment of the cutaneous manifestations of moderate to severe erythema nodosum leprosum (ENL). Also for use as maintenance therapy for prevention and suppression of the cutaneous manifestations of ENL recurrence.	Thalidomide	ORM1	45	P02763
DB01041	Thalidomide	3	D054079	Vascular Malformations	EFO:0006888	vascular malformation	For the acute treatment of the cutaneous manifestations of moderate to severe erythema nodosum leprosum (ENL). Also for use as maintenance therapy for prevention and suppression of the cutaneous manifestations of ENL recurrence.	Thalidomide	NFKB1	55	P19838
DB01041	Thalidomide	3	D054079	Vascular Malformations	EFO:0006888	vascular malformation	For the acute treatment of the cutaneous manifestations of moderate to severe erythema nodosum leprosum (ENL). Also for use as maintenance therapy for prevention and suppression of the cutaneous manifestations of ENL recurrence.	Thalidomide	ORM1	45	P02763
DB01041	Thalidomide	3	D054990	Idiopathic Pulmonary Fibrosis	EFO:0000768	idiopathic pulmonary fibrosis	For the acute treatment of the cutaneous manifestations of moderate to severe erythema nodosum leprosum (ENL). Also for use as maintenance therapy for prevention and suppression of the cutaneous manifestations of ENL recurrence.	Thalidomide	NFKB1	55	P19838
DB01041	Thalidomide	3	D054990	Idiopathic Pulmonary Fibrosis	EFO:0000768	idiopathic pulmonary fibrosis	For the acute treatment of the cutaneous manifestations of moderate to severe erythema nodosum leprosum (ENL). Also for use as maintenance therapy for prevention and suppression of the cutaneous manifestations of ENL recurrence.	Thalidomide	ORM1	45	P02763
DB01041	Thalidomide	3	D064129	Prostatic Neoplasms, Castration-Resistant	MONDO:0008315	prostate cancer	For the acute treatment of the cutaneous manifestations of moderate to severe erythema nodosum leprosum (ENL). Also for use as maintenance therapy for prevention and suppression of the cutaneous manifestations of ENL recurrence.	Thalidomide	NFKB1	55	P19838
DB01041	Thalidomide	3	D064129	Prostatic Neoplasms, Castration-Resistant	MONDO:0008315	prostate cancer	For the acute treatment of the cutaneous manifestations of moderate to severe erythema nodosum leprosum (ENL). Also for use as maintenance therapy for prevention and suppression of the cutaneous manifestations of ENL recurrence.	Thalidomide	ORM1	45	P02763
DB01041	Thalidomide	2	D000163	Acquired Immunodeficiency Syndrome	EFO:0000765	AIDS	For the acute treatment of the cutaneous manifestations of moderate to severe erythema nodosum leprosum (ENL). Also for use as maintenance therapy for prevention and suppression of the cutaneous manifestations of ENL recurrence.	Thalidomide	NFKB1	55	P19838
DB01041	Thalidomide	2	D000163	Acquired Immunodeficiency Syndrome	EFO:0000765	AIDS	For the acute treatment of the cutaneous manifestations of moderate to severe erythema nodosum leprosum (ENL). Also for use as maintenance therapy for prevention and suppression of the cutaneous manifestations of ENL recurrence.	Thalidomide	ORM1	45	P02763
DB01041	Thalidomide	2	D000544	Alzheimer Disease	EFO:0000249	Alzheimer's disease	For the acute treatment of the cutaneous manifestations of moderate to severe erythema nodosum leprosum (ENL). Also for use as maintenance therapy for prevention and suppression of the cutaneous manifestations of ENL recurrence.	Thalidomide	NFKB1	55	P19838
DB01041	Thalidomide	2	D000544	Alzheimer Disease	EFO:0000249	Alzheimer's disease	For the acute treatment of the cutaneous manifestations of moderate to severe erythema nodosum leprosum (ENL). Also for use as maintenance therapy for prevention and suppression of the cutaneous manifestations of ENL recurrence.	Thalidomide	ORM1	45	P02763
DB01041	Thalidomide	2	D000686	Amyloidosis	EFO:1001875	amyloidosis	For the acute treatment of the cutaneous manifestations of moderate to severe erythema nodosum leprosum (ENL). Also for use as maintenance therapy for prevention and suppression of the cutaneous manifestations of ENL recurrence.	Thalidomide	NFKB1	55	P19838
DB01041	Thalidomide	2	D000686	Amyloidosis	EFO:1001875	amyloidosis	For the acute treatment of the cutaneous manifestations of moderate to severe erythema nodosum leprosum (ENL). Also for use as maintenance therapy for prevention and suppression of the cutaneous manifestations of ENL recurrence.	Thalidomide	ORM1	45	P02763
DB01041	Thalidomide	2	D000686	Amyloidosis	Orphanet:314701	Primary systemic amyloidosis	For the acute treatment of the cutaneous manifestations of moderate to severe erythema nodosum leprosum (ENL). Also for use as maintenance therapy for prevention and suppression of the cutaneous manifestations of ENL recurrence.	Thalidomide	NFKB1	55	P19838
DB01041	Thalidomide	2	D000686	Amyloidosis	Orphanet:314701	Primary systemic amyloidosis	For the acute treatment of the cutaneous manifestations of moderate to severe erythema nodosum leprosum (ENL). Also for use as maintenance therapy for prevention and suppression of the cutaneous manifestations of ENL recurrence.	Thalidomide	ORM1	45	P02763
DB01041	Thalidomide	2	D000690	Amyotrophic Lateral Sclerosis	EFO:0000253	amyotrophic lateral sclerosis	For the acute treatment of the cutaneous manifestations of moderate to severe erythema nodosum leprosum (ENL). Also for use as maintenance therapy for prevention and suppression of the cutaneous manifestations of ENL recurrence.	Thalidomide	NFKB1	55	P19838
DB01041	Thalidomide	2	D000690	Amyotrophic Lateral Sclerosis	EFO:0000253	amyotrophic lateral sclerosis	For the acute treatment of the cutaneous manifestations of moderate to severe erythema nodosum leprosum (ENL). Also for use as maintenance therapy for prevention and suppression of the cutaneous manifestations of ENL recurrence.	Thalidomide	ORM1	45	P02763
DB01041	Thalidomide	2	D001063	Appendiceal Neoplasms	MONDO:0003196	appendix carcinoma	For the acute treatment of the cutaneous manifestations of moderate to severe erythema nodosum leprosum (ENL). Also for use as maintenance therapy for prevention and suppression of the cutaneous manifestations of ENL recurrence.	Thalidomide	NFKB1	55	P19838
DB01041	Thalidomide	2	D001063	Appendiceal Neoplasms	MONDO:0003196	appendix carcinoma	For the acute treatment of the cutaneous manifestations of moderate to severe erythema nodosum leprosum (ENL). Also for use as maintenance therapy for prevention and suppression of the cutaneous manifestations of ENL recurrence.	Thalidomide	ORM1	45	P02763
DB01041	Thalidomide	2	D001943	Breast Neoplasms	MONDO:0007254	breast cancer	For the acute treatment of the cutaneous manifestations of moderate to severe erythema nodosum leprosum (ENL). Also for use as maintenance therapy for prevention and suppression of the cutaneous manifestations of ENL recurrence.	Thalidomide	NFKB1	55	P19838
DB01041	Thalidomide	2	D001943	Breast Neoplasms	MONDO:0007254	breast cancer	For the acute treatment of the cutaneous manifestations of moderate to severe erythema nodosum leprosum (ENL). Also for use as maintenance therapy for prevention and suppression of the cutaneous manifestations of ENL recurrence.	Thalidomide	ORM1	45	P02763
DB01041	Thalidomide	2	D002289	Carcinoma, Non-Small-Cell Lung	EFO:0003060	non-small cell lung carcinoma	For the acute treatment of the cutaneous manifestations of moderate to severe erythema nodosum leprosum (ENL). Also for use as maintenance therapy for prevention and suppression of the cutaneous manifestations of ENL recurrence.	Thalidomide	NFKB1	55	P19838
DB01041	Thalidomide	2	D002289	Carcinoma, Non-Small-Cell Lung	EFO:0003060	non-small cell lung carcinoma	For the acute treatment of the cutaneous manifestations of moderate to severe erythema nodosum leprosum (ENL). Also for use as maintenance therapy for prevention and suppression of the cutaneous manifestations of ENL recurrence.	Thalidomide	ORM1	45	P02763
DB01041	Thalidomide	2	D002292	Carcinoma, Renal Cell	EFO:0000681	renal cell carcinoma	For the acute treatment of the cutaneous manifestations of moderate to severe erythema nodosum leprosum (ENL). Also for use as maintenance therapy for prevention and suppression of the cutaneous manifestations of ENL recurrence.	Thalidomide	NFKB1	55	P19838
DB01041	Thalidomide	2	D002292	Carcinoma, Renal Cell	EFO:0000681	renal cell carcinoma	For the acute treatment of the cutaneous manifestations of moderate to severe erythema nodosum leprosum (ENL). Also for use as maintenance therapy for prevention and suppression of the cutaneous manifestations of ENL recurrence.	Thalidomide	ORM1	45	P02763
DB01041	Thalidomide	2	D003110	Colonic Neoplasms	MONDO:0021063	malignant colon neoplasm	For the acute treatment of the cutaneous manifestations of moderate to severe erythema nodosum leprosum (ENL). Also for use as maintenance therapy for prevention and suppression of the cutaneous manifestations of ENL recurrence.	Thalidomide	NFKB1	55	P19838
DB01041	Thalidomide	2	D003110	Colonic Neoplasms	MONDO:0021063	malignant colon neoplasm	For the acute treatment of the cutaneous manifestations of moderate to severe erythema nodosum leprosum (ENL). Also for use as maintenance therapy for prevention and suppression of the cutaneous manifestations of ENL recurrence.	Thalidomide	ORM1	45	P02763
DB01041	Thalidomide	2	D004938	Esophageal Neoplasms	MONDO:0007576	esophageal cancer	For the acute treatment of the cutaneous manifestations of moderate to severe erythema nodosum leprosum (ENL). Also for use as maintenance therapy for prevention and suppression of the cutaneous manifestations of ENL recurrence.	Thalidomide	NFKB1	55	P19838
DB01041	Thalidomide	2	D004938	Esophageal Neoplasms	MONDO:0007576	esophageal cancer	For the acute treatment of the cutaneous manifestations of moderate to severe erythema nodosum leprosum (ENL). Also for use as maintenance therapy for prevention and suppression of the cutaneous manifestations of ENL recurrence.	Thalidomide	ORM1	45	P02763
DB01041	Thalidomide	2	D005871	Castleman Disease	MONDO:0015564	Castleman disease	For the acute treatment of the cutaneous manifestations of moderate to severe erythema nodosum leprosum (ENL). Also for use as maintenance therapy for prevention and suppression of the cutaneous manifestations of ENL recurrence.	Thalidomide	NFKB1	55	P19838
DB01041	Thalidomide	2	D005871	Castleman Disease	MONDO:0015564	Castleman disease	For the acute treatment of the cutaneous manifestations of moderate to severe erythema nodosum leprosum (ENL). Also for use as maintenance therapy for prevention and suppression of the cutaneous manifestations of ENL recurrence.	Thalidomide	ORM1	45	P02763
DB01041	Thalidomide	2	D005909	Glioblastoma	EFO:0000519	glioblastoma multiforme	For the acute treatment of the cutaneous manifestations of moderate to severe erythema nodosum leprosum (ENL). Also for use as maintenance therapy for prevention and suppression of the cutaneous manifestations of ENL recurrence.	Thalidomide	NFKB1	55	P19838
DB01041	Thalidomide	2	D005909	Glioblastoma	EFO:0000519	glioblastoma multiforme	For the acute treatment of the cutaneous manifestations of moderate to severe erythema nodosum leprosum (ENL). Also for use as maintenance therapy for prevention and suppression of the cutaneous manifestations of ENL recurrence.	Thalidomide	ORM1	45	P02763
DB01041	Thalidomide	2	D005910	Glioma	EFO:0000326	central nervous system cancer	For the acute treatment of the cutaneous manifestations of moderate to severe erythema nodosum leprosum (ENL). Also for use as maintenance therapy for prevention and suppression of the cutaneous manifestations of ENL recurrence.	Thalidomide	NFKB1	55	P19838
DB01041	Thalidomide	2	D005910	Glioma	EFO:0000326	central nervous system cancer	For the acute treatment of the cutaneous manifestations of moderate to severe erythema nodosum leprosum (ENL). Also for use as maintenance therapy for prevention and suppression of the cutaneous manifestations of ENL recurrence.	Thalidomide	ORM1	45	P02763
DB01041	Thalidomide	2	D005910	Glioma	EFO:0005543	glioma	For the acute treatment of the cutaneous manifestations of moderate to severe erythema nodosum leprosum (ENL). Also for use as maintenance therapy for prevention and suppression of the cutaneous manifestations of ENL recurrence.	Thalidomide	NFKB1	55	P19838
DB01041	Thalidomide	2	D005910	Glioma	EFO:0005543	glioma	For the acute treatment of the cutaneous manifestations of moderate to severe erythema nodosum leprosum (ENL). Also for use as maintenance therapy for prevention and suppression of the cutaneous manifestations of ENL recurrence.	Thalidomide	ORM1	45	P02763
DB01041	Thalidomide	2	D006258	Head and Neck Neoplasms	EFO:0006859	head and neck malignant neoplasia	For the acute treatment of the cutaneous manifestations of moderate to severe erythema nodosum leprosum (ENL). Also for use as maintenance therapy for prevention and suppression of the cutaneous manifestations of ENL recurrence.	Thalidomide	NFKB1	55	P19838
DB01041	Thalidomide	2	D006258	Head and Neck Neoplasms	EFO:0006859	head and neck malignant neoplasia	For the acute treatment of the cutaneous manifestations of moderate to severe erythema nodosum leprosum (ENL). Also for use as maintenance therapy for prevention and suppression of the cutaneous manifestations of ENL recurrence.	Thalidomide	ORM1	45	P02763
DB01041	Thalidomide	2	D006526	Hepatitis C	EFO:0003047	hepatitis C virus infection	For the acute treatment of the cutaneous manifestations of moderate to severe erythema nodosum leprosum (ENL). Also for use as maintenance therapy for prevention and suppression of the cutaneous manifestations of ENL recurrence.	Thalidomide	NFKB1	55	P19838
DB01041	Thalidomide	2	D006526	Hepatitis C	EFO:0003047	hepatitis C virus infection	For the acute treatment of the cutaneous manifestations of moderate to severe erythema nodosum leprosum (ENL). Also for use as maintenance therapy for prevention and suppression of the cutaneous manifestations of ENL recurrence.	Thalidomide	ORM1	45	P02763
DB01041	Thalidomide	2	D006646	Histiocytosis, Langerhans-Cell	EFO:1000318	Langerhans Cell Histiocytosis	For the acute treatment of the cutaneous manifestations of moderate to severe erythema nodosum leprosum (ENL). Also for use as maintenance therapy for prevention and suppression of the cutaneous manifestations of ENL recurrence.	Thalidomide	NFKB1	55	P19838
DB01041	Thalidomide	2	D006646	Histiocytosis, Langerhans-Cell	EFO:1000318	Langerhans Cell Histiocytosis	For the acute treatment of the cutaneous manifestations of moderate to severe erythema nodosum leprosum (ENL). Also for use as maintenance therapy for prevention and suppression of the cutaneous manifestations of ENL recurrence.	Thalidomide	ORM1	45	P02763
DB01041	Thalidomide	2	D006689	Hodgkin Disease	EFO:0000183	Hodgkins lymphoma	For the acute treatment of the cutaneous manifestations of moderate to severe erythema nodosum leprosum (ENL). Also for use as maintenance therapy for prevention and suppression of the cutaneous manifestations of ENL recurrence.	Thalidomide	NFKB1	55	P19838
DB01041	Thalidomide	2	D006689	Hodgkin Disease	EFO:0000183	Hodgkins lymphoma	For the acute treatment of the cutaneous manifestations of moderate to severe erythema nodosum leprosum (ENL). Also for use as maintenance therapy for prevention and suppression of the cutaneous manifestations of ENL recurrence.	Thalidomide	ORM1	45	P02763
DB01041	Thalidomide	2	D007938	Leukemia	EFO:0000565	leukemia	For the acute treatment of the cutaneous manifestations of moderate to severe erythema nodosum leprosum (ENL). Also for use as maintenance therapy for prevention and suppression of the cutaneous manifestations of ENL recurrence.	Thalidomide	NFKB1	55	P19838
DB01041	Thalidomide	2	D007938	Leukemia	EFO:0000565	leukemia	For the acute treatment of the cutaneous manifestations of moderate to severe erythema nodosum leprosum (ENL). Also for use as maintenance therapy for prevention and suppression of the cutaneous manifestations of ENL recurrence.	Thalidomide	ORM1	45	P02763
DB01041	Thalidomide	2	D008113	Liver Neoplasms	MONDO:0002691	liver cancer	For the acute treatment of the cutaneous manifestations of moderate to severe erythema nodosum leprosum (ENL). Also for use as maintenance therapy for prevention and suppression of the cutaneous manifestations of ENL recurrence.	Thalidomide	NFKB1	55	P19838
DB01041	Thalidomide	2	D008113	Liver Neoplasms	MONDO:0002691	liver cancer	For the acute treatment of the cutaneous manifestations of moderate to severe erythema nodosum leprosum (ENL). Also for use as maintenance therapy for prevention and suppression of the cutaneous manifestations of ENL recurrence.	Thalidomide	ORM1	45	P02763
DB01041	Thalidomide	2	D008179	Lupus Erythematosus, Discoid	MONDO:0019558	discoid lupus erythematosus	For the acute treatment of the cutaneous manifestations of moderate to severe erythema nodosum leprosum (ENL). Also for use as maintenance therapy for prevention and suppression of the cutaneous manifestations of ENL recurrence.	Thalidomide	NFKB1	55	P19838
DB01041	Thalidomide	2	D008179	Lupus Erythematosus, Discoid	MONDO:0019558	discoid lupus erythematosus	For the acute treatment of the cutaneous manifestations of moderate to severe erythema nodosum leprosum (ENL). Also for use as maintenance therapy for prevention and suppression of the cutaneous manifestations of ENL recurrence.	Thalidomide	ORM1	45	P02763
DB01041	Thalidomide	2	D008223	Lymphoma	EFO:0000574	lymphoma	For the acute treatment of the cutaneous manifestations of moderate to severe erythema nodosum leprosum (ENL). Also for use as maintenance therapy for prevention and suppression of the cutaneous manifestations of ENL recurrence.	Thalidomide	NFKB1	55	P19838
DB01041	Thalidomide	2	D008223	Lymphoma	EFO:0000574	lymphoma	For the acute treatment of the cutaneous manifestations of moderate to severe erythema nodosum leprosum (ENL). Also for use as maintenance therapy for prevention and suppression of the cutaneous manifestations of ENL recurrence.	Thalidomide	ORM1	45	P02763
DB01041	Thalidomide	2	D008224	Lymphoma, Follicular	EFO:0000096	neoplasm of mature B-cells	For the acute treatment of the cutaneous manifestations of moderate to severe erythema nodosum leprosum (ENL). Also for use as maintenance therapy for prevention and suppression of the cutaneous manifestations of ENL recurrence.	Thalidomide	NFKB1	55	P19838
DB01041	Thalidomide	2	D008224	Lymphoma, Follicular	EFO:0000096	neoplasm of mature B-cells	For the acute treatment of the cutaneous manifestations of moderate to severe erythema nodosum leprosum (ENL). Also for use as maintenance therapy for prevention and suppression of the cutaneous manifestations of ENL recurrence.	Thalidomide	ORM1	45	P02763
DB01041	Thalidomide	2	D008224	Lymphoma, Follicular	MONDO:0018906	follicular lymphoma	For the acute treatment of the cutaneous manifestations of moderate to severe erythema nodosum leprosum (ENL). Also for use as maintenance therapy for prevention and suppression of the cutaneous manifestations of ENL recurrence.	Thalidomide	NFKB1	55	P19838
DB01041	Thalidomide	2	D008224	Lymphoma, Follicular	MONDO:0018906	follicular lymphoma	For the acute treatment of the cutaneous manifestations of moderate to severe erythema nodosum leprosum (ENL). Also for use as maintenance therapy for prevention and suppression of the cutaneous manifestations of ENL recurrence.	Thalidomide	ORM1	45	P02763
DB01041	Thalidomide	2	D008228	Lymphoma, Non-Hodgkin	EFO:0005952	non-Hodgkins lymphoma	For the acute treatment of the cutaneous manifestations of moderate to severe erythema nodosum leprosum (ENL). Also for use as maintenance therapy for prevention and suppression of the cutaneous manifestations of ENL recurrence.	Thalidomide	NFKB1	55	P19838
DB01041	Thalidomide	2	D008228	Lymphoma, Non-Hodgkin	EFO:0005952	non-Hodgkins lymphoma	For the acute treatment of the cutaneous manifestations of moderate to severe erythema nodosum leprosum (ENL). Also for use as maintenance therapy for prevention and suppression of the cutaneous manifestations of ENL recurrence.	Thalidomide	ORM1	45	P02763
DB01041	Thalidomide	2	D008258	Waldenstrom Macroglobulinemia	EFO:0009441	Waldenstrom macroglobulinemia	For the acute treatment of the cutaneous manifestations of moderate to severe erythema nodosum leprosum (ENL). Also for use as maintenance therapy for prevention and suppression of the cutaneous manifestations of ENL recurrence.	Thalidomide	NFKB1	55	P19838
DB01041	Thalidomide	2	D008258	Waldenstrom Macroglobulinemia	EFO:0009441	Waldenstrom macroglobulinemia	For the acute treatment of the cutaneous manifestations of moderate to severe erythema nodosum leprosum (ENL). Also for use as maintenance therapy for prevention and suppression of the cutaneous manifestations of ENL recurrence.	Thalidomide	ORM1	45	P02763
DB01041	Thalidomide	2	D008527	Medulloblastoma	EFO:0002939	medulloblastoma	For the acute treatment of the cutaneous manifestations of moderate to severe erythema nodosum leprosum (ENL). Also for use as maintenance therapy for prevention and suppression of the cutaneous manifestations of ENL recurrence.	Thalidomide	NFKB1	55	P19838
DB01041	Thalidomide	2	D008527	Medulloblastoma	EFO:0002939	medulloblastoma	For the acute treatment of the cutaneous manifestations of moderate to severe erythema nodosum leprosum (ENL). Also for use as maintenance therapy for prevention and suppression of the cutaneous manifestations of ENL recurrence.	Thalidomide	ORM1	45	P02763
DB01041	Thalidomide	2	D008545	Melanoma	EFO:0000389	cutaneous melanoma	For the acute treatment of the cutaneous manifestations of moderate to severe erythema nodosum leprosum (ENL). Also for use as maintenance therapy for prevention and suppression of the cutaneous manifestations of ENL recurrence.	Thalidomide	NFKB1	55	P19838
DB01041	Thalidomide	2	D008545	Melanoma	EFO:0000389	cutaneous melanoma	For the acute treatment of the cutaneous manifestations of moderate to severe erythema nodosum leprosum (ENL). Also for use as maintenance therapy for prevention and suppression of the cutaneous manifestations of ENL recurrence.	Thalidomide	ORM1	45	P02763
DB01041	Thalidomide	2	D008545	Melanoma	EFO:0000756	melanoma	For the acute treatment of the cutaneous manifestations of moderate to severe erythema nodosum leprosum (ENL). Also for use as maintenance therapy for prevention and suppression of the cutaneous manifestations of ENL recurrence.	Thalidomide	NFKB1	55	P19838
DB01041	Thalidomide	2	D008545	Melanoma	EFO:0000756	melanoma	For the acute treatment of the cutaneous manifestations of moderate to severe erythema nodosum leprosum (ENL). Also for use as maintenance therapy for prevention and suppression of the cutaneous manifestations of ENL recurrence.	Thalidomide	ORM1	45	P02763
DB01041	Thalidomide	2	D009062	Mouth Neoplasms	EFO:0005570	oral cavity cancer	For the acute treatment of the cutaneous manifestations of moderate to severe erythema nodosum leprosum (ENL). Also for use as maintenance therapy for prevention and suppression of the cutaneous manifestations of ENL recurrence.	Thalidomide	NFKB1	55	P19838
DB01041	Thalidomide	2	D009062	Mouth Neoplasms	EFO:0005570	oral cavity cancer	For the acute treatment of the cutaneous manifestations of moderate to severe erythema nodosum leprosum (ENL). Also for use as maintenance therapy for prevention and suppression of the cutaneous manifestations of ENL recurrence.	Thalidomide	ORM1	45	P02763
DB01041	Thalidomide	2	D009447	Neuroblastoma	EFO:0000621	neuroblastoma	For the acute treatment of the cutaneous manifestations of moderate to severe erythema nodosum leprosum (ENL). Also for use as maintenance therapy for prevention and suppression of the cutaneous manifestations of ENL recurrence.	Thalidomide	NFKB1	55	P19838
DB01041	Thalidomide	2	D009447	Neuroblastoma	EFO:0000621	neuroblastoma	For the acute treatment of the cutaneous manifestations of moderate to severe erythema nodosum leprosum (ENL). Also for use as maintenance therapy for prevention and suppression of the cutaneous manifestations of ENL recurrence.	Thalidomide	ORM1	45	P02763
DB01041	Thalidomide	2	D010146	Pain	EFO:0003843	pain	For the acute treatment of the cutaneous manifestations of moderate to severe erythema nodosum leprosum (ENL). Also for use as maintenance therapy for prevention and suppression of the cutaneous manifestations of ENL recurrence.	Thalidomide	NFKB1	55	P19838
DB01041	Thalidomide	2	D010146	Pain	EFO:0003843	pain	For the acute treatment of the cutaneous manifestations of moderate to severe erythema nodosum leprosum (ENL). Also for use as maintenance therapy for prevention and suppression of the cutaneous manifestations of ENL recurrence.	Thalidomide	ORM1	45	P02763
DB01041	Thalidomide	2	D011349	Proctitis	EFO:0005628	proctitis	For the acute treatment of the cutaneous manifestations of moderate to severe erythema nodosum leprosum (ENL). Also for use as maintenance therapy for prevention and suppression of the cutaneous manifestations of ENL recurrence.	Thalidomide	NFKB1	55	P19838
DB01041	Thalidomide	2	D011349	Proctitis	EFO:0005628	proctitis	For the acute treatment of the cutaneous manifestations of moderate to severe erythema nodosum leprosum (ENL). Also for use as maintenance therapy for prevention and suppression of the cutaneous manifestations of ENL recurrence.	Thalidomide	ORM1	45	P02763
DB01041	Thalidomide	2	D011471	Prostatic Neoplasms	EFO:0000673	prostate adenocarcinoma	For the acute treatment of the cutaneous manifestations of moderate to severe erythema nodosum leprosum (ENL). Also for use as maintenance therapy for prevention and suppression of the cutaneous manifestations of ENL recurrence.	Thalidomide	NFKB1	55	P19838
DB01041	Thalidomide	2	D011471	Prostatic Neoplasms	EFO:0000673	prostate adenocarcinoma	For the acute treatment of the cutaneous manifestations of moderate to severe erythema nodosum leprosum (ENL). Also for use as maintenance therapy for prevention and suppression of the cutaneous manifestations of ENL recurrence.	Thalidomide	ORM1	45	P02763
DB01041	Thalidomide	2	D011565	Psoriasis	EFO:0000676	psoriasis	For the acute treatment of the cutaneous manifestations of moderate to severe erythema nodosum leprosum (ENL). Also for use as maintenance therapy for prevention and suppression of the cutaneous manifestations of ENL recurrence.	Thalidomide	NFKB1	55	P19838
DB01041	Thalidomide	2	D011565	Psoriasis	EFO:0000676	psoriasis	For the acute treatment of the cutaneous manifestations of moderate to severe erythema nodosum leprosum (ENL). Also for use as maintenance therapy for prevention and suppression of the cutaneous manifestations of ENL recurrence.	Thalidomide	ORM1	45	P02763
DB01041	Thalidomide	2	D012192	Retroviridae Infections	EFO:1000613	Uterine Carcinosarcoma	For the acute treatment of the cutaneous manifestations of moderate to severe erythema nodosum leprosum (ENL). Also for use as maintenance therapy for prevention and suppression of the cutaneous manifestations of ENL recurrence.	Thalidomide	NFKB1	55	P19838
DB01041	Thalidomide	2	D012192	Retroviridae Infections	EFO:1000613	Uterine Carcinosarcoma	For the acute treatment of the cutaneous manifestations of moderate to severe erythema nodosum leprosum (ENL). Also for use as maintenance therapy for prevention and suppression of the cutaneous manifestations of ENL recurrence.	Thalidomide	ORM1	45	P02763
DB01041	Thalidomide	2	D012509	Sarcoma	EFO:0000691	sarcoma	For the acute treatment of the cutaneous manifestations of moderate to severe erythema nodosum leprosum (ENL). Also for use as maintenance therapy for prevention and suppression of the cutaneous manifestations of ENL recurrence.	Thalidomide	NFKB1	55	P19838
DB01041	Thalidomide	2	D012509	Sarcoma	EFO:0000691	sarcoma	For the acute treatment of the cutaneous manifestations of moderate to severe erythema nodosum leprosum (ENL). Also for use as maintenance therapy for prevention and suppression of the cutaneous manifestations of ENL recurrence.	Thalidomide	ORM1	45	P02763
DB01041	Thalidomide	2	D012509	Sarcoma	EFO:1001968	soft tissue sarcoma	For the acute treatment of the cutaneous manifestations of moderate to severe erythema nodosum leprosum (ENL). Also for use as maintenance therapy for prevention and suppression of the cutaneous manifestations of ENL recurrence.	Thalidomide	NFKB1	55	P19838
DB01041	Thalidomide	2	D012509	Sarcoma	EFO:1001968	soft tissue sarcoma	For the acute treatment of the cutaneous manifestations of moderate to severe erythema nodosum leprosum (ENL). Also for use as maintenance therapy for prevention and suppression of the cutaneous manifestations of ENL recurrence.	Thalidomide	ORM1	45	P02763
DB01041	Thalidomide	2	D013167	Spondylitis, Ankylosing	EFO:0003898	ankylosing spondylitis	For the acute treatment of the cutaneous manifestations of moderate to severe erythema nodosum leprosum (ENL). Also for use as maintenance therapy for prevention and suppression of the cutaneous manifestations of ENL recurrence.	Thalidomide	NFKB1	55	P19838
DB01041	Thalidomide	2	D013167	Spondylitis, Ankylosing	EFO:0003898	ankylosing spondylitis	For the acute treatment of the cutaneous manifestations of moderate to severe erythema nodosum leprosum (ENL). Also for use as maintenance therapy for prevention and suppression of the cutaneous manifestations of ENL recurrence.	Thalidomide	ORM1	45	P02763
DB01041	Thalidomide	2	D013789	Thalassemia	EFO:1001996	Thalassemia	For the acute treatment of the cutaneous manifestations of moderate to severe erythema nodosum leprosum (ENL). Also for use as maintenance therapy for prevention and suppression of the cutaneous manifestations of ENL recurrence.	Thalidomide	NFKB1	55	P19838
DB01041	Thalidomide	2	D013789	Thalassemia	EFO:1001996	Thalassemia	For the acute treatment of the cutaneous manifestations of moderate to severe erythema nodosum leprosum (ENL). Also for use as maintenance therapy for prevention and suppression of the cutaneous manifestations of ENL recurrence.	Thalidomide	ORM1	45	P02763
DB01041	Thalidomide	2	D015209	Cholangitis, Sclerosing	EFO:0004268	sclerosing cholangitis	For the acute treatment of the cutaneous manifestations of moderate to severe erythema nodosum leprosum (ENL). Also for use as maintenance therapy for prevention and suppression of the cutaneous manifestations of ENL recurrence.	Thalidomide	NFKB1	55	P19838
DB01041	Thalidomide	2	D015209	Cholangitis, Sclerosing	EFO:0004268	sclerosing cholangitis	For the acute treatment of the cutaneous manifestations of moderate to severe erythema nodosum leprosum (ENL). Also for use as maintenance therapy for prevention and suppression of the cutaneous manifestations of ENL recurrence.	Thalidomide	ORM1	45	P02763
DB01041	Thalidomide	2	D015451	Leukemia, Lymphocytic, Chronic, B-Cell	EFO:0000095	chronic lymphocytic leukemia	For the acute treatment of the cutaneous manifestations of moderate to severe erythema nodosum leprosum (ENL). Also for use as maintenance therapy for prevention and suppression of the cutaneous manifestations of ENL recurrence.	Thalidomide	NFKB1	55	P19838
DB01041	Thalidomide	2	D015451	Leukemia, Lymphocytic, Chronic, B-Cell	EFO:0000095	chronic lymphocytic leukemia	For the acute treatment of the cutaneous manifestations of moderate to severe erythema nodosum leprosum (ENL). Also for use as maintenance therapy for prevention and suppression of the cutaneous manifestations of ENL recurrence.	Thalidomide	ORM1	45	P02763
DB01041	Thalidomide	2	D015658	HIV Infections	EFO:0000764	HIV infection	For the acute treatment of the cutaneous manifestations of moderate to severe erythema nodosum leprosum (ENL). Also for use as maintenance therapy for prevention and suppression of the cutaneous manifestations of ENL recurrence.	Thalidomide	NFKB1	55	P19838
DB01041	Thalidomide	2	D015658	HIV Infections	EFO:0000764	HIV infection	For the acute treatment of the cutaneous manifestations of moderate to severe erythema nodosum leprosum (ENL). Also for use as maintenance therapy for prevention and suppression of the cutaneous manifestations of ENL recurrence.	Thalidomide	ORM1	45	P02763
DB01041	Thalidomide	2	D016543	Central Nervous System Neoplasms	EFO:1000158	Central Nervous System Neoplasm	For the acute treatment of the cutaneous manifestations of moderate to severe erythema nodosum leprosum (ENL). Also for use as maintenance therapy for prevention and suppression of the cutaneous manifestations of ENL recurrence.	Thalidomide	NFKB1	55	P19838
DB01041	Thalidomide	2	D016543	Central Nervous System Neoplasms	EFO:1000158	Central Nervous System Neoplasm	For the acute treatment of the cutaneous manifestations of moderate to severe erythema nodosum leprosum (ENL). Also for use as maintenance therapy for prevention and suppression of the cutaneous manifestations of ENL recurrence.	Thalidomide	ORM1	45	P02763
DB01041	Thalidomide	2	D016553	Purpura, Thrombocytopenic, Idiopathic	EFO:0007160	autoimmune thrombocytopenic purpura	For the acute treatment of the cutaneous manifestations of moderate to severe erythema nodosum leprosum (ENL). Also for use as maintenance therapy for prevention and suppression of the cutaneous manifestations of ENL recurrence.	Thalidomide	NFKB1	55	P19838
DB01041	Thalidomide	2	D016553	Purpura, Thrombocytopenic, Idiopathic	EFO:0007160	autoimmune thrombocytopenic purpura	For the acute treatment of the cutaneous manifestations of moderate to severe erythema nodosum leprosum (ENL). Also for use as maintenance therapy for prevention and suppression of the cutaneous manifestations of ENL recurrence.	Thalidomide	ORM1	45	P02763
DB01041	Thalidomide	2	D018358	Neuroendocrine Tumors	EFO:1000045	pancreatic neuroendocrine tumor	For the acute treatment of the cutaneous manifestations of moderate to severe erythema nodosum leprosum (ENL). Also for use as maintenance therapy for prevention and suppression of the cutaneous manifestations of ENL recurrence.	Thalidomide	NFKB1	55	P19838
DB01041	Thalidomide	2	D018358	Neuroendocrine Tumors	EFO:1000045	pancreatic neuroendocrine tumor	For the acute treatment of the cutaneous manifestations of moderate to severe erythema nodosum leprosum (ENL). Also for use as maintenance therapy for prevention and suppression of the cutaneous manifestations of ENL recurrence.	Thalidomide	ORM1	45	P02763
DB01041	Thalidomide	2	D018358	Neuroendocrine Tumors	EFO:1001901	neuroendocrine neoplasm	For the acute treatment of the cutaneous manifestations of moderate to severe erythema nodosum leprosum (ENL). Also for use as maintenance therapy for prevention and suppression of the cutaneous manifestations of ENL recurrence.	Thalidomide	NFKB1	55	P19838
DB01041	Thalidomide	2	D018358	Neuroendocrine Tumors	EFO:1001901	neuroendocrine neoplasm	For the acute treatment of the cutaneous manifestations of moderate to severe erythema nodosum leprosum (ENL). Also for use as maintenance therapy for prevention and suppression of the cutaneous manifestations of ENL recurrence.	Thalidomide	ORM1	45	P02763
DB01041	Thalidomide	2	D018442	Lymphoma, B-Cell, Marginal Zone	EFO:0000191	MALT lymphoma	For the acute treatment of the cutaneous manifestations of moderate to severe erythema nodosum leprosum (ENL). Also for use as maintenance therapy for prevention and suppression of the cutaneous manifestations of ENL recurrence.	Thalidomide	NFKB1	55	P19838
DB01041	Thalidomide	2	D018442	Lymphoma, B-Cell, Marginal Zone	EFO:0000191	MALT lymphoma	For the acute treatment of the cutaneous manifestations of moderate to severe erythema nodosum leprosum (ENL). Also for use as maintenance therapy for prevention and suppression of the cutaneous manifestations of ENL recurrence.	Thalidomide	ORM1	45	P02763
DB01041	Thalidomide	2	D019247	HIV Wasting Syndrome	EFO:0007312	HIV wasting syndrome	For the acute treatment of the cutaneous manifestations of moderate to severe erythema nodosum leprosum (ENL). Also for use as maintenance therapy for prevention and suppression of the cutaneous manifestations of ENL recurrence.	Thalidomide	NFKB1	55	P19838
DB01041	Thalidomide	2	D019247	HIV Wasting Syndrome	EFO:0007312	HIV wasting syndrome	For the acute treatment of the cutaneous manifestations of moderate to severe erythema nodosum leprosum (ENL). Also for use as maintenance therapy for prevention and suppression of the cutaneous manifestations of ENL recurrence.	Thalidomide	ORM1	45	P02763
DB01041	Thalidomide	2	D020295	Brain Stem Neoplasms	EFO:1001767	brain stem neoplasm	For the acute treatment of the cutaneous manifestations of moderate to severe erythema nodosum leprosum (ENL). Also for use as maintenance therapy for prevention and suppression of the cutaneous manifestations of ENL recurrence.	Thalidomide	NFKB1	55	P19838
DB01041	Thalidomide	2	D020295	Brain Stem Neoplasms	EFO:1001767	brain stem neoplasm	For the acute treatment of the cutaneous manifestations of moderate to severe erythema nodosum leprosum (ENL). Also for use as maintenance therapy for prevention and suppression of the cutaneous manifestations of ENL recurrence.	Thalidomide	ORM1	45	P02763
DB01041	Thalidomide	2	D020522	Lymphoma, Mantle-Cell	EFO:1001469	Mantle cell lymphoma	For the acute treatment of the cutaneous manifestations of moderate to severe erythema nodosum leprosum (ENL). Also for use as maintenance therapy for prevention and suppression of the cutaneous manifestations of ENL recurrence.	Thalidomide	NFKB1	55	P19838
DB01041	Thalidomide	2	D020522	Lymphoma, Mantle-Cell	EFO:1001469	Mantle cell lymphoma	For the acute treatment of the cutaneous manifestations of moderate to severe erythema nodosum leprosum (ENL). Also for use as maintenance therapy for prevention and suppression of the cutaneous manifestations of ENL recurrence.	Thalidomide	ORM1	45	P02763
DB01041	Thalidomide	2	D045169	Severe Acute Respiratory Syndrome	MONDO:0100096	COVID-19	For the acute treatment of the cutaneous manifestations of moderate to severe erythema nodosum leprosum (ENL). Also for use as maintenance therapy for prevention and suppression of the cutaneous manifestations of ENL recurrence.	Thalidomide	NFKB1	55	P19838
DB01041	Thalidomide	2	D045169	Severe Acute Respiratory Syndrome	MONDO:0100096	COVID-19	For the acute treatment of the cutaneous manifestations of moderate to severe erythema nodosum leprosum (ENL). Also for use as maintenance therapy for prevention and suppression of the cutaneous manifestations of ENL recurrence.	Thalidomide	ORM1	45	P02763
DB01041	Thalidomide	2	D050500	Pancreatitis, Chronic	EFO:0000342	chronic pancreatitis	For the acute treatment of the cutaneous manifestations of moderate to severe erythema nodosum leprosum (ENL). Also for use as maintenance therapy for prevention and suppression of the cutaneous manifestations of ENL recurrence.	Thalidomide	NFKB1	55	P19838
DB01041	Thalidomide	2	D050500	Pancreatitis, Chronic	EFO:0000342	chronic pancreatitis	For the acute treatment of the cutaneous manifestations of moderate to severe erythema nodosum leprosum (ENL). Also for use as maintenance therapy for prevention and suppression of the cutaneous manifestations of ENL recurrence.	Thalidomide	ORM1	45	P02763
DB01041	Thalidomide	2	D055728	Primary Myelofibrosis	EFO:0002430	primary myelofibrosis	For the acute treatment of the cutaneous manifestations of moderate to severe erythema nodosum leprosum (ENL). Also for use as maintenance therapy for prevention and suppression of the cutaneous manifestations of ENL recurrence.	Thalidomide	NFKB1	55	P19838
DB01041	Thalidomide	2	D055728	Primary Myelofibrosis	EFO:0002430	primary myelofibrosis	For the acute treatment of the cutaneous manifestations of moderate to severe erythema nodosum leprosum (ENL). Also for use as maintenance therapy for prevention and suppression of the cutaneous manifestations of ENL recurrence.	Thalidomide	ORM1	45	P02763
DB01041	Thalidomide	2	D055728	Primary Myelofibrosis	MONDO:0044903	myelofibrosis	For the acute treatment of the cutaneous manifestations of moderate to severe erythema nodosum leprosum (ENL). Also for use as maintenance therapy for prevention and suppression of the cutaneous manifestations of ENL recurrence.	Thalidomide	NFKB1	55	P19838
DB01041	Thalidomide	2	D055728	Primary Myelofibrosis	MONDO:0044903	myelofibrosis	For the acute treatment of the cutaneous manifestations of moderate to severe erythema nodosum leprosum (ENL). Also for use as maintenance therapy for prevention and suppression of the cutaneous manifestations of ENL recurrence.	Thalidomide	ORM1	45	P02763
DB01041	Thalidomide	1	D004715	Endometriosis	EFO:0001065	endometriosis	For the acute treatment of the cutaneous manifestations of moderate to severe erythema nodosum leprosum (ENL). Also for use as maintenance therapy for prevention and suppression of the cutaneous manifestations of ENL recurrence.	Thalidomide	NFKB1	55	P19838
DB01041	Thalidomide	1	D004715	Endometriosis	EFO:0001065	endometriosis	For the acute treatment of the cutaneous manifestations of moderate to severe erythema nodosum leprosum (ENL). Also for use as maintenance therapy for prevention and suppression of the cutaneous manifestations of ENL recurrence.	Thalidomide	ORM1	45	P02763
DB01041	Thalidomide	1	D004827	Epilepsy	EFO:0000474	epilepsy	For the acute treatment of the cutaneous manifestations of moderate to severe erythema nodosum leprosum (ENL). Also for use as maintenance therapy for prevention and suppression of the cutaneous manifestations of ENL recurrence.	Thalidomide	NFKB1	55	P19838
DB01041	Thalidomide	1	D004827	Epilepsy	EFO:0000474	epilepsy	For the acute treatment of the cutaneous manifestations of moderate to severe erythema nodosum leprosum (ENL). Also for use as maintenance therapy for prevention and suppression of the cutaneous manifestations of ENL recurrence.	Thalidomide	ORM1	45	P02763
DB01041	Thalidomide	1	D012595	Scleroderma, Systemic	EFO:0000717	systemic scleroderma	For the acute treatment of the cutaneous manifestations of moderate to severe erythema nodosum leprosum (ENL). Also for use as maintenance therapy for prevention and suppression of the cutaneous manifestations of ENL recurrence.	Thalidomide	NFKB1	55	P19838
DB01041	Thalidomide	1	D012595	Scleroderma, Systemic	EFO:0000717	systemic scleroderma	For the acute treatment of the cutaneous manifestations of moderate to severe erythema nodosum leprosum (ENL). Also for use as maintenance therapy for prevention and suppression of the cutaneous manifestations of ENL recurrence.	Thalidomide	ORM1	45	P02763
DB00477	Chlorpromazine	4	D011164	Porphyrias	Orphanet:738	Porphyria	For the treatment of schizophrenia; to control nausea and vomiting; for relief of restlessness and apprehension before surgery; for acute intermittent porphyria; as an adjunct in the treatment of tetanus; to control the manifestations of the manic type of manic-depressive illness; for relief of intractable hiccups; for the treatment of severe behavioral problems in children (1 to 12 years of age)…	Chlorpromazine	HRH1	50	P35367
DB00477	Chlorpromazine	4	D011164	Porphyrias	Orphanet:738	Porphyria	For the treatment of schizophrenia; to control nausea and vomiting; for relief of restlessness and apprehension before surgery; for acute intermittent porphyria; as an adjunct in the treatment of tetanus; to control the manifestations of the manic type of manic-depressive illness; for relief of intractable hiccups; for the treatment of severe behavioral problems in children (1 to 12 years of age)…	Chlorpromazine	ORM1	45	P02763
DB00477	Chlorpromazine	4	D011618	Psychotic Disorders	EFO:0000677	mental or behavioural disorder	For the treatment of schizophrenia; to control nausea and vomiting; for relief of restlessness and apprehension before surgery; for acute intermittent porphyria; as an adjunct in the treatment of tetanus; to control the manifestations of the manic type of manic-depressive illness; for relief of intractable hiccups; for the treatment of severe behavioral problems in children (1 to 12 years of age)…	Chlorpromazine	HRH1	50	P35367
DB00477	Chlorpromazine	4	D011618	Psychotic Disorders	EFO:0000677	mental or behavioural disorder	For the treatment of schizophrenia; to control nausea and vomiting; for relief of restlessness and apprehension before surgery; for acute intermittent porphyria; as an adjunct in the treatment of tetanus; to control the manifestations of the manic type of manic-depressive illness; for relief of intractable hiccups; for the treatment of severe behavioral problems in children (1 to 12 years of age)…	Chlorpromazine	ORM1	45	P02763
DB00477	Chlorpromazine	4	D011618	Psychotic Disorders	EFO:0005407	psychosis	For the treatment of schizophrenia; to control nausea and vomiting; for relief of restlessness and apprehension before surgery; for acute intermittent porphyria; as an adjunct in the treatment of tetanus; to control the manifestations of the manic type of manic-depressive illness; for relief of intractable hiccups; for the treatment of severe behavioral problems in children (1 to 12 years of age)…	Chlorpromazine	HRH1	50	P35367
DB00477	Chlorpromazine	4	D011618	Psychotic Disorders	EFO:0005407	psychosis	For the treatment of schizophrenia; to control nausea and vomiting; for relief of restlessness and apprehension before surgery; for acute intermittent porphyria; as an adjunct in the treatment of tetanus; to control the manifestations of the manic type of manic-depressive illness; for relief of intractable hiccups; for the treatment of severe behavioral problems in children (1 to 12 years of age)…	Chlorpromazine	ORM1	45	P02763
DB00477	Chlorpromazine	4	D012559	Schizophrenia	EFO:0000692	schizophrenia	For the treatment of schizophrenia; to control nausea and vomiting; for relief of restlessness and apprehension before surgery; for acute intermittent porphyria; as an adjunct in the treatment of tetanus; to control the manifestations of the manic type of manic-depressive illness; for relief of intractable hiccups; for the treatment of severe behavioral problems in children (1 to 12 years of age)…	Chlorpromazine	HRH1	50	P35367
DB00477	Chlorpromazine	4	D012559	Schizophrenia	EFO:0000692	schizophrenia	For the treatment of schizophrenia; to control nausea and vomiting; for relief of restlessness and apprehension before surgery; for acute intermittent porphyria; as an adjunct in the treatment of tetanus; to control the manifestations of the manic type of manic-depressive illness; for relief of intractable hiccups; for the treatment of severe behavioral problems in children (1 to 12 years of age)…	Chlorpromazine	ORM1	45	P02763
DB00477	Chlorpromazine	4	D019955	Conduct Disorder	EFO:0004216	conduct disorder	For the treatment of schizophrenia; to control nausea and vomiting; for relief of restlessness and apprehension before surgery; for acute intermittent porphyria; as an adjunct in the treatment of tetanus; to control the manifestations of the manic type of manic-depressive illness; for relief of intractable hiccups; for the treatment of severe behavioral problems in children (1 to 12 years of age)…	Chlorpromazine	HRH1	50	P35367
DB00477	Chlorpromazine	4	D019955	Conduct Disorder	EFO:0004216	conduct disorder	For the treatment of schizophrenia; to control nausea and vomiting; for relief of restlessness and apprehension before surgery; for acute intermittent porphyria; as an adjunct in the treatment of tetanus; to control the manifestations of the manic type of manic-depressive illness; for relief of intractable hiccups; for the treatment of severe behavioral problems in children (1 to 12 years of age)…	Chlorpromazine	ORM1	45	P02763
DB00477	Chlorpromazine	4	D020250	Postoperative Nausea and Vomiting	HP:0002017	Nausea and vomiting	For the treatment of schizophrenia; to control nausea and vomiting; for relief of restlessness and apprehension before surgery; for acute intermittent porphyria; as an adjunct in the treatment of tetanus; to control the manifestations of the manic type of manic-depressive illness; for relief of intractable hiccups; for the treatment of severe behavioral problems in children (1 to 12 years of age)…	Chlorpromazine	HRH1	50	P35367
DB00477	Chlorpromazine	4	D020250	Postoperative Nausea and Vomiting	HP:0002017	Nausea and vomiting	For the treatment of schizophrenia; to control nausea and vomiting; for relief of restlessness and apprehension before surgery; for acute intermittent porphyria; as an adjunct in the treatment of tetanus; to control the manifestations of the manic type of manic-depressive illness; for relief of intractable hiccups; for the treatment of severe behavioral problems in children (1 to 12 years of age)…	Chlorpromazine	ORM1	45	P02763
DB00477	Chlorpromazine	3	D009357	Neonatal Abstinence Syndrome	EFO:0005799	neonatal abstinence syndrome	For the treatment of schizophrenia; to control nausea and vomiting; for relief of restlessness and apprehension before surgery; for acute intermittent porphyria; as an adjunct in the treatment of tetanus; to control the manifestations of the manic type of manic-depressive illness; for relief of intractable hiccups; for the treatment of severe behavioral problems in children (1 to 12 years of age)…	Chlorpromazine	HRH1	50	P35367
DB00477	Chlorpromazine	3	D009357	Neonatal Abstinence Syndrome	EFO:0005799	neonatal abstinence syndrome	For the treatment of schizophrenia; to control nausea and vomiting; for relief of restlessness and apprehension before surgery; for acute intermittent porphyria; as an adjunct in the treatment of tetanus; to control the manifestations of the manic type of manic-depressive illness; for relief of intractable hiccups; for the treatment of severe behavioral problems in children (1 to 12 years of age)…	Chlorpromazine	ORM1	45	P02763
DB00477	Chlorpromazine	3	D045169	Severe Acute Respiratory Syndrome	MONDO:0100096	COVID-19	For the treatment of schizophrenia; to control nausea and vomiting; for relief of restlessness and apprehension before surgery; for acute intermittent porphyria; as an adjunct in the treatment of tetanus; to control the manifestations of the manic type of manic-depressive illness; for relief of intractable hiccups; for the treatment of severe behavioral problems in children (1 to 12 years of age)…	Chlorpromazine	HRH1	50	P35367
DB00477	Chlorpromazine	3	D045169	Severe Acute Respiratory Syndrome	MONDO:0100096	COVID-19	For the treatment of schizophrenia; to control nausea and vomiting; for relief of restlessness and apprehension before surgery; for acute intermittent porphyria; as an adjunct in the treatment of tetanus; to control the manifestations of the manic type of manic-depressive illness; for relief of intractable hiccups; for the treatment of severe behavioral problems in children (1 to 12 years of age)…	Chlorpromazine	ORM1	45	P02763
DB00477	Chlorpromazine	2	D003693	Delirium	EFO:0009267	delirium	For the treatment of schizophrenia; to control nausea and vomiting; for relief of restlessness and apprehension before surgery; for acute intermittent porphyria; as an adjunct in the treatment of tetanus; to control the manifestations of the manic type of manic-depressive illness; for relief of intractable hiccups; for the treatment of severe behavioral problems in children (1 to 12 years of age)…	Chlorpromazine	HRH1	50	P35367
DB00477	Chlorpromazine	2	D003693	Delirium	EFO:0009267	delirium	For the treatment of schizophrenia; to control nausea and vomiting; for relief of restlessness and apprehension before surgery; for acute intermittent porphyria; as an adjunct in the treatment of tetanus; to control the manifestations of the manic type of manic-depressive illness; for relief of intractable hiccups; for the treatment of severe behavioral problems in children (1 to 12 years of age)…	Chlorpromazine	ORM1	45	P02763
DB00477	Chlorpromazine	2	D005909	Glioblastoma	EFO:0000519	glioblastoma multiforme	For the treatment of schizophrenia; to control nausea and vomiting; for relief of restlessness and apprehension before surgery; for acute intermittent porphyria; as an adjunct in the treatment of tetanus; to control the manifestations of the manic type of manic-depressive illness; for relief of intractable hiccups; for the treatment of severe behavioral problems in children (1 to 12 years of age)…	Chlorpromazine	HRH1	50	P35367
DB00477	Chlorpromazine	2	D005909	Glioblastoma	EFO:0000519	glioblastoma multiforme	For the treatment of schizophrenia; to control nausea and vomiting; for relief of restlessness and apprehension before surgery; for acute intermittent porphyria; as an adjunct in the treatment of tetanus; to control the manifestations of the manic type of manic-depressive illness; for relief of intractable hiccups; for the treatment of severe behavioral problems in children (1 to 12 years of age)…	Chlorpromazine	ORM1	45	P02763
DB01151	Desipramine	4	D003866	Depressive Disorder	EFO:0003761	unipolar depression	For relief of symptoms in various depressive syndromes, especially endogenous depression. It has also been used to manage chronic peripheral neuropathic pain, as a second line agent for the management of anxiety disorders (e.g. panic disorder, generalized anxiety disorder), and as a second or third line agent in the ADHD management.	Desipramine	HRH1	50	P35367
DB01151	Desipramine	4	D003866	Depressive Disorder	MONDO:0002050	depressive disorder	For relief of symptoms in various depressive syndromes, especially endogenous depression. It has also been used to manage chronic peripheral neuropathic pain, as a second line agent for the management of anxiety disorders (e.g. panic disorder, generalized anxiety disorder), and as a second or third line agent in the ADHD management.	Desipramine	HRH1	50	P35367
DB01151	Desipramine	3	D000437	Alcoholism	EFO:0003829	alcohol dependence	For relief of symptoms in various depressive syndromes, especially endogenous depression. It has also been used to manage chronic peripheral neuropathic pain, as a second line agent for the management of anxiety disorders (e.g. panic disorder, generalized anxiety disorder), and as a second or third line agent in the ADHD management.	Desipramine	HRH1	50	P35367
DB01151	Desipramine	3	D003865	Depressive Disorder, Major	MONDO:0002009	major depressive disorder	For relief of symptoms in various depressive syndromes, especially endogenous depression. It has also been used to manage chronic peripheral neuropathic pain, as a second line agent for the management of anxiety disorders (e.g. panic disorder, generalized anxiety disorder), and as a second or third line agent in the ADHD management.	Desipramine	HRH1	50	P35367
DB01151	Desipramine	3	D005764	Gastroesophageal Reflux	EFO:0003948	gastroesophageal reflux disease	For relief of symptoms in various depressive syndromes, especially endogenous depression. It has also been used to manage chronic peripheral neuropathic pain, as a second line agent for the management of anxiety disorders (e.g. panic disorder, generalized anxiety disorder), and as a second or third line agent in the ADHD management.	Desipramine	HRH1	50	P35367
DB01151	Desipramine	3	D013313	Stress Disorders, Post-Traumatic	EFO:0001358	post-traumatic stress disorder	For relief of symptoms in various depressive syndromes, especially endogenous depression. It has also been used to manage chronic peripheral neuropathic pain, as a second line agent for the management of anxiety disorders (e.g. panic disorder, generalized anxiety disorder), and as a second or third line agent in the ADHD management.	Desipramine	HRH1	50	P35367
DB01151	Desipramine	2	D012585	Sciatica	HP:0011868	Sciatica	For relief of symptoms in various depressive syndromes, especially endogenous depression. It has also been used to manage chronic peripheral neuropathic pain, as a second line agent for the management of anxiety disorders (e.g. panic disorder, generalized anxiety disorder), and as a second or third line agent in the ADHD management.	Desipramine	HRH1	50	P35367
DB01151	Desipramine	2	D015518	Rett Syndrome	Orphanet:778	Rett syndrome	For relief of symptoms in various depressive syndromes, especially endogenous depression. It has also been used to manage chronic peripheral neuropathic pain, as a second line agent for the management of anxiety disorders (e.g. panic disorder, generalized anxiety disorder), and as a second or third line agent in the ADHD management.	Desipramine	HRH1	50	P35367
DB01151	Desipramine	2	D019970	Cocaine-Related Disorders	EFO:0002610	cocaine dependence	For relief of symptoms in various depressive syndromes, especially endogenous depression. It has also been used to manage chronic peripheral neuropathic pain, as a second line agent for the management of anxiety disorders (e.g. panic disorder, generalized anxiety disorder), and as a second or third line agent in the ADHD management.	Desipramine	HRH1	50	P35367
DB01151	Desipramine	2	D020181	Sleep Apnea, Obstructive	EFO:0003918	obstructive sleep apnea	For relief of symptoms in various depressive syndromes, especially endogenous depression. It has also been used to manage chronic peripheral neuropathic pain, as a second line agent for the management of anxiety disorders (e.g. panic disorder, generalized anxiety disorder), and as a second or third line agent in the ADHD management.	Desipramine	HRH1	50	P35367
DB01151	Desipramine	1	D007172	Erectile Dysfunction	EFO:0004234	erectile dysfunction	For relief of symptoms in various depressive syndromes, especially endogenous depression. It has also been used to manage chronic peripheral neuropathic pain, as a second line agent for the management of anxiety disorders (e.g. panic disorder, generalized anxiety disorder), and as a second or third line agent in the ADHD management.	Desipramine	HRH1	50	P35367
DB01151	Desipramine	1	D009369	Neoplasms	EFO:0000311	cancer	For relief of symptoms in various depressive syndromes, especially endogenous depression. It has also been used to manage chronic peripheral neuropathic pain, as a second line agent for the management of anxiety disorders (e.g. panic disorder, generalized anxiety disorder), and as a second or third line agent in the ADHD management.	Desipramine	HRH1	50	P35367
DB00715	Paroxetine	4	D003866	Depressive Disorder	EFO:0003761	unipolar depression	Paroxetine is indicated for the management of depression, obsessive-compulsive disorder, panic disorder, social anxiety disorder, generalized anxiety disorder, posttraumatic stress disorder.[L3358] One form of paroxetine, commercially known as Brisdelle, is used to manage mild to moderate vasomotor symptoms of menopause.[L7703] Off-label, paroxetine may be used for the treatment of premature ejac…	Paroxetine	HRH1	50	P35367
DB00715	Paroxetine	4	D003866	Depressive Disorder	MONDO:0002050	depressive disorder	Paroxetine is indicated for the management of depression, obsessive-compulsive disorder, panic disorder, social anxiety disorder, generalized anxiety disorder, posttraumatic stress disorder.[L3358] One form of paroxetine, commercially known as Brisdelle, is used to manage mild to moderate vasomotor symptoms of menopause.[L7703] Off-label, paroxetine may be used for the treatment of premature ejac…	Paroxetine	HRH1	50	P35367
DB00715	Paroxetine	3	D000072861	Phobia, Social	EFO:1001917	social anxiety disorder	Paroxetine is indicated for the management of depression, obsessive-compulsive disorder, panic disorder, social anxiety disorder, generalized anxiety disorder, posttraumatic stress disorder.[L3358] One form of paroxetine, commercially known as Brisdelle, is used to manage mild to moderate vasomotor symptoms of menopause.[L7703] Off-label, paroxetine may be used for the treatment of premature ejac…	Paroxetine	HRH1	50	P35367
DB00715	Paroxetine	3	D000379	Agoraphobia	EFO:1001872	agoraphobia	Paroxetine is indicated for the management of depression, obsessive-compulsive disorder, panic disorder, social anxiety disorder, generalized anxiety disorder, posttraumatic stress disorder.[L3358] One form of paroxetine, commercially known as Brisdelle, is used to manage mild to moderate vasomotor symptoms of menopause.[L7703] Off-label, paroxetine may be used for the treatment of premature ejac…	Paroxetine	HRH1	50	P35367
DB00715	Paroxetine	3	D000437	Alcoholism	EFO:0003829	alcohol dependence	Paroxetine is indicated for the management of depression, obsessive-compulsive disorder, panic disorder, social anxiety disorder, generalized anxiety disorder, posttraumatic stress disorder.[L3358] One form of paroxetine, commercially known as Brisdelle, is used to manage mild to moderate vasomotor symptoms of menopause.[L7703] Off-label, paroxetine may be used for the treatment of premature ejac…	Paroxetine	HRH1	50	P35367
DB00715	Paroxetine	3	D001007	Anxiety	EFO:0005230	anxiety	Paroxetine is indicated for the management of depression, obsessive-compulsive disorder, panic disorder, social anxiety disorder, generalized anxiety disorder, posttraumatic stress disorder.[L3358] One form of paroxetine, commercially known as Brisdelle, is used to manage mild to moderate vasomotor symptoms of menopause.[L7703] Off-label, paroxetine may be used for the treatment of premature ejac…	Paroxetine	HRH1	50	P35367
DB00715	Paroxetine	3	D001008	Anxiety Disorders	EFO:1001892	generalized anxiety disorder	Paroxetine is indicated for the management of depression, obsessive-compulsive disorder, panic disorder, social anxiety disorder, generalized anxiety disorder, posttraumatic stress disorder.[L3358] One form of paroxetine, commercially known as Brisdelle, is used to manage mild to moderate vasomotor symptoms of menopause.[L7703] Off-label, paroxetine may be used for the treatment of premature ejac…	Paroxetine	HRH1	50	P35367
DB00715	Paroxetine	3	D001714	Bipolar Disorder	EFO:0000289	bipolar disorder	Paroxetine is indicated for the management of depression, obsessive-compulsive disorder, panic disorder, social anxiety disorder, generalized anxiety disorder, posttraumatic stress disorder.[L3358] One form of paroxetine, commercially known as Brisdelle, is used to manage mild to moderate vasomotor symptoms of menopause.[L7703] Off-label, paroxetine may be used for the treatment of premature ejac…	Paroxetine	HRH1	50	P35367
DB00715	Paroxetine	3	D003704	Dementia	HP:0000726	Dementia	Paroxetine is indicated for the management of depression, obsessive-compulsive disorder, panic disorder, social anxiety disorder, generalized anxiety disorder, posttraumatic stress disorder.[L3358] One form of paroxetine, commercially known as Brisdelle, is used to manage mild to moderate vasomotor symptoms of menopause.[L7703] Off-label, paroxetine may be used for the treatment of premature ejac…	Paroxetine	HRH1	50	P35367
DB00715	Paroxetine	3	D003865	Depressive Disorder, Major	MONDO:0002009	major depressive disorder	Paroxetine is indicated for the management of depression, obsessive-compulsive disorder, panic disorder, social anxiety disorder, generalized anxiety disorder, posttraumatic stress disorder.[L3358] One form of paroxetine, commercially known as Brisdelle, is used to manage mild to moderate vasomotor symptoms of menopause.[L7703] Off-label, paroxetine may be used for the treatment of premature ejac…	Paroxetine	HRH1	50	P35367
DB00715	Paroxetine	3	D009437	Neuralgia	EFO:0005762	neuropathic pain	Paroxetine is indicated for the management of depression, obsessive-compulsive disorder, panic disorder, social anxiety disorder, generalized anxiety disorder, posttraumatic stress disorder.[L3358] One form of paroxetine, commercially known as Brisdelle, is used to manage mild to moderate vasomotor symptoms of menopause.[L7703] Off-label, paroxetine may be used for the treatment of premature ejac…	Paroxetine	HRH1	50	P35367
DB00715	Paroxetine	3	D009771	Obsessive-Compulsive Disorder	EFO:0004242	obsessive-compulsive disorder	Paroxetine is indicated for the management of depression, obsessive-compulsive disorder, panic disorder, social anxiety disorder, generalized anxiety disorder, posttraumatic stress disorder.[L3358] One form of paroxetine, commercially known as Brisdelle, is used to manage mild to moderate vasomotor symptoms of menopause.[L7703] Off-label, paroxetine may be used for the treatment of premature ejac…	Paroxetine	HRH1	50	P35367
DB00715	Paroxetine	3	D010300	Parkinson Disease	EFO:0002508	Parkinson's disease	Paroxetine is indicated for the management of depression, obsessive-compulsive disorder, panic disorder, social anxiety disorder, generalized anxiety disorder, posttraumatic stress disorder.[L3358] One form of paroxetine, commercially known as Brisdelle, is used to manage mild to moderate vasomotor symptoms of menopause.[L7703] Off-label, paroxetine may be used for the treatment of premature ejac…	Paroxetine	HRH1	50	P35367
DB00715	Paroxetine	3	D012559	Schizophrenia	EFO:0000692	schizophrenia	Paroxetine is indicated for the management of depression, obsessive-compulsive disorder, panic disorder, social anxiety disorder, generalized anxiety disorder, posttraumatic stress disorder.[L3358] One form of paroxetine, commercially known as Brisdelle, is used to manage mild to moderate vasomotor symptoms of menopause.[L7703] Off-label, paroxetine may be used for the treatment of premature ejac…	Paroxetine	HRH1	50	P35367
DB00715	Paroxetine	3	D013313	Stress Disorders, Post-Traumatic	EFO:0001358	post-traumatic stress disorder	Paroxetine is indicated for the management of depression, obsessive-compulsive disorder, panic disorder, social anxiety disorder, generalized anxiety disorder, posttraumatic stress disorder.[L3358] One form of paroxetine, commercially known as Brisdelle, is used to manage mild to moderate vasomotor symptoms of menopause.[L7703] Off-label, paroxetine may be used for the treatment of premature ejac…	Paroxetine	HRH1	50	P35367
DB00715	Paroxetine	3	D016584	Panic Disorder	EFO:0004262	panic disorder	Paroxetine is indicated for the management of depression, obsessive-compulsive disorder, panic disorder, social anxiety disorder, generalized anxiety disorder, posttraumatic stress disorder.[L3358] One form of paroxetine, commercially known as Brisdelle, is used to manage mild to moderate vasomotor symptoms of menopause.[L7703] Off-label, paroxetine may be used for the treatment of premature ejac…	Paroxetine	HRH1	50	P35367
DB00715	Paroxetine	3	D019698	Hepatitis C, Chronic	EFO:0004220	chronic hepatitis C virus infection	Paroxetine is indicated for the management of depression, obsessive-compulsive disorder, panic disorder, social anxiety disorder, generalized anxiety disorder, posttraumatic stress disorder.[L3358] One form of paroxetine, commercially known as Brisdelle, is used to manage mild to moderate vasomotor symptoms of menopause.[L7703] Off-label, paroxetine may be used for the treatment of premature ejac…	Paroxetine	HRH1	50	P35367
DB00715	Paroxetine	2	D009203	Myocardial Infarction	EFO:0000612	myocardial infarction	Paroxetine is indicated for the management of depression, obsessive-compulsive disorder, panic disorder, social anxiety disorder, generalized anxiety disorder, posttraumatic stress disorder.[L3358] One form of paroxetine, commercially known as Brisdelle, is used to manage mild to moderate vasomotor symptoms of menopause.[L7703] Off-label, paroxetine may be used for the treatment of premature ejac…	Paroxetine	HRH1	50	P35367
DB00715	Paroxetine	2	D014012	Tinnitus	HP:0000360	Tinnitus	Paroxetine is indicated for the management of depression, obsessive-compulsive disorder, panic disorder, social anxiety disorder, generalized anxiety disorder, posttraumatic stress disorder.[L3358] One form of paroxetine, commercially known as Brisdelle, is used to manage mild to moderate vasomotor symptoms of menopause.[L7703] Off-label, paroxetine may be used for the treatment of premature ejac…	Paroxetine	HRH1	50	P35367
DB00715	Paroxetine	1	D000858	Anovulation	MONDO:0002775	anovulation	Paroxetine is indicated for the management of depression, obsessive-compulsive disorder, panic disorder, social anxiety disorder, generalized anxiety disorder, posttraumatic stress disorder.[L3358] One form of paroxetine, commercially known as Brisdelle, is used to manage mild to moderate vasomotor symptoms of menopause.[L7703] Off-label, paroxetine may be used for the treatment of premature ejac…	Paroxetine	HRH1	50	P35367
DB00715	Paroxetine	1	D001172	Arthritis, Rheumatoid	EFO:0000685	rheumatoid arthritis	Paroxetine is indicated for the management of depression, obsessive-compulsive disorder, panic disorder, social anxiety disorder, generalized anxiety disorder, posttraumatic stress disorder.[L3358] One form of paroxetine, commercially known as Brisdelle, is used to manage mild to moderate vasomotor symptoms of menopause.[L7703] Off-label, paroxetine may be used for the treatment of premature ejac…	Paroxetine	HRH1	50	P35367
DB00715	Paroxetine	1	D005356	Fibromyalgia	EFO:0005687	fibromyalgia	Paroxetine is indicated for the management of depression, obsessive-compulsive disorder, panic disorder, social anxiety disorder, generalized anxiety disorder, posttraumatic stress disorder.[L3358] One form of paroxetine, commercially known as Brisdelle, is used to manage mild to moderate vasomotor symptoms of menopause.[L7703] Off-label, paroxetine may be used for the treatment of premature ejac…	Paroxetine	HRH1	50	P35367
DB00715	Paroxetine	1	D054990	Idiopathic Pulmonary Fibrosis	EFO:0000768	idiopathic pulmonary fibrosis	Paroxetine is indicated for the management of depression, obsessive-compulsive disorder, panic disorder, social anxiety disorder, generalized anxiety disorder, posttraumatic stress disorder.[L3358] One form of paroxetine, commercially known as Brisdelle, is used to manage mild to moderate vasomotor symptoms of menopause.[L7703] Off-label, paroxetine may be used for the treatment of premature ejac…	Paroxetine	HRH1	50	P35367
DB00281	Lidocaine	4	D001145	Arrhythmias, Cardiac	EFO:0004269	cardiac arrhythmia	Lidocaine is an anesthetic of the amide group indicated for production of local or regional anesthesia by infiltration techniques such as percutaneous injection and intravenous regional anesthesia by peripheral nerve block techniques such as brachial plexus and intercostal and by central neural techniques such as lumbar and caudal epidural blocks [F4349, L5930].	Lidocaine	ORM1	45	P02763
DB00281	Lidocaine	4	D001145	Arrhythmias, Cardiac	HP:0004308	Ventricular arrhythmia	Lidocaine is an anesthetic of the amide group indicated for production of local or regional anesthesia by infiltration techniques such as percutaneous injection and intravenous regional anesthesia by peripheral nerve block techniques such as brachial plexus and intercostal and by central neural techniques such as lumbar and caudal epidural blocks [F4349, L5930].	Lidocaine	ORM1	45	P02763
DB00281	Lidocaine	4	D001168	Arthritis	EFO:0005856	arthritis	Lidocaine is an anesthetic of the amide group indicated for production of local or regional anesthesia by infiltration techniques such as percutaneous injection and intravenous regional anesthesia by peripheral nerve block techniques such as brachial plexus and intercostal and by central neural techniques such as lumbar and caudal epidural blocks [F4349, L5930].	Lidocaine	ORM1	45	P02763
DB00281	Lidocaine	4	D001416	Back Pain	HP:0003418	Back pain	Lidocaine is an anesthetic of the amide group indicated for production of local or regional anesthesia by infiltration techniques such as percutaneous injection and intravenous regional anesthesia by peripheral nerve block techniques such as brachial plexus and intercostal and by central neural techniques such as lumbar and caudal epidural blocks [F4349, L5930].	Lidocaine	ORM1	45	P02763
DB00281	Lidocaine	4	D002056	Burns	EFO:0009516	burn	Lidocaine is an anesthetic of the amide group indicated for production of local or regional anesthesia by infiltration techniques such as percutaneous injection and intravenous regional anesthesia by peripheral nerve block techniques such as brachial plexus and intercostal and by central neural techniques such as lumbar and caudal epidural blocks [F4349, L5930].	Lidocaine	ORM1	45	P02763
DB00281	Lidocaine	4	D002062	Bursitis	EFO:1000941	frozen shoulder	Lidocaine is an anesthetic of the amide group indicated for production of local or regional anesthesia by infiltration techniques such as percutaneous injection and intravenous regional anesthesia by peripheral nerve block techniques such as brachial plexus and intercostal and by central neural techniques such as lumbar and caudal epidural blocks [F4349, L5930].	Lidocaine	ORM1	45	P02763
DB00281	Lidocaine	4	D006484	Hemorrhoids	EFO:0009552	hemorrhoid	Lidocaine is an anesthetic of the amide group indicated for production of local or regional anesthesia by infiltration techniques such as percutaneous injection and intravenous regional anesthesia by peripheral nerve block techniques such as brachial plexus and intercostal and by central neural techniques such as lumbar and caudal epidural blocks [F4349, L5930].	Lidocaine	ORM1	45	P02763
DB00281	Lidocaine	4	D007249	Inflammation	MP:0001845	inflammation	Lidocaine is an anesthetic of the amide group indicated for production of local or regional anesthesia by infiltration techniques such as percutaneous injection and intravenous regional anesthesia by peripheral nerve block techniques such as brachial plexus and intercostal and by central neural techniques such as lumbar and caudal epidural blocks [F4349, L5930].	Lidocaine	ORM1	45	P02763
DB00281	Lidocaine	4	D007299	Insect Bites and Stings			Lidocaine is an anesthetic of the amide group indicated for production of local or regional anesthesia by infiltration techniques such as percutaneous injection and intravenous regional anesthesia by peripheral nerve block techniques such as brachial plexus and intercostal and by central neural techniques such as lumbar and caudal epidural blocks [F4349, L5930].	Lidocaine	ORM1	45	P02763
DB00281	Lidocaine	4	D009120	Muscle Cramp	EFO:0009846	muscle cramp	Lidocaine is an anesthetic of the amide group indicated for production of local or regional anesthesia by infiltration techniques such as percutaneous injection and intravenous regional anesthesia by peripheral nerve block techniques such as brachial plexus and intercostal and by central neural techniques such as lumbar and caudal epidural blocks [F4349, L5930].	Lidocaine	ORM1	45	P02763
DB00281	Lidocaine	4	D009120	Muscle Cramp	HP:0003394	Muscle spasm	Lidocaine is an anesthetic of the amide group indicated for production of local or regional anesthesia by infiltration techniques such as percutaneous injection and intravenous regional anesthesia by peripheral nerve block techniques such as brachial plexus and intercostal and by central neural techniques such as lumbar and caudal epidural blocks [F4349, L5930].	Lidocaine	ORM1	45	P02763
DB00281	Lidocaine	4	D009437	Neuralgia	EFO:0005762	neuropathic pain	Lidocaine is an anesthetic of the amide group indicated for production of local or regional anesthesia by infiltration techniques such as percutaneous injection and intravenous regional anesthesia by peripheral nerve block techniques such as brachial plexus and intercostal and by central neural techniques such as lumbar and caudal epidural blocks [F4349, L5930].	Lidocaine	ORM1	45	P02763
DB00281	Lidocaine	4	D009437	Neuralgia	EFO:0009430	neuralgia	Lidocaine is an anesthetic of the amide group indicated for production of local or regional anesthesia by infiltration techniques such as percutaneous injection and intravenous regional anesthesia by peripheral nerve block techniques such as brachial plexus and intercostal and by central neural techniques such as lumbar and caudal epidural blocks [F4349, L5930].	Lidocaine	ORM1	45	P02763
DB00281	Lidocaine	4	D010003	Osteoarthritis	EFO:0002506	osteoarthritis	Lidocaine is an anesthetic of the amide group indicated for production of local or regional anesthesia by infiltration techniques such as percutaneous injection and intravenous regional anesthesia by peripheral nerve block techniques such as brachial plexus and intercostal and by central neural techniques such as lumbar and caudal epidural blocks [F4349, L5930].	Lidocaine	ORM1	45	P02763
DB00281	Lidocaine	4	D010146	Pain	EFO:0003843	pain	Lidocaine is an anesthetic of the amide group indicated for production of local or regional anesthesia by infiltration techniques such as percutaneous injection and intravenous regional anesthesia by peripheral nerve block techniques such as brachial plexus and intercostal and by central neural techniques such as lumbar and caudal epidural blocks [F4349, L5930].	Lidocaine	ORM1	45	P02763
DB00281	Lidocaine	4	D011537	Pruritus	HP:0000989	Pruritus	Lidocaine is an anesthetic of the amide group indicated for production of local or regional anesthesia by infiltration techniques such as percutaneous injection and intravenous regional anesthesia by peripheral nerve block techniques such as brachial plexus and intercostal and by central neural techniques such as lumbar and caudal epidural blocks [F4349, L5930].	Lidocaine	ORM1	45	P02763
DB00281	Lidocaine	4	D012002	Rectal Diseases	EFO:0000405	digestive system disease	Lidocaine is an anesthetic of the amide group indicated for production of local or regional anesthesia by infiltration techniques such as percutaneous injection and intravenous regional anesthesia by peripheral nerve block techniques such as brachial plexus and intercostal and by central neural techniques such as lumbar and caudal epidural blocks [F4349, L5930].	Lidocaine	ORM1	45	P02763
DB00281	Lidocaine	4	D013180	Sprains and Strains	EFO:0009582	sprain	Lidocaine is an anesthetic of the amide group indicated for production of local or regional anesthesia by infiltration techniques such as percutaneous injection and intravenous regional anesthesia by peripheral nerve block techniques such as brachial plexus and intercostal and by central neural techniques such as lumbar and caudal epidural blocks [F4349, L5930].	Lidocaine	ORM1	45	P02763
DB00281	Lidocaine	4	D013471	Sunburn	EFO:0003958	sunburn	Lidocaine is an anesthetic of the amide group indicated for production of local or regional anesthesia by infiltration techniques such as percutaneous injection and intravenous regional anesthesia by peripheral nerve block techniques such as brachial plexus and intercostal and by central neural techniques such as lumbar and caudal epidural blocks [F4349, L5930].	Lidocaine	ORM1	45	P02763
DB00281	Lidocaine	4	D014526	Urethritis	EFO:0003878	urethritis	Lidocaine is an anesthetic of the amide group indicated for production of local or regional anesthesia by infiltration techniques such as percutaneous injection and intravenous regional anesthesia by peripheral nerve block techniques such as brachial plexus and intercostal and by central neural techniques such as lumbar and caudal epidural blocks [F4349, L5930].	Lidocaine	ORM1	45	P02763
DB00281	Lidocaine	4	D051474	Neuralgia, Postherpetic	EFO:0009430	neuralgia	Lidocaine is an anesthetic of the amide group indicated for production of local or regional anesthesia by infiltration techniques such as percutaneous injection and intravenous regional anesthesia by peripheral nerve block techniques such as brachial plexus and intercostal and by central neural techniques such as lumbar and caudal epidural blocks [F4349, L5930].	Lidocaine	ORM1	45	P02763
DB00281	Lidocaine	4	D051474	Neuralgia, Postherpetic	MONDO:0041052	postherpetic neuralgia	Lidocaine is an anesthetic of the amide group indicated for production of local or regional anesthesia by infiltration techniques such as percutaneous injection and intravenous regional anesthesia by peripheral nerve block techniques such as brachial plexus and intercostal and by central neural techniques such as lumbar and caudal epidural blocks [F4349, L5930].	Lidocaine	ORM1	45	P02763
DB00281	Lidocaine	4	D052256	Tendinopathy	EFO:1001434	Tendinopathy	Lidocaine is an anesthetic of the amide group indicated for production of local or regional anesthesia by infiltration techniques such as percutaneous injection and intravenous regional anesthesia by peripheral nerve block techniques such as brachial plexus and intercostal and by central neural techniques such as lumbar and caudal epidural blocks [F4349, L5930].	Lidocaine	ORM1	45	P02763
DB00281	Lidocaine	4	D061686	Premature Ejaculation			Lidocaine is an anesthetic of the amide group indicated for production of local or regional anesthesia by infiltration techniques such as percutaneous injection and intravenous regional anesthesia by peripheral nerve block techniques such as brachial plexus and intercostal and by central neural techniques such as lumbar and caudal epidural blocks [F4349, L5930].	Lidocaine	ORM1	45	P02763
DB00281	Lidocaine	4	D063806	Myalgia	HP:0003326	Myalgia	Lidocaine is an anesthetic of the amide group indicated for production of local or regional anesthesia by infiltration techniques such as percutaneous injection and intravenous regional anesthesia by peripheral nerve block techniques such as brachial plexus and intercostal and by central neural techniques such as lumbar and caudal epidural blocks [F4349, L5930].	Lidocaine	ORM1	45	P02763
DB00281	Lidocaine	3	D001943	Breast Neoplasms	EFO:0000305	breast carcinoma	Lidocaine is an anesthetic of the amide group indicated for production of local or regional anesthesia by infiltration techniques such as percutaneous injection and intravenous regional anesthesia by peripheral nerve block techniques such as brachial plexus and intercostal and by central neural techniques such as lumbar and caudal epidural blocks [F4349, L5930].	Lidocaine	ORM1	45	P02763
DB00281	Lidocaine	3	D001943	Breast Neoplasms	MONDO:0007254	breast cancer	Lidocaine is an anesthetic of the amide group indicated for production of local or regional anesthesia by infiltration techniques such as percutaneous injection and intravenous regional anesthesia by peripheral nerve block techniques such as brachial plexus and intercostal and by central neural techniques such as lumbar and caudal epidural blocks [F4349, L5930].	Lidocaine	ORM1	45	P02763
DB00281	Lidocaine	3	D002349	Carpal Tunnel Syndrome	EFO:0004143	carpal tunnel syndrome	Lidocaine is an anesthetic of the amide group indicated for production of local or regional anesthesia by infiltration techniques such as percutaneous injection and intravenous regional anesthesia by peripheral nerve block techniques such as brachial plexus and intercostal and by central neural techniques such as lumbar and caudal epidural blocks [F4349, L5930].	Lidocaine	ORM1	45	P02763
DB00281	Lidocaine	3	D002578	Uterine Cervical Dysplasia	EFO:1000910	dysplasia of cervix	Lidocaine is an anesthetic of the amide group indicated for production of local or regional anesthesia by infiltration techniques such as percutaneous injection and intravenous regional anesthesia by peripheral nerve block techniques such as brachial plexus and intercostal and by central neural techniques such as lumbar and caudal epidural blocks [F4349, L5930].	Lidocaine	ORM1	45	P02763
DB00281	Lidocaine	3	D003139	Common Cold	EFO:0007214	common cold	Lidocaine is an anesthetic of the amide group indicated for production of local or regional anesthesia by infiltration techniques such as percutaneous injection and intravenous regional anesthesia by peripheral nerve block techniques such as brachial plexus and intercostal and by central neural techniques such as lumbar and caudal epidural blocks [F4349, L5930].	Lidocaine	ORM1	45	P02763
DB00281	Lidocaine	3	D003371	Cough	HP:0012735	Cough	Lidocaine is an anesthetic of the amide group indicated for production of local or regional anesthesia by infiltration techniques such as percutaneous injection and intravenous regional anesthesia by peripheral nerve block techniques such as brachial plexus and intercostal and by central neural techniques such as lumbar and caudal epidural blocks [F4349, L5930].	Lidocaine	ORM1	45	P02763
DB00281	Lidocaine	3	D005356	Fibromyalgia	EFO:0005687	fibromyalgia	Lidocaine is an anesthetic of the amide group indicated for production of local or regional anesthesia by infiltration techniques such as percutaneous injection and intravenous regional anesthesia by peripheral nerve block techniques such as brachial plexus and intercostal and by central neural techniques such as lumbar and caudal epidural blocks [F4349, L5930].	Lidocaine	ORM1	45	P02763
DB00281	Lidocaine	3	D006261	Headache	HP:0002315	Headache	Lidocaine is an anesthetic of the amide group indicated for production of local or regional anesthesia by infiltration techniques such as percutaneous injection and intravenous regional anesthesia by peripheral nerve block techniques such as brachial plexus and intercostal and by central neural techniques such as lumbar and caudal epidural blocks [F4349, L5930].	Lidocaine	ORM1	45	P02763
DB00281	Lidocaine	3	D006323	Heart Arrest	EFO:0009492	cardiac arrest	Lidocaine is an anesthetic of the amide group indicated for production of local or regional anesthesia by infiltration techniques such as percutaneous injection and intravenous regional anesthesia by peripheral nerve block techniques such as brachial plexus and intercostal and by central neural techniques such as lumbar and caudal epidural blocks [F4349, L5930].	Lidocaine	ORM1	45	P02763
DB00281	Lidocaine	3	D006470	Hemorrhage	MP:0001914	hemorrhage	Lidocaine is an anesthetic of the amide group indicated for production of local or regional anesthesia by infiltration techniques such as percutaneous injection and intravenous regional anesthesia by peripheral nerve block techniques such as brachial plexus and intercostal and by central neural techniques such as lumbar and caudal epidural blocks [F4349, L5930].	Lidocaine	ORM1	45	P02763
DB00281	Lidocaine	3	D008881	Migraine Disorders	EFO:0003821	migraine disorder	Lidocaine is an anesthetic of the amide group indicated for production of local or regional anesthesia by infiltration techniques such as percutaneous injection and intravenous regional anesthesia by peripheral nerve block techniques such as brachial plexus and intercostal and by central neural techniques such as lumbar and caudal epidural blocks [F4349, L5930].	Lidocaine	ORM1	45	P02763
DB00281	Lidocaine	3	D009135	Muscular Diseases	EFO:0002970	muscular disease	Lidocaine is an anesthetic of the amide group indicated for production of local or regional anesthesia by infiltration techniques such as percutaneous injection and intravenous regional anesthesia by peripheral nerve block techniques such as brachial plexus and intercostal and by central neural techniques such as lumbar and caudal epidural blocks [F4349, L5930].	Lidocaine	ORM1	45	P02763
DB00281	Lidocaine	3	D009748	Nutrition Disorders	EFO:0001069	nutritional disorder	Lidocaine is an anesthetic of the amide group indicated for production of local or regional anesthesia by infiltration techniques such as percutaneous injection and intravenous regional anesthesia by peripheral nerve block techniques such as brachial plexus and intercostal and by central neural techniques such as lumbar and caudal epidural blocks [F4349, L5930].	Lidocaine	ORM1	45	P02763
DB00281	Lidocaine	3	D009765	Obesity	EFO:0001073	obesity	Lidocaine is an anesthetic of the amide group indicated for production of local or regional anesthesia by infiltration techniques such as percutaneous injection and intravenous regional anesthesia by peripheral nerve block techniques such as brachial plexus and intercostal and by central neural techniques such as lumbar and caudal epidural blocks [F4349, L5930].	Lidocaine	ORM1	45	P02763
DB00281	Lidocaine	3	D009767	Obesity, Morbid	EFO:0001074	morbid obesity	Lidocaine is an anesthetic of the amide group indicated for production of local or regional anesthesia by infiltration techniques such as percutaneous injection and intravenous regional anesthesia by peripheral nerve block techniques such as brachial plexus and intercostal and by central neural techniques such as lumbar and caudal epidural blocks [F4349, L5930].	Lidocaine	ORM1	45	P02763
DB00281	Lidocaine	3	D010145	Paget Disease, Extramammary	EFO:1000249	Extramammary Paget Disease	Lidocaine is an anesthetic of the amide group indicated for production of local or regional anesthesia by infiltration techniques such as percutaneous injection and intravenous regional anesthesia by peripheral nerve block techniques such as brachial plexus and intercostal and by central neural techniques such as lumbar and caudal epidural blocks [F4349, L5930].	Lidocaine	ORM1	45	P02763
DB00281	Lidocaine	3	D010279	Parathyroid Diseases	EFO:0005754	parathyroid disease	Lidocaine is an anesthetic of the amide group indicated for production of local or regional anesthesia by infiltration techniques such as percutaneous injection and intravenous regional anesthesia by peripheral nerve block techniques such as brachial plexus and intercostal and by central neural techniques such as lumbar and caudal epidural blocks [F4349, L5930].	Lidocaine	ORM1	45	P02763
DB00281	Lidocaine	3	D010489	Periarthritis	EFO:1001097	periarthritis	Lidocaine is an anesthetic of the amide group indicated for production of local or regional anesthesia by infiltration techniques such as percutaneous injection and intravenous regional anesthesia by peripheral nerve block techniques such as brachial plexus and intercostal and by central neural techniques such as lumbar and caudal epidural blocks [F4349, L5930].	Lidocaine	ORM1	45	P02763
DB00281	Lidocaine	3	D010523	Peripheral Nervous System Diseases	EFO:0003100	peripheral neuropathy	Lidocaine is an anesthetic of the amide group indicated for production of local or regional anesthesia by infiltration techniques such as percutaneous injection and intravenous regional anesthesia by peripheral nerve block techniques such as brachial plexus and intercostal and by central neural techniques such as lumbar and caudal epidural blocks [F4349, L5930].	Lidocaine	ORM1	45	P02763
DB00281	Lidocaine	3	D010612	Pharyngitis	MONDO:0002258	pharyngitis	Lidocaine is an anesthetic of the amide group indicated for production of local or regional anesthesia by infiltration techniques such as percutaneous injection and intravenous regional anesthesia by peripheral nerve block techniques such as brachial plexus and intercostal and by central neural techniques such as lumbar and caudal epidural blocks [F4349, L5930].	Lidocaine	ORM1	45	P02763
DB00281	Lidocaine	3	D011225	Pre-Eclampsia	EFO:0000668	preeclampsia	Lidocaine is an anesthetic of the amide group indicated for production of local or regional anesthesia by infiltration techniques such as percutaneous injection and intravenous regional anesthesia by peripheral nerve block techniques such as brachial plexus and intercostal and by central neural techniques such as lumbar and caudal epidural blocks [F4349, L5930].	Lidocaine	ORM1	45	P02763
DB00281	Lidocaine	3	D011247	Pregnancy	EFO:0002950	pregnancy	Lidocaine is an anesthetic of the amide group indicated for production of local or regional anesthesia by infiltration techniques such as percutaneous injection and intravenous regional anesthesia by peripheral nerve block techniques such as brachial plexus and intercostal and by central neural techniques such as lumbar and caudal epidural blocks [F4349, L5930].	Lidocaine	ORM1	45	P02763
DB00281	Lidocaine	3	D011671	Pulpitis	EFO:1001139	pulpitis	Lidocaine is an anesthetic of the amide group indicated for production of local or regional anesthesia by infiltration techniques such as percutaneous injection and intravenous regional anesthesia by peripheral nerve block techniques such as brachial plexus and intercostal and by central neural techniques such as lumbar and caudal epidural blocks [F4349, L5930].	Lidocaine	ORM1	45	P02763
DB00281	Lidocaine	3	D012600	Scoliosis	EFO:0004273	scoliosis	Lidocaine is an anesthetic of the amide group indicated for production of local or regional anesthesia by infiltration techniques such as percutaneous injection and intravenous regional anesthesia by peripheral nerve block techniques such as brachial plexus and intercostal and by central neural techniques such as lumbar and caudal epidural blocks [F4349, L5930].	Lidocaine	ORM1	45	P02763
DB00281	Lidocaine	3	D012772	Shock, Septic	EFO:0006834	septic shock	Lidocaine is an anesthetic of the amide group indicated for production of local or regional anesthesia by infiltration techniques such as percutaneous injection and intravenous regional anesthesia by peripheral nerve block techniques such as brachial plexus and intercostal and by central neural techniques such as lumbar and caudal epidural blocks [F4349, L5930].	Lidocaine	ORM1	45	P02763
DB00281	Lidocaine	3	D012852	Sinusitis	EFO:0007486	sinusitis	Lidocaine is an anesthetic of the amide group indicated for production of local or regional anesthesia by infiltration techniques such as percutaneous injection and intravenous regional anesthesia by peripheral nerve block techniques such as brachial plexus and intercostal and by central neural techniques such as lumbar and caudal epidural blocks [F4349, L5930].	Lidocaine	ORM1	45	P02763
DB00281	Lidocaine	3	D013280	Stomatitis	EFO:0009688	stomatitis	Lidocaine is an anesthetic of the amide group indicated for production of local or regional anesthesia by infiltration techniques such as percutaneous injection and intravenous regional anesthesia by peripheral nerve block techniques such as brachial plexus and intercostal and by central neural techniques such as lumbar and caudal epidural blocks [F4349, L5930].	Lidocaine	ORM1	45	P02763
DB00281	Lidocaine	3	D013280	Stomatitis	EFO:1001904	oral mucositis	Lidocaine is an anesthetic of the amide group indicated for production of local or regional anesthesia by infiltration techniques such as percutaneous injection and intravenous regional anesthesia by peripheral nerve block techniques such as brachial plexus and intercostal and by central neural techniques such as lumbar and caudal epidural blocks [F4349, L5930].	Lidocaine	ORM1	45	P02763
DB00281	Lidocaine	3	D013716	Tennis Elbow	EFO:1001887	epicondylitis	Lidocaine is an anesthetic of the amide group indicated for production of local or regional anesthesia by infiltration techniques such as percutaneous injection and intravenous regional anesthesia by peripheral nerve block techniques such as brachial plexus and intercostal and by central neural techniques such as lumbar and caudal epidural blocks [F4349, L5930].	Lidocaine	ORM1	45	P02763
DB00281	Lidocaine	3	D013716	Tennis Elbow	EFO:1001896	lateral epicondylitis	Lidocaine is an anesthetic of the amide group indicated for production of local or regional anesthesia by infiltration techniques such as percutaneous injection and intravenous regional anesthesia by peripheral nerve block techniques such as brachial plexus and intercostal and by central neural techniques such as lumbar and caudal epidural blocks [F4349, L5930].	Lidocaine	ORM1	45	P02763
DB00281	Lidocaine	3	D014947	Wounds and Injuries	EFO:0000546	injury	Lidocaine is an anesthetic of the amide group indicated for production of local or regional anesthesia by infiltration techniques such as percutaneous injection and intravenous regional anesthesia by peripheral nerve block techniques such as brachial plexus and intercostal and by central neural techniques such as lumbar and caudal epidural blocks [F4349, L5930].	Lidocaine	ORM1	45	P02763
DB00281	Lidocaine	3	D015179	Colorectal Neoplasms	EFO:0004142	colorectal neoplasm	Lidocaine is an anesthetic of the amide group indicated for production of local or regional anesthesia by infiltration techniques such as percutaneous injection and intravenous regional anesthesia by peripheral nerve block techniques such as brachial plexus and intercostal and by central neural techniques such as lumbar and caudal epidural blocks [F4349, L5930].	Lidocaine	ORM1	45	P02763
DB00281	Lidocaine	3	D015179	Colorectal Neoplasms	EFO:1001951	colorectal carcinoma	Lidocaine is an anesthetic of the amide group indicated for production of local or regional anesthesia by infiltration techniques such as percutaneous injection and intravenous regional anesthesia by peripheral nerve block techniques such as brachial plexus and intercostal and by central neural techniques such as lumbar and caudal epidural blocks [F4349, L5930].	Lidocaine	ORM1	45	P02763
DB00281	Lidocaine	3	D015663	Osteoporosis, Postmenopausal	EFO:0003854	postmenopausal osteoporosis	Lidocaine is an anesthetic of the amide group indicated for production of local or regional anesthesia by infiltration techniques such as percutaneous injection and intravenous regional anesthesia by peripheral nerve block techniques such as brachial plexus and intercostal and by central neural techniques such as lumbar and caudal epidural blocks [F4349, L5930].	Lidocaine	ORM1	45	P02763
DB00281	Lidocaine	3	D017116	Low Back Pain	HP:0003419	Low back pain	Lidocaine is an anesthetic of the amide group indicated for production of local or regional anesthesia by infiltration techniques such as percutaneous injection and intravenous regional anesthesia by peripheral nerve block techniques such as brachial plexus and intercostal and by central neural techniques such as lumbar and caudal epidural blocks [F4349, L5930].	Lidocaine	ORM1	45	P02763
DB00281	Lidocaine	3	D020521	Stroke	EFO:0000712	stroke	Lidocaine is an anesthetic of the amide group indicated for production of local or regional anesthesia by infiltration techniques such as percutaneous injection and intravenous regional anesthesia by peripheral nerve block techniques such as brachial plexus and intercostal and by central neural techniques such as lumbar and caudal epidural blocks [F4349, L5930].	Lidocaine	ORM1	45	P02763
DB00281	Lidocaine	3	D045823	Ileus	MONDO:0004567	ileus	Lidocaine is an anesthetic of the amide group indicated for production of local or regional anesthesia by infiltration techniques such as percutaneous injection and intravenous regional anesthesia by peripheral nerve block techniques such as brachial plexus and intercostal and by central neural techniques such as lumbar and caudal epidural blocks [F4349, L5930].	Lidocaine	ORM1	45	P02763
DB00281	Lidocaine	3	D053159	Dysuria	EFO:0003901	dysuria	Lidocaine is an anesthetic of the amide group indicated for production of local or regional anesthesia by infiltration techniques such as percutaneous injection and intravenous regional anesthesia by peripheral nerve block techniques such as brachial plexus and intercostal and by central neural techniques such as lumbar and caudal epidural blocks [F4349, L5930].	Lidocaine	ORM1	45	P02763
DB00281	Lidocaine	3	D053201	Urinary Bladder, Overactive	EFO:1000781	overactive bladder	Lidocaine is an anesthetic of the amide group indicated for production of local or regional anesthesia by infiltration techniques such as percutaneous injection and intravenous regional anesthesia by peripheral nerve block techniques such as brachial plexus and intercostal and by central neural techniques such as lumbar and caudal epidural blocks [F4349, L5930].	Lidocaine	ORM1	45	P02763
DB00281	Lidocaine	3	D059350	Chronic Pain	HP:0012532	Chronic pain	Lidocaine is an anesthetic of the amide group indicated for production of local or regional anesthesia by infiltration techniques such as percutaneous injection and intravenous regional anesthesia by peripheral nerve block techniques such as brachial plexus and intercostal and by central neural techniques such as lumbar and caudal epidural blocks [F4349, L5930].	Lidocaine	ORM1	45	P02763
DB00281	Lidocaine	2	D001004	Anus Diseases	EFO:0009660	anus disease	Lidocaine is an anesthetic of the amide group indicated for production of local or regional anesthesia by infiltration techniques such as percutaneous injection and intravenous regional anesthesia by peripheral nerve block techniques such as brachial plexus and intercostal and by central neural techniques such as lumbar and caudal epidural blocks [F4349, L5930].	Lidocaine	ORM1	45	P02763
DB00281	Lidocaine	2	D001007	Anxiety	EFO:0005230	anxiety	Lidocaine is an anesthetic of the amide group indicated for production of local or regional anesthesia by infiltration techniques such as percutaneous injection and intravenous regional anesthesia by peripheral nerve block techniques such as brachial plexus and intercostal and by central neural techniques such as lumbar and caudal epidural blocks [F4349, L5930].	Lidocaine	ORM1	45	P02763
DB00281	Lidocaine	2	D002277	Carcinoma	EFO:0000313	carcinoma	Lidocaine is an anesthetic of the amide group indicated for production of local or regional anesthesia by infiltration techniques such as percutaneous injection and intravenous regional anesthesia by peripheral nerve block techniques such as brachial plexus and intercostal and by central neural techniques such as lumbar and caudal epidural blocks [F4349, L5930].	Lidocaine	ORM1	45	P02763
DB00281	Lidocaine	2	D003929	Diabetic Neuropathies	EFO:1000783	diabetic neuropathy	Lidocaine is an anesthetic of the amide group indicated for production of local or regional anesthesia by infiltration techniques such as percutaneous injection and intravenous regional anesthesia by peripheral nerve block techniques such as brachial plexus and intercostal and by central neural techniques such as lumbar and caudal epidural blocks [F4349, L5930].	Lidocaine	ORM1	45	P02763
DB00281	Lidocaine	2	D004412	Dysmenorrhea	HP:0100607	Dysmenorrhea	Lidocaine is an anesthetic of the amide group indicated for production of local or regional anesthesia by infiltration techniques such as percutaneous injection and intravenous regional anesthesia by peripheral nerve block techniques such as brachial plexus and intercostal and by central neural techniques such as lumbar and caudal epidural blocks [F4349, L5930].	Lidocaine	ORM1	45	P02763
DB00281	Lidocaine	2	D006331	Heart Diseases	EFO:0003777	heart disease	Lidocaine is an anesthetic of the amide group indicated for production of local or regional anesthesia by infiltration techniques such as percutaneous injection and intravenous regional anesthesia by peripheral nerve block techniques such as brachial plexus and intercostal and by central neural techniques such as lumbar and caudal epidural blocks [F4349, L5930].	Lidocaine	ORM1	45	P02763
DB00281	Lidocaine	2	D007246	Infertility	EFO:0000545	infertility	Lidocaine is an anesthetic of the amide group indicated for production of local or regional anesthesia by infiltration techniques such as percutaneous injection and intravenous regional anesthesia by peripheral nerve block techniques such as brachial plexus and intercostal and by central neural techniques such as lumbar and caudal epidural blocks [F4349, L5930].	Lidocaine	ORM1	45	P02763
DB00281	Lidocaine	2	D007889	Leiomyoma	MONDO:0001572	leiomyoma	Lidocaine is an anesthetic of the amide group indicated for production of local or regional anesthesia by infiltration techniques such as percutaneous injection and intravenous regional anesthesia by peripheral nerve block techniques such as brachial plexus and intercostal and by central neural techniques such as lumbar and caudal epidural blocks [F4349, L5930].	Lidocaine	ORM1	45	P02763
DB00281	Lidocaine	2	D008268	Macular Degeneration	EFO:0001365	age-related macular degeneration	Lidocaine is an anesthetic of the amide group indicated for production of local or regional anesthesia by infiltration techniques such as percutaneous injection and intravenous regional anesthesia by peripheral nerve block techniques such as brachial plexus and intercostal and by central neural techniques such as lumbar and caudal epidural blocks [F4349, L5930].	Lidocaine	ORM1	45	P02763
DB00281	Lidocaine	2	D009209	Myofascial Pain Syndromes	EFO:1001054	myofascial pain syndrome	Lidocaine is an anesthetic of the amide group indicated for production of local or regional anesthesia by infiltration techniques such as percutaneous injection and intravenous regional anesthesia by peripheral nerve block techniques such as brachial plexus and intercostal and by central neural techniques such as lumbar and caudal epidural blocks [F4349, L5930].	Lidocaine	ORM1	45	P02763
DB00281	Lidocaine	2	D009369	Neoplasms	EFO:0000311	cancer	Lidocaine is an anesthetic of the amide group indicated for production of local or regional anesthesia by infiltration techniques such as percutaneous injection and intravenous regional anesthesia by peripheral nerve block techniques such as brachial plexus and intercostal and by central neural techniques such as lumbar and caudal epidural blocks [F4349, L5930].	Lidocaine	ORM1	45	P02763
DB00281	Lidocaine	2	D009369	Neoplasms	EFO:0000616	neoplasm	Lidocaine is an anesthetic of the amide group indicated for production of local or regional anesthesia by infiltration techniques such as percutaneous injection and intravenous regional anesthesia by peripheral nerve block techniques such as brachial plexus and intercostal and by central neural techniques such as lumbar and caudal epidural blocks [F4349, L5930].	Lidocaine	ORM1	45	P02763
DB00281	Lidocaine	2	D012253	Rib Fractures	EFO:0009620	rib fracture	Lidocaine is an anesthetic of the amide group indicated for production of local or regional anesthesia by infiltration techniques such as percutaneous injection and intravenous regional anesthesia by peripheral nerve block techniques such as brachial plexus and intercostal and by central neural techniques such as lumbar and caudal epidural blocks [F4349, L5930].	Lidocaine	ORM1	45	P02763
DB00281	Lidocaine	2	D012594	Scleroderma, Localized	EFO:1001993	scleroderma	Lidocaine is an anesthetic of the amide group indicated for production of local or regional anesthesia by infiltration techniques such as percutaneous injection and intravenous regional anesthesia by peripheral nerve block techniques such as brachial plexus and intercostal and by central neural techniques such as lumbar and caudal epidural blocks [F4349, L5930].	Lidocaine	ORM1	45	P02763
DB00281	Lidocaine	2	D012871	Skin Diseases	EFO:0000701	skin disease	Lidocaine is an anesthetic of the amide group indicated for production of local or regional anesthesia by infiltration techniques such as percutaneous injection and intravenous regional anesthesia by peripheral nerve block techniques such as brachial plexus and intercostal and by central neural techniques such as lumbar and caudal epidural blocks [F4349, L5930].	Lidocaine	ORM1	45	P02763
DB00281	Lidocaine	2	D013705	Temporomandibular Joint Disorders	EFO:0005279	temporomandibular joint disorder	Lidocaine is an anesthetic of the amide group indicated for production of local or regional anesthesia by infiltration techniques such as percutaneous injection and intravenous regional anesthesia by peripheral nerve block techniques such as brachial plexus and intercostal and by central neural techniques such as lumbar and caudal epidural blocks [F4349, L5930].	Lidocaine	ORM1	45	P02763
DB00281	Lidocaine	2	D014277	Trigeminal Neuralgia	EFO:1001219	trigeminal neuralgia	Lidocaine is an anesthetic of the amide group indicated for production of local or regional anesthesia by infiltration techniques such as percutaneous injection and intravenous regional anesthesia by peripheral nerve block techniques such as brachial plexus and intercostal and by central neural techniques such as lumbar and caudal epidural blocks [F4349, L5930].	Lidocaine	ORM1	45	P02763
DB00281	Lidocaine	2	D014549	Urinary Incontinence	HP:0000020	Urinary incontinence	Lidocaine is an anesthetic of the amide group indicated for production of local or regional anesthesia by infiltration techniques such as percutaneous injection and intravenous regional anesthesia by peripheral nerve block techniques such as brachial plexus and intercostal and by central neural techniques such as lumbar and caudal epidural blocks [F4349, L5930].	Lidocaine	ORM1	45	P02763
DB00281	Lidocaine	2	D014552	Urinary Tract Infections	EFO:0003103	urinary tract infection	Lidocaine is an anesthetic of the amide group indicated for production of local or regional anesthesia by infiltration techniques such as percutaneous injection and intravenous regional anesthesia by peripheral nerve block techniques such as brachial plexus and intercostal and by central neural techniques such as lumbar and caudal epidural blocks [F4349, L5930].	Lidocaine	ORM1	45	P02763
DB00281	Lidocaine	2	D018856	Cystitis, Interstitial	EFO:0008507	interstitial cystitis	Lidocaine is an anesthetic of the amide group indicated for production of local or regional anesthesia by infiltration techniques such as percutaneous injection and intravenous regional anesthesia by peripheral nerve block techniques such as brachial plexus and intercostal and by central neural techniques such as lumbar and caudal epidural blocks [F4349, L5930].	Lidocaine	ORM1	45	P02763
DB00281	Lidocaine	2	D019534	Shoulder Impingement Syndrome	EFO:1001178	shoulder impingement syndrome	Lidocaine is an anesthetic of the amide group indicated for production of local or regional anesthesia by infiltration techniques such as percutaneous injection and intravenous regional anesthesia by peripheral nerve block techniques such as brachial plexus and intercostal and by central neural techniques such as lumbar and caudal epidural blocks [F4349, L5930].	Lidocaine	ORM1	45	P02763
DB00281	Lidocaine	2	D019970	Cocaine-Related Disorders	EFO:0002610	cocaine dependence	Lidocaine is an anesthetic of the amide group indicated for production of local or regional anesthesia by infiltration techniques such as percutaneous injection and intravenous regional anesthesia by peripheral nerve block techniques such as brachial plexus and intercostal and by central neural techniques such as lumbar and caudal epidural blocks [F4349, L5930].	Lidocaine	ORM1	45	P02763
DB00281	Lidocaine	2	D020069	Shoulder Pain	HP:0030834	Shoulder pain	Lidocaine is an anesthetic of the amide group indicated for production of local or regional anesthesia by infiltration techniques such as percutaneous injection and intravenous regional anesthesia by peripheral nerve block techniques such as brachial plexus and intercostal and by central neural techniques such as lumbar and caudal epidural blocks [F4349, L5930].	Lidocaine	ORM1	45	P02763
DB00281	Lidocaine	2	D020370	Osteoarthritis, Knee	EFO:0004616	osteoarthritis, knee	Lidocaine is an anesthetic of the amide group indicated for production of local or regional anesthesia by infiltration techniques such as percutaneous injection and intravenous regional anesthesia by peripheral nerve block techniques such as brachial plexus and intercostal and by central neural techniques such as lumbar and caudal epidural blocks [F4349, L5930].	Lidocaine	ORM1	45	P02763
DB00281	Lidocaine	2	D043183	Irritable Bowel Syndrome	EFO:0000555	irritable bowel syndrome	Lidocaine is an anesthetic of the amide group indicated for production of local or regional anesthesia by infiltration techniques such as percutaneous injection and intravenous regional anesthesia by peripheral nerve block techniques such as brachial plexus and intercostal and by central neural techniques such as lumbar and caudal epidural blocks [F4349, L5930].	Lidocaine	ORM1	45	P02763
DB00281	Lidocaine	2	D045169	Severe Acute Respiratory Syndrome	MONDO:0100096	COVID-19	Lidocaine is an anesthetic of the amide group indicated for production of local or regional anesthesia by infiltration techniques such as percutaneous injection and intravenous regional anesthesia by peripheral nerve block techniques such as brachial plexus and intercostal and by central neural techniques such as lumbar and caudal epidural blocks [F4349, L5930].	Lidocaine	ORM1	45	P02763
DB00281	Lidocaine	2	D056844	Renal Colic	EFO:1001412	Renal Colic	Lidocaine is an anesthetic of the amide group indicated for production of local or regional anesthesia by infiltration techniques such as percutaneous injection and intravenous regional anesthesia by peripheral nerve block techniques such as brachial plexus and intercostal and by central neural techniques such as lumbar and caudal epidural blocks [F4349, L5930].	Lidocaine	ORM1	45	P02763
DB00281	Lidocaine	2	D060825	Cognitive Dysfunction	HP:0100543	Cognitive impairment	Lidocaine is an anesthetic of the amide group indicated for production of local or regional anesthesia by infiltration techniques such as percutaneous injection and intravenous regional anesthesia by peripheral nerve block techniques such as brachial plexus and intercostal and by central neural techniques such as lumbar and caudal epidural blocks [F4349, L5930].	Lidocaine	ORM1	45	P02763
DB00281	Lidocaine	1	D001932	Brain Neoplasms	EFO:0003833	brain neoplasm	Lidocaine is an anesthetic of the amide group indicated for production of local or regional anesthesia by infiltration techniques such as percutaneous injection and intravenous regional anesthesia by peripheral nerve block techniques such as brachial plexus and intercostal and by central neural techniques such as lumbar and caudal epidural blocks [F4349, L5930].	Lidocaine	ORM1	45	P02763
DB00281	Lidocaine	1	D002294	Carcinoma, Squamous Cell	EFO:0000707	squamous cell carcinoma	Lidocaine is an anesthetic of the amide group indicated for production of local or regional anesthesia by infiltration techniques such as percutaneous injection and intravenous regional anesthesia by peripheral nerve block techniques such as brachial plexus and intercostal and by central neural techniques such as lumbar and caudal epidural blocks [F4349, L5930].	Lidocaine	ORM1	45	P02763
DB00281	Lidocaine	1	D005909	Glioblastoma	EFO:0000519	glioblastoma multiforme	Lidocaine is an anesthetic of the amide group indicated for production of local or regional anesthesia by infiltration techniques such as percutaneous injection and intravenous regional anesthesia by peripheral nerve block techniques such as brachial plexus and intercostal and by central neural techniques such as lumbar and caudal epidural blocks [F4349, L5930].	Lidocaine	ORM1	45	P02763
DB00281	Lidocaine	1	D006009	Glycogen Storage Disease Type II	Orphanet:365	Glycogen storage disease due to acid maltase deficiency	Lidocaine is an anesthetic of the amide group indicated for production of local or regional anesthesia by infiltration techniques such as percutaneous injection and intravenous regional anesthesia by peripheral nerve block techniques such as brachial plexus and intercostal and by central neural techniques such as lumbar and caudal epidural blocks [F4349, L5930].	Lidocaine	ORM1	45	P02763
DB00281	Lidocaine	1	D006976	Hypertension, Pulmonary	EFO:0001361	pulmonary arterial hypertension	Lidocaine is an anesthetic of the amide group indicated for production of local or regional anesthesia by infiltration techniques such as percutaneous injection and intravenous regional anesthesia by peripheral nerve block techniques such as brachial plexus and intercostal and by central neural techniques such as lumbar and caudal epidural blocks [F4349, L5930].	Lidocaine	ORM1	45	P02763
DB00281	Lidocaine	1	D008175	Lung Neoplasms	MONDO:0008903	lung cancer	Lidocaine is an anesthetic of the amide group indicated for production of local or regional anesthesia by infiltration techniques such as percutaneous injection and intravenous regional anesthesia by peripheral nerve block techniques such as brachial plexus and intercostal and by central neural techniques such as lumbar and caudal epidural blocks [F4349, L5930].	Lidocaine	ORM1	45	P02763
DB00281	Lidocaine	1	D009463	Neuroma	EFO:0009619	neuroma	Lidocaine is an anesthetic of the amide group indicated for production of local or regional anesthesia by infiltration techniques such as percutaneous injection and intravenous regional anesthesia by peripheral nerve block techniques such as brachial plexus and intercostal and by central neural techniques such as lumbar and caudal epidural blocks [F4349, L5930].	Lidocaine	ORM1	45	P02763
DB00281	Lidocaine	1	D013923	Thromboembolism	HP:0001907	Thromboembolism	Lidocaine is an anesthetic of the amide group indicated for production of local or regional anesthesia by infiltration techniques such as percutaneous injection and intravenous regional anesthesia by peripheral nerve block techniques such as brachial plexus and intercostal and by central neural techniques such as lumbar and caudal epidural blocks [F4349, L5930].	Lidocaine	ORM1	45	P02763
DB00281	Lidocaine	1	D047928	Premature Birth	EFO:0003917	premature birth	Lidocaine is an anesthetic of the amide group indicated for production of local or regional anesthesia by infiltration techniques such as percutaneous injection and intravenous regional anesthesia by peripheral nerve block techniques such as brachial plexus and intercostal and by central neural techniques such as lumbar and caudal epidural blocks [F4349, L5930].	Lidocaine	ORM1	45	P02763
DB00281	Lidocaine	1	D055623	Keratosis, Actinic	EFO:0002496	actinic keratosis	Lidocaine is an anesthetic of the amide group indicated for production of local or regional anesthesia by infiltration techniques such as percutaneous injection and intravenous regional anesthesia by peripheral nerve block techniques such as brachial plexus and intercostal and by central neural techniques such as lumbar and caudal epidural blocks [F4349, L5930].	Lidocaine	ORM1	45	P02763
DB00281	Lidocaine	0	D000070607	Morton Neuroma	EFO:0010582	Morton Neuroma	Lidocaine is an anesthetic of the amide group indicated for production of local or regional anesthesia by infiltration techniques such as percutaneous injection and intravenous regional anesthesia by peripheral nerve block techniques such as brachial plexus and intercostal and by central neural techniques such as lumbar and caudal epidural blocks [F4349, L5930].	Lidocaine	ORM1	45	P02763
DB00281	Lidocaine	0	D001289	Attention Deficit Disorder with Hyperactivity	EFO:0003888	attention deficit hyperactivity disorder	Lidocaine is an anesthetic of the amide group indicated for production of local or regional anesthesia by infiltration techniques such as percutaneous injection and intravenous regional anesthesia by peripheral nerve block techniques such as brachial plexus and intercostal and by central neural techniques such as lumbar and caudal epidural blocks [F4349, L5930].	Lidocaine	ORM1	45	P02763
DB00281	Lidocaine	0	D006810	Humeral Fractures	EFO:0003943	humerus fracture	Lidocaine is an anesthetic of the amide group indicated for production of local or regional anesthesia by infiltration techniques such as percutaneous injection and intravenous regional anesthesia by peripheral nerve block techniques such as brachial plexus and intercostal and by central neural techniques such as lumbar and caudal epidural blocks [F4349, L5930].	Lidocaine	ORM1	45	P02763
DB00281	Lidocaine	0	D010282	Parathyroid Neoplasms	EFO:1001087	parathyroid adenoma	Lidocaine is an anesthetic of the amide group indicated for production of local or regional anesthesia by infiltration techniques such as percutaneous injection and intravenous regional anesthesia by peripheral nerve block techniques such as brachial plexus and intercostal and by central neural techniques such as lumbar and caudal epidural blocks [F4349, L5930].	Lidocaine	ORM1	45	P02763
DB00281	Lidocaine	0	D012878	Skin Neoplasms	EFO:0004198	skin neoplasm	Lidocaine is an anesthetic of the amide group indicated for production of local or regional anesthesia by infiltration techniques such as percutaneous injection and intravenous regional anesthesia by peripheral nerve block techniques such as brachial plexus and intercostal and by central neural techniques such as lumbar and caudal epidural blocks [F4349, L5930].	Lidocaine	ORM1	45	P02763
DB00281	Lidocaine	0	D014012	Tinnitus	HP:0000360	Tinnitus	Lidocaine is an anesthetic of the amide group indicated for production of local or regional anesthesia by infiltration techniques such as percutaneous injection and intravenous regional anesthesia by peripheral nerve block techniques such as brachial plexus and intercostal and by central neural techniques such as lumbar and caudal epidural blocks [F4349, L5930].	Lidocaine	ORM1	45	P02763
DB00281	Lidocaine	0	D016103	Spinal Fractures	EFO:0003902	spinal fracture	Lidocaine is an anesthetic of the amide group indicated for production of local or regional anesthesia by infiltration techniques such as percutaneous injection and intravenous regional anesthesia by peripheral nerve block techniques such as brachial plexus and intercostal and by central neural techniques such as lumbar and caudal epidural blocks [F4349, L5930].	Lidocaine	ORM1	45	P02763
DB00281	Lidocaine	0	D020918	Complex Regional Pain Syndromes	EFO:1001998	complex regional pain syndrome	Lidocaine is an anesthetic of the amide group indicated for production of local or regional anesthesia by infiltration techniques such as percutaneous injection and intravenous regional anesthesia by peripheral nerve block techniques such as brachial plexus and intercostal and by central neural techniques such as lumbar and caudal epidural blocks [F4349, L5930].	Lidocaine	ORM1	45	P02763
DB01088	Iloprost	4	D000081029	Pulmonary Arterial Hypertension	EFO:0001361	pulmonary arterial hypertension	Used for the treatment of pulmonary arterial hypertension.	Iloprost	PTGIR	80	P43119
DB01088	Iloprost	4	D000081029	Pulmonary Arterial Hypertension	EFO:0001361	pulmonary arterial hypertension	Used for the treatment of pulmonary arterial hypertension.	Iloprost	PLAT	68	P00750
DB01088	Iloprost	4	D000081029	Pulmonary Arterial Hypertension	EFO:0001361	pulmonary arterial hypertension	Used for the treatment of pulmonary arterial hypertension.	Iloprost	PTGIR	80	P43119
DB01088	Iloprost	4	D006976	Hypertension, Pulmonary	EFO:0001361	pulmonary arterial hypertension	Used for the treatment of pulmonary arterial hypertension.	Iloprost	PTGIR	80	P43119
DB01088	Iloprost	4	D006976	Hypertension, Pulmonary	EFO:0001361	pulmonary arterial hypertension	Used for the treatment of pulmonary arterial hypertension.	Iloprost	PLAT	68	P00750
DB01088	Iloprost	4	D006976	Hypertension, Pulmonary	EFO:0001361	pulmonary arterial hypertension	Used for the treatment of pulmonary arterial hypertension.	Iloprost	PTGIR	80	P43119
DB01088	Iloprost	4	D006976	Hypertension, Pulmonary	MONDO:0005149	pulmonary hypertension	Used for the treatment of pulmonary arterial hypertension.	Iloprost	PTGIR	80	P43119
DB01088	Iloprost	4	D006976	Hypertension, Pulmonary	MONDO:0005149	pulmonary hypertension	Used for the treatment of pulmonary arterial hypertension.	Iloprost	PLAT	68	P00750
DB01088	Iloprost	4	D006976	Hypertension, Pulmonary	MONDO:0005149	pulmonary hypertension	Used for the treatment of pulmonary arterial hypertension.	Iloprost	PTGIR	80	P43119
DB01088	Iloprost	4	D013927	Thrombosis	HP:0004419	Recurrent thrombophlebitis	Used for the treatment of pulmonary arterial hypertension.	Iloprost	PTGIR	80	P43119
DB01088	Iloprost	4	D013927	Thrombosis	HP:0004419	Recurrent thrombophlebitis	Used for the treatment of pulmonary arterial hypertension.	Iloprost	PLAT	68	P00750
DB01088	Iloprost	4	D013927	Thrombosis	HP:0004419	Recurrent thrombophlebitis	Used for the treatment of pulmonary arterial hypertension.	Iloprost	PTGIR	80	P43119
DB01088	Iloprost	3	D011928	Raynaud Disease	EFO:1001145	Raynaud disease	Used for the treatment of pulmonary arterial hypertension.	Iloprost	PTGIR	80	P43119
DB01088	Iloprost	3	D011928	Raynaud Disease	EFO:1001145	Raynaud disease	Used for the treatment of pulmonary arterial hypertension.	Iloprost	PLAT	68	P00750
DB01088	Iloprost	3	D011928	Raynaud Disease	EFO:1001145	Raynaud disease	Used for the treatment of pulmonary arterial hypertension.	Iloprost	PTGIR	80	P43119
DB01088	Iloprost	3	D012128	Respiratory Distress Syndrome	MONDO:0100130	adult acute respiratory distress syndrome	Used for the treatment of pulmonary arterial hypertension.	Iloprost	PTGIR	80	P43119
DB01088	Iloprost	3	D012128	Respiratory Distress Syndrome	MONDO:0100130	adult acute respiratory distress syndrome	Used for the treatment of pulmonary arterial hypertension.	Iloprost	PLAT	68	P00750
DB01088	Iloprost	3	D012128	Respiratory Distress Syndrome	MONDO:0100130	adult acute respiratory distress syndrome	Used for the treatment of pulmonary arterial hypertension.	Iloprost	PTGIR	80	P43119
DB01088	Iloprost	3	D012772	Shock, Septic	EFO:0006834	septic shock	Used for the treatment of pulmonary arterial hypertension.	Iloprost	PTGIR	80	P43119
DB01088	Iloprost	3	D012772	Shock, Septic	EFO:0006834	septic shock	Used for the treatment of pulmonary arterial hypertension.	Iloprost	PLAT	68	P00750
DB01088	Iloprost	3	D012772	Shock, Septic	EFO:0006834	septic shock	Used for the treatment of pulmonary arterial hypertension.	Iloprost	PTGIR	80	P43119
DB01088	Iloprost	2	D006323	Heart Arrest	EFO:0009492	cardiac arrest	Used for the treatment of pulmonary arterial hypertension.	Iloprost	PTGIR	80	P43119
DB01088	Iloprost	2	D006323	Heart Arrest	EFO:0009492	cardiac arrest	Used for the treatment of pulmonary arterial hypertension.	Iloprost	PLAT	68	P00750
DB01088	Iloprost	2	D006323	Heart Arrest	EFO:0009492	cardiac arrest	Used for the treatment of pulmonary arterial hypertension.	Iloprost	PTGIR	80	P43119
DB01088	Iloprost	2	D008175	Lung Neoplasms	EFO:0001071	lung carcinoma	Used for the treatment of pulmonary arterial hypertension.	Iloprost	PTGIR	80	P43119
DB01088	Iloprost	2	D008175	Lung Neoplasms	EFO:0001071	lung carcinoma	Used for the treatment of pulmonary arterial hypertension.	Iloprost	PLAT	68	P00750
DB01088	Iloprost	2	D008175	Lung Neoplasms	EFO:0001071	lung carcinoma	Used for the treatment of pulmonary arterial hypertension.	Iloprost	PTGIR	80	P43119
DB01088	Iloprost	2	D008175	Lung Neoplasms	MONDO:0008903	lung cancer	Used for the treatment of pulmonary arterial hypertension.	Iloprost	PTGIR	80	P43119
DB01088	Iloprost	2	D008175	Lung Neoplasms	MONDO:0008903	lung cancer	Used for the treatment of pulmonary arterial hypertension.	Iloprost	PLAT	68	P00750
DB01088	Iloprost	2	D008175	Lung Neoplasms	MONDO:0008903	lung cancer	Used for the treatment of pulmonary arterial hypertension.	Iloprost	PTGIR	80	P43119
DB01088	Iloprost	2	D009102	Multiple Organ Failure	EFO:1001373	Multiple Organ Failure	Used for the treatment of pulmonary arterial hypertension.	Iloprost	PTGIR	80	P43119
DB01088	Iloprost	2	D009102	Multiple Organ Failure	EFO:1001373	Multiple Organ Failure	Used for the treatment of pulmonary arterial hypertension.	Iloprost	PLAT	68	P00750
DB01088	Iloprost	2	D009102	Multiple Organ Failure	EFO:1001373	Multiple Organ Failure	Used for the treatment of pulmonary arterial hypertension.	Iloprost	PTGIR	80	P43119
DB01088	Iloprost	2	D012595	Scleroderma, Systemic	EFO:0000717	systemic scleroderma	Used for the treatment of pulmonary arterial hypertension.	Iloprost	PTGIR	80	P43119
DB01088	Iloprost	2	D012595	Scleroderma, Systemic	EFO:0000717	systemic scleroderma	Used for the treatment of pulmonary arterial hypertension.	Iloprost	PLAT	68	P00750
DB01088	Iloprost	2	D012595	Scleroderma, Systemic	EFO:0000717	systemic scleroderma	Used for the treatment of pulmonary arterial hypertension.	Iloprost	PTGIR	80	P43119
DB01088	Iloprost	2	D029424	Pulmonary Disease, Chronic Obstructive	EFO:0000341	chronic obstructive pulmonary disease	Used for the treatment of pulmonary arterial hypertension.	Iloprost	PTGIR	80	P43119
DB01088	Iloprost	2	D029424	Pulmonary Disease, Chronic Obstructive	EFO:0000341	chronic obstructive pulmonary disease	Used for the treatment of pulmonary arterial hypertension.	Iloprost	PLAT	68	P00750
DB01088	Iloprost	2	D029424	Pulmonary Disease, Chronic Obstructive	EFO:0000341	chronic obstructive pulmonary disease	Used for the treatment of pulmonary arterial hypertension.	Iloprost	PTGIR	80	P43119
DB01088	Iloprost	2	D051436	Renal Insufficiency, Chronic	EFO:0003884	chronic kidney disease	Used for the treatment of pulmonary arterial hypertension.	Iloprost	PTGIR	80	P43119
DB01088	Iloprost	2	D051436	Renal Insufficiency, Chronic	EFO:0003884	chronic kidney disease	Used for the treatment of pulmonary arterial hypertension.	Iloprost	PLAT	68	P00750
DB01088	Iloprost	2	D051436	Renal Insufficiency, Chronic	EFO:0003884	chronic kidney disease	Used for the treatment of pulmonary arterial hypertension.	Iloprost	PTGIR	80	P43119
DB01088	Iloprost	1	D006810	Humeral Fractures	EFO:0003943	humerus fracture	Used for the treatment of pulmonary arterial hypertension.	Iloprost	PTGIR	80	P43119
DB01088	Iloprost	1	D006810	Humeral Fractures	EFO:0003943	humerus fracture	Used for the treatment of pulmonary arterial hypertension.	Iloprost	PLAT	68	P00750
DB01088	Iloprost	1	D006810	Humeral Fractures	EFO:0003943	humerus fracture	Used for the treatment of pulmonary arterial hypertension.	Iloprost	PTGIR	80	P43119
DB01088	Iloprost	1	D009203	Myocardial Infarction	EFO:0000612	myocardial infarction	Used for the treatment of pulmonary arterial hypertension.	Iloprost	PTGIR	80	P43119
DB01088	Iloprost	1	D009203	Myocardial Infarction	EFO:0000612	myocardial infarction	Used for the treatment of pulmonary arterial hypertension.	Iloprost	PLAT	68	P00750
DB01088	Iloprost	1	D009203	Myocardial Infarction	EFO:0000612	myocardial infarction	Used for the treatment of pulmonary arterial hypertension.	Iloprost	PTGIR	80	P43119
DB01088	Iloprost	0	D001249	Asthma	EFO:0000270	asthma	Used for the treatment of pulmonary arterial hypertension.	Iloprost	PTGIR	80	P43119
DB01088	Iloprost	0	D001249	Asthma	EFO:0000270	asthma	Used for the treatment of pulmonary arterial hypertension.	Iloprost	PLAT	68	P00750
DB01088	Iloprost	0	D001249	Asthma	EFO:0000270	asthma	Used for the treatment of pulmonary arterial hypertension.	Iloprost	PTGIR	80	P43119
DB00734	Risperidone	4	D000374	Aggression	EFO:0003015	aggressive behavior	Risperidone is indicated for the treatment of schizophrenia and irritability associated with autistic disorder.[L12885] It is also indicated as monotherapy, or adjunctly with lithium or valproic acid, for the treatment of acute mania or mixed episodes associated with bipolar I disorder.[L12885] Risperidone is additionally indicated in Canada for the short-term symptomatic management of aggression…	Risperidone	HRH1	50	P35367
DB00734	Risperidone	4	D001321	Autistic Disorder	EFO:0003758	autism	Risperidone is indicated for the treatment of schizophrenia and irritability associated with autistic disorder.[L12885] It is also indicated as monotherapy, or adjunctly with lithium or valproic acid, for the treatment of acute mania or mixed episodes associated with bipolar I disorder.[L12885] Risperidone is additionally indicated in Canada for the short-term symptomatic management of aggression…	Risperidone	HRH1	50	P35367
DB00734	Risperidone	4	D001714	Bipolar Disorder	EFO:0000289	bipolar disorder	Risperidone is indicated for the treatment of schizophrenia and irritability associated with autistic disorder.[L12885] It is also indicated as monotherapy, or adjunctly with lithium or valproic acid, for the treatment of acute mania or mixed episodes associated with bipolar I disorder.[L12885] Risperidone is additionally indicated in Canada for the short-term symptomatic management of aggression…	Risperidone	HRH1	50	P35367
DB00734	Risperidone	4	D001714	Bipolar Disorder	EFO:0009963	bipolar I disorder	Risperidone is indicated for the treatment of schizophrenia and irritability associated with autistic disorder.[L12885] It is also indicated as monotherapy, or adjunctly with lithium or valproic acid, for the treatment of acute mania or mixed episodes associated with bipolar I disorder.[L12885] Risperidone is additionally indicated in Canada for the short-term symptomatic management of aggression…	Risperidone	HRH1	50	P35367
DB00734	Risperidone	4	D011618	Psychotic Disorders	EFO:0005407	psychosis	Risperidone is indicated for the treatment of schizophrenia and irritability associated with autistic disorder.[L12885] It is also indicated as monotherapy, or adjunctly with lithium or valproic acid, for the treatment of acute mania or mixed episodes associated with bipolar I disorder.[L12885] Risperidone is additionally indicated in Canada for the short-term symptomatic management of aggression…	Risperidone	HRH1	50	P35367
DB00734	Risperidone	4	D011618	Psychotic Disorders	EFO:0005411	schizoaffective disorder	Risperidone is indicated for the treatment of schizophrenia and irritability associated with autistic disorder.[L12885] It is also indicated as monotherapy, or adjunctly with lithium or valproic acid, for the treatment of acute mania or mixed episodes associated with bipolar I disorder.[L12885] Risperidone is additionally indicated in Canada for the short-term symptomatic management of aggression…	Risperidone	HRH1	50	P35367
DB00734	Risperidone	4	D012559	Schizophrenia	EFO:0000692	schizophrenia	Risperidone is indicated for the treatment of schizophrenia and irritability associated with autistic disorder.[L12885] It is also indicated as monotherapy, or adjunctly with lithium or valproic acid, for the treatment of acute mania or mixed episodes associated with bipolar I disorder.[L12885] Risperidone is additionally indicated in Canada for the short-term symptomatic management of aggression…	Risperidone	HRH1	50	P35367
DB00734	Risperidone	3	D000544	Alzheimer Disease	EFO:0000249	Alzheimer's disease	Risperidone is indicated for the treatment of schizophrenia and irritability associated with autistic disorder.[L12885] It is also indicated as monotherapy, or adjunctly with lithium or valproic acid, for the treatment of acute mania or mixed episodes associated with bipolar I disorder.[L12885] Risperidone is additionally indicated in Canada for the short-term symptomatic management of aggression…	Risperidone	HRH1	50	P35367
DB00734	Risperidone	3	D001007	Anxiety	EFO:0005230	anxiety	Risperidone is indicated for the treatment of schizophrenia and irritability associated with autistic disorder.[L12885] It is also indicated as monotherapy, or adjunctly with lithium or valproic acid, for the treatment of acute mania or mixed episodes associated with bipolar I disorder.[L12885] Risperidone is additionally indicated in Canada for the short-term symptomatic management of aggression…	Risperidone	HRH1	50	P35367
DB00734	Risperidone	3	D002658	Developmental Disabilities	EFO:0003852	developmental disability	Risperidone is indicated for the treatment of schizophrenia and irritability associated with autistic disorder.[L12885] It is also indicated as monotherapy, or adjunctly with lithium or valproic acid, for the treatment of acute mania or mixed episodes associated with bipolar I disorder.[L12885] Risperidone is additionally indicated in Canada for the short-term symptomatic management of aggression…	Risperidone	HRH1	50	P35367
DB00734	Risperidone	3	D003704	Dementia	HP:0000726	Dementia	Risperidone is indicated for the treatment of schizophrenia and irritability associated with autistic disorder.[L12885] It is also indicated as monotherapy, or adjunctly with lithium or valproic acid, for the treatment of acute mania or mixed episodes associated with bipolar I disorder.[L12885] Risperidone is additionally indicated in Canada for the short-term symptomatic management of aggression…	Risperidone	HRH1	50	P35367
DB00734	Risperidone	3	D003865	Depressive Disorder, Major	MONDO:0002009	major depressive disorder	Risperidone is indicated for the treatment of schizophrenia and irritability associated with autistic disorder.[L12885] It is also indicated as monotherapy, or adjunctly with lithium or valproic acid, for the treatment of acute mania or mixed episodes associated with bipolar I disorder.[L12885] Risperidone is additionally indicated in Canada for the short-term symptomatic management of aggression…	Risperidone	HRH1	50	P35367
DB00734	Risperidone	3	D003866	Depressive Disorder	EFO:0003761	unipolar depression	Risperidone is indicated for the treatment of schizophrenia and irritability associated with autistic disorder.[L12885] It is also indicated as monotherapy, or adjunctly with lithium or valproic acid, for the treatment of acute mania or mixed episodes associated with bipolar I disorder.[L12885] Risperidone is additionally indicated in Canada for the short-term symptomatic management of aggression…	Risperidone	HRH1	50	P35367
DB00734	Risperidone	3	D003866	Depressive Disorder	MONDO:0002050	depressive disorder	Risperidone is indicated for the treatment of schizophrenia and irritability associated with autistic disorder.[L12885] It is also indicated as monotherapy, or adjunctly with lithium or valproic acid, for the treatment of acute mania or mixed episodes associated with bipolar I disorder.[L12885] Risperidone is additionally indicated in Canada for the short-term symptomatic management of aggression…	Risperidone	HRH1	50	P35367
DB00734	Risperidone	3	D008607	Intellectual Disability	EFO:0003847	mental retardation	Risperidone is indicated for the treatment of schizophrenia and irritability associated with autistic disorder.[L12885] It is also indicated as monotherapy, or adjunctly with lithium or valproic acid, for the treatment of acute mania or mixed episodes associated with bipolar I disorder.[L12885] Risperidone is additionally indicated in Canada for the short-term symptomatic management of aggression…	Risperidone	HRH1	50	P35367
DB00734	Risperidone	3	D015140	Dementia, Vascular	EFO:0004718	vascular dementia	Risperidone is indicated for the treatment of schizophrenia and irritability associated with autistic disorder.[L12885] It is also indicated as monotherapy, or adjunctly with lithium or valproic acid, for the treatment of acute mania or mixed episodes associated with bipolar I disorder.[L12885] Risperidone is additionally indicated in Canada for the short-term symptomatic management of aggression…	Risperidone	HRH1	50	P35367
DB00734	Risperidone	3	D015518	Rett Syndrome	Orphanet:778	Rett syndrome	Risperidone is indicated for the treatment of schizophrenia and irritability associated with autistic disorder.[L12885] It is also indicated as monotherapy, or adjunctly with lithium or valproic acid, for the treatment of acute mania or mixed episodes associated with bipolar I disorder.[L12885] Risperidone is additionally indicated in Canada for the short-term symptomatic management of aggression…	Risperidone	HRH1	50	P35367
DB00734	Risperidone	3	D019955	Conduct Disorder	EFO:0004216	conduct disorder	Risperidone is indicated for the treatment of schizophrenia and irritability associated with autistic disorder.[L12885] It is also indicated as monotherapy, or adjunctly with lithium or valproic acid, for the treatment of acute mania or mixed episodes associated with bipolar I disorder.[L12885] Risperidone is additionally indicated in Canada for the short-term symptomatic management of aggression…	Risperidone	HRH1	50	P35367
DB00734	Risperidone	3	D019958	Attention Deficit and Disruptive Behavior Disorders	HP:0010865	Oppositional defiant disorder	Risperidone is indicated for the treatment of schizophrenia and irritability associated with autistic disorder.[L12885] It is also indicated as monotherapy, or adjunctly with lithium or valproic acid, for the treatment of acute mania or mixed episodes associated with bipolar I disorder.[L12885] Risperidone is additionally indicated in Canada for the short-term symptomatic management of aggression…	Risperidone	HRH1	50	P35367
DB00734	Risperidone	3	D020817	Asperger Syndrome	EFO:0003757	Asperger syndrome	Risperidone is indicated for the treatment of schizophrenia and irritability associated with autistic disorder.[L12885] It is also indicated as monotherapy, or adjunctly with lithium or valproic acid, for the treatment of acute mania or mixed episodes associated with bipolar I disorder.[L12885] Risperidone is additionally indicated in Canada for the short-term symptomatic management of aggression…	Risperidone	HRH1	50	P35367
DB00734	Risperidone	3	D065886	Neurodevelopmental Disorders	EFO:0010642	Neurodevelopmental disorder	Risperidone is indicated for the treatment of schizophrenia and irritability associated with autistic disorder.[L12885] It is also indicated as monotherapy, or adjunctly with lithium or valproic acid, for the treatment of acute mania or mixed episodes associated with bipolar I disorder.[L12885] Risperidone is additionally indicated in Canada for the short-term symptomatic management of aggression…	Risperidone	HRH1	50	P35367
DB00734	Risperidone	2	D002659	Child Development Disorders, Pervasive	EFO:0003756	autism spectrum disorder	Risperidone is indicated for the treatment of schizophrenia and irritability associated with autistic disorder.[L12885] It is also indicated as monotherapy, or adjunctly with lithium or valproic acid, for the treatment of acute mania or mixed episodes associated with bipolar I disorder.[L12885] Risperidone is additionally indicated in Canada for the short-term symptomatic management of aggression…	Risperidone	HRH1	50	P35367
DB00734	Risperidone	2	D005879	Tourette Syndrome	EFO:0004895	Tourette syndrome	Risperidone is indicated for the treatment of schizophrenia and irritability associated with autistic disorder.[L12885] It is also indicated as monotherapy, or adjunctly with lithium or valproic acid, for the treatment of acute mania or mixed episodes associated with bipolar I disorder.[L12885] Risperidone is additionally indicated in Canada for the short-term symptomatic management of aggression…	Risperidone	HRH1	50	P35367
DB00734	Risperidone	2	D013313	Stress Disorders, Post-Traumatic	EFO:0001358	post-traumatic stress disorder	Risperidone is indicated for the treatment of schizophrenia and irritability associated with autistic disorder.[L12885] It is also indicated as monotherapy, or adjunctly with lithium or valproic acid, for the treatment of acute mania or mixed episodes associated with bipolar I disorder.[L12885] Risperidone is additionally indicated in Canada for the short-term symptomatic management of aggression…	Risperidone	HRH1	50	P35367
DB00734	Risperidone	2	D019969	Amphetamine-Related Disorders	EFO:0004701	methamphetamine dependence	Risperidone is indicated for the treatment of schizophrenia and irritability associated with autistic disorder.[L12885] It is also indicated as monotherapy, or adjunctly with lithium or valproic acid, for the treatment of acute mania or mixed episodes associated with bipolar I disorder.[L12885] Risperidone is additionally indicated in Canada for the short-term symptomatic management of aggression…	Risperidone	HRH1	50	P35367
DB00734	Risperidone	2	D019970	Cocaine-Related Disorders	EFO:0002610	cocaine dependence	Risperidone is indicated for the treatment of schizophrenia and irritability associated with autistic disorder.[L12885] It is also indicated as monotherapy, or adjunctly with lithium or valproic acid, for the treatment of acute mania or mixed episodes associated with bipolar I disorder.[L12885] Risperidone is additionally indicated in Canada for the short-term symptomatic management of aggression…	Risperidone	HRH1	50	P35367
DB00734	Risperidone	1	D004409	Dyskinesia, Drug-Induced	EFO:1000904	drug-Induced dyskinesia	Risperidone is indicated for the treatment of schizophrenia and irritability associated with autistic disorder.[L12885] It is also indicated as monotherapy, or adjunctly with lithium or valproic acid, for the treatment of acute mania or mixed episodes associated with bipolar I disorder.[L12885] Risperidone is additionally indicated in Canada for the short-term symptomatic management of aggression…	Risperidone	HRH1	50	P35367
DB00734	Risperidone	1	D006816	Huntington Disease	Orphanet:399	Huntington disease	Risperidone is indicated for the treatment of schizophrenia and irritability associated with autistic disorder.[L12885] It is also indicated as monotherapy, or adjunctly with lithium or valproic acid, for the treatment of acute mania or mixed episodes associated with bipolar I disorder.[L12885] Risperidone is additionally indicated in Canada for the short-term symptomatic management of aggression…	Risperidone	HRH1	50	P35367
DB00734	Risperidone	1	D007863	Lecithin Cholesterol Acyltransferase Deficiency	Orphanet:79292	Fish-eye disease	Risperidone is indicated for the treatment of schizophrenia and irritability associated with autistic disorder.[L12885] It is also indicated as monotherapy, or adjunctly with lithium or valproic acid, for the treatment of acute mania or mixed episodes associated with bipolar I disorder.[L12885] Risperidone is additionally indicated in Canada for the short-term symptomatic management of aggression…	Risperidone	HRH1	50	P35367
DB00734	Risperidone	1	D012569	Schizotypal Personality Disorder	MONDO:0001087	schizotypal personality disorder	Risperidone is indicated for the treatment of schizophrenia and irritability associated with autistic disorder.[L12885] It is also indicated as monotherapy, or adjunctly with lithium or valproic acid, for the treatment of acute mania or mixed episodes associated with bipolar I disorder.[L12885] Risperidone is additionally indicated in Canada for the short-term symptomatic management of aggression…	Risperidone	HRH1	50	P35367
DB00734	Risperidone	0	D009293	Opioid-Related Disorders	EFO:0005611	opioid dependence	Risperidone is indicated for the treatment of schizophrenia and irritability associated with autistic disorder.[L12885] It is also indicated as monotherapy, or adjunctly with lithium or valproic acid, for the treatment of acute mania or mixed episodes associated with bipolar I disorder.[L12885] Risperidone is additionally indicated in Canada for the short-term symptomatic management of aggression…	Risperidone	HRH1	50	P35367
DB00734	Risperidone	0	D019966	Substance-Related Disorders	EFO:0003890	drug dependence	Risperidone is indicated for the treatment of schizophrenia and irritability associated with autistic disorder.[L12885] It is also indicated as monotherapy, or adjunctly with lithium or valproic acid, for the treatment of acute mania or mixed episodes associated with bipolar I disorder.[L12885] Risperidone is additionally indicated in Canada for the short-term symptomatic management of aggression…	Risperidone	HRH1	50	P35367
DB05381	Histamine	3	D007249	Inflammation	MP:0001845	inflammation	Histamine phosphate is indicated as a diagnostic aid for the evaluation of gastric acid secretory function.	Histamine	HRH1	50	P35367
DB05381	Histamine	3	D008228	Lymphoma, Non-Hodgkin	EFO:0005952	non-Hodgkins lymphoma	Histamine phosphate is indicated as a diagnostic aid for the evaluation of gastric acid secretory function.	Histamine	HRH1	50	P35367
DB05381	Histamine	3	D011625	Pterygium	EFO:0000678	pterygium	Histamine phosphate is indicated as a diagnostic aid for the evaluation of gastric acid secretory function.	Histamine	HRH1	50	P35367
DB05381	Histamine	3	D014581	Urticaria	EFO:0005531	urticaria	Histamine phosphate is indicated as a diagnostic aid for the evaluation of gastric acid secretory function.	Histamine	HRH1	50	P35367
DB05381	Histamine	3	D020370	Osteoarthritis, Knee	EFO:0004616	osteoarthritis, knee	Histamine phosphate is indicated as a diagnostic aid for the evaluation of gastric acid secretory function.	Histamine	HRH1	50	P35367
DB05381	Histamine	2	D006255	Rhinitis, Allergic, Seasonal	EFO:0003956	seasonal allergic rhinitis	Histamine phosphate is indicated as a diagnostic aid for the evaluation of gastric acid secretory function.	Histamine	HRH1	50	P35367
DB05381	Histamine	2	D006255	Rhinitis, Allergic, Seasonal	EFO:0005854	allergic rhinitis	Histamine phosphate is indicated as a diagnostic aid for the evaluation of gastric acid secretory function.	Histamine	HRH1	50	P35367
DB05381	Histamine	2	D009103	Multiple Sclerosis	EFO:0003885	multiple sclerosis	Histamine phosphate is indicated as a diagnostic aid for the evaluation of gastric acid secretory function.	Histamine	HRH1	50	P35367
DB05381	Histamine	1	D001249	Asthma	EFO:0000270	asthma	Histamine phosphate is indicated as a diagnostic aid for the evaluation of gastric acid secretory function.	Histamine	HRH1	50	P35367
DB05381	Histamine	0	D006967	Hypersensitivity	EFO:0003785	allergy	Histamine phosphate is indicated as a diagnostic aid for the evaluation of gastric acid secretory function.	Histamine	HRH1	50	P35367
DB00843	Donepezil	4	D003704	Dementia	HP:0000726	Dementia	Donepezil is indicated for the management of mild to moderate Alzheimer’s Disease at doses of 5 mg or 10 mg.[L7916] It is also indicated for the management of moderate to severe Alzheimer’s Disease in a higher dose of 10 mg or 23 mg administered once daily.[L7916] Off-label uses include the management of vascular dementia, Parkinson's Disease-associated dementia, and Lewy body dementia, among oth…	Donepezil	NFKB1	55	P19838
DB00843	Donepezil	4	D003704	Dementia	HP:0000726	Dementia	Donepezil is indicated for the management of mild to moderate Alzheimer’s Disease at doses of 5 mg or 10 mg.[L7916] It is also indicated for the management of moderate to severe Alzheimer’s Disease in a higher dose of 10 mg or 23 mg administered once daily.[L7916] Off-label uses include the management of vascular dementia, Parkinson's Disease-associated dementia, and Lewy body dementia, among oth…	Donepezil	TNFAIP6	175	P98066
DB00843	Donepezil	3	D000083242	Ischemic Stroke	HP:0002140	Ischemic stroke	Donepezil is indicated for the management of mild to moderate Alzheimer’s Disease at doses of 5 mg or 10 mg.[L7916] It is also indicated for the management of moderate to severe Alzheimer’s Disease in a higher dose of 10 mg or 23 mg administered once daily.[L7916] Off-label uses include the management of vascular dementia, Parkinson's Disease-associated dementia, and Lewy body dementia, among oth…	Donepezil	NFKB1	55	P19838
DB00843	Donepezil	3	D000083242	Ischemic Stroke	HP:0002140	Ischemic stroke	Donepezil is indicated for the management of mild to moderate Alzheimer’s Disease at doses of 5 mg or 10 mg.[L7916] It is also indicated for the management of moderate to severe Alzheimer’s Disease in a higher dose of 10 mg or 23 mg administered once daily.[L7916] Off-label uses include the management of vascular dementia, Parkinson's Disease-associated dementia, and Lewy body dementia, among oth…	Donepezil	TNFAIP6	175	P98066
DB00843	Donepezil	3	D000544	Alzheimer Disease	EFO:0000249	Alzheimer's disease	Donepezil is indicated for the management of mild to moderate Alzheimer’s Disease at doses of 5 mg or 10 mg.[L7916] It is also indicated for the management of moderate to severe Alzheimer’s Disease in a higher dose of 10 mg or 23 mg administered once daily.[L7916] Off-label uses include the management of vascular dementia, Parkinson's Disease-associated dementia, and Lewy body dementia, among oth…	Donepezil	NFKB1	55	P19838
DB00843	Donepezil	3	D000544	Alzheimer Disease	EFO:0000249	Alzheimer's disease	Donepezil is indicated for the management of mild to moderate Alzheimer’s Disease at doses of 5 mg or 10 mg.[L7916] It is also indicated for the management of moderate to severe Alzheimer’s Disease in a higher dose of 10 mg or 23 mg administered once daily.[L7916] Off-label uses include the management of vascular dementia, Parkinson's Disease-associated dementia, and Lewy body dementia, among oth…	Donepezil	TNFAIP6	175	P98066
DB00843	Donepezil	3	D001007	Anxiety	EFO:0005230	anxiety	Donepezil is indicated for the management of mild to moderate Alzheimer’s Disease at doses of 5 mg or 10 mg.[L7916] It is also indicated for the management of moderate to severe Alzheimer’s Disease in a higher dose of 10 mg or 23 mg administered once daily.[L7916] Off-label uses include the management of vascular dementia, Parkinson's Disease-associated dementia, and Lewy body dementia, among oth…	Donepezil	NFKB1	55	P19838
DB00843	Donepezil	3	D001007	Anxiety	EFO:0005230	anxiety	Donepezil is indicated for the management of mild to moderate Alzheimer’s Disease at doses of 5 mg or 10 mg.[L7916] It is also indicated for the management of moderate to severe Alzheimer’s Disease in a higher dose of 10 mg or 23 mg administered once daily.[L7916] Off-label uses include the management of vascular dementia, Parkinson's Disease-associated dementia, and Lewy body dementia, among oth…	Donepezil	TNFAIP6	175	P98066
DB00843	Donepezil	3	D001037	Aphasia	HP:0002381	Aphasia	Donepezil is indicated for the management of mild to moderate Alzheimer’s Disease at doses of 5 mg or 10 mg.[L7916] It is also indicated for the management of moderate to severe Alzheimer’s Disease in a higher dose of 10 mg or 23 mg administered once daily.[L7916] Off-label uses include the management of vascular dementia, Parkinson's Disease-associated dementia, and Lewy body dementia, among oth…	Donepezil	NFKB1	55	P19838
DB00843	Donepezil	3	D001037	Aphasia	HP:0002381	Aphasia	Donepezil is indicated for the management of mild to moderate Alzheimer’s Disease at doses of 5 mg or 10 mg.[L7916] It is also indicated for the management of moderate to severe Alzheimer’s Disease in a higher dose of 10 mg or 23 mg administered once daily.[L7916] Off-label uses include the management of vascular dementia, Parkinson's Disease-associated dementia, and Lewy body dementia, among oth…	Donepezil	TNFAIP6	175	P98066
DB00843	Donepezil	3	D003866	Depressive Disorder	MONDO:0002050	depressive disorder	Donepezil is indicated for the management of mild to moderate Alzheimer’s Disease at doses of 5 mg or 10 mg.[L7916] It is also indicated for the management of moderate to severe Alzheimer’s Disease in a higher dose of 10 mg or 23 mg administered once daily.[L7916] Off-label uses include the management of vascular dementia, Parkinson's Disease-associated dementia, and Lewy body dementia, among oth…	Donepezil	NFKB1	55	P19838
DB00843	Donepezil	3	D003866	Depressive Disorder	MONDO:0002050	depressive disorder	Donepezil is indicated for the management of mild to moderate Alzheimer’s Disease at doses of 5 mg or 10 mg.[L7916] It is also indicated for the management of moderate to severe Alzheimer’s Disease in a higher dose of 10 mg or 23 mg administered once daily.[L7916] Off-label uses include the management of vascular dementia, Parkinson's Disease-associated dementia, and Lewy body dementia, among oth…	Donepezil	TNFAIP6	175	P98066
DB00843	Donepezil	3	D009103	Multiple Sclerosis	EFO:0003885	multiple sclerosis	Donepezil is indicated for the management of mild to moderate Alzheimer’s Disease at doses of 5 mg or 10 mg.[L7916] It is also indicated for the management of moderate to severe Alzheimer’s Disease in a higher dose of 10 mg or 23 mg administered once daily.[L7916] Off-label uses include the management of vascular dementia, Parkinson's Disease-associated dementia, and Lewy body dementia, among oth…	Donepezil	NFKB1	55	P19838
DB00843	Donepezil	3	D009103	Multiple Sclerosis	EFO:0003885	multiple sclerosis	Donepezil is indicated for the management of mild to moderate Alzheimer’s Disease at doses of 5 mg or 10 mg.[L7916] It is also indicated for the management of moderate to severe Alzheimer’s Disease in a higher dose of 10 mg or 23 mg administered once daily.[L7916] Off-label uses include the management of vascular dementia, Parkinson's Disease-associated dementia, and Lewy body dementia, among oth…	Donepezil	TNFAIP6	175	P98066
DB00843	Donepezil	3	D009369	Neoplasms	EFO:0000311	cancer	Donepezil is indicated for the management of mild to moderate Alzheimer’s Disease at doses of 5 mg or 10 mg.[L7916] It is also indicated for the management of moderate to severe Alzheimer’s Disease in a higher dose of 10 mg or 23 mg administered once daily.[L7916] Off-label uses include the management of vascular dementia, Parkinson's Disease-associated dementia, and Lewy body dementia, among oth…	Donepezil	NFKB1	55	P19838
DB00843	Donepezil	3	D009369	Neoplasms	EFO:0000311	cancer	Donepezil is indicated for the management of mild to moderate Alzheimer’s Disease at doses of 5 mg or 10 mg.[L7916] It is also indicated for the management of moderate to severe Alzheimer’s Disease in a higher dose of 10 mg or 23 mg administered once daily.[L7916] Off-label uses include the management of vascular dementia, Parkinson's Disease-associated dementia, and Lewy body dementia, among oth…	Donepezil	TNFAIP6	175	P98066
DB00843	Donepezil	3	D010300	Parkinson Disease	EFO:0002508	Parkinson's disease	Donepezil is indicated for the management of mild to moderate Alzheimer’s Disease at doses of 5 mg or 10 mg.[L7916] It is also indicated for the management of moderate to severe Alzheimer’s Disease in a higher dose of 10 mg or 23 mg administered once daily.[L7916] Off-label uses include the management of vascular dementia, Parkinson's Disease-associated dementia, and Lewy body dementia, among oth…	Donepezil	NFKB1	55	P19838
DB00843	Donepezil	3	D010300	Parkinson Disease	EFO:0002508	Parkinson's disease	Donepezil is indicated for the management of mild to moderate Alzheimer’s Disease at doses of 5 mg or 10 mg.[L7916] It is also indicated for the management of moderate to severe Alzheimer’s Disease in a higher dose of 10 mg or 23 mg administered once daily.[L7916] Off-label uses include the management of vascular dementia, Parkinson's Disease-associated dementia, and Lewy body dementia, among oth…	Donepezil	TNFAIP6	175	P98066
DB00843	Donepezil	3	D012559	Schizophrenia	EFO:0000692	schizophrenia	Donepezil is indicated for the management of mild to moderate Alzheimer’s Disease at doses of 5 mg or 10 mg.[L7916] It is also indicated for the management of moderate to severe Alzheimer’s Disease in a higher dose of 10 mg or 23 mg administered once daily.[L7916] Off-label uses include the management of vascular dementia, Parkinson's Disease-associated dementia, and Lewy body dementia, among oth…	Donepezil	NFKB1	55	P19838
DB00843	Donepezil	3	D012559	Schizophrenia	EFO:0000692	schizophrenia	Donepezil is indicated for the management of mild to moderate Alzheimer’s Disease at doses of 5 mg or 10 mg.[L7916] It is also indicated for the management of moderate to severe Alzheimer’s Disease in a higher dose of 10 mg or 23 mg administered once daily.[L7916] Off-label uses include the management of vascular dementia, Parkinson's Disease-associated dementia, and Lewy body dementia, among oth…	Donepezil	TNFAIP6	175	P98066
DB00843	Donepezil	3	D015140	Dementia, Vascular	EFO:0004718	vascular dementia	Donepezil is indicated for the management of mild to moderate Alzheimer’s Disease at doses of 5 mg or 10 mg.[L7916] It is also indicated for the management of moderate to severe Alzheimer’s Disease in a higher dose of 10 mg or 23 mg administered once daily.[L7916] Off-label uses include the management of vascular dementia, Parkinson's Disease-associated dementia, and Lewy body dementia, among oth…	Donepezil	NFKB1	55	P19838
DB00843	Donepezil	3	D015140	Dementia, Vascular	EFO:0004718	vascular dementia	Donepezil is indicated for the management of mild to moderate Alzheimer’s Disease at doses of 5 mg or 10 mg.[L7916] It is also indicated for the management of moderate to severe Alzheimer’s Disease in a higher dose of 10 mg or 23 mg administered once daily.[L7916] Off-label uses include the management of vascular dementia, Parkinson's Disease-associated dementia, and Lewy body dementia, among oth…	Donepezil	TNFAIP6	175	P98066
DB00843	Donepezil	3	D020521	Stroke	EFO:0000712	stroke	Donepezil is indicated for the management of mild to moderate Alzheimer’s Disease at doses of 5 mg or 10 mg.[L7916] It is also indicated for the management of moderate to severe Alzheimer’s Disease in a higher dose of 10 mg or 23 mg administered once daily.[L7916] Off-label uses include the management of vascular dementia, Parkinson's Disease-associated dementia, and Lewy body dementia, among oth…	Donepezil	NFKB1	55	P19838
[truncated: 2,283 more rows]
