# Supplementary material for: Integrated systems biology approach identifies gene targets for endothelial dysfunction
Source: Mol Syst Biol. 2023 Nov 30;19(12):e11462. doi: 10.15252/msb.202211462 (PMC10698507; doi:10.15252/msb.202211462)
Supplement: Supplementary file 8 — Dataset EV5 [file MSB-19-e11462-s007.zip › Dataset_EV5/Pro_ED_drugs_net_heart_related.csv]

drug_id	drug_name.x	max_phase	mesh_id	mesh_heading	efo_id	efo_term	indication	drug_name.y	gene_target	...1	Protein
DB00184	Nicotine	3	D006333	Heart Failure	EFO:0003144	heart failure	For the relief of nicotine withdrawal symptoms and as an aid to smoking cessation.	Nicotine	CHRNA7	49	P36544
DB00458	Imipramine	3	D009203	Myocardial Infarction	EFO:0000612	myocardial infarction	For the relief of symptoms of depression and as temporary adjunctive therapy in reducing enuresis in children aged 6 years and older [FDA Label]. May also be used off-label to manage panic disorders with or without agoraphobia, as a second line agent for ADHD in children and adolescents, to manage bulimia nervosa, for short-term management of acute depressive episodes in bipolar disorder and schi…	Imipramine	HRH1	50	P35367
DB00657	Mecamylamine	4	D006973	Hypertension	EFO:0000537	hypertension	For the treatment of moderately severe to severe essential hypertension and in uncomplicated cases of malignant hypertension	Mecamylamine	CHRNA7	49	P36544
DB00945	Acetylsalicylic acid	4	D003324	Coronary Artery Disease	EFO:0001645	coronary artery disease	**Pain, fever, and inflammation** Acetylsalicylic acid (ASA), in the regular tablet form (immediate-release), is indicated to relieve pain, fever, and inflammation associated with many conditions, including the flu, the common cold, neck and back pain, dysmenorrhea, headache, tooth pain, sprains, fractures, myositis, neuralgia, synovitis, arthritis, bursitis, burns, and various injuries. It is al…	Acetylsalicylic acid	EDNRA	57	P25101
DB00945	Acetylsalicylic acid	4	D003324	Coronary Artery Disease	EFO:0001645	coronary artery disease	**Pain, fever, and inflammation** Acetylsalicylic acid (ASA), in the regular tablet form (immediate-release), is indicated to relieve pain, fever, and inflammation associated with many conditions, including the flu, the common cold, neck and back pain, dysmenorrhea, headache, tooth pain, sprains, fractures, myositis, neuralgia, synovitis, arthritis, bursitis, burns, and various injuries. It is al…	Acetylsalicylic acid	TNFAIP6	175	P98066
DB00945	Acetylsalicylic acid	4	D003327	Coronary Disease	EFO:0001645	coronary artery disease	**Pain, fever, and inflammation** Acetylsalicylic acid (ASA), in the regular tablet form (immediate-release), is indicated to relieve pain, fever, and inflammation associated with many conditions, including the flu, the common cold, neck and back pain, dysmenorrhea, headache, tooth pain, sprains, fractures, myositis, neuralgia, synovitis, arthritis, bursitis, burns, and various injuries. It is al…	Acetylsalicylic acid	EDNRA	57	P25101
DB00945	Acetylsalicylic acid	4	D003327	Coronary Disease	EFO:0001645	coronary artery disease	**Pain, fever, and inflammation** Acetylsalicylic acid (ASA), in the regular tablet form (immediate-release), is indicated to relieve pain, fever, and inflammation associated with many conditions, including the flu, the common cold, neck and back pain, dysmenorrhea, headache, tooth pain, sprains, fractures, myositis, neuralgia, synovitis, arthritis, bursitis, burns, and various injuries. It is al…	Acetylsalicylic acid	TNFAIP6	175	P98066
DB00945	Acetylsalicylic acid	4	D009203	Myocardial Infarction	EFO:0000612	myocardial infarction	**Pain, fever, and inflammation** Acetylsalicylic acid (ASA), in the regular tablet form (immediate-release), is indicated to relieve pain, fever, and inflammation associated with many conditions, including the flu, the common cold, neck and back pain, dysmenorrhea, headache, tooth pain, sprains, fractures, myositis, neuralgia, synovitis, arthritis, bursitis, burns, and various injuries. It is al…	Acetylsalicylic acid	EDNRA	57	P25101
DB00945	Acetylsalicylic acid	4	D009203	Myocardial Infarction	EFO:0000612	myocardial infarction	**Pain, fever, and inflammation** Acetylsalicylic acid (ASA), in the regular tablet form (immediate-release), is indicated to relieve pain, fever, and inflammation associated with many conditions, including the flu, the common cold, neck and back pain, dysmenorrhea, headache, tooth pain, sprains, fractures, myositis, neuralgia, synovitis, arthritis, bursitis, burns, and various injuries. It is al…	Acetylsalicylic acid	TNFAIP6	175	P98066
DB00945	Acetylsalicylic acid	4	D009203	Myocardial Infarction	EFO:0008583	acute myocardial infarction	**Pain, fever, and inflammation** Acetylsalicylic acid (ASA), in the regular tablet form (immediate-release), is indicated to relieve pain, fever, and inflammation associated with many conditions, including the flu, the common cold, neck and back pain, dysmenorrhea, headache, tooth pain, sprains, fractures, myositis, neuralgia, synovitis, arthritis, bursitis, burns, and various injuries. It is al…	Acetylsalicylic acid	EDNRA	57	P25101
DB00945	Acetylsalicylic acid	4	D009203	Myocardial Infarction	EFO:0008583	acute myocardial infarction	**Pain, fever, and inflammation** Acetylsalicylic acid (ASA), in the regular tablet form (immediate-release), is indicated to relieve pain, fever, and inflammation associated with many conditions, including the flu, the common cold, neck and back pain, dysmenorrhea, headache, tooth pain, sprains, fractures, myositis, neuralgia, synovitis, arthritis, bursitis, burns, and various injuries. It is al…	Acetylsalicylic acid	TNFAIP6	175	P98066
DB00945	Acetylsalicylic acid	4	D013927	Thrombosis	HP:0004419	Recurrent thrombophlebitis	**Pain, fever, and inflammation** Acetylsalicylic acid (ASA), in the regular tablet form (immediate-release), is indicated to relieve pain, fever, and inflammation associated with many conditions, including the flu, the common cold, neck and back pain, dysmenorrhea, headache, tooth pain, sprains, fractures, myositis, neuralgia, synovitis, arthritis, bursitis, burns, and various injuries. It is al…	Acetylsalicylic acid	EDNRA	57	P25101
DB00945	Acetylsalicylic acid	4	D013927	Thrombosis	HP:0004419	Recurrent thrombophlebitis	**Pain, fever, and inflammation** Acetylsalicylic acid (ASA), in the regular tablet form (immediate-release), is indicated to relieve pain, fever, and inflammation associated with many conditions, including the flu, the common cold, neck and back pain, dysmenorrhea, headache, tooth pain, sprains, fractures, myositis, neuralgia, synovitis, arthritis, bursitis, burns, and various injuries. It is al…	Acetylsalicylic acid	TNFAIP6	175	P98066
DB00945	Acetylsalicylic acid	4	D013927	Thrombosis	MONDO:0000831	thrombotic disease	**Pain, fever, and inflammation** Acetylsalicylic acid (ASA), in the regular tablet form (immediate-release), is indicated to relieve pain, fever, and inflammation associated with many conditions, including the flu, the common cold, neck and back pain, dysmenorrhea, headache, tooth pain, sprains, fractures, myositis, neuralgia, synovitis, arthritis, bursitis, burns, and various injuries. It is al…	Acetylsalicylic acid	EDNRA	57	P25101
DB00945	Acetylsalicylic acid	4	D013927	Thrombosis	MONDO:0000831	thrombotic disease	**Pain, fever, and inflammation** Acetylsalicylic acid (ASA), in the regular tablet form (immediate-release), is indicated to relieve pain, fever, and inflammation associated with many conditions, including the flu, the common cold, neck and back pain, dysmenorrhea, headache, tooth pain, sprains, fractures, myositis, neuralgia, synovitis, arthritis, bursitis, burns, and various injuries. It is al…	Acetylsalicylic acid	TNFAIP6	175	P98066
DB00945	Acetylsalicylic acid	4	D020521	Stroke	EFO:0000712	stroke	**Pain, fever, and inflammation** Acetylsalicylic acid (ASA), in the regular tablet form (immediate-release), is indicated to relieve pain, fever, and inflammation associated with many conditions, including the flu, the common cold, neck and back pain, dysmenorrhea, headache, tooth pain, sprains, fractures, myositis, neuralgia, synovitis, arthritis, bursitis, burns, and various injuries. It is al…	Acetylsalicylic acid	EDNRA	57	P25101
DB00945	Acetylsalicylic acid	4	D020521	Stroke	EFO:0000712	stroke	**Pain, fever, and inflammation** Acetylsalicylic acid (ASA), in the regular tablet form (immediate-release), is indicated to relieve pain, fever, and inflammation associated with many conditions, including the flu, the common cold, neck and back pain, dysmenorrhea, headache, tooth pain, sprains, fractures, myositis, neuralgia, synovitis, arthritis, bursitis, burns, and various injuries. It is al…	Acetylsalicylic acid	TNFAIP6	175	P98066
DB00945	Acetylsalicylic acid	3	D000072657	ST Elevation Myocardial Infarction	EFO:0008585	ST Elevation Myocardial Infarction	**Pain, fever, and inflammation** Acetylsalicylic acid (ASA), in the regular tablet form (immediate-release), is indicated to relieve pain, fever, and inflammation associated with many conditions, including the flu, the common cold, neck and back pain, dysmenorrhea, headache, tooth pain, sprains, fractures, myositis, neuralgia, synovitis, arthritis, bursitis, burns, and various injuries. It is al…	Acetylsalicylic acid	EDNRA	57	P25101
DB00945	Acetylsalicylic acid	3	D000072657	ST Elevation Myocardial Infarction	EFO:0008585	ST Elevation Myocardial Infarction	**Pain, fever, and inflammation** Acetylsalicylic acid (ASA), in the regular tablet form (immediate-release), is indicated to relieve pain, fever, and inflammation associated with many conditions, including the flu, the common cold, neck and back pain, dysmenorrhea, headache, tooth pain, sprains, fractures, myositis, neuralgia, synovitis, arthritis, bursitis, burns, and various injuries. It is al…	Acetylsalicylic acid	TNFAIP6	175	P98066
DB00945	Acetylsalicylic acid	3	D000072658	Non-ST Elevated Myocardial Infarction	EFO:0008586	Non-ST Elevation Myocardial Infarction	**Pain, fever, and inflammation** Acetylsalicylic acid (ASA), in the regular tablet form (immediate-release), is indicated to relieve pain, fever, and inflammation associated with many conditions, including the flu, the common cold, neck and back pain, dysmenorrhea, headache, tooth pain, sprains, fractures, myositis, neuralgia, synovitis, arthritis, bursitis, burns, and various injuries. It is al…	Acetylsalicylic acid	EDNRA	57	P25101
DB00945	Acetylsalicylic acid	3	D000072658	Non-ST Elevated Myocardial Infarction	EFO:0008586	Non-ST Elevation Myocardial Infarction	**Pain, fever, and inflammation** Acetylsalicylic acid (ASA), in the regular tablet form (immediate-release), is indicated to relieve pain, fever, and inflammation associated with many conditions, including the flu, the common cold, neck and back pain, dysmenorrhea, headache, tooth pain, sprains, fractures, myositis, neuralgia, synovitis, arthritis, bursitis, burns, and various injuries. It is al…	Acetylsalicylic acid	TNFAIP6	175	P98066
DB00945	Acetylsalicylic acid	3	D000083242	Ischemic Stroke	HP:0002140	Ischemic stroke	**Pain, fever, and inflammation** Acetylsalicylic acid (ASA), in the regular tablet form (immediate-release), is indicated to relieve pain, fever, and inflammation associated with many conditions, including the flu, the common cold, neck and back pain, dysmenorrhea, headache, tooth pain, sprains, fractures, myositis, neuralgia, synovitis, arthritis, bursitis, burns, and various injuries. It is al…	Acetylsalicylic acid	EDNRA	57	P25101
DB00945	Acetylsalicylic acid	3	D000083242	Ischemic Stroke	HP:0002140	Ischemic stroke	**Pain, fever, and inflammation** Acetylsalicylic acid (ASA), in the regular tablet form (immediate-release), is indicated to relieve pain, fever, and inflammation associated with many conditions, including the flu, the common cold, neck and back pain, dysmenorrhea, headache, tooth pain, sprains, fractures, myositis, neuralgia, synovitis, arthritis, bursitis, burns, and various injuries. It is al…	Acetylsalicylic acid	TNFAIP6	175	P98066
DB00945	Acetylsalicylic acid	3	D001024	Aortic Valve Stenosis	EFO:0000266	aortic stenosis	**Pain, fever, and inflammation** Acetylsalicylic acid (ASA), in the regular tablet form (immediate-release), is indicated to relieve pain, fever, and inflammation associated with many conditions, including the flu, the common cold, neck and back pain, dysmenorrhea, headache, tooth pain, sprains, fractures, myositis, neuralgia, synovitis, arthritis, bursitis, burns, and various injuries. It is al…	Acetylsalicylic acid	EDNRA	57	P25101
DB00945	Acetylsalicylic acid	3	D001024	Aortic Valve Stenosis	EFO:0000266	aortic stenosis	**Pain, fever, and inflammation** Acetylsalicylic acid (ASA), in the regular tablet form (immediate-release), is indicated to relieve pain, fever, and inflammation associated with many conditions, including the flu, the common cold, neck and back pain, dysmenorrhea, headache, tooth pain, sprains, fractures, myositis, neuralgia, synovitis, arthritis, bursitis, burns, and various injuries. It is al…	Acetylsalicylic acid	TNFAIP6	175	P98066
DB00945	Acetylsalicylic acid	3	D001281	Atrial Fibrillation	EFO:0000275	atrial fibrillation	**Pain, fever, and inflammation** Acetylsalicylic acid (ASA), in the regular tablet form (immediate-release), is indicated to relieve pain, fever, and inflammation associated with many conditions, including the flu, the common cold, neck and back pain, dysmenorrhea, headache, tooth pain, sprains, fractures, myositis, neuralgia, synovitis, arthritis, bursitis, burns, and various injuries. It is al…	Acetylsalicylic acid	EDNRA	57	P25101
DB00945	Acetylsalicylic acid	3	D001281	Atrial Fibrillation	EFO:0000275	atrial fibrillation	**Pain, fever, and inflammation** Acetylsalicylic acid (ASA), in the regular tablet form (immediate-release), is indicated to relieve pain, fever, and inflammation associated with many conditions, including the flu, the common cold, neck and back pain, dysmenorrhea, headache, tooth pain, sprains, fractures, myositis, neuralgia, synovitis, arthritis, bursitis, burns, and various injuries. It is al…	Acetylsalicylic acid	TNFAIP6	175	P98066
DB00945	Acetylsalicylic acid	3	D002312	Cardiomyopathy, Hypertrophic	EFO:0000538	hypertrophic cardiomyopathy	**Pain, fever, and inflammation** Acetylsalicylic acid (ASA), in the regular tablet form (immediate-release), is indicated to relieve pain, fever, and inflammation associated with many conditions, including the flu, the common cold, neck and back pain, dysmenorrhea, headache, tooth pain, sprains, fractures, myositis, neuralgia, synovitis, arthritis, bursitis, burns, and various injuries. It is al…	Acetylsalicylic acid	EDNRA	57	P25101
DB00945	Acetylsalicylic acid	3	D002312	Cardiomyopathy, Hypertrophic	EFO:0000538	hypertrophic cardiomyopathy	**Pain, fever, and inflammation** Acetylsalicylic acid (ASA), in the regular tablet form (immediate-release), is indicated to relieve pain, fever, and inflammation associated with many conditions, including the flu, the common cold, neck and back pain, dysmenorrhea, headache, tooth pain, sprains, fractures, myositis, neuralgia, synovitis, arthritis, bursitis, burns, and various injuries. It is al…	Acetylsalicylic acid	TNFAIP6	175	P98066
DB00945	Acetylsalicylic acid	3	D002318	Cardiovascular Diseases	EFO:0000319	cardiovascular disease	**Pain, fever, and inflammation** Acetylsalicylic acid (ASA), in the regular tablet form (immediate-release), is indicated to relieve pain, fever, and inflammation associated with many conditions, including the flu, the common cold, neck and back pain, dysmenorrhea, headache, tooth pain, sprains, fractures, myositis, neuralgia, synovitis, arthritis, bursitis, burns, and various injuries. It is al…	Acetylsalicylic acid	EDNRA	57	P25101
DB00945	Acetylsalicylic acid	3	D002318	Cardiovascular Diseases	EFO:0000319	cardiovascular disease	**Pain, fever, and inflammation** Acetylsalicylic acid (ASA), in the regular tablet form (immediate-release), is indicated to relieve pain, fever, and inflammation associated with many conditions, including the flu, the common cold, neck and back pain, dysmenorrhea, headache, tooth pain, sprains, fractures, myositis, neuralgia, synovitis, arthritis, bursitis, burns, and various injuries. It is al…	Acetylsalicylic acid	TNFAIP6	175	P98066
DB00945	Acetylsalicylic acid	3	D002544	Cerebral Infarction	MONDO:0002679	cerebral infarction	**Pain, fever, and inflammation** Acetylsalicylic acid (ASA), in the regular tablet form (immediate-release), is indicated to relieve pain, fever, and inflammation associated with many conditions, including the flu, the common cold, neck and back pain, dysmenorrhea, headache, tooth pain, sprains, fractures, myositis, neuralgia, synovitis, arthritis, bursitis, burns, and various injuries. It is al…	Acetylsalicylic acid	EDNRA	57	P25101
DB00945	Acetylsalicylic acid	3	D002544	Cerebral Infarction	MONDO:0002679	cerebral infarction	**Pain, fever, and inflammation** Acetylsalicylic acid (ASA), in the regular tablet form (immediate-release), is indicated to relieve pain, fever, and inflammation associated with many conditions, including the flu, the common cold, neck and back pain, dysmenorrhea, headache, tooth pain, sprains, fractures, myositis, neuralgia, synovitis, arthritis, bursitis, burns, and various injuries. It is al…	Acetylsalicylic acid	TNFAIP6	175	P98066
DB00945	Acetylsalicylic acid	3	D002546	Ischemic Attack, Transient	EFO:0003764	transient ischemic attack	**Pain, fever, and inflammation** Acetylsalicylic acid (ASA), in the regular tablet form (immediate-release), is indicated to relieve pain, fever, and inflammation associated with many conditions, including the flu, the common cold, neck and back pain, dysmenorrhea, headache, tooth pain, sprains, fractures, myositis, neuralgia, synovitis, arthritis, bursitis, burns, and various injuries. It is al…	Acetylsalicylic acid	EDNRA	57	P25101
DB00945	Acetylsalicylic acid	3	D002546	Ischemic Attack, Transient	EFO:0003764	transient ischemic attack	**Pain, fever, and inflammation** Acetylsalicylic acid (ASA), in the regular tablet form (immediate-release), is indicated to relieve pain, fever, and inflammation associated with many conditions, including the flu, the common cold, neck and back pain, dysmenorrhea, headache, tooth pain, sprains, fractures, myositis, neuralgia, synovitis, arthritis, bursitis, burns, and various injuries. It is al…	Acetylsalicylic acid	TNFAIP6	175	P98066
DB00945	Acetylsalicylic acid	3	D002561	Cerebrovascular Disorders	EFO:0003763	cerebrovascular disorder	**Pain, fever, and inflammation** Acetylsalicylic acid (ASA), in the regular tablet form (immediate-release), is indicated to relieve pain, fever, and inflammation associated with many conditions, including the flu, the common cold, neck and back pain, dysmenorrhea, headache, tooth pain, sprains, fractures, myositis, neuralgia, synovitis, arthritis, bursitis, burns, and various injuries. It is al…	Acetylsalicylic acid	EDNRA	57	P25101
DB00945	Acetylsalicylic acid	3	D002561	Cerebrovascular Disorders	EFO:0003763	cerebrovascular disorder	**Pain, fever, and inflammation** Acetylsalicylic acid (ASA), in the regular tablet form (immediate-release), is indicated to relieve pain, fever, and inflammation associated with many conditions, including the flu, the common cold, neck and back pain, dysmenorrhea, headache, tooth pain, sprains, fractures, myositis, neuralgia, synovitis, arthritis, bursitis, burns, and various injuries. It is al…	Acetylsalicylic acid	TNFAIP6	175	P98066
DB00945	Acetylsalicylic acid	3	D006333	Heart Failure	EFO:0003144	heart failure	**Pain, fever, and inflammation** Acetylsalicylic acid (ASA), in the regular tablet form (immediate-release), is indicated to relieve pain, fever, and inflammation associated with many conditions, including the flu, the common cold, neck and back pain, dysmenorrhea, headache, tooth pain, sprains, fractures, myositis, neuralgia, synovitis, arthritis, bursitis, burns, and various injuries. It is al…	Acetylsalicylic acid	EDNRA	57	P25101
DB00945	Acetylsalicylic acid	3	D006333	Heart Failure	EFO:0003144	heart failure	**Pain, fever, and inflammation** Acetylsalicylic acid (ASA), in the regular tablet form (immediate-release), is indicated to relieve pain, fever, and inflammation associated with many conditions, including the flu, the common cold, neck and back pain, dysmenorrhea, headache, tooth pain, sprains, fractures, myositis, neuralgia, synovitis, arthritis, bursitis, burns, and various injuries. It is al…	Acetylsalicylic acid	TNFAIP6	175	P98066
DB00945	Acetylsalicylic acid	3	D006973	Hypertension	EFO:0000537	hypertension	**Pain, fever, and inflammation** Acetylsalicylic acid (ASA), in the regular tablet form (immediate-release), is indicated to relieve pain, fever, and inflammation associated with many conditions, including the flu, the common cold, neck and back pain, dysmenorrhea, headache, tooth pain, sprains, fractures, myositis, neuralgia, synovitis, arthritis, bursitis, burns, and various injuries. It is al…	Acetylsalicylic acid	EDNRA	57	P25101
DB00945	Acetylsalicylic acid	3	D006973	Hypertension	EFO:0000537	hypertension	**Pain, fever, and inflammation** Acetylsalicylic acid (ASA), in the regular tablet form (immediate-release), is indicated to relieve pain, fever, and inflammation associated with many conditions, including the flu, the common cold, neck and back pain, dysmenorrhea, headache, tooth pain, sprains, fractures, myositis, neuralgia, synovitis, arthritis, bursitis, burns, and various injuries. It is al…	Acetylsalicylic acid	TNFAIP6	175	P98066
DB00945	Acetylsalicylic acid	3	D012214	Rheumatic Heart Disease	EFO:1001161	rheumatic heart disease	**Pain, fever, and inflammation** Acetylsalicylic acid (ASA), in the regular tablet form (immediate-release), is indicated to relieve pain, fever, and inflammation associated with many conditions, including the flu, the common cold, neck and back pain, dysmenorrhea, headache, tooth pain, sprains, fractures, myositis, neuralgia, synovitis, arthritis, bursitis, burns, and various injuries. It is al…	Acetylsalicylic acid	EDNRA	57	P25101
DB00945	Acetylsalicylic acid	3	D012214	Rheumatic Heart Disease	EFO:1001161	rheumatic heart disease	**Pain, fever, and inflammation** Acetylsalicylic acid (ASA), in the regular tablet form (immediate-release), is indicated to relieve pain, fever, and inflammation associated with many conditions, including the flu, the common cold, neck and back pain, dysmenorrhea, headache, tooth pain, sprains, fractures, myositis, neuralgia, synovitis, arthritis, bursitis, burns, and various injuries. It is al…	Acetylsalicylic acid	TNFAIP6	175	P98066
DB00945	Acetylsalicylic acid	3	D014652	Vascular Diseases	EFO:0004264	vascular disease	**Pain, fever, and inflammation** Acetylsalicylic acid (ASA), in the regular tablet form (immediate-release), is indicated to relieve pain, fever, and inflammation associated with many conditions, including the flu, the common cold, neck and back pain, dysmenorrhea, headache, tooth pain, sprains, fractures, myositis, neuralgia, synovitis, arthritis, bursitis, burns, and various injuries. It is al…	Acetylsalicylic acid	EDNRA	57	P25101
DB00945	Acetylsalicylic acid	3	D014652	Vascular Diseases	EFO:0004264	vascular disease	**Pain, fever, and inflammation** Acetylsalicylic acid (ASA), in the regular tablet form (immediate-release), is indicated to relieve pain, fever, and inflammation associated with many conditions, including the flu, the common cold, neck and back pain, dysmenorrhea, headache, tooth pain, sprains, fractures, myositis, neuralgia, synovitis, arthritis, bursitis, burns, and various injuries. It is al…	Acetylsalicylic acid	TNFAIP6	175	P98066
DB00945	Acetylsalicylic acid	3	D017202	Myocardial Ischemia	EFO:1001375	Myocardial Ischemia	**Pain, fever, and inflammation** Acetylsalicylic acid (ASA), in the regular tablet form (immediate-release), is indicated to relieve pain, fever, and inflammation associated with many conditions, including the flu, the common cold, neck and back pain, dysmenorrhea, headache, tooth pain, sprains, fractures, myositis, neuralgia, synovitis, arthritis, bursitis, burns, and various injuries. It is al…	Acetylsalicylic acid	EDNRA	57	P25101
DB00945	Acetylsalicylic acid	3	D017202	Myocardial Ischemia	EFO:1001375	Myocardial Ischemia	**Pain, fever, and inflammation** Acetylsalicylic acid (ASA), in the regular tablet form (immediate-release), is indicated to relieve pain, fever, and inflammation associated with many conditions, including the flu, the common cold, neck and back pain, dysmenorrhea, headache, tooth pain, sprains, fractures, myositis, neuralgia, synovitis, arthritis, bursitis, burns, and various injuries. It is al…	Acetylsalicylic acid	TNFAIP6	175	P98066
DB00945	Acetylsalicylic acid	3	D020520	Brain Infarction	EFO:0004277	brain infarction	**Pain, fever, and inflammation** Acetylsalicylic acid (ASA), in the regular tablet form (immediate-release), is indicated to relieve pain, fever, and inflammation associated with many conditions, including the flu, the common cold, neck and back pain, dysmenorrhea, headache, tooth pain, sprains, fractures, myositis, neuralgia, synovitis, arthritis, bursitis, burns, and various injuries. It is al…	Acetylsalicylic acid	EDNRA	57	P25101
DB00945	Acetylsalicylic acid	3	D020520	Brain Infarction	EFO:0004277	brain infarction	**Pain, fever, and inflammation** Acetylsalicylic acid (ASA), in the regular tablet form (immediate-release), is indicated to relieve pain, fever, and inflammation associated with many conditions, including the flu, the common cold, neck and back pain, dysmenorrhea, headache, tooth pain, sprains, fractures, myositis, neuralgia, synovitis, arthritis, bursitis, burns, and various injuries. It is al…	Acetylsalicylic acid	TNFAIP6	175	P98066
DB00945	Acetylsalicylic acid	3	D054058	Acute Coronary Syndrome	EFO:0005672	acute coronary syndrome	**Pain, fever, and inflammation** Acetylsalicylic acid (ASA), in the regular tablet form (immediate-release), is indicated to relieve pain, fever, and inflammation associated with many conditions, including the flu, the common cold, neck and back pain, dysmenorrhea, headache, tooth pain, sprains, fractures, myositis, neuralgia, synovitis, arthritis, bursitis, burns, and various injuries. It is al…	Acetylsalicylic acid	EDNRA	57	P25101
DB00945	Acetylsalicylic acid	3	D054058	Acute Coronary Syndrome	EFO:0005672	acute coronary syndrome	**Pain, fever, and inflammation** Acetylsalicylic acid (ASA), in the regular tablet form (immediate-release), is indicated to relieve pain, fever, and inflammation associated with many conditions, including the flu, the common cold, neck and back pain, dysmenorrhea, headache, tooth pain, sprains, fractures, myositis, neuralgia, synovitis, arthritis, bursitis, burns, and various injuries. It is al…	Acetylsalicylic acid	TNFAIP6	175	P98066
DB00945	Acetylsalicylic acid	2	D004211	Disseminated Intravascular Coagulation	HP:0005521	Disseminated intravascular coagulation	**Pain, fever, and inflammation** Acetylsalicylic acid (ASA), in the regular tablet form (immediate-release), is indicated to relieve pain, fever, and inflammation associated with many conditions, including the flu, the common cold, neck and back pain, dysmenorrhea, headache, tooth pain, sprains, fractures, myositis, neuralgia, synovitis, arthritis, bursitis, burns, and various injuries. It is al…	Acetylsalicylic acid	EDNRA	57	P25101
DB00945	Acetylsalicylic acid	2	D004211	Disseminated Intravascular Coagulation	HP:0005521	Disseminated intravascular coagulation	**Pain, fever, and inflammation** Acetylsalicylic acid (ASA), in the regular tablet form (immediate-release), is indicated to relieve pain, fever, and inflammation associated with many conditions, including the flu, the common cold, neck and back pain, dysmenorrhea, headache, tooth pain, sprains, fractures, myositis, neuralgia, synovitis, arthritis, bursitis, burns, and various injuries. It is al…	Acetylsalicylic acid	TNFAIP6	175	P98066
DB00945	Acetylsalicylic acid	2	D006331	Heart Diseases	EFO:0003777	heart disease	**Pain, fever, and inflammation** Acetylsalicylic acid (ASA), in the regular tablet form (immediate-release), is indicated to relieve pain, fever, and inflammation associated with many conditions, including the flu, the common cold, neck and back pain, dysmenorrhea, headache, tooth pain, sprains, fractures, myositis, neuralgia, synovitis, arthritis, bursitis, burns, and various injuries. It is al…	Acetylsalicylic acid	EDNRA	57	P25101
DB00945	Acetylsalicylic acid	2	D006331	Heart Diseases	EFO:0003777	heart disease	**Pain, fever, and inflammation** Acetylsalicylic acid (ASA), in the regular tablet form (immediate-release), is indicated to relieve pain, fever, and inflammation associated with many conditions, including the flu, the common cold, neck and back pain, dysmenorrhea, headache, tooth pain, sprains, fractures, myositis, neuralgia, synovitis, arthritis, bursitis, burns, and various injuries. It is al…	Acetylsalicylic acid	TNFAIP6	175	P98066
DB00945	Acetylsalicylic acid	2	D006976	Hypertension, Pulmonary	EFO:0001361	pulmonary arterial hypertension	**Pain, fever, and inflammation** Acetylsalicylic acid (ASA), in the regular tablet form (immediate-release), is indicated to relieve pain, fever, and inflammation associated with many conditions, including the flu, the common cold, neck and back pain, dysmenorrhea, headache, tooth pain, sprains, fractures, myositis, neuralgia, synovitis, arthritis, bursitis, burns, and various injuries. It is al…	Acetylsalicylic acid	EDNRA	57	P25101
DB00945	Acetylsalicylic acid	2	D006976	Hypertension, Pulmonary	EFO:0001361	pulmonary arterial hypertension	**Pain, fever, and inflammation** Acetylsalicylic acid (ASA), in the regular tablet form (immediate-release), is indicated to relieve pain, fever, and inflammation associated with many conditions, including the flu, the common cold, neck and back pain, dysmenorrhea, headache, tooth pain, sprains, fractures, myositis, neuralgia, synovitis, arthritis, bursitis, burns, and various injuries. It is al…	Acetylsalicylic acid	TNFAIP6	175	P98066
DB00945	Acetylsalicylic acid	2	D020246	Venous Thrombosis	HP:0004936	Venous thrombosis	**Pain, fever, and inflammation** Acetylsalicylic acid (ASA), in the regular tablet form (immediate-release), is indicated to relieve pain, fever, and inflammation associated with many conditions, including the flu, the common cold, neck and back pain, dysmenorrhea, headache, tooth pain, sprains, fractures, myositis, neuralgia, synovitis, arthritis, bursitis, burns, and various injuries. It is al…	Acetylsalicylic acid	EDNRA	57	P25101
DB00945	Acetylsalicylic acid	2	D020246	Venous Thrombosis	HP:0004936	Venous thrombosis	**Pain, fever, and inflammation** Acetylsalicylic acid (ASA), in the regular tablet form (immediate-release), is indicated to relieve pain, fever, and inflammation associated with many conditions, including the flu, the common cold, neck and back pain, dysmenorrhea, headache, tooth pain, sprains, fractures, myositis, neuralgia, synovitis, arthritis, bursitis, burns, and various injuries. It is al…	Acetylsalicylic acid	TNFAIP6	175	P98066
DB00945	Acetylsalicylic acid	0	D016491	Peripheral Vascular Diseases	EFO:0003875	peripheral vascular disease	**Pain, fever, and inflammation** Acetylsalicylic acid (ASA), in the regular tablet form (immediate-release), is indicated to relieve pain, fever, and inflammation associated with many conditions, including the flu, the common cold, neck and back pain, dysmenorrhea, headache, tooth pain, sprains, fractures, myositis, neuralgia, synovitis, arthritis, bursitis, burns, and various injuries. It is al…	Acetylsalicylic acid	EDNRA	57	P25101
DB00945	Acetylsalicylic acid	0	D016491	Peripheral Vascular Diseases	EFO:0003875	peripheral vascular disease	**Pain, fever, and inflammation** Acetylsalicylic acid (ASA), in the regular tablet form (immediate-release), is indicated to relieve pain, fever, and inflammation associated with many conditions, including the flu, the common cold, neck and back pain, dysmenorrhea, headache, tooth pain, sprains, fractures, myositis, neuralgia, synovitis, arthritis, bursitis, burns, and various injuries. It is al…	Acetylsalicylic acid	TNFAIP6	175	P98066
DB00312	Pentobarbital	1	D006331	Heart Diseases	EFO:0003777	heart disease	For the short-term treatment of insomnia.	Pentobarbital	CHRNA7	49	P36544
DB01041	Thalidomide	3	D054079	Vascular Malformations	EFO:0006888	vascular malformation	For the acute treatment of the cutaneous manifestations of moderate to severe erythema nodosum leprosum (ENL). Also for use as maintenance therapy for prevention and suppression of the cutaneous manifestations of ENL recurrence.	Thalidomide	NFKB1	55	P19838
DB01041	Thalidomide	3	D054079	Vascular Malformations	EFO:0006888	vascular malformation	For the acute treatment of the cutaneous manifestations of moderate to severe erythema nodosum leprosum (ENL). Also for use as maintenance therapy for prevention and suppression of the cutaneous manifestations of ENL recurrence.	Thalidomide	ORM1	45	P02763
DB00715	Paroxetine	2	D009203	Myocardial Infarction	EFO:0000612	myocardial infarction	Paroxetine is indicated for the management of depression, obsessive-compulsive disorder, panic disorder, social anxiety disorder, generalized anxiety disorder, posttraumatic stress disorder.[L3358] One form of paroxetine, commercially known as Brisdelle, is used to manage mild to moderate vasomotor symptoms of menopause.[L7703] Off-label, paroxetine may be used for the treatment of premature ejac…	Paroxetine	HRH1	50	P35367
DB00281	Lidocaine	3	D006323	Heart Arrest	EFO:0009492	cardiac arrest	Lidocaine is an anesthetic of the amide group indicated for production of local or regional anesthesia by infiltration techniques such as percutaneous injection and intravenous regional anesthesia by peripheral nerve block techniques such as brachial plexus and intercostal and by central neural techniques such as lumbar and caudal epidural blocks [F4349, L5930].	Lidocaine	ORM1	45	P02763
DB00281	Lidocaine	3	D020521	Stroke	EFO:0000712	stroke	Lidocaine is an anesthetic of the amide group indicated for production of local or regional anesthesia by infiltration techniques such as percutaneous injection and intravenous regional anesthesia by peripheral nerve block techniques such as brachial plexus and intercostal and by central neural techniques such as lumbar and caudal epidural blocks [F4349, L5930].	Lidocaine	ORM1	45	P02763
DB00281	Lidocaine	2	D006331	Heart Diseases	EFO:0003777	heart disease	Lidocaine is an anesthetic of the amide group indicated for production of local or regional anesthesia by infiltration techniques such as percutaneous injection and intravenous regional anesthesia by peripheral nerve block techniques such as brachial plexus and intercostal and by central neural techniques such as lumbar and caudal epidural blocks [F4349, L5930].	Lidocaine	ORM1	45	P02763
DB00281	Lidocaine	1	D006976	Hypertension, Pulmonary	EFO:0001361	pulmonary arterial hypertension	Lidocaine is an anesthetic of the amide group indicated for production of local or regional anesthesia by infiltration techniques such as percutaneous injection and intravenous regional anesthesia by peripheral nerve block techniques such as brachial plexus and intercostal and by central neural techniques such as lumbar and caudal epidural blocks [F4349, L5930].	Lidocaine	ORM1	45	P02763
DB01088	Iloprost	4	D000081029	Pulmonary Arterial Hypertension	EFO:0001361	pulmonary arterial hypertension	Used for the treatment of pulmonary arterial hypertension.	Iloprost	PTGIR	80	P43119
DB01088	Iloprost	4	D000081029	Pulmonary Arterial Hypertension	EFO:0001361	pulmonary arterial hypertension	Used for the treatment of pulmonary arterial hypertension.	Iloprost	PLAT	68	P00750
DB01088	Iloprost	4	D000081029	Pulmonary Arterial Hypertension	EFO:0001361	pulmonary arterial hypertension	Used for the treatment of pulmonary arterial hypertension.	Iloprost	PTGIR	80	P43119
DB01088	Iloprost	4	D006976	Hypertension, Pulmonary	EFO:0001361	pulmonary arterial hypertension	Used for the treatment of pulmonary arterial hypertension.	Iloprost	PTGIR	80	P43119
DB01088	Iloprost	4	D006976	Hypertension, Pulmonary	EFO:0001361	pulmonary arterial hypertension	Used for the treatment of pulmonary arterial hypertension.	Iloprost	PLAT	68	P00750
DB01088	Iloprost	4	D006976	Hypertension, Pulmonary	EFO:0001361	pulmonary arterial hypertension	Used for the treatment of pulmonary arterial hypertension.	Iloprost	PTGIR	80	P43119
DB01088	Iloprost	4	D006976	Hypertension, Pulmonary	MONDO:0005149	pulmonary hypertension	Used for the treatment of pulmonary arterial hypertension.	Iloprost	PTGIR	80	P43119
DB01088	Iloprost	4	D006976	Hypertension, Pulmonary	MONDO:0005149	pulmonary hypertension	Used for the treatment of pulmonary arterial hypertension.	Iloprost	PLAT	68	P00750
DB01088	Iloprost	4	D006976	Hypertension, Pulmonary	MONDO:0005149	pulmonary hypertension	Used for the treatment of pulmonary arterial hypertension.	Iloprost	PTGIR	80	P43119
DB01088	Iloprost	4	D013927	Thrombosis	HP:0004419	Recurrent thrombophlebitis	Used for the treatment of pulmonary arterial hypertension.	Iloprost	PTGIR	80	P43119
DB01088	Iloprost	4	D013927	Thrombosis	HP:0004419	Recurrent thrombophlebitis	Used for the treatment of pulmonary arterial hypertension.	Iloprost	PLAT	68	P00750
DB01088	Iloprost	4	D013927	Thrombosis	HP:0004419	Recurrent thrombophlebitis	Used for the treatment of pulmonary arterial hypertension.	Iloprost	PTGIR	80	P43119
DB01088	Iloprost	2	D006323	Heart Arrest	EFO:0009492	cardiac arrest	Used for the treatment of pulmonary arterial hypertension.	Iloprost	PTGIR	80	P43119
DB01088	Iloprost	2	D006323	Heart Arrest	EFO:0009492	cardiac arrest	Used for the treatment of pulmonary arterial hypertension.	Iloprost	PLAT	68	P00750
DB01088	Iloprost	2	D006323	Heart Arrest	EFO:0009492	cardiac arrest	Used for the treatment of pulmonary arterial hypertension.	Iloprost	PTGIR	80	P43119
DB01088	Iloprost	1	D009203	Myocardial Infarction	EFO:0000612	myocardial infarction	Used for the treatment of pulmonary arterial hypertension.	Iloprost	PTGIR	80	P43119
DB01088	Iloprost	1	D009203	Myocardial Infarction	EFO:0000612	myocardial infarction	Used for the treatment of pulmonary arterial hypertension.	Iloprost	PLAT	68	P00750
DB01088	Iloprost	1	D009203	Myocardial Infarction	EFO:0000612	myocardial infarction	Used for the treatment of pulmonary arterial hypertension.	Iloprost	PTGIR	80	P43119
DB00734	Risperidone	3	D015140	Dementia, Vascular	EFO:0004718	vascular dementia	Risperidone is indicated for the treatment of schizophrenia and irritability associated with autistic disorder.[L12885] It is also indicated as monotherapy, or adjunctly with lithium or valproic acid, for the treatment of acute mania or mixed episodes associated with bipolar I disorder.[L12885] Risperidone is additionally indicated in Canada for the short-term symptomatic management of aggression…	Risperidone	HRH1	50	P35367
DB00843	Donepezil	3	D000083242	Ischemic Stroke	HP:0002140	Ischemic stroke	Donepezil is indicated for the management of mild to moderate Alzheimer’s Disease at doses of 5 mg or 10 mg.[L7916] It is also indicated for the management of moderate to severe Alzheimer’s Disease in a higher dose of 10 mg or 23 mg administered once daily.[L7916] Off-label uses include the management of vascular dementia, Parkinson's Disease-associated dementia, and Lewy body dementia, among oth…	Donepezil	NFKB1	55	P19838
DB00843	Donepezil	3	D000083242	Ischemic Stroke	HP:0002140	Ischemic stroke	Donepezil is indicated for the management of mild to moderate Alzheimer’s Disease at doses of 5 mg or 10 mg.[L7916] It is also indicated for the management of moderate to severe Alzheimer’s Disease in a higher dose of 10 mg or 23 mg administered once daily.[L7916] Off-label uses include the management of vascular dementia, Parkinson's Disease-associated dementia, and Lewy body dementia, among oth…	Donepezil	TNFAIP6	175	P98066
DB00843	Donepezil	3	D015140	Dementia, Vascular	EFO:0004718	vascular dementia	Donepezil is indicated for the management of mild to moderate Alzheimer’s Disease at doses of 5 mg or 10 mg.[L7916] It is also indicated for the management of moderate to severe Alzheimer’s Disease in a higher dose of 10 mg or 23 mg administered once daily.[L7916] Off-label uses include the management of vascular dementia, Parkinson's Disease-associated dementia, and Lewy body dementia, among oth…	Donepezil	NFKB1	55	P19838
DB00843	Donepezil	3	D015140	Dementia, Vascular	EFO:0004718	vascular dementia	Donepezil is indicated for the management of mild to moderate Alzheimer’s Disease at doses of 5 mg or 10 mg.[L7916] It is also indicated for the management of moderate to severe Alzheimer’s Disease in a higher dose of 10 mg or 23 mg administered once daily.[L7916] Off-label uses include the management of vascular dementia, Parkinson's Disease-associated dementia, and Lewy body dementia, among oth…	Donepezil	TNFAIP6	175	P98066
DB00843	Donepezil	3	D020521	Stroke	EFO:0000712	stroke	Donepezil is indicated for the management of mild to moderate Alzheimer’s Disease at doses of 5 mg or 10 mg.[L7916] It is also indicated for the management of moderate to severe Alzheimer’s Disease in a higher dose of 10 mg or 23 mg administered once daily.[L7916] Off-label uses include the management of vascular dementia, Parkinson's Disease-associated dementia, and Lewy body dementia, among oth…	Donepezil	NFKB1	55	P19838
DB00843	Donepezil	3	D020521	Stroke	EFO:0000712	stroke	Donepezil is indicated for the management of mild to moderate Alzheimer’s Disease at doses of 5 mg or 10 mg.[L7916] It is also indicated for the management of moderate to severe Alzheimer’s Disease in a higher dose of 10 mg or 23 mg administered once daily.[L7916] Off-label uses include the management of vascular dementia, Parkinson's Disease-associated dementia, and Lewy body dementia, among oth…	Donepezil	TNFAIP6	175	P98066
DB00434	Cyproheptadine	0	D020521	Stroke	EFO:0000712	stroke	In the US, prescription cyproheptadine is indicated for the treatment of various allergic symptomatologies - including dermatographia, rhinitis, conjunctivitis, and urticaria - as well as adjunctive therapy in the management of anaphylaxis following treatment with epinephrine.[L32474] In Canada, cyproheptadine is available over-the-counter and is indicated for the treatment of pruritus and for ap…	Cyproheptadine	HRH1	50	P35367
DB00396	Progesterone	3	D006973	Hypertension	EFO:0000537	hypertension	**Gelatinized capsules** The gelatinized capsules are indicated for use in the prevention of endometrial hyperplasia in non-hysterectomized postmenopausal women who are receiving conjugated estrogens tablets. They are also indicated for use in secondary amenorrhea [FDA label]. **Vaginal gel** Progesterone gel (8%) is indicated as progesterone supplementation or replacement as part of an Assisted …	Progesterone	ORM1	45	P02763
DB00396	Progesterone	3	D013927	Thrombosis	MONDO:0000831	thrombotic disease	**Gelatinized capsules** The gelatinized capsules are indicated for use in the prevention of endometrial hyperplasia in non-hysterectomized postmenopausal women who are receiving conjugated estrogens tablets. They are also indicated for use in secondary amenorrhea [FDA label]. **Vaginal gel** Progesterone gel (8%) is indicated as progesterone supplementation or replacement as part of an Assisted …	Progesterone	ORM1	45	P02763
DB00396	Progesterone	3	D017202	Myocardial Ischemia	EFO:1001375	Myocardial Ischemia	**Gelatinized capsules** The gelatinized capsules are indicated for use in the prevention of endometrial hyperplasia in non-hysterectomized postmenopausal women who are receiving conjugated estrogens tablets. They are also indicated for use in secondary amenorrhea [FDA label]. **Vaginal gel** Progesterone gel (8%) is indicated as progesterone supplementation or replacement as part of an Assisted …	Progesterone	ORM1	45	P02763
DB00396	Progesterone	2	D003327	Coronary Disease	EFO:0001645	coronary artery disease	**Gelatinized capsules** The gelatinized capsules are indicated for use in the prevention of endometrial hyperplasia in non-hysterectomized postmenopausal women who are receiving conjugated estrogens tablets. They are also indicated for use in secondary amenorrhea [FDA label]. **Vaginal gel** Progesterone gel (8%) is indicated as progesterone supplementation or replacement as part of an Assisted …	Progesterone	ORM1	45	P02763
DB00898	Ethanol	3	D006973	Hypertension	EFO:0000537	hypertension	For therapeutic neurolysis of nerves or ganglia for the relief of intractable chronic pain in such conditions as inoperable cancer and trigeminal neuralgia (tic douloureux), in patients for whom neurosurgical procedures are contraindicated.	Ethanol	CHRNA7	49	P36544
DB00898	Ethanol	2	D000075222	Essential Hypertension	EFO:1002032	primary hypertension	For therapeutic neurolysis of nerves or ganglia for the relief of intractable chronic pain in such conditions as inoperable cancer and trigeminal neuralgia (tic douloureux), in patients for whom neurosurgical procedures are contraindicated.	Ethanol	CHRNA7	49	P36544
DB00898	Ethanol	2	D001281	Atrial Fibrillation	EFO:0000275	atrial fibrillation	For therapeutic neurolysis of nerves or ganglia for the relief of intractable chronic pain in such conditions as inoperable cancer and trigeminal neuralgia (tic douloureux), in patients for whom neurosurgical procedures are contraindicated.	Ethanol	CHRNA7	49	P36544
DB00215	Citalopram	2	D020521	Stroke	EFO:0000712	stroke	For the treatment of depression, as indicated by the FDA label [FDA label]. Off-label indications include but are not limited to: treatment of sexual dysfunction, post-stroke behavioural changes, ethanol abuse, obsessive-compulsive disorder (OCD) in children, and diabetic neuropathy [FDA label], [A321], [A322], [A323], [A324], [A174406], [A174409], [A174412].	Citalopram	HRH1	50	P35367
DB00215	Citalopram	1	D054058	Acute Coronary Syndrome	EFO:0005672	acute coronary syndrome	For the treatment of depression, as indicated by the FDA label [FDA label]. Off-label indications include but are not limited to: treatment of sexual dysfunction, post-stroke behavioural changes, ethanol abuse, obsessive-compulsive disorder (OCD) in children, and diabetic neuropathy [FDA label], [A321], [A322], [A323], [A324], [A174406], [A174409], [A174412].	Citalopram	HRH1	50	P35367
DB00412	Rosiglitazone	3	D003327	Coronary Disease	EFO:0001645	coronary artery disease	Rosiglitazone is indicated as an adjunct to diet and exercise to improve glycemic control in adults with type 2 diabetes mellitus.	Rosiglitazone	RXRB	2	P28702
DB00412	Rosiglitazone	3	D006973	Hypertension	EFO:0000537	hypertension	Rosiglitazone is indicated as an adjunct to diet and exercise to improve glycemic control in adults with type 2 diabetes mellitus.	Rosiglitazone	RXRB	2	P28702
DB06268	Sitaxentan	4	D006973	Hypertension	EFO:0000537	hypertension	Investigated for use/treatment in pulmonary hypertension, connective tissue diseases, hypertension, and congestive heart failure.	Sitaxentan	EDNRB	22	P24530
DB06268	Sitaxentan	4	D006973	Hypertension	EFO:0000537	hypertension	Investigated for use/treatment in pulmonary hypertension, connective tissue diseases, hypertension, and congestive heart failure.	Sitaxentan	EDNRA	57	P25101
DB06268	Sitaxentan	4	D006973	Hypertension	EFO:0000537	hypertension	Investigated for use/treatment in pulmonary hypertension, connective tissue diseases, hypertension, and congestive heart failure.	Sitaxentan	EDNRB	22	P24530
DB06268	Sitaxentan	4	D006973	Hypertension	EFO:0000537	hypertension	Investigated for use/treatment in pulmonary hypertension, connective tissue diseases, hypertension, and congestive heart failure.	Sitaxentan	EDNRA	57	P25101
DB06268	Sitaxentan	3	D006976	Hypertension, Pulmonary	EFO:0001361	pulmonary arterial hypertension	Investigated for use/treatment in pulmonary hypertension, connective tissue diseases, hypertension, and congestive heart failure.	Sitaxentan	EDNRB	22	P24530
DB06268	Sitaxentan	3	D006976	Hypertension, Pulmonary	EFO:0001361	pulmonary arterial hypertension	Investigated for use/treatment in pulmonary hypertension, connective tissue diseases, hypertension, and congestive heart failure.	Sitaxentan	EDNRA	57	P25101
DB06268	Sitaxentan	3	D006976	Hypertension, Pulmonary	EFO:0001361	pulmonary arterial hypertension	Investigated for use/treatment in pulmonary hypertension, connective tissue diseases, hypertension, and congestive heart failure.	Sitaxentan	EDNRB	22	P24530
DB06268	Sitaxentan	3	D006976	Hypertension, Pulmonary	EFO:0001361	pulmonary arterial hypertension	Investigated for use/treatment in pulmonary hypertension, connective tissue diseases, hypertension, and congestive heart failure.	Sitaxentan	EDNRA	57	P25101
DB06268	Sitaxentan	3	D006976	Hypertension, Pulmonary	MONDO:0005149	pulmonary hypertension	Investigated for use/treatment in pulmonary hypertension, connective tissue diseases, hypertension, and congestive heart failure.	Sitaxentan	EDNRB	22	P24530
DB06268	Sitaxentan	3	D006976	Hypertension, Pulmonary	MONDO:0005149	pulmonary hypertension	Investigated for use/treatment in pulmonary hypertension, connective tissue diseases, hypertension, and congestive heart failure.	Sitaxentan	EDNRA	57	P25101
DB06268	Sitaxentan	3	D006976	Hypertension, Pulmonary	MONDO:0005149	pulmonary hypertension	Investigated for use/treatment in pulmonary hypertension, connective tissue diseases, hypertension, and congestive heart failure.	Sitaxentan	EDNRB	22	P24530
DB06268	Sitaxentan	3	D006976	Hypertension, Pulmonary	MONDO:0005149	pulmonary hypertension	Investigated for use/treatment in pulmonary hypertension, connective tissue diseases, hypertension, and congestive heart failure.	Sitaxentan	EDNRA	57	P25101
DB06268	Sitaxentan	2	D054144	Heart Failure, Diastolic	EFO:1000899	diastolic heart failure	Investigated for use/treatment in pulmonary hypertension, connective tissue diseases, hypertension, and congestive heart failure.	Sitaxentan	EDNRB	22	P24530
DB06268	Sitaxentan	2	D054144	Heart Failure, Diastolic	EFO:1000899	diastolic heart failure	Investigated for use/treatment in pulmonary hypertension, connective tissue diseases, hypertension, and congestive heart failure.	Sitaxentan	EDNRA	57	P25101
DB06268	Sitaxentan	2	D054144	Heart Failure, Diastolic	EFO:1000899	diastolic heart failure	Investigated for use/treatment in pulmonary hypertension, connective tissue diseases, hypertension, and congestive heart failure.	Sitaxentan	EDNRB	22	P24530
DB06268	Sitaxentan	2	D054144	Heart Failure, Diastolic	EFO:1000899	diastolic heart failure	Investigated for use/treatment in pulmonary hypertension, connective tissue diseases, hypertension, and congestive heart failure.	Sitaxentan	EDNRA	57	P25101
DB00674	Galantamine	3	D015140	Dementia, Vascular	EFO:0004718	vascular dementia	Galantamine is indicated for the treatment of mild to moderate dementia of the Alzheimer’s type.[L13571]	Galantamine	CHRNA7	49	P36544
DB00915	Amantadine	2	D002544	Cerebral Infarction	MONDO:0002679	cerebral infarction	For the chemoprophylaxis, prophylaxis, and treatment of signs and symptoms of infection caused by various strains of influenza A virus. Also for the treatment of parkinsonism and drug-induced extrapyramidal reactions.	Amantadine	CHRNA7	49	P36544
DB03128	Acetylcholine	1	D003327	Coronary Disease	EFO:0001645	coronary artery disease	Used to obtain miosis of the iris in seconds after delivery of the lens in cataract surgery, in penetrating keratoplasty, iridectomy and other anterior segment surgery where rapid miosis may be required.	Acetylcholine	CHRNA7	49	P36544
DB04883	Darusentan	3	D006973	Hypertension	EFO:0000537	hypertension	For the treatment of congestive heart failure and hypertension.	Darusentan	EDNRA	57	P25101
DB04883	Darusentan	3	D006973	Hypertension	EFO:0000537	hypertension	For the treatment of congestive heart failure and hypertension.	Darusentan	EDNRB	22	P24530
DB04883	Darusentan	3	D006973	Hypertension	EFO:0000537	hypertension	For the treatment of congestive heart failure and hypertension.	Darusentan	EDNRA	57	P25101
DB00202	Succinylcholine	3	D020521	Stroke	EFO:0000712	stroke	Succinylcholine is indicated as an adjunct to general anesthesia, to facilitate tracheal intubation, and to provide skeletal muscle relaxation during surgery or mechanical ventilation.[L9004]	Succinylcholine	CHRNA7	49	P36544
DB00246	Ziprasidone	1	D002318	Cardiovascular Diseases	EFO:0000319	cardiovascular disease	In its oral form, ziprasidone is approved for the treatment of schizophrenia, as monotherapy for acute treatment of manic or mixed episodes related to bipolar I disorder, and as adjunctive therapy to lithium or valproate for maintenance treatment of bipolar I disorder.[L7342] The injectable formulation is approved only for treatment of acute agitation in schizophrenia.[L7342]	Ziprasidone	HRH1	50	P35367
DB01221	Ketamine	2	D000083242	Ischemic Stroke	HP:0002140	Ischemic stroke	Ketamine is indicated as an anesthetic agent for recommended diagnostic and surgical procedures. If skeletal muscle relaxation is needed, it should be combined with a muscle relaxant. If the surgical procedure involves visceral pain, it should be supplemented with an agent that obtunds visceral pain. Ketamine can be used for induction of anesthesia prior other general anesthetic agents and as a s…	Ketamine	CHRNA7	49	P36544
DB01221	Ketamine	2	D006345	Heart Septal Defects, Ventricular	Orphanet:1480	Ventricular septal defect	Ketamine is indicated as an anesthetic agent for recommended diagnostic and surgical procedures. If skeletal muscle relaxation is needed, it should be combined with a muscle relaxant. If the surgical procedure involves visceral pain, it should be supplemented with an agent that obtunds visceral pain. Ketamine can be used for induction of anesthesia prior other general anesthetic agents and as a s…	Ketamine	CHRNA7	49	P36544
DB01221	Ketamine	1	D006323	Heart Arrest	EFO:0009492	cardiac arrest	Ketamine is indicated as an anesthetic agent for recommended diagnostic and surgical procedures. If skeletal muscle relaxation is needed, it should be combined with a muscle relaxant. If the surgical procedure involves visceral pain, it should be supplemented with an agent that obtunds visceral pain. Ketamine can be used for induction of anesthesia prior other general anesthetic agents and as a s…	Ketamine	CHRNA7	49	P36544
DB01221	Ketamine	1	D020521	Stroke	EFO:0000712	stroke	Ketamine is indicated as an anesthetic agent for recommended diagnostic and surgical procedures. If skeletal muscle relaxation is needed, it should be combined with a muscle relaxant. If the surgical procedure involves visceral pain, it should be supplemented with an agent that obtunds visceral pain. Ketamine can be used for induction of anesthesia prior other general anesthetic agents and as a s…	Ketamine	CHRNA7	49	P36544
DB00797	Tolazoline	4	D002318	Cardiovascular Diseases	EFO:0000319	cardiovascular disease	For the treatment of pulmonary artery anomalies	Tolazoline	HRH1	50	P35367
DB01043	Memantine	3	D000083242	Ischemic Stroke	HP:0002140	Ischemic stroke	Memantine is used to manage moderate to severe Alzheimer's dementia [FDA label]. A more recent systemic review and meta-analysis [A177106] indicates that memantine is beneficial as a first line drug for the treatment of Alzheimer's dementia. Cholinesterase inhibitors may be added to memantine for further beneficial effects on behavioral symptoms and other symptoms of dementia [A177106].	Memantine	CHRNA7	49	P36544
DB01393	Bezafibrate	4	D002318	Cardiovascular Diseases	EFO:0000319	cardiovascular disease	For the treatment of primary hyperlipidaemia types IIa, IIb, III, IV and V (Fredrickson classification) corresponding to groups I, II and III of the European Atherosclerosis Society guidelines - when diet alone or improvements in lifestyle such as increased exercise or weight reduction do not lead to an adequate response. Also for the treatment of secondary hyperlipidaemias, e.g. severe hypertrig…	Bezafibrate	RXRB	2	P28702
DB00794	Primidone	2	D020521	Stroke	EFO:0000712	stroke	Primidone is commonly indicated for the management of grand mal, psychomotor, and focal epileptic seizures.[L4645,L11112] In addition, it has also been studied and utilized as an effective management of essential tremor.[A39414,A39415,L4645]	Primidone	CHRNA7	49	P36544
DB00775	Tirofiban	4	D013927	Thrombosis	HP:0004419	Recurrent thrombophlebitis	For treatment, in combination with heparin, of acute coronary syndrome, including patients who are to be managed medically and those undergoing PTCA or atherectomy.	Tirofiban	ITGA2B	164	P08514
DB00775	Tirofiban	4	D013927	Thrombosis	HP:0004419	Recurrent thrombophlebitis	For treatment, in combination with heparin, of acute coronary syndrome, including patients who are to be managed medically and those undergoing PTCA or atherectomy.	Tirofiban	ITGB3	56	P05106
DB00775	Tirofiban	3	D003327	Coronary Disease	EFO:0001645	coronary artery disease	For treatment, in combination with heparin, of acute coronary syndrome, including patients who are to be managed medically and those undergoing PTCA or atherectomy.	Tirofiban	ITGA2B	164	P08514
DB00775	Tirofiban	3	D003327	Coronary Disease	EFO:0001645	coronary artery disease	For treatment, in combination with heparin, of acute coronary syndrome, including patients who are to be managed medically and those undergoing PTCA or atherectomy.	Tirofiban	ITGB3	56	P05106
DB00775	Tirofiban	3	D009203	Myocardial Infarction	EFO:0000612	myocardial infarction	For treatment, in combination with heparin, of acute coronary syndrome, including patients who are to be managed medically and those undergoing PTCA or atherectomy.	Tirofiban	ITGA2B	164	P08514
DB00775	Tirofiban	3	D009203	Myocardial Infarction	EFO:0000612	myocardial infarction	For treatment, in combination with heparin, of acute coronary syndrome, including patients who are to be managed medically and those undergoing PTCA or atherectomy.	Tirofiban	ITGB3	56	P05106
DB00775	Tirofiban	3	D009203	Myocardial Infarction	EFO:0008583	acute myocardial infarction	For treatment, in combination with heparin, of acute coronary syndrome, including patients who are to be managed medically and those undergoing PTCA or atherectomy.	Tirofiban	ITGA2B	164	P08514
DB00775	Tirofiban	3	D009203	Myocardial Infarction	EFO:0008583	acute myocardial infarction	For treatment, in combination with heparin, of acute coronary syndrome, including patients who are to be managed medically and those undergoing PTCA or atherectomy.	Tirofiban	ITGB3	56	P05106
DB00775	Tirofiban	3	D054058	Acute Coronary Syndrome	EFO:0005672	acute coronary syndrome	For treatment, in combination with heparin, of acute coronary syndrome, including patients who are to be managed medically and those undergoing PTCA or atherectomy.	Tirofiban	ITGA2B	164	P08514
DB00775	Tirofiban	3	D054058	Acute Coronary Syndrome	EFO:0005672	acute coronary syndrome	For treatment, in combination with heparin, of acute coronary syndrome, including patients who are to be managed medically and those undergoing PTCA or atherectomy.	Tirofiban	ITGB3	56	P05106
DB00775	Tirofiban	2	D000083242	Ischemic Stroke	HP:0002140	Ischemic stroke	For treatment, in combination with heparin, of acute coronary syndrome, including patients who are to be managed medically and those undergoing PTCA or atherectomy.	Tirofiban	ITGA2B	164	P08514
DB00775	Tirofiban	2	D000083242	Ischemic Stroke	HP:0002140	Ischemic stroke	For treatment, in combination with heparin, of acute coronary syndrome, including patients who are to be managed medically and those undergoing PTCA or atherectomy.	Tirofiban	ITGB3	56	P05106
DB00775	Tirofiban	2	D020521	Stroke	EFO:0000712	stroke	For treatment, in combination with heparin, of acute coronary syndrome, including patients who are to be managed medically and those undergoing PTCA or atherectomy.	Tirofiban	ITGA2B	164	P08514
DB00775	Tirofiban	2	D020521	Stroke	EFO:0000712	stroke	For treatment, in combination with heparin, of acute coronary syndrome, including patients who are to be managed medically and those undergoing PTCA or atherectomy.	Tirofiban	ITGB3	56	P05106
DB00975	Dipyridamole	4	D003324	Coronary Artery Disease	EFO:0001645	coronary artery disease	For as an adjunct to coumarin anticoagulants in the prevention of postoperative thromboembolic complications of cardiac valve replacement and also used in prevention of angina.	Dipyridamole	ORM1	45	P02763
DB00975	Dipyridamole	4	D003327	Coronary Disease	EFO:0001645	coronary artery disease	For as an adjunct to coumarin anticoagulants in the prevention of postoperative thromboembolic complications of cardiac valve replacement and also used in prevention of angina.	Dipyridamole	ORM1	45	P02763
DB00975	Dipyridamole	4	D013927	Thrombosis	HP:0004419	Recurrent thrombophlebitis	For as an adjunct to coumarin anticoagulants in the prevention of postoperative thromboembolic complications of cardiac valve replacement and also used in prevention of angina.	Dipyridamole	ORM1	45	P02763
DB00975	Dipyridamole	4	D020521	Stroke	EFO:0000712	stroke	For as an adjunct to coumarin anticoagulants in the prevention of postoperative thromboembolic complications of cardiac valve replacement and also used in prevention of angina.	Dipyridamole	ORM1	45	P02763
DB00975	Dipyridamole	3	D017202	Myocardial Ischemia	EFO:1001375	Myocardial Ischemia	For as an adjunct to coumarin anticoagulants in the prevention of postoperative thromboembolic complications of cardiac valve replacement and also used in prevention of angina.	Dipyridamole	ORM1	45	P02763
DB00975	Dipyridamole	2	D006331	Heart Diseases	EFO:0003777	heart disease	For as an adjunct to coumarin anticoagulants in the prevention of postoperative thromboembolic complications of cardiac valve replacement and also used in prevention of angina.	Dipyridamole	ORM1	45	P02763
DB00975	Dipyridamole	2	D054549	Takotsubo Cardiomyopathy	EFO:1002000	Takotsubo cardiomyopathy	For as an adjunct to coumarin anticoagulants in the prevention of postoperative thromboembolic complications of cardiac valve replacement and also used in prevention of angina.	Dipyridamole	ORM1	45	P02763
DB00975	Dipyridamole	1	D006973	Hypertension	EFO:0000537	hypertension	For as an adjunct to coumarin anticoagulants in the prevention of postoperative thromboembolic complications of cardiac valve replacement and also used in prevention of angina.	Dipyridamole	ORM1	45	P02763
DB00594	Amiloride	4	D002318	Cardiovascular Diseases	EFO:0000319	cardiovascular disease	For use as adjunctive treatment with thiazide diuretics or other kaliuretic-diuretic agents in congestive heart failure or hypertension.	Amiloride	PLAU	58	P00749
DB00594	Amiloride	3	D006973	Hypertension	EFO:0000537	hypertension	For use as adjunctive treatment with thiazide diuretics or other kaliuretic-diuretic agents in congestive heart failure or hypertension.	Amiloride	PLAU	58	P00749
DB00594	Amiloride	2	D003327	Coronary Disease	EFO:0001645	coronary artery disease	For use as adjunctive treatment with thiazide diuretics or other kaliuretic-diuretic agents in congestive heart failure or hypertension.	Amiloride	PLAU	58	P00749
DB00559	Bosentan	4	D000081029	Pulmonary Arterial Hypertension	EFO:0001361	pulmonary arterial hypertension	Used in the treatment of pulmonary arterial hypertension (PAH), to improve exercise ability and to decrease the rate of clinical worsening (in patients with WHO Class III or IV symptoms).	Bosentan	EDNRB	22	P24530
DB00559	Bosentan	4	D000081029	Pulmonary Arterial Hypertension	EFO:0001361	pulmonary arterial hypertension	Used in the treatment of pulmonary arterial hypertension (PAH), to improve exercise ability and to decrease the rate of clinical worsening (in patients with WHO Class III or IV symptoms).	Bosentan	EDNRA	57	P25101
DB00559	Bosentan	4	D000081029	Pulmonary Arterial Hypertension	EFO:0001361	pulmonary arterial hypertension	Used in the treatment of pulmonary arterial hypertension (PAH), to improve exercise ability and to decrease the rate of clinical worsening (in patients with WHO Class III or IV symptoms).	Bosentan	EDNRB	22	P24530
DB00559	Bosentan	4	D000081029	Pulmonary Arterial Hypertension	EFO:0001361	pulmonary arterial hypertension	Used in the treatment of pulmonary arterial hypertension (PAH), to improve exercise ability and to decrease the rate of clinical worsening (in patients with WHO Class III or IV symptoms).	Bosentan	EDNRA	57	P25101
DB00559	Bosentan	4	D006330	Heart Defects, Congenital	EFO:0005207	congenital heart disease	Used in the treatment of pulmonary arterial hypertension (PAH), to improve exercise ability and to decrease the rate of clinical worsening (in patients with WHO Class III or IV symptoms).	Bosentan	EDNRB	22	P24530
DB00559	Bosentan	4	D006330	Heart Defects, Congenital	EFO:0005207	congenital heart disease	Used in the treatment of pulmonary arterial hypertension (PAH), to improve exercise ability and to decrease the rate of clinical worsening (in patients with WHO Class III or IV symptoms).	Bosentan	EDNRA	57	P25101
DB00559	Bosentan	4	D006330	Heart Defects, Congenital	EFO:0005207	congenital heart disease	Used in the treatment of pulmonary arterial hypertension (PAH), to improve exercise ability and to decrease the rate of clinical worsening (in patients with WHO Class III or IV symptoms).	Bosentan	EDNRB	22	P24530
DB00559	Bosentan	4	D006330	Heart Defects, Congenital	EFO:0005207	congenital heart disease	Used in the treatment of pulmonary arterial hypertension (PAH), to improve exercise ability and to decrease the rate of clinical worsening (in patients with WHO Class III or IV symptoms).	Bosentan	EDNRA	57	P25101
DB00559	Bosentan	4	D006973	Hypertension	EFO:0000537	hypertension	Used in the treatment of pulmonary arterial hypertension (PAH), to improve exercise ability and to decrease the rate of clinical worsening (in patients with WHO Class III or IV symptoms).	Bosentan	EDNRB	22	P24530
DB00559	Bosentan	4	D006973	Hypertension	EFO:0000537	hypertension	Used in the treatment of pulmonary arterial hypertension (PAH), to improve exercise ability and to decrease the rate of clinical worsening (in patients with WHO Class III or IV symptoms).	Bosentan	EDNRA	57	P25101
DB00559	Bosentan	4	D006973	Hypertension	EFO:0000537	hypertension	Used in the treatment of pulmonary arterial hypertension (PAH), to improve exercise ability and to decrease the rate of clinical worsening (in patients with WHO Class III or IV symptoms).	Bosentan	EDNRB	22	P24530
DB00559	Bosentan	4	D006973	Hypertension	EFO:0000537	hypertension	Used in the treatment of pulmonary arterial hypertension (PAH), to improve exercise ability and to decrease the rate of clinical worsening (in patients with WHO Class III or IV symptoms).	Bosentan	EDNRA	57	P25101
DB00559	Bosentan	4	D006976	Hypertension, Pulmonary	EFO:0001361	pulmonary arterial hypertension	Used in the treatment of pulmonary arterial hypertension (PAH), to improve exercise ability and to decrease the rate of clinical worsening (in patients with WHO Class III or IV symptoms).	Bosentan	EDNRB	22	P24530
DB00559	Bosentan	4	D006976	Hypertension, Pulmonary	EFO:0001361	pulmonary arterial hypertension	Used in the treatment of pulmonary arterial hypertension (PAH), to improve exercise ability and to decrease the rate of clinical worsening (in patients with WHO Class III or IV symptoms).	Bosentan	EDNRA	57	P25101
DB00559	Bosentan	4	D006976	Hypertension, Pulmonary	EFO:0001361	pulmonary arterial hypertension	Used in the treatment of pulmonary arterial hypertension (PAH), to improve exercise ability and to decrease the rate of clinical worsening (in patients with WHO Class III or IV symptoms).	Bosentan	EDNRB	22	P24530
DB00559	Bosentan	4	D006976	Hypertension, Pulmonary	EFO:0001361	pulmonary arterial hypertension	Used in the treatment of pulmonary arterial hypertension (PAH), to improve exercise ability and to decrease the rate of clinical worsening (in patients with WHO Class III or IV symptoms).	Bosentan	EDNRA	57	P25101
DB00559	Bosentan	4	D006976	Hypertension, Pulmonary	MONDO:0005149	pulmonary hypertension	Used in the treatment of pulmonary arterial hypertension (PAH), to improve exercise ability and to decrease the rate of clinical worsening (in patients with WHO Class III or IV symptoms).	Bosentan	EDNRB	22	P24530
DB00559	Bosentan	4	D006976	Hypertension, Pulmonary	MONDO:0005149	pulmonary hypertension	Used in the treatment of pulmonary arterial hypertension (PAH), to improve exercise ability and to decrease the rate of clinical worsening (in patients with WHO Class III or IV symptoms).	Bosentan	EDNRA	57	P25101
DB00559	Bosentan	4	D006976	Hypertension, Pulmonary	MONDO:0005149	pulmonary hypertension	Used in the treatment of pulmonary arterial hypertension (PAH), to improve exercise ability and to decrease the rate of clinical worsening (in patients with WHO Class III or IV symptoms).	Bosentan	EDNRB	22	P24530
DB00559	Bosentan	4	D006976	Hypertension, Pulmonary	MONDO:0005149	pulmonary hypertension	Used in the treatment of pulmonary arterial hypertension (PAH), to improve exercise ability and to decrease the rate of clinical worsening (in patients with WHO Class III or IV symptoms).	Bosentan	EDNRA	57	P25101
DB00559	Bosentan	4	D065627	Familial Primary Pulmonary Hypertension	Orphanet:422	Idiopathic and/or familial pulmonary arterial hypertension	Used in the treatment of pulmonary arterial hypertension (PAH), to improve exercise ability and to decrease the rate of clinical worsening (in patients with WHO Class III or IV symptoms).	Bosentan	EDNRB	22	P24530
DB00559	Bosentan	4	D065627	Familial Primary Pulmonary Hypertension	Orphanet:422	Idiopathic and/or familial pulmonary arterial hypertension	Used in the treatment of pulmonary arterial hypertension (PAH), to improve exercise ability and to decrease the rate of clinical worsening (in patients with WHO Class III or IV symptoms).	Bosentan	EDNRA	57	P25101
DB00559	Bosentan	4	D065627	Familial Primary Pulmonary Hypertension	Orphanet:422	Idiopathic and/or familial pulmonary arterial hypertension	Used in the treatment of pulmonary arterial hypertension (PAH), to improve exercise ability and to decrease the rate of clinical worsening (in patients with WHO Class III or IV symptoms).	Bosentan	EDNRB	22	P24530
DB00559	Bosentan	4	D065627	Familial Primary Pulmonary Hypertension	Orphanet:422	Idiopathic and/or familial pulmonary arterial hypertension	Used in the treatment of pulmonary arterial hypertension (PAH), to improve exercise ability and to decrease the rate of clinical worsening (in patients with WHO Class III or IV symptoms).	Bosentan	EDNRA	57	P25101
DB00559	Bosentan	3	D006344	Heart Septal Defects, Atrial	Orphanet:1478	Interauricular communication	Used in the treatment of pulmonary arterial hypertension (PAH), to improve exercise ability and to decrease the rate of clinical worsening (in patients with WHO Class III or IV symptoms).	Bosentan	EDNRB	22	P24530
DB00559	Bosentan	3	D006344	Heart Septal Defects, Atrial	Orphanet:1478	Interauricular communication	Used in the treatment of pulmonary arterial hypertension (PAH), to improve exercise ability and to decrease the rate of clinical worsening (in patients with WHO Class III or IV symptoms).	Bosentan	EDNRA	57	P25101
DB00559	Bosentan	3	D006344	Heart Septal Defects, Atrial	Orphanet:1478	Interauricular communication	Used in the treatment of pulmonary arterial hypertension (PAH), to improve exercise ability and to decrease the rate of clinical worsening (in patients with WHO Class III or IV symptoms).	Bosentan	EDNRB	22	P24530
DB00559	Bosentan	3	D006344	Heart Septal Defects, Atrial	Orphanet:1478	Interauricular communication	Used in the treatment of pulmonary arterial hypertension (PAH), to improve exercise ability and to decrease the rate of clinical worsening (in patients with WHO Class III or IV symptoms).	Bosentan	EDNRA	57	P25101
DB00559	Bosentan	3	D018917	Optic Neuropathy, Ischemic	EFO:1000809	anterior ischemic optic neuropathy	Used in the treatment of pulmonary arterial hypertension (PAH), to improve exercise ability and to decrease the rate of clinical worsening (in patients with WHO Class III or IV symptoms).	Bosentan	EDNRB	22	P24530
DB00559	Bosentan	3	D018917	Optic Neuropathy, Ischemic	EFO:1000809	anterior ischemic optic neuropathy	Used in the treatment of pulmonary arterial hypertension (PAH), to improve exercise ability and to decrease the rate of clinical worsening (in patients with WHO Class III or IV symptoms).	Bosentan	EDNRA	57	P25101
DB00559	Bosentan	3	D018917	Optic Neuropathy, Ischemic	EFO:1000809	anterior ischemic optic neuropathy	Used in the treatment of pulmonary arterial hypertension (PAH), to improve exercise ability and to decrease the rate of clinical worsening (in patients with WHO Class III or IV symptoms).	Bosentan	EDNRB	22	P24530
DB00559	Bosentan	3	D018917	Optic Neuropathy, Ischemic	EFO:1000809	anterior ischemic optic neuropathy	Used in the treatment of pulmonary arterial hypertension (PAH), to improve exercise ability and to decrease the rate of clinical worsening (in patients with WHO Class III or IV symptoms).	Bosentan	EDNRA	57	P25101
DB00559	Bosentan	2	D018636	Hypoplastic Left Heart Syndrome	MONDO:0004933	hypoplastic left heart syndrome	Used in the treatment of pulmonary arterial hypertension (PAH), to improve exercise ability and to decrease the rate of clinical worsening (in patients with WHO Class III or IV symptoms).	Bosentan	EDNRB	22	P24530
DB00559	Bosentan	2	D018636	Hypoplastic Left Heart Syndrome	MONDO:0004933	hypoplastic left heart syndrome	Used in the treatment of pulmonary arterial hypertension (PAH), to improve exercise ability and to decrease the rate of clinical worsening (in patients with WHO Class III or IV symptoms).	Bosentan	EDNRA	57	P25101
DB00559	Bosentan	2	D018636	Hypoplastic Left Heart Syndrome	MONDO:0004933	hypoplastic left heart syndrome	Used in the treatment of pulmonary arterial hypertension (PAH), to improve exercise ability and to decrease the rate of clinical worsening (in patients with WHO Class III or IV symptoms).	Bosentan	EDNRB	22	P24530
DB00559	Bosentan	2	D018636	Hypoplastic Left Heart Syndrome	MONDO:0004933	hypoplastic left heart syndrome	Used in the treatment of pulmonary arterial hypertension (PAH), to improve exercise ability and to decrease the rate of clinical worsening (in patients with WHO Class III or IV symptoms).	Bosentan	EDNRA	57	P25101
DB00559	Bosentan	1	D006333	Heart Failure	EFO:0000373	congestive heart failure	Used in the treatment of pulmonary arterial hypertension (PAH), to improve exercise ability and to decrease the rate of clinical worsening (in patients with WHO Class III or IV symptoms).	Bosentan	EDNRB	22	P24530
DB00559	Bosentan	1	D006333	Heart Failure	EFO:0000373	congestive heart failure	Used in the treatment of pulmonary arterial hypertension (PAH), to improve exercise ability and to decrease the rate of clinical worsening (in patients with WHO Class III or IV symptoms).	Bosentan	EDNRA	57	P25101
DB00559	Bosentan	1	D006333	Heart Failure	EFO:0000373	congestive heart failure	Used in the treatment of pulmonary arterial hypertension (PAH), to improve exercise ability and to decrease the rate of clinical worsening (in patients with WHO Class III or IV symptoms).	Bosentan	EDNRB	22	P24530
DB00559	Bosentan	1	D006333	Heart Failure	EFO:0000373	congestive heart failure	Used in the treatment of pulmonary arterial hypertension (PAH), to improve exercise ability and to decrease the rate of clinical worsening (in patients with WHO Class III or IV symptoms).	Bosentan	EDNRA	57	P25101
DB06558	Tezosentan	3	D006333	Heart Failure	EFO:0003144	heart failure	Investigated for use/treatment in congestive heart failure, liver disease, and heart disease.	Tezosentan	EDNRB	22	P24530
DB06558	Tezosentan	3	D006333	Heart Failure	EFO:0003144	heart failure	Investigated for use/treatment in congestive heart failure, liver disease, and heart disease.	Tezosentan	EDNRA	57	P25101
DB06558	Tezosentan	3	D006333	Heart Failure	EFO:0003144	heart failure	Investigated for use/treatment in congestive heart failure, liver disease, and heart disease.	Tezosentan	EDNRB	22	P24530
DB06558	Tezosentan	3	D006333	Heart Failure	EFO:0003144	heart failure	Investigated for use/treatment in congestive heart failure, liver disease, and heart disease.	Tezosentan	EDNRA	57	P25101
DB06558	Tezosentan	2	D006976	Hypertension, Pulmonary	EFO:0001361	pulmonary arterial hypertension	Investigated for use/treatment in congestive heart failure, liver disease, and heart disease.	Tezosentan	EDNRB	22	P24530
DB06558	Tezosentan	2	D006976	Hypertension, Pulmonary	EFO:0001361	pulmonary arterial hypertension	Investigated for use/treatment in congestive heart failure, liver disease, and heart disease.	Tezosentan	EDNRA	57	P25101
DB06558	Tezosentan	2	D006976	Hypertension, Pulmonary	EFO:0001361	pulmonary arterial hypertension	Investigated for use/treatment in congestive heart failure, liver disease, and heart disease.	Tezosentan	EDNRB	22	P24530
DB06558	Tezosentan	2	D006976	Hypertension, Pulmonary	EFO:0001361	pulmonary arterial hypertension	Investigated for use/treatment in congestive heart failure, liver disease, and heart disease.	Tezosentan	EDNRA	57	P25101
DB02709	Resveratrol	3	D002311	Cardiomyopathy, Dilated	EFO:0000407	dilated cardiomyopathy	Being investigated for the treatment of Herpes labialis infections (cold sores).	Resveratrol	ITGB3	56	P05106
DB02709	Resveratrol	1	D002318	Cardiovascular Diseases	EFO:0000319	cardiovascular disease	Being investigated for the treatment of Herpes labialis infections (cold sores).	Resveratrol	ITGB3	56	P05106
DB02709	Resveratrol	1	D006973	Hypertension	EFO:0000537	hypertension	Being investigated for the treatment of Herpes labialis infections (cold sores).	Resveratrol	ITGB3	56	P05106
DB00513	Aminocaproic acid	0	D001018	Aortic Diseases	EFO:0005775	aortic disease	For use in the treatment of excessive postoperative bleeding.	Aminocaproic acid	PLAT	68	P00750
DB00513	Aminocaproic acid	0	D001018	Aortic Diseases	EFO:0005775	aortic disease	For use in the treatment of excessive postoperative bleeding.	Aminocaproic acid	PLAT	68	P00750
DB06403	Ambrisentan	4	D000081029	Pulmonary Arterial Hypertension	EFO:0001361	pulmonary arterial hypertension	Ambrisentan is indicated for treatment of idiopathic (‘primary’) pulmonary arterial hypertension (IPAH) and pulmonary arterial hypertension (PAH) associated with connective tissue disease in patients with WHO functional class II or III symptoms. In the United States of America, ambrisentan is also indicated in combination with tadalafil to reduce the risks of disease progression and hospitalizati…	Ambrisentan	EDNRB	22	P24530
DB06403	Ambrisentan	4	D000081029	Pulmonary Arterial Hypertension	EFO:0001361	pulmonary arterial hypertension	Ambrisentan is indicated for treatment of idiopathic (‘primary’) pulmonary arterial hypertension (IPAH) and pulmonary arterial hypertension (PAH) associated with connective tissue disease in patients with WHO functional class II or III symptoms. In the United States of America, ambrisentan is also indicated in combination with tadalafil to reduce the risks of disease progression and hospitalizati…	Ambrisentan	EDNRA	57	P25101
DB06403	Ambrisentan	4	D000081029	Pulmonary Arterial Hypertension	EFO:0001361	pulmonary arterial hypertension	Ambrisentan is indicated for treatment of idiopathic (‘primary’) pulmonary arterial hypertension (IPAH) and pulmonary arterial hypertension (PAH) associated with connective tissue disease in patients with WHO functional class II or III symptoms. In the United States of America, ambrisentan is also indicated in combination with tadalafil to reduce the risks of disease progression and hospitalizati…	Ambrisentan	EDNRB	22	P24530
DB06403	Ambrisentan	4	D000081029	Pulmonary Arterial Hypertension	EFO:0001361	pulmonary arterial hypertension	Ambrisentan is indicated for treatment of idiopathic (‘primary’) pulmonary arterial hypertension (IPAH) and pulmonary arterial hypertension (PAH) associated with connective tissue disease in patients with WHO functional class II or III symptoms. In the United States of America, ambrisentan is also indicated in combination with tadalafil to reduce the risks of disease progression and hospitalizati…	Ambrisentan	EDNRA	57	P25101
DB06403	Ambrisentan	4	D006973	Hypertension	EFO:0000537	hypertension	Ambrisentan is indicated for treatment of idiopathic (‘primary’) pulmonary arterial hypertension (IPAH) and pulmonary arterial hypertension (PAH) associated with connective tissue disease in patients with WHO functional class II or III symptoms. In the United States of America, ambrisentan is also indicated in combination with tadalafil to reduce the risks of disease progression and hospitalizati…	Ambrisentan	EDNRB	22	P24530
DB06403	Ambrisentan	4	D006973	Hypertension	EFO:0000537	hypertension	Ambrisentan is indicated for treatment of idiopathic (‘primary’) pulmonary arterial hypertension (IPAH) and pulmonary arterial hypertension (PAH) associated with connective tissue disease in patients with WHO functional class II or III symptoms. In the United States of America, ambrisentan is also indicated in combination with tadalafil to reduce the risks of disease progression and hospitalizati…	Ambrisentan	EDNRA	57	P25101
DB06403	Ambrisentan	4	D006973	Hypertension	EFO:0000537	hypertension	Ambrisentan is indicated for treatment of idiopathic (‘primary’) pulmonary arterial hypertension (IPAH) and pulmonary arterial hypertension (PAH) associated with connective tissue disease in patients with WHO functional class II or III symptoms. In the United States of America, ambrisentan is also indicated in combination with tadalafil to reduce the risks of disease progression and hospitalizati…	Ambrisentan	EDNRB	22	P24530
DB06403	Ambrisentan	4	D006973	Hypertension	EFO:0000537	hypertension	Ambrisentan is indicated for treatment of idiopathic (‘primary’) pulmonary arterial hypertension (IPAH) and pulmonary arterial hypertension (PAH) associated with connective tissue disease in patients with WHO functional class II or III symptoms. In the United States of America, ambrisentan is also indicated in combination with tadalafil to reduce the risks of disease progression and hospitalizati…	Ambrisentan	EDNRA	57	P25101
DB06403	Ambrisentan	4	D006976	Hypertension, Pulmonary	EFO:0001361	pulmonary arterial hypertension	Ambrisentan is indicated for treatment of idiopathic (‘primary’) pulmonary arterial hypertension (IPAH) and pulmonary arterial hypertension (PAH) associated with connective tissue disease in patients with WHO functional class II or III symptoms. In the United States of America, ambrisentan is also indicated in combination with tadalafil to reduce the risks of disease progression and hospitalizati…	Ambrisentan	EDNRB	22	P24530
DB06403	Ambrisentan	4	D006976	Hypertension, Pulmonary	EFO:0001361	pulmonary arterial hypertension	Ambrisentan is indicated for treatment of idiopathic (‘primary’) pulmonary arterial hypertension (IPAH) and pulmonary arterial hypertension (PAH) associated with connective tissue disease in patients with WHO functional class II or III symptoms. In the United States of America, ambrisentan is also indicated in combination with tadalafil to reduce the risks of disease progression and hospitalizati…	Ambrisentan	EDNRA	57	P25101
DB06403	Ambrisentan	4	D006976	Hypertension, Pulmonary	EFO:0001361	pulmonary arterial hypertension	Ambrisentan is indicated for treatment of idiopathic (‘primary’) pulmonary arterial hypertension (IPAH) and pulmonary arterial hypertension (PAH) associated with connective tissue disease in patients with WHO functional class II or III symptoms. In the United States of America, ambrisentan is also indicated in combination with tadalafil to reduce the risks of disease progression and hospitalizati…	Ambrisentan	EDNRB	22	P24530
DB06403	Ambrisentan	4	D006976	Hypertension, Pulmonary	EFO:0001361	pulmonary arterial hypertension	Ambrisentan is indicated for treatment of idiopathic (‘primary’) pulmonary arterial hypertension (IPAH) and pulmonary arterial hypertension (PAH) associated with connective tissue disease in patients with WHO functional class II or III symptoms. In the United States of America, ambrisentan is also indicated in combination with tadalafil to reduce the risks of disease progression and hospitalizati…	Ambrisentan	EDNRA	57	P25101
DB06403	Ambrisentan	4	D006976	Hypertension, Pulmonary	MONDO:0005149	pulmonary hypertension	Ambrisentan is indicated for treatment of idiopathic (‘primary’) pulmonary arterial hypertension (IPAH) and pulmonary arterial hypertension (PAH) associated with connective tissue disease in patients with WHO functional class II or III symptoms. In the United States of America, ambrisentan is also indicated in combination with tadalafil to reduce the risks of disease progression and hospitalizati…	Ambrisentan	EDNRB	22	P24530
DB06403	Ambrisentan	4	D006976	Hypertension, Pulmonary	MONDO:0005149	pulmonary hypertension	Ambrisentan is indicated for treatment of idiopathic (‘primary’) pulmonary arterial hypertension (IPAH) and pulmonary arterial hypertension (PAH) associated with connective tissue disease in patients with WHO functional class II or III symptoms. In the United States of America, ambrisentan is also indicated in combination with tadalafil to reduce the risks of disease progression and hospitalizati…	Ambrisentan	EDNRA	57	P25101
DB06403	Ambrisentan	4	D006976	Hypertension, Pulmonary	MONDO:0005149	pulmonary hypertension	Ambrisentan is indicated for treatment of idiopathic (‘primary’) pulmonary arterial hypertension (IPAH) and pulmonary arterial hypertension (PAH) associated with connective tissue disease in patients with WHO functional class II or III symptoms. In the United States of America, ambrisentan is also indicated in combination with tadalafil to reduce the risks of disease progression and hospitalizati…	Ambrisentan	EDNRB	22	P24530
DB06403	Ambrisentan	4	D006976	Hypertension, Pulmonary	MONDO:0005149	pulmonary hypertension	Ambrisentan is indicated for treatment of idiopathic (‘primary’) pulmonary arterial hypertension (IPAH) and pulmonary arterial hypertension (PAH) associated with connective tissue disease in patients with WHO functional class II or III symptoms. In the United States of America, ambrisentan is also indicated in combination with tadalafil to reduce the risks of disease progression and hospitalizati…	Ambrisentan	EDNRA	57	P25101
DB06403	Ambrisentan	4	D065627	Familial Primary Pulmonary Hypertension	Orphanet:422	Idiopathic and/or familial pulmonary arterial hypertension	Ambrisentan is indicated for treatment of idiopathic (‘primary’) pulmonary arterial hypertension (IPAH) and pulmonary arterial hypertension (PAH) associated with connective tissue disease in patients with WHO functional class II or III symptoms. In the United States of America, ambrisentan is also indicated in combination with tadalafil to reduce the risks of disease progression and hospitalizati…	Ambrisentan	EDNRB	22	P24530
DB06403	Ambrisentan	4	D065627	Familial Primary Pulmonary Hypertension	Orphanet:422	Idiopathic and/or familial pulmonary arterial hypertension	Ambrisentan is indicated for treatment of idiopathic (‘primary’) pulmonary arterial hypertension (IPAH) and pulmonary arterial hypertension (PAH) associated with connective tissue disease in patients with WHO functional class II or III symptoms. In the United States of America, ambrisentan is also indicated in combination with tadalafil to reduce the risks of disease progression and hospitalizati…	Ambrisentan	EDNRA	57	P25101
DB06403	Ambrisentan	4	D065627	Familial Primary Pulmonary Hypertension	Orphanet:422	Idiopathic and/or familial pulmonary arterial hypertension	Ambrisentan is indicated for treatment of idiopathic (‘primary’) pulmonary arterial hypertension (IPAH) and pulmonary arterial hypertension (PAH) associated with connective tissue disease in patients with WHO functional class II or III symptoms. In the United States of America, ambrisentan is also indicated in combination with tadalafil to reduce the risks of disease progression and hospitalizati…	Ambrisentan	EDNRB	22	P24530
DB06403	Ambrisentan	4	D065627	Familial Primary Pulmonary Hypertension	Orphanet:422	Idiopathic and/or familial pulmonary arterial hypertension	Ambrisentan is indicated for treatment of idiopathic (‘primary’) pulmonary arterial hypertension (IPAH) and pulmonary arterial hypertension (PAH) associated with connective tissue disease in patients with WHO functional class II or III symptoms. In the United States of America, ambrisentan is also indicated in combination with tadalafil to reduce the risks of disease progression and hospitalizati…	Ambrisentan	EDNRA	57	P25101
DB06403	Ambrisentan	3	D014652	Vascular Diseases	EFO:0004264	vascular disease	Ambrisentan is indicated for treatment of idiopathic (‘primary’) pulmonary arterial hypertension (IPAH) and pulmonary arterial hypertension (PAH) associated with connective tissue disease in patients with WHO functional class II or III symptoms. In the United States of America, ambrisentan is also indicated in combination with tadalafil to reduce the risks of disease progression and hospitalizati…	Ambrisentan	EDNRB	22	P24530
DB06403	Ambrisentan	3	D014652	Vascular Diseases	EFO:0004264	vascular disease	Ambrisentan is indicated for treatment of idiopathic (‘primary’) pulmonary arterial hypertension (IPAH) and pulmonary arterial hypertension (PAH) associated with connective tissue disease in patients with WHO functional class II or III symptoms. In the United States of America, ambrisentan is also indicated in combination with tadalafil to reduce the risks of disease progression and hospitalizati…	Ambrisentan	EDNRA	57	P25101
DB06403	Ambrisentan	3	D014652	Vascular Diseases	EFO:0004264	vascular disease	Ambrisentan is indicated for treatment of idiopathic (‘primary’) pulmonary arterial hypertension (IPAH) and pulmonary arterial hypertension (PAH) associated with connective tissue disease in patients with WHO functional class II or III symptoms. In the United States of America, ambrisentan is also indicated in combination with tadalafil to reduce the risks of disease progression and hospitalizati…	Ambrisentan	EDNRB	22	P24530
DB06403	Ambrisentan	3	D014652	Vascular Diseases	EFO:0004264	vascular disease	Ambrisentan is indicated for treatment of idiopathic (‘primary’) pulmonary arterial hypertension (IPAH) and pulmonary arterial hypertension (PAH) associated with connective tissue disease in patients with WHO functional class II or III symptoms. In the United States of America, ambrisentan is also indicated in combination with tadalafil to reduce the risks of disease progression and hospitalizati…	Ambrisentan	EDNRA	57	P25101
DB06403	Ambrisentan	2	D018636	Hypoplastic Left Heart Syndrome	MONDO:0004933	hypoplastic left heart syndrome	Ambrisentan is indicated for treatment of idiopathic (‘primary’) pulmonary arterial hypertension (IPAH) and pulmonary arterial hypertension (PAH) associated with connective tissue disease in patients with WHO functional class II or III symptoms. In the United States of America, ambrisentan is also indicated in combination with tadalafil to reduce the risks of disease progression and hospitalizati…	Ambrisentan	EDNRB	22	P24530
DB06403	Ambrisentan	2	D018636	Hypoplastic Left Heart Syndrome	MONDO:0004933	hypoplastic left heart syndrome	Ambrisentan is indicated for treatment of idiopathic (‘primary’) pulmonary arterial hypertension (IPAH) and pulmonary arterial hypertension (PAH) associated with connective tissue disease in patients with WHO functional class II or III symptoms. In the United States of America, ambrisentan is also indicated in combination with tadalafil to reduce the risks of disease progression and hospitalizati…	Ambrisentan	EDNRA	57	P25101
DB06403	Ambrisentan	2	D018636	Hypoplastic Left Heart Syndrome	MONDO:0004933	hypoplastic left heart syndrome	Ambrisentan is indicated for treatment of idiopathic (‘primary’) pulmonary arterial hypertension (IPAH) and pulmonary arterial hypertension (PAH) associated with connective tissue disease in patients with WHO functional class II or III symptoms. In the United States of America, ambrisentan is also indicated in combination with tadalafil to reduce the risks of disease progression and hospitalizati…	Ambrisentan	EDNRB	22	P24530
DB06403	Ambrisentan	2	D018636	Hypoplastic Left Heart Syndrome	MONDO:0004933	hypoplastic left heart syndrome	Ambrisentan is indicated for treatment of idiopathic (‘primary’) pulmonary arterial hypertension (IPAH) and pulmonary arterial hypertension (PAH) associated with connective tissue disease in patients with WHO functional class II or III symptoms. In the United States of America, ambrisentan is also indicated in combination with tadalafil to reduce the risks of disease progression and hospitalizati…	Ambrisentan	EDNRA	57	P25101
DB01240	Epoprostenol	4	D013927	Thrombosis	HP:0004419	Recurrent thrombophlebitis	For the long-term intravenous treatment of primary pulmonary hypertension and pulmonary hypertension associated with the scleroderma spectrum of disease in NYHA Class III and Class IV patients who do not respond adequately to conventional therapy.	Epoprostenol	PTGIR	80	P43119
DB01240	Epoprostenol	3	D006976	Hypertension, Pulmonary	EFO:0001361	pulmonary arterial hypertension	For the long-term intravenous treatment of primary pulmonary hypertension and pulmonary hypertension associated with the scleroderma spectrum of disease in NYHA Class III and Class IV patients who do not respond adequately to conventional therapy.	Epoprostenol	PTGIR	80	P43119
DB01240	Epoprostenol	3	D006976	Hypertension, Pulmonary	MONDO:0005149	pulmonary hypertension	For the long-term intravenous treatment of primary pulmonary hypertension and pulmonary hypertension associated with the scleroderma spectrum of disease in NYHA Class III and Class IV patients who do not respond adequately to conventional therapy.	Epoprostenol	PTGIR	80	P43119
DB00063	Eptifibatide	4	D013927	Thrombosis	HP:0004419	Recurrent thrombophlebitis	For treatment of myocardial infarction and acute coronary syndrome.	Eptifibatide	ITGB3	56	P05106
DB00063	Eptifibatide	4	D013927	Thrombosis	HP:0004419	Recurrent thrombophlebitis	For treatment of myocardial infarction and acute coronary syndrome.	Eptifibatide	ITGB3	56	P05106
DB00063	Eptifibatide	4	D013927	Thrombosis	HP:0004419	Recurrent thrombophlebitis	For treatment of myocardial infarction and acute coronary syndrome.	Eptifibatide	ITGA2B	164	P08514
DB00063	Eptifibatide	4	D054058	Acute Coronary Syndrome	EFO:0005672	acute coronary syndrome	For treatment of myocardial infarction and acute coronary syndrome.	Eptifibatide	ITGB3	56	P05106
DB00063	Eptifibatide	4	D054058	Acute Coronary Syndrome	EFO:0005672	acute coronary syndrome	For treatment of myocardial infarction and acute coronary syndrome.	Eptifibatide	ITGB3	56	P05106
DB00063	Eptifibatide	4	D054058	Acute Coronary Syndrome	EFO:0005672	acute coronary syndrome	For treatment of myocardial infarction and acute coronary syndrome.	Eptifibatide	ITGA2B	164	P08514
DB00063	Eptifibatide	3	D000083242	Ischemic Stroke	HP:0002140	Ischemic stroke	For treatment of myocardial infarction and acute coronary syndrome.	Eptifibatide	ITGB3	56	P05106
DB00063	Eptifibatide	3	D000083242	Ischemic Stroke	HP:0002140	Ischemic stroke	For treatment of myocardial infarction and acute coronary syndrome.	Eptifibatide	ITGB3	56	P05106
DB00063	Eptifibatide	3	D000083242	Ischemic Stroke	HP:0002140	Ischemic stroke	For treatment of myocardial infarction and acute coronary syndrome.	Eptifibatide	ITGA2B	164	P08514
DB00063	Eptifibatide	3	D002318	Cardiovascular Diseases	EFO:0000319	cardiovascular disease	For treatment of myocardial infarction and acute coronary syndrome.	Eptifibatide	ITGB3	56	P05106
DB00063	Eptifibatide	3	D002318	Cardiovascular Diseases	EFO:0000319	cardiovascular disease	For treatment of myocardial infarction and acute coronary syndrome.	Eptifibatide	ITGB3	56	P05106
DB00063	Eptifibatide	3	D002318	Cardiovascular Diseases	EFO:0000319	cardiovascular disease	For treatment of myocardial infarction and acute coronary syndrome.	Eptifibatide	ITGA2B	164	P08514
DB00063	Eptifibatide	3	D009203	Myocardial Infarction	EFO:0000612	myocardial infarction	For treatment of myocardial infarction and acute coronary syndrome.	Eptifibatide	ITGB3	56	P05106
DB00063	Eptifibatide	3	D009203	Myocardial Infarction	EFO:0000612	myocardial infarction	For treatment of myocardial infarction and acute coronary syndrome.	Eptifibatide	ITGB3	56	P05106
DB00063	Eptifibatide	3	D009203	Myocardial Infarction	EFO:0000612	myocardial infarction	For treatment of myocardial infarction and acute coronary syndrome.	Eptifibatide	ITGA2B	164	P08514
DB00063	Eptifibatide	3	D009203	Myocardial Infarction	EFO:0008583	acute myocardial infarction	For treatment of myocardial infarction and acute coronary syndrome.	Eptifibatide	ITGB3	56	P05106
DB00063	Eptifibatide	3	D009203	Myocardial Infarction	EFO:0008583	acute myocardial infarction	For treatment of myocardial infarction and acute coronary syndrome.	Eptifibatide	ITGB3	56	P05106
DB00063	Eptifibatide	3	D009203	Myocardial Infarction	EFO:0008583	acute myocardial infarction	For treatment of myocardial infarction and acute coronary syndrome.	Eptifibatide	ITGA2B	164	P08514
DB00063	Eptifibatide	2	D000072657	ST Elevation Myocardial Infarction	EFO:0008585	ST Elevation Myocardial Infarction	For treatment of myocardial infarction and acute coronary syndrome.	Eptifibatide	ITGB3	56	P05106
DB00063	Eptifibatide	2	D000072657	ST Elevation Myocardial Infarction	EFO:0008585	ST Elevation Myocardial Infarction	For treatment of myocardial infarction and acute coronary syndrome.	Eptifibatide	ITGB3	56	P05106
DB00063	Eptifibatide	2	D000072657	ST Elevation Myocardial Infarction	EFO:0008585	ST Elevation Myocardial Infarction	For treatment of myocardial infarction and acute coronary syndrome.	Eptifibatide	ITGA2B	164	P08514
DB00063	Eptifibatide	2	D003327	Coronary Disease	EFO:0001645	coronary artery disease	For treatment of myocardial infarction and acute coronary syndrome.	Eptifibatide	ITGB3	56	P05106
DB00063	Eptifibatide	2	D003327	Coronary Disease	EFO:0001645	coronary artery disease	For treatment of myocardial infarction and acute coronary syndrome.	Eptifibatide	ITGB3	56	P05106
DB00063	Eptifibatide	2	D003327	Coronary Disease	EFO:0001645	coronary artery disease	For treatment of myocardial infarction and acute coronary syndrome.	Eptifibatide	ITGA2B	164	P08514
DB00063	Eptifibatide	2	D020520	Brain Infarction	EFO:0004277	brain infarction	For treatment of myocardial infarction and acute coronary syndrome.	Eptifibatide	ITGB3	56	P05106
DB00063	Eptifibatide	2	D020520	Brain Infarction	EFO:0004277	brain infarction	For treatment of myocardial infarction and acute coronary syndrome.	Eptifibatide	ITGB3	56	P05106
DB00063	Eptifibatide	2	D020520	Brain Infarction	EFO:0004277	brain infarction	For treatment of myocardial infarction and acute coronary syndrome.	Eptifibatide	ITGA2B	164	P08514
DB00063	Eptifibatide	2	D020521	Stroke	EFO:0000712	stroke	For treatment of myocardial infarction and acute coronary syndrome.	Eptifibatide	ITGB3	56	P05106
DB00063	Eptifibatide	2	D020521	Stroke	EFO:0000712	stroke	For treatment of myocardial infarction and acute coronary syndrome.	Eptifibatide	ITGB3	56	P05106
DB00063	Eptifibatide	2	D020521	Stroke	EFO:0000712	stroke	For treatment of myocardial infarction and acute coronary syndrome.	Eptifibatide	ITGA2B	164	P08514
DB12548	Sparsentan	2	D006973	Hypertension	EFO:0000537	hypertension		Sparsentan	EDNRA	57	P25101
DB12548	Sparsentan	2	D006973	Hypertension	EFO:0000537	hypertension		Sparsentan	EDNRA	57	P25101
DB03756	Doconexent	3	D002318	Cardiovascular Diseases	EFO:0000319	cardiovascular disease	Used as a high-docosahexaenoic acid (DHA) oral supplement.	Doconexent	RXRB	2	P28702
DB03756	Doconexent	3	D003327	Coronary Disease	EFO:0001645	coronary artery disease	Used as a high-docosahexaenoic acid (DHA) oral supplement.	Doconexent	RXRB	2	P28702
DB03756	Doconexent	3	D006333	Heart Failure	EFO:0003144	heart failure	Used as a high-docosahexaenoic acid (DHA) oral supplement.	Doconexent	RXRB	2	P28702
DB03756	Doconexent	1	D006331	Heart Diseases	EFO:0003777	heart disease	Used as a high-docosahexaenoic acid (DHA) oral supplement.	Doconexent	RXRB	2	P28702
DB09061	Cannabidiol	1	D006333	Heart Failure	EFO:0003144	heart failure	When used in combination with delta-9-tetrahydrocannabinol as the product Sativex, cannabidiol was given a standard marketing authorization (ie. a Notice of Compliance (NOC)) by Health Canada for the following indications: 1) as adjunctive treatment for symptomatic relief of spasticity in adult patients with multiple sclerosis (MS) who have not responded adequately to other therapy and who demons…	Cannabidiol	CHRNA7	49	P36544
DB01273	Varenicline	3	D054058	Acute Coronary Syndrome	EFO:0005672	acute coronary syndrome	For use as an aid in smoking cessation. Varenicline as a nasal spray is indicated for the symptomatic treatment of dry eye disease.[L38954]	Varenicline	CHRNA7	49	P36544
DB01175	Escitalopram	3	D006976	Hypertension, Pulmonary	MONDO:0005149	pulmonary hypertension	Escitalopram is indicated for both acute and maintenance treatment of major depressive disorder (MDD) and for the acute treatment of generalized anxiety disorder (GAD).[L8513] It is additionally indicated for symptomatic relief of obsessive-compulsive disorder (OCD) in Canada.[L8516]	Escitalopram	HRH1	50	P35367
DB01175	Escitalopram	2	D020521	Stroke	EFO:0000712	stroke	Escitalopram is indicated for both acute and maintenance treatment of major depressive disorder (MDD) and for the acute treatment of generalized anxiety disorder (GAD).[L8513] It is additionally indicated for symptomatic relief of obsessive-compulsive disorder (OCD) in Canada.[L8516]	Escitalopram	HRH1	50	P35367
DB00009	Alteplase	4	D006333	Heart Failure	EFO:0000373	congestive heart failure	For management of acute myocardial infarction, acute ischemic stroke and for lysis of acute pulmonary emboli.	Alteplase	SERPINE1	92	P05121
DB00009	Alteplase	4	D006333	Heart Failure	EFO:0000373	congestive heart failure	For management of acute myocardial infarction, acute ischemic stroke and for lysis of acute pulmonary emboli.	Alteplase	PLAUR	30	Q03405
DB00009	Alteplase	4	D006333	Heart Failure	EFO:0003144	heart failure	For management of acute myocardial infarction, acute ischemic stroke and for lysis of acute pulmonary emboli.	Alteplase	SERPINE1	92	P05121
DB00009	Alteplase	4	D006333	Heart Failure	EFO:0003144	heart failure	For management of acute myocardial infarction, acute ischemic stroke and for lysis of acute pulmonary emboli.	Alteplase	PLAUR	30	Q03405
DB00009	Alteplase	4	D009203	Myocardial Infarction	EFO:0000612	myocardial infarction	For management of acute myocardial infarction, acute ischemic stroke and for lysis of acute pulmonary emboli.	Alteplase	SERPINE1	92	P05121
DB00009	Alteplase	4	D009203	Myocardial Infarction	EFO:0000612	myocardial infarction	For management of acute myocardial infarction, acute ischemic stroke and for lysis of acute pulmonary emboli.	Alteplase	PLAUR	30	Q03405
DB00009	Alteplase	4	D013927	Thrombosis	HP:0004419	Recurrent thrombophlebitis	For management of acute myocardial infarction, acute ischemic stroke and for lysis of acute pulmonary emboli.	Alteplase	SERPINE1	92	P05121
DB00009	Alteplase	4	D013927	Thrombosis	HP:0004419	Recurrent thrombophlebitis	For management of acute myocardial infarction, acute ischemic stroke and for lysis of acute pulmonary emboli.	Alteplase	PLAUR	30	Q03405
DB00009	Alteplase	4	D013927	Thrombosis	MONDO:0000831	thrombotic disease	For management of acute myocardial infarction, acute ischemic stroke and for lysis of acute pulmonary emboli.	Alteplase	SERPINE1	92	P05121
DB00009	Alteplase	4	D013927	Thrombosis	MONDO:0000831	thrombotic disease	For management of acute myocardial infarction, acute ischemic stroke and for lysis of acute pulmonary emboli.	Alteplase	PLAUR	30	Q03405
DB00009	Alteplase	4	D020521	Stroke	EFO:0000712	stroke	For management of acute myocardial infarction, acute ischemic stroke and for lysis of acute pulmonary emboli.	Alteplase	SERPINE1	92	P05121
DB00009	Alteplase	4	D020521	Stroke	EFO:0000712	stroke	For management of acute myocardial infarction, acute ischemic stroke and for lysis of acute pulmonary emboli.	Alteplase	PLAUR	30	Q03405
DB00009	Alteplase	3	D000083242	Ischemic Stroke	HP:0002140	Ischemic stroke	For management of acute myocardial infarction, acute ischemic stroke and for lysis of acute pulmonary emboli.	Alteplase	SERPINE1	92	P05121
DB00009	Alteplase	3	D000083242	Ischemic Stroke	HP:0002140	Ischemic stroke	For management of acute myocardial infarction, acute ischemic stroke and for lysis of acute pulmonary emboli.	Alteplase	PLAUR	30	Q03405
DB00009	Alteplase	3	D002544	Cerebral Infarction	MONDO:0002679	cerebral infarction	For management of acute myocardial infarction, acute ischemic stroke and for lysis of acute pulmonary emboli.	Alteplase	SERPINE1	92	P05121
DB00009	Alteplase	3	D002544	Cerebral Infarction	MONDO:0002679	cerebral infarction	For management of acute myocardial infarction, acute ischemic stroke and for lysis of acute pulmonary emboli.	Alteplase	PLAUR	30	Q03405
DB00009	Alteplase	3	D017202	Myocardial Ischemia	EFO:1001375	Myocardial Ischemia	For management of acute myocardial infarction, acute ischemic stroke and for lysis of acute pulmonary emboli.	Alteplase	SERPINE1	92	P05121
DB00009	Alteplase	3	D017202	Myocardial Ischemia	EFO:1001375	Myocardial Ischemia	For management of acute myocardial infarction, acute ischemic stroke and for lysis of acute pulmonary emboli.	Alteplase	PLAUR	30	Q03405
DB00009	Alteplase	2	D020246	Venous Thrombosis	EFO:0003907	deep vein thrombosis	For management of acute myocardial infarction, acute ischemic stroke and for lysis of acute pulmonary emboli.	Alteplase	SERPINE1	92	P05121
DB00009	Alteplase	2	D020246	Venous Thrombosis	EFO:0003907	deep vein thrombosis	For management of acute myocardial infarction, acute ischemic stroke and for lysis of acute pulmonary emboli.	Alteplase	PLAUR	30	Q03405
DB00013	Urokinase	4	D013927	Thrombosis	HP:0004419	Recurrent thrombophlebitis	In Canada, urokinase is indicated for lysis of acute massive pulmonary emboli, acute thrombi obstructing coronary arteries, occlusive thromboemboli in peripheral arteries and grafts, and restoration of patency to intravenous catheters.[L12141]	Urokinase	SERPINE1	92	P05121
DB00013	Urokinase	4	D013927	Thrombosis	HP:0004419	Recurrent thrombophlebitis	In Canada, urokinase is indicated for lysis of acute massive pulmonary emboli, acute thrombi obstructing coronary arteries, occlusive thromboemboli in peripheral arteries and grafts, and restoration of patency to intravenous catheters.[L12141]	Urokinase	PLAUR	30	Q03405
DB00013	Urokinase	3	D020521	Stroke	EFO:0000712	stroke	In Canada, urokinase is indicated for lysis of acute massive pulmonary emboli, acute thrombi obstructing coronary arteries, occlusive thromboemboli in peripheral arteries and grafts, and restoration of patency to intravenous catheters.[L12141]	Urokinase	SERPINE1	92	P05121
DB00013	Urokinase	3	D020521	Stroke	EFO:0000712	stroke	In Canada, urokinase is indicated for lysis of acute massive pulmonary emboli, acute thrombi obstructing coronary arteries, occlusive thromboemboli in peripheral arteries and grafts, and restoration of patency to intravenous catheters.[L12141]	Urokinase	PLAUR	30	Q03405
DB00013	Urokinase	2	D000072657	ST Elevation Myocardial Infarction	EFO:0008585	ST Elevation Myocardial Infarction	In Canada, urokinase is indicated for lysis of acute massive pulmonary emboli, acute thrombi obstructing coronary arteries, occlusive thromboemboli in peripheral arteries and grafts, and restoration of patency to intravenous catheters.[L12141]	Urokinase	SERPINE1	92	P05121
DB00013	Urokinase	2	D000072657	ST Elevation Myocardial Infarction	EFO:0008585	ST Elevation Myocardial Infarction	In Canada, urokinase is indicated for lysis of acute massive pulmonary emboli, acute thrombi obstructing coronary arteries, occlusive thromboemboli in peripheral arteries and grafts, and restoration of patency to intravenous catheters.[L12141]	Urokinase	PLAUR	30	Q03405
DB00054	Abciximab	4	D013927	Thrombosis	HP:0004419	Recurrent thrombophlebitis	Abciximab is indicated as an adjunct to percutaneous coronary intervention for the prevention of cardiac ischemic complications in patients undergoing percutaneous coronary intervention and in patients with unstable angina not responding to conventional medical therapy when percutaneous coronary intervention is planned within 24 hours. Abciximab is intended for use with aspirin and heparin and ha…	Abciximab	ITGA2B	164	P08514
DB00054	Abciximab	4	D013927	Thrombosis	HP:0004419	Recurrent thrombophlebitis	Abciximab is indicated as an adjunct to percutaneous coronary intervention for the prevention of cardiac ischemic complications in patients undergoing percutaneous coronary intervention and in patients with unstable angina not responding to conventional medical therapy when percutaneous coronary intervention is planned within 24 hours. Abciximab is intended for use with aspirin and heparin and ha…	Abciximab	VTN	152	P04004
DB00054	Abciximab	4	D013927	Thrombosis	HP:0004419	Recurrent thrombophlebitis	Abciximab is indicated as an adjunct to percutaneous coronary intervention for the prevention of cardiac ischemic complications in patients undergoing percutaneous coronary intervention and in patients with unstable angina not responding to conventional medical therapy when percutaneous coronary intervention is planned within 24 hours. Abciximab is intended for use with aspirin and heparin and ha…	Abciximab	ITGB3	56	P05106
DB00054	Abciximab	4	D013927	Thrombosis	HP:0004419	Recurrent thrombophlebitis	Abciximab is indicated as an adjunct to percutaneous coronary intervention for the prevention of cardiac ischemic complications in patients undergoing percutaneous coronary intervention and in patients with unstable angina not responding to conventional medical therapy when percutaneous coronary intervention is planned within 24 hours. Abciximab is intended for use with aspirin and heparin and ha…	Abciximab	ITGB3	56	P05106
DB00054	Abciximab	4	D013927	Thrombosis	HP:0004419	Recurrent thrombophlebitis	Abciximab is indicated as an adjunct to percutaneous coronary intervention for the prevention of cardiac ischemic complications in patients undergoing percutaneous coronary intervention and in patients with unstable angina not responding to conventional medical therapy when percutaneous coronary intervention is planned within 24 hours. Abciximab is intended for use with aspirin and heparin and ha…	Abciximab	ITGAV	46	P06756
DB00054	Abciximab	4	D013927	Thrombosis	HP:0004419	Recurrent thrombophlebitis	Abciximab is indicated as an adjunct to percutaneous coronary intervention for the prevention of cardiac ischemic complications in patients undergoing percutaneous coronary intervention and in patients with unstable angina not responding to conventional medical therapy when percutaneous coronary intervention is planned within 24 hours. Abciximab is intended for use with aspirin and heparin and ha…	Abciximab	ITGA2B	164	P08514
DB00054	Abciximab	3	D000072657	ST Elevation Myocardial Infarction	EFO:0008585	ST Elevation Myocardial Infarction	Abciximab is indicated as an adjunct to percutaneous coronary intervention for the prevention of cardiac ischemic complications in patients undergoing percutaneous coronary intervention and in patients with unstable angina not responding to conventional medical therapy when percutaneous coronary intervention is planned within 24 hours. Abciximab is intended for use with aspirin and heparin and ha…	Abciximab	ITGA2B	164	P08514
DB00054	Abciximab	3	D000072657	ST Elevation Myocardial Infarction	EFO:0008585	ST Elevation Myocardial Infarction	Abciximab is indicated as an adjunct to percutaneous coronary intervention for the prevention of cardiac ischemic complications in patients undergoing percutaneous coronary intervention and in patients with unstable angina not responding to conventional medical therapy when percutaneous coronary intervention is planned within 24 hours. Abciximab is intended for use with aspirin and heparin and ha…	Abciximab	VTN	152	P04004
DB00054	Abciximab	3	D000072657	ST Elevation Myocardial Infarction	EFO:0008585	ST Elevation Myocardial Infarction	Abciximab is indicated as an adjunct to percutaneous coronary intervention for the prevention of cardiac ischemic complications in patients undergoing percutaneous coronary intervention and in patients with unstable angina not responding to conventional medical therapy when percutaneous coronary intervention is planned within 24 hours. Abciximab is intended for use with aspirin and heparin and ha…	Abciximab	ITGB3	56	P05106
DB00054	Abciximab	3	D000072657	ST Elevation Myocardial Infarction	EFO:0008585	ST Elevation Myocardial Infarction	Abciximab is indicated as an adjunct to percutaneous coronary intervention for the prevention of cardiac ischemic complications in patients undergoing percutaneous coronary intervention and in patients with unstable angina not responding to conventional medical therapy when percutaneous coronary intervention is planned within 24 hours. Abciximab is intended for use with aspirin and heparin and ha…	Abciximab	ITGB3	56	P05106
DB00054	Abciximab	3	D000072657	ST Elevation Myocardial Infarction	EFO:0008585	ST Elevation Myocardial Infarction	Abciximab is indicated as an adjunct to percutaneous coronary intervention for the prevention of cardiac ischemic complications in patients undergoing percutaneous coronary intervention and in patients with unstable angina not responding to conventional medical therapy when percutaneous coronary intervention is planned within 24 hours. Abciximab is intended for use with aspirin and heparin and ha…	Abciximab	ITGAV	46	P06756
DB00054	Abciximab	3	D000072657	ST Elevation Myocardial Infarction	EFO:0008585	ST Elevation Myocardial Infarction	Abciximab is indicated as an adjunct to percutaneous coronary intervention for the prevention of cardiac ischemic complications in patients undergoing percutaneous coronary intervention and in patients with unstable angina not responding to conventional medical therapy when percutaneous coronary intervention is planned within 24 hours. Abciximab is intended for use with aspirin and heparin and ha…	Abciximab	ITGA2B	164	P08514
DB00054	Abciximab	3	D009203	Myocardial Infarction	EFO:0000612	myocardial infarction	Abciximab is indicated as an adjunct to percutaneous coronary intervention for the prevention of cardiac ischemic complications in patients undergoing percutaneous coronary intervention and in patients with unstable angina not responding to conventional medical therapy when percutaneous coronary intervention is planned within 24 hours. Abciximab is intended for use with aspirin and heparin and ha…	Abciximab	ITGA2B	164	P08514
DB00054	Abciximab	3	D009203	Myocardial Infarction	EFO:0000612	myocardial infarction	Abciximab is indicated as an adjunct to percutaneous coronary intervention for the prevention of cardiac ischemic complications in patients undergoing percutaneous coronary intervention and in patients with unstable angina not responding to conventional medical therapy when percutaneous coronary intervention is planned within 24 hours. Abciximab is intended for use with aspirin and heparin and ha…	Abciximab	VTN	152	P04004
DB00054	Abciximab	3	D009203	Myocardial Infarction	EFO:0000612	myocardial infarction	Abciximab is indicated as an adjunct to percutaneous coronary intervention for the prevention of cardiac ischemic complications in patients undergoing percutaneous coronary intervention and in patients with unstable angina not responding to conventional medical therapy when percutaneous coronary intervention is planned within 24 hours. Abciximab is intended for use with aspirin and heparin and ha…	Abciximab	ITGB3	56	P05106
DB00054	Abciximab	3	D009203	Myocardial Infarction	EFO:0000612	myocardial infarction	Abciximab is indicated as an adjunct to percutaneous coronary intervention for the prevention of cardiac ischemic complications in patients undergoing percutaneous coronary intervention and in patients with unstable angina not responding to conventional medical therapy when percutaneous coronary intervention is planned within 24 hours. Abciximab is intended for use with aspirin and heparin and ha…	Abciximab	ITGB3	56	P05106
DB00054	Abciximab	3	D009203	Myocardial Infarction	EFO:0000612	myocardial infarction	Abciximab is indicated as an adjunct to percutaneous coronary intervention for the prevention of cardiac ischemic complications in patients undergoing percutaneous coronary intervention and in patients with unstable angina not responding to conventional medical therapy when percutaneous coronary intervention is planned within 24 hours. Abciximab is intended for use with aspirin and heparin and ha…	Abciximab	ITGAV	46	P06756
DB00054	Abciximab	3	D009203	Myocardial Infarction	EFO:0000612	myocardial infarction	Abciximab is indicated as an adjunct to percutaneous coronary intervention for the prevention of cardiac ischemic complications in patients undergoing percutaneous coronary intervention and in patients with unstable angina not responding to conventional medical therapy when percutaneous coronary intervention is planned within 24 hours. Abciximab is intended for use with aspirin and heparin and ha…	Abciximab	ITGA2B	164	P08514
DB00054	Abciximab	3	D009203	Myocardial Infarction	EFO:0008583	acute myocardial infarction	Abciximab is indicated as an adjunct to percutaneous coronary intervention for the prevention of cardiac ischemic complications in patients undergoing percutaneous coronary intervention and in patients with unstable angina not responding to conventional medical therapy when percutaneous coronary intervention is planned within 24 hours. Abciximab is intended for use with aspirin and heparin and ha…	Abciximab	ITGA2B	164	P08514
DB00054	Abciximab	3	D009203	Myocardial Infarction	EFO:0008583	acute myocardial infarction	Abciximab is indicated as an adjunct to percutaneous coronary intervention for the prevention of cardiac ischemic complications in patients undergoing percutaneous coronary intervention and in patients with unstable angina not responding to conventional medical therapy when percutaneous coronary intervention is planned within 24 hours. Abciximab is intended for use with aspirin and heparin and ha…	Abciximab	VTN	152	P04004
DB00054	Abciximab	3	D009203	Myocardial Infarction	EFO:0008583	acute myocardial infarction	Abciximab is indicated as an adjunct to percutaneous coronary intervention for the prevention of cardiac ischemic complications in patients undergoing percutaneous coronary intervention and in patients with unstable angina not responding to conventional medical therapy when percutaneous coronary intervention is planned within 24 hours. Abciximab is intended for use with aspirin and heparin and ha…	Abciximab	ITGB3	56	P05106
DB00054	Abciximab	3	D009203	Myocardial Infarction	EFO:0008583	acute myocardial infarction	Abciximab is indicated as an adjunct to percutaneous coronary intervention for the prevention of cardiac ischemic complications in patients undergoing percutaneous coronary intervention and in patients with unstable angina not responding to conventional medical therapy when percutaneous coronary intervention is planned within 24 hours. Abciximab is intended for use with aspirin and heparin and ha…	Abciximab	ITGB3	56	P05106
DB00054	Abciximab	3	D009203	Myocardial Infarction	EFO:0008583	acute myocardial infarction	Abciximab is indicated as an adjunct to percutaneous coronary intervention for the prevention of cardiac ischemic complications in patients undergoing percutaneous coronary intervention and in patients with unstable angina not responding to conventional medical therapy when percutaneous coronary intervention is planned within 24 hours. Abciximab is intended for use with aspirin and heparin and ha…	Abciximab	ITGAV	46	P06756
DB00054	Abciximab	3	D009203	Myocardial Infarction	EFO:0008583	acute myocardial infarction	Abciximab is indicated as an adjunct to percutaneous coronary intervention for the prevention of cardiac ischemic complications in patients undergoing percutaneous coronary intervention and in patients with unstable angina not responding to conventional medical therapy when percutaneous coronary intervention is planned within 24 hours. Abciximab is intended for use with aspirin and heparin and ha…	Abciximab	ITGA2B	164	P08514
DB00054	Abciximab	3	D020521	Stroke	EFO:0000712	stroke	Abciximab is indicated as an adjunct to percutaneous coronary intervention for the prevention of cardiac ischemic complications in patients undergoing percutaneous coronary intervention and in patients with unstable angina not responding to conventional medical therapy when percutaneous coronary intervention is planned within 24 hours. Abciximab is intended for use with aspirin and heparin and ha…	Abciximab	ITGA2B	164	P08514
DB00054	Abciximab	3	D020521	Stroke	EFO:0000712	stroke	Abciximab is indicated as an adjunct to percutaneous coronary intervention for the prevention of cardiac ischemic complications in patients undergoing percutaneous coronary intervention and in patients with unstable angina not responding to conventional medical therapy when percutaneous coronary intervention is planned within 24 hours. Abciximab is intended for use with aspirin and heparin and ha…	Abciximab	VTN	152	P04004
DB00054	Abciximab	3	D020521	Stroke	EFO:0000712	stroke	Abciximab is indicated as an adjunct to percutaneous coronary intervention for the prevention of cardiac ischemic complications in patients undergoing percutaneous coronary intervention and in patients with unstable angina not responding to conventional medical therapy when percutaneous coronary intervention is planned within 24 hours. Abciximab is intended for use with aspirin and heparin and ha…	Abciximab	ITGB3	56	P05106
DB00054	Abciximab	3	D020521	Stroke	EFO:0000712	stroke	Abciximab is indicated as an adjunct to percutaneous coronary intervention for the prevention of cardiac ischemic complications in patients undergoing percutaneous coronary intervention and in patients with unstable angina not responding to conventional medical therapy when percutaneous coronary intervention is planned within 24 hours. Abciximab is intended for use with aspirin and heparin and ha…	Abciximab	ITGB3	56	P05106
DB00054	Abciximab	3	D020521	Stroke	EFO:0000712	stroke	Abciximab is indicated as an adjunct to percutaneous coronary intervention for the prevention of cardiac ischemic complications in patients undergoing percutaneous coronary intervention and in patients with unstable angina not responding to conventional medical therapy when percutaneous coronary intervention is planned within 24 hours. Abciximab is intended for use with aspirin and heparin and ha…	Abciximab	ITGAV	46	P06756
DB00054	Abciximab	3	D020521	Stroke	EFO:0000712	stroke	Abciximab is indicated as an adjunct to percutaneous coronary intervention for the prevention of cardiac ischemic complications in patients undergoing percutaneous coronary intervention and in patients with unstable angina not responding to conventional medical therapy when percutaneous coronary intervention is planned within 24 hours. Abciximab is intended for use with aspirin and heparin and ha…	Abciximab	ITGA2B	164	P08514
DB00360	Sapropterin	2	D006975	Hypertension, Portal	EFO:0000666	portal hypertension	For the treatment of tetrahydrobiopterin (BH4) deficiency.	Sapropterin	TH	159	P07101
DB00360	Sapropterin	0	D006333	Heart Failure	EFO:0003144	heart failure	For the treatment of tetrahydrobiopterin (BH4) deficiency.	Sapropterin	TH	159	P07101
DB00360	Sapropterin	0	D006973	Hypertension	EFO:0000537	hypertension	For the treatment of tetrahydrobiopterin (BH4) deficiency.	Sapropterin	TH	159	P07101
DB00374	Treprostinil	4	D000081029	Pulmonary Arterial Hypertension	EFO:0001361	pulmonary arterial hypertension	For use as a continuous subcutaneous infusion or intravenous infusion (for those not able to tolerate a subcutaneous infusion) for the treatment of pulmonary arterial hypertension in patients with NYHA Class II-IV symptoms to diminish symptoms associated with exercise.	Treprostinil	PTGIR	80	P43119
DB00374	Treprostinil	4	D000081029	Pulmonary Arterial Hypertension	EFO:0001361	pulmonary arterial hypertension	For use as a continuous subcutaneous infusion or intravenous infusion (for those not able to tolerate a subcutaneous infusion) for the treatment of pulmonary arterial hypertension in patients with NYHA Class II-IV symptoms to diminish symptoms associated with exercise.	Treprostinil	PTGIR	80	P43119
DB00374	Treprostinil	4	D006976	Hypertension, Pulmonary	EFO:0001361	pulmonary arterial hypertension	For use as a continuous subcutaneous infusion or intravenous infusion (for those not able to tolerate a subcutaneous infusion) for the treatment of pulmonary arterial hypertension in patients with NYHA Class II-IV symptoms to diminish symptoms associated with exercise.	Treprostinil	PTGIR	80	P43119
DB00374	Treprostinil	4	D006976	Hypertension, Pulmonary	EFO:0001361	pulmonary arterial hypertension	For use as a continuous subcutaneous infusion or intravenous infusion (for those not able to tolerate a subcutaneous infusion) for the treatment of pulmonary arterial hypertension in patients with NYHA Class II-IV symptoms to diminish symptoms associated with exercise.	Treprostinil	PTGIR	80	P43119
DB00374	Treprostinil	4	D006976	Hypertension, Pulmonary	MONDO:0005149	pulmonary hypertension	For use as a continuous subcutaneous infusion or intravenous infusion (for those not able to tolerate a subcutaneous infusion) for the treatment of pulmonary arterial hypertension in patients with NYHA Class II-IV symptoms to diminish symptoms associated with exercise.	Treprostinil	PTGIR	80	P43119
DB00374	Treprostinil	4	D006976	Hypertension, Pulmonary	MONDO:0005149	pulmonary hypertension	For use as a continuous subcutaneous infusion or intravenous infusion (for those not able to tolerate a subcutaneous infusion) for the treatment of pulmonary arterial hypertension in patients with NYHA Class II-IV symptoms to diminish symptoms associated with exercise.	Treprostinil	PTGIR	80	P43119
DB00374	Treprostinil	4	D013927	Thrombosis	HP:0004419	Recurrent thrombophlebitis	For use as a continuous subcutaneous infusion or intravenous infusion (for those not able to tolerate a subcutaneous infusion) for the treatment of pulmonary arterial hypertension in patients with NYHA Class II-IV symptoms to diminish symptoms associated with exercise.	Treprostinil	PTGIR	80	P43119
DB00374	Treprostinil	4	D013927	Thrombosis	HP:0004419	Recurrent thrombophlebitis	For use as a continuous subcutaneous infusion or intravenous infusion (for those not able to tolerate a subcutaneous infusion) for the treatment of pulmonary arterial hypertension in patients with NYHA Class II-IV symptoms to diminish symptoms associated with exercise.	Treprostinil	PTGIR	80	P43119
DB00374	Treprostinil	3	D065627	Familial Primary Pulmonary Hypertension	MONDO:0001999	primary pulmonary hypertension	For use as a continuous subcutaneous infusion or intravenous infusion (for those not able to tolerate a subcutaneous infusion) for the treatment of pulmonary arterial hypertension in patients with NYHA Class II-IV symptoms to diminish symptoms associated with exercise.	Treprostinil	PTGIR	80	P43119
DB00374	Treprostinil	3	D065627	Familial Primary Pulmonary Hypertension	MONDO:0001999	primary pulmonary hypertension	For use as a continuous subcutaneous infusion or intravenous infusion (for those not able to tolerate a subcutaneous infusion) for the treatment of pulmonary arterial hypertension in patients with NYHA Class II-IV symptoms to diminish symptoms associated with exercise.	Treprostinil	PTGIR	80	P43119
DB00374	Treprostinil	2	D016491	Peripheral Vascular Diseases	EFO:0003875	peripheral vascular disease	For use as a continuous subcutaneous infusion or intravenous infusion (for those not able to tolerate a subcutaneous infusion) for the treatment of pulmonary arterial hypertension in patients with NYHA Class II-IV symptoms to diminish symptoms associated with exercise.	Treprostinil	PTGIR	80	P43119
DB00374	Treprostinil	2	D016491	Peripheral Vascular Diseases	EFO:0003875	peripheral vascular disease	For use as a continuous subcutaneous infusion or intravenous infusion (for those not able to tolerate a subcutaneous infusion) for the treatment of pulmonary arterial hypertension in patients with NYHA Class II-IV symptoms to diminish symptoms associated with exercise.	Treprostinil	PTGIR	80	P43119
DB08814	Triflusal	3	D013927	Thrombosis	HP:0004419	Recurrent thrombophlebitis	Triflusal is indicated as prophylaxis of thromboembolic disorders.[L1185] It has been registered in Spain and in other countries of Europe, South America and South Korea for the prevention of Stroke and myocardial infarction.[T93]	Triflusal	NFKB1	55	P19838
DB08932	Macitentan	4	D006973	Hypertension	EFO:0000537	hypertension	Macitentan is indicated for the treatment of WHO group 1 pulmonary arterial hypertension (PAH) both alone and in combination with tadalafil.[L39105, L39105]	Macitentan	EDNRB	22	P24530
DB08932	Macitentan	4	D006973	Hypertension	EFO:0000537	hypertension	Macitentan is indicated for the treatment of WHO group 1 pulmonary arterial hypertension (PAH) both alone and in combination with tadalafil.[L39105, L39105]	Macitentan	EDNRA	57	P25101
DB08932	Macitentan	4	D006973	Hypertension	EFO:0000537	hypertension	Macitentan is indicated for the treatment of WHO group 1 pulmonary arterial hypertension (PAH) both alone and in combination with tadalafil.[L39105, L39105]	Macitentan	EDNRB	22	P24530
DB08932	Macitentan	4	D006973	Hypertension	EFO:0000537	hypertension	Macitentan is indicated for the treatment of WHO group 1 pulmonary arterial hypertension (PAH) both alone and in combination with tadalafil.[L39105, L39105]	Macitentan	EDNRA	57	P25101
DB08932	Macitentan	4	D065627	Familial Primary Pulmonary Hypertension	Orphanet:422	Idiopathic and/or familial pulmonary arterial hypertension	Macitentan is indicated for the treatment of WHO group 1 pulmonary arterial hypertension (PAH) both alone and in combination with tadalafil.[L39105, L39105]	Macitentan	EDNRB	22	P24530
DB08932	Macitentan	4	D065627	Familial Primary Pulmonary Hypertension	Orphanet:422	Idiopathic and/or familial pulmonary arterial hypertension	Macitentan is indicated for the treatment of WHO group 1 pulmonary arterial hypertension (PAH) both alone and in combination with tadalafil.[L39105, L39105]	Macitentan	EDNRA	57	P25101
DB08932	Macitentan	4	D065627	Familial Primary Pulmonary Hypertension	Orphanet:422	Idiopathic and/or familial pulmonary arterial hypertension	Macitentan is indicated for the treatment of WHO group 1 pulmonary arterial hypertension (PAH) both alone and in combination with tadalafil.[L39105, L39105]	Macitentan	EDNRB	22	P24530
DB08932	Macitentan	4	D065627	Familial Primary Pulmonary Hypertension	Orphanet:422	Idiopathic and/or familial pulmonary arterial hypertension	Macitentan is indicated for the treatment of WHO group 1 pulmonary arterial hypertension (PAH) both alone and in combination with tadalafil.[L39105, L39105]	Macitentan	EDNRA	57	P25101
DB08932	Macitentan	3	D006976	Hypertension, Pulmonary	EFO:0001361	pulmonary arterial hypertension	Macitentan is indicated for the treatment of WHO group 1 pulmonary arterial hypertension (PAH) both alone and in combination with tadalafil.[L39105, L39105]	Macitentan	EDNRB	22	P24530
DB08932	Macitentan	3	D006976	Hypertension, Pulmonary	EFO:0001361	pulmonary arterial hypertension	Macitentan is indicated for the treatment of WHO group 1 pulmonary arterial hypertension (PAH) both alone and in combination with tadalafil.[L39105, L39105]	Macitentan	EDNRA	57	P25101
DB08932	Macitentan	3	D006976	Hypertension, Pulmonary	EFO:0001361	pulmonary arterial hypertension	Macitentan is indicated for the treatment of WHO group 1 pulmonary arterial hypertension (PAH) both alone and in combination with tadalafil.[L39105, L39105]	Macitentan	EDNRB	22	P24530
DB08932	Macitentan	3	D006976	Hypertension, Pulmonary	EFO:0001361	pulmonary arterial hypertension	Macitentan is indicated for the treatment of WHO group 1 pulmonary arterial hypertension (PAH) both alone and in combination with tadalafil.[L39105, L39105]	Macitentan	EDNRA	57	P25101
DB08932	Macitentan	3	D006976	Hypertension, Pulmonary	MONDO:0005149	pulmonary hypertension	Macitentan is indicated for the treatment of WHO group 1 pulmonary arterial hypertension (PAH) both alone and in combination with tadalafil.[L39105, L39105]	Macitentan	EDNRB	22	P24530
DB08932	Macitentan	3	D006976	Hypertension, Pulmonary	MONDO:0005149	pulmonary hypertension	Macitentan is indicated for the treatment of WHO group 1 pulmonary arterial hypertension (PAH) both alone and in combination with tadalafil.[L39105, L39105]	Macitentan	EDNRA	57	P25101
DB08932	Macitentan	3	D006976	Hypertension, Pulmonary	MONDO:0005149	pulmonary hypertension	Macitentan is indicated for the treatment of WHO group 1 pulmonary arterial hypertension (PAH) both alone and in combination with tadalafil.[L39105, L39105]	Macitentan	EDNRB	22	P24530
DB08932	Macitentan	3	D006976	Hypertension, Pulmonary	MONDO:0005149	pulmonary hypertension	Macitentan is indicated for the treatment of WHO group 1 pulmonary arterial hypertension (PAH) both alone and in combination with tadalafil.[L39105, L39105]	Macitentan	EDNRA	57	P25101
DB08932	Macitentan	2	D006333	Heart Failure	EFO:0003144	heart failure	Macitentan is indicated for the treatment of WHO group 1 pulmonary arterial hypertension (PAH) both alone and in combination with tadalafil.[L39105, L39105]	Macitentan	EDNRB	22	P24530
DB08932	Macitentan	2	D006333	Heart Failure	EFO:0003144	heart failure	Macitentan is indicated for the treatment of WHO group 1 pulmonary arterial hypertension (PAH) both alone and in combination with tadalafil.[L39105, L39105]	Macitentan	EDNRA	57	P25101
DB08932	Macitentan	2	D006333	Heart Failure	EFO:0003144	heart failure	Macitentan is indicated for the treatment of WHO group 1 pulmonary arterial hypertension (PAH) both alone and in combination with tadalafil.[L39105, L39105]	Macitentan	EDNRB	22	P24530
DB08932	Macitentan	2	D006333	Heart Failure	EFO:0003144	heart failure	Macitentan is indicated for the treatment of WHO group 1 pulmonary arterial hypertension (PAH) both alone and in combination with tadalafil.[L39105, L39105]	Macitentan	EDNRA	57	P25101
DB00015	Reteplase	4	D000072657	ST Elevation Myocardial Infarction	EFO:0008585	ST Elevation Myocardial Infarction	For lysis of acute pulmonary emboli, intracoronary emboli, and management of myocardial infarction.	Reteplase	SERPINE1	92	P05121
DB00015	Reteplase	4	D006333	Heart Failure	EFO:0003144	heart failure	For lysis of acute pulmonary emboli, intracoronary emboli, and management of myocardial infarction.	Reteplase	SERPINE1	92	P05121
DB00015	Reteplase	4	D013927	Thrombosis	HP:0004419	Recurrent thrombophlebitis	For lysis of acute pulmonary emboli, intracoronary emboli, and management of myocardial infarction.	Reteplase	SERPINE1	92	P05121
DB00015	Reteplase	3	D009203	Myocardial Infarction	EFO:0000612	myocardial infarction	For lysis of acute pulmonary emboli, intracoronary emboli, and management of myocardial infarction.	Reteplase	SERPINE1	92	P05121
DB00015	Reteplase	2	D020521	Stroke	EFO:0000712	stroke	For lysis of acute pulmonary emboli, intracoronary emboli, and management of myocardial infarction.	Reteplase	SERPINE1	92	P05121
DB00029	Anistreplase	4	D013927	Thrombosis	HP:0004419	Recurrent thrombophlebitis	For lysis of acute pulmonary emboli, intracoronary emboli and management of myocardial infarction	Anistreplase	SERPINE1	92	P05121
DB00031	Tenecteplase	4	D009203	Myocardial Infarction	EFO:0000612	myocardial infarction	For treatment of myocardial infarction and lysis of intracoronary emboli	Tenecteplase	SERPINE1	92	P05121
DB00031	Tenecteplase	4	D009203	Myocardial Infarction	EFO:0000612	myocardial infarction	For treatment of myocardial infarction and lysis of intracoronary emboli	Tenecteplase	PLAUR	30	Q03405
DB00031	Tenecteplase	4	D009203	Myocardial Infarction	EFO:0008583	acute myocardial infarction	For treatment of myocardial infarction and lysis of intracoronary emboli	Tenecteplase	SERPINE1	92	P05121
DB00031	Tenecteplase	4	D009203	Myocardial Infarction	EFO:0008583	acute myocardial infarction	For treatment of myocardial infarction and lysis of intracoronary emboli	Tenecteplase	PLAUR	30	Q03405
DB00031	Tenecteplase	4	D013927	Thrombosis	HP:0004419	Recurrent thrombophlebitis	For treatment of myocardial infarction and lysis of intracoronary emboli	Tenecteplase	SERPINE1	92	P05121
DB00031	Tenecteplase	4	D013927	Thrombosis	HP:0004419	Recurrent thrombophlebitis	For treatment of myocardial infarction and lysis of intracoronary emboli	Tenecteplase	PLAUR	30	Q03405
DB00031	Tenecteplase	4	D013927	Thrombosis	MONDO:0000831	thrombotic disease	For treatment of myocardial infarction and lysis of intracoronary emboli	Tenecteplase	SERPINE1	92	P05121
DB00031	Tenecteplase	4	D013927	Thrombosis	MONDO:0000831	thrombotic disease	For treatment of myocardial infarction and lysis of intracoronary emboli	Tenecteplase	PLAUR	30	Q03405
DB00031	Tenecteplase	3	D000072657	ST Elevation Myocardial Infarction	EFO:0008585	ST Elevation Myocardial Infarction	For treatment of myocardial infarction and lysis of intracoronary emboli	Tenecteplase	SERPINE1	92	P05121
DB00031	Tenecteplase	3	D000072657	ST Elevation Myocardial Infarction	EFO:0008585	ST Elevation Myocardial Infarction	For treatment of myocardial infarction and lysis of intracoronary emboli	Tenecteplase	PLAUR	30	Q03405
DB00031	Tenecteplase	3	D000083242	Ischemic Stroke	HP:0002140	Ischemic stroke	For treatment of myocardial infarction and lysis of intracoronary emboli	Tenecteplase	SERPINE1	92	P05121
DB00031	Tenecteplase	3	D000083242	Ischemic Stroke	HP:0002140	Ischemic stroke	For treatment of myocardial infarction and lysis of intracoronary emboli	Tenecteplase	PLAUR	30	Q03405
DB00031	Tenecteplase	3	D020521	Stroke	EFO:0000712	stroke	For treatment of myocardial infarction and lysis of intracoronary emboli	Tenecteplase	SERPINE1	92	P05121
DB00031	Tenecteplase	3	D020521	Stroke	EFO:0000712	stroke	For treatment of myocardial infarction and lysis of intracoronary emboli	Tenecteplase	PLAUR	30	Q03405
DB00031	Tenecteplase	2	D002544	Cerebral Infarction	MONDO:0002679	cerebral infarction	For treatment of myocardial infarction and lysis of intracoronary emboli	Tenecteplase	SERPINE1	92	P05121
DB00031	Tenecteplase	2	D002544	Cerebral Infarction	MONDO:0002679	cerebral infarction	For treatment of myocardial infarction and lysis of intracoronary emboli	Tenecteplase	PLAUR	30	Q03405
DB15059	Aprocitentan	3	D006973	Hypertension	EFO:0000537	hypertension		NA	EDNRB	22	P24530
DB15059	Aprocitentan	3	D006973	Hypertension	EFO:0000537	hypertension		NA	EDNRA	57	P25101
DB15059	Aprocitentan	2	D000075222	Essential Hypertension	EFO:1002032	primary hypertension		NA	EDNRB	22	P24530
DB15059	Aprocitentan	2	D000075222	Essential Hypertension	EFO:1002032	primary hypertension		NA	EDNRA	57	P25101
