# Supplementary material for: Integrated systems biology approach identifies gene targets for endothelial dysfunction
Source: Mol Syst Biol. 2023 Nov 30;19(12):e11462. doi: 10.15252/msb.202211462 (PMC10698507; doi:10.15252/msb.202211462)
Supplement: Supplementary file 8 — Dataset EV5 [file MSB-19-e11462-s007.zip › Dataset_EV5/Anti_ED_All_drugs_nodes_net_analysis.csv]

drug_id	drug_name.x	max_phase	mesh_id	mesh_heading	efo_id	efo_term	indication	drug_name.y	gene_target	Score_ED_impact	significant_Pro_Anti_ED
DB00328	Indomethacin	4	D001172	Arthritis, Rheumatoid	EFO:0000685	rheumatoid arthritis	Oral indometacin is indicated for symptomatic management of moderate to severe rheumatoid arthritis including acute flares of chronic disease, moderate to severe ankylosing spondylitis, moderate to severe osteoarthritis, acute painful shoulder (bursitis and/or tendinitis) and acute gouty arthritis.[A177871,L6778] Intravenous indometacin is indicated to induce closure of a hemodynamically signific…	Indomethacin	PTGS2	2.4974890447628924	Anti_ED
DB00328	Indomethacin	4	D001172	Arthritis, Rheumatoid	EFO:0000685	rheumatoid arthritis	Oral indometacin is indicated for symptomatic management of moderate to severe rheumatoid arthritis including acute flares of chronic disease, moderate to severe ankylosing spondylitis, moderate to severe osteoarthritis, acute painful shoulder (bursitis and/or tendinitis) and acute gouty arthritis.[A177871,L6778] Intravenous indometacin is indicated to induce closure of a hemodynamically signific…	Indomethacin	PTGS2	2.4974890447628924	Anti_ED
DB00328	Indomethacin	4	D002318	Cardiovascular Diseases	EFO:0000319	cardiovascular disease	Oral indometacin is indicated for symptomatic management of moderate to severe rheumatoid arthritis including acute flares of chronic disease, moderate to severe ankylosing spondylitis, moderate to severe osteoarthritis, acute painful shoulder (bursitis and/or tendinitis) and acute gouty arthritis.[A177871,L6778] Intravenous indometacin is indicated to induce closure of a hemodynamically signific…	Indomethacin	PTGS2	2.4974890447628924	Anti_ED
DB00328	Indomethacin	4	D002318	Cardiovascular Diseases	EFO:0000319	cardiovascular disease	Oral indometacin is indicated for symptomatic management of moderate to severe rheumatoid arthritis including acute flares of chronic disease, moderate to severe ankylosing spondylitis, moderate to severe osteoarthritis, acute painful shoulder (bursitis and/or tendinitis) and acute gouty arthritis.[A177871,L6778] Intravenous indometacin is indicated to induce closure of a hemodynamically signific…	Indomethacin	PTGS2	2.4974890447628924	Anti_ED
DB00328	Indomethacin	4	D004374	Ductus Arteriosus, Patent	HP:0001643	Patent ductus arteriosus	Oral indometacin is indicated for symptomatic management of moderate to severe rheumatoid arthritis including acute flares of chronic disease, moderate to severe ankylosing spondylitis, moderate to severe osteoarthritis, acute painful shoulder (bursitis and/or tendinitis) and acute gouty arthritis.[A177871,L6778] Intravenous indometacin is indicated to induce closure of a hemodynamically signific…	Indomethacin	PTGS2	2.4974890447628924	Anti_ED
DB00328	Indomethacin	4	D004374	Ductus Arteriosus, Patent	HP:0001643	Patent ductus arteriosus	Oral indometacin is indicated for symptomatic management of moderate to severe rheumatoid arthritis including acute flares of chronic disease, moderate to severe ankylosing spondylitis, moderate to severe osteoarthritis, acute painful shoulder (bursitis and/or tendinitis) and acute gouty arthritis.[A177871,L6778] Intravenous indometacin is indicated to induce closure of a hemodynamically signific…	Indomethacin	PTGS2	2.4974890447628924	Anti_ED
DB00328	Indomethacin	4	D005128	Eye Diseases	EFO:0005752	eye inflammation	Oral indometacin is indicated for symptomatic management of moderate to severe rheumatoid arthritis including acute flares of chronic disease, moderate to severe ankylosing spondylitis, moderate to severe osteoarthritis, acute painful shoulder (bursitis and/or tendinitis) and acute gouty arthritis.[A177871,L6778] Intravenous indometacin is indicated to induce closure of a hemodynamically signific…	Indomethacin	PTGS2	2.4974890447628924	Anti_ED
DB00328	Indomethacin	4	D005128	Eye Diseases	EFO:0005752	eye inflammation	Oral indometacin is indicated for symptomatic management of moderate to severe rheumatoid arthritis including acute flares of chronic disease, moderate to severe ankylosing spondylitis, moderate to severe osteoarthritis, acute painful shoulder (bursitis and/or tendinitis) and acute gouty arthritis.[A177871,L6778] Intravenous indometacin is indicated to induce closure of a hemodynamically signific…	Indomethacin	PTGS2	2.4974890447628924	Anti_ED
DB00328	Indomethacin	4	D006073	Gout	EFO:0004274	gout	Oral indometacin is indicated for symptomatic management of moderate to severe rheumatoid arthritis including acute flares of chronic disease, moderate to severe ankylosing spondylitis, moderate to severe osteoarthritis, acute painful shoulder (bursitis and/or tendinitis) and acute gouty arthritis.[A177871,L6778] Intravenous indometacin is indicated to induce closure of a hemodynamically signific…	Indomethacin	PTGS2	2.4974890447628924	Anti_ED
DB00328	Indomethacin	4	D006073	Gout	EFO:0004274	gout	Oral indometacin is indicated for symptomatic management of moderate to severe rheumatoid arthritis including acute flares of chronic disease, moderate to severe ankylosing spondylitis, moderate to severe osteoarthritis, acute painful shoulder (bursitis and/or tendinitis) and acute gouty arthritis.[A177871,L6778] Intravenous indometacin is indicated to induce closure of a hemodynamically signific…	Indomethacin	PTGS2	2.4974890447628924	Anti_ED
DB00328	Indomethacin	4	D010003	Osteoarthritis	EFO:0002506	osteoarthritis	Oral indometacin is indicated for symptomatic management of moderate to severe rheumatoid arthritis including acute flares of chronic disease, moderate to severe ankylosing spondylitis, moderate to severe osteoarthritis, acute painful shoulder (bursitis and/or tendinitis) and acute gouty arthritis.[A177871,L6778] Intravenous indometacin is indicated to induce closure of a hemodynamically signific…	Indomethacin	PTGS2	2.4974890447628924	Anti_ED
DB00328	Indomethacin	4	D010003	Osteoarthritis	EFO:0002506	osteoarthritis	Oral indometacin is indicated for symptomatic management of moderate to severe rheumatoid arthritis including acute flares of chronic disease, moderate to severe ankylosing spondylitis, moderate to severe osteoarthritis, acute painful shoulder (bursitis and/or tendinitis) and acute gouty arthritis.[A177871,L6778] Intravenous indometacin is indicated to induce closure of a hemodynamically signific…	Indomethacin	PTGS2	2.4974890447628924	Anti_ED
DB00328	Indomethacin	4	D010146	Pain	EFO:0003843	pain	Oral indometacin is indicated for symptomatic management of moderate to severe rheumatoid arthritis including acute flares of chronic disease, moderate to severe ankylosing spondylitis, moderate to severe osteoarthritis, acute painful shoulder (bursitis and/or tendinitis) and acute gouty arthritis.[A177871,L6778] Intravenous indometacin is indicated to induce closure of a hemodynamically signific…	Indomethacin	PTGS2	2.4974890447628924	Anti_ED
DB00328	Indomethacin	4	D010146	Pain	EFO:0003843	pain	Oral indometacin is indicated for symptomatic management of moderate to severe rheumatoid arthritis including acute flares of chronic disease, moderate to severe ankylosing spondylitis, moderate to severe osteoarthritis, acute painful shoulder (bursitis and/or tendinitis) and acute gouty arthritis.[A177871,L6778] Intravenous indometacin is indicated to induce closure of a hemodynamically signific…	Indomethacin	PTGS2	2.4974890447628924	Anti_ED
DB00328	Indomethacin	4	D012216	Rheumatic Diseases	EFO:0005755	rheumatic disease	Oral indometacin is indicated for symptomatic management of moderate to severe rheumatoid arthritis including acute flares of chronic disease, moderate to severe ankylosing spondylitis, moderate to severe osteoarthritis, acute painful shoulder (bursitis and/or tendinitis) and acute gouty arthritis.[A177871,L6778] Intravenous indometacin is indicated to induce closure of a hemodynamically signific…	Indomethacin	PTGS2	2.4974890447628924	Anti_ED
DB00328	Indomethacin	4	D012216	Rheumatic Diseases	EFO:0005755	rheumatic disease	Oral indometacin is indicated for symptomatic management of moderate to severe rheumatoid arthritis including acute flares of chronic disease, moderate to severe ankylosing spondylitis, moderate to severe osteoarthritis, acute painful shoulder (bursitis and/or tendinitis) and acute gouty arthritis.[A177871,L6778] Intravenous indometacin is indicated to induce closure of a hemodynamically signific…	Indomethacin	PTGS2	2.4974890447628924	Anti_ED
DB00328	Indomethacin	4	D013166	Spondylitis	MONDO:0003937	spondylitis	Oral indometacin is indicated for symptomatic management of moderate to severe rheumatoid arthritis including acute flares of chronic disease, moderate to severe ankylosing spondylitis, moderate to severe osteoarthritis, acute painful shoulder (bursitis and/or tendinitis) and acute gouty arthritis.[A177871,L6778] Intravenous indometacin is indicated to induce closure of a hemodynamically signific…	Indomethacin	PTGS2	2.4974890447628924	Anti_ED
DB00328	Indomethacin	4	D013166	Spondylitis	MONDO:0003937	spondylitis	Oral indometacin is indicated for symptomatic management of moderate to severe rheumatoid arthritis including acute flares of chronic disease, moderate to severe ankylosing spondylitis, moderate to severe osteoarthritis, acute painful shoulder (bursitis and/or tendinitis) and acute gouty arthritis.[A177871,L6778] Intravenous indometacin is indicated to induce closure of a hemodynamically signific…	Indomethacin	PTGS2	2.4974890447628924	Anti_ED
DB00328	Indomethacin	4	D013167	Spondylitis, Ankylosing	EFO:0003898	ankylosing spondylitis	Oral indometacin is indicated for symptomatic management of moderate to severe rheumatoid arthritis including acute flares of chronic disease, moderate to severe ankylosing spondylitis, moderate to severe osteoarthritis, acute painful shoulder (bursitis and/or tendinitis) and acute gouty arthritis.[A177871,L6778] Intravenous indometacin is indicated to induce closure of a hemodynamically signific…	Indomethacin	PTGS2	2.4974890447628924	Anti_ED
DB00328	Indomethacin	4	D013167	Spondylitis, Ankylosing	EFO:0003898	ankylosing spondylitis	Oral indometacin is indicated for symptomatic management of moderate to severe rheumatoid arthritis including acute flares of chronic disease, moderate to severe ankylosing spondylitis, moderate to severe osteoarthritis, acute painful shoulder (bursitis and/or tendinitis) and acute gouty arthritis.[A177871,L6778] Intravenous indometacin is indicated to induce closure of a hemodynamically signific…	Indomethacin	PTGS2	2.4974890447628924	Anti_ED
DB00328	Indomethacin	4	D015210	Arthritis, Gouty	EFO:0004274	gout	Oral indometacin is indicated for symptomatic management of moderate to severe rheumatoid arthritis including acute flares of chronic disease, moderate to severe ankylosing spondylitis, moderate to severe osteoarthritis, acute painful shoulder (bursitis and/or tendinitis) and acute gouty arthritis.[A177871,L6778] Intravenous indometacin is indicated to induce closure of a hemodynamically signific…	Indomethacin	PTGS2	2.4974890447628924	Anti_ED
DB00328	Indomethacin	4	D015210	Arthritis, Gouty	EFO:0004274	gout	Oral indometacin is indicated for symptomatic management of moderate to severe rheumatoid arthritis including acute flares of chronic disease, moderate to severe ankylosing spondylitis, moderate to severe osteoarthritis, acute painful shoulder (bursitis and/or tendinitis) and acute gouty arthritis.[A177871,L6778] Intravenous indometacin is indicated to induce closure of a hemodynamically signific…	Indomethacin	PTGS2	2.4974890447628924	Anti_ED
DB00328	Indomethacin	4	D018771	Arthralgia	HP:0002829	Arthralgia	Oral indometacin is indicated for symptomatic management of moderate to severe rheumatoid arthritis including acute flares of chronic disease, moderate to severe ankylosing spondylitis, moderate to severe osteoarthritis, acute painful shoulder (bursitis and/or tendinitis) and acute gouty arthritis.[A177871,L6778] Intravenous indometacin is indicated to induce closure of a hemodynamically signific…	Indomethacin	PTGS2	2.4974890447628924	Anti_ED
DB00328	Indomethacin	4	D018771	Arthralgia	HP:0002829	Arthralgia	Oral indometacin is indicated for symptomatic management of moderate to severe rheumatoid arthritis including acute flares of chronic disease, moderate to severe ankylosing spondylitis, moderate to severe osteoarthritis, acute painful shoulder (bursitis and/or tendinitis) and acute gouty arthritis.[A177871,L6778] Intravenous indometacin is indicated to induce closure of a hemodynamically signific…	Indomethacin	PTGS2	2.4974890447628924	Anti_ED
DB00328	Indomethacin	4	D059787	Acute Pain	EFO:0003843	pain	Oral indometacin is indicated for symptomatic management of moderate to severe rheumatoid arthritis including acute flares of chronic disease, moderate to severe ankylosing spondylitis, moderate to severe osteoarthritis, acute painful shoulder (bursitis and/or tendinitis) and acute gouty arthritis.[A177871,L6778] Intravenous indometacin is indicated to induce closure of a hemodynamically signific…	Indomethacin	PTGS2	2.4974890447628924	Anti_ED
DB00328	Indomethacin	4	D059787	Acute Pain	EFO:0003843	pain	Oral indometacin is indicated for symptomatic management of moderate to severe rheumatoid arthritis including acute flares of chronic disease, moderate to severe ankylosing spondylitis, moderate to severe osteoarthritis, acute painful shoulder (bursitis and/or tendinitis) and acute gouty arthritis.[A177871,L6778] Intravenous indometacin is indicated to induce closure of a hemodynamically signific…	Indomethacin	PTGS2	2.4974890447628924	Anti_ED
DB00328	Indomethacin	4	D063806	Myalgia	HP:0003326	Myalgia	Oral indometacin is indicated for symptomatic management of moderate to severe rheumatoid arthritis including acute flares of chronic disease, moderate to severe ankylosing spondylitis, moderate to severe osteoarthritis, acute painful shoulder (bursitis and/or tendinitis) and acute gouty arthritis.[A177871,L6778] Intravenous indometacin is indicated to induce closure of a hemodynamically signific…	Indomethacin	PTGS2	2.4974890447628924	Anti_ED
DB00328	Indomethacin	4	D063806	Myalgia	HP:0003326	Myalgia	Oral indometacin is indicated for symptomatic management of moderate to severe rheumatoid arthritis including acute flares of chronic disease, moderate to severe ankylosing spondylitis, moderate to severe osteoarthritis, acute painful shoulder (bursitis and/or tendinitis) and acute gouty arthritis.[A177871,L6778] Intravenous indometacin is indicated to induce closure of a hemodynamically signific…	Indomethacin	PTGS2	2.4974890447628924	Anti_ED
DB00328	Indomethacin	3	D000077195	Squamous Cell Carcinoma of Head and Neck	EFO:0000199	oral squamous cell carcinoma	Oral indometacin is indicated for symptomatic management of moderate to severe rheumatoid arthritis including acute flares of chronic disease, moderate to severe ankylosing spondylitis, moderate to severe osteoarthritis, acute painful shoulder (bursitis and/or tendinitis) and acute gouty arthritis.[A177871,L6778] Intravenous indometacin is indicated to induce closure of a hemodynamically signific…	Indomethacin	PTGS2	2.4974890447628924	Anti_ED
DB00328	Indomethacin	3	D000077195	Squamous Cell Carcinoma of Head and Neck	EFO:0000199	oral squamous cell carcinoma	Oral indometacin is indicated for symptomatic management of moderate to severe rheumatoid arthritis including acute flares of chronic disease, moderate to severe ankylosing spondylitis, moderate to severe osteoarthritis, acute painful shoulder (bursitis and/or tendinitis) and acute gouty arthritis.[A177871,L6778] Intravenous indometacin is indicated to induce closure of a hemodynamically signific…	Indomethacin	PTGS2	2.4974890447628924	Anti_ED
DB00328	Indomethacin	3	D000544	Alzheimer Disease	EFO:0000249	Alzheimer's disease	Oral indometacin is indicated for symptomatic management of moderate to severe rheumatoid arthritis including acute flares of chronic disease, moderate to severe ankylosing spondylitis, moderate to severe osteoarthritis, acute painful shoulder (bursitis and/or tendinitis) and acute gouty arthritis.[A177871,L6778] Intravenous indometacin is indicated to induce closure of a hemodynamically signific…	Indomethacin	PTGS2	2.4974890447628924	Anti_ED
DB00328	Indomethacin	3	D000544	Alzheimer Disease	EFO:0000249	Alzheimer's disease	Oral indometacin is indicated for symptomatic management of moderate to severe rheumatoid arthritis including acute flares of chronic disease, moderate to severe ankylosing spondylitis, moderate to severe osteoarthritis, acute painful shoulder (bursitis and/or tendinitis) and acute gouty arthritis.[A177871,L6778] Intravenous indometacin is indicated to induce closure of a hemodynamically signific…	Indomethacin	PTGS2	2.4974890447628924	Anti_ED
DB00328	Indomethacin	3	D006470	Hemorrhage	MP:0001914	hemorrhage	Oral indometacin is indicated for symptomatic management of moderate to severe rheumatoid arthritis including acute flares of chronic disease, moderate to severe ankylosing spondylitis, moderate to severe osteoarthritis, acute painful shoulder (bursitis and/or tendinitis) and acute gouty arthritis.[A177871,L6778] Intravenous indometacin is indicated to induce closure of a hemodynamically signific…	Indomethacin	PTGS2	2.4974890447628924	Anti_ED
DB00328	Indomethacin	3	D006470	Hemorrhage	MP:0001914	hemorrhage	Oral indometacin is indicated for symptomatic management of moderate to severe rheumatoid arthritis including acute flares of chronic disease, moderate to severe ankylosing spondylitis, moderate to severe osteoarthritis, acute painful shoulder (bursitis and/or tendinitis) and acute gouty arthritis.[A177871,L6778] Intravenous indometacin is indicated to induce closure of a hemodynamically signific…	Indomethacin	PTGS2	2.4974890447628924	Anti_ED
DB00328	Indomethacin	3	D007249	Inflammation	MP:0001845	inflammation	Oral indometacin is indicated for symptomatic management of moderate to severe rheumatoid arthritis including acute flares of chronic disease, moderate to severe ankylosing spondylitis, moderate to severe osteoarthritis, acute painful shoulder (bursitis and/or tendinitis) and acute gouty arthritis.[A177871,L6778] Intravenous indometacin is indicated to induce closure of a hemodynamically signific…	Indomethacin	PTGS2	2.4974890447628924	Anti_ED
DB00328	Indomethacin	3	D007249	Inflammation	MP:0001845	inflammation	Oral indometacin is indicated for symptomatic management of moderate to severe rheumatoid arthritis including acute flares of chronic disease, moderate to severe ankylosing spondylitis, moderate to severe osteoarthritis, acute painful shoulder (bursitis and/or tendinitis) and acute gouty arthritis.[A177871,L6778] Intravenous indometacin is indicated to induce closure of a hemodynamically signific…	Indomethacin	PTGS2	2.4974890447628924	Anti_ED
DB00328	Indomethacin	3	D010195	Pancreatitis	EFO:0000278	pancreatitis	Oral indometacin is indicated for symptomatic management of moderate to severe rheumatoid arthritis including acute flares of chronic disease, moderate to severe ankylosing spondylitis, moderate to severe osteoarthritis, acute painful shoulder (bursitis and/or tendinitis) and acute gouty arthritis.[A177871,L6778] Intravenous indometacin is indicated to induce closure of a hemodynamically signific…	Indomethacin	PTGS2	2.4974890447628924	Anti_ED
DB00328	Indomethacin	3	D010195	Pancreatitis	EFO:0000278	pancreatitis	Oral indometacin is indicated for symptomatic management of moderate to severe rheumatoid arthritis including acute flares of chronic disease, moderate to severe ankylosing spondylitis, moderate to severe osteoarthritis, acute painful shoulder (bursitis and/or tendinitis) and acute gouty arthritis.[A177871,L6778] Intravenous indometacin is indicated to induce closure of a hemodynamically signific…	Indomethacin	PTGS2	2.4974890447628924	Anti_ED
DB00328	Indomethacin	3	D010195	Pancreatitis	EFO:1000652	acute pancreatitis	Oral indometacin is indicated for symptomatic management of moderate to severe rheumatoid arthritis including acute flares of chronic disease, moderate to severe ankylosing spondylitis, moderate to severe osteoarthritis, acute painful shoulder (bursitis and/or tendinitis) and acute gouty arthritis.[A177871,L6778] Intravenous indometacin is indicated to induce closure of a hemodynamically signific…	Indomethacin	PTGS2	2.4974890447628924	Anti_ED
DB00328	Indomethacin	3	D010195	Pancreatitis	EFO:1000652	acute pancreatitis	Oral indometacin is indicated for symptomatic management of moderate to severe rheumatoid arthritis including acute flares of chronic disease, moderate to severe ankylosing spondylitis, moderate to severe osteoarthritis, acute painful shoulder (bursitis and/or tendinitis) and acute gouty arthritis.[A177871,L6778] Intravenous indometacin is indicated to induce closure of a hemodynamically signific…	Indomethacin	PTGS2	2.4974890447628924	Anti_ED
DB00328	Indomethacin	3	D047928	Premature Birth	EFO:0003917	premature birth	Oral indometacin is indicated for symptomatic management of moderate to severe rheumatoid arthritis including acute flares of chronic disease, moderate to severe ankylosing spondylitis, moderate to severe osteoarthritis, acute painful shoulder (bursitis and/or tendinitis) and acute gouty arthritis.[A177871,L6778] Intravenous indometacin is indicated to induce closure of a hemodynamically signific…	Indomethacin	PTGS2	2.4974890447628924	Anti_ED
DB00328	Indomethacin	3	D047928	Premature Birth	EFO:0003917	premature birth	Oral indometacin is indicated for symptomatic management of moderate to severe rheumatoid arthritis including acute flares of chronic disease, moderate to severe ankylosing spondylitis, moderate to severe osteoarthritis, acute painful shoulder (bursitis and/or tendinitis) and acute gouty arthritis.[A177871,L6778] Intravenous indometacin is indicated to induce closure of a hemodynamically signific…	Indomethacin	PTGS2	2.4974890447628924	Anti_ED
DB00328	Indomethacin	3	D056844	Renal Colic	EFO:1001412	Renal Colic	Oral indometacin is indicated for symptomatic management of moderate to severe rheumatoid arthritis including acute flares of chronic disease, moderate to severe ankylosing spondylitis, moderate to severe osteoarthritis, acute painful shoulder (bursitis and/or tendinitis) and acute gouty arthritis.[A177871,L6778] Intravenous indometacin is indicated to induce closure of a hemodynamically signific…	Indomethacin	PTGS2	2.4974890447628924	Anti_ED
DB00328	Indomethacin	3	D056844	Renal Colic	EFO:1001412	Renal Colic	Oral indometacin is indicated for symptomatic management of moderate to severe rheumatoid arthritis including acute flares of chronic disease, moderate to severe ankylosing spondylitis, moderate to severe osteoarthritis, acute painful shoulder (bursitis and/or tendinitis) and acute gouty arthritis.[A177871,L6778] Intravenous indometacin is indicated to induce closure of a hemodynamically signific…	Indomethacin	PTGS2	2.4974890447628924	Anti_ED
DB00328	Indomethacin	2	D000081483	Squamous Intraepithelial Lesions	MONDO:0024475	squamous cell intraepithelial neoplasia	Oral indometacin is indicated for symptomatic management of moderate to severe rheumatoid arthritis including acute flares of chronic disease, moderate to severe ankylosing spondylitis, moderate to severe osteoarthritis, acute painful shoulder (bursitis and/or tendinitis) and acute gouty arthritis.[A177871,L6778] Intravenous indometacin is indicated to induce closure of a hemodynamically signific…	Indomethacin	PTGS2	2.4974890447628924	Anti_ED
DB00328	Indomethacin	2	D000081483	Squamous Intraepithelial Lesions	MONDO:0024475	squamous cell intraepithelial neoplasia	Oral indometacin is indicated for symptomatic management of moderate to severe rheumatoid arthritis including acute flares of chronic disease, moderate to severe ankylosing spondylitis, moderate to severe osteoarthritis, acute painful shoulder (bursitis and/or tendinitis) and acute gouty arthritis.[A177871,L6778] Intravenous indometacin is indicated to induce closure of a hemodynamically signific…	Indomethacin	PTGS2	2.4974890447628924	Anti_ED
DB00328	Indomethacin	2	D002294	Carcinoma, Squamous Cell	EFO:0000181	head and neck squamous cell carcinoma	Oral indometacin is indicated for symptomatic management of moderate to severe rheumatoid arthritis including acute flares of chronic disease, moderate to severe ankylosing spondylitis, moderate to severe osteoarthritis, acute painful shoulder (bursitis and/or tendinitis) and acute gouty arthritis.[A177871,L6778] Intravenous indometacin is indicated to induce closure of a hemodynamically signific…	Indomethacin	PTGS2	2.4974890447628924	Anti_ED
DB00328	Indomethacin	2	D002294	Carcinoma, Squamous Cell	EFO:0000181	head and neck squamous cell carcinoma	Oral indometacin is indicated for symptomatic management of moderate to severe rheumatoid arthritis including acute flares of chronic disease, moderate to severe ankylosing spondylitis, moderate to severe osteoarthritis, acute painful shoulder (bursitis and/or tendinitis) and acute gouty arthritis.[A177871,L6778] Intravenous indometacin is indicated to induce closure of a hemodynamically signific…	Indomethacin	PTGS2	2.4974890447628924	Anti_ED
DB00328	Indomethacin	2	D006646	Histiocytosis, Langerhans-Cell	EFO:1000318	Langerhans Cell Histiocytosis	Oral indometacin is indicated for symptomatic management of moderate to severe rheumatoid arthritis including acute flares of chronic disease, moderate to severe ankylosing spondylitis, moderate to severe osteoarthritis, acute painful shoulder (bursitis and/or tendinitis) and acute gouty arthritis.[A177871,L6778] Intravenous indometacin is indicated to induce closure of a hemodynamically signific…	Indomethacin	PTGS2	2.4974890447628924	Anti_ED
DB00328	Indomethacin	2	D006646	Histiocytosis, Langerhans-Cell	EFO:1000318	Langerhans Cell Histiocytosis	Oral indometacin is indicated for symptomatic management of moderate to severe rheumatoid arthritis including acute flares of chronic disease, moderate to severe ankylosing spondylitis, moderate to severe osteoarthritis, acute painful shoulder (bursitis and/or tendinitis) and acute gouty arthritis.[A177871,L6778] Intravenous indometacin is indicated to induce closure of a hemodynamically signific…	Indomethacin	PTGS2	2.4974890447628924	Anti_ED
DB00328	Indomethacin	2	D008545	Melanoma	EFO:0000389	cutaneous melanoma	Oral indometacin is indicated for symptomatic management of moderate to severe rheumatoid arthritis including acute flares of chronic disease, moderate to severe ankylosing spondylitis, moderate to severe osteoarthritis, acute painful shoulder (bursitis and/or tendinitis) and acute gouty arthritis.[A177871,L6778] Intravenous indometacin is indicated to induce closure of a hemodynamically signific…	Indomethacin	PTGS2	2.4974890447628924	Anti_ED
DB00328	Indomethacin	2	D008545	Melanoma	EFO:0000389	cutaneous melanoma	Oral indometacin is indicated for symptomatic management of moderate to severe rheumatoid arthritis including acute flares of chronic disease, moderate to severe ankylosing spondylitis, moderate to severe osteoarthritis, acute painful shoulder (bursitis and/or tendinitis) and acute gouty arthritis.[A177871,L6778] Intravenous indometacin is indicated to induce closure of a hemodynamically signific…	Indomethacin	PTGS2	2.4974890447628924	Anti_ED
DB00328	Indomethacin	2	D011471	Prostatic Neoplasms	EFO:0000196	metastatic prostate cancer	Oral indometacin is indicated for symptomatic management of moderate to severe rheumatoid arthritis including acute flares of chronic disease, moderate to severe ankylosing spondylitis, moderate to severe osteoarthritis, acute painful shoulder (bursitis and/or tendinitis) and acute gouty arthritis.[A177871,L6778] Intravenous indometacin is indicated to induce closure of a hemodynamically signific…	Indomethacin	PTGS2	2.4974890447628924	Anti_ED
DB00328	Indomethacin	2	D011471	Prostatic Neoplasms	EFO:0000196	metastatic prostate cancer	Oral indometacin is indicated for symptomatic management of moderate to severe rheumatoid arthritis including acute flares of chronic disease, moderate to severe ankylosing spondylitis, moderate to severe osteoarthritis, acute painful shoulder (bursitis and/or tendinitis) and acute gouty arthritis.[A177871,L6778] Intravenous indometacin is indicated to induce closure of a hemodynamically signific…	Indomethacin	PTGS2	2.4974890447628924	Anti_ED
DB00328	Indomethacin	2	D011471	Prostatic Neoplasms	EFO:0000673	prostate adenocarcinoma	Oral indometacin is indicated for symptomatic management of moderate to severe rheumatoid arthritis including acute flares of chronic disease, moderate to severe ankylosing spondylitis, moderate to severe osteoarthritis, acute painful shoulder (bursitis and/or tendinitis) and acute gouty arthritis.[A177871,L6778] Intravenous indometacin is indicated to induce closure of a hemodynamically signific…	Indomethacin	PTGS2	2.4974890447628924	Anti_ED
DB00328	Indomethacin	2	D011471	Prostatic Neoplasms	EFO:0000673	prostate adenocarcinoma	Oral indometacin is indicated for symptomatic management of moderate to severe rheumatoid arthritis including acute flares of chronic disease, moderate to severe ankylosing spondylitis, moderate to severe osteoarthritis, acute painful shoulder (bursitis and/or tendinitis) and acute gouty arthritis.[A177871,L6778] Intravenous indometacin is indicated to induce closure of a hemodynamically signific…	Indomethacin	PTGS2	2.4974890447628924	Anti_ED
DB00328	Indomethacin	2	D014098	Toothache	EFO:0010072	toothache	Oral indometacin is indicated for symptomatic management of moderate to severe rheumatoid arthritis including acute flares of chronic disease, moderate to severe ankylosing spondylitis, moderate to severe osteoarthritis, acute painful shoulder (bursitis and/or tendinitis) and acute gouty arthritis.[A177871,L6778] Intravenous indometacin is indicated to induce closure of a hemodynamically signific…	Indomethacin	PTGS2	2.4974890447628924	Anti_ED
DB00328	Indomethacin	2	D014098	Toothache	EFO:0010072	toothache	Oral indometacin is indicated for symptomatic management of moderate to severe rheumatoid arthritis including acute flares of chronic disease, moderate to severe ankylosing spondylitis, moderate to severe osteoarthritis, acute painful shoulder (bursitis and/or tendinitis) and acute gouty arthritis.[A177871,L6778] Intravenous indometacin is indicated to induce closure of a hemodynamically signific…	Indomethacin	PTGS2	2.4974890447628924	Anti_ED
DB00328	Indomethacin	2	D050500	Pancreatitis, Chronic	EFO:0000342	chronic pancreatitis	Oral indometacin is indicated for symptomatic management of moderate to severe rheumatoid arthritis including acute flares of chronic disease, moderate to severe ankylosing spondylitis, moderate to severe osteoarthritis, acute painful shoulder (bursitis and/or tendinitis) and acute gouty arthritis.[A177871,L6778] Intravenous indometacin is indicated to induce closure of a hemodynamically signific…	Indomethacin	PTGS2	2.4974890447628924	Anti_ED
DB00328	Indomethacin	2	D050500	Pancreatitis, Chronic	EFO:0000342	chronic pancreatitis	Oral indometacin is indicated for symptomatic management of moderate to severe rheumatoid arthritis including acute flares of chronic disease, moderate to severe ankylosing spondylitis, moderate to severe osteoarthritis, acute painful shoulder (bursitis and/or tendinitis) and acute gouty arthritis.[A177871,L6778] Intravenous indometacin is indicated to induce closure of a hemodynamically signific…	Indomethacin	PTGS2	2.4974890447628924	Anti_ED
DB00328	Indomethacin	1	D001249	Asthma	EFO:0000270	asthma	Oral indometacin is indicated for symptomatic management of moderate to severe rheumatoid arthritis including acute flares of chronic disease, moderate to severe ankylosing spondylitis, moderate to severe osteoarthritis, acute painful shoulder (bursitis and/or tendinitis) and acute gouty arthritis.[A177871,L6778] Intravenous indometacin is indicated to induce closure of a hemodynamically signific…	Indomethacin	PTGS2	2.4974890447628924	Anti_ED
DB00328	Indomethacin	1	D001249	Asthma	EFO:0000270	asthma	Oral indometacin is indicated for symptomatic management of moderate to severe rheumatoid arthritis including acute flares of chronic disease, moderate to severe ankylosing spondylitis, moderate to severe osteoarthritis, acute painful shoulder (bursitis and/or tendinitis) and acute gouty arthritis.[A177871,L6778] Intravenous indometacin is indicated to induce closure of a hemodynamically signific…	Indomethacin	PTGS2	2.4974890447628924	Anti_ED
DB00328	Indomethacin	1	D001943	Breast Neoplasms	MONDO:0007254	breast cancer	Oral indometacin is indicated for symptomatic management of moderate to severe rheumatoid arthritis including acute flares of chronic disease, moderate to severe ankylosing spondylitis, moderate to severe osteoarthritis, acute painful shoulder (bursitis and/or tendinitis) and acute gouty arthritis.[A177871,L6778] Intravenous indometacin is indicated to induce closure of a hemodynamically signific…	Indomethacin	PTGS2	2.4974890447628924	Anti_ED
DB00328	Indomethacin	1	D001943	Breast Neoplasms	MONDO:0007254	breast cancer	Oral indometacin is indicated for symptomatic management of moderate to severe rheumatoid arthritis including acute flares of chronic disease, moderate to severe ankylosing spondylitis, moderate to severe osteoarthritis, acute painful shoulder (bursitis and/or tendinitis) and acute gouty arthritis.[A177871,L6778] Intravenous indometacin is indicated to induce closure of a hemodynamically signific…	Indomethacin	PTGS2	2.4974890447628924	Anti_ED
DB00328	Indomethacin	1	D007024	Hypotension, Orthostatic	EFO:0005252	orthostatic hypotension	Oral indometacin is indicated for symptomatic management of moderate to severe rheumatoid arthritis including acute flares of chronic disease, moderate to severe ankylosing spondylitis, moderate to severe osteoarthritis, acute painful shoulder (bursitis and/or tendinitis) and acute gouty arthritis.[A177871,L6778] Intravenous indometacin is indicated to induce closure of a hemodynamically signific…	Indomethacin	PTGS2	2.4974890447628924	Anti_ED
DB00328	Indomethacin	1	D007024	Hypotension, Orthostatic	EFO:0005252	orthostatic hypotension	Oral indometacin is indicated for symptomatic management of moderate to severe rheumatoid arthritis including acute flares of chronic disease, moderate to severe ankylosing spondylitis, moderate to severe osteoarthritis, acute painful shoulder (bursitis and/or tendinitis) and acute gouty arthritis.[A177871,L6778] Intravenous indometacin is indicated to induce closure of a hemodynamically signific…	Indomethacin	PTGS2	2.4974890447628924	Anti_ED
DB00328	Indomethacin	1	D007863	Lecithin Cholesterol Acyltransferase Deficiency	Orphanet:79292	Fish-eye disease	Oral indometacin is indicated for symptomatic management of moderate to severe rheumatoid arthritis including acute flares of chronic disease, moderate to severe ankylosing spondylitis, moderate to severe osteoarthritis, acute painful shoulder (bursitis and/or tendinitis) and acute gouty arthritis.[A177871,L6778] Intravenous indometacin is indicated to induce closure of a hemodynamically signific…	Indomethacin	PTGS2	2.4974890447628924	Anti_ED
DB00328	Indomethacin	1	D007863	Lecithin Cholesterol Acyltransferase Deficiency	Orphanet:79292	Fish-eye disease	Oral indometacin is indicated for symptomatic management of moderate to severe rheumatoid arthritis including acute flares of chronic disease, moderate to severe ankylosing spondylitis, moderate to severe osteoarthritis, acute painful shoulder (bursitis and/or tendinitis) and acute gouty arthritis.[A177871,L6778] Intravenous indometacin is indicated to induce closure of a hemodynamically signific…	Indomethacin	PTGS2	2.4974890447628924	Anti_ED
DB00328	Indomethacin	1	D045169	Severe Acute Respiratory Syndrome	MONDO:0100096	COVID-19	Oral indometacin is indicated for symptomatic management of moderate to severe rheumatoid arthritis including acute flares of chronic disease, moderate to severe ankylosing spondylitis, moderate to severe osteoarthritis, acute painful shoulder (bursitis and/or tendinitis) and acute gouty arthritis.[A177871,L6778] Intravenous indometacin is indicated to induce closure of a hemodynamically signific…	Indomethacin	PTGS2	2.4974890447628924	Anti_ED
DB00328	Indomethacin	1	D045169	Severe Acute Respiratory Syndrome	MONDO:0100096	COVID-19	Oral indometacin is indicated for symptomatic management of moderate to severe rheumatoid arthritis including acute flares of chronic disease, moderate to severe ankylosing spondylitis, moderate to severe osteoarthritis, acute painful shoulder (bursitis and/or tendinitis) and acute gouty arthritis.[A177871,L6778] Intravenous indometacin is indicated to induce closure of a hemodynamically signific…	Indomethacin	PTGS2	2.4974890447628924	Anti_ED
DB00328	Indomethacin	1	D064129	Prostatic Neoplasms, Castration-Resistant	MONDO:0008315	prostate cancer	Oral indometacin is indicated for symptomatic management of moderate to severe rheumatoid arthritis including acute flares of chronic disease, moderate to severe ankylosing spondylitis, moderate to severe osteoarthritis, acute painful shoulder (bursitis and/or tendinitis) and acute gouty arthritis.[A177871,L6778] Intravenous indometacin is indicated to induce closure of a hemodynamically signific…	Indomethacin	PTGS2	2.4974890447628924	Anti_ED
DB00328	Indomethacin	1	D064129	Prostatic Neoplasms, Castration-Resistant	MONDO:0008315	prostate cancer	Oral indometacin is indicated for symptomatic management of moderate to severe rheumatoid arthritis including acute flares of chronic disease, moderate to severe ankylosing spondylitis, moderate to severe osteoarthritis, acute painful shoulder (bursitis and/or tendinitis) and acute gouty arthritis.[A177871,L6778] Intravenous indometacin is indicated to induce closure of a hemodynamically signific…	Indomethacin	PTGS2	2.4974890447628924	Anti_ED
DB00795	Sulfasalazine	4	D001171	Arthritis, Juvenile	EFO:0002609	juvenile idiopathic arthritis	For the treatment of Crohn's disease and rheumatoid arthritis as a second-line agent.	Sulfasalazine	PTGS2	2.4974890447628924	Anti_ED
DB00795	Sulfasalazine	4	D001171	Arthritis, Juvenile	EFO:0002609	juvenile idiopathic arthritis	For the treatment of Crohn's disease and rheumatoid arthritis as a second-line agent.	Sulfasalazine	PTGS2	2.4974890447628924	Anti_ED
DB00795	Sulfasalazine	4	D001172	Arthritis, Rheumatoid	EFO:0000685	rheumatoid arthritis	For the treatment of Crohn's disease and rheumatoid arthritis as a second-line agent.	Sulfasalazine	PTGS2	2.4974890447628924	Anti_ED
DB00795	Sulfasalazine	4	D001172	Arthritis, Rheumatoid	EFO:0000685	rheumatoid arthritis	For the treatment of Crohn's disease and rheumatoid arthritis as a second-line agent.	Sulfasalazine	PTGS2	2.4974890447628924	Anti_ED
DB00795	Sulfasalazine	4	D003093	Colitis, Ulcerative	EFO:0000729	ulcerative colitis	For the treatment of Crohn's disease and rheumatoid arthritis as a second-line agent.	Sulfasalazine	PTGS2	2.4974890447628924	Anti_ED
DB00795	Sulfasalazine	4	D003093	Colitis, Ulcerative	EFO:0000729	ulcerative colitis	For the treatment of Crohn's disease and rheumatoid arthritis as a second-line agent.	Sulfasalazine	PTGS2	2.4974890447628924	Anti_ED
DB00795	Sulfasalazine	3	D015535	Arthritis, Psoriatic	EFO:0003778	psoriatic arthritis	For the treatment of Crohn's disease and rheumatoid arthritis as a second-line agent.	Sulfasalazine	PTGS2	2.4974890447628924	Anti_ED
DB00795	Sulfasalazine	3	D015535	Arthritis, Psoriatic	EFO:0003778	psoriatic arthritis	For the treatment of Crohn's disease and rheumatoid arthritis as a second-line agent.	Sulfasalazine	PTGS2	2.4974890447628924	Anti_ED
DB00795	Sulfasalazine	2	D010523	Peripheral Nervous System Diseases	EFO:0004149	neuropathy	For the treatment of Crohn's disease and rheumatoid arthritis as a second-line agent.	Sulfasalazine	PTGS2	2.4974890447628924	Anti_ED
DB00795	Sulfasalazine	2	D010523	Peripheral Nervous System Diseases	EFO:0004149	neuropathy	For the treatment of Crohn's disease and rheumatoid arthritis as a second-line agent.	Sulfasalazine	PTGS2	2.4974890447628924	Anti_ED
DB00795	Sulfasalazine	2	D013167	Spondylitis, Ankylosing	EFO:0003898	ankylosing spondylitis	For the treatment of Crohn's disease and rheumatoid arthritis as a second-line agent.	Sulfasalazine	PTGS2	2.4974890447628924	Anti_ED
DB00795	Sulfasalazine	2	D013167	Spondylitis, Ankylosing	EFO:0003898	ankylosing spondylitis	For the treatment of Crohn's disease and rheumatoid arthritis as a second-line agent.	Sulfasalazine	PTGS2	2.4974890447628924	Anti_ED
DB00795	Sulfasalazine	2	D015209	Cholangitis, Sclerosing	EFO:0004268	sclerosing cholangitis	For the treatment of Crohn's disease and rheumatoid arthritis as a second-line agent.	Sulfasalazine	PTGS2	2.4974890447628924	Anti_ED
DB00795	Sulfasalazine	2	D015209	Cholangitis, Sclerosing	EFO:0004268	sclerosing cholangitis	For the treatment of Crohn's disease and rheumatoid arthritis as a second-line agent.	Sulfasalazine	PTGS2	2.4974890447628924	Anti_ED
DB00795	Sulfasalazine	1	D005909	Glioblastoma	EFO:0000519	glioblastoma multiforme	For the treatment of Crohn's disease and rheumatoid arthritis as a second-line agent.	Sulfasalazine	PTGS2	2.4974890447628924	Anti_ED
DB00795	Sulfasalazine	1	D005909	Glioblastoma	EFO:0000519	glioblastoma multiforme	For the treatment of Crohn's disease and rheumatoid arthritis as a second-line agent.	Sulfasalazine	PTGS2	2.4974890447628924	Anti_ED
DB00795	Sulfasalazine	1	D006976	Hypertension, Pulmonary	EFO:0001361	pulmonary arterial hypertension	For the treatment of Crohn's disease and rheumatoid arthritis as a second-line agent.	Sulfasalazine	PTGS2	2.4974890447628924	Anti_ED
DB00795	Sulfasalazine	1	D006976	Hypertension, Pulmonary	EFO:0001361	pulmonary arterial hypertension	For the treatment of Crohn's disease and rheumatoid arthritis as a second-line agent.	Sulfasalazine	PTGS2	2.4974890447628924	Anti_ED
DB00795	Sulfasalazine	1	D007415	Intestinal Obstruction	MONDO:0004565	intestinal obstruction	For the treatment of Crohn's disease and rheumatoid arthritis as a second-line agent.	Sulfasalazine	PTGS2	2.4974890447628924	Anti_ED
DB00795	Sulfasalazine	1	D007415	Intestinal Obstruction	MONDO:0004565	intestinal obstruction	For the treatment of Crohn's disease and rheumatoid arthritis as a second-line agent.	Sulfasalazine	PTGS2	2.4974890447628924	Anti_ED
DB00795	Sulfasalazine	1	D009325	Nausea	EFO:0006911	Chemotherapy-induced nausea and vomiting	For the treatment of Crohn's disease and rheumatoid arthritis as a second-line agent.	Sulfasalazine	PTGS2	2.4974890447628924	Anti_ED
DB00795	Sulfasalazine	1	D009325	Nausea	EFO:0006911	Chemotherapy-induced nausea and vomiting	For the treatment of Crohn's disease and rheumatoid arthritis as a second-line agent.	Sulfasalazine	PTGS2	2.4974890447628924	Anti_ED
DB00795	Sulfasalazine	0	D010019	Osteomyelitis	EFO:0003102	osteomyelitis	For the treatment of Crohn's disease and rheumatoid arthritis as a second-line agent.	Sulfasalazine	PTGS2	2.4974890447628924	Anti_ED
DB00795	Sulfasalazine	0	D010019	Osteomyelitis	EFO:0003102	osteomyelitis	For the treatment of Crohn's disease and rheumatoid arthritis as a second-line agent.	Sulfasalazine	PTGS2	2.4974890447628924	Anti_ED
DB00945	Acetylsalicylic acid	4	D001168	Arthritis	EFO:0005856	arthritis	**Pain, fever, and inflammation** Acetylsalicylic acid (ASA), in the regular tablet form (immediate-release), is indicated to relieve pain, fever, and inflammation associated with many conditions, including the flu, the common cold, neck and back pain, dysmenorrhea, headache, tooth pain, sprains, fractures, myositis, neuralgia, synovitis, arthritis, bursitis, burns, and various injuries. It is al…	Acetylsalicylic acid	PTGS2	2.4974890447628924	Anti_ED
DB00945	Acetylsalicylic acid	4	D001168	Arthritis	EFO:0005856	arthritis	**Pain, fever, and inflammation** Acetylsalicylic acid (ASA), in the regular tablet form (immediate-release), is indicated to relieve pain, fever, and inflammation associated with many conditions, including the flu, the common cold, neck and back pain, dysmenorrhea, headache, tooth pain, sprains, fractures, myositis, neuralgia, synovitis, arthritis, bursitis, burns, and various injuries. It is al…	Acetylsalicylic acid	PTGS2	2.4974890447628924	Anti_ED
DB00945	Acetylsalicylic acid	4	D001416	Back Pain	HP:0003418	Back pain	**Pain, fever, and inflammation** Acetylsalicylic acid (ASA), in the regular tablet form (immediate-release), is indicated to relieve pain, fever, and inflammation associated with many conditions, including the flu, the common cold, neck and back pain, dysmenorrhea, headache, tooth pain, sprains, fractures, myositis, neuralgia, synovitis, arthritis, bursitis, burns, and various injuries. It is al…	Acetylsalicylic acid	PTGS2	2.4974890447628924	Anti_ED
DB00945	Acetylsalicylic acid	4	D001416	Back Pain	HP:0003418	Back pain	**Pain, fever, and inflammation** Acetylsalicylic acid (ASA), in the regular tablet form (immediate-release), is indicated to relieve pain, fever, and inflammation associated with many conditions, including the flu, the common cold, neck and back pain, dysmenorrhea, headache, tooth pain, sprains, fractures, myositis, neuralgia, synovitis, arthritis, bursitis, burns, and various injuries. It is al…	Acetylsalicylic acid	PTGS2	2.4974890447628924	Anti_ED
DB00945	Acetylsalicylic acid	4	D003139	Common Cold	EFO:0007214	common cold	**Pain, fever, and inflammation** Acetylsalicylic acid (ASA), in the regular tablet form (immediate-release), is indicated to relieve pain, fever, and inflammation associated with many conditions, including the flu, the common cold, neck and back pain, dysmenorrhea, headache, tooth pain, sprains, fractures, myositis, neuralgia, synovitis, arthritis, bursitis, burns, and various injuries. It is al…	Acetylsalicylic acid	PTGS2	2.4974890447628924	Anti_ED
DB00945	Acetylsalicylic acid	4	D003139	Common Cold	EFO:0007214	common cold	**Pain, fever, and inflammation** Acetylsalicylic acid (ASA), in the regular tablet form (immediate-release), is indicated to relieve pain, fever, and inflammation associated with many conditions, including the flu, the common cold, neck and back pain, dysmenorrhea, headache, tooth pain, sprains, fractures, myositis, neuralgia, synovitis, arthritis, bursitis, burns, and various injuries. It is al…	Acetylsalicylic acid	PTGS2	2.4974890447628924	Anti_ED
DB00945	Acetylsalicylic acid	4	D003139	Common Cold	EFO:0009364	non-allergic rhinitis	**Pain, fever, and inflammation** Acetylsalicylic acid (ASA), in the regular tablet form (immediate-release), is indicated to relieve pain, fever, and inflammation associated with many conditions, including the flu, the common cold, neck and back pain, dysmenorrhea, headache, tooth pain, sprains, fractures, myositis, neuralgia, synovitis, arthritis, bursitis, burns, and various injuries. It is al…	Acetylsalicylic acid	PTGS2	2.4974890447628924	Anti_ED
DB00945	Acetylsalicylic acid	4	D003139	Common Cold	EFO:0009364	non-allergic rhinitis	**Pain, fever, and inflammation** Acetylsalicylic acid (ASA), in the regular tablet form (immediate-release), is indicated to relieve pain, fever, and inflammation associated with many conditions, including the flu, the common cold, neck and back pain, dysmenorrhea, headache, tooth pain, sprains, fractures, myositis, neuralgia, synovitis, arthritis, bursitis, burns, and various injuries. It is al…	Acetylsalicylic acid	PTGS2	2.4974890447628924	Anti_ED
DB00945	Acetylsalicylic acid	4	D003324	Coronary Artery Disease	EFO:0001645	coronary artery disease	**Pain, fever, and inflammation** Acetylsalicylic acid (ASA), in the regular tablet form (immediate-release), is indicated to relieve pain, fever, and inflammation associated with many conditions, including the flu, the common cold, neck and back pain, dysmenorrhea, headache, tooth pain, sprains, fractures, myositis, neuralgia, synovitis, arthritis, bursitis, burns, and various injuries. It is al…	Acetylsalicylic acid	PTGS2	2.4974890447628924	Anti_ED
DB00945	Acetylsalicylic acid	4	D003324	Coronary Artery Disease	EFO:0001645	coronary artery disease	**Pain, fever, and inflammation** Acetylsalicylic acid (ASA), in the regular tablet form (immediate-release), is indicated to relieve pain, fever, and inflammation associated with many conditions, including the flu, the common cold, neck and back pain, dysmenorrhea, headache, tooth pain, sprains, fractures, myositis, neuralgia, synovitis, arthritis, bursitis, burns, and various injuries. It is al…	Acetylsalicylic acid	PTGS2	2.4974890447628924	Anti_ED
DB00945	Acetylsalicylic acid	4	D003327	Coronary Disease	EFO:0001645	coronary artery disease	**Pain, fever, and inflammation** Acetylsalicylic acid (ASA), in the regular tablet form (immediate-release), is indicated to relieve pain, fever, and inflammation associated with many conditions, including the flu, the common cold, neck and back pain, dysmenorrhea, headache, tooth pain, sprains, fractures, myositis, neuralgia, synovitis, arthritis, bursitis, burns, and various injuries. It is al…	Acetylsalicylic acid	PTGS2	2.4974890447628924	Anti_ED
DB00945	Acetylsalicylic acid	4	D003327	Coronary Disease	EFO:0001645	coronary artery disease	**Pain, fever, and inflammation** Acetylsalicylic acid (ASA), in the regular tablet form (immediate-release), is indicated to relieve pain, fever, and inflammation associated with many conditions, including the flu, the common cold, neck and back pain, dysmenorrhea, headache, tooth pain, sprains, fractures, myositis, neuralgia, synovitis, arthritis, bursitis, burns, and various injuries. It is al…	Acetylsalicylic acid	PTGS2	2.4974890447628924	Anti_ED
DB00945	Acetylsalicylic acid	4	D004412	Dysmenorrhea	HP:0100607	Dysmenorrhea	**Pain, fever, and inflammation** Acetylsalicylic acid (ASA), in the regular tablet form (immediate-release), is indicated to relieve pain, fever, and inflammation associated with many conditions, including the flu, the common cold, neck and back pain, dysmenorrhea, headache, tooth pain, sprains, fractures, myositis, neuralgia, synovitis, arthritis, bursitis, burns, and various injuries. It is al…	Acetylsalicylic acid	PTGS2	2.4974890447628924	Anti_ED
DB00945	Acetylsalicylic acid	4	D004412	Dysmenorrhea	HP:0100607	Dysmenorrhea	**Pain, fever, and inflammation** Acetylsalicylic acid (ASA), in the regular tablet form (immediate-release), is indicated to relieve pain, fever, and inflammation associated with many conditions, including the flu, the common cold, neck and back pain, dysmenorrhea, headache, tooth pain, sprains, fractures, myositis, neuralgia, synovitis, arthritis, bursitis, burns, and various injuries. It is al…	Acetylsalicylic acid	PTGS2	2.4974890447628924	Anti_ED
DB00945	Acetylsalicylic acid	4	D005334	Fever	HP:0001945	Fever	**Pain, fever, and inflammation** Acetylsalicylic acid (ASA), in the regular tablet form (immediate-release), is indicated to relieve pain, fever, and inflammation associated with many conditions, including the flu, the common cold, neck and back pain, dysmenorrhea, headache, tooth pain, sprains, fractures, myositis, neuralgia, synovitis, arthritis, bursitis, burns, and various injuries. It is al…	Acetylsalicylic acid	PTGS2	2.4974890447628924	Anti_ED
DB00945	Acetylsalicylic acid	4	D005334	Fever	HP:0001945	Fever	**Pain, fever, and inflammation** Acetylsalicylic acid (ASA), in the regular tablet form (immediate-release), is indicated to relieve pain, fever, and inflammation associated with many conditions, including the flu, the common cold, neck and back pain, dysmenorrhea, headache, tooth pain, sprains, fractures, myositis, neuralgia, synovitis, arthritis, bursitis, burns, and various injuries. It is al…	Acetylsalicylic acid	PTGS2	2.4974890447628924	Anti_ED
DB00945	Acetylsalicylic acid	4	D006261	Headache	HP:0002315	Headache	**Pain, fever, and inflammation** Acetylsalicylic acid (ASA), in the regular tablet form (immediate-release), is indicated to relieve pain, fever, and inflammation associated with many conditions, including the flu, the common cold, neck and back pain, dysmenorrhea, headache, tooth pain, sprains, fractures, myositis, neuralgia, synovitis, arthritis, bursitis, burns, and various injuries. It is al…	Acetylsalicylic acid	PTGS2	2.4974890447628924	Anti_ED
DB00945	Acetylsalicylic acid	4	D006261	Headache	HP:0002315	Headache	**Pain, fever, and inflammation** Acetylsalicylic acid (ASA), in the regular tablet form (immediate-release), is indicated to relieve pain, fever, and inflammation associated with many conditions, including the flu, the common cold, neck and back pain, dysmenorrhea, headache, tooth pain, sprains, fractures, myositis, neuralgia, synovitis, arthritis, bursitis, burns, and various injuries. It is al…	Acetylsalicylic acid	PTGS2	2.4974890447628924	Anti_ED
DB00945	Acetylsalicylic acid	4	D008881	Migraine Disorders	EFO:0003821	migraine disorder	**Pain, fever, and inflammation** Acetylsalicylic acid (ASA), in the regular tablet form (immediate-release), is indicated to relieve pain, fever, and inflammation associated with many conditions, including the flu, the common cold, neck and back pain, dysmenorrhea, headache, tooth pain, sprains, fractures, myositis, neuralgia, synovitis, arthritis, bursitis, burns, and various injuries. It is al…	Acetylsalicylic acid	PTGS2	2.4974890447628924	Anti_ED
DB00945	Acetylsalicylic acid	4	D008881	Migraine Disorders	EFO:0003821	migraine disorder	**Pain, fever, and inflammation** Acetylsalicylic acid (ASA), in the regular tablet form (immediate-release), is indicated to relieve pain, fever, and inflammation associated with many conditions, including the flu, the common cold, neck and back pain, dysmenorrhea, headache, tooth pain, sprains, fractures, myositis, neuralgia, synovitis, arthritis, bursitis, burns, and various injuries. It is al…	Acetylsalicylic acid	PTGS2	2.4974890447628924	Anti_ED
DB00945	Acetylsalicylic acid	4	D009120	Muscle Cramp	EFO:0009846	muscle cramp	**Pain, fever, and inflammation** Acetylsalicylic acid (ASA), in the regular tablet form (immediate-release), is indicated to relieve pain, fever, and inflammation associated with many conditions, including the flu, the common cold, neck and back pain, dysmenorrhea, headache, tooth pain, sprains, fractures, myositis, neuralgia, synovitis, arthritis, bursitis, burns, and various injuries. It is al…	Acetylsalicylic acid	PTGS2	2.4974890447628924	Anti_ED
DB00945	Acetylsalicylic acid	4	D009120	Muscle Cramp	EFO:0009846	muscle cramp	**Pain, fever, and inflammation** Acetylsalicylic acid (ASA), in the regular tablet form (immediate-release), is indicated to relieve pain, fever, and inflammation associated with many conditions, including the flu, the common cold, neck and back pain, dysmenorrhea, headache, tooth pain, sprains, fractures, myositis, neuralgia, synovitis, arthritis, bursitis, burns, and various injuries. It is al…	Acetylsalicylic acid	PTGS2	2.4974890447628924	Anti_ED
DB00945	Acetylsalicylic acid	4	D009203	Myocardial Infarction	EFO:0000612	myocardial infarction	**Pain, fever, and inflammation** Acetylsalicylic acid (ASA), in the regular tablet form (immediate-release), is indicated to relieve pain, fever, and inflammation associated with many conditions, including the flu, the common cold, neck and back pain, dysmenorrhea, headache, tooth pain, sprains, fractures, myositis, neuralgia, synovitis, arthritis, bursitis, burns, and various injuries. It is al…	Acetylsalicylic acid	PTGS2	2.4974890447628924	Anti_ED
DB00945	Acetylsalicylic acid	4	D009203	Myocardial Infarction	EFO:0000612	myocardial infarction	**Pain, fever, and inflammation** Acetylsalicylic acid (ASA), in the regular tablet form (immediate-release), is indicated to relieve pain, fever, and inflammation associated with many conditions, including the flu, the common cold, neck and back pain, dysmenorrhea, headache, tooth pain, sprains, fractures, myositis, neuralgia, synovitis, arthritis, bursitis, burns, and various injuries. It is al…	Acetylsalicylic acid	PTGS2	2.4974890447628924	Anti_ED
DB00945	Acetylsalicylic acid	4	D009203	Myocardial Infarction	EFO:0008583	acute myocardial infarction	**Pain, fever, and inflammation** Acetylsalicylic acid (ASA), in the regular tablet form (immediate-release), is indicated to relieve pain, fever, and inflammation associated with many conditions, including the flu, the common cold, neck and back pain, dysmenorrhea, headache, tooth pain, sprains, fractures, myositis, neuralgia, synovitis, arthritis, bursitis, burns, and various injuries. It is al…	Acetylsalicylic acid	PTGS2	2.4974890447628924	Anti_ED
DB00945	Acetylsalicylic acid	4	D009203	Myocardial Infarction	EFO:0008583	acute myocardial infarction	**Pain, fever, and inflammation** Acetylsalicylic acid (ASA), in the regular tablet form (immediate-release), is indicated to relieve pain, fever, and inflammation associated with many conditions, including the flu, the common cold, neck and back pain, dysmenorrhea, headache, tooth pain, sprains, fractures, myositis, neuralgia, synovitis, arthritis, bursitis, burns, and various injuries. It is al…	Acetylsalicylic acid	PTGS2	2.4974890447628924	Anti_ED
DB00945	Acetylsalicylic acid	4	D010146	Pain	EFO:0003843	pain	**Pain, fever, and inflammation** Acetylsalicylic acid (ASA), in the regular tablet form (immediate-release), is indicated to relieve pain, fever, and inflammation associated with many conditions, including the flu, the common cold, neck and back pain, dysmenorrhea, headache, tooth pain, sprains, fractures, myositis, neuralgia, synovitis, arthritis, bursitis, burns, and various injuries. It is al…	Acetylsalicylic acid	PTGS2	2.4974890447628924	Anti_ED
DB00945	Acetylsalicylic acid	4	D010146	Pain	EFO:0003843	pain	**Pain, fever, and inflammation** Acetylsalicylic acid (ASA), in the regular tablet form (immediate-release), is indicated to relieve pain, fever, and inflammation associated with many conditions, including the flu, the common cold, neck and back pain, dysmenorrhea, headache, tooth pain, sprains, fractures, myositis, neuralgia, synovitis, arthritis, bursitis, burns, and various injuries. It is al…	Acetylsalicylic acid	PTGS2	2.4974890447628924	Anti_ED
DB00945	Acetylsalicylic acid	4	D013035	Spasm	HP:0003394	Muscle spasm	**Pain, fever, and inflammation** Acetylsalicylic acid (ASA), in the regular tablet form (immediate-release), is indicated to relieve pain, fever, and inflammation associated with many conditions, including the flu, the common cold, neck and back pain, dysmenorrhea, headache, tooth pain, sprains, fractures, myositis, neuralgia, synovitis, arthritis, bursitis, burns, and various injuries. It is al…	Acetylsalicylic acid	PTGS2	2.4974890447628924	Anti_ED
DB00945	Acetylsalicylic acid	4	D013035	Spasm	HP:0003394	Muscle spasm	**Pain, fever, and inflammation** Acetylsalicylic acid (ASA), in the regular tablet form (immediate-release), is indicated to relieve pain, fever, and inflammation associated with many conditions, including the flu, the common cold, neck and back pain, dysmenorrhea, headache, tooth pain, sprains, fractures, myositis, neuralgia, synovitis, arthritis, bursitis, burns, and various injuries. It is al…	Acetylsalicylic acid	PTGS2	2.4974890447628924	Anti_ED
DB00945	Acetylsalicylic acid	4	D013927	Thrombosis	HP:0004419	Recurrent thrombophlebitis	**Pain, fever, and inflammation** Acetylsalicylic acid (ASA), in the regular tablet form (immediate-release), is indicated to relieve pain, fever, and inflammation associated with many conditions, including the flu, the common cold, neck and back pain, dysmenorrhea, headache, tooth pain, sprains, fractures, myositis, neuralgia, synovitis, arthritis, bursitis, burns, and various injuries. It is al…	Acetylsalicylic acid	PTGS2	2.4974890447628924	Anti_ED
DB00945	Acetylsalicylic acid	4	D013927	Thrombosis	HP:0004419	Recurrent thrombophlebitis	**Pain, fever, and inflammation** Acetylsalicylic acid (ASA), in the regular tablet form (immediate-release), is indicated to relieve pain, fever, and inflammation associated with many conditions, including the flu, the common cold, neck and back pain, dysmenorrhea, headache, tooth pain, sprains, fractures, myositis, neuralgia, synovitis, arthritis, bursitis, burns, and various injuries. It is al…	Acetylsalicylic acid	PTGS2	2.4974890447628924	Anti_ED
DB00945	Acetylsalicylic acid	4	D013927	Thrombosis	MONDO:0000831	thrombotic disease	**Pain, fever, and inflammation** Acetylsalicylic acid (ASA), in the regular tablet form (immediate-release), is indicated to relieve pain, fever, and inflammation associated with many conditions, including the flu, the common cold, neck and back pain, dysmenorrhea, headache, tooth pain, sprains, fractures, myositis, neuralgia, synovitis, arthritis, bursitis, burns, and various injuries. It is al…	Acetylsalicylic acid	PTGS2	2.4974890447628924	Anti_ED
DB00945	Acetylsalicylic acid	4	D013927	Thrombosis	MONDO:0000831	thrombotic disease	**Pain, fever, and inflammation** Acetylsalicylic acid (ASA), in the regular tablet form (immediate-release), is indicated to relieve pain, fever, and inflammation associated with many conditions, including the flu, the common cold, neck and back pain, dysmenorrhea, headache, tooth pain, sprains, fractures, myositis, neuralgia, synovitis, arthritis, bursitis, burns, and various injuries. It is al…	Acetylsalicylic acid	PTGS2	2.4974890447628924	Anti_ED
DB00945	Acetylsalicylic acid	4	D014098	Toothache	EFO:0010072	toothache	**Pain, fever, and inflammation** Acetylsalicylic acid (ASA), in the regular tablet form (immediate-release), is indicated to relieve pain, fever, and inflammation associated with many conditions, including the flu, the common cold, neck and back pain, dysmenorrhea, headache, tooth pain, sprains, fractures, myositis, neuralgia, synovitis, arthritis, bursitis, burns, and various injuries. It is al…	Acetylsalicylic acid	PTGS2	2.4974890447628924	Anti_ED
DB00945	Acetylsalicylic acid	4	D014098	Toothache	EFO:0010072	toothache	**Pain, fever, and inflammation** Acetylsalicylic acid (ASA), in the regular tablet form (immediate-release), is indicated to relieve pain, fever, and inflammation associated with many conditions, including the flu, the common cold, neck and back pain, dysmenorrhea, headache, tooth pain, sprains, fractures, myositis, neuralgia, synovitis, arthritis, bursitis, burns, and various injuries. It is al…	Acetylsalicylic acid	PTGS2	2.4974890447628924	Anti_ED
DB00945	Acetylsalicylic acid	4	D020521	Stroke	EFO:0000712	stroke	**Pain, fever, and inflammation** Acetylsalicylic acid (ASA), in the regular tablet form (immediate-release), is indicated to relieve pain, fever, and inflammation associated with many conditions, including the flu, the common cold, neck and back pain, dysmenorrhea, headache, tooth pain, sprains, fractures, myositis, neuralgia, synovitis, arthritis, bursitis, burns, and various injuries. It is al…	Acetylsalicylic acid	PTGS2	2.4974890447628924	Anti_ED
DB00945	Acetylsalicylic acid	4	D020521	Stroke	EFO:0000712	stroke	**Pain, fever, and inflammation** Acetylsalicylic acid (ASA), in the regular tablet form (immediate-release), is indicated to relieve pain, fever, and inflammation associated with many conditions, including the flu, the common cold, neck and back pain, dysmenorrhea, headache, tooth pain, sprains, fractures, myositis, neuralgia, synovitis, arthritis, bursitis, burns, and various injuries. It is al…	Acetylsalicylic acid	PTGS2	2.4974890447628924	Anti_ED
DB00945	Acetylsalicylic acid	4	D063806	Myalgia	HP:0003326	Myalgia	**Pain, fever, and inflammation** Acetylsalicylic acid (ASA), in the regular tablet form (immediate-release), is indicated to relieve pain, fever, and inflammation associated with many conditions, including the flu, the common cold, neck and back pain, dysmenorrhea, headache, tooth pain, sprains, fractures, myositis, neuralgia, synovitis, arthritis, bursitis, burns, and various injuries. It is al…	Acetylsalicylic acid	PTGS2	2.4974890447628924	Anti_ED
DB00945	Acetylsalicylic acid	4	D063806	Myalgia	HP:0003326	Myalgia	**Pain, fever, and inflammation** Acetylsalicylic acid (ASA), in the regular tablet form (immediate-release), is indicated to relieve pain, fever, and inflammation associated with many conditions, including the flu, the common cold, neck and back pain, dysmenorrhea, headache, tooth pain, sprains, fractures, myositis, neuralgia, synovitis, arthritis, bursitis, burns, and various injuries. It is al…	Acetylsalicylic acid	PTGS2	2.4974890447628924	Anti_ED
DB00945	Acetylsalicylic acid	3	D000026	Abortion, Habitual	EFO:1000954	habitual abortion	**Pain, fever, and inflammation** Acetylsalicylic acid (ASA), in the regular tablet form (immediate-release), is indicated to relieve pain, fever, and inflammation associated with many conditions, including the flu, the common cold, neck and back pain, dysmenorrhea, headache, tooth pain, sprains, fractures, myositis, neuralgia, synovitis, arthritis, bursitis, burns, and various injuries. It is al…	Acetylsalicylic acid	PTGS2	2.4974890447628924	Anti_ED
DB00945	Acetylsalicylic acid	3	D000026	Abortion, Habitual	EFO:1000954	habitual abortion	**Pain, fever, and inflammation** Acetylsalicylic acid (ASA), in the regular tablet form (immediate-release), is indicated to relieve pain, fever, and inflammation associated with many conditions, including the flu, the common cold, neck and back pain, dysmenorrhea, headache, tooth pain, sprains, fractures, myositis, neuralgia, synovitis, arthritis, bursitis, burns, and various injuries. It is al…	Acetylsalicylic acid	PTGS2	2.4974890447628924	Anti_ED
DB00945	Acetylsalicylic acid	3	D000072657	ST Elevation Myocardial Infarction	EFO:0008585	ST Elevation Myocardial Infarction	**Pain, fever, and inflammation** Acetylsalicylic acid (ASA), in the regular tablet form (immediate-release), is indicated to relieve pain, fever, and inflammation associated with many conditions, including the flu, the common cold, neck and back pain, dysmenorrhea, headache, tooth pain, sprains, fractures, myositis, neuralgia, synovitis, arthritis, bursitis, burns, and various injuries. It is al…	Acetylsalicylic acid	PTGS2	2.4974890447628924	Anti_ED
DB00945	Acetylsalicylic acid	3	D000072657	ST Elevation Myocardial Infarction	EFO:0008585	ST Elevation Myocardial Infarction	**Pain, fever, and inflammation** Acetylsalicylic acid (ASA), in the regular tablet form (immediate-release), is indicated to relieve pain, fever, and inflammation associated with many conditions, including the flu, the common cold, neck and back pain, dysmenorrhea, headache, tooth pain, sprains, fractures, myositis, neuralgia, synovitis, arthritis, bursitis, burns, and various injuries. It is al…	Acetylsalicylic acid	PTGS2	2.4974890447628924	Anti_ED
DB00945	Acetylsalicylic acid	3	D000072658	Non-ST Elevated Myocardial Infarction	EFO:0008586	Non-ST Elevation Myocardial Infarction	**Pain, fever, and inflammation** Acetylsalicylic acid (ASA), in the regular tablet form (immediate-release), is indicated to relieve pain, fever, and inflammation associated with many conditions, including the flu, the common cold, neck and back pain, dysmenorrhea, headache, tooth pain, sprains, fractures, myositis, neuralgia, synovitis, arthritis, bursitis, burns, and various injuries. It is al…	Acetylsalicylic acid	PTGS2	2.4974890447628924	Anti_ED
DB00945	Acetylsalicylic acid	3	D000072658	Non-ST Elevated Myocardial Infarction	EFO:0008586	Non-ST Elevation Myocardial Infarction	**Pain, fever, and inflammation** Acetylsalicylic acid (ASA), in the regular tablet form (immediate-release), is indicated to relieve pain, fever, and inflammation associated with many conditions, including the flu, the common cold, neck and back pain, dysmenorrhea, headache, tooth pain, sprains, fractures, myositis, neuralgia, synovitis, arthritis, bursitis, burns, and various injuries. It is al…	Acetylsalicylic acid	PTGS2	2.4974890447628924	Anti_ED
DB00945	Acetylsalicylic acid	3	D000083242	Ischemic Stroke	HP:0002140	Ischemic stroke	**Pain, fever, and inflammation** Acetylsalicylic acid (ASA), in the regular tablet form (immediate-release), is indicated to relieve pain, fever, and inflammation associated with many conditions, including the flu, the common cold, neck and back pain, dysmenorrhea, headache, tooth pain, sprains, fractures, myositis, neuralgia, synovitis, arthritis, bursitis, burns, and various injuries. It is al…	Acetylsalicylic acid	PTGS2	2.4974890447628924	Anti_ED
DB00945	Acetylsalicylic acid	3	D000083242	Ischemic Stroke	HP:0002140	Ischemic stroke	**Pain, fever, and inflammation** Acetylsalicylic acid (ASA), in the regular tablet form (immediate-release), is indicated to relieve pain, fever, and inflammation associated with many conditions, including the flu, the common cold, neck and back pain, dysmenorrhea, headache, tooth pain, sprains, fractures, myositis, neuralgia, synovitis, arthritis, bursitis, burns, and various injuries. It is al…	Acetylsalicylic acid	PTGS2	2.4974890447628924	Anti_ED
DB00945	Acetylsalicylic acid	3	D001024	Aortic Valve Stenosis	EFO:0000266	aortic stenosis	**Pain, fever, and inflammation** Acetylsalicylic acid (ASA), in the regular tablet form (immediate-release), is indicated to relieve pain, fever, and inflammation associated with many conditions, including the flu, the common cold, neck and back pain, dysmenorrhea, headache, tooth pain, sprains, fractures, myositis, neuralgia, synovitis, arthritis, bursitis, burns, and various injuries. It is al…	Acetylsalicylic acid	PTGS2	2.4974890447628924	Anti_ED
DB00945	Acetylsalicylic acid	3	D001024	Aortic Valve Stenosis	EFO:0000266	aortic stenosis	**Pain, fever, and inflammation** Acetylsalicylic acid (ASA), in the regular tablet form (immediate-release), is indicated to relieve pain, fever, and inflammation associated with many conditions, including the flu, the common cold, neck and back pain, dysmenorrhea, headache, tooth pain, sprains, fractures, myositis, neuralgia, synovitis, arthritis, bursitis, burns, and various injuries. It is al…	Acetylsalicylic acid	PTGS2	2.4974890447628924	Anti_ED
DB00945	Acetylsalicylic acid	3	D001249	Asthma	EFO:0000270	asthma	**Pain, fever, and inflammation** Acetylsalicylic acid (ASA), in the regular tablet form (immediate-release), is indicated to relieve pain, fever, and inflammation associated with many conditions, including the flu, the common cold, neck and back pain, dysmenorrhea, headache, tooth pain, sprains, fractures, myositis, neuralgia, synovitis, arthritis, bursitis, burns, and various injuries. It is al…	Acetylsalicylic acid	PTGS2	2.4974890447628924	Anti_ED
DB00945	Acetylsalicylic acid	3	D001249	Asthma	EFO:0000270	asthma	**Pain, fever, and inflammation** Acetylsalicylic acid (ASA), in the regular tablet form (immediate-release), is indicated to relieve pain, fever, and inflammation associated with many conditions, including the flu, the common cold, neck and back pain, dysmenorrhea, headache, tooth pain, sprains, fractures, myositis, neuralgia, synovitis, arthritis, bursitis, burns, and various injuries. It is al…	Acetylsalicylic acid	PTGS2	2.4974890447628924	Anti_ED
DB00945	Acetylsalicylic acid	3	D001281	Atrial Fibrillation	EFO:0000275	atrial fibrillation	**Pain, fever, and inflammation** Acetylsalicylic acid (ASA), in the regular tablet form (immediate-release), is indicated to relieve pain, fever, and inflammation associated with many conditions, including the flu, the common cold, neck and back pain, dysmenorrhea, headache, tooth pain, sprains, fractures, myositis, neuralgia, synovitis, arthritis, bursitis, burns, and various injuries. It is al…	Acetylsalicylic acid	PTGS2	2.4974890447628924	Anti_ED
DB00945	Acetylsalicylic acid	3	D001281	Atrial Fibrillation	EFO:0000275	atrial fibrillation	**Pain, fever, and inflammation** Acetylsalicylic acid (ASA), in the regular tablet form (immediate-release), is indicated to relieve pain, fever, and inflammation associated with many conditions, including the flu, the common cold, neck and back pain, dysmenorrhea, headache, tooth pain, sprains, fractures, myositis, neuralgia, synovitis, arthritis, bursitis, burns, and various injuries. It is al…	Acetylsalicylic acid	PTGS2	2.4974890447628924	Anti_ED
DB00945	Acetylsalicylic acid	3	D001714	Bipolar Disorder	EFO:0000289	bipolar disorder	**Pain, fever, and inflammation** Acetylsalicylic acid (ASA), in the regular tablet form (immediate-release), is indicated to relieve pain, fever, and inflammation associated with many conditions, including the flu, the common cold, neck and back pain, dysmenorrhea, headache, tooth pain, sprains, fractures, myositis, neuralgia, synovitis, arthritis, bursitis, burns, and various injuries. It is al…	Acetylsalicylic acid	PTGS2	2.4974890447628924	Anti_ED
DB00945	Acetylsalicylic acid	3	D001714	Bipolar Disorder	EFO:0000289	bipolar disorder	**Pain, fever, and inflammation** Acetylsalicylic acid (ASA), in the regular tablet form (immediate-release), is indicated to relieve pain, fever, and inflammation associated with many conditions, including the flu, the common cold, neck and back pain, dysmenorrhea, headache, tooth pain, sprains, fractures, myositis, neuralgia, synovitis, arthritis, bursitis, burns, and various injuries. It is al…	Acetylsalicylic acid	PTGS2	2.4974890447628924	Anti_ED
DB00945	Acetylsalicylic acid	3	D001766	Blindness	HP:0000618	Blindness	**Pain, fever, and inflammation** Acetylsalicylic acid (ASA), in the regular tablet form (immediate-release), is indicated to relieve pain, fever, and inflammation associated with many conditions, including the flu, the common cold, neck and back pain, dysmenorrhea, headache, tooth pain, sprains, fractures, myositis, neuralgia, synovitis, arthritis, bursitis, burns, and various injuries. It is al…	Acetylsalicylic acid	PTGS2	2.4974890447628924	Anti_ED
DB00945	Acetylsalicylic acid	3	D001766	Blindness	HP:0000618	Blindness	**Pain, fever, and inflammation** Acetylsalicylic acid (ASA), in the regular tablet form (immediate-release), is indicated to relieve pain, fever, and inflammation associated with many conditions, including the flu, the common cold, neck and back pain, dysmenorrhea, headache, tooth pain, sprains, fractures, myositis, neuralgia, synovitis, arthritis, bursitis, burns, and various injuries. It is al…	Acetylsalicylic acid	PTGS2	2.4974890447628924	Anti_ED
DB00945	Acetylsalicylic acid	3	D001943	Breast Neoplasms	EFO:0003869	breast neoplasm	**Pain, fever, and inflammation** Acetylsalicylic acid (ASA), in the regular tablet form (immediate-release), is indicated to relieve pain, fever, and inflammation associated with many conditions, including the flu, the common cold, neck and back pain, dysmenorrhea, headache, tooth pain, sprains, fractures, myositis, neuralgia, synovitis, arthritis, bursitis, burns, and various injuries. It is al…	Acetylsalicylic acid	PTGS2	2.4974890447628924	Anti_ED
DB00945	Acetylsalicylic acid	3	D001943	Breast Neoplasms	EFO:0003869	breast neoplasm	**Pain, fever, and inflammation** Acetylsalicylic acid (ASA), in the regular tablet form (immediate-release), is indicated to relieve pain, fever, and inflammation associated with many conditions, including the flu, the common cold, neck and back pain, dysmenorrhea, headache, tooth pain, sprains, fractures, myositis, neuralgia, synovitis, arthritis, bursitis, burns, and various injuries. It is al…	Acetylsalicylic acid	PTGS2	2.4974890447628924	Anti_ED
DB00945	Acetylsalicylic acid	3	D001943	Breast Neoplasms	MONDO:0007254	breast cancer	**Pain, fever, and inflammation** Acetylsalicylic acid (ASA), in the regular tablet form (immediate-release), is indicated to relieve pain, fever, and inflammation associated with many conditions, including the flu, the common cold, neck and back pain, dysmenorrhea, headache, tooth pain, sprains, fractures, myositis, neuralgia, synovitis, arthritis, bursitis, burns, and various injuries. It is al…	Acetylsalicylic acid	PTGS2	2.4974890447628924	Anti_ED
DB00945	Acetylsalicylic acid	3	D001943	Breast Neoplasms	MONDO:0007254	breast cancer	**Pain, fever, and inflammation** Acetylsalicylic acid (ASA), in the regular tablet form (immediate-release), is indicated to relieve pain, fever, and inflammation associated with many conditions, including the flu, the common cold, neck and back pain, dysmenorrhea, headache, tooth pain, sprains, fractures, myositis, neuralgia, synovitis, arthritis, bursitis, burns, and various injuries. It is al…	Acetylsalicylic acid	PTGS2	2.4974890447628924	Anti_ED
DB00945	Acetylsalicylic acid	3	D002289	Carcinoma, Non-Small-Cell Lung	EFO:0003060	non-small cell lung carcinoma	**Pain, fever, and inflammation** Acetylsalicylic acid (ASA), in the regular tablet form (immediate-release), is indicated to relieve pain, fever, and inflammation associated with many conditions, including the flu, the common cold, neck and back pain, dysmenorrhea, headache, tooth pain, sprains, fractures, myositis, neuralgia, synovitis, arthritis, bursitis, burns, and various injuries. It is al…	Acetylsalicylic acid	PTGS2	2.4974890447628924	Anti_ED
DB00945	Acetylsalicylic acid	3	D002289	Carcinoma, Non-Small-Cell Lung	EFO:0003060	non-small cell lung carcinoma	**Pain, fever, and inflammation** Acetylsalicylic acid (ASA), in the regular tablet form (immediate-release), is indicated to relieve pain, fever, and inflammation associated with many conditions, including the flu, the common cold, neck and back pain, dysmenorrhea, headache, tooth pain, sprains, fractures, myositis, neuralgia, synovitis, arthritis, bursitis, burns, and various injuries. It is al…	Acetylsalicylic acid	PTGS2	2.4974890447628924	Anti_ED
DB00945	Acetylsalicylic acid	3	D002294	Carcinoma, Squamous Cell	EFO:0000707	squamous cell carcinoma	**Pain, fever, and inflammation** Acetylsalicylic acid (ASA), in the regular tablet form (immediate-release), is indicated to relieve pain, fever, and inflammation associated with many conditions, including the flu, the common cold, neck and back pain, dysmenorrhea, headache, tooth pain, sprains, fractures, myositis, neuralgia, synovitis, arthritis, bursitis, burns, and various injuries. It is al…	Acetylsalicylic acid	PTGS2	2.4974890447628924	Anti_ED
DB00945	Acetylsalicylic acid	3	D002294	Carcinoma, Squamous Cell	EFO:0000707	squamous cell carcinoma	**Pain, fever, and inflammation** Acetylsalicylic acid (ASA), in the regular tablet form (immediate-release), is indicated to relieve pain, fever, and inflammation associated with many conditions, including the flu, the common cold, neck and back pain, dysmenorrhea, headache, tooth pain, sprains, fractures, myositis, neuralgia, synovitis, arthritis, bursitis, burns, and various injuries. It is al…	Acetylsalicylic acid	PTGS2	2.4974890447628924	Anti_ED
DB00945	Acetylsalicylic acid	3	D002312	Cardiomyopathy, Hypertrophic	EFO:0000538	hypertrophic cardiomyopathy	**Pain, fever, and inflammation** Acetylsalicylic acid (ASA), in the regular tablet form (immediate-release), is indicated to relieve pain, fever, and inflammation associated with many conditions, including the flu, the common cold, neck and back pain, dysmenorrhea, headache, tooth pain, sprains, fractures, myositis, neuralgia, synovitis, arthritis, bursitis, burns, and various injuries. It is al…	Acetylsalicylic acid	PTGS2	2.4974890447628924	Anti_ED
DB00945	Acetylsalicylic acid	3	D002312	Cardiomyopathy, Hypertrophic	EFO:0000538	hypertrophic cardiomyopathy	**Pain, fever, and inflammation** Acetylsalicylic acid (ASA), in the regular tablet form (immediate-release), is indicated to relieve pain, fever, and inflammation associated with many conditions, including the flu, the common cold, neck and back pain, dysmenorrhea, headache, tooth pain, sprains, fractures, myositis, neuralgia, synovitis, arthritis, bursitis, burns, and various injuries. It is al…	Acetylsalicylic acid	PTGS2	2.4974890447628924	Anti_ED
DB00945	Acetylsalicylic acid	3	D002318	Cardiovascular Diseases	EFO:0000319	cardiovascular disease	**Pain, fever, and inflammation** Acetylsalicylic acid (ASA), in the regular tablet form (immediate-release), is indicated to relieve pain, fever, and inflammation associated with many conditions, including the flu, the common cold, neck and back pain, dysmenorrhea, headache, tooth pain, sprains, fractures, myositis, neuralgia, synovitis, arthritis, bursitis, burns, and various injuries. It is al…	Acetylsalicylic acid	PTGS2	2.4974890447628924	Anti_ED
DB00945	Acetylsalicylic acid	3	D002318	Cardiovascular Diseases	EFO:0000319	cardiovascular disease	**Pain, fever, and inflammation** Acetylsalicylic acid (ASA), in the regular tablet form (immediate-release), is indicated to relieve pain, fever, and inflammation associated with many conditions, including the flu, the common cold, neck and back pain, dysmenorrhea, headache, tooth pain, sprains, fractures, myositis, neuralgia, synovitis, arthritis, bursitis, burns, and various injuries. It is al…	Acetylsalicylic acid	PTGS2	2.4974890447628924	Anti_ED
DB00945	Acetylsalicylic acid	3	D002386	Cataract	EFO:0001059	cataract	**Pain, fever, and inflammation** Acetylsalicylic acid (ASA), in the regular tablet form (immediate-release), is indicated to relieve pain, fever, and inflammation associated with many conditions, including the flu, the common cold, neck and back pain, dysmenorrhea, headache, tooth pain, sprains, fractures, myositis, neuralgia, synovitis, arthritis, bursitis, burns, and various injuries. It is al…	Acetylsalicylic acid	PTGS2	2.4974890447628924	Anti_ED
DB00945	Acetylsalicylic acid	3	D002386	Cataract	EFO:0001059	cataract	**Pain, fever, and inflammation** Acetylsalicylic acid (ASA), in the regular tablet form (immediate-release), is indicated to relieve pain, fever, and inflammation associated with many conditions, including the flu, the common cold, neck and back pain, dysmenorrhea, headache, tooth pain, sprains, fractures, myositis, neuralgia, synovitis, arthritis, bursitis, burns, and various injuries. It is al…	Acetylsalicylic acid	PTGS2	2.4974890447628924	Anti_ED
DB00945	Acetylsalicylic acid	3	D002532	Intracranial Aneurysm	EFO:0003870	brain aneurysm	**Pain, fever, and inflammation** Acetylsalicylic acid (ASA), in the regular tablet form (immediate-release), is indicated to relieve pain, fever, and inflammation associated with many conditions, including the flu, the common cold, neck and back pain, dysmenorrhea, headache, tooth pain, sprains, fractures, myositis, neuralgia, synovitis, arthritis, bursitis, burns, and various injuries. It is al…	Acetylsalicylic acid	PTGS2	2.4974890447628924	Anti_ED
DB00945	Acetylsalicylic acid	3	D002532	Intracranial Aneurysm	EFO:0003870	brain aneurysm	**Pain, fever, and inflammation** Acetylsalicylic acid (ASA), in the regular tablet form (immediate-release), is indicated to relieve pain, fever, and inflammation associated with many conditions, including the flu, the common cold, neck and back pain, dysmenorrhea, headache, tooth pain, sprains, fractures, myositis, neuralgia, synovitis, arthritis, bursitis, burns, and various injuries. It is al…	Acetylsalicylic acid	PTGS2	2.4974890447628924	Anti_ED
DB00945	Acetylsalicylic acid	3	D002537	Intracranial Arteriosclerosis	EFO:1000860	cerebral atherosclerosis	**Pain, fever, and inflammation** Acetylsalicylic acid (ASA), in the regular tablet form (immediate-release), is indicated to relieve pain, fever, and inflammation associated with many conditions, including the flu, the common cold, neck and back pain, dysmenorrhea, headache, tooth pain, sprains, fractures, myositis, neuralgia, synovitis, arthritis, bursitis, burns, and various injuries. It is al…	Acetylsalicylic acid	PTGS2	2.4974890447628924	Anti_ED
DB00945	Acetylsalicylic acid	3	D002537	Intracranial Arteriosclerosis	EFO:1000860	cerebral atherosclerosis	**Pain, fever, and inflammation** Acetylsalicylic acid (ASA), in the regular tablet form (immediate-release), is indicated to relieve pain, fever, and inflammation associated with many conditions, including the flu, the common cold, neck and back pain, dysmenorrhea, headache, tooth pain, sprains, fractures, myositis, neuralgia, synovitis, arthritis, bursitis, burns, and various injuries. It is al…	Acetylsalicylic acid	PTGS2	2.4974890447628924	Anti_ED
DB00945	Acetylsalicylic acid	3	D002544	Cerebral Infarction	MONDO:0002679	cerebral infarction	**Pain, fever, and inflammation** Acetylsalicylic acid (ASA), in the regular tablet form (immediate-release), is indicated to relieve pain, fever, and inflammation associated with many conditions, including the flu, the common cold, neck and back pain, dysmenorrhea, headache, tooth pain, sprains, fractures, myositis, neuralgia, synovitis, arthritis, bursitis, burns, and various injuries. It is al…	Acetylsalicylic acid	PTGS2	2.4974890447628924	Anti_ED
DB00945	Acetylsalicylic acid	3	D002544	Cerebral Infarction	MONDO:0002679	cerebral infarction	**Pain, fever, and inflammation** Acetylsalicylic acid (ASA), in the regular tablet form (immediate-release), is indicated to relieve pain, fever, and inflammation associated with many conditions, including the flu, the common cold, neck and back pain, dysmenorrhea, headache, tooth pain, sprains, fractures, myositis, neuralgia, synovitis, arthritis, bursitis, burns, and various injuries. It is al…	Acetylsalicylic acid	PTGS2	2.4974890447628924	Anti_ED
DB00945	Acetylsalicylic acid	3	D002546	Ischemic Attack, Transient	EFO:0003764	transient ischemic attack	**Pain, fever, and inflammation** Acetylsalicylic acid (ASA), in the regular tablet form (immediate-release), is indicated to relieve pain, fever, and inflammation associated with many conditions, including the flu, the common cold, neck and back pain, dysmenorrhea, headache, tooth pain, sprains, fractures, myositis, neuralgia, synovitis, arthritis, bursitis, burns, and various injuries. It is al…	Acetylsalicylic acid	PTGS2	2.4974890447628924	Anti_ED
DB00945	Acetylsalicylic acid	3	D002546	Ischemic Attack, Transient	EFO:0003764	transient ischemic attack	**Pain, fever, and inflammation** Acetylsalicylic acid (ASA), in the regular tablet form (immediate-release), is indicated to relieve pain, fever, and inflammation associated with many conditions, including the flu, the common cold, neck and back pain, dysmenorrhea, headache, tooth pain, sprains, fractures, myositis, neuralgia, synovitis, arthritis, bursitis, burns, and various injuries. It is al…	Acetylsalicylic acid	PTGS2	2.4974890447628924	Anti_ED
DB00945	Acetylsalicylic acid	3	D002561	Cerebrovascular Disorders	EFO:0003763	cerebrovascular disorder	**Pain, fever, and inflammation** Acetylsalicylic acid (ASA), in the regular tablet form (immediate-release), is indicated to relieve pain, fever, and inflammation associated with many conditions, including the flu, the common cold, neck and back pain, dysmenorrhea, headache, tooth pain, sprains, fractures, myositis, neuralgia, synovitis, arthritis, bursitis, burns, and various injuries. It is al…	Acetylsalicylic acid	PTGS2	2.4974890447628924	Anti_ED
DB00945	Acetylsalicylic acid	3	D002561	Cerebrovascular Disorders	EFO:0003763	cerebrovascular disorder	**Pain, fever, and inflammation** Acetylsalicylic acid (ASA), in the regular tablet form (immediate-release), is indicated to relieve pain, fever, and inflammation associated with many conditions, including the flu, the common cold, neck and back pain, dysmenorrhea, headache, tooth pain, sprains, fractures, myositis, neuralgia, synovitis, arthritis, bursitis, burns, and various injuries. It is al…	Acetylsalicylic acid	PTGS2	2.4974890447628924	Anti_ED
DB00945	Acetylsalicylic acid	3	D003093	Colitis, Ulcerative	EFO:0000729	ulcerative colitis	**Pain, fever, and inflammation** Acetylsalicylic acid (ASA), in the regular tablet form (immediate-release), is indicated to relieve pain, fever, and inflammation associated with many conditions, including the flu, the common cold, neck and back pain, dysmenorrhea, headache, tooth pain, sprains, fractures, myositis, neuralgia, synovitis, arthritis, bursitis, burns, and various injuries. It is al…	Acetylsalicylic acid	PTGS2	2.4974890447628924	Anti_ED
DB00945	Acetylsalicylic acid	3	D003093	Colitis, Ulcerative	EFO:0000729	ulcerative colitis	**Pain, fever, and inflammation** Acetylsalicylic acid (ASA), in the regular tablet form (immediate-release), is indicated to relieve pain, fever, and inflammation associated with many conditions, including the flu, the common cold, neck and back pain, dysmenorrhea, headache, tooth pain, sprains, fractures, myositis, neuralgia, synovitis, arthritis, bursitis, burns, and various injuries. It is al…	Acetylsalicylic acid	PTGS2	2.4974890447628924	Anti_ED
DB00945	Acetylsalicylic acid	3	D003110	Colonic Neoplasms	MONDO:0021063	malignant colon neoplasm	**Pain, fever, and inflammation** Acetylsalicylic acid (ASA), in the regular tablet form (immediate-release), is indicated to relieve pain, fever, and inflammation associated with many conditions, including the flu, the common cold, neck and back pain, dysmenorrhea, headache, tooth pain, sprains, fractures, myositis, neuralgia, synovitis, arthritis, bursitis, burns, and various injuries. It is al…	Acetylsalicylic acid	PTGS2	2.4974890447628924	Anti_ED
DB00945	Acetylsalicylic acid	3	D003110	Colonic Neoplasms	MONDO:0021063	malignant colon neoplasm	**Pain, fever, and inflammation** Acetylsalicylic acid (ASA), in the regular tablet form (immediate-release), is indicated to relieve pain, fever, and inflammation associated with many conditions, including the flu, the common cold, neck and back pain, dysmenorrhea, headache, tooth pain, sprains, fractures, myositis, neuralgia, synovitis, arthritis, bursitis, burns, and various injuries. It is al…	Acetylsalicylic acid	PTGS2	2.4974890447628924	Anti_ED
DB00945	Acetylsalicylic acid	3	D003123	Colorectal Neoplasms, Hereditary Nonpolyposis	Orphanet:144	Lynch syndrome	**Pain, fever, and inflammation** Acetylsalicylic acid (ASA), in the regular tablet form (immediate-release), is indicated to relieve pain, fever, and inflammation associated with many conditions, including the flu, the common cold, neck and back pain, dysmenorrhea, headache, tooth pain, sprains, fractures, myositis, neuralgia, synovitis, arthritis, bursitis, burns, and various injuries. It is al…	Acetylsalicylic acid	PTGS2	2.4974890447628924	Anti_ED
DB00945	Acetylsalicylic acid	3	D003123	Colorectal Neoplasms, Hereditary Nonpolyposis	Orphanet:144	Lynch syndrome	**Pain, fever, and inflammation** Acetylsalicylic acid (ASA), in the regular tablet form (immediate-release), is indicated to relieve pain, fever, and inflammation associated with many conditions, including the flu, the common cold, neck and back pain, dysmenorrhea, headache, tooth pain, sprains, fractures, myositis, neuralgia, synovitis, arthritis, bursitis, burns, and various injuries. It is al…	Acetylsalicylic acid	PTGS2	2.4974890447628924	Anti_ED
DB00945	Acetylsalicylic acid	3	D003920	Diabetes Mellitus	EFO:0000400	diabetes mellitus	**Pain, fever, and inflammation** Acetylsalicylic acid (ASA), in the regular tablet form (immediate-release), is indicated to relieve pain, fever, and inflammation associated with many conditions, including the flu, the common cold, neck and back pain, dysmenorrhea, headache, tooth pain, sprains, fractures, myositis, neuralgia, synovitis, arthritis, bursitis, burns, and various injuries. It is al…	Acetylsalicylic acid	PTGS2	2.4974890447628924	Anti_ED
DB00945	Acetylsalicylic acid	3	D003920	Diabetes Mellitus	EFO:0000400	diabetes mellitus	**Pain, fever, and inflammation** Acetylsalicylic acid (ASA), in the regular tablet form (immediate-release), is indicated to relieve pain, fever, and inflammation associated with many conditions, including the flu, the common cold, neck and back pain, dysmenorrhea, headache, tooth pain, sprains, fractures, myositis, neuralgia, synovitis, arthritis, bursitis, burns, and various injuries. It is al…	Acetylsalicylic acid	PTGS2	2.4974890447628924	Anti_ED
DB00945	Acetylsalicylic acid	3	D003924	Diabetes Mellitus, Type 2	EFO:0001360	type II diabetes mellitus	**Pain, fever, and inflammation** Acetylsalicylic acid (ASA), in the regular tablet form (immediate-release), is indicated to relieve pain, fever, and inflammation associated with many conditions, including the flu, the common cold, neck and back pain, dysmenorrhea, headache, tooth pain, sprains, fractures, myositis, neuralgia, synovitis, arthritis, bursitis, burns, and various injuries. It is al…	Acetylsalicylic acid	PTGS2	2.4974890447628924	Anti_ED
DB00945	Acetylsalicylic acid	3	D003924	Diabetes Mellitus, Type 2	EFO:0001360	type II diabetes mellitus	**Pain, fever, and inflammation** Acetylsalicylic acid (ASA), in the regular tablet form (immediate-release), is indicated to relieve pain, fever, and inflammation associated with many conditions, including the flu, the common cold, neck and back pain, dysmenorrhea, headache, tooth pain, sprains, fractures, myositis, neuralgia, synovitis, arthritis, bursitis, burns, and various injuries. It is al…	Acetylsalicylic acid	PTGS2	2.4974890447628924	Anti_ED
DB00945	Acetylsalicylic acid	3	D003930	Diabetic Retinopathy	EFO:0003770	diabetic retinopathy	**Pain, fever, and inflammation** Acetylsalicylic acid (ASA), in the regular tablet form (immediate-release), is indicated to relieve pain, fever, and inflammation associated with many conditions, including the flu, the common cold, neck and back pain, dysmenorrhea, headache, tooth pain, sprains, fractures, myositis, neuralgia, synovitis, arthritis, bursitis, burns, and various injuries. It is al…	Acetylsalicylic acid	PTGS2	2.4974890447628924	Anti_ED
DB00945	Acetylsalicylic acid	3	D003930	Diabetic Retinopathy	EFO:0003770	diabetic retinopathy	**Pain, fever, and inflammation** Acetylsalicylic acid (ASA), in the regular tablet form (immediate-release), is indicated to relieve pain, fever, and inflammation associated with many conditions, including the flu, the common cold, neck and back pain, dysmenorrhea, headache, tooth pain, sprains, fractures, myositis, neuralgia, synovitis, arthritis, bursitis, burns, and various injuries. It is al…	Acetylsalicylic acid	PTGS2	2.4974890447628924	Anti_ED
DB00945	Acetylsalicylic acid	3	D004938	Esophageal Neoplasms	MONDO:0007576	esophageal cancer	**Pain, fever, and inflammation** Acetylsalicylic acid (ASA), in the regular tablet form (immediate-release), is indicated to relieve pain, fever, and inflammation associated with many conditions, including the flu, the common cold, neck and back pain, dysmenorrhea, headache, tooth pain, sprains, fractures, myositis, neuralgia, synovitis, arthritis, bursitis, burns, and various injuries. It is al…	Acetylsalicylic acid	PTGS2	2.4974890447628924	Anti_ED
DB00945	Acetylsalicylic acid	3	D004938	Esophageal Neoplasms	MONDO:0007576	esophageal cancer	**Pain, fever, and inflammation** Acetylsalicylic acid (ASA), in the regular tablet form (immediate-release), is indicated to relieve pain, fever, and inflammation associated with many conditions, including the flu, the common cold, neck and back pain, dysmenorrhea, headache, tooth pain, sprains, fractures, myositis, neuralgia, synovitis, arthritis, bursitis, burns, and various injuries. It is al…	Acetylsalicylic acid	PTGS2	2.4974890447628924	Anti_ED
DB00945	Acetylsalicylic acid	3	D005317	Fetal Growth Retardation	EFO:0000495	fetal growth restriction	**Pain, fever, and inflammation** Acetylsalicylic acid (ASA), in the regular tablet form (immediate-release), is indicated to relieve pain, fever, and inflammation associated with many conditions, including the flu, the common cold, neck and back pain, dysmenorrhea, headache, tooth pain, sprains, fractures, myositis, neuralgia, synovitis, arthritis, bursitis, burns, and various injuries. It is al…	Acetylsalicylic acid	PTGS2	2.4974890447628924	Anti_ED
DB00945	Acetylsalicylic acid	3	D005317	Fetal Growth Retardation	EFO:0000495	fetal growth restriction	**Pain, fever, and inflammation** Acetylsalicylic acid (ASA), in the regular tablet form (immediate-release), is indicated to relieve pain, fever, and inflammation associated with many conditions, including the flu, the common cold, neck and back pain, dysmenorrhea, headache, tooth pain, sprains, fractures, myositis, neuralgia, synovitis, arthritis, bursitis, burns, and various injuries. It is al…	Acetylsalicylic acid	PTGS2	2.4974890447628924	Anti_ED
DB00945	Acetylsalicylic acid	3	D006333	Heart Failure	EFO:0003144	heart failure	**Pain, fever, and inflammation** Acetylsalicylic acid (ASA), in the regular tablet form (immediate-release), is indicated to relieve pain, fever, and inflammation associated with many conditions, including the flu, the common cold, neck and back pain, dysmenorrhea, headache, tooth pain, sprains, fractures, myositis, neuralgia, synovitis, arthritis, bursitis, burns, and various injuries. It is al…	Acetylsalicylic acid	PTGS2	2.4974890447628924	Anti_ED
DB00945	Acetylsalicylic acid	3	D006333	Heart Failure	EFO:0003144	heart failure	**Pain, fever, and inflammation** Acetylsalicylic acid (ASA), in the regular tablet form (immediate-release), is indicated to relieve pain, fever, and inflammation associated with many conditions, including the flu, the common cold, neck and back pain, dysmenorrhea, headache, tooth pain, sprains, fractures, myositis, neuralgia, synovitis, arthritis, bursitis, burns, and various injuries. It is al…	Acetylsalicylic acid	PTGS2	2.4974890447628924	Anti_ED
DB00945	Acetylsalicylic acid	3	D006470	Hemorrhage	MP:0001914	hemorrhage	**Pain, fever, and inflammation** Acetylsalicylic acid (ASA), in the regular tablet form (immediate-release), is indicated to relieve pain, fever, and inflammation associated with many conditions, including the flu, the common cold, neck and back pain, dysmenorrhea, headache, tooth pain, sprains, fractures, myositis, neuralgia, synovitis, arthritis, bursitis, burns, and various injuries. It is al…	Acetylsalicylic acid	PTGS2	2.4974890447628924	Anti_ED
DB00945	Acetylsalicylic acid	3	D006470	Hemorrhage	MP:0001914	hemorrhage	**Pain, fever, and inflammation** Acetylsalicylic acid (ASA), in the regular tablet form (immediate-release), is indicated to relieve pain, fever, and inflammation associated with many conditions, including the flu, the common cold, neck and back pain, dysmenorrhea, headache, tooth pain, sprains, fractures, myositis, neuralgia, synovitis, arthritis, bursitis, burns, and various injuries. It is al…	Acetylsalicylic acid	PTGS2	2.4974890447628924	Anti_ED
DB00945	Acetylsalicylic acid	3	D006471	Gastrointestinal Hemorrhage	HP:0002239	Gastrointestinal hemorrhage	**Pain, fever, and inflammation** Acetylsalicylic acid (ASA), in the regular tablet form (immediate-release), is indicated to relieve pain, fever, and inflammation associated with many conditions, including the flu, the common cold, neck and back pain, dysmenorrhea, headache, tooth pain, sprains, fractures, myositis, neuralgia, synovitis, arthritis, bursitis, burns, and various injuries. It is al…	Acetylsalicylic acid	PTGS2	2.4974890447628924	Anti_ED
DB00945	Acetylsalicylic acid	3	D006471	Gastrointestinal Hemorrhage	HP:0002239	Gastrointestinal hemorrhage	**Pain, fever, and inflammation** Acetylsalicylic acid (ASA), in the regular tablet form (immediate-release), is indicated to relieve pain, fever, and inflammation associated with many conditions, including the flu, the common cold, neck and back pain, dysmenorrhea, headache, tooth pain, sprains, fractures, myositis, neuralgia, synovitis, arthritis, bursitis, burns, and various injuries. It is al…	Acetylsalicylic acid	PTGS2	2.4974890447628924	Anti_ED
DB00945	Acetylsalicylic acid	3	D006528	Carcinoma, Hepatocellular	EFO:0000182	hepatocellular carcinoma	**Pain, fever, and inflammation** Acetylsalicylic acid (ASA), in the regular tablet form (immediate-release), is indicated to relieve pain, fever, and inflammation associated with many conditions, including the flu, the common cold, neck and back pain, dysmenorrhea, headache, tooth pain, sprains, fractures, myositis, neuralgia, synovitis, arthritis, bursitis, burns, and various injuries. It is al…	Acetylsalicylic acid	PTGS2	2.4974890447628924	Anti_ED
DB00945	Acetylsalicylic acid	3	D006528	Carcinoma, Hepatocellular	EFO:0000182	hepatocellular carcinoma	**Pain, fever, and inflammation** Acetylsalicylic acid (ASA), in the regular tablet form (immediate-release), is indicated to relieve pain, fever, and inflammation associated with many conditions, including the flu, the common cold, neck and back pain, dysmenorrhea, headache, tooth pain, sprains, fractures, myositis, neuralgia, synovitis, arthritis, bursitis, burns, and various injuries. It is al…	Acetylsalicylic acid	PTGS2	2.4974890447628924	Anti_ED
DB00945	Acetylsalicylic acid	3	D006973	Hypertension	EFO:0000537	hypertension	**Pain, fever, and inflammation** Acetylsalicylic acid (ASA), in the regular tablet form (immediate-release), is indicated to relieve pain, fever, and inflammation associated with many conditions, including the flu, the common cold, neck and back pain, dysmenorrhea, headache, tooth pain, sprains, fractures, myositis, neuralgia, synovitis, arthritis, bursitis, burns, and various injuries. It is al…	Acetylsalicylic acid	PTGS2	2.4974890447628924	Anti_ED
DB00945	Acetylsalicylic acid	3	D006973	Hypertension	EFO:0000537	hypertension	**Pain, fever, and inflammation** Acetylsalicylic acid (ASA), in the regular tablet form (immediate-release), is indicated to relieve pain, fever, and inflammation associated with many conditions, including the flu, the common cold, neck and back pain, dysmenorrhea, headache, tooth pain, sprains, fractures, myositis, neuralgia, synovitis, arthritis, bursitis, burns, and various injuries. It is al…	Acetylsalicylic acid	PTGS2	2.4974890447628924	Anti_ED
DB00945	Acetylsalicylic acid	3	D007246	Infertility	EFO:0000545	infertility	**Pain, fever, and inflammation** Acetylsalicylic acid (ASA), in the regular tablet form (immediate-release), is indicated to relieve pain, fever, and inflammation associated with many conditions, including the flu, the common cold, neck and back pain, dysmenorrhea, headache, tooth pain, sprains, fractures, myositis, neuralgia, synovitis, arthritis, bursitis, burns, and various injuries. It is al…	Acetylsalicylic acid	PTGS2	2.4974890447628924	Anti_ED
DB00945	Acetylsalicylic acid	3	D007246	Infertility	EFO:0000545	infertility	**Pain, fever, and inflammation** Acetylsalicylic acid (ASA), in the regular tablet form (immediate-release), is indicated to relieve pain, fever, and inflammation associated with many conditions, including the flu, the common cold, neck and back pain, dysmenorrhea, headache, tooth pain, sprains, fractures, myositis, neuralgia, synovitis, arthritis, bursitis, burns, and various injuries. It is al…	Acetylsalicylic acid	PTGS2	2.4974890447628924	Anti_ED
DB00945	Acetylsalicylic acid	3	D007511	Ischemia	EFO:0000556	ischemia	**Pain, fever, and inflammation** Acetylsalicylic acid (ASA), in the regular tablet form (immediate-release), is indicated to relieve pain, fever, and inflammation associated with many conditions, including the flu, the common cold, neck and back pain, dysmenorrhea, headache, tooth pain, sprains, fractures, myositis, neuralgia, synovitis, arthritis, bursitis, burns, and various injuries. It is al…	Acetylsalicylic acid	PTGS2	2.4974890447628924	Anti_ED
DB00945	Acetylsalicylic acid	3	D007511	Ischemia	EFO:0000556	ischemia	**Pain, fever, and inflammation** Acetylsalicylic acid (ASA), in the regular tablet form (immediate-release), is indicated to relieve pain, fever, and inflammation associated with many conditions, including the flu, the common cold, neck and back pain, dysmenorrhea, headache, tooth pain, sprains, fractures, myositis, neuralgia, synovitis, arthritis, bursitis, burns, and various injuries. It is al…	Acetylsalicylic acid	PTGS2	2.4974890447628924	Anti_ED
DB00945	Acetylsalicylic acid	3	D008268	Macular Degeneration	EFO:0009606	macular degeneration	**Pain, fever, and inflammation** Acetylsalicylic acid (ASA), in the regular tablet form (immediate-release), is indicated to relieve pain, fever, and inflammation associated with many conditions, including the flu, the common cold, neck and back pain, dysmenorrhea, headache, tooth pain, sprains, fractures, myositis, neuralgia, synovitis, arthritis, bursitis, burns, and various injuries. It is al…	Acetylsalicylic acid	PTGS2	2.4974890447628924	Anti_ED
DB00945	Acetylsalicylic acid	3	D008268	Macular Degeneration	EFO:0009606	macular degeneration	**Pain, fever, and inflammation** Acetylsalicylic acid (ASA), in the regular tablet form (immediate-release), is indicated to relieve pain, fever, and inflammation associated with many conditions, including the flu, the common cold, neck and back pain, dysmenorrhea, headache, tooth pain, sprains, fractures, myositis, neuralgia, synovitis, arthritis, bursitis, burns, and various injuries. It is al…	Acetylsalicylic acid	PTGS2	2.4974890447628924	Anti_ED
DB00945	Acetylsalicylic acid	3	D008581	Meningitis	MONDO:0021108	meningitis	**Pain, fever, and inflammation** Acetylsalicylic acid (ASA), in the regular tablet form (immediate-release), is indicated to relieve pain, fever, and inflammation associated with many conditions, including the flu, the common cold, neck and back pain, dysmenorrhea, headache, tooth pain, sprains, fractures, myositis, neuralgia, synovitis, arthritis, bursitis, burns, and various injuries. It is al…	Acetylsalicylic acid	PTGS2	2.4974890447628924	Anti_ED
DB00945	Acetylsalicylic acid	3	D008581	Meningitis	MONDO:0021108	meningitis	**Pain, fever, and inflammation** Acetylsalicylic acid (ASA), in the regular tablet form (immediate-release), is indicated to relieve pain, fever, and inflammation associated with many conditions, including the flu, the common cold, neck and back pain, dysmenorrhea, headache, tooth pain, sprains, fractures, myositis, neuralgia, synovitis, arthritis, bursitis, burns, and various injuries. It is al…	Acetylsalicylic acid	PTGS2	2.4974890447628924	Anti_ED
DB00945	Acetylsalicylic acid	3	D009080	Mucocutaneous Lymph Node Syndrome	EFO:0004246	mucocutaneous lymph node syndrome	**Pain, fever, and inflammation** Acetylsalicylic acid (ASA), in the regular tablet form (immediate-release), is indicated to relieve pain, fever, and inflammation associated with many conditions, including the flu, the common cold, neck and back pain, dysmenorrhea, headache, tooth pain, sprains, fractures, myositis, neuralgia, synovitis, arthritis, bursitis, burns, and various injuries. It is al…	Acetylsalicylic acid	PTGS2	2.4974890447628924	Anti_ED
DB00945	Acetylsalicylic acid	3	D009080	Mucocutaneous Lymph Node Syndrome	EFO:0004246	mucocutaneous lymph node syndrome	**Pain, fever, and inflammation** Acetylsalicylic acid (ASA), in the regular tablet form (immediate-release), is indicated to relieve pain, fever, and inflammation associated with many conditions, including the flu, the common cold, neck and back pain, dysmenorrhea, headache, tooth pain, sprains, fractures, myositis, neuralgia, synovitis, arthritis, bursitis, burns, and various injuries. It is al…	Acetylsalicylic acid	PTGS2	2.4974890447628924	Anti_ED
DB00945	Acetylsalicylic acid	3	D009101	Multiple Myeloma	EFO:0001378	multiple myeloma	**Pain, fever, and inflammation** Acetylsalicylic acid (ASA), in the regular tablet form (immediate-release), is indicated to relieve pain, fever, and inflammation associated with many conditions, including the flu, the common cold, neck and back pain, dysmenorrhea, headache, tooth pain, sprains, fractures, myositis, neuralgia, synovitis, arthritis, bursitis, burns, and various injuries. It is al…	Acetylsalicylic acid	PTGS2	2.4974890447628924	Anti_ED
DB00945	Acetylsalicylic acid	3	D009101	Multiple Myeloma	EFO:0001378	multiple myeloma	**Pain, fever, and inflammation** Acetylsalicylic acid (ASA), in the regular tablet form (immediate-release), is indicated to relieve pain, fever, and inflammation associated with many conditions, including the flu, the common cold, neck and back pain, dysmenorrhea, headache, tooth pain, sprains, fractures, myositis, neuralgia, synovitis, arthritis, bursitis, burns, and various injuries. It is al…	Acetylsalicylic acid	PTGS2	2.4974890447628924	Anti_ED
DB00945	Acetylsalicylic acid	3	D010003	Osteoarthritis	EFO:0002506	osteoarthritis	**Pain, fever, and inflammation** Acetylsalicylic acid (ASA), in the regular tablet form (immediate-release), is indicated to relieve pain, fever, and inflammation associated with many conditions, including the flu, the common cold, neck and back pain, dysmenorrhea, headache, tooth pain, sprains, fractures, myositis, neuralgia, synovitis, arthritis, bursitis, burns, and various injuries. It is al…	Acetylsalicylic acid	PTGS2	2.4974890447628924	Anti_ED
DB00945	Acetylsalicylic acid	3	D010003	Osteoarthritis	EFO:0002506	osteoarthritis	**Pain, fever, and inflammation** Acetylsalicylic acid (ASA), in the regular tablet form (immediate-release), is indicated to relieve pain, fever, and inflammation associated with many conditions, including the flu, the common cold, neck and back pain, dysmenorrhea, headache, tooth pain, sprains, fractures, myositis, neuralgia, synovitis, arthritis, bursitis, burns, and various injuries. It is al…	Acetylsalicylic acid	PTGS2	2.4974890447628924	Anti_ED
DB00945	Acetylsalicylic acid	3	D010020	Osteonecrosis	EFO:0004259	osteonecrosis	**Pain, fever, and inflammation** Acetylsalicylic acid (ASA), in the regular tablet form (immediate-release), is indicated to relieve pain, fever, and inflammation associated with many conditions, including the flu, the common cold, neck and back pain, dysmenorrhea, headache, tooth pain, sprains, fractures, myositis, neuralgia, synovitis, arthritis, bursitis, burns, and various injuries. It is al…	Acetylsalicylic acid	PTGS2	2.4974890447628924	Anti_ED
DB00945	Acetylsalicylic acid	3	D010020	Osteonecrosis	EFO:0004259	osteonecrosis	**Pain, fever, and inflammation** Acetylsalicylic acid (ASA), in the regular tablet form (immediate-release), is indicated to relieve pain, fever, and inflammation associated with many conditions, including the flu, the common cold, neck and back pain, dysmenorrhea, headache, tooth pain, sprains, fractures, myositis, neuralgia, synovitis, arthritis, bursitis, burns, and various injuries. It is al…	Acetylsalicylic acid	PTGS2	2.4974890447628924	Anti_ED
DB00945	Acetylsalicylic acid	3	D010437	Peptic Ulcer	HP:0004398	Peptic ulcer	**Pain, fever, and inflammation** Acetylsalicylic acid (ASA), in the regular tablet form (immediate-release), is indicated to relieve pain, fever, and inflammation associated with many conditions, including the flu, the common cold, neck and back pain, dysmenorrhea, headache, tooth pain, sprains, fractures, myositis, neuralgia, synovitis, arthritis, bursitis, burns, and various injuries. It is al…	Acetylsalicylic acid	PTGS2	2.4974890447628924	Anti_ED
DB00945	Acetylsalicylic acid	3	D010437	Peptic Ulcer	HP:0004398	Peptic ulcer	**Pain, fever, and inflammation** Acetylsalicylic acid (ASA), in the regular tablet form (immediate-release), is indicated to relieve pain, fever, and inflammation associated with many conditions, including the flu, the common cold, neck and back pain, dysmenorrhea, headache, tooth pain, sprains, fractures, myositis, neuralgia, synovitis, arthritis, bursitis, burns, and various injuries. It is al…	Acetylsalicylic acid	PTGS2	2.4974890447628924	Anti_ED
DB00945	Acetylsalicylic acid	3	D010437	Peptic Ulcer	MONDO:0004247	peptic ulcer disease	**Pain, fever, and inflammation** Acetylsalicylic acid (ASA), in the regular tablet form (immediate-release), is indicated to relieve pain, fever, and inflammation associated with many conditions, including the flu, the common cold, neck and back pain, dysmenorrhea, headache, tooth pain, sprains, fractures, myositis, neuralgia, synovitis, arthritis, bursitis, burns, and various injuries. It is al…	Acetylsalicylic acid	PTGS2	2.4974890447628924	Anti_ED
DB00945	Acetylsalicylic acid	3	D010437	Peptic Ulcer	MONDO:0004247	peptic ulcer disease	**Pain, fever, and inflammation** Acetylsalicylic acid (ASA), in the regular tablet form (immediate-release), is indicated to relieve pain, fever, and inflammation associated with many conditions, including the flu, the common cold, neck and back pain, dysmenorrhea, headache, tooth pain, sprains, fractures, myositis, neuralgia, synovitis, arthritis, bursitis, burns, and various injuries. It is al…	Acetylsalicylic acid	PTGS2	2.4974890447628924	Anti_ED
DB00945	Acetylsalicylic acid	3	D010612	Pharyngitis	MONDO:0002258	pharyngitis	**Pain, fever, and inflammation** Acetylsalicylic acid (ASA), in the regular tablet form (immediate-release), is indicated to relieve pain, fever, and inflammation associated with many conditions, including the flu, the common cold, neck and back pain, dysmenorrhea, headache, tooth pain, sprains, fractures, myositis, neuralgia, synovitis, arthritis, bursitis, burns, and various injuries. It is al…	Acetylsalicylic acid	PTGS2	2.4974890447628924	Anti_ED
DB00945	Acetylsalicylic acid	3	D010612	Pharyngitis	MONDO:0002258	pharyngitis	**Pain, fever, and inflammation** Acetylsalicylic acid (ASA), in the regular tablet form (immediate-release), is indicated to relieve pain, fever, and inflammation associated with many conditions, including the flu, the common cold, neck and back pain, dysmenorrhea, headache, tooth pain, sprains, fractures, myositis, neuralgia, synovitis, arthritis, bursitis, burns, and various injuries. It is al…	Acetylsalicylic acid	PTGS2	2.4974890447628924	Anti_ED
DB00945	Acetylsalicylic acid	3	D011087	Polycythemia Vera	EFO:0002429	polycythemia vera	**Pain, fever, and inflammation** Acetylsalicylic acid (ASA), in the regular tablet form (immediate-release), is indicated to relieve pain, fever, and inflammation associated with many conditions, including the flu, the common cold, neck and back pain, dysmenorrhea, headache, tooth pain, sprains, fractures, myositis, neuralgia, synovitis, arthritis, bursitis, burns, and various injuries. It is al…	Acetylsalicylic acid	PTGS2	2.4974890447628924	Anti_ED
DB00945	Acetylsalicylic acid	3	D011087	Polycythemia Vera	EFO:0002429	polycythemia vera	**Pain, fever, and inflammation** Acetylsalicylic acid (ASA), in the regular tablet form (immediate-release), is indicated to relieve pain, fever, and inflammation associated with many conditions, including the flu, the common cold, neck and back pain, dysmenorrhea, headache, tooth pain, sprains, fractures, myositis, neuralgia, synovitis, arthritis, bursitis, burns, and various injuries. It is al…	Acetylsalicylic acid	PTGS2	2.4974890447628924	Anti_ED
DB00945	Acetylsalicylic acid	3	D011125	Adenomatous Polyposis Coli	Orphanet:733	Familial adenomatous polyposis	**Pain, fever, and inflammation** Acetylsalicylic acid (ASA), in the regular tablet form (immediate-release), is indicated to relieve pain, fever, and inflammation associated with many conditions, including the flu, the common cold, neck and back pain, dysmenorrhea, headache, tooth pain, sprains, fractures, myositis, neuralgia, synovitis, arthritis, bursitis, burns, and various injuries. It is al…	Acetylsalicylic acid	PTGS2	2.4974890447628924	Anti_ED
DB00945	Acetylsalicylic acid	3	D011125	Adenomatous Polyposis Coli	Orphanet:733	Familial adenomatous polyposis	**Pain, fever, and inflammation** Acetylsalicylic acid (ASA), in the regular tablet form (immediate-release), is indicated to relieve pain, fever, and inflammation associated with many conditions, including the flu, the common cold, neck and back pain, dysmenorrhea, headache, tooth pain, sprains, fractures, myositis, neuralgia, synovitis, arthritis, bursitis, burns, and various injuries. It is al…	Acetylsalicylic acid	PTGS2	2.4974890447628924	Anti_ED
DB00945	Acetylsalicylic acid	3	D011225	Pre-Eclampsia	EFO:0000668	preeclampsia	**Pain, fever, and inflammation** Acetylsalicylic acid (ASA), in the regular tablet form (immediate-release), is indicated to relieve pain, fever, and inflammation associated with many conditions, including the flu, the common cold, neck and back pain, dysmenorrhea, headache, tooth pain, sprains, fractures, myositis, neuralgia, synovitis, arthritis, bursitis, burns, and various injuries. It is al…	Acetylsalicylic acid	PTGS2	2.4974890447628924	Anti_ED
DB00945	Acetylsalicylic acid	3	D011225	Pre-Eclampsia	EFO:0000668	preeclampsia	**Pain, fever, and inflammation** Acetylsalicylic acid (ASA), in the regular tablet form (immediate-release), is indicated to relieve pain, fever, and inflammation associated with many conditions, including the flu, the common cold, neck and back pain, dysmenorrhea, headache, tooth pain, sprains, fractures, myositis, neuralgia, synovitis, arthritis, bursitis, burns, and various injuries. It is al…	Acetylsalicylic acid	PTGS2	2.4974890447628924	Anti_ED
DB00945	Acetylsalicylic acid	3	D011618	Psychotic Disorders	EFO:0005407	psychosis	**Pain, fever, and inflammation** Acetylsalicylic acid (ASA), in the regular tablet form (immediate-release), is indicated to relieve pain, fever, and inflammation associated with many conditions, including the flu, the common cold, neck and back pain, dysmenorrhea, headache, tooth pain, sprains, fractures, myositis, neuralgia, synovitis, arthritis, bursitis, burns, and various injuries. It is al…	Acetylsalicylic acid	PTGS2	2.4974890447628924	Anti_ED
DB00945	Acetylsalicylic acid	3	D011618	Psychotic Disorders	EFO:0005407	psychosis	**Pain, fever, and inflammation** Acetylsalicylic acid (ASA), in the regular tablet form (immediate-release), is indicated to relieve pain, fever, and inflammation associated with many conditions, including the flu, the common cold, neck and back pain, dysmenorrhea, headache, tooth pain, sprains, fractures, myositis, neuralgia, synovitis, arthritis, bursitis, burns, and various injuries. It is al…	Acetylsalicylic acid	PTGS2	2.4974890447628924	Anti_ED
DB00945	Acetylsalicylic acid	3	D011618	Psychotic Disorders	EFO:0005411	schizoaffective disorder	**Pain, fever, and inflammation** Acetylsalicylic acid (ASA), in the regular tablet form (immediate-release), is indicated to relieve pain, fever, and inflammation associated with many conditions, including the flu, the common cold, neck and back pain, dysmenorrhea, headache, tooth pain, sprains, fractures, myositis, neuralgia, synovitis, arthritis, bursitis, burns, and various injuries. It is al…	Acetylsalicylic acid	PTGS2	2.4974890447628924	Anti_ED
DB00945	Acetylsalicylic acid	3	D011618	Psychotic Disorders	EFO:0005411	schizoaffective disorder	**Pain, fever, and inflammation** Acetylsalicylic acid (ASA), in the regular tablet form (immediate-release), is indicated to relieve pain, fever, and inflammation associated with many conditions, including the flu, the common cold, neck and back pain, dysmenorrhea, headache, tooth pain, sprains, fractures, myositis, neuralgia, synovitis, arthritis, bursitis, burns, and various injuries. It is al…	Acetylsalicylic acid	PTGS2	2.4974890447628924	Anti_ED
DB00945	Acetylsalicylic acid	3	D012170	Retinal Vein Occlusion	EFO:1001157	retinal vein occlusion	**Pain, fever, and inflammation** Acetylsalicylic acid (ASA), in the regular tablet form (immediate-release), is indicated to relieve pain, fever, and inflammation associated with many conditions, including the flu, the common cold, neck and back pain, dysmenorrhea, headache, tooth pain, sprains, fractures, myositis, neuralgia, synovitis, arthritis, bursitis, burns, and various injuries. It is al…	Acetylsalicylic acid	PTGS2	2.4974890447628924	Anti_ED
DB00945	Acetylsalicylic acid	3	D012170	Retinal Vein Occlusion	EFO:1001157	retinal vein occlusion	**Pain, fever, and inflammation** Acetylsalicylic acid (ASA), in the regular tablet form (immediate-release), is indicated to relieve pain, fever, and inflammation associated with many conditions, including the flu, the common cold, neck and back pain, dysmenorrhea, headache, tooth pain, sprains, fractures, myositis, neuralgia, synovitis, arthritis, bursitis, burns, and various injuries. It is al…	Acetylsalicylic acid	PTGS2	2.4974890447628924	Anti_ED
DB00945	Acetylsalicylic acid	3	D012214	Rheumatic Heart Disease	EFO:1001161	rheumatic heart disease	**Pain, fever, and inflammation** Acetylsalicylic acid (ASA), in the regular tablet form (immediate-release), is indicated to relieve pain, fever, and inflammation associated with many conditions, including the flu, the common cold, neck and back pain, dysmenorrhea, headache, tooth pain, sprains, fractures, myositis, neuralgia, synovitis, arthritis, bursitis, burns, and various injuries. It is al…	Acetylsalicylic acid	PTGS2	2.4974890447628924	Anti_ED
DB00945	Acetylsalicylic acid	3	D012214	Rheumatic Heart Disease	EFO:1001161	rheumatic heart disease	**Pain, fever, and inflammation** Acetylsalicylic acid (ASA), in the regular tablet form (immediate-release), is indicated to relieve pain, fever, and inflammation associated with many conditions, including the flu, the common cold, neck and back pain, dysmenorrhea, headache, tooth pain, sprains, fractures, myositis, neuralgia, synovitis, arthritis, bursitis, burns, and various injuries. It is al…	Acetylsalicylic acid	PTGS2	2.4974890447628924	Anti_ED
DB00945	Acetylsalicylic acid	3	D012559	Schizophrenia	EFO:0000692	schizophrenia	**Pain, fever, and inflammation** Acetylsalicylic acid (ASA), in the regular tablet form (immediate-release), is indicated to relieve pain, fever, and inflammation associated with many conditions, including the flu, the common cold, neck and back pain, dysmenorrhea, headache, tooth pain, sprains, fractures, myositis, neuralgia, synovitis, arthritis, bursitis, burns, and various injuries. It is al…	Acetylsalicylic acid	PTGS2	2.4974890447628924	Anti_ED
DB00945	Acetylsalicylic acid	3	D012559	Schizophrenia	EFO:0000692	schizophrenia	**Pain, fever, and inflammation** Acetylsalicylic acid (ASA), in the regular tablet form (immediate-release), is indicated to relieve pain, fever, and inflammation associated with many conditions, including the flu, the common cold, neck and back pain, dysmenorrhea, headache, tooth pain, sprains, fractures, myositis, neuralgia, synovitis, arthritis, bursitis, burns, and various injuries. It is al…	Acetylsalicylic acid	PTGS2	2.4974890447628924	Anti_ED
DB00945	Acetylsalicylic acid	3	D013274	Stomach Neoplasms	MONDO:0001056	gastric cancer	**Pain, fever, and inflammation** Acetylsalicylic acid (ASA), in the regular tablet form (immediate-release), is indicated to relieve pain, fever, and inflammation associated with many conditions, including the flu, the common cold, neck and back pain, dysmenorrhea, headache, tooth pain, sprains, fractures, myositis, neuralgia, synovitis, arthritis, bursitis, burns, and various injuries. It is al…	Acetylsalicylic acid	PTGS2	2.4974890447628924	Anti_ED
DB00945	Acetylsalicylic acid	3	D013274	Stomach Neoplasms	MONDO:0001056	gastric cancer	**Pain, fever, and inflammation** Acetylsalicylic acid (ASA), in the regular tablet form (immediate-release), is indicated to relieve pain, fever, and inflammation associated with many conditions, including the flu, the common cold, neck and back pain, dysmenorrhea, headache, tooth pain, sprains, fractures, myositis, neuralgia, synovitis, arthritis, bursitis, burns, and various injuries. It is al…	Acetylsalicylic acid	PTGS2	2.4974890447628924	Anti_ED
DB00945	Acetylsalicylic acid	3	D013276	Stomach Ulcer	EFO:0009454	gastric ulcer	**Pain, fever, and inflammation** Acetylsalicylic acid (ASA), in the regular tablet form (immediate-release), is indicated to relieve pain, fever, and inflammation associated with many conditions, including the flu, the common cold, neck and back pain, dysmenorrhea, headache, tooth pain, sprains, fractures, myositis, neuralgia, synovitis, arthritis, bursitis, burns, and various injuries. It is al…	Acetylsalicylic acid	PTGS2	2.4974890447628924	Anti_ED
DB00945	Acetylsalicylic acid	3	D013276	Stomach Ulcer	EFO:0009454	gastric ulcer	**Pain, fever, and inflammation** Acetylsalicylic acid (ASA), in the regular tablet form (immediate-release), is indicated to relieve pain, fever, and inflammation associated with many conditions, including the flu, the common cold, neck and back pain, dysmenorrhea, headache, tooth pain, sprains, fractures, myositis, neuralgia, synovitis, arthritis, bursitis, burns, and various injuries. It is al…	Acetylsalicylic acid	PTGS2	2.4974890447628924	Anti_ED
DB00945	Acetylsalicylic acid	3	D013920	Thrombocythemia, Essential	EFO:0000479	essential thrombocythemia	**Pain, fever, and inflammation** Acetylsalicylic acid (ASA), in the regular tablet form (immediate-release), is indicated to relieve pain, fever, and inflammation associated with many conditions, including the flu, the common cold, neck and back pain, dysmenorrhea, headache, tooth pain, sprains, fractures, myositis, neuralgia, synovitis, arthritis, bursitis, burns, and various injuries. It is al…	Acetylsalicylic acid	PTGS2	2.4974890447628924	Anti_ED
DB00945	Acetylsalicylic acid	3	D013920	Thrombocythemia, Essential	EFO:0000479	essential thrombocythemia	**Pain, fever, and inflammation** Acetylsalicylic acid (ASA), in the regular tablet form (immediate-release), is indicated to relieve pain, fever, and inflammation associated with many conditions, including the flu, the common cold, neck and back pain, dysmenorrhea, headache, tooth pain, sprains, fractures, myositis, neuralgia, synovitis, arthritis, bursitis, burns, and various injuries. It is al…	Acetylsalicylic acid	PTGS2	2.4974890447628924	Anti_ED
DB00945	Acetylsalicylic acid	3	D014647	Varicose Ulcer	EFO:1001923	varicose ulcer	**Pain, fever, and inflammation** Acetylsalicylic acid (ASA), in the regular tablet form (immediate-release), is indicated to relieve pain, fever, and inflammation associated with many conditions, including the flu, the common cold, neck and back pain, dysmenorrhea, headache, tooth pain, sprains, fractures, myositis, neuralgia, synovitis, arthritis, bursitis, burns, and various injuries. It is al…	Acetylsalicylic acid	PTGS2	2.4974890447628924	Anti_ED
DB00945	Acetylsalicylic acid	3	D014647	Varicose Ulcer	EFO:1001923	varicose ulcer	**Pain, fever, and inflammation** Acetylsalicylic acid (ASA), in the regular tablet form (immediate-release), is indicated to relieve pain, fever, and inflammation associated with many conditions, including the flu, the common cold, neck and back pain, dysmenorrhea, headache, tooth pain, sprains, fractures, myositis, neuralgia, synovitis, arthritis, bursitis, burns, and various injuries. It is al…	Acetylsalicylic acid	PTGS2	2.4974890447628924	Anti_ED
DB00945	Acetylsalicylic acid	3	D014652	Vascular Diseases	EFO:0004264	vascular disease	**Pain, fever, and inflammation** Acetylsalicylic acid (ASA), in the regular tablet form (immediate-release), is indicated to relieve pain, fever, and inflammation associated with many conditions, including the flu, the common cold, neck and back pain, dysmenorrhea, headache, tooth pain, sprains, fractures, myositis, neuralgia, synovitis, arthritis, bursitis, burns, and various injuries. It is al…	Acetylsalicylic acid	PTGS2	2.4974890447628924	Anti_ED
DB00945	Acetylsalicylic acid	3	D014652	Vascular Diseases	EFO:0004264	vascular disease	**Pain, fever, and inflammation** Acetylsalicylic acid (ASA), in the regular tablet form (immediate-release), is indicated to relieve pain, fever, and inflammation associated with many conditions, including the flu, the common cold, neck and back pain, dysmenorrhea, headache, tooth pain, sprains, fractures, myositis, neuralgia, synovitis, arthritis, bursitis, burns, and various injuries. It is al…	Acetylsalicylic acid	PTGS2	2.4974890447628924	Anti_ED
DB00945	Acetylsalicylic acid	3	D014947	Wounds and Injuries	EFO:0000546	injury	**Pain, fever, and inflammation** Acetylsalicylic acid (ASA), in the regular tablet form (immediate-release), is indicated to relieve pain, fever, and inflammation associated with many conditions, including the flu, the common cold, neck and back pain, dysmenorrhea, headache, tooth pain, sprains, fractures, myositis, neuralgia, synovitis, arthritis, bursitis, burns, and various injuries. It is al…	Acetylsalicylic acid	PTGS2	2.4974890447628924	Anti_ED
DB00945	Acetylsalicylic acid	3	D014947	Wounds and Injuries	EFO:0000546	injury	**Pain, fever, and inflammation** Acetylsalicylic acid (ASA), in the regular tablet form (immediate-release), is indicated to relieve pain, fever, and inflammation associated with many conditions, including the flu, the common cold, neck and back pain, dysmenorrhea, headache, tooth pain, sprains, fractures, myositis, neuralgia, synovitis, arthritis, bursitis, burns, and various injuries. It is al…	Acetylsalicylic acid	PTGS2	2.4974890447628924	Anti_ED
DB00945	Acetylsalicylic acid	3	D015179	Colorectal Neoplasms	EFO:1001951	colorectal carcinoma	**Pain, fever, and inflammation** Acetylsalicylic acid (ASA), in the regular tablet form (immediate-release), is indicated to relieve pain, fever, and inflammation associated with many conditions, including the flu, the common cold, neck and back pain, dysmenorrhea, headache, tooth pain, sprains, fractures, myositis, neuralgia, synovitis, arthritis, bursitis, burns, and various injuries. It is al…	Acetylsalicylic acid	PTGS2	2.4974890447628924	Anti_ED
DB00945	Acetylsalicylic acid	3	D015179	Colorectal Neoplasms	EFO:1001951	colorectal carcinoma	**Pain, fever, and inflammation** Acetylsalicylic acid (ASA), in the regular tablet form (immediate-release), is indicated to relieve pain, fever, and inflammation associated with many conditions, including the flu, the common cold, neck and back pain, dysmenorrhea, headache, tooth pain, sprains, fractures, myositis, neuralgia, synovitis, arthritis, bursitis, burns, and various injuries. It is al…	Acetylsalicylic acid	PTGS2	2.4974890447628924	Anti_ED
DB00945	Acetylsalicylic acid	3	D015356	Retinal Artery Occlusion	EFO:1001154	retinal artery occlusion	**Pain, fever, and inflammation** Acetylsalicylic acid (ASA), in the regular tablet form (immediate-release), is indicated to relieve pain, fever, and inflammation associated with many conditions, including the flu, the common cold, neck and back pain, dysmenorrhea, headache, tooth pain, sprains, fractures, myositis, neuralgia, synovitis, arthritis, bursitis, burns, and various injuries. It is al…	Acetylsalicylic acid	PTGS2	2.4974890447628924	Anti_ED
DB00945	Acetylsalicylic acid	3	D015356	Retinal Artery Occlusion	EFO:1001154	retinal artery occlusion	**Pain, fever, and inflammation** Acetylsalicylic acid (ASA), in the regular tablet form (immediate-release), is indicated to relieve pain, fever, and inflammation associated with many conditions, including the flu, the common cold, neck and back pain, dysmenorrhea, headache, tooth pain, sprains, fractures, myositis, neuralgia, synovitis, arthritis, bursitis, burns, and various injuries. It is al…	Acetylsalicylic acid	PTGS2	2.4974890447628924	Anti_ED
DB00945	Acetylsalicylic acid	3	D017116	Low Back Pain	HP:0003419	Low back pain	**Pain, fever, and inflammation** Acetylsalicylic acid (ASA), in the regular tablet form (immediate-release), is indicated to relieve pain, fever, and inflammation associated with many conditions, including the flu, the common cold, neck and back pain, dysmenorrhea, headache, tooth pain, sprains, fractures, myositis, neuralgia, synovitis, arthritis, bursitis, burns, and various injuries. It is al…	Acetylsalicylic acid	PTGS2	2.4974890447628924	Anti_ED
DB00945	Acetylsalicylic acid	3	D017116	Low Back Pain	HP:0003419	Low back pain	**Pain, fever, and inflammation** Acetylsalicylic acid (ASA), in the regular tablet form (immediate-release), is indicated to relieve pain, fever, and inflammation associated with many conditions, including the flu, the common cold, neck and back pain, dysmenorrhea, headache, tooth pain, sprains, fractures, myositis, neuralgia, synovitis, arthritis, bursitis, burns, and various injuries. It is al…	Acetylsalicylic acid	PTGS2	2.4974890447628924	Anti_ED
DB00945	Acetylsalicylic acid	3	D017202	Myocardial Ischemia	EFO:1001375	Myocardial Ischemia	**Pain, fever, and inflammation** Acetylsalicylic acid (ASA), in the regular tablet form (immediate-release), is indicated to relieve pain, fever, and inflammation associated with many conditions, including the flu, the common cold, neck and back pain, dysmenorrhea, headache, tooth pain, sprains, fractures, myositis, neuralgia, synovitis, arthritis, bursitis, burns, and various injuries. It is al…	Acetylsalicylic acid	PTGS2	2.4974890447628924	Anti_ED
DB00945	Acetylsalicylic acid	3	D017202	Myocardial Ischemia	EFO:1001375	Myocardial Ischemia	**Pain, fever, and inflammation** Acetylsalicylic acid (ASA), in the regular tablet form (immediate-release), is indicated to relieve pain, fever, and inflammation associated with many conditions, including the flu, the common cold, neck and back pain, dysmenorrhea, headache, tooth pain, sprains, fractures, myositis, neuralgia, synovitis, arthritis, bursitis, burns, and various injuries. It is al…	Acetylsalicylic acid	PTGS2	2.4974890447628924	Anti_ED
DB00945	Acetylsalicylic acid	3	D019851	Thrombophilia	EFO:0009315	thrombophilia	**Pain, fever, and inflammation** Acetylsalicylic acid (ASA), in the regular tablet form (immediate-release), is indicated to relieve pain, fever, and inflammation associated with many conditions, including the flu, the common cold, neck and back pain, dysmenorrhea, headache, tooth pain, sprains, fractures, myositis, neuralgia, synovitis, arthritis, bursitis, burns, and various injuries. It is al…	Acetylsalicylic acid	PTGS2	2.4974890447628924	Anti_ED
DB00945	Acetylsalicylic acid	3	D019851	Thrombophilia	EFO:0009315	thrombophilia	**Pain, fever, and inflammation** Acetylsalicylic acid (ASA), in the regular tablet form (immediate-release), is indicated to relieve pain, fever, and inflammation associated with many conditions, including the flu, the common cold, neck and back pain, dysmenorrhea, headache, tooth pain, sprains, fractures, myositis, neuralgia, synovitis, arthritis, bursitis, burns, and various injuries. It is al…	Acetylsalicylic acid	PTGS2	2.4974890447628924	Anti_ED
DB00945	Acetylsalicylic acid	3	D020520	Brain Infarction	EFO:0004277	brain infarction	**Pain, fever, and inflammation** Acetylsalicylic acid (ASA), in the regular tablet form (immediate-release), is indicated to relieve pain, fever, and inflammation associated with many conditions, including the flu, the common cold, neck and back pain, dysmenorrhea, headache, tooth pain, sprains, fractures, myositis, neuralgia, synovitis, arthritis, bursitis, burns, and various injuries. It is al…	Acetylsalicylic acid	PTGS2	2.4974890447628924	Anti_ED
DB00945	Acetylsalicylic acid	3	D020520	Brain Infarction	EFO:0004277	brain infarction	**Pain, fever, and inflammation** Acetylsalicylic acid (ASA), in the regular tablet form (immediate-release), is indicated to relieve pain, fever, and inflammation associated with many conditions, including the flu, the common cold, neck and back pain, dysmenorrhea, headache, tooth pain, sprains, fractures, myositis, neuralgia, synovitis, arthritis, bursitis, burns, and various injuries. It is al…	Acetylsalicylic acid	PTGS2	2.4974890447628924	Anti_ED
DB00945	Acetylsalicylic acid	3	D045169	Severe Acute Respiratory Syndrome	EFO:0000694	severe acute respiratory syndrome	**Pain, fever, and inflammation** Acetylsalicylic acid (ASA), in the regular tablet form (immediate-release), is indicated to relieve pain, fever, and inflammation associated with many conditions, including the flu, the common cold, neck and back pain, dysmenorrhea, headache, tooth pain, sprains, fractures, myositis, neuralgia, synovitis, arthritis, bursitis, burns, and various injuries. It is al…	Acetylsalicylic acid	PTGS2	2.4974890447628924	Anti_ED
DB00945	Acetylsalicylic acid	3	D045169	Severe Acute Respiratory Syndrome	EFO:0000694	severe acute respiratory syndrome	**Pain, fever, and inflammation** Acetylsalicylic acid (ASA), in the regular tablet form (immediate-release), is indicated to relieve pain, fever, and inflammation associated with many conditions, including the flu, the common cold, neck and back pain, dysmenorrhea, headache, tooth pain, sprains, fractures, myositis, neuralgia, synovitis, arthritis, bursitis, burns, and various injuries. It is al…	Acetylsalicylic acid	PTGS2	2.4974890447628924	Anti_ED
DB00945	Acetylsalicylic acid	3	D045169	Severe Acute Respiratory Syndrome	MONDO:0100096	COVID-19	**Pain, fever, and inflammation** Acetylsalicylic acid (ASA), in the regular tablet form (immediate-release), is indicated to relieve pain, fever, and inflammation associated with many conditions, including the flu, the common cold, neck and back pain, dysmenorrhea, headache, tooth pain, sprains, fractures, myositis, neuralgia, synovitis, arthritis, bursitis, burns, and various injuries. It is al…	Acetylsalicylic acid	PTGS2	2.4974890447628924	Anti_ED
DB00945	Acetylsalicylic acid	3	D045169	Severe Acute Respiratory Syndrome	MONDO:0100096	COVID-19	**Pain, fever, and inflammation** Acetylsalicylic acid (ASA), in the regular tablet form (immediate-release), is indicated to relieve pain, fever, and inflammation associated with many conditions, including the flu, the common cold, neck and back pain, dysmenorrhea, headache, tooth pain, sprains, fractures, myositis, neuralgia, synovitis, arthritis, bursitis, burns, and various injuries. It is al…	Acetylsalicylic acid	PTGS2	2.4974890447628924	Anti_ED
DB00945	Acetylsalicylic acid	3	D050197	Atherosclerosis	EFO:0003914	atherosclerosis	**Pain, fever, and inflammation** Acetylsalicylic acid (ASA), in the regular tablet form (immediate-release), is indicated to relieve pain, fever, and inflammation associated with many conditions, including the flu, the common cold, neck and back pain, dysmenorrhea, headache, tooth pain, sprains, fractures, myositis, neuralgia, synovitis, arthritis, bursitis, burns, and various injuries. It is al…	Acetylsalicylic acid	PTGS2	2.4974890447628924	Anti_ED
DB00945	Acetylsalicylic acid	3	D050197	Atherosclerosis	EFO:0003914	atherosclerosis	**Pain, fever, and inflammation** Acetylsalicylic acid (ASA), in the regular tablet form (immediate-release), is indicated to relieve pain, fever, and inflammation associated with many conditions, including the flu, the common cold, neck and back pain, dysmenorrhea, headache, tooth pain, sprains, fractures, myositis, neuralgia, synovitis, arthritis, bursitis, burns, and various injuries. It is al…	Acetylsalicylic acid	PTGS2	2.4974890447628924	Anti_ED
DB00945	Acetylsalicylic acid	3	D051436	Renal Insufficiency, Chronic	EFO:0003884	chronic kidney disease	**Pain, fever, and inflammation** Acetylsalicylic acid (ASA), in the regular tablet form (immediate-release), is indicated to relieve pain, fever, and inflammation associated with many conditions, including the flu, the common cold, neck and back pain, dysmenorrhea, headache, tooth pain, sprains, fractures, myositis, neuralgia, synovitis, arthritis, bursitis, burns, and various injuries. It is al…	Acetylsalicylic acid	PTGS2	2.4974890447628924	Anti_ED
DB00945	Acetylsalicylic acid	3	D051436	Renal Insufficiency, Chronic	EFO:0003884	chronic kidney disease	**Pain, fever, and inflammation** Acetylsalicylic acid (ASA), in the regular tablet form (immediate-release), is indicated to relieve pain, fever, and inflammation associated with many conditions, including the flu, the common cold, neck and back pain, dysmenorrhea, headache, tooth pain, sprains, fractures, myositis, neuralgia, synovitis, arthritis, bursitis, burns, and various injuries. It is al…	Acetylsalicylic acid	PTGS2	2.4974890447628924	Anti_ED
DB00945	Acetylsalicylic acid	3	D052439	Lipid Metabolism Disorders	Orphanet:309005	Disorder of lipid metabolism	**Pain, fever, and inflammation** Acetylsalicylic acid (ASA), in the regular tablet form (immediate-release), is indicated to relieve pain, fever, and inflammation associated with many conditions, including the flu, the common cold, neck and back pain, dysmenorrhea, headache, tooth pain, sprains, fractures, myositis, neuralgia, synovitis, arthritis, bursitis, burns, and various injuries. It is al…	Acetylsalicylic acid	PTGS2	2.4974890447628924	Anti_ED
DB00945	Acetylsalicylic acid	3	D052439	Lipid Metabolism Disorders	Orphanet:309005	Disorder of lipid metabolism	**Pain, fever, and inflammation** Acetylsalicylic acid (ASA), in the regular tablet form (immediate-release), is indicated to relieve pain, fever, and inflammation associated with many conditions, including the flu, the common cold, neck and back pain, dysmenorrhea, headache, tooth pain, sprains, fractures, myositis, neuralgia, synovitis, arthritis, bursitis, burns, and various injuries. It is al…	Acetylsalicylic acid	PTGS2	2.4974890447628924	Anti_ED
DB00945	Acetylsalicylic acid	3	D054058	Acute Coronary Syndrome	EFO:0005672	acute coronary syndrome	**Pain, fever, and inflammation** Acetylsalicylic acid (ASA), in the regular tablet form (immediate-release), is indicated to relieve pain, fever, and inflammation associated with many conditions, including the flu, the common cold, neck and back pain, dysmenorrhea, headache, tooth pain, sprains, fractures, myositis, neuralgia, synovitis, arthritis, bursitis, burns, and various injuries. It is al…	Acetylsalicylic acid	PTGS2	2.4974890447628924	Anti_ED
DB00945	Acetylsalicylic acid	3	D054058	Acute Coronary Syndrome	EFO:0005672	acute coronary syndrome	**Pain, fever, and inflammation** Acetylsalicylic acid (ASA), in the regular tablet form (immediate-release), is indicated to relieve pain, fever, and inflammation associated with many conditions, including the flu, the common cold, neck and back pain, dysmenorrhea, headache, tooth pain, sprains, fractures, myositis, neuralgia, synovitis, arthritis, bursitis, burns, and various injuries. It is al…	Acetylsalicylic acid	PTGS2	2.4974890447628924	Anti_ED
DB00945	Acetylsalicylic acid	3	D054556	Venous Thromboembolism	EFO:0004286	venous thromboembolism	**Pain, fever, and inflammation** Acetylsalicylic acid (ASA), in the regular tablet form (immediate-release), is indicated to relieve pain, fever, and inflammation associated with many conditions, including the flu, the common cold, neck and back pain, dysmenorrhea, headache, tooth pain, sprains, fractures, myositis, neuralgia, synovitis, arthritis, bursitis, burns, and various injuries. It is al…	Acetylsalicylic acid	PTGS2	2.4974890447628924	Anti_ED
DB00945	Acetylsalicylic acid	3	D054556	Venous Thromboembolism	EFO:0004286	venous thromboembolism	**Pain, fever, and inflammation** Acetylsalicylic acid (ASA), in the regular tablet form (immediate-release), is indicated to relieve pain, fever, and inflammation associated with many conditions, including the flu, the common cold, neck and back pain, dysmenorrhea, headache, tooth pain, sprains, fractures, myositis, neuralgia, synovitis, arthritis, bursitis, burns, and various injuries. It is al…	Acetylsalicylic acid	PTGS2	2.4974890447628924	Anti_ED
DB00945	Acetylsalicylic acid	3	D056586	Acute Chest Syndrome	EFO:0007129	acute chest syndrome	**Pain, fever, and inflammation** Acetylsalicylic acid (ASA), in the regular tablet form (immediate-release), is indicated to relieve pain, fever, and inflammation associated with many conditions, including the flu, the common cold, neck and back pain, dysmenorrhea, headache, tooth pain, sprains, fractures, myositis, neuralgia, synovitis, arthritis, bursitis, burns, and various injuries. It is al…	Acetylsalicylic acid	PTGS2	2.4974890447628924	Anti_ED
DB00945	Acetylsalicylic acid	3	D056586	Acute Chest Syndrome	EFO:0007129	acute chest syndrome	**Pain, fever, and inflammation** Acetylsalicylic acid (ASA), in the regular tablet form (immediate-release), is indicated to relieve pain, fever, and inflammation associated with many conditions, including the flu, the common cold, neck and back pain, dysmenorrhea, headache, tooth pain, sprains, fractures, myositis, neuralgia, synovitis, arthritis, bursitis, burns, and various injuries. It is al…	Acetylsalicylic acid	PTGS2	2.4974890447628924	Anti_ED
DB00945	Acetylsalicylic acid	3	D058729	Peripheral Arterial Disease	EFO:0004265	peripheral arterial disease	**Pain, fever, and inflammation** Acetylsalicylic acid (ASA), in the regular tablet form (immediate-release), is indicated to relieve pain, fever, and inflammation associated with many conditions, including the flu, the common cold, neck and back pain, dysmenorrhea, headache, tooth pain, sprains, fractures, myositis, neuralgia, synovitis, arthritis, bursitis, burns, and various injuries. It is al…	Acetylsalicylic acid	PTGS2	2.4974890447628924	Anti_ED
DB00945	Acetylsalicylic acid	3	D058729	Peripheral Arterial Disease	EFO:0004265	peripheral arterial disease	**Pain, fever, and inflammation** Acetylsalicylic acid (ASA), in the regular tablet form (immediate-release), is indicated to relieve pain, fever, and inflammation associated with many conditions, including the flu, the common cold, neck and back pain, dysmenorrhea, headache, tooth pain, sprains, fractures, myositis, neuralgia, synovitis, arthritis, bursitis, burns, and various injuries. It is al…	Acetylsalicylic acid	PTGS2	2.4974890447628924	Anti_ED
DB00945	Acetylsalicylic acid	3	D060050	Angina, Stable	EFO:0003913	angina pectoris	**Pain, fever, and inflammation** Acetylsalicylic acid (ASA), in the regular tablet form (immediate-release), is indicated to relieve pain, fever, and inflammation associated with many conditions, including the flu, the common cold, neck and back pain, dysmenorrhea, headache, tooth pain, sprains, fractures, myositis, neuralgia, synovitis, arthritis, bursitis, burns, and various injuries. It is al…	Acetylsalicylic acid	PTGS2	2.4974890447628924	Anti_ED
DB00945	Acetylsalicylic acid	3	D060050	Angina, Stable	EFO:0003913	angina pectoris	**Pain, fever, and inflammation** Acetylsalicylic acid (ASA), in the regular tablet form (immediate-release), is indicated to relieve pain, fever, and inflammation associated with many conditions, including the flu, the common cold, neck and back pain, dysmenorrhea, headache, tooth pain, sprains, fractures, myositis, neuralgia, synovitis, arthritis, bursitis, burns, and various injuries. It is al…	Acetylsalicylic acid	PTGS2	2.4974890447628924	Anti_ED
DB00945	Acetylsalicylic acid	3	D064129	Prostatic Neoplasms, Castration-Resistant	MONDO:0008315	prostate cancer	**Pain, fever, and inflammation** Acetylsalicylic acid (ASA), in the regular tablet form (immediate-release), is indicated to relieve pain, fever, and inflammation associated with many conditions, including the flu, the common cold, neck and back pain, dysmenorrhea, headache, tooth pain, sprains, fractures, myositis, neuralgia, synovitis, arthritis, bursitis, burns, and various injuries. It is al…	Acetylsalicylic acid	PTGS2	2.4974890447628924	Anti_ED
DB00945	Acetylsalicylic acid	3	D064129	Prostatic Neoplasms, Castration-Resistant	MONDO:0008315	prostate cancer	**Pain, fever, and inflammation** Acetylsalicylic acid (ASA), in the regular tablet form (immediate-release), is indicated to relieve pain, fever, and inflammation associated with many conditions, including the flu, the common cold, neck and back pain, dysmenorrhea, headache, tooth pain, sprains, fractures, myositis, neuralgia, synovitis, arthritis, bursitis, burns, and various injuries. It is al…	Acetylsalicylic acid	PTGS2	2.4974890447628924	Anti_ED
DB00945	Acetylsalicylic acid	2	D000236	Adenoma	EFO:0005406	colorectal adenoma	**Pain, fever, and inflammation** Acetylsalicylic acid (ASA), in the regular tablet form (immediate-release), is indicated to relieve pain, fever, and inflammation associated with many conditions, including the flu, the common cold, neck and back pain, dysmenorrhea, headache, tooth pain, sprains, fractures, myositis, neuralgia, synovitis, arthritis, bursitis, burns, and various injuries. It is al…	Acetylsalicylic acid	PTGS2	2.4974890447628924	Anti_ED
DB00945	Acetylsalicylic acid	2	D000236	Adenoma	EFO:0005406	colorectal adenoma	**Pain, fever, and inflammation** Acetylsalicylic acid (ASA), in the regular tablet form (immediate-release), is indicated to relieve pain, fever, and inflammation associated with many conditions, including the flu, the common cold, neck and back pain, dysmenorrhea, headache, tooth pain, sprains, fractures, myositis, neuralgia, synovitis, arthritis, bursitis, burns, and various injuries. It is al…	Acetylsalicylic acid	PTGS2	2.4974890447628924	Anti_ED
DB00945	Acetylsalicylic acid	2	D001471	Barrett Esophagus	EFO:0000280	Barrett's esophagus	**Pain, fever, and inflammation** Acetylsalicylic acid (ASA), in the regular tablet form (immediate-release), is indicated to relieve pain, fever, and inflammation associated with many conditions, including the flu, the common cold, neck and back pain, dysmenorrhea, headache, tooth pain, sprains, fractures, myositis, neuralgia, synovitis, arthritis, bursitis, burns, and various injuries. It is al…	Acetylsalicylic acid	PTGS2	2.4974890447628924	Anti_ED
DB00945	Acetylsalicylic acid	2	D001471	Barrett Esophagus	EFO:0000280	Barrett's esophagus	**Pain, fever, and inflammation** Acetylsalicylic acid (ASA), in the regular tablet form (immediate-release), is indicated to relieve pain, fever, and inflammation associated with many conditions, including the flu, the common cold, neck and back pain, dysmenorrhea, headache, tooth pain, sprains, fractures, myositis, neuralgia, synovitis, arthritis, bursitis, burns, and various injuries. It is al…	Acetylsalicylic acid	PTGS2	2.4974890447628924	Anti_ED
DB00945	Acetylsalicylic acid	2	D001778	Blood Coagulation Disorders	EFO:0009314	blood coagulation disease	**Pain, fever, and inflammation** Acetylsalicylic acid (ASA), in the regular tablet form (immediate-release), is indicated to relieve pain, fever, and inflammation associated with many conditions, including the flu, the common cold, neck and back pain, dysmenorrhea, headache, tooth pain, sprains, fractures, myositis, neuralgia, synovitis, arthritis, bursitis, burns, and various injuries. It is al…	Acetylsalicylic acid	PTGS2	2.4974890447628924	Anti_ED
DB00945	Acetylsalicylic acid	2	D001778	Blood Coagulation Disorders	EFO:0009314	blood coagulation disease	**Pain, fever, and inflammation** Acetylsalicylic acid (ASA), in the regular tablet form (immediate-release), is indicated to relieve pain, fever, and inflammation associated with many conditions, including the flu, the common cold, neck and back pain, dysmenorrhea, headache, tooth pain, sprains, fractures, myositis, neuralgia, synovitis, arthritis, bursitis, burns, and various injuries. It is al…	Acetylsalicylic acid	PTGS2	2.4974890447628924	Anti_ED
DB00945	Acetylsalicylic acid	2	D002583	Uterine Cervical Neoplasms	MONDO:0002974	cervical cancer	**Pain, fever, and inflammation** Acetylsalicylic acid (ASA), in the regular tablet form (immediate-release), is indicated to relieve pain, fever, and inflammation associated with many conditions, including the flu, the common cold, neck and back pain, dysmenorrhea, headache, tooth pain, sprains, fractures, myositis, neuralgia, synovitis, arthritis, bursitis, burns, and various injuries. It is al…	Acetylsalicylic acid	PTGS2	2.4974890447628924	Anti_ED
DB00945	Acetylsalicylic acid	2	D002583	Uterine Cervical Neoplasms	MONDO:0002974	cervical cancer	**Pain, fever, and inflammation** Acetylsalicylic acid (ASA), in the regular tablet form (immediate-release), is indicated to relieve pain, fever, and inflammation associated with many conditions, including the flu, the common cold, neck and back pain, dysmenorrhea, headache, tooth pain, sprains, fractures, myositis, neuralgia, synovitis, arthritis, bursitis, burns, and various injuries. It is al…	Acetylsalicylic acid	PTGS2	2.4974890447628924	Anti_ED
DB00945	Acetylsalicylic acid	2	D003865	Depressive Disorder, Major	MONDO:0002009	major depressive disorder	**Pain, fever, and inflammation** Acetylsalicylic acid (ASA), in the regular tablet form (immediate-release), is indicated to relieve pain, fever, and inflammation associated with many conditions, including the flu, the common cold, neck and back pain, dysmenorrhea, headache, tooth pain, sprains, fractures, myositis, neuralgia, synovitis, arthritis, bursitis, burns, and various injuries. It is al…	Acetylsalicylic acid	PTGS2	2.4974890447628924	Anti_ED
DB00945	Acetylsalicylic acid	2	D003865	Depressive Disorder, Major	MONDO:0002009	major depressive disorder	**Pain, fever, and inflammation** Acetylsalicylic acid (ASA), in the regular tablet form (immediate-release), is indicated to relieve pain, fever, and inflammation associated with many conditions, including the flu, the common cold, neck and back pain, dysmenorrhea, headache, tooth pain, sprains, fractures, myositis, neuralgia, synovitis, arthritis, bursitis, burns, and various injuries. It is al…	Acetylsalicylic acid	PTGS2	2.4974890447628924	Anti_ED
DB00945	Acetylsalicylic acid	2	D004211	Disseminated Intravascular Coagulation	HP:0005521	Disseminated intravascular coagulation	**Pain, fever, and inflammation** Acetylsalicylic acid (ASA), in the regular tablet form (immediate-release), is indicated to relieve pain, fever, and inflammation associated with many conditions, including the flu, the common cold, neck and back pain, dysmenorrhea, headache, tooth pain, sprains, fractures, myositis, neuralgia, synovitis, arthritis, bursitis, burns, and various injuries. It is al…	Acetylsalicylic acid	PTGS2	2.4974890447628924	Anti_ED
DB00945	Acetylsalicylic acid	2	D004211	Disseminated Intravascular Coagulation	HP:0005521	Disseminated intravascular coagulation	**Pain, fever, and inflammation** Acetylsalicylic acid (ASA), in the regular tablet form (immediate-release), is indicated to relieve pain, fever, and inflammation associated with many conditions, including the flu, the common cold, neck and back pain, dysmenorrhea, headache, tooth pain, sprains, fractures, myositis, neuralgia, synovitis, arthritis, bursitis, burns, and various injuries. It is al…	Acetylsalicylic acid	PTGS2	2.4974890447628924	Anti_ED
DB00945	Acetylsalicylic acid	2	D004381	Duodenal Ulcer	EFO:0004607	duodenal ulcer	**Pain, fever, and inflammation** Acetylsalicylic acid (ASA), in the regular tablet form (immediate-release), is indicated to relieve pain, fever, and inflammation associated with many conditions, including the flu, the common cold, neck and back pain, dysmenorrhea, headache, tooth pain, sprains, fractures, myositis, neuralgia, synovitis, arthritis, bursitis, burns, and various injuries. It is al…	Acetylsalicylic acid	PTGS2	2.4974890447628924	Anti_ED
DB00945	Acetylsalicylic acid	2	D004381	Duodenal Ulcer	EFO:0004607	duodenal ulcer	**Pain, fever, and inflammation** Acetylsalicylic acid (ASA), in the regular tablet form (immediate-release), is indicated to relieve pain, fever, and inflammation associated with many conditions, including the flu, the common cold, neck and back pain, dysmenorrhea, headache, tooth pain, sprains, fractures, myositis, neuralgia, synovitis, arthritis, bursitis, burns, and various injuries. It is al…	Acetylsalicylic acid	PTGS2	2.4974890447628924	Anti_ED
DB00945	Acetylsalicylic acid	2	D005909	Glioblastoma	EFO:0000519	glioblastoma multiforme	**Pain, fever, and inflammation** Acetylsalicylic acid (ASA), in the regular tablet form (immediate-release), is indicated to relieve pain, fever, and inflammation associated with many conditions, including the flu, the common cold, neck and back pain, dysmenorrhea, headache, tooth pain, sprains, fractures, myositis, neuralgia, synovitis, arthritis, bursitis, burns, and various injuries. It is al…	Acetylsalicylic acid	PTGS2	2.4974890447628924	Anti_ED
DB00945	Acetylsalicylic acid	2	D005909	Glioblastoma	EFO:0000519	glioblastoma multiforme	**Pain, fever, and inflammation** Acetylsalicylic acid (ASA), in the regular tablet form (immediate-release), is indicated to relieve pain, fever, and inflammation associated with many conditions, including the flu, the common cold, neck and back pain, dysmenorrhea, headache, tooth pain, sprains, fractures, myositis, neuralgia, synovitis, arthritis, bursitis, burns, and various injuries. It is al…	Acetylsalicylic acid	PTGS2	2.4974890447628924	Anti_ED
DB00945	Acetylsalicylic acid	2	D006331	Heart Diseases	EFO:0003777	heart disease	**Pain, fever, and inflammation** Acetylsalicylic acid (ASA), in the regular tablet form (immediate-release), is indicated to relieve pain, fever, and inflammation associated with many conditions, including the flu, the common cold, neck and back pain, dysmenorrhea, headache, tooth pain, sprains, fractures, myositis, neuralgia, synovitis, arthritis, bursitis, burns, and various injuries. It is al…	Acetylsalicylic acid	PTGS2	2.4974890447628924	Anti_ED
DB00945	Acetylsalicylic acid	2	D006331	Heart Diseases	EFO:0003777	heart disease	**Pain, fever, and inflammation** Acetylsalicylic acid (ASA), in the regular tablet form (immediate-release), is indicated to relieve pain, fever, and inflammation associated with many conditions, including the flu, the common cold, neck and back pain, dysmenorrhea, headache, tooth pain, sprains, fractures, myositis, neuralgia, synovitis, arthritis, bursitis, burns, and various injuries. It is al…	Acetylsalicylic acid	PTGS2	2.4974890447628924	Anti_ED
DB00945	Acetylsalicylic acid	2	D006937	Hypercholesterolemia	HP:0003124	Hypercholesterolemia	**Pain, fever, and inflammation** Acetylsalicylic acid (ASA), in the regular tablet form (immediate-release), is indicated to relieve pain, fever, and inflammation associated with many conditions, including the flu, the common cold, neck and back pain, dysmenorrhea, headache, tooth pain, sprains, fractures, myositis, neuralgia, synovitis, arthritis, bursitis, burns, and various injuries. It is al…	Acetylsalicylic acid	PTGS2	2.4974890447628924	Anti_ED
DB00945	Acetylsalicylic acid	2	D006937	Hypercholesterolemia	HP:0003124	Hypercholesterolemia	**Pain, fever, and inflammation** Acetylsalicylic acid (ASA), in the regular tablet form (immediate-release), is indicated to relieve pain, fever, and inflammation associated with many conditions, including the flu, the common cold, neck and back pain, dysmenorrhea, headache, tooth pain, sprains, fractures, myositis, neuralgia, synovitis, arthritis, bursitis, burns, and various injuries. It is al…	Acetylsalicylic acid	PTGS2	2.4974890447628924	Anti_ED
DB00945	Acetylsalicylic acid	2	D006976	Hypertension, Pulmonary	EFO:0001361	pulmonary arterial hypertension	**Pain, fever, and inflammation** Acetylsalicylic acid (ASA), in the regular tablet form (immediate-release), is indicated to relieve pain, fever, and inflammation associated with many conditions, including the flu, the common cold, neck and back pain, dysmenorrhea, headache, tooth pain, sprains, fractures, myositis, neuralgia, synovitis, arthritis, bursitis, burns, and various injuries. It is al…	Acetylsalicylic acid	PTGS2	2.4974890447628924	Anti_ED
DB00945	Acetylsalicylic acid	2	D006976	Hypertension, Pulmonary	EFO:0001361	pulmonary arterial hypertension	**Pain, fever, and inflammation** Acetylsalicylic acid (ASA), in the regular tablet form (immediate-release), is indicated to relieve pain, fever, and inflammation associated with many conditions, including the flu, the common cold, neck and back pain, dysmenorrhea, headache, tooth pain, sprains, fractures, myositis, neuralgia, synovitis, arthritis, bursitis, burns, and various injuries. It is al…	Acetylsalicylic acid	PTGS2	2.4974890447628924	Anti_ED
DB00945	Acetylsalicylic acid	2	D008180	Lupus Erythematosus, Systemic	EFO:0002690	systemic lupus erythematosus	**Pain, fever, and inflammation** Acetylsalicylic acid (ASA), in the regular tablet form (immediate-release), is indicated to relieve pain, fever, and inflammation associated with many conditions, including the flu, the common cold, neck and back pain, dysmenorrhea, headache, tooth pain, sprains, fractures, myositis, neuralgia, synovitis, arthritis, bursitis, burns, and various injuries. It is al…	Acetylsalicylic acid	PTGS2	2.4974890447628924	Anti_ED
DB00945	Acetylsalicylic acid	2	D008180	Lupus Erythematosus, Systemic	EFO:0002690	systemic lupus erythematosus	**Pain, fever, and inflammation** Acetylsalicylic acid (ASA), in the regular tablet form (immediate-release), is indicated to relieve pain, fever, and inflammation associated with many conditions, including the flu, the common cold, neck and back pain, dysmenorrhea, headache, tooth pain, sprains, fractures, myositis, neuralgia, synovitis, arthritis, bursitis, burns, and various injuries. It is al…	Acetylsalicylic acid	PTGS2	2.4974890447628924	Anti_ED
DB00945	Acetylsalicylic acid	2	D008545	Melanoma	EFO:0000389	cutaneous melanoma	**Pain, fever, and inflammation** Acetylsalicylic acid (ASA), in the regular tablet form (immediate-release), is indicated to relieve pain, fever, and inflammation associated with many conditions, including the flu, the common cold, neck and back pain, dysmenorrhea, headache, tooth pain, sprains, fractures, myositis, neuralgia, synovitis, arthritis, bursitis, burns, and various injuries. It is al…	Acetylsalicylic acid	PTGS2	2.4974890447628924	Anti_ED
DB00945	Acetylsalicylic acid	2	D008545	Melanoma	EFO:0000389	cutaneous melanoma	**Pain, fever, and inflammation** Acetylsalicylic acid (ASA), in the regular tablet form (immediate-release), is indicated to relieve pain, fever, and inflammation associated with many conditions, including the flu, the common cold, neck and back pain, dysmenorrhea, headache, tooth pain, sprains, fractures, myositis, neuralgia, synovitis, arthritis, bursitis, burns, and various injuries. It is al…	Acetylsalicylic acid	PTGS2	2.4974890447628924	Anti_ED
DB00945	Acetylsalicylic acid	2	D009303	Nasopharyngeal Neoplasms	EFO:0004252	nasopharyngeal neoplasm	**Pain, fever, and inflammation** Acetylsalicylic acid (ASA), in the regular tablet form (immediate-release), is indicated to relieve pain, fever, and inflammation associated with many conditions, including the flu, the common cold, neck and back pain, dysmenorrhea, headache, tooth pain, sprains, fractures, myositis, neuralgia, synovitis, arthritis, bursitis, burns, and various injuries. It is al…	Acetylsalicylic acid	PTGS2	2.4974890447628924	Anti_ED
DB00945	Acetylsalicylic acid	2	D009303	Nasopharyngeal Neoplasms	EFO:0004252	nasopharyngeal neoplasm	**Pain, fever, and inflammation** Acetylsalicylic acid (ASA), in the regular tablet form (immediate-release), is indicated to relieve pain, fever, and inflammation associated with many conditions, including the flu, the common cold, neck and back pain, dysmenorrhea, headache, tooth pain, sprains, fractures, myositis, neuralgia, synovitis, arthritis, bursitis, burns, and various injuries. It is al…	Acetylsalicylic acid	PTGS2	2.4974890447628924	Anti_ED
DB00945	Acetylsalicylic acid	2	D009369	Neoplasms	EFO:0000311	cancer	**Pain, fever, and inflammation** Acetylsalicylic acid (ASA), in the regular tablet form (immediate-release), is indicated to relieve pain, fever, and inflammation associated with many conditions, including the flu, the common cold, neck and back pain, dysmenorrhea, headache, tooth pain, sprains, fractures, myositis, neuralgia, synovitis, arthritis, bursitis, burns, and various injuries. It is al…	Acetylsalicylic acid	PTGS2	2.4974890447628924	Anti_ED
DB00945	Acetylsalicylic acid	2	D009369	Neoplasms	EFO:0000311	cancer	**Pain, fever, and inflammation** Acetylsalicylic acid (ASA), in the regular tablet form (immediate-release), is indicated to relieve pain, fever, and inflammation associated with many conditions, including the flu, the common cold, neck and back pain, dysmenorrhea, headache, tooth pain, sprains, fractures, myositis, neuralgia, synovitis, arthritis, bursitis, burns, and various injuries. It is al…	Acetylsalicylic acid	PTGS2	2.4974890447628924	Anti_ED
DB00945	Acetylsalicylic acid	2	D009369	Neoplasms	EFO:0000616	neoplasm	**Pain, fever, and inflammation** Acetylsalicylic acid (ASA), in the regular tablet form (immediate-release), is indicated to relieve pain, fever, and inflammation associated with many conditions, including the flu, the common cold, neck and back pain, dysmenorrhea, headache, tooth pain, sprains, fractures, myositis, neuralgia, synovitis, arthritis, bursitis, burns, and various injuries. It is al…	Acetylsalicylic acid	PTGS2	2.4974890447628924	Anti_ED
DB00945	Acetylsalicylic acid	2	D009369	Neoplasms	EFO:0000616	neoplasm	**Pain, fever, and inflammation** Acetylsalicylic acid (ASA), in the regular tablet form (immediate-release), is indicated to relieve pain, fever, and inflammation associated with many conditions, including the flu, the common cold, neck and back pain, dysmenorrhea, headache, tooth pain, sprains, fractures, myositis, neuralgia, synovitis, arthritis, bursitis, burns, and various injuries. It is al…	Acetylsalicylic acid	PTGS2	2.4974890447628924	Anti_ED
DB00945	Acetylsalicylic acid	2	D010051	Ovarian Neoplasms	EFO:0003893	ovarian neoplasm	**Pain, fever, and inflammation** Acetylsalicylic acid (ASA), in the regular tablet form (immediate-release), is indicated to relieve pain, fever, and inflammation associated with many conditions, including the flu, the common cold, neck and back pain, dysmenorrhea, headache, tooth pain, sprains, fractures, myositis, neuralgia, synovitis, arthritis, bursitis, burns, and various injuries. It is al…	Acetylsalicylic acid	PTGS2	2.4974890447628924	Anti_ED
DB00945	Acetylsalicylic acid	2	D010051	Ovarian Neoplasms	EFO:0003893	ovarian neoplasm	**Pain, fever, and inflammation** Acetylsalicylic acid (ASA), in the regular tablet form (immediate-release), is indicated to relieve pain, fever, and inflammation associated with many conditions, including the flu, the common cold, neck and back pain, dysmenorrhea, headache, tooth pain, sprains, fractures, myositis, neuralgia, synovitis, arthritis, bursitis, burns, and various injuries. It is al…	Acetylsalicylic acid	PTGS2	2.4974890447628924	Anti_ED
DB00945	Acetylsalicylic acid	2	D010051	Ovarian Neoplasms	MONDO:0008170	ovarian cancer	**Pain, fever, and inflammation** Acetylsalicylic acid (ASA), in the regular tablet form (immediate-release), is indicated to relieve pain, fever, and inflammation associated with many conditions, including the flu, the common cold, neck and back pain, dysmenorrhea, headache, tooth pain, sprains, fractures, myositis, neuralgia, synovitis, arthritis, bursitis, burns, and various injuries. It is al…	Acetylsalicylic acid	PTGS2	2.4974890447628924	Anti_ED
DB00945	Acetylsalicylic acid	2	D010051	Ovarian Neoplasms	MONDO:0008170	ovarian cancer	**Pain, fever, and inflammation** Acetylsalicylic acid (ASA), in the regular tablet form (immediate-release), is indicated to relieve pain, fever, and inflammation associated with many conditions, including the flu, the common cold, neck and back pain, dysmenorrhea, headache, tooth pain, sprains, fractures, myositis, neuralgia, synovitis, arthritis, bursitis, burns, and various injuries. It is al…	Acetylsalicylic acid	PTGS2	2.4974890447628924	Anti_ED
DB00945	Acetylsalicylic acid	2	D010518	Periodontitis	EFO:0000649	periodontitis	**Pain, fever, and inflammation** Acetylsalicylic acid (ASA), in the regular tablet form (immediate-release), is indicated to relieve pain, fever, and inflammation associated with many conditions, including the flu, the common cold, neck and back pain, dysmenorrhea, headache, tooth pain, sprains, fractures, myositis, neuralgia, synovitis, arthritis, bursitis, burns, and various injuries. It is al…	Acetylsalicylic acid	PTGS2	2.4974890447628924	Anti_ED
DB00945	Acetylsalicylic acid	2	D010518	Periodontitis	EFO:0000649	periodontitis	**Pain, fever, and inflammation** Acetylsalicylic acid (ASA), in the regular tablet form (immediate-release), is indicated to relieve pain, fever, and inflammation associated with many conditions, including the flu, the common cold, neck and back pain, dysmenorrhea, headache, tooth pain, sprains, fractures, myositis, neuralgia, synovitis, arthritis, bursitis, burns, and various injuries. It is al…	Acetylsalicylic acid	PTGS2	2.4974890447628924	Anti_ED
DB00945	Acetylsalicylic acid	2	D010927	Placental Insufficiency	EFO:0007443	placental insufficiency	**Pain, fever, and inflammation** Acetylsalicylic acid (ASA), in the regular tablet form (immediate-release), is indicated to relieve pain, fever, and inflammation associated with many conditions, including the flu, the common cold, neck and back pain, dysmenorrhea, headache, tooth pain, sprains, fractures, myositis, neuralgia, synovitis, arthritis, bursitis, burns, and various injuries. It is al…	Acetylsalicylic acid	PTGS2	2.4974890447628924	Anti_ED
DB00945	Acetylsalicylic acid	2	D010927	Placental Insufficiency	EFO:0007443	placental insufficiency	**Pain, fever, and inflammation** Acetylsalicylic acid (ASA), in the regular tablet form (immediate-release), is indicated to relieve pain, fever, and inflammation associated with many conditions, including the flu, the common cold, neck and back pain, dysmenorrhea, headache, tooth pain, sprains, fractures, myositis, neuralgia, synovitis, arthritis, bursitis, burns, and various injuries. It is al…	Acetylsalicylic acid	PTGS2	2.4974890447628924	Anti_ED
DB00945	Acetylsalicylic acid	2	D011014	Pneumonia	EFO:0003106	pneumonia	**Pain, fever, and inflammation** Acetylsalicylic acid (ASA), in the regular tablet form (immediate-release), is indicated to relieve pain, fever, and inflammation associated with many conditions, including the flu, the common cold, neck and back pain, dysmenorrhea, headache, tooth pain, sprains, fractures, myositis, neuralgia, synovitis, arthritis, bursitis, burns, and various injuries. It is al…	Acetylsalicylic acid	PTGS2	2.4974890447628924	Anti_ED
DB00945	Acetylsalicylic acid	2	D011014	Pneumonia	EFO:0003106	pneumonia	**Pain, fever, and inflammation** Acetylsalicylic acid (ASA), in the regular tablet form (immediate-release), is indicated to relieve pain, fever, and inflammation associated with many conditions, including the flu, the common cold, neck and back pain, dysmenorrhea, headache, tooth pain, sprains, fractures, myositis, neuralgia, synovitis, arthritis, bursitis, burns, and various injuries. It is al…	Acetylsalicylic acid	PTGS2	2.4974890447628924	Anti_ED
DB00945	Acetylsalicylic acid	2	D011024	Pneumonia, Viral	EFO:0007541	viral pneumonia	**Pain, fever, and inflammation** Acetylsalicylic acid (ASA), in the regular tablet form (immediate-release), is indicated to relieve pain, fever, and inflammation associated with many conditions, including the flu, the common cold, neck and back pain, dysmenorrhea, headache, tooth pain, sprains, fractures, myositis, neuralgia, synovitis, arthritis, bursitis, burns, and various injuries. It is al…	Acetylsalicylic acid	PTGS2	2.4974890447628924	Anti_ED
DB00945	Acetylsalicylic acid	2	D011024	Pneumonia, Viral	EFO:0007541	viral pneumonia	**Pain, fever, and inflammation** Acetylsalicylic acid (ASA), in the regular tablet form (immediate-release), is indicated to relieve pain, fever, and inflammation associated with many conditions, including the flu, the common cold, neck and back pain, dysmenorrhea, headache, tooth pain, sprains, fractures, myositis, neuralgia, synovitis, arthritis, bursitis, burns, and various injuries. It is al…	Acetylsalicylic acid	PTGS2	2.4974890447628924	Anti_ED
DB00945	Acetylsalicylic acid	2	D011247	Pregnancy	EFO:0002950	pregnancy	**Pain, fever, and inflammation** Acetylsalicylic acid (ASA), in the regular tablet form (immediate-release), is indicated to relieve pain, fever, and inflammation associated with many conditions, including the flu, the common cold, neck and back pain, dysmenorrhea, headache, tooth pain, sprains, fractures, myositis, neuralgia, synovitis, arthritis, bursitis, burns, and various injuries. It is al…	Acetylsalicylic acid	PTGS2	2.4974890447628924	Anti_ED
DB00945	Acetylsalicylic acid	2	D011247	Pregnancy	EFO:0002950	pregnancy	**Pain, fever, and inflammation** Acetylsalicylic acid (ASA), in the regular tablet form (immediate-release), is indicated to relieve pain, fever, and inflammation associated with many conditions, including the flu, the common cold, neck and back pain, dysmenorrhea, headache, tooth pain, sprains, fractures, myositis, neuralgia, synovitis, arthritis, bursitis, burns, and various injuries. It is al…	Acetylsalicylic acid	PTGS2	2.4974890447628924	Anti_ED
DB00945	Acetylsalicylic acid	2	D011471	Prostatic Neoplasms	EFO:0000673	prostate adenocarcinoma	**Pain, fever, and inflammation** Acetylsalicylic acid (ASA), in the regular tablet form (immediate-release), is indicated to relieve pain, fever, and inflammation associated with many conditions, including the flu, the common cold, neck and back pain, dysmenorrhea, headache, tooth pain, sprains, fractures, myositis, neuralgia, synovitis, arthritis, bursitis, burns, and various injuries. It is al…	Acetylsalicylic acid	PTGS2	2.4974890447628924	Anti_ED
DB00945	Acetylsalicylic acid	2	D011471	Prostatic Neoplasms	EFO:0000673	prostate adenocarcinoma	**Pain, fever, and inflammation** Acetylsalicylic acid (ASA), in the regular tablet form (immediate-release), is indicated to relieve pain, fever, and inflammation associated with many conditions, including the flu, the common cold, neck and back pain, dysmenorrhea, headache, tooth pain, sprains, fractures, myositis, neuralgia, synovitis, arthritis, bursitis, burns, and various injuries. It is al…	Acetylsalicylic acid	PTGS2	2.4974890447628924	Anti_ED
DB00945	Acetylsalicylic acid	2	D011471	Prostatic Neoplasms	EFO:0001663	prostate carcinoma	**Pain, fever, and inflammation** Acetylsalicylic acid (ASA), in the regular tablet form (immediate-release), is indicated to relieve pain, fever, and inflammation associated with many conditions, including the flu, the common cold, neck and back pain, dysmenorrhea, headache, tooth pain, sprains, fractures, myositis, neuralgia, synovitis, arthritis, bursitis, burns, and various injuries. It is al…	Acetylsalicylic acid	PTGS2	2.4974890447628924	Anti_ED
DB00945	Acetylsalicylic acid	2	D011471	Prostatic Neoplasms	EFO:0001663	prostate carcinoma	**Pain, fever, and inflammation** Acetylsalicylic acid (ASA), in the regular tablet form (immediate-release), is indicated to relieve pain, fever, and inflammation associated with many conditions, including the flu, the common cold, neck and back pain, dysmenorrhea, headache, tooth pain, sprains, fractures, myositis, neuralgia, synovitis, arthritis, bursitis, burns, and various injuries. It is al…	Acetylsalicylic acid	PTGS2	2.4974890447628924	Anti_ED
DB00945	Acetylsalicylic acid	2	D012004	Rectal Neoplasms	EFO:1000657	rectum cancer	**Pain, fever, and inflammation** Acetylsalicylic acid (ASA), in the regular tablet form (immediate-release), is indicated to relieve pain, fever, and inflammation associated with many conditions, including the flu, the common cold, neck and back pain, dysmenorrhea, headache, tooth pain, sprains, fractures, myositis, neuralgia, synovitis, arthritis, bursitis, burns, and various injuries. It is al…	Acetylsalicylic acid	PTGS2	2.4974890447628924	Anti_ED
DB00945	Acetylsalicylic acid	2	D012004	Rectal Neoplasms	EFO:1000657	rectum cancer	**Pain, fever, and inflammation** Acetylsalicylic acid (ASA), in the regular tablet form (immediate-release), is indicated to relieve pain, fever, and inflammation associated with many conditions, including the flu, the common cold, neck and back pain, dysmenorrhea, headache, tooth pain, sprains, fractures, myositis, neuralgia, synovitis, arthritis, bursitis, burns, and various injuries. It is al…	Acetylsalicylic acid	PTGS2	2.4974890447628924	Anti_ED
DB00945	Acetylsalicylic acid	2	D012128	Respiratory Distress Syndrome	EFO:1000637	acute respiratory distress syndrome	**Pain, fever, and inflammation** Acetylsalicylic acid (ASA), in the regular tablet form (immediate-release), is indicated to relieve pain, fever, and inflammation associated with many conditions, including the flu, the common cold, neck and back pain, dysmenorrhea, headache, tooth pain, sprains, fractures, myositis, neuralgia, synovitis, arthritis, bursitis, burns, and various injuries. It is al…	Acetylsalicylic acid	PTGS2	2.4974890447628924	Anti_ED
DB00945	Acetylsalicylic acid	2	D012128	Respiratory Distress Syndrome	EFO:1000637	acute respiratory distress syndrome	**Pain, fever, and inflammation** Acetylsalicylic acid (ASA), in the regular tablet form (immediate-release), is indicated to relieve pain, fever, and inflammation associated with many conditions, including the flu, the common cold, neck and back pain, dysmenorrhea, headache, tooth pain, sprains, fractures, myositis, neuralgia, synovitis, arthritis, bursitis, burns, and various injuries. It is al…	Acetylsalicylic acid	PTGS2	2.4974890447628924	Anti_ED
DB00945	Acetylsalicylic acid	2	D012131	Respiratory Insufficiency	EFO:0009686	respiratory failure	**Pain, fever, and inflammation** Acetylsalicylic acid (ASA), in the regular tablet form (immediate-release), is indicated to relieve pain, fever, and inflammation associated with many conditions, including the flu, the common cold, neck and back pain, dysmenorrhea, headache, tooth pain, sprains, fractures, myositis, neuralgia, synovitis, arthritis, bursitis, burns, and various injuries. It is al…	Acetylsalicylic acid	PTGS2	2.4974890447628924	Anti_ED
DB00945	Acetylsalicylic acid	2	D012131	Respiratory Insufficiency	EFO:0009686	respiratory failure	**Pain, fever, and inflammation** Acetylsalicylic acid (ASA), in the regular tablet form (immediate-release), is indicated to relieve pain, fever, and inflammation associated with many conditions, including the flu, the common cold, neck and back pain, dysmenorrhea, headache, tooth pain, sprains, fractures, myositis, neuralgia, synovitis, arthritis, bursitis, burns, and various injuries. It is al…	Acetylsalicylic acid	PTGS2	2.4974890447628924	Anti_ED
DB00945	Acetylsalicylic acid	2	D014029	Tobacco Use Disorder	EFO:0003768	nicotine dependence	**Pain, fever, and inflammation** Acetylsalicylic acid (ASA), in the regular tablet form (immediate-release), is indicated to relieve pain, fever, and inflammation associated with many conditions, including the flu, the common cold, neck and back pain, dysmenorrhea, headache, tooth pain, sprains, fractures, myositis, neuralgia, synovitis, arthritis, bursitis, burns, and various injuries. It is al…	Acetylsalicylic acid	PTGS2	2.4974890447628924	Anti_ED
DB00945	Acetylsalicylic acid	2	D014029	Tobacco Use Disorder	EFO:0003768	nicotine dependence	**Pain, fever, and inflammation** Acetylsalicylic acid (ASA), in the regular tablet form (immediate-release), is indicated to relieve pain, fever, and inflammation associated with many conditions, including the flu, the common cold, neck and back pain, dysmenorrhea, headache, tooth pain, sprains, fractures, myositis, neuralgia, synovitis, arthritis, bursitis, burns, and various injuries. It is al…	Acetylsalicylic acid	PTGS2	2.4974890447628924	Anti_ED
DB00945	Acetylsalicylic acid	2	D014376	Tuberculosis	Orphanet:3389	Tuberculosis	**Pain, fever, and inflammation** Acetylsalicylic acid (ASA), in the regular tablet form (immediate-release), is indicated to relieve pain, fever, and inflammation associated with many conditions, including the flu, the common cold, neck and back pain, dysmenorrhea, headache, tooth pain, sprains, fractures, myositis, neuralgia, synovitis, arthritis, bursitis, burns, and various injuries. It is al…	Acetylsalicylic acid	PTGS2	2.4974890447628924	Anti_ED
DB00945	Acetylsalicylic acid	2	D014376	Tuberculosis	Orphanet:3389	Tuberculosis	**Pain, fever, and inflammation** Acetylsalicylic acid (ASA), in the regular tablet form (immediate-release), is indicated to relieve pain, fever, and inflammation associated with many conditions, including the flu, the common cold, neck and back pain, dysmenorrhea, headache, tooth pain, sprains, fractures, myositis, neuralgia, synovitis, arthritis, bursitis, burns, and various injuries. It is al…	Acetylsalicylic acid	PTGS2	2.4974890447628924	Anti_ED
DB00945	Acetylsalicylic acid	2	D014808	Vitamin D Deficiency	EFO:0003762	vitamin D deficiency	**Pain, fever, and inflammation** Acetylsalicylic acid (ASA), in the regular tablet form (immediate-release), is indicated to relieve pain, fever, and inflammation associated with many conditions, including the flu, the common cold, neck and back pain, dysmenorrhea, headache, tooth pain, sprains, fractures, myositis, neuralgia, synovitis, arthritis, bursitis, burns, and various injuries. It is al…	Acetylsalicylic acid	PTGS2	2.4974890447628924	Anti_ED
DB00945	Acetylsalicylic acid	2	D014808	Vitamin D Deficiency	EFO:0003762	vitamin D deficiency	**Pain, fever, and inflammation** Acetylsalicylic acid (ASA), in the regular tablet form (immediate-release), is indicated to relieve pain, fever, and inflammation associated with many conditions, including the flu, the common cold, neck and back pain, dysmenorrhea, headache, tooth pain, sprains, fractures, myositis, neuralgia, synovitis, arthritis, bursitis, burns, and various injuries. It is al…	Acetylsalicylic acid	PTGS2	2.4974890447628924	Anti_ED
DB00945	Acetylsalicylic acid	2	D015464	Leukemia, Myelogenous, Chronic, BCR-ABL Positive	EFO:0000339	chronic myelogenous leukemia	**Pain, fever, and inflammation** Acetylsalicylic acid (ASA), in the regular tablet form (immediate-release), is indicated to relieve pain, fever, and inflammation associated with many conditions, including the flu, the common cold, neck and back pain, dysmenorrhea, headache, tooth pain, sprains, fractures, myositis, neuralgia, synovitis, arthritis, bursitis, burns, and various injuries. It is al…	Acetylsalicylic acid	PTGS2	2.4974890447628924	Anti_ED
DB00945	Acetylsalicylic acid	2	D015464	Leukemia, Myelogenous, Chronic, BCR-ABL Positive	EFO:0000339	chronic myelogenous leukemia	**Pain, fever, and inflammation** Acetylsalicylic acid (ASA), in the regular tablet form (immediate-release), is indicated to relieve pain, fever, and inflammation associated with many conditions, including the flu, the common cold, neck and back pain, dysmenorrhea, headache, tooth pain, sprains, fractures, myositis, neuralgia, synovitis, arthritis, bursitis, burns, and various injuries. It is al…	Acetylsalicylic acid	PTGS2	2.4974890447628924	Anti_ED
DB00945	Acetylsalicylic acid	2	D015658	HIV Infections	EFO:0000180	HIV-1 infection	**Pain, fever, and inflammation** Acetylsalicylic acid (ASA), in the regular tablet form (immediate-release), is indicated to relieve pain, fever, and inflammation associated with many conditions, including the flu, the common cold, neck and back pain, dysmenorrhea, headache, tooth pain, sprains, fractures, myositis, neuralgia, synovitis, arthritis, bursitis, burns, and various injuries. It is al…	Acetylsalicylic acid	PTGS2	2.4974890447628924	Anti_ED
DB00945	Acetylsalicylic acid	2	D015658	HIV Infections	EFO:0000180	HIV-1 infection	**Pain, fever, and inflammation** Acetylsalicylic acid (ASA), in the regular tablet form (immediate-release), is indicated to relieve pain, fever, and inflammation associated with many conditions, including the flu, the common cold, neck and back pain, dysmenorrhea, headache, tooth pain, sprains, fractures, myositis, neuralgia, synovitis, arthritis, bursitis, burns, and various injuries. It is al…	Acetylsalicylic acid	PTGS2	2.4974890447628924	Anti_ED
DB00945	Acetylsalicylic acid	2	D015658	HIV Infections	EFO:0000764	HIV infection	**Pain, fever, and inflammation** Acetylsalicylic acid (ASA), in the regular tablet form (immediate-release), is indicated to relieve pain, fever, and inflammation associated with many conditions, including the flu, the common cold, neck and back pain, dysmenorrhea, headache, tooth pain, sprains, fractures, myositis, neuralgia, synovitis, arthritis, bursitis, burns, and various injuries. It is al…	Acetylsalicylic acid	PTGS2	2.4974890447628924	Anti_ED
DB00945	Acetylsalicylic acid	2	D015658	HIV Infections	EFO:0000764	HIV infection	**Pain, fever, and inflammation** Acetylsalicylic acid (ASA), in the regular tablet form (immediate-release), is indicated to relieve pain, fever, and inflammation associated with many conditions, including the flu, the common cold, neck and back pain, dysmenorrhea, headache, tooth pain, sprains, fractures, myositis, neuralgia, synovitis, arthritis, bursitis, burns, and various injuries. It is al…	Acetylsalicylic acid	PTGS2	2.4974890447628924	Anti_ED
DB00945	Acetylsalicylic acid	2	D016889	Endometrial Neoplasms	MONDO:0011962	endometrial cancer	**Pain, fever, and inflammation** Acetylsalicylic acid (ASA), in the regular tablet form (immediate-release), is indicated to relieve pain, fever, and inflammation associated with many conditions, including the flu, the common cold, neck and back pain, dysmenorrhea, headache, tooth pain, sprains, fractures, myositis, neuralgia, synovitis, arthritis, bursitis, burns, and various injuries. It is al…	Acetylsalicylic acid	PTGS2	2.4974890447628924	Anti_ED
DB00945	Acetylsalicylic acid	2	D016889	Endometrial Neoplasms	MONDO:0011962	endometrial cancer	**Pain, fever, and inflammation** Acetylsalicylic acid (ASA), in the regular tablet form (immediate-release), is indicated to relieve pain, fever, and inflammation associated with many conditions, including the flu, the common cold, neck and back pain, dysmenorrhea, headache, tooth pain, sprains, fractures, myositis, neuralgia, synovitis, arthritis, bursitis, burns, and various injuries. It is al…	Acetylsalicylic acid	PTGS2	2.4974890447628924	Anti_ED
DB00945	Acetylsalicylic acid	2	D016893	Carotid Stenosis	EFO:0002615	internal carotid artery stenosis	**Pain, fever, and inflammation** Acetylsalicylic acid (ASA), in the regular tablet form (immediate-release), is indicated to relieve pain, fever, and inflammation associated with many conditions, including the flu, the common cold, neck and back pain, dysmenorrhea, headache, tooth pain, sprains, fractures, myositis, neuralgia, synovitis, arthritis, bursitis, burns, and various injuries. It is al…	Acetylsalicylic acid	PTGS2	2.4974890447628924	Anti_ED
DB00945	Acetylsalicylic acid	2	D016893	Carotid Stenosis	EFO:0002615	internal carotid artery stenosis	**Pain, fever, and inflammation** Acetylsalicylic acid (ASA), in the regular tablet form (immediate-release), is indicated to relieve pain, fever, and inflammation associated with many conditions, including the flu, the common cold, neck and back pain, dysmenorrhea, headache, tooth pain, sprains, fractures, myositis, neuralgia, synovitis, arthritis, bursitis, burns, and various injuries. It is al…	Acetylsalicylic acid	PTGS2	2.4974890447628924	Anti_ED
DB00945	Acetylsalicylic acid	2	D018781	Tension-Type Headache	HP:0012228	Tension-type headache	**Pain, fever, and inflammation** Acetylsalicylic acid (ASA), in the regular tablet form (immediate-release), is indicated to relieve pain, fever, and inflammation associated with many conditions, including the flu, the common cold, neck and back pain, dysmenorrhea, headache, tooth pain, sprains, fractures, myositis, neuralgia, synovitis, arthritis, bursitis, burns, and various injuries. It is al…	Acetylsalicylic acid	PTGS2	2.4974890447628924	Anti_ED
DB00945	Acetylsalicylic acid	2	D018781	Tension-Type Headache	HP:0012228	Tension-type headache	**Pain, fever, and inflammation** Acetylsalicylic acid (ASA), in the regular tablet form (immediate-release), is indicated to relieve pain, fever, and inflammation associated with many conditions, including the flu, the common cold, neck and back pain, dysmenorrhea, headache, tooth pain, sprains, fractures, myositis, neuralgia, synovitis, arthritis, bursitis, burns, and various injuries. It is al…	Acetylsalicylic acid	PTGS2	2.4974890447628924	Anti_ED
DB00945	Acetylsalicylic acid	2	D018805	Sepsis	HP:0100806	Sepsis	**Pain, fever, and inflammation** Acetylsalicylic acid (ASA), in the regular tablet form (immediate-release), is indicated to relieve pain, fever, and inflammation associated with many conditions, including the flu, the common cold, neck and back pain, dysmenorrhea, headache, tooth pain, sprains, fractures, myositis, neuralgia, synovitis, arthritis, bursitis, burns, and various injuries. It is al…	Acetylsalicylic acid	PTGS2	2.4974890447628924	Anti_ED
DB00945	Acetylsalicylic acid	2	D018805	Sepsis	HP:0100806	Sepsis	**Pain, fever, and inflammation** Acetylsalicylic acid (ASA), in the regular tablet form (immediate-release), is indicated to relieve pain, fever, and inflammation associated with many conditions, including the flu, the common cold, neck and back pain, dysmenorrhea, headache, tooth pain, sprains, fractures, myositis, neuralgia, synovitis, arthritis, bursitis, burns, and various injuries. It is al…	Acetylsalicylic acid	PTGS2	2.4974890447628924	Anti_ED
DB00945	Acetylsalicylic acid	2	D020246	Venous Thrombosis	HP:0004936	Venous thrombosis	**Pain, fever, and inflammation** Acetylsalicylic acid (ASA), in the regular tablet form (immediate-release), is indicated to relieve pain, fever, and inflammation associated with many conditions, including the flu, the common cold, neck and back pain, dysmenorrhea, headache, tooth pain, sprains, fractures, myositis, neuralgia, synovitis, arthritis, bursitis, burns, and various injuries. It is al…	Acetylsalicylic acid	PTGS2	2.4974890447628924	Anti_ED
DB00945	Acetylsalicylic acid	2	D020246	Venous Thrombosis	HP:0004936	Venous thrombosis	**Pain, fever, and inflammation** Acetylsalicylic acid (ASA), in the regular tablet form (immediate-release), is indicated to relieve pain, fever, and inflammation associated with many conditions, including the flu, the common cold, neck and back pain, dysmenorrhea, headache, tooth pain, sprains, fractures, myositis, neuralgia, synovitis, arthritis, bursitis, burns, and various injuries. It is al…	Acetylsalicylic acid	PTGS2	2.4974890447628924	Anti_ED
DB00945	Acetylsalicylic acid	2	D024821	Metabolic Syndrome	EFO:0000195	metabolic syndrome	**Pain, fever, and inflammation** Acetylsalicylic acid (ASA), in the regular tablet form (immediate-release), is indicated to relieve pain, fever, and inflammation associated with many conditions, including the flu, the common cold, neck and back pain, dysmenorrhea, headache, tooth pain, sprains, fractures, myositis, neuralgia, synovitis, arthritis, bursitis, burns, and various injuries. It is al…	Acetylsalicylic acid	PTGS2	2.4974890447628924	Anti_ED
DB00945	Acetylsalicylic acid	2	D024821	Metabolic Syndrome	EFO:0000195	metabolic syndrome	**Pain, fever, and inflammation** Acetylsalicylic acid (ASA), in the regular tablet form (immediate-release), is indicated to relieve pain, fever, and inflammation associated with many conditions, including the flu, the common cold, neck and back pain, dysmenorrhea, headache, tooth pain, sprains, fractures, myositis, neuralgia, synovitis, arthritis, bursitis, burns, and various injuries. It is al…	Acetylsalicylic acid	PTGS2	2.4974890447628924	Anti_ED
DB00945	Acetylsalicylic acid	2	D029424	Pulmonary Disease, Chronic Obstructive	EFO:0000341	chronic obstructive pulmonary disease	**Pain, fever, and inflammation** Acetylsalicylic acid (ASA), in the regular tablet form (immediate-release), is indicated to relieve pain, fever, and inflammation associated with many conditions, including the flu, the common cold, neck and back pain, dysmenorrhea, headache, tooth pain, sprains, fractures, myositis, neuralgia, synovitis, arthritis, bursitis, burns, and various injuries. It is al…	Acetylsalicylic acid	PTGS2	2.4974890447628924	Anti_ED
DB00945	Acetylsalicylic acid	2	D029424	Pulmonary Disease, Chronic Obstructive	EFO:0000341	chronic obstructive pulmonary disease	**Pain, fever, and inflammation** Acetylsalicylic acid (ASA), in the regular tablet form (immediate-release), is indicated to relieve pain, fever, and inflammation associated with many conditions, including the flu, the common cold, neck and back pain, dysmenorrhea, headache, tooth pain, sprains, fractures, myositis, neuralgia, synovitis, arthritis, bursitis, burns, and various injuries. It is al…	Acetylsalicylic acid	PTGS2	2.4974890447628924	Anti_ED
DB00945	Acetylsalicylic acid	2	D055371	Acute Lung Injury	EFO:0004610	acute lung injury	**Pain, fever, and inflammation** Acetylsalicylic acid (ASA), in the regular tablet form (immediate-release), is indicated to relieve pain, fever, and inflammation associated with many conditions, including the flu, the common cold, neck and back pain, dysmenorrhea, headache, tooth pain, sprains, fractures, myositis, neuralgia, synovitis, arthritis, bursitis, burns, and various injuries. It is al…	Acetylsalicylic acid	PTGS2	2.4974890447628924	Anti_ED
DB00945	Acetylsalicylic acid	2	D055371	Acute Lung Injury	EFO:0004610	acute lung injury	**Pain, fever, and inflammation** Acetylsalicylic acid (ASA), in the regular tablet form (immediate-release), is indicated to relieve pain, fever, and inflammation associated with many conditions, including the flu, the common cold, neck and back pain, dysmenorrhea, headache, tooth pain, sprains, fractures, myositis, neuralgia, synovitis, arthritis, bursitis, burns, and various injuries. It is al…	Acetylsalicylic acid	PTGS2	2.4974890447628924	Anti_ED
DB00945	Acetylsalicylic acid	2	D061218	Depressive Disorder, Treatment-Resistant	EFO:0009854	treatment resistant depression	**Pain, fever, and inflammation** Acetylsalicylic acid (ASA), in the regular tablet form (immediate-release), is indicated to relieve pain, fever, and inflammation associated with many conditions, including the flu, the common cold, neck and back pain, dysmenorrhea, headache, tooth pain, sprains, fractures, myositis, neuralgia, synovitis, arthritis, bursitis, burns, and various injuries. It is al…	Acetylsalicylic acid	PTGS2	2.4974890447628924	Anti_ED
DB00945	Acetylsalicylic acid	2	D061218	Depressive Disorder, Treatment-Resistant	EFO:0009854	treatment resistant depression	**Pain, fever, and inflammation** Acetylsalicylic acid (ASA), in the regular tablet form (immediate-release), is indicated to relieve pain, fever, and inflammation associated with many conditions, including the flu, the common cold, neck and back pain, dysmenorrhea, headache, tooth pain, sprains, fractures, myositis, neuralgia, synovitis, arthritis, bursitis, burns, and various injuries. It is al…	Acetylsalicylic acid	PTGS2	2.4974890447628924	Anti_ED
DB00945	Acetylsalicylic acid	1	D000755	Anemia, Sickle Cell	Orphanet:232	Sickle cell anemia	**Pain, fever, and inflammation** Acetylsalicylic acid (ASA), in the regular tablet form (immediate-release), is indicated to relieve pain, fever, and inflammation associated with many conditions, including the flu, the common cold, neck and back pain, dysmenorrhea, headache, tooth pain, sprains, fractures, myositis, neuralgia, synovitis, arthritis, bursitis, burns, and various injuries. It is al…	Acetylsalicylic acid	PTGS2	2.4974890447628924	Anti_ED
DB00945	Acetylsalicylic acid	1	D000755	Anemia, Sickle Cell	Orphanet:232	Sickle cell anemia	**Pain, fever, and inflammation** Acetylsalicylic acid (ASA), in the regular tablet form (immediate-release), is indicated to relieve pain, fever, and inflammation associated with many conditions, including the flu, the common cold, neck and back pain, dysmenorrhea, headache, tooth pain, sprains, fractures, myositis, neuralgia, synovitis, arthritis, bursitis, burns, and various injuries. It is al…	Acetylsalicylic acid	PTGS2	2.4974890447628924	Anti_ED
DB00945	Acetylsalicylic acid	1	D004066	Digestive System Diseases	EFO:0010282	gastrointestinal disease	**Pain, fever, and inflammation** Acetylsalicylic acid (ASA), in the regular tablet form (immediate-release), is indicated to relieve pain, fever, and inflammation associated with many conditions, including the flu, the common cold, neck and back pain, dysmenorrhea, headache, tooth pain, sprains, fractures, myositis, neuralgia, synovitis, arthritis, bursitis, burns, and various injuries. It is al…	Acetylsalicylic acid	PTGS2	2.4974890447628924	Anti_ED
DB00945	Acetylsalicylic acid	1	D004066	Digestive System Diseases	EFO:0010282	gastrointestinal disease	**Pain, fever, and inflammation** Acetylsalicylic acid (ASA), in the regular tablet form (immediate-release), is indicated to relieve pain, fever, and inflammation associated with many conditions, including the flu, the common cold, neck and back pain, dysmenorrhea, headache, tooth pain, sprains, fractures, myositis, neuralgia, synovitis, arthritis, bursitis, burns, and various injuries. It is al…	Acetylsalicylic acid	PTGS2	2.4974890447628924	Anti_ED
DB00945	Acetylsalicylic acid	1	D006258	Head and Neck Neoplasms	EFO:0006859	head and neck malignant neoplasia	**Pain, fever, and inflammation** Acetylsalicylic acid (ASA), in the regular tablet form (immediate-release), is indicated to relieve pain, fever, and inflammation associated with many conditions, including the flu, the common cold, neck and back pain, dysmenorrhea, headache, tooth pain, sprains, fractures, myositis, neuralgia, synovitis, arthritis, bursitis, burns, and various injuries. It is al…	Acetylsalicylic acid	PTGS2	2.4974890447628924	Anti_ED
DB00945	Acetylsalicylic acid	1	D006258	Head and Neck Neoplasms	EFO:0006859	head and neck malignant neoplasia	**Pain, fever, and inflammation** Acetylsalicylic acid (ASA), in the regular tablet form (immediate-release), is indicated to relieve pain, fever, and inflammation associated with many conditions, including the flu, the common cold, neck and back pain, dysmenorrhea, headache, tooth pain, sprains, fractures, myositis, neuralgia, synovitis, arthritis, bursitis, burns, and various injuries. It is al…	Acetylsalicylic acid	PTGS2	2.4974890447628924	Anti_ED
DB00945	Acetylsalicylic acid	1	D006561	Herpes Simplex	EFO:1002022	Herpes simplex infection	**Pain, fever, and inflammation** Acetylsalicylic acid (ASA), in the regular tablet form (immediate-release), is indicated to relieve pain, fever, and inflammation associated with many conditions, including the flu, the common cold, neck and back pain, dysmenorrhea, headache, tooth pain, sprains, fractures, myositis, neuralgia, synovitis, arthritis, bursitis, burns, and various injuries. It is al…	Acetylsalicylic acid	PTGS2	2.4974890447628924	Anti_ED
DB00945	Acetylsalicylic acid	1	D006561	Herpes Simplex	EFO:1002022	Herpes simplex infection	**Pain, fever, and inflammation** Acetylsalicylic acid (ASA), in the regular tablet form (immediate-release), is indicated to relieve pain, fever, and inflammation associated with many conditions, including the flu, the common cold, neck and back pain, dysmenorrhea, headache, tooth pain, sprains, fractures, myositis, neuralgia, synovitis, arthritis, bursitis, burns, and various injuries. It is al…	Acetylsalicylic acid	PTGS2	2.4974890447628924	Anti_ED
DB00945	Acetylsalicylic acid	1	D007249	Inflammation	MP:0001845	inflammation	**Pain, fever, and inflammation** Acetylsalicylic acid (ASA), in the regular tablet form (immediate-release), is indicated to relieve pain, fever, and inflammation associated with many conditions, including the flu, the common cold, neck and back pain, dysmenorrhea, headache, tooth pain, sprains, fractures, myositis, neuralgia, synovitis, arthritis, bursitis, burns, and various injuries. It is al…	Acetylsalicylic acid	PTGS2	2.4974890447628924	Anti_ED
DB00945	Acetylsalicylic acid	1	D007249	Inflammation	MP:0001845	inflammation	**Pain, fever, and inflammation** Acetylsalicylic acid (ASA), in the regular tablet form (immediate-release), is indicated to relieve pain, fever, and inflammation associated with many conditions, including the flu, the common cold, neck and back pain, dysmenorrhea, headache, tooth pain, sprains, fractures, myositis, neuralgia, synovitis, arthritis, bursitis, burns, and various injuries. It is al…	Acetylsalicylic acid	PTGS2	2.4974890447628924	Anti_ED
DB00945	Acetylsalicylic acid	1	D007972	Leukoplakia, Oral	HP:0002745	Oral leukoplakia	**Pain, fever, and inflammation** Acetylsalicylic acid (ASA), in the regular tablet form (immediate-release), is indicated to relieve pain, fever, and inflammation associated with many conditions, including the flu, the common cold, neck and back pain, dysmenorrhea, headache, tooth pain, sprains, fractures, myositis, neuralgia, synovitis, arthritis, bursitis, burns, and various injuries. It is al…	Acetylsalicylic acid	PTGS2	2.4974890447628924	Anti_ED
DB00945	Acetylsalicylic acid	1	D007972	Leukoplakia, Oral	HP:0002745	Oral leukoplakia	**Pain, fever, and inflammation** Acetylsalicylic acid (ASA), in the regular tablet form (immediate-release), is indicated to relieve pain, fever, and inflammation associated with many conditions, including the flu, the common cold, neck and back pain, dysmenorrhea, headache, tooth pain, sprains, fractures, myositis, neuralgia, synovitis, arthritis, bursitis, burns, and various injuries. It is al…	Acetylsalicylic acid	PTGS2	2.4974890447628924	Anti_ED
DB00945	Acetylsalicylic acid	1	D014456	Ulcer	MONDO:0043839	ulcer disease	**Pain, fever, and inflammation** Acetylsalicylic acid (ASA), in the regular tablet form (immediate-release), is indicated to relieve pain, fever, and inflammation associated with many conditions, including the flu, the common cold, neck and back pain, dysmenorrhea, headache, tooth pain, sprains, fractures, myositis, neuralgia, synovitis, arthritis, bursitis, burns, and various injuries. It is al…	Acetylsalicylic acid	PTGS2	2.4974890447628924	Anti_ED
DB00945	Acetylsalicylic acid	1	D014456	Ulcer	MONDO:0043839	ulcer disease	**Pain, fever, and inflammation** Acetylsalicylic acid (ASA), in the regular tablet form (immediate-release), is indicated to relieve pain, fever, and inflammation associated with many conditions, including the flu, the common cold, neck and back pain, dysmenorrhea, headache, tooth pain, sprains, fractures, myositis, neuralgia, synovitis, arthritis, bursitis, burns, and various injuries. It is al…	Acetylsalicylic acid	PTGS2	2.4974890447628924	Anti_ED
DB00945	Acetylsalicylic acid	1	D015228	Hypertriglyceridemia	EFO:0004211	Hypertriglyceridemia	**Pain, fever, and inflammation** Acetylsalicylic acid (ASA), in the regular tablet form (immediate-release), is indicated to relieve pain, fever, and inflammation associated with many conditions, including the flu, the common cold, neck and back pain, dysmenorrhea, headache, tooth pain, sprains, fractures, myositis, neuralgia, synovitis, arthritis, bursitis, burns, and various injuries. It is al…	Acetylsalicylic acid	PTGS2	2.4974890447628924	Anti_ED
DB00945	Acetylsalicylic acid	1	D015228	Hypertriglyceridemia	EFO:0004211	Hypertriglyceridemia	**Pain, fever, and inflammation** Acetylsalicylic acid (ASA), in the regular tablet form (immediate-release), is indicated to relieve pain, fever, and inflammation associated with many conditions, including the flu, the common cold, neck and back pain, dysmenorrhea, headache, tooth pain, sprains, fractures, myositis, neuralgia, synovitis, arthritis, bursitis, burns, and various injuries. It is al…	Acetylsalicylic acid	PTGS2	2.4974890447628924	Anti_ED
DB00945	Acetylsalicylic acid	1	D051474	Neuralgia, Postherpetic	MONDO:0041052	postherpetic neuralgia	**Pain, fever, and inflammation** Acetylsalicylic acid (ASA), in the regular tablet form (immediate-release), is indicated to relieve pain, fever, and inflammation associated with many conditions, including the flu, the common cold, neck and back pain, dysmenorrhea, headache, tooth pain, sprains, fractures, myositis, neuralgia, synovitis, arthritis, bursitis, burns, and various injuries. It is al…	Acetylsalicylic acid	PTGS2	2.4974890447628924	Anti_ED
DB00945	Acetylsalicylic acid	1	D051474	Neuralgia, Postherpetic	MONDO:0041052	postherpetic neuralgia	**Pain, fever, and inflammation** Acetylsalicylic acid (ASA), in the regular tablet form (immediate-release), is indicated to relieve pain, fever, and inflammation associated with many conditions, including the flu, the common cold, neck and back pain, dysmenorrhea, headache, tooth pain, sprains, fractures, myositis, neuralgia, synovitis, arthritis, bursitis, burns, and various injuries. It is al…	Acetylsalicylic acid	PTGS2	2.4974890447628924	Anti_ED
DB00945	Acetylsalicylic acid	0	D000077192	Adenocarcinoma of Lung	EFO:0000571	lung adenocarcinoma	**Pain, fever, and inflammation** Acetylsalicylic acid (ASA), in the regular tablet form (immediate-release), is indicated to relieve pain, fever, and inflammation associated with many conditions, including the flu, the common cold, neck and back pain, dysmenorrhea, headache, tooth pain, sprains, fractures, myositis, neuralgia, synovitis, arthritis, bursitis, burns, and various injuries. It is al…	Acetylsalicylic acid	PTGS2	2.4974890447628924	Anti_ED
DB00945	Acetylsalicylic acid	0	D000077192	Adenocarcinoma of Lung	EFO:0000571	lung adenocarcinoma	**Pain, fever, and inflammation** Acetylsalicylic acid (ASA), in the regular tablet form (immediate-release), is indicated to relieve pain, fever, and inflammation associated with many conditions, including the flu, the common cold, neck and back pain, dysmenorrhea, headache, tooth pain, sprains, fractures, myositis, neuralgia, synovitis, arthritis, bursitis, burns, and various injuries. It is al…	Acetylsalicylic acid	PTGS2	2.4974890447628924	Anti_ED
DB00945	Acetylsalicylic acid	0	D005221	Fatigue	HP:0012378	Fatigue	**Pain, fever, and inflammation** Acetylsalicylic acid (ASA), in the regular tablet form (immediate-release), is indicated to relieve pain, fever, and inflammation associated with many conditions, including the flu, the common cold, neck and back pain, dysmenorrhea, headache, tooth pain, sprains, fractures, myositis, neuralgia, synovitis, arthritis, bursitis, burns, and various injuries. It is al…	Acetylsalicylic acid	PTGS2	2.4974890447628924	Anti_ED
DB00945	Acetylsalicylic acid	0	D005221	Fatigue	HP:0012378	Fatigue	**Pain, fever, and inflammation** Acetylsalicylic acid (ASA), in the regular tablet form (immediate-release), is indicated to relieve pain, fever, and inflammation associated with many conditions, including the flu, the common cold, neck and back pain, dysmenorrhea, headache, tooth pain, sprains, fractures, myositis, neuralgia, synovitis, arthritis, bursitis, burns, and various injuries. It is al…	Acetylsalicylic acid	PTGS2	2.4974890447628924	Anti_ED
DB00945	Acetylsalicylic acid	0	D007319	Sleep Initiation and Maintenance Disorders	EFO:0004698	insomnia	**Pain, fever, and inflammation** Acetylsalicylic acid (ASA), in the regular tablet form (immediate-release), is indicated to relieve pain, fever, and inflammation associated with many conditions, including the flu, the common cold, neck and back pain, dysmenorrhea, headache, tooth pain, sprains, fractures, myositis, neuralgia, synovitis, arthritis, bursitis, burns, and various injuries. It is al…	Acetylsalicylic acid	PTGS2	2.4974890447628924	Anti_ED
DB00945	Acetylsalicylic acid	0	D007319	Sleep Initiation and Maintenance Disorders	EFO:0004698	insomnia	**Pain, fever, and inflammation** Acetylsalicylic acid (ASA), in the regular tablet form (immediate-release), is indicated to relieve pain, fever, and inflammation associated with many conditions, including the flu, the common cold, neck and back pain, dysmenorrhea, headache, tooth pain, sprains, fractures, myositis, neuralgia, synovitis, arthritis, bursitis, burns, and various injuries. It is al…	Acetylsalicylic acid	PTGS2	2.4974890447628924	Anti_ED
DB00945	Acetylsalicylic acid	0	D016491	Peripheral Vascular Diseases	EFO:0003875	peripheral vascular disease	**Pain, fever, and inflammation** Acetylsalicylic acid (ASA), in the regular tablet form (immediate-release), is indicated to relieve pain, fever, and inflammation associated with many conditions, including the flu, the common cold, neck and back pain, dysmenorrhea, headache, tooth pain, sprains, fractures, myositis, neuralgia, synovitis, arthritis, bursitis, burns, and various injuries. It is al…	Acetylsalicylic acid	PTGS2	2.4974890447628924	Anti_ED
DB00945	Acetylsalicylic acid	0	D016491	Peripheral Vascular Diseases	EFO:0003875	peripheral vascular disease	**Pain, fever, and inflammation** Acetylsalicylic acid (ASA), in the regular tablet form (immediate-release), is indicated to relieve pain, fever, and inflammation associated with many conditions, including the flu, the common cold, neck and back pain, dysmenorrhea, headache, tooth pain, sprains, fractures, myositis, neuralgia, synovitis, arthritis, bursitis, burns, and various injuries. It is al…	Acetylsalicylic acid	PTGS2	2.4974890447628924	Anti_ED
DB00945	Acetylsalicylic acid	0	D050723	Fractures, Bone	EFO:0003931	bone fracture	**Pain, fever, and inflammation** Acetylsalicylic acid (ASA), in the regular tablet form (immediate-release), is indicated to relieve pain, fever, and inflammation associated with many conditions, including the flu, the common cold, neck and back pain, dysmenorrhea, headache, tooth pain, sprains, fractures, myositis, neuralgia, synovitis, arthritis, bursitis, burns, and various injuries. It is al…	Acetylsalicylic acid	PTGS2	2.4974890447628924	Anti_ED
DB00945	Acetylsalicylic acid	0	D050723	Fractures, Bone	EFO:0003931	bone fracture	**Pain, fever, and inflammation** Acetylsalicylic acid (ASA), in the regular tablet form (immediate-release), is indicated to relieve pain, fever, and inflammation associated with many conditions, including the flu, the common cold, neck and back pain, dysmenorrhea, headache, tooth pain, sprains, fractures, myositis, neuralgia, synovitis, arthritis, bursitis, burns, and various injuries. It is al…	Acetylsalicylic acid	PTGS2	2.4974890447628924	Anti_ED
DB00945	Acetylsalicylic acid	0	D062788	Adenomyosis	MONDO:0010888	endometriosis of uterus	**Pain, fever, and inflammation** Acetylsalicylic acid (ASA), in the regular tablet form (immediate-release), is indicated to relieve pain, fever, and inflammation associated with many conditions, including the flu, the common cold, neck and back pain, dysmenorrhea, headache, tooth pain, sprains, fractures, myositis, neuralgia, synovitis, arthritis, bursitis, burns, and various injuries. It is al…	Acetylsalicylic acid	PTGS2	2.4974890447628924	Anti_ED
DB00945	Acetylsalicylic acid	0	D062788	Adenomyosis	MONDO:0010888	endometriosis of uterus	**Pain, fever, and inflammation** Acetylsalicylic acid (ASA), in the regular tablet form (immediate-release), is indicated to relieve pain, fever, and inflammation associated with many conditions, including the flu, the common cold, neck and back pain, dysmenorrhea, headache, tooth pain, sprains, fractures, myositis, neuralgia, synovitis, arthritis, bursitis, burns, and various injuries. It is al…	Acetylsalicylic acid	PTGS2	2.4974890447628924	Anti_ED
DB00936	Salicylic acid	4	D000152	Acne Vulgaris	EFO:0003894	acne	Key additive in many skin-care products for the treatment of acne, psoriasis, callouses, corns, keratosis pilaris and warts.	Salicylic acid	PTGS2	2.4974890447628924	Anti_ED
DB00936	Salicylic acid	4	D002145	Callosities	EFO:1000720	keratosis	Key additive in many skin-care products for the treatment of acne, psoriasis, callouses, corns, keratosis pilaris and warts.	Salicylic acid	PTGS2	2.4974890447628924	Anti_ED
DB00936	Salicylic acid	4	D005128	Eye Diseases	EFO:0005752	eye inflammation	Key additive in many skin-care products for the treatment of acne, psoriasis, callouses, corns, keratosis pilaris and warts.	Salicylic acid	PTGS2	2.4974890447628924	Anti_ED
DB00936	Salicylic acid	4	D007249	Inflammation	MP:0001845	inflammation	Key additive in many skin-care products for the treatment of acne, psoriasis, callouses, corns, keratosis pilaris and warts.	Salicylic acid	PTGS2	2.4974890447628924	Anti_ED
DB00936	Salicylic acid	4	D011537	Pruritus	HP:0000989	Pruritus	Key additive in many skin-care products for the treatment of acne, psoriasis, callouses, corns, keratosis pilaris and warts.	Salicylic acid	PTGS2	2.4974890447628924	Anti_ED
DB00936	Salicylic acid	4	D011565	Psoriasis	EFO:0000676	psoriasis	Key additive in many skin-care products for the treatment of acne, psoriasis, callouses, corns, keratosis pilaris and warts.	Salicylic acid	PTGS2	2.4974890447628924	Anti_ED
DB00936	Salicylic acid	4	D012628	Dermatitis, Seborrheic	EFO:1000764	seborrheic dermatitis	Key additive in many skin-care products for the treatment of acne, psoriasis, callouses, corns, keratosis pilaris and warts.	Salicylic acid	PTGS2	2.4974890447628924	Anti_ED
DB00936	Salicylic acid	4	D012871	Skin Diseases	EFO:0000701	skin disease	Key additive in many skin-care products for the treatment of acne, psoriasis, callouses, corns, keratosis pilaris and warts.	Salicylic acid	PTGS2	2.4974890447628924	Anti_ED
DB00936	Salicylic acid	4	D012878	Skin Neoplasms	MONDO:0002898	skin cancer	Key additive in many skin-care products for the treatment of acne, psoriasis, callouses, corns, keratosis pilaris and warts.	Salicylic acid	PTGS2	2.4974890447628924	Anti_ED
DB00936	Salicylic acid	4	D013471	Sunburn	EFO:0003958	sunburn	Key additive in many skin-care products for the treatment of acne, psoriasis, callouses, corns, keratosis pilaris and warts.	Salicylic acid	PTGS2	2.4974890447628924	Anti_ED
DB00936	Salicylic acid	4	D014860	Warts	EFO:0009662	common wart	Key additive in many skin-care products for the treatment of acne, psoriasis, callouses, corns, keratosis pilaris and warts.	Salicylic acid	PTGS2	2.4974890447628924	Anti_ED
DB00936	Salicylic acid	4	D063807	Dandruff	MONDO:0002406	dermatitis	Key additive in many skin-care products for the treatment of acne, psoriasis, callouses, corns, keratosis pilaris and warts.	Salicylic acid	PTGS2	2.4974890447628924	Anti_ED
DB00936	Salicylic acid	3	D002318	Cardiovascular Diseases	EFO:0000319	cardiovascular disease	Key additive in many skin-care products for the treatment of acne, psoriasis, callouses, corns, keratosis pilaris and warts.	Salicylic acid	PTGS2	2.4974890447628924	Anti_ED
DB00936	Salicylic acid	3	D006261	Headache	HP:0002315	Headache	Key additive in many skin-care products for the treatment of acne, psoriasis, callouses, corns, keratosis pilaris and warts.	Salicylic acid	PTGS2	2.4974890447628924	Anti_ED
DB00936	Salicylic acid	3	D010612	Pharyngitis	MONDO:0002258	pharyngitis	Key additive in many skin-care products for the treatment of acne, psoriasis, callouses, corns, keratosis pilaris and warts.	Salicylic acid	PTGS2	2.4974890447628924	Anti_ED
DB00936	Salicylic acid	3	D013927	Thrombosis	MONDO:0000831	thrombotic disease	Key additive in many skin-care products for the treatment of acne, psoriasis, callouses, corns, keratosis pilaris and warts.	Salicylic acid	PTGS2	2.4974890447628924	Anti_ED
DB00936	Salicylic acid	3	D019851	Thrombophilia	EFO:0009315	thrombophilia	Key additive in many skin-care products for the treatment of acne, psoriasis, callouses, corns, keratosis pilaris and warts.	Salicylic acid	PTGS2	2.4974890447628924	Anti_ED
DB00936	Salicylic acid	3	D020521	Stroke	EFO:0000712	stroke	Key additive in many skin-care products for the treatment of acne, psoriasis, callouses, corns, keratosis pilaris and warts.	Salicylic acid	PTGS2	2.4974890447628924	Anti_ED
DB00936	Salicylic acid	3	D054058	Acute Coronary Syndrome	EFO:0005672	acute coronary syndrome	Key additive in many skin-care products for the treatment of acne, psoriasis, callouses, corns, keratosis pilaris and warts.	Salicylic acid	PTGS2	2.4974890447628924	Anti_ED
DB00936	Salicylic acid	3	D055623	Keratosis, Actinic	EFO:0002496	actinic keratosis	Key additive in many skin-care products for the treatment of acne, psoriasis, callouses, corns, keratosis pilaris and warts.	Salicylic acid	PTGS2	2.4974890447628924	Anti_ED
DB00936	Salicylic acid	2	D000075322	Heavy Metal Poisoning	EFO:1001518	heavy metal poisoning	Key additive in many skin-care products for the treatment of acne, psoriasis, callouses, corns, keratosis pilaris and warts.	Salicylic acid	PTGS2	2.4974890447628924	Anti_ED
DB00936	Salicylic acid	2	D006937	Hypercholesterolemia	HP:0003124	Hypercholesterolemia	Key additive in many skin-care products for the treatment of acne, psoriasis, callouses, corns, keratosis pilaris and warts.	Salicylic acid	PTGS2	2.4974890447628924	Anti_ED
DB00936	Salicylic acid	2	D007246	Infertility	EFO:0000545	infertility	Key additive in many skin-care products for the treatment of acne, psoriasis, callouses, corns, keratosis pilaris and warts.	Salicylic acid	PTGS2	2.4974890447628924	Anti_ED
DB00936	Salicylic acid	2	D007642	Keratosis	EFO:1000720	keratosis	Key additive in many skin-care products for the treatment of acne, psoriasis, callouses, corns, keratosis pilaris and warts.	Salicylic acid	PTGS2	2.4974890447628924	Anti_ED
DB00936	Salicylic acid	2	D018781	Tension-Type Headache	HP:0012228	Tension-type headache	Key additive in many skin-care products for the treatment of acne, psoriasis, callouses, corns, keratosis pilaris and warts.	Salicylic acid	PTGS2	2.4974890447628924	Anti_ED
DB00936	Salicylic acid	1	D010146	Pain	EFO:0003843	pain	Key additive in many skin-care products for the treatment of acne, psoriasis, callouses, corns, keratosis pilaris and warts.	Salicylic acid	PTGS2	2.4974890447628924	Anti_ED
DB00936	Salicylic acid	0	D008548	Melanosis	EFO:0003963	freckles	Key additive in many skin-care products for the treatment of acne, psoriasis, callouses, corns, keratosis pilaris and warts.	Salicylic acid	PTGS2	2.4974890447628924	Anti_ED
DB01041	Thalidomide	4	D007154	Immune System Diseases	EFO:0000540	immune system disease	For the acute treatment of the cutaneous manifestations of moderate to severe erythema nodosum leprosum (ENL). Also for use as maintenance therapy for prevention and suppression of the cutaneous manifestations of ENL recurrence.	Thalidomide	PTGS2	2.4974890447628924	Anti_ED
DB01041	Thalidomide	4	D009101	Multiple Myeloma	EFO:0001378	multiple myeloma	For the acute treatment of the cutaneous manifestations of moderate to severe erythema nodosum leprosum (ENL). Also for use as maintenance therapy for prevention and suppression of the cutaneous manifestations of ENL recurrence.	Thalidomide	PTGS2	2.4974890447628924	Anti_ED
DB01041	Thalidomide	3	D003093	Colitis, Ulcerative	EFO:0000729	ulcerative colitis	For the acute treatment of the cutaneous manifestations of moderate to severe erythema nodosum leprosum (ENL). Also for use as maintenance therapy for prevention and suppression of the cutaneous manifestations of ENL recurrence.	Thalidomide	PTGS2	2.4974890447628924	Anti_ED
DB01041	Thalidomide	3	D003371	Cough	HP:0012735	Cough	For the acute treatment of the cutaneous manifestations of moderate to severe erythema nodosum leprosum (ENL). Also for use as maintenance therapy for prevention and suppression of the cutaneous manifestations of ENL recurrence.	Thalidomide	PTGS2	2.4974890447628924	Anti_ED
DB01041	Thalidomide	3	D003424	Crohn Disease	EFO:0000384	Crohn's disease	For the acute treatment of the cutaneous manifestations of moderate to severe erythema nodosum leprosum (ENL). Also for use as maintenance therapy for prevention and suppression of the cutaneous manifestations of ENL recurrence.	Thalidomide	PTGS2	2.4974890447628924	Anti_ED
DB01041	Thalidomide	3	D005185	Fallopian Tube Neoplasms	MONDO:0002158	fallopian tube cancer	For the acute treatment of the cutaneous manifestations of moderate to severe erythema nodosum leprosum (ENL). Also for use as maintenance therapy for prevention and suppression of the cutaneous manifestations of ENL recurrence.	Thalidomide	PTGS2	2.4974890447628924	Anti_ED
DB01041	Thalidomide	3	D006103	Granuloma, Lethal Midline	MONDO:0019472	extranodal nasal NK/T cell lymphoma	For the acute treatment of the cutaneous manifestations of moderate to severe erythema nodosum leprosum (ENL). Also for use as maintenance therapy for prevention and suppression of the cutaneous manifestations of ENL recurrence.	Thalidomide	PTGS2	2.4974890447628924	Anti_ED
DB01041	Thalidomide	3	D006528	Carcinoma, Hepatocellular	EFO:0000182	hepatocellular carcinoma	For the acute treatment of the cutaneous manifestations of moderate to severe erythema nodosum leprosum (ENL). Also for use as maintenance therapy for prevention and suppression of the cutaneous manifestations of ENL recurrence.	Thalidomide	PTGS2	2.4974890447628924	Anti_ED
DB01041	Thalidomide	3	D007680	Kidney Neoplasms	EFO:0003865	kidney neoplasm	For the acute treatment of the cutaneous manifestations of moderate to severe erythema nodosum leprosum (ENL). Also for use as maintenance therapy for prevention and suppression of the cutaneous manifestations of ENL recurrence.	Thalidomide	PTGS2	2.4974890447628924	Anti_ED
DB01041	Thalidomide	3	D007680	Kidney Neoplasms	MONDO:0002367	kidney cancer	For the acute treatment of the cutaneous manifestations of moderate to severe erythema nodosum leprosum (ENL). Also for use as maintenance therapy for prevention and suppression of the cutaneous manifestations of ENL recurrence.	Thalidomide	PTGS2	2.4974890447628924	Anti_ED
DB01041	Thalidomide	3	D008175	Lung Neoplasms	MONDO:0008903	lung cancer	For the acute treatment of the cutaneous manifestations of moderate to severe erythema nodosum leprosum (ENL). Also for use as maintenance therapy for prevention and suppression of the cutaneous manifestations of ENL recurrence.	Thalidomide	PTGS2	2.4974890447628924	Anti_ED
DB01041	Thalidomide	3	D009190	Myelodysplastic Syndromes	EFO:0000198	myelodysplastic syndrome	For the acute treatment of the cutaneous manifestations of moderate to severe erythema nodosum leprosum (ENL). Also for use as maintenance therapy for prevention and suppression of the cutaneous manifestations of ENL recurrence.	Thalidomide	PTGS2	2.4974890447628924	Anti_ED
DB01041	Thalidomide	3	D009369	Neoplasms	EFO:0000311	cancer	For the acute treatment of the cutaneous manifestations of moderate to severe erythema nodosum leprosum (ENL). Also for use as maintenance therapy for prevention and suppression of the cutaneous manifestations of ENL recurrence.	Thalidomide	PTGS2	2.4974890447628924	Anti_ED
DB01041	Thalidomide	3	D009369	Neoplasms	EFO:0000616	neoplasm	For the acute treatment of the cutaneous manifestations of moderate to severe erythema nodosum leprosum (ENL). Also for use as maintenance therapy for prevention and suppression of the cutaneous manifestations of ENL recurrence.	Thalidomide	PTGS2	2.4974890447628924	Anti_ED
DB01041	Thalidomide	3	D010051	Ovarian Neoplasms	MONDO:0008170	ovarian cancer	For the acute treatment of the cutaneous manifestations of moderate to severe erythema nodosum leprosum (ENL). Also for use as maintenance therapy for prevention and suppression of the cutaneous manifestations of ENL recurrence.	Thalidomide	PTGS2	2.4974890447628924	Anti_ED
DB01041	Thalidomide	3	D010051	Ovarian Neoplasms	Orphanet:398934	Malignant epithelial tumor of ovary	For the acute treatment of the cutaneous manifestations of moderate to severe erythema nodosum leprosum (ENL). Also for use as maintenance therapy for prevention and suppression of the cutaneous manifestations of ENL recurrence.	Thalidomide	PTGS2	2.4974890447628924	Anti_ED
DB01041	Thalidomide	3	D010534	Peritoneal Neoplasms	MONDO:0002087	peritoneum cancer	For the acute treatment of the cutaneous manifestations of moderate to severe erythema nodosum leprosum (ENL). Also for use as maintenance therapy for prevention and suppression of the cutaneous manifestations of ENL recurrence.	Thalidomide	PTGS2	2.4974890447628924	Anti_ED
DB01041	Thalidomide	3	D012507	Sarcoidosis	Orphanet:797	Sarcoidosis	For the acute treatment of the cutaneous manifestations of moderate to severe erythema nodosum leprosum (ENL). Also for use as maintenance therapy for prevention and suppression of the cutaneous manifestations of ENL recurrence.	Thalidomide	PTGS2	2.4974890447628924	Anti_ED
DB01041	Thalidomide	3	D015179	Colorectal Neoplasms	EFO:0000365	colorectal adenocarcinoma	For the acute treatment of the cutaneous manifestations of moderate to severe erythema nodosum leprosum (ENL). Also for use as maintenance therapy for prevention and suppression of the cutaneous manifestations of ENL recurrence.	Thalidomide	PTGS2	2.4974890447628924	Anti_ED
DB01041	Thalidomide	3	D015179	Colorectal Neoplasms	EFO:0004142	colorectal neoplasm	For the acute treatment of the cutaneous manifestations of moderate to severe erythema nodosum leprosum (ENL). Also for use as maintenance therapy for prevention and suppression of the cutaneous manifestations of ENL recurrence.	Thalidomide	PTGS2	2.4974890447628924	Anti_ED
DB01041	Thalidomide	3	D015179	Colorectal Neoplasms	EFO:1001951	colorectal carcinoma	For the acute treatment of the cutaneous manifestations of moderate to severe erythema nodosum leprosum (ENL). Also for use as maintenance therapy for prevention and suppression of the cutaneous manifestations of ENL recurrence.	Thalidomide	PTGS2	2.4974890447628924	Anti_ED
DB01041	Thalidomide	3	D016403	Lymphoma, Large B-Cell, Diffuse	EFO:0000403	diffuse large B-cell lymphoma	For the acute treatment of the cutaneous manifestations of moderate to severe erythema nodosum leprosum (ENL). Also for use as maintenance therapy for prevention and suppression of the cutaneous manifestations of ENL recurrence.	Thalidomide	PTGS2	2.4974890447628924	Anti_ED
DB01041	Thalidomide	3	D028226	Amyloidosis, Familial	Orphanet:85443	AL amyloidosis	For the acute treatment of the cutaneous manifestations of moderate to severe erythema nodosum leprosum (ENL). Also for use as maintenance therapy for prevention and suppression of the cutaneous manifestations of ENL recurrence.	Thalidomide	PTGS2	2.4974890447628924	Anti_ED
DB01041	Thalidomide	3	D034141	Hypoalbuminemia	HP:0003073	Hypoalbuminemia	For the acute treatment of the cutaneous manifestations of moderate to severe erythema nodosum leprosum (ENL). Also for use as maintenance therapy for prevention and suppression of the cutaneous manifestations of ENL recurrence.	Thalidomide	PTGS2	2.4974890447628924	Anti_ED
DB01041	Thalidomide	3	D054079	Vascular Malformations	EFO:0006888	vascular malformation	For the acute treatment of the cutaneous manifestations of moderate to severe erythema nodosum leprosum (ENL). Also for use as maintenance therapy for prevention and suppression of the cutaneous manifestations of ENL recurrence.	Thalidomide	PTGS2	2.4974890447628924	Anti_ED
DB01041	Thalidomide	3	D054990	Idiopathic Pulmonary Fibrosis	EFO:0000768	idiopathic pulmonary fibrosis	For the acute treatment of the cutaneous manifestations of moderate to severe erythema nodosum leprosum (ENL). Also for use as maintenance therapy for prevention and suppression of the cutaneous manifestations of ENL recurrence.	Thalidomide	PTGS2	2.4974890447628924	Anti_ED
DB01041	Thalidomide	3	D064129	Prostatic Neoplasms, Castration-Resistant	MONDO:0008315	prostate cancer	For the acute treatment of the cutaneous manifestations of moderate to severe erythema nodosum leprosum (ENL). Also for use as maintenance therapy for prevention and suppression of the cutaneous manifestations of ENL recurrence.	Thalidomide	PTGS2	2.4974890447628924	Anti_ED
DB01041	Thalidomide	2	D000163	Acquired Immunodeficiency Syndrome	EFO:0000765	AIDS	For the acute treatment of the cutaneous manifestations of moderate to severe erythema nodosum leprosum (ENL). Also for use as maintenance therapy for prevention and suppression of the cutaneous manifestations of ENL recurrence.	Thalidomide	PTGS2	2.4974890447628924	Anti_ED
DB01041	Thalidomide	2	D000544	Alzheimer Disease	EFO:0000249	Alzheimer's disease	For the acute treatment of the cutaneous manifestations of moderate to severe erythema nodosum leprosum (ENL). Also for use as maintenance therapy for prevention and suppression of the cutaneous manifestations of ENL recurrence.	Thalidomide	PTGS2	2.4974890447628924	Anti_ED
DB01041	Thalidomide	2	D000686	Amyloidosis	EFO:1001875	amyloidosis	For the acute treatment of the cutaneous manifestations of moderate to severe erythema nodosum leprosum (ENL). Also for use as maintenance therapy for prevention and suppression of the cutaneous manifestations of ENL recurrence.	Thalidomide	PTGS2	2.4974890447628924	Anti_ED
DB01041	Thalidomide	2	D000686	Amyloidosis	Orphanet:314701	Primary systemic amyloidosis	For the acute treatment of the cutaneous manifestations of moderate to severe erythema nodosum leprosum (ENL). Also for use as maintenance therapy for prevention and suppression of the cutaneous manifestations of ENL recurrence.	Thalidomide	PTGS2	2.4974890447628924	Anti_ED
DB01041	Thalidomide	2	D000690	Amyotrophic Lateral Sclerosis	EFO:0000253	amyotrophic lateral sclerosis	For the acute treatment of the cutaneous manifestations of moderate to severe erythema nodosum leprosum (ENL). Also for use as maintenance therapy for prevention and suppression of the cutaneous manifestations of ENL recurrence.	Thalidomide	PTGS2	2.4974890447628924	Anti_ED
DB01041	Thalidomide	2	D001063	Appendiceal Neoplasms	MONDO:0003196	appendix carcinoma	For the acute treatment of the cutaneous manifestations of moderate to severe erythema nodosum leprosum (ENL). Also for use as maintenance therapy for prevention and suppression of the cutaneous manifestations of ENL recurrence.	Thalidomide	PTGS2	2.4974890447628924	Anti_ED
DB01041	Thalidomide	2	D001943	Breast Neoplasms	MONDO:0007254	breast cancer	For the acute treatment of the cutaneous manifestations of moderate to severe erythema nodosum leprosum (ENL). Also for use as maintenance therapy for prevention and suppression of the cutaneous manifestations of ENL recurrence.	Thalidomide	PTGS2	2.4974890447628924	Anti_ED
DB01041	Thalidomide	2	D002289	Carcinoma, Non-Small-Cell Lung	EFO:0003060	non-small cell lung carcinoma	For the acute treatment of the cutaneous manifestations of moderate to severe erythema nodosum leprosum (ENL). Also for use as maintenance therapy for prevention and suppression of the cutaneous manifestations of ENL recurrence.	Thalidomide	PTGS2	2.4974890447628924	Anti_ED
DB01041	Thalidomide	2	D002292	Carcinoma, Renal Cell	EFO:0000681	renal cell carcinoma	For the acute treatment of the cutaneous manifestations of moderate to severe erythema nodosum leprosum (ENL). Also for use as maintenance therapy for prevention and suppression of the cutaneous manifestations of ENL recurrence.	Thalidomide	PTGS2	2.4974890447628924	Anti_ED
DB01041	Thalidomide	2	D003110	Colonic Neoplasms	MONDO:0021063	malignant colon neoplasm	For the acute treatment of the cutaneous manifestations of moderate to severe erythema nodosum leprosum (ENL). Also for use as maintenance therapy for prevention and suppression of the cutaneous manifestations of ENL recurrence.	Thalidomide	PTGS2	2.4974890447628924	Anti_ED
DB01041	Thalidomide	2	D004938	Esophageal Neoplasms	MONDO:0007576	esophageal cancer	For the acute treatment of the cutaneous manifestations of moderate to severe erythema nodosum leprosum (ENL). Also for use as maintenance therapy for prevention and suppression of the cutaneous manifestations of ENL recurrence.	Thalidomide	PTGS2	2.4974890447628924	Anti_ED
DB01041	Thalidomide	2	D005871	Castleman Disease	MONDO:0015564	Castleman disease	For the acute treatment of the cutaneous manifestations of moderate to severe erythema nodosum leprosum (ENL). Also for use as maintenance therapy for prevention and suppression of the cutaneous manifestations of ENL recurrence.	Thalidomide	PTGS2	2.4974890447628924	Anti_ED
DB01041	Thalidomide	2	D005909	Glioblastoma	EFO:0000519	glioblastoma multiforme	For the acute treatment of the cutaneous manifestations of moderate to severe erythema nodosum leprosum (ENL). Also for use as maintenance therapy for prevention and suppression of the cutaneous manifestations of ENL recurrence.	Thalidomide	PTGS2	2.4974890447628924	Anti_ED
DB01041	Thalidomide	2	D005910	Glioma	EFO:0000326	central nervous system cancer	For the acute treatment of the cutaneous manifestations of moderate to severe erythema nodosum leprosum (ENL). Also for use as maintenance therapy for prevention and suppression of the cutaneous manifestations of ENL recurrence.	Thalidomide	PTGS2	2.4974890447628924	Anti_ED
DB01041	Thalidomide	2	D005910	Glioma	EFO:0005543	glioma	For the acute treatment of the cutaneous manifestations of moderate to severe erythema nodosum leprosum (ENL). Also for use as maintenance therapy for prevention and suppression of the cutaneous manifestations of ENL recurrence.	Thalidomide	PTGS2	2.4974890447628924	Anti_ED
DB01041	Thalidomide	2	D006258	Head and Neck Neoplasms	EFO:0006859	head and neck malignant neoplasia	For the acute treatment of the cutaneous manifestations of moderate to severe erythema nodosum leprosum (ENL). Also for use as maintenance therapy for prevention and suppression of the cutaneous manifestations of ENL recurrence.	Thalidomide	PTGS2	2.4974890447628924	Anti_ED
DB01041	Thalidomide	2	D006526	Hepatitis C	EFO:0003047	hepatitis C virus infection	For the acute treatment of the cutaneous manifestations of moderate to severe erythema nodosum leprosum (ENL). Also for use as maintenance therapy for prevention and suppression of the cutaneous manifestations of ENL recurrence.	Thalidomide	PTGS2	2.4974890447628924	Anti_ED
DB01041	Thalidomide	2	D006646	Histiocytosis, Langerhans-Cell	EFO:1000318	Langerhans Cell Histiocytosis	For the acute treatment of the cutaneous manifestations of moderate to severe erythema nodosum leprosum (ENL). Also for use as maintenance therapy for prevention and suppression of the cutaneous manifestations of ENL recurrence.	Thalidomide	PTGS2	2.4974890447628924	Anti_ED
DB01041	Thalidomide	2	D006689	Hodgkin Disease	EFO:0000183	Hodgkins lymphoma	For the acute treatment of the cutaneous manifestations of moderate to severe erythema nodosum leprosum (ENL). Also for use as maintenance therapy for prevention and suppression of the cutaneous manifestations of ENL recurrence.	Thalidomide	PTGS2	2.4974890447628924	Anti_ED
DB01041	Thalidomide	2	D007938	Leukemia	EFO:0000565	leukemia	For the acute treatment of the cutaneous manifestations of moderate to severe erythema nodosum leprosum (ENL). Also for use as maintenance therapy for prevention and suppression of the cutaneous manifestations of ENL recurrence.	Thalidomide	PTGS2	2.4974890447628924	Anti_ED
DB01041	Thalidomide	2	D008113	Liver Neoplasms	MONDO:0002691	liver cancer	For the acute treatment of the cutaneous manifestations of moderate to severe erythema nodosum leprosum (ENL). Also for use as maintenance therapy for prevention and suppression of the cutaneous manifestations of ENL recurrence.	Thalidomide	PTGS2	2.4974890447628924	Anti_ED
DB01041	Thalidomide	2	D008179	Lupus Erythematosus, Discoid	MONDO:0019558	discoid lupus erythematosus	For the acute treatment of the cutaneous manifestations of moderate to severe erythema nodosum leprosum (ENL). Also for use as maintenance therapy for prevention and suppression of the cutaneous manifestations of ENL recurrence.	Thalidomide	PTGS2	2.4974890447628924	Anti_ED
DB01041	Thalidomide	2	D008223	Lymphoma	EFO:0000574	lymphoma	For the acute treatment of the cutaneous manifestations of moderate to severe erythema nodosum leprosum (ENL). Also for use as maintenance therapy for prevention and suppression of the cutaneous manifestations of ENL recurrence.	Thalidomide	PTGS2	2.4974890447628924	Anti_ED
DB01041	Thalidomide	2	D008224	Lymphoma, Follicular	EFO:0000096	neoplasm of mature B-cells	For the acute treatment of the cutaneous manifestations of moderate to severe erythema nodosum leprosum (ENL). Also for use as maintenance therapy for prevention and suppression of the cutaneous manifestations of ENL recurrence.	Thalidomide	PTGS2	2.4974890447628924	Anti_ED
DB01041	Thalidomide	2	D008224	Lymphoma, Follicular	MONDO:0018906	follicular lymphoma	For the acute treatment of the cutaneous manifestations of moderate to severe erythema nodosum leprosum (ENL). Also for use as maintenance therapy for prevention and suppression of the cutaneous manifestations of ENL recurrence.	Thalidomide	PTGS2	2.4974890447628924	Anti_ED
DB01041	Thalidomide	2	D008228	Lymphoma, Non-Hodgkin	EFO:0005952	non-Hodgkins lymphoma	For the acute treatment of the cutaneous manifestations of moderate to severe erythema nodosum leprosum (ENL). Also for use as maintenance therapy for prevention and suppression of the cutaneous manifestations of ENL recurrence.	Thalidomide	PTGS2	2.4974890447628924	Anti_ED
DB01041	Thalidomide	2	D008258	Waldenstrom Macroglobulinemia	EFO:0009441	Waldenstrom macroglobulinemia	For the acute treatment of the cutaneous manifestations of moderate to severe erythema nodosum leprosum (ENL). Also for use as maintenance therapy for prevention and suppression of the cutaneous manifestations of ENL recurrence.	Thalidomide	PTGS2	2.4974890447628924	Anti_ED
DB01041	Thalidomide	2	D008527	Medulloblastoma	EFO:0002939	medulloblastoma	For the acute treatment of the cutaneous manifestations of moderate to severe erythema nodosum leprosum (ENL). Also for use as maintenance therapy for prevention and suppression of the cutaneous manifestations of ENL recurrence.	Thalidomide	PTGS2	2.4974890447628924	Anti_ED
DB01041	Thalidomide	2	D008545	Melanoma	EFO:0000389	cutaneous melanoma	For the acute treatment of the cutaneous manifestations of moderate to severe erythema nodosum leprosum (ENL). Also for use as maintenance therapy for prevention and suppression of the cutaneous manifestations of ENL recurrence.	Thalidomide	PTGS2	2.4974890447628924	Anti_ED
DB01041	Thalidomide	2	D008545	Melanoma	EFO:0000756	melanoma	For the acute treatment of the cutaneous manifestations of moderate to severe erythema nodosum leprosum (ENL). Also for use as maintenance therapy for prevention and suppression of the cutaneous manifestations of ENL recurrence.	Thalidomide	PTGS2	2.4974890447628924	Anti_ED
DB01041	Thalidomide	2	D009062	Mouth Neoplasms	EFO:0005570	oral cavity cancer	For the acute treatment of the cutaneous manifestations of moderate to severe erythema nodosum leprosum (ENL). Also for use as maintenance therapy for prevention and suppression of the cutaneous manifestations of ENL recurrence.	Thalidomide	PTGS2	2.4974890447628924	Anti_ED
DB01041	Thalidomide	2	D009447	Neuroblastoma	EFO:0000621	neuroblastoma	For the acute treatment of the cutaneous manifestations of moderate to severe erythema nodosum leprosum (ENL). Also for use as maintenance therapy for prevention and suppression of the cutaneous manifestations of ENL recurrence.	Thalidomide	PTGS2	2.4974890447628924	Anti_ED
DB01041	Thalidomide	2	D010146	Pain	EFO:0003843	pain	For the acute treatment of the cutaneous manifestations of moderate to severe erythema nodosum leprosum (ENL). Also for use as maintenance therapy for prevention and suppression of the cutaneous manifestations of ENL recurrence.	Thalidomide	PTGS2	2.4974890447628924	Anti_ED
DB01041	Thalidomide	2	D011349	Proctitis	EFO:0005628	proctitis	For the acute treatment of the cutaneous manifestations of moderate to severe erythema nodosum leprosum (ENL). Also for use as maintenance therapy for prevention and suppression of the cutaneous manifestations of ENL recurrence.	Thalidomide	PTGS2	2.4974890447628924	Anti_ED
DB01041	Thalidomide	2	D011471	Prostatic Neoplasms	EFO:0000673	prostate adenocarcinoma	For the acute treatment of the cutaneous manifestations of moderate to severe erythema nodosum leprosum (ENL). Also for use as maintenance therapy for prevention and suppression of the cutaneous manifestations of ENL recurrence.	Thalidomide	PTGS2	2.4974890447628924	Anti_ED
DB01041	Thalidomide	2	D011565	Psoriasis	EFO:0000676	psoriasis	For the acute treatment of the cutaneous manifestations of moderate to severe erythema nodosum leprosum (ENL). Also for use as maintenance therapy for prevention and suppression of the cutaneous manifestations of ENL recurrence.	Thalidomide	PTGS2	2.4974890447628924	Anti_ED
DB01041	Thalidomide	2	D012192	Retroviridae Infections	EFO:1000613	Uterine Carcinosarcoma	For the acute treatment of the cutaneous manifestations of moderate to severe erythema nodosum leprosum (ENL). Also for use as maintenance therapy for prevention and suppression of the cutaneous manifestations of ENL recurrence.	Thalidomide	PTGS2	2.4974890447628924	Anti_ED
DB01041	Thalidomide	2	D012509	Sarcoma	EFO:0000691	sarcoma	For the acute treatment of the cutaneous manifestations of moderate to severe erythema nodosum leprosum (ENL). Also for use as maintenance therapy for prevention and suppression of the cutaneous manifestations of ENL recurrence.	Thalidomide	PTGS2	2.4974890447628924	Anti_ED
DB01041	Thalidomide	2	D012509	Sarcoma	EFO:1001968	soft tissue sarcoma	For the acute treatment of the cutaneous manifestations of moderate to severe erythema nodosum leprosum (ENL). Also for use as maintenance therapy for prevention and suppression of the cutaneous manifestations of ENL recurrence.	Thalidomide	PTGS2	2.4974890447628924	Anti_ED
DB01041	Thalidomide	2	D013167	Spondylitis, Ankylosing	EFO:0003898	ankylosing spondylitis	For the acute treatment of the cutaneous manifestations of moderate to severe erythema nodosum leprosum (ENL). Also for use as maintenance therapy for prevention and suppression of the cutaneous manifestations of ENL recurrence.	Thalidomide	PTGS2	2.4974890447628924	Anti_ED
DB01041	Thalidomide	2	D013789	Thalassemia	EFO:1001996	Thalassemia	For the acute treatment of the cutaneous manifestations of moderate to severe erythema nodosum leprosum (ENL). Also for use as maintenance therapy for prevention and suppression of the cutaneous manifestations of ENL recurrence.	Thalidomide	PTGS2	2.4974890447628924	Anti_ED
DB01041	Thalidomide	2	D015209	Cholangitis, Sclerosing	EFO:0004268	sclerosing cholangitis	For the acute treatment of the cutaneous manifestations of moderate to severe erythema nodosum leprosum (ENL). Also for use as maintenance therapy for prevention and suppression of the cutaneous manifestations of ENL recurrence.	Thalidomide	PTGS2	2.4974890447628924	Anti_ED
DB01041	Thalidomide	2	D015451	Leukemia, Lymphocytic, Chronic, B-Cell	EFO:0000095	chronic lymphocytic leukemia	For the acute treatment of the cutaneous manifestations of moderate to severe erythema nodosum leprosum (ENL). Also for use as maintenance therapy for prevention and suppression of the cutaneous manifestations of ENL recurrence.	Thalidomide	PTGS2	2.4974890447628924	Anti_ED
DB01041	Thalidomide	2	D015658	HIV Infections	EFO:0000764	HIV infection	For the acute treatment of the cutaneous manifestations of moderate to severe erythema nodosum leprosum (ENL). Also for use as maintenance therapy for prevention and suppression of the cutaneous manifestations of ENL recurrence.	Thalidomide	PTGS2	2.4974890447628924	Anti_ED
DB01041	Thalidomide	2	D016543	Central Nervous System Neoplasms	EFO:1000158	Central Nervous System Neoplasm	For the acute treatment of the cutaneous manifestations of moderate to severe erythema nodosum leprosum (ENL). Also for use as maintenance therapy for prevention and suppression of the cutaneous manifestations of ENL recurrence.	Thalidomide	PTGS2	2.4974890447628924	Anti_ED
DB01041	Thalidomide	2	D016553	Purpura, Thrombocytopenic, Idiopathic	EFO:0007160	autoimmune thrombocytopenic purpura	For the acute treatment of the cutaneous manifestations of moderate to severe erythema nodosum leprosum (ENL). Also for use as maintenance therapy for prevention and suppression of the cutaneous manifestations of ENL recurrence.	Thalidomide	PTGS2	2.4974890447628924	Anti_ED
DB01041	Thalidomide	2	D018358	Neuroendocrine Tumors	EFO:1000045	pancreatic neuroendocrine tumor	For the acute treatment of the cutaneous manifestations of moderate to severe erythema nodosum leprosum (ENL). Also for use as maintenance therapy for prevention and suppression of the cutaneous manifestations of ENL recurrence.	Thalidomide	PTGS2	2.4974890447628924	Anti_ED
DB01041	Thalidomide	2	D018358	Neuroendocrine Tumors	EFO:1001901	neuroendocrine neoplasm	For the acute treatment of the cutaneous manifestations of moderate to severe erythema nodosum leprosum (ENL). Also for use as maintenance therapy for prevention and suppression of the cutaneous manifestations of ENL recurrence.	Thalidomide	PTGS2	2.4974890447628924	Anti_ED
DB01041	Thalidomide	2	D018442	Lymphoma, B-Cell, Marginal Zone	EFO:0000191	MALT lymphoma	For the acute treatment of the cutaneous manifestations of moderate to severe erythema nodosum leprosum (ENL). Also for use as maintenance therapy for prevention and suppression of the cutaneous manifestations of ENL recurrence.	Thalidomide	PTGS2	2.4974890447628924	Anti_ED
DB01041	Thalidomide	2	D019247	HIV Wasting Syndrome	EFO:0007312	HIV wasting syndrome	For the acute treatment of the cutaneous manifestations of moderate to severe erythema nodosum leprosum (ENL). Also for use as maintenance therapy for prevention and suppression of the cutaneous manifestations of ENL recurrence.	Thalidomide	PTGS2	2.4974890447628924	Anti_ED
DB01041	Thalidomide	2	D020295	Brain Stem Neoplasms	EFO:1001767	brain stem neoplasm	For the acute treatment of the cutaneous manifestations of moderate to severe erythema nodosum leprosum (ENL). Also for use as maintenance therapy for prevention and suppression of the cutaneous manifestations of ENL recurrence.	Thalidomide	PTGS2	2.4974890447628924	Anti_ED
DB01041	Thalidomide	2	D020522	Lymphoma, Mantle-Cell	EFO:1001469	Mantle cell lymphoma	For the acute treatment of the cutaneous manifestations of moderate to severe erythema nodosum leprosum (ENL). Also for use as maintenance therapy for prevention and suppression of the cutaneous manifestations of ENL recurrence.	Thalidomide	PTGS2	2.4974890447628924	Anti_ED
DB01041	Thalidomide	2	D045169	Severe Acute Respiratory Syndrome	MONDO:0100096	COVID-19	For the acute treatment of the cutaneous manifestations of moderate to severe erythema nodosum leprosum (ENL). Also for use as maintenance therapy for prevention and suppression of the cutaneous manifestations of ENL recurrence.	Thalidomide	PTGS2	2.4974890447628924	Anti_ED
DB01041	Thalidomide	2	D050500	Pancreatitis, Chronic	EFO:0000342	chronic pancreatitis	For the acute treatment of the cutaneous manifestations of moderate to severe erythema nodosum leprosum (ENL). Also for use as maintenance therapy for prevention and suppression of the cutaneous manifestations of ENL recurrence.	Thalidomide	PTGS2	2.4974890447628924	Anti_ED
DB01041	Thalidomide	2	D055728	Primary Myelofibrosis	EFO:0002430	primary myelofibrosis	For the acute treatment of the cutaneous manifestations of moderate to severe erythema nodosum leprosum (ENL). Also for use as maintenance therapy for prevention and suppression of the cutaneous manifestations of ENL recurrence.	Thalidomide	PTGS2	2.4974890447628924	Anti_ED
DB01041	Thalidomide	2	D055728	Primary Myelofibrosis	MONDO:0044903	myelofibrosis	For the acute treatment of the cutaneous manifestations of moderate to severe erythema nodosum leprosum (ENL). Also for use as maintenance therapy for prevention and suppression of the cutaneous manifestations of ENL recurrence.	Thalidomide	PTGS2	2.4974890447628924	Anti_ED
DB01041	Thalidomide	1	D004715	Endometriosis	EFO:0001065	endometriosis	For the acute treatment of the cutaneous manifestations of moderate to severe erythema nodosum leprosum (ENL). Also for use as maintenance therapy for prevention and suppression of the cutaneous manifestations of ENL recurrence.	Thalidomide	PTGS2	2.4974890447628924	Anti_ED
DB01041	Thalidomide	1	D004827	Epilepsy	EFO:0000474	epilepsy	For the acute treatment of the cutaneous manifestations of moderate to severe erythema nodosum leprosum (ENL). Also for use as maintenance therapy for prevention and suppression of the cutaneous manifestations of ENL recurrence.	Thalidomide	PTGS2	2.4974890447628924	Anti_ED
DB01041	Thalidomide	1	D012595	Scleroderma, Systemic	EFO:0000717	systemic scleroderma	For the acute treatment of the cutaneous manifestations of moderate to severe erythema nodosum leprosum (ENL). Also for use as maintenance therapy for prevention and suppression of the cutaneous manifestations of ENL recurrence.	Thalidomide	PTGS2	2.4974890447628924	Anti_ED
DB00465	Ketorolac	4	D005128	Eye Diseases	EFO:0005752	eye inflammation	Ketorolac is a Non-steroidal anti-inflammatory drug (NSAID) and has antipyretic, analgesic and anti-inflammatory properties.[A176131] It is indicated for short term management of acute pain that requires the calibre of pain management offered by opioids.[L3674] Clinicians may choose to initiate ketorolac to manage post-operative pain, spinal and soft tissue pain, rheumatoid arthritis, osteoarthri…	Ketorolac	PTGS2	2.4974890447628924	Anti_ED
DB00465	Ketorolac	4	D012216	Rheumatic Diseases	EFO:0005755	rheumatic disease	Ketorolac is a Non-steroidal anti-inflammatory drug (NSAID) and has antipyretic, analgesic and anti-inflammatory properties.[A176131] It is indicated for short term management of acute pain that requires the calibre of pain management offered by opioids.[L3674] Clinicians may choose to initiate ketorolac to manage post-operative pain, spinal and soft tissue pain, rheumatoid arthritis, osteoarthri…	Ketorolac	PTGS2	2.4974890447628924	Anti_ED
DB00465	Ketorolac	3	D001416	Back Pain	HP:0003418	Back pain	Ketorolac is a Non-steroidal anti-inflammatory drug (NSAID) and has antipyretic, analgesic and anti-inflammatory properties.[A176131] It is indicated for short term management of acute pain that requires the calibre of pain management offered by opioids.[L3674] Clinicians may choose to initiate ketorolac to manage post-operative pain, spinal and soft tissue pain, rheumatoid arthritis, osteoarthri…	Ketorolac	PTGS2	2.4974890447628924	Anti_ED
DB00465	Ketorolac	3	D001943	Breast Neoplasms	EFO:0003869	breast neoplasm	Ketorolac is a Non-steroidal anti-inflammatory drug (NSAID) and has antipyretic, analgesic and anti-inflammatory properties.[A176131] It is indicated for short term management of acute pain that requires the calibre of pain management offered by opioids.[L3674] Clinicians may choose to initiate ketorolac to manage post-operative pain, spinal and soft tissue pain, rheumatoid arthritis, osteoarthri…	Ketorolac	PTGS2	2.4974890447628924	Anti_ED
DB00465	Ketorolac	3	D002386	Cataract	EFO:0001059	cataract	Ketorolac is a Non-steroidal anti-inflammatory drug (NSAID) and has antipyretic, analgesic and anti-inflammatory properties.[A176131] It is indicated for short term management of acute pain that requires the calibre of pain management offered by opioids.[L3674] Clinicians may choose to initiate ketorolac to manage post-operative pain, spinal and soft tissue pain, rheumatoid arthritis, osteoarthri…	Ketorolac	PTGS2	2.4974890447628924	Anti_ED
DB00465	Ketorolac	3	D003680	Deglutition Disorders	HP:0002015	Dysphagia	Ketorolac is a Non-steroidal anti-inflammatory drug (NSAID) and has antipyretic, analgesic and anti-inflammatory properties.[A176131] It is indicated for short term management of acute pain that requires the calibre of pain management offered by opioids.[L3674] Clinicians may choose to initiate ketorolac to manage post-operative pain, spinal and soft tissue pain, rheumatoid arthritis, osteoarthri…	Ketorolac	PTGS2	2.4974890447628924	Anti_ED
DB00465	Ketorolac	3	D006261	Headache	HP:0002315	Headache	Ketorolac is a Non-steroidal anti-inflammatory drug (NSAID) and has antipyretic, analgesic and anti-inflammatory properties.[A176131] It is indicated for short term management of acute pain that requires the calibre of pain management offered by opioids.[L3674] Clinicians may choose to initiate ketorolac to manage post-operative pain, spinal and soft tissue pain, rheumatoid arthritis, osteoarthri…	Ketorolac	PTGS2	2.4974890447628924	Anti_ED
DB00465	Ketorolac	3	D007249	Inflammation	MP:0001845	inflammation	Ketorolac is a Non-steroidal anti-inflammatory drug (NSAID) and has antipyretic, analgesic and anti-inflammatory properties.[A176131] It is indicated for short term management of acute pain that requires the calibre of pain management offered by opioids.[L3674] Clinicians may choose to initiate ketorolac to manage post-operative pain, spinal and soft tissue pain, rheumatoid arthritis, osteoarthri…	Ketorolac	PTGS2	2.4974890447628924	Anti_ED
DB00465	Ketorolac	3	D007669	Kidney Calculi	EFO:0004253	nephrolithiasis	Ketorolac is a Non-steroidal anti-inflammatory drug (NSAID) and has antipyretic, analgesic and anti-inflammatory properties.[A176131] It is indicated for short term management of acute pain that requires the calibre of pain management offered by opioids.[L3674] Clinicians may choose to initiate ketorolac to manage post-operative pain, spinal and soft tissue pain, rheumatoid arthritis, osteoarthri…	Ketorolac	PTGS2	2.4974890447628924	Anti_ED
DB00465	Ketorolac	3	D008881	Migraine Disorders	EFO:0003821	migraine disorder	Ketorolac is a Non-steroidal anti-inflammatory drug (NSAID) and has antipyretic, analgesic and anti-inflammatory properties.[A176131] It is indicated for short term management of acute pain that requires the calibre of pain management offered by opioids.[L3674] Clinicians may choose to initiate ketorolac to manage post-operative pain, spinal and soft tissue pain, rheumatoid arthritis, osteoarthri…	Ketorolac	PTGS2	2.4974890447628924	Anti_ED
DB00465	Ketorolac	3	D010146	Pain	EFO:0003843	pain	Ketorolac is a Non-steroidal anti-inflammatory drug (NSAID) and has antipyretic, analgesic and anti-inflammatory properties.[A176131] It is indicated for short term management of acute pain that requires the calibre of pain management offered by opioids.[L3674] Clinicians may choose to initiate ketorolac to manage post-operative pain, spinal and soft tissue pain, rheumatoid arthritis, osteoarthri…	Ketorolac	PTGS2	2.4974890447628924	Anti_ED
DB00465	Ketorolac	3	D014947	Wounds and Injuries	EFO:0000546	injury	Ketorolac is a Non-steroidal anti-inflammatory drug (NSAID) and has antipyretic, analgesic and anti-inflammatory properties.[A176131] It is indicated for short term management of acute pain that requires the calibre of pain management offered by opioids.[L3674] Clinicians may choose to initiate ketorolac to manage post-operative pain, spinal and soft tissue pain, rheumatoid arthritis, osteoarthri…	Ketorolac	PTGS2	2.4974890447628924	Anti_ED
DB00465	Ketorolac	3	D015746	Abdominal Pain	HP:0002027	Abdominal pain	Ketorolac is a Non-steroidal anti-inflammatory drug (NSAID) and has antipyretic, analgesic and anti-inflammatory properties.[A176131] It is indicated for short term management of acute pain that requires the calibre of pain management offered by opioids.[L3674] Clinicians may choose to initiate ketorolac to manage post-operative pain, spinal and soft tissue pain, rheumatoid arthritis, osteoarthri…	Ketorolac	PTGS2	2.4974890447628924	Anti_ED
DB00465	Ketorolac	2	D000070636	Rotator Cuff Injuries	EFO:1001250	rotator cuff tear	Ketorolac is a Non-steroidal anti-inflammatory drug (NSAID) and has antipyretic, analgesic and anti-inflammatory properties.[A176131] It is indicated for short term management of acute pain that requires the calibre of pain management offered by opioids.[L3674] Clinicians may choose to initiate ketorolac to manage post-operative pain, spinal and soft tissue pain, rheumatoid arthritis, osteoarthri…	Ketorolac	PTGS2	2.4974890447628924	Anti_ED
DB00465	Ketorolac	2	D003236	Conjunctivitis, Viral	EFO:0008571	viral conjunctivitis	Ketorolac is a Non-steroidal anti-inflammatory drug (NSAID) and has antipyretic, analgesic and anti-inflammatory properties.[A176131] It is indicated for short term management of acute pain that requires the calibre of pain management offered by opioids.[L3674] Clinicians may choose to initiate ketorolac to manage post-operative pain, spinal and soft tissue pain, rheumatoid arthritis, osteoarthri…	Ketorolac	PTGS2	2.4974890447628924	Anti_ED
DB00465	Ketorolac	2	D006331	Heart Diseases	EFO:0003777	heart disease	Ketorolac is a Non-steroidal anti-inflammatory drug (NSAID) and has antipyretic, analgesic and anti-inflammatory properties.[A176131] It is indicated for short term management of acute pain that requires the calibre of pain management offered by opioids.[L3674] Clinicians may choose to initiate ketorolac to manage post-operative pain, spinal and soft tissue pain, rheumatoid arthritis, osteoarthri…	Ketorolac	PTGS2	2.4974890447628924	Anti_ED
DB00465	Ketorolac	2	D010195	Pancreatitis	EFO:1000652	acute pancreatitis	Ketorolac is a Non-steroidal anti-inflammatory drug (NSAID) and has antipyretic, analgesic and anti-inflammatory properties.[A176131] It is indicated for short term management of acute pain that requires the calibre of pain management offered by opioids.[L3674] Clinicians may choose to initiate ketorolac to manage post-operative pain, spinal and soft tissue pain, rheumatoid arthritis, osteoarthri…	Ketorolac	PTGS2	2.4974890447628924	Anti_ED
DB00465	Ketorolac	2	D010518	Periodontitis	EFO:0000649	periodontitis	Ketorolac is a Non-steroidal anti-inflammatory drug (NSAID) and has antipyretic, analgesic and anti-inflammatory properties.[A176131] It is indicated for short term management of acute pain that requires the calibre of pain management offered by opioids.[L3674] Clinicians may choose to initiate ketorolac to manage post-operative pain, spinal and soft tissue pain, rheumatoid arthritis, osteoarthri…	Ketorolac	PTGS2	2.4974890447628924	Anti_ED
DB00465	Ketorolac	2	D011225	Pre-Eclampsia	EFO:0000668	preeclampsia	Ketorolac is a Non-steroidal anti-inflammatory drug (NSAID) and has antipyretic, analgesic and anti-inflammatory properties.[A176131] It is indicated for short term management of acute pain that requires the calibre of pain management offered by opioids.[L3674] Clinicians may choose to initiate ketorolac to manage post-operative pain, spinal and soft tissue pain, rheumatoid arthritis, osteoarthri…	Ketorolac	PTGS2	2.4974890447628924	Anti_ED
DB00465	Ketorolac	2	D012178	Retinopathy of Prematurity	EFO:1001158	retinopathy of prematurity	Ketorolac is a Non-steroidal anti-inflammatory drug (NSAID) and has antipyretic, analgesic and anti-inflammatory properties.[A176131] It is indicated for short term management of acute pain that requires the calibre of pain management offered by opioids.[L3674] Clinicians may choose to initiate ketorolac to manage post-operative pain, spinal and soft tissue pain, rheumatoid arthritis, osteoarthri…	Ketorolac	PTGS2	2.4974890447628924	Anti_ED
DB00465	Ketorolac	2	D012600	Scoliosis	EFO:0004273	scoliosis	Ketorolac is a Non-steroidal anti-inflammatory drug (NSAID) and has antipyretic, analgesic and anti-inflammatory properties.[A176131] It is indicated for short term management of acute pain that requires the calibre of pain management offered by opioids.[L3674] Clinicians may choose to initiate ketorolac to manage post-operative pain, spinal and soft tissue pain, rheumatoid arthritis, osteoarthri…	Ketorolac	PTGS2	2.4974890447628924	Anti_ED
DB00465	Ketorolac	2	D014069	Tonsillitis	HP:0011110	Recurrent tonsillitis	Ketorolac is a Non-steroidal anti-inflammatory drug (NSAID) and has antipyretic, analgesic and anti-inflammatory properties.[A176131] It is indicated for short term management of acute pain that requires the calibre of pain management offered by opioids.[L3674] Clinicians may choose to initiate ketorolac to manage post-operative pain, spinal and soft tissue pain, rheumatoid arthritis, osteoarthri…	Ketorolac	PTGS2	2.4974890447628924	Anti_ED
DB00465	Ketorolac	2	D015877	Miosis	HP:0000616	Miosis	Ketorolac is a Non-steroidal anti-inflammatory drug (NSAID) and has antipyretic, analgesic and anti-inflammatory properties.[A176131] It is indicated for short term management of acute pain that requires the calibre of pain management offered by opioids.[L3674] Clinicians may choose to initiate ketorolac to manage post-operative pain, spinal and soft tissue pain, rheumatoid arthritis, osteoarthri…	Ketorolac	PTGS2	2.4974890447628924	Anti_ED
DB00465	Ketorolac	2	D020370	Osteoarthritis, Knee	EFO:0004616	osteoarthritis, knee	Ketorolac is a Non-steroidal anti-inflammatory drug (NSAID) and has antipyretic, analgesic and anti-inflammatory properties.[A176131] It is indicated for short term management of acute pain that requires the calibre of pain management offered by opioids.[L3674] Clinicians may choose to initiate ketorolac to manage post-operative pain, spinal and soft tissue pain, rheumatoid arthritis, osteoarthri…	Ketorolac	PTGS2	2.4974890447628924	Anti_ED
DB00465	Ketorolac	1	D000860	Hypoxia	EFO:0009444	hypoxia	Ketorolac is a Non-steroidal anti-inflammatory drug (NSAID) and has antipyretic, analgesic and anti-inflammatory properties.[A176131] It is indicated for short term management of acute pain that requires the calibre of pain management offered by opioids.[L3674] Clinicians may choose to initiate ketorolac to manage post-operative pain, spinal and soft tissue pain, rheumatoid arthritis, osteoarthri…	Ketorolac	PTGS2	2.4974890447628924	Anti_ED
DB00465	Ketorolac	1	D003930	Diabetic Retinopathy	EFO:0003770	diabetic retinopathy	Ketorolac is a Non-steroidal anti-inflammatory drug (NSAID) and has antipyretic, analgesic and anti-inflammatory properties.[A176131] It is indicated for short term management of acute pain that requires the calibre of pain management offered by opioids.[L3674] Clinicians may choose to initiate ketorolac to manage post-operative pain, spinal and soft tissue pain, rheumatoid arthritis, osteoarthri…	Ketorolac	PTGS2	2.4974890447628924	Anti_ED
DB00465	Ketorolac	0	D005185	Fallopian Tube Neoplasms	MONDO:0002158	fallopian tube cancer	Ketorolac is a Non-steroidal anti-inflammatory drug (NSAID) and has antipyretic, analgesic and anti-inflammatory properties.[A176131] It is indicated for short term management of acute pain that requires the calibre of pain management offered by opioids.[L3674] Clinicians may choose to initiate ketorolac to manage post-operative pain, spinal and soft tissue pain, rheumatoid arthritis, osteoarthri…	Ketorolac	PTGS2	2.4974890447628924	Anti_ED
DB00465	Ketorolac	0	D010051	Ovarian Neoplasms	MONDO:0008170	ovarian cancer	Ketorolac is a Non-steroidal anti-inflammatory drug (NSAID) and has antipyretic, analgesic and anti-inflammatory properties.[A176131] It is indicated for short term management of acute pain that requires the calibre of pain management offered by opioids.[L3674] Clinicians may choose to initiate ketorolac to manage post-operative pain, spinal and soft tissue pain, rheumatoid arthritis, osteoarthri…	Ketorolac	PTGS2	2.4974890447628924	Anti_ED
DB00465	Ketorolac	0	D010534	Peritoneal Neoplasms	MONDO:0002087	peritoneum cancer	Ketorolac is a Non-steroidal anti-inflammatory drug (NSAID) and has antipyretic, analgesic and anti-inflammatory properties.[A176131] It is indicated for short term management of acute pain that requires the calibre of pain management offered by opioids.[L3674] Clinicians may choose to initiate ketorolac to manage post-operative pain, spinal and soft tissue pain, rheumatoid arthritis, osteoarthri…	Ketorolac	PTGS2	2.4974890447628924	Anti_ED
DB00465	Ketorolac	0	D056844	Renal Colic	EFO:1001412	Renal Colic	Ketorolac is a Non-steroidal anti-inflammatory drug (NSAID) and has antipyretic, analgesic and anti-inflammatory properties.[A176131] It is indicated for short term management of acute pain that requires the calibre of pain management offered by opioids.[L3674] Clinicians may choose to initiate ketorolac to manage post-operative pain, spinal and soft tissue pain, rheumatoid arthritis, osteoarthri…	Ketorolac	PTGS2	2.4974890447628924	Anti_ED
DB09084	Benzydamine	4	D012216	Rheumatic Diseases	EFO:0005755	rheumatic disease	Available predominantly as a liquid mouthwash, oromucosal spray, or topical cream, benzydamine is most frequently employed as a locally acting analgesic and anti-inflammatory treatment for the relief of painful inflammatory conditions. When formulated as a mouthwash or spray, benzydamine may be used to treat traumatic conditions like pharyngitis following tonsillectomy or the use of a naso-gastri…	NA	PTGS2	2.4974890447628924	Anti_ED
DB09084	Benzydamine	4	D014627	Vaginitis	EFO:0005757	vaginal inflammation	Available predominantly as a liquid mouthwash, oromucosal spray, or topical cream, benzydamine is most frequently employed as a locally acting analgesic and anti-inflammatory treatment for the relief of painful inflammatory conditions. When formulated as a mouthwash or spray, benzydamine may be used to treat traumatic conditions like pharyngitis following tonsillectomy or the use of a naso-gastri…	NA	PTGS2	2.4974890447628924	Anti_ED
DB09084	Benzydamine	4	D018771	Arthralgia	HP:0002829	Arthralgia	Available predominantly as a liquid mouthwash, oromucosal spray, or topical cream, benzydamine is most frequently employed as a locally acting analgesic and anti-inflammatory treatment for the relief of painful inflammatory conditions. When formulated as a mouthwash or spray, benzydamine may be used to treat traumatic conditions like pharyngitis following tonsillectomy or the use of a naso-gastri…	NA	PTGS2	2.4974890447628924	Anti_ED
DB09084	Benzydamine	4	D063806	Myalgia	HP:0003326	Myalgia	Available predominantly as a liquid mouthwash, oromucosal spray, or topical cream, benzydamine is most frequently employed as a locally acting analgesic and anti-inflammatory treatment for the relief of painful inflammatory conditions. When formulated as a mouthwash or spray, benzydamine may be used to treat traumatic conditions like pharyngitis following tonsillectomy or the use of a naso-gastri…	NA	PTGS2	2.4974890447628924	Anti_ED
DB09084	Benzydamine	3	D013280	Stomatitis	EFO:0009688	stomatitis	Available predominantly as a liquid mouthwash, oromucosal spray, or topical cream, benzydamine is most frequently employed as a locally acting analgesic and anti-inflammatory treatment for the relief of painful inflammatory conditions. When formulated as a mouthwash or spray, benzydamine may be used to treat traumatic conditions like pharyngitis following tonsillectomy or the use of a naso-gastri…	NA	PTGS2	2.4974890447628924	Anti_ED
DB00939	Meclofenamic acid	4	D012216	Rheumatic Diseases	EFO:0005755	rheumatic disease	For the relief of mild to moderate pain, for the treatment of primary dysmenorrhea and for the treatment of idiopathic heavy menstrual blood loss. Also for relief of the signs and symptoms of acute and chronic rheumatoid arthritis and osteoarthritis.	Meclofenamic acid	PTGS2	2.4974890447628924	Anti_ED
DB00939	Meclofenamic acid	4	D018771	Arthralgia	HP:0002829	Arthralgia	For the relief of mild to moderate pain, for the treatment of primary dysmenorrhea and for the treatment of idiopathic heavy menstrual blood loss. Also for relief of the signs and symptoms of acute and chronic rheumatoid arthritis and osteoarthritis.	Meclofenamic acid	PTGS2	2.4974890447628924	Anti_ED
DB00939	Meclofenamic acid	4	D063806	Myalgia	HP:0003326	Myalgia	For the relief of mild to moderate pain, for the treatment of primary dysmenorrhea and for the treatment of idiopathic heavy menstrual blood loss. Also for relief of the signs and symptoms of acute and chronic rheumatoid arthritis and osteoarthritis.	Meclofenamic acid	PTGS2	2.4974890447628924	Anti_ED
DB01050	Ibuprofen	4	D001168	Arthritis	EFO:0005856	arthritis	Ibuprofen is the most commonly used and prescribed NSAID. It is very common over the counter medication widely used as an analgesic, anti-inflammatory and antipyretic.[A39096] The use of ibuprofen and its enantiomer [DB09213] in a racemic mix is common for the management of mild to moderate pain related to dysmenorrhea, headache, migraine, postoperative dental pain, spondylitis, osteoarthritis, r…	Ibuprofen	PTGS2	2.4974890447628924	Anti_ED
DB01050	Ibuprofen	4	D001168	Arthritis	EFO:0005856	arthritis	Ibuprofen is the most commonly used and prescribed NSAID. It is very common over the counter medication widely used as an analgesic, anti-inflammatory and antipyretic.[A39096] The use of ibuprofen and its enantiomer [DB09213] in a racemic mix is common for the management of mild to moderate pain related to dysmenorrhea, headache, migraine, postoperative dental pain, spondylitis, osteoarthritis, r…	Ibuprofen	PTGS2	2.4974890447628924	Anti_ED
DB01050	Ibuprofen	4	D001171	Arthritis, Juvenile	EFO:0002609	juvenile idiopathic arthritis	Ibuprofen is the most commonly used and prescribed NSAID. It is very common over the counter medication widely used as an analgesic, anti-inflammatory and antipyretic.[A39096] The use of ibuprofen and its enantiomer [DB09213] in a racemic mix is common for the management of mild to moderate pain related to dysmenorrhea, headache, migraine, postoperative dental pain, spondylitis, osteoarthritis, r…	Ibuprofen	PTGS2	2.4974890447628924	Anti_ED
DB01050	Ibuprofen	4	D001171	Arthritis, Juvenile	EFO:0002609	juvenile idiopathic arthritis	Ibuprofen is the most commonly used and prescribed NSAID. It is very common over the counter medication widely used as an analgesic, anti-inflammatory and antipyretic.[A39096] The use of ibuprofen and its enantiomer [DB09213] in a racemic mix is common for the management of mild to moderate pain related to dysmenorrhea, headache, migraine, postoperative dental pain, spondylitis, osteoarthritis, r…	Ibuprofen	PTGS2	2.4974890447628924	Anti_ED
DB01050	Ibuprofen	4	D001172	Arthritis, Rheumatoid	EFO:0000685	rheumatoid arthritis	Ibuprofen is the most commonly used and prescribed NSAID. It is very common over the counter medication widely used as an analgesic, anti-inflammatory and antipyretic.[A39096] The use of ibuprofen and its enantiomer [DB09213] in a racemic mix is common for the management of mild to moderate pain related to dysmenorrhea, headache, migraine, postoperative dental pain, spondylitis, osteoarthritis, r…	Ibuprofen	PTGS2	2.4974890447628924	Anti_ED
DB01050	Ibuprofen	4	D001172	Arthritis, Rheumatoid	EFO:0000685	rheumatoid arthritis	Ibuprofen is the most commonly used and prescribed NSAID. It is very common over the counter medication widely used as an analgesic, anti-inflammatory and antipyretic.[A39096] The use of ibuprofen and its enantiomer [DB09213] in a racemic mix is common for the management of mild to moderate pain related to dysmenorrhea, headache, migraine, postoperative dental pain, spondylitis, osteoarthritis, r…	Ibuprofen	PTGS2	2.4974890447628924	Anti_ED
DB01050	Ibuprofen	4	D001416	Back Pain	HP:0003418	Back pain	Ibuprofen is the most commonly used and prescribed NSAID. It is very common over the counter medication widely used as an analgesic, anti-inflammatory and antipyretic.[A39096] The use of ibuprofen and its enantiomer [DB09213] in a racemic mix is common for the management of mild to moderate pain related to dysmenorrhea, headache, migraine, postoperative dental pain, spondylitis, osteoarthritis, r…	Ibuprofen	PTGS2	2.4974890447628924	Anti_ED
DB01050	Ibuprofen	4	D001416	Back Pain	HP:0003418	Back pain	Ibuprofen is the most commonly used and prescribed NSAID. It is very common over the counter medication widely used as an analgesic, anti-inflammatory and antipyretic.[A39096] The use of ibuprofen and its enantiomer [DB09213] in a racemic mix is common for the management of mild to moderate pain related to dysmenorrhea, headache, migraine, postoperative dental pain, spondylitis, osteoarthritis, r…	Ibuprofen	PTGS2	2.4974890447628924	Anti_ED
DB01050	Ibuprofen	4	D002318	Cardiovascular Diseases	EFO:0000319	cardiovascular disease	Ibuprofen is the most commonly used and prescribed NSAID. It is very common over the counter medication widely used as an analgesic, anti-inflammatory and antipyretic.[A39096] The use of ibuprofen and its enantiomer [DB09213] in a racemic mix is common for the management of mild to moderate pain related to dysmenorrhea, headache, migraine, postoperative dental pain, spondylitis, osteoarthritis, r…	Ibuprofen	PTGS2	2.4974890447628924	Anti_ED
DB01050	Ibuprofen	4	D002318	Cardiovascular Diseases	EFO:0000319	cardiovascular disease	Ibuprofen is the most commonly used and prescribed NSAID. It is very common over the counter medication widely used as an analgesic, anti-inflammatory and antipyretic.[A39096] The use of ibuprofen and its enantiomer [DB09213] in a racemic mix is common for the management of mild to moderate pain related to dysmenorrhea, headache, migraine, postoperative dental pain, spondylitis, osteoarthritis, r…	Ibuprofen	PTGS2	2.4974890447628924	Anti_ED
DB01050	Ibuprofen	4	D003139	Common Cold	EFO:0007214	common cold	Ibuprofen is the most commonly used and prescribed NSAID. It is very common over the counter medication widely used as an analgesic, anti-inflammatory and antipyretic.[A39096] The use of ibuprofen and its enantiomer [DB09213] in a racemic mix is common for the management of mild to moderate pain related to dysmenorrhea, headache, migraine, postoperative dental pain, spondylitis, osteoarthritis, r…	Ibuprofen	PTGS2	2.4974890447628924	Anti_ED
DB01050	Ibuprofen	4	D003139	Common Cold	EFO:0007214	common cold	Ibuprofen is the most commonly used and prescribed NSAID. It is very common over the counter medication widely used as an analgesic, anti-inflammatory and antipyretic.[A39096] The use of ibuprofen and its enantiomer [DB09213] in a racemic mix is common for the management of mild to moderate pain related to dysmenorrhea, headache, migraine, postoperative dental pain, spondylitis, osteoarthritis, r…	Ibuprofen	PTGS2	2.4974890447628924	Anti_ED
DB01050	Ibuprofen	4	D004374	Ductus Arteriosus, Patent	HP:0001643	Patent ductus arteriosus	Ibuprofen is the most commonly used and prescribed NSAID. It is very common over the counter medication widely used as an analgesic, anti-inflammatory and antipyretic.[A39096] The use of ibuprofen and its enantiomer [DB09213] in a racemic mix is common for the management of mild to moderate pain related to dysmenorrhea, headache, migraine, postoperative dental pain, spondylitis, osteoarthritis, r…	Ibuprofen	PTGS2	2.4974890447628924	Anti_ED
DB01050	Ibuprofen	4	D004374	Ductus Arteriosus, Patent	HP:0001643	Patent ductus arteriosus	Ibuprofen is the most commonly used and prescribed NSAID. It is very common over the counter medication widely used as an analgesic, anti-inflammatory and antipyretic.[A39096] The use of ibuprofen and its enantiomer [DB09213] in a racemic mix is common for the management of mild to moderate pain related to dysmenorrhea, headache, migraine, postoperative dental pain, spondylitis, osteoarthritis, r…	Ibuprofen	PTGS2	2.4974890447628924	Anti_ED
DB01050	Ibuprofen	4	D004412	Dysmenorrhea	HP:0100607	Dysmenorrhea	Ibuprofen is the most commonly used and prescribed NSAID. It is very common over the counter medication widely used as an analgesic, anti-inflammatory and antipyretic.[A39096] The use of ibuprofen and its enantiomer [DB09213] in a racemic mix is common for the management of mild to moderate pain related to dysmenorrhea, headache, migraine, postoperative dental pain, spondylitis, osteoarthritis, r…	Ibuprofen	PTGS2	2.4974890447628924	Anti_ED
DB01050	Ibuprofen	4	D004412	Dysmenorrhea	HP:0100607	Dysmenorrhea	Ibuprofen is the most commonly used and prescribed NSAID. It is very common over the counter medication widely used as an analgesic, anti-inflammatory and antipyretic.[A39096] The use of ibuprofen and its enantiomer [DB09213] in a racemic mix is common for the management of mild to moderate pain related to dysmenorrhea, headache, migraine, postoperative dental pain, spondylitis, osteoarthritis, r…	Ibuprofen	PTGS2	2.4974890447628924	Anti_ED
DB01050	Ibuprofen	4	D005334	Fever	HP:0001945	Fever	Ibuprofen is the most commonly used and prescribed NSAID. It is very common over the counter medication widely used as an analgesic, anti-inflammatory and antipyretic.[A39096] The use of ibuprofen and its enantiomer [DB09213] in a racemic mix is common for the management of mild to moderate pain related to dysmenorrhea, headache, migraine, postoperative dental pain, spondylitis, osteoarthritis, r…	Ibuprofen	PTGS2	2.4974890447628924	Anti_ED
DB01050	Ibuprofen	4	D005334	Fever	HP:0001945	Fever	Ibuprofen is the most commonly used and prescribed NSAID. It is very common over the counter medication widely used as an analgesic, anti-inflammatory and antipyretic.[A39096] The use of ibuprofen and its enantiomer [DB09213] in a racemic mix is common for the management of mild to moderate pain related to dysmenorrhea, headache, migraine, postoperative dental pain, spondylitis, osteoarthritis, r…	Ibuprofen	PTGS2	2.4974890447628924	Anti_ED
DB01050	Ibuprofen	4	D006261	Headache	HP:0002315	Headache	Ibuprofen is the most commonly used and prescribed NSAID. It is very common over the counter medication widely used as an analgesic, anti-inflammatory and antipyretic.[A39096] The use of ibuprofen and its enantiomer [DB09213] in a racemic mix is common for the management of mild to moderate pain related to dysmenorrhea, headache, migraine, postoperative dental pain, spondylitis, osteoarthritis, r…	Ibuprofen	PTGS2	2.4974890447628924	Anti_ED
DB01050	Ibuprofen	4	D006261	Headache	HP:0002315	Headache	Ibuprofen is the most commonly used and prescribed NSAID. It is very common over the counter medication widely used as an analgesic, anti-inflammatory and antipyretic.[A39096] The use of ibuprofen and its enantiomer [DB09213] in a racemic mix is common for the management of mild to moderate pain related to dysmenorrhea, headache, migraine, postoperative dental pain, spondylitis, osteoarthritis, r…	Ibuprofen	PTGS2	2.4974890447628924	Anti_ED
DB01050	Ibuprofen	4	D007251	Influenza, Human	EFO:0007328	influenza	Ibuprofen is the most commonly used and prescribed NSAID. It is very common over the counter medication widely used as an analgesic, anti-inflammatory and antipyretic.[A39096] The use of ibuprofen and its enantiomer [DB09213] in a racemic mix is common for the management of mild to moderate pain related to dysmenorrhea, headache, migraine, postoperative dental pain, spondylitis, osteoarthritis, r…	Ibuprofen	PTGS2	2.4974890447628924	Anti_ED
DB01050	Ibuprofen	4	D007251	Influenza, Human	EFO:0007328	influenza	Ibuprofen is the most commonly used and prescribed NSAID. It is very common over the counter medication widely used as an analgesic, anti-inflammatory and antipyretic.[A39096] The use of ibuprofen and its enantiomer [DB09213] in a racemic mix is common for the management of mild to moderate pain related to dysmenorrhea, headache, migraine, postoperative dental pain, spondylitis, osteoarthritis, r…	Ibuprofen	PTGS2	2.4974890447628924	Anti_ED
DB01050	Ibuprofen	4	D008881	Migraine Disorders	EFO:0003821	migraine disorder	Ibuprofen is the most commonly used and prescribed NSAID. It is very common over the counter medication widely used as an analgesic, anti-inflammatory and antipyretic.[A39096] The use of ibuprofen and its enantiomer [DB09213] in a racemic mix is common for the management of mild to moderate pain related to dysmenorrhea, headache, migraine, postoperative dental pain, spondylitis, osteoarthritis, r…	Ibuprofen	PTGS2	2.4974890447628924	Anti_ED
DB01050	Ibuprofen	4	D008881	Migraine Disorders	EFO:0003821	migraine disorder	Ibuprofen is the most commonly used and prescribed NSAID. It is very common over the counter medication widely used as an analgesic, anti-inflammatory and antipyretic.[A39096] The use of ibuprofen and its enantiomer [DB09213] in a racemic mix is common for the management of mild to moderate pain related to dysmenorrhea, headache, migraine, postoperative dental pain, spondylitis, osteoarthritis, r…	Ibuprofen	PTGS2	2.4974890447628924	Anti_ED
DB01050	Ibuprofen	4	D009120	Muscle Cramp	EFO:0009846	muscle cramp	Ibuprofen is the most commonly used and prescribed NSAID. It is very common over the counter medication widely used as an analgesic, anti-inflammatory and antipyretic.[A39096] The use of ibuprofen and its enantiomer [DB09213] in a racemic mix is common for the management of mild to moderate pain related to dysmenorrhea, headache, migraine, postoperative dental pain, spondylitis, osteoarthritis, r…	Ibuprofen	PTGS2	2.4974890447628924	Anti_ED
DB01050	Ibuprofen	4	D009120	Muscle Cramp	EFO:0009846	muscle cramp	Ibuprofen is the most commonly used and prescribed NSAID. It is very common over the counter medication widely used as an analgesic, anti-inflammatory and antipyretic.[A39096] The use of ibuprofen and its enantiomer [DB09213] in a racemic mix is common for the management of mild to moderate pain related to dysmenorrhea, headache, migraine, postoperative dental pain, spondylitis, osteoarthritis, r…	Ibuprofen	PTGS2	2.4974890447628924	Anti_ED
DB01050	Ibuprofen	4	D010003	Osteoarthritis	EFO:0002506	osteoarthritis	Ibuprofen is the most commonly used and prescribed NSAID. It is very common over the counter medication widely used as an analgesic, anti-inflammatory and antipyretic.[A39096] The use of ibuprofen and its enantiomer [DB09213] in a racemic mix is common for the management of mild to moderate pain related to dysmenorrhea, headache, migraine, postoperative dental pain, spondylitis, osteoarthritis, r…	Ibuprofen	PTGS2	2.4974890447628924	Anti_ED
DB01050	Ibuprofen	4	D010003	Osteoarthritis	EFO:0002506	osteoarthritis	Ibuprofen is the most commonly used and prescribed NSAID. It is very common over the counter medication widely used as an analgesic, anti-inflammatory and antipyretic.[A39096] The use of ibuprofen and its enantiomer [DB09213] in a racemic mix is common for the management of mild to moderate pain related to dysmenorrhea, headache, migraine, postoperative dental pain, spondylitis, osteoarthritis, r…	Ibuprofen	PTGS2	2.4974890447628924	Anti_ED
DB01050	Ibuprofen	4	D010146	Pain	EFO:0003843	pain	Ibuprofen is the most commonly used and prescribed NSAID. It is very common over the counter medication widely used as an analgesic, anti-inflammatory and antipyretic.[A39096] The use of ibuprofen and its enantiomer [DB09213] in a racemic mix is common for the management of mild to moderate pain related to dysmenorrhea, headache, migraine, postoperative dental pain, spondylitis, osteoarthritis, r…	Ibuprofen	PTGS2	2.4974890447628924	Anti_ED
DB01050	Ibuprofen	4	D010146	Pain	EFO:0003843	pain	Ibuprofen is the most commonly used and prescribed NSAID. It is very common over the counter medication widely used as an analgesic, anti-inflammatory and antipyretic.[A39096] The use of ibuprofen and its enantiomer [DB09213] in a racemic mix is common for the management of mild to moderate pain related to dysmenorrhea, headache, migraine, postoperative dental pain, spondylitis, osteoarthritis, r…	Ibuprofen	PTGS2	2.4974890447628924	Anti_ED
DB01050	Ibuprofen	4	D010612	Pharyngitis	MONDO:0002258	pharyngitis	Ibuprofen is the most commonly used and prescribed NSAID. It is very common over the counter medication widely used as an analgesic, anti-inflammatory and antipyretic.[A39096] The use of ibuprofen and its enantiomer [DB09213] in a racemic mix is common for the management of mild to moderate pain related to dysmenorrhea, headache, migraine, postoperative dental pain, spondylitis, osteoarthritis, r…	Ibuprofen	PTGS2	2.4974890447628924	Anti_ED
DB01050	Ibuprofen	4	D010612	Pharyngitis	MONDO:0002258	pharyngitis	Ibuprofen is the most commonly used and prescribed NSAID. It is very common over the counter medication widely used as an analgesic, anti-inflammatory and antipyretic.[A39096] The use of ibuprofen and its enantiomer [DB09213] in a racemic mix is common for the management of mild to moderate pain related to dysmenorrhea, headache, migraine, postoperative dental pain, spondylitis, osteoarthritis, r…	Ibuprofen	PTGS2	2.4974890447628924	Anti_ED
DB01050	Ibuprofen	4	D012216	Rheumatic Diseases	EFO:0005755	rheumatic disease	Ibuprofen is the most commonly used and prescribed NSAID. It is very common over the counter medication widely used as an analgesic, anti-inflammatory and antipyretic.[A39096] The use of ibuprofen and its enantiomer [DB09213] in a racemic mix is common for the management of mild to moderate pain related to dysmenorrhea, headache, migraine, postoperative dental pain, spondylitis, osteoarthritis, r…	Ibuprofen	PTGS2	2.4974890447628924	Anti_ED
DB01050	Ibuprofen	4	D012216	Rheumatic Diseases	EFO:0005755	rheumatic disease	Ibuprofen is the most commonly used and prescribed NSAID. It is very common over the counter medication widely used as an analgesic, anti-inflammatory and antipyretic.[A39096] The use of ibuprofen and its enantiomer [DB09213] in a racemic mix is common for the management of mild to moderate pain related to dysmenorrhea, headache, migraine, postoperative dental pain, spondylitis, osteoarthritis, r…	Ibuprofen	PTGS2	2.4974890447628924	Anti_ED
DB01050	Ibuprofen	4	D014098	Toothache	EFO:0010072	toothache	Ibuprofen is the most commonly used and prescribed NSAID. It is very common over the counter medication widely used as an analgesic, anti-inflammatory and antipyretic.[A39096] The use of ibuprofen and its enantiomer [DB09213] in a racemic mix is common for the management of mild to moderate pain related to dysmenorrhea, headache, migraine, postoperative dental pain, spondylitis, osteoarthritis, r…	Ibuprofen	PTGS2	2.4974890447628924	Anti_ED
DB01050	Ibuprofen	4	D014098	Toothache	EFO:0010072	toothache	Ibuprofen is the most commonly used and prescribed NSAID. It is very common over the counter medication widely used as an analgesic, anti-inflammatory and antipyretic.[A39096] The use of ibuprofen and its enantiomer [DB09213] in a racemic mix is common for the management of mild to moderate pain related to dysmenorrhea, headache, migraine, postoperative dental pain, spondylitis, osteoarthritis, r…	Ibuprofen	PTGS2	2.4974890447628924	Anti_ED
DB01050	Ibuprofen	4	D014627	Vaginitis	EFO:0005757	vaginal inflammation	Ibuprofen is the most commonly used and prescribed NSAID. It is very common over the counter medication widely used as an analgesic, anti-inflammatory and antipyretic.[A39096] The use of ibuprofen and its enantiomer [DB09213] in a racemic mix is common for the management of mild to moderate pain related to dysmenorrhea, headache, migraine, postoperative dental pain, spondylitis, osteoarthritis, r…	Ibuprofen	PTGS2	2.4974890447628924	Anti_ED
DB01050	Ibuprofen	4	D014627	Vaginitis	EFO:0005757	vaginal inflammation	Ibuprofen is the most commonly used and prescribed NSAID. It is very common over the counter medication widely used as an analgesic, anti-inflammatory and antipyretic.[A39096] The use of ibuprofen and its enantiomer [DB09213] in a racemic mix is common for the management of mild to moderate pain related to dysmenorrhea, headache, migraine, postoperative dental pain, spondylitis, osteoarthritis, r…	Ibuprofen	PTGS2	2.4974890447628924	Anti_ED
DB01050	Ibuprofen	4	D018771	Arthralgia	HP:0002829	Arthralgia	Ibuprofen is the most commonly used and prescribed NSAID. It is very common over the counter medication widely used as an analgesic, anti-inflammatory and antipyretic.[A39096] The use of ibuprofen and its enantiomer [DB09213] in a racemic mix is common for the management of mild to moderate pain related to dysmenorrhea, headache, migraine, postoperative dental pain, spondylitis, osteoarthritis, r…	Ibuprofen	PTGS2	2.4974890447628924	Anti_ED
DB01050	Ibuprofen	4	D018771	Arthralgia	HP:0002829	Arthralgia	Ibuprofen is the most commonly used and prescribed NSAID. It is very common over the counter medication widely used as an analgesic, anti-inflammatory and antipyretic.[A39096] The use of ibuprofen and its enantiomer [DB09213] in a racemic mix is common for the management of mild to moderate pain related to dysmenorrhea, headache, migraine, postoperative dental pain, spondylitis, osteoarthritis, r…	Ibuprofen	PTGS2	2.4974890447628924	Anti_ED
DB01050	Ibuprofen	4	D059787	Acute Pain	EFO:0003843	pain	Ibuprofen is the most commonly used and prescribed NSAID. It is very common over the counter medication widely used as an analgesic, anti-inflammatory and antipyretic.[A39096] The use of ibuprofen and its enantiomer [DB09213] in a racemic mix is common for the management of mild to moderate pain related to dysmenorrhea, headache, migraine, postoperative dental pain, spondylitis, osteoarthritis, r…	Ibuprofen	PTGS2	2.4974890447628924	Anti_ED
DB01050	Ibuprofen	4	D059787	Acute Pain	EFO:0003843	pain	Ibuprofen is the most commonly used and prescribed NSAID. It is very common over the counter medication widely used as an analgesic, anti-inflammatory and antipyretic.[A39096] The use of ibuprofen and its enantiomer [DB09213] in a racemic mix is common for the management of mild to moderate pain related to dysmenorrhea, headache, migraine, postoperative dental pain, spondylitis, osteoarthritis, r…	Ibuprofen	PTGS2	2.4974890447628924	Anti_ED
DB01050	Ibuprofen	4	D063806	Myalgia	HP:0003326	Myalgia	Ibuprofen is the most commonly used and prescribed NSAID. It is very common over the counter medication widely used as an analgesic, anti-inflammatory and antipyretic.[A39096] The use of ibuprofen and its enantiomer [DB09213] in a racemic mix is common for the management of mild to moderate pain related to dysmenorrhea, headache, migraine, postoperative dental pain, spondylitis, osteoarthritis, r…	Ibuprofen	PTGS2	2.4974890447628924	Anti_ED
DB01050	Ibuprofen	4	D063806	Myalgia	HP:0003326	Myalgia	Ibuprofen is the most commonly used and prescribed NSAID. It is very common over the counter medication widely used as an analgesic, anti-inflammatory and antipyretic.[A39096] The use of ibuprofen and its enantiomer [DB09213] in a racemic mix is common for the management of mild to moderate pain related to dysmenorrhea, headache, migraine, postoperative dental pain, spondylitis, osteoarthritis, r…	Ibuprofen	PTGS2	2.4974890447628924	Anti_ED
DB01050	Ibuprofen	3	D000532	Altitude Sickness	EFO:1000782	altitude sickness	Ibuprofen is the most commonly used and prescribed NSAID. It is very common over the counter medication widely used as an analgesic, anti-inflammatory and antipyretic.[A39096] The use of ibuprofen and its enantiomer [DB09213] in a racemic mix is common for the management of mild to moderate pain related to dysmenorrhea, headache, migraine, postoperative dental pain, spondylitis, osteoarthritis, r…	Ibuprofen	PTGS2	2.4974890447628924	Anti_ED
DB01050	Ibuprofen	3	D000532	Altitude Sickness	EFO:1000782	altitude sickness	Ibuprofen is the most commonly used and prescribed NSAID. It is very common over the counter medication widely used as an analgesic, anti-inflammatory and antipyretic.[A39096] The use of ibuprofen and its enantiomer [DB09213] in a racemic mix is common for the management of mild to moderate pain related to dysmenorrhea, headache, migraine, postoperative dental pain, spondylitis, osteoarthritis, r…	Ibuprofen	PTGS2	2.4974890447628924	Anti_ED
DB01050	Ibuprofen	3	D001943	Breast Neoplasms	EFO:0003869	breast neoplasm	Ibuprofen is the most commonly used and prescribed NSAID. It is very common over the counter medication widely used as an analgesic, anti-inflammatory and antipyretic.[A39096] The use of ibuprofen and its enantiomer [DB09213] in a racemic mix is common for the management of mild to moderate pain related to dysmenorrhea, headache, migraine, postoperative dental pain, spondylitis, osteoarthritis, r…	Ibuprofen	PTGS2	2.4974890447628924	Anti_ED
DB01050	Ibuprofen	3	D001943	Breast Neoplasms	EFO:0003869	breast neoplasm	Ibuprofen is the most commonly used and prescribed NSAID. It is very common over the counter medication widely used as an analgesic, anti-inflammatory and antipyretic.[A39096] The use of ibuprofen and its enantiomer [DB09213] in a racemic mix is common for the management of mild to moderate pain related to dysmenorrhea, headache, migraine, postoperative dental pain, spondylitis, osteoarthritis, r…	Ibuprofen	PTGS2	2.4974890447628924	Anti_ED
DB01050	Ibuprofen	3	D001943	Breast Neoplasms	MONDO:0007254	breast cancer	Ibuprofen is the most commonly used and prescribed NSAID. It is very common over the counter medication widely used as an analgesic, anti-inflammatory and antipyretic.[A39096] The use of ibuprofen and its enantiomer [DB09213] in a racemic mix is common for the management of mild to moderate pain related to dysmenorrhea, headache, migraine, postoperative dental pain, spondylitis, osteoarthritis, r…	Ibuprofen	PTGS2	2.4974890447628924	Anti_ED
DB01050	Ibuprofen	3	D001943	Breast Neoplasms	MONDO:0007254	breast cancer	Ibuprofen is the most commonly used and prescribed NSAID. It is very common over the counter medication widely used as an analgesic, anti-inflammatory and antipyretic.[A39096] The use of ibuprofen and its enantiomer [DB09213] in a racemic mix is common for the management of mild to moderate pain related to dysmenorrhea, headache, migraine, postoperative dental pain, spondylitis, osteoarthritis, r…	Ibuprofen	PTGS2	2.4974890447628924	Anti_ED
DB01050	Ibuprofen	3	D002056	Burns	EFO:0009516	burn	Ibuprofen is the most commonly used and prescribed NSAID. It is very common over the counter medication widely used as an analgesic, anti-inflammatory and antipyretic.[A39096] The use of ibuprofen and its enantiomer [DB09213] in a racemic mix is common for the management of mild to moderate pain related to dysmenorrhea, headache, migraine, postoperative dental pain, spondylitis, osteoarthritis, r…	Ibuprofen	PTGS2	2.4974890447628924	Anti_ED
DB01050	Ibuprofen	3	D002056	Burns	EFO:0009516	burn	Ibuprofen is the most commonly used and prescribed NSAID. It is very common over the counter medication widely used as an analgesic, anti-inflammatory and antipyretic.[A39096] The use of ibuprofen and its enantiomer [DB09213] in a racemic mix is common for the management of mild to moderate pain related to dysmenorrhea, headache, migraine, postoperative dental pain, spondylitis, osteoarthritis, r…	Ibuprofen	PTGS2	2.4974890447628924	Anti_ED
DB01050	Ibuprofen	3	D002422	Causalgia	EFO:1000854	causalgia	Ibuprofen is the most commonly used and prescribed NSAID. It is very common over the counter medication widely used as an analgesic, anti-inflammatory and antipyretic.[A39096] The use of ibuprofen and its enantiomer [DB09213] in a racemic mix is common for the management of mild to moderate pain related to dysmenorrhea, headache, migraine, postoperative dental pain, spondylitis, osteoarthritis, r…	Ibuprofen	PTGS2	2.4974890447628924	Anti_ED
DB01050	Ibuprofen	3	D002422	Causalgia	EFO:1000854	causalgia	Ibuprofen is the most commonly used and prescribed NSAID. It is very common over the counter medication widely used as an analgesic, anti-inflammatory and antipyretic.[A39096] The use of ibuprofen and its enantiomer [DB09213] in a racemic mix is common for the management of mild to moderate pain related to dysmenorrhea, headache, migraine, postoperative dental pain, spondylitis, osteoarthritis, r…	Ibuprofen	PTGS2	2.4974890447628924	Anti_ED
DB01050	Ibuprofen	3	D002547	Cerebral Palsy	EFO:1000632	cerebral palsy	Ibuprofen is the most commonly used and prescribed NSAID. It is very common over the counter medication widely used as an analgesic, anti-inflammatory and antipyretic.[A39096] The use of ibuprofen and its enantiomer [DB09213] in a racemic mix is common for the management of mild to moderate pain related to dysmenorrhea, headache, migraine, postoperative dental pain, spondylitis, osteoarthritis, r…	Ibuprofen	PTGS2	2.4974890447628924	Anti_ED
DB01050	Ibuprofen	3	D002547	Cerebral Palsy	EFO:1000632	cerebral palsy	Ibuprofen is the most commonly used and prescribed NSAID. It is very common over the counter medication widely used as an analgesic, anti-inflammatory and antipyretic.[A39096] The use of ibuprofen and its enantiomer [DB09213] in a racemic mix is common for the management of mild to moderate pain related to dysmenorrhea, headache, migraine, postoperative dental pain, spondylitis, osteoarthritis, r…	Ibuprofen	PTGS2	2.4974890447628924	Anti_ED
DB01050	Ibuprofen	3	D007021	Hypospadias	EFO:0004209	hypospadias	Ibuprofen is the most commonly used and prescribed NSAID. It is very common over the counter medication widely used as an analgesic, anti-inflammatory and antipyretic.[A39096] The use of ibuprofen and its enantiomer [DB09213] in a racemic mix is common for the management of mild to moderate pain related to dysmenorrhea, headache, migraine, postoperative dental pain, spondylitis, osteoarthritis, r…	Ibuprofen	PTGS2	2.4974890447628924	Anti_ED
DB01050	Ibuprofen	3	D007021	Hypospadias	EFO:0004209	hypospadias	Ibuprofen is the most commonly used and prescribed NSAID. It is very common over the counter medication widely used as an analgesic, anti-inflammatory and antipyretic.[A39096] The use of ibuprofen and its enantiomer [DB09213] in a racemic mix is common for the management of mild to moderate pain related to dysmenorrhea, headache, migraine, postoperative dental pain, spondylitis, osteoarthritis, r…	Ibuprofen	PTGS2	2.4974890447628924	Anti_ED
DB01050	Ibuprofen	3	D007239	Infections	EFO:0000544	infection	Ibuprofen is the most commonly used and prescribed NSAID. It is very common over the counter medication widely used as an analgesic, anti-inflammatory and antipyretic.[A39096] The use of ibuprofen and its enantiomer [DB09213] in a racemic mix is common for the management of mild to moderate pain related to dysmenorrhea, headache, migraine, postoperative dental pain, spondylitis, osteoarthritis, r…	Ibuprofen	PTGS2	2.4974890447628924	Anti_ED
DB01050	Ibuprofen	3	D007239	Infections	EFO:0000544	infection	Ibuprofen is the most commonly used and prescribed NSAID. It is very common over the counter medication widely used as an analgesic, anti-inflammatory and antipyretic.[A39096] The use of ibuprofen and its enantiomer [DB09213] in a racemic mix is common for the management of mild to moderate pain related to dysmenorrhea, headache, migraine, postoperative dental pain, spondylitis, osteoarthritis, r…	Ibuprofen	PTGS2	2.4974890447628924	Anti_ED
DB01050	Ibuprofen	3	D009103	Multiple Sclerosis	EFO:0003885	multiple sclerosis	Ibuprofen is the most commonly used and prescribed NSAID. It is very common over the counter medication widely used as an analgesic, anti-inflammatory and antipyretic.[A39096] The use of ibuprofen and its enantiomer [DB09213] in a racemic mix is common for the management of mild to moderate pain related to dysmenorrhea, headache, migraine, postoperative dental pain, spondylitis, osteoarthritis, r…	Ibuprofen	PTGS2	2.4974890447628924	Anti_ED
DB01050	Ibuprofen	3	D009103	Multiple Sclerosis	EFO:0003885	multiple sclerosis	Ibuprofen is the most commonly used and prescribed NSAID. It is very common over the counter medication widely used as an analgesic, anti-inflammatory and antipyretic.[A39096] The use of ibuprofen and its enantiomer [DB09213] in a racemic mix is common for the management of mild to moderate pain related to dysmenorrhea, headache, migraine, postoperative dental pain, spondylitis, osteoarthritis, r…	Ibuprofen	PTGS2	2.4974890447628924	Anti_ED
DB01050	Ibuprofen	3	D010437	Peptic Ulcer	HP:0004398	Peptic ulcer	Ibuprofen is the most commonly used and prescribed NSAID. It is very common over the counter medication widely used as an analgesic, anti-inflammatory and antipyretic.[A39096] The use of ibuprofen and its enantiomer [DB09213] in a racemic mix is common for the management of mild to moderate pain related to dysmenorrhea, headache, migraine, postoperative dental pain, spondylitis, osteoarthritis, r…	Ibuprofen	PTGS2	2.4974890447628924	Anti_ED
DB01050	Ibuprofen	3	D010437	Peptic Ulcer	HP:0004398	Peptic ulcer	Ibuprofen is the most commonly used and prescribed NSAID. It is very common over the counter medication widely used as an analgesic, anti-inflammatory and antipyretic.[A39096] The use of ibuprofen and its enantiomer [DB09213] in a racemic mix is common for the management of mild to moderate pain related to dysmenorrhea, headache, migraine, postoperative dental pain, spondylitis, osteoarthritis, r…	Ibuprofen	PTGS2	2.4974890447628924	Anti_ED
DB01050	Ibuprofen	3	D011671	Pulpitis	EFO:1001139	pulpitis	Ibuprofen is the most commonly used and prescribed NSAID. It is very common over the counter medication widely used as an analgesic, anti-inflammatory and antipyretic.[A39096] The use of ibuprofen and its enantiomer [DB09213] in a racemic mix is common for the management of mild to moderate pain related to dysmenorrhea, headache, migraine, postoperative dental pain, spondylitis, osteoarthritis, r…	Ibuprofen	PTGS2	2.4974890447628924	Anti_ED
DB01050	Ibuprofen	3	D011671	Pulpitis	EFO:1001139	pulpitis	Ibuprofen is the most commonly used and prescribed NSAID. It is very common over the counter medication widely used as an analgesic, anti-inflammatory and antipyretic.[A39096] The use of ibuprofen and its enantiomer [DB09213] in a racemic mix is common for the management of mild to moderate pain related to dysmenorrhea, headache, migraine, postoperative dental pain, spondylitis, osteoarthritis, r…	Ibuprofen	PTGS2	2.4974890447628924	Anti_ED
DB01050	Ibuprofen	3	D012128	Respiratory Distress Syndrome	EFO:1000637	acute respiratory distress syndrome	Ibuprofen is the most commonly used and prescribed NSAID. It is very common over the counter medication widely used as an analgesic, anti-inflammatory and antipyretic.[A39096] The use of ibuprofen and its enantiomer [DB09213] in a racemic mix is common for the management of mild to moderate pain related to dysmenorrhea, headache, migraine, postoperative dental pain, spondylitis, osteoarthritis, r…	Ibuprofen	PTGS2	2.4974890447628924	Anti_ED
DB01050	Ibuprofen	3	D012128	Respiratory Distress Syndrome	EFO:1000637	acute respiratory distress syndrome	Ibuprofen is the most commonly used and prescribed NSAID. It is very common over the counter medication widely used as an analgesic, anti-inflammatory and antipyretic.[A39096] The use of ibuprofen and its enantiomer [DB09213] in a racemic mix is common for the management of mild to moderate pain related to dysmenorrhea, headache, migraine, postoperative dental pain, spondylitis, osteoarthritis, r…	Ibuprofen	PTGS2	2.4974890447628924	Anti_ED
DB01050	Ibuprofen	3	D012772	Shock, Septic	EFO:0006834	septic shock	Ibuprofen is the most commonly used and prescribed NSAID. It is very common over the counter medication widely used as an analgesic, anti-inflammatory and antipyretic.[A39096] The use of ibuprofen and its enantiomer [DB09213] in a racemic mix is common for the management of mild to moderate pain related to dysmenorrhea, headache, migraine, postoperative dental pain, spondylitis, osteoarthritis, r…	Ibuprofen	PTGS2	2.4974890447628924	Anti_ED
DB01050	Ibuprofen	3	D012772	Shock, Septic	EFO:0006834	septic shock	Ibuprofen is the most commonly used and prescribed NSAID. It is very common over the counter medication widely used as an analgesic, anti-inflammatory and antipyretic.[A39096] The use of ibuprofen and its enantiomer [DB09213] in a racemic mix is common for the management of mild to moderate pain related to dysmenorrhea, headache, migraine, postoperative dental pain, spondylitis, osteoarthritis, r…	Ibuprofen	PTGS2	2.4974890447628924	Anti_ED
DB01050	Ibuprofen	3	D013180	Sprains and Strains	EFO:0009582	sprain	Ibuprofen is the most commonly used and prescribed NSAID. It is very common over the counter medication widely used as an analgesic, anti-inflammatory and antipyretic.[A39096] The use of ibuprofen and its enantiomer [DB09213] in a racemic mix is common for the management of mild to moderate pain related to dysmenorrhea, headache, migraine, postoperative dental pain, spondylitis, osteoarthritis, r…	Ibuprofen	PTGS2	2.4974890447628924	Anti_ED
DB01050	Ibuprofen	3	D013180	Sprains and Strains	EFO:0009582	sprain	Ibuprofen is the most commonly used and prescribed NSAID. It is very common over the counter medication widely used as an analgesic, anti-inflammatory and antipyretic.[A39096] The use of ibuprofen and its enantiomer [DB09213] in a racemic mix is common for the management of mild to moderate pain related to dysmenorrhea, headache, migraine, postoperative dental pain, spondylitis, osteoarthritis, r…	Ibuprofen	PTGS2	2.4974890447628924	Anti_ED
DB01050	Ibuprofen	3	D014657	Vasculitis	EFO:0006803	vasculitis	Ibuprofen is the most commonly used and prescribed NSAID. It is very common over the counter medication widely used as an analgesic, anti-inflammatory and antipyretic.[A39096] The use of ibuprofen and its enantiomer [DB09213] in a racemic mix is common for the management of mild to moderate pain related to dysmenorrhea, headache, migraine, postoperative dental pain, spondylitis, osteoarthritis, r…	Ibuprofen	PTGS2	2.4974890447628924	Anti_ED
DB01050	Ibuprofen	3	D014657	Vasculitis	EFO:0006803	vasculitis	Ibuprofen is the most commonly used and prescribed NSAID. It is very common over the counter medication widely used as an analgesic, anti-inflammatory and antipyretic.[A39096] The use of ibuprofen and its enantiomer [DB09213] in a racemic mix is common for the management of mild to moderate pain related to dysmenorrhea, headache, migraine, postoperative dental pain, spondylitis, osteoarthritis, r…	Ibuprofen	PTGS2	2.4974890447628924	Anti_ED
DB01050	Ibuprofen	3	D015658	HIV Infections	EFO:0000764	HIV infection	Ibuprofen is the most commonly used and prescribed NSAID. It is very common over the counter medication widely used as an analgesic, anti-inflammatory and antipyretic.[A39096] The use of ibuprofen and its enantiomer [DB09213] in a racemic mix is common for the management of mild to moderate pain related to dysmenorrhea, headache, migraine, postoperative dental pain, spondylitis, osteoarthritis, r…	Ibuprofen	PTGS2	2.4974890447628924	Anti_ED
DB01050	Ibuprofen	3	D015658	HIV Infections	EFO:0000764	HIV infection	Ibuprofen is the most commonly used and prescribed NSAID. It is very common over the counter medication widely used as an analgesic, anti-inflammatory and antipyretic.[A39096] The use of ibuprofen and its enantiomer [DB09213] in a racemic mix is common for the management of mild to moderate pain related to dysmenorrhea, headache, migraine, postoperative dental pain, spondylitis, osteoarthritis, r…	Ibuprofen	PTGS2	2.4974890447628924	Anti_ED
DB01050	Ibuprofen	3	D017116	Low Back Pain	HP:0003419	Low back pain	Ibuprofen is the most commonly used and prescribed NSAID. It is very common over the counter medication widely used as an analgesic, anti-inflammatory and antipyretic.[A39096] The use of ibuprofen and its enantiomer [DB09213] in a racemic mix is common for the management of mild to moderate pain related to dysmenorrhea, headache, migraine, postoperative dental pain, spondylitis, osteoarthritis, r…	Ibuprofen	PTGS2	2.4974890447628924	Anti_ED
DB01050	Ibuprofen	3	D017116	Low Back Pain	HP:0003419	Low back pain	Ibuprofen is the most commonly used and prescribed NSAID. It is very common over the counter medication widely used as an analgesic, anti-inflammatory and antipyretic.[A39096] The use of ibuprofen and its enantiomer [DB09213] in a racemic mix is common for the management of mild to moderate pain related to dysmenorrhea, headache, migraine, postoperative dental pain, spondylitis, osteoarthritis, r…	Ibuprofen	PTGS2	2.4974890447628924	Anti_ED
DB01050	Ibuprofen	3	D019547	Neck Pain	HP:0030833	Neck pain	Ibuprofen is the most commonly used and prescribed NSAID. It is very common over the counter medication widely used as an analgesic, anti-inflammatory and antipyretic.[A39096] The use of ibuprofen and its enantiomer [DB09213] in a racemic mix is common for the management of mild to moderate pain related to dysmenorrhea, headache, migraine, postoperative dental pain, spondylitis, osteoarthritis, r…	Ibuprofen	PTGS2	2.4974890447628924	Anti_ED
DB01050	Ibuprofen	3	D019547	Neck Pain	HP:0030833	Neck pain	Ibuprofen is the most commonly used and prescribed NSAID. It is very common over the counter medication widely used as an analgesic, anti-inflammatory and antipyretic.[A39096] The use of ibuprofen and its enantiomer [DB09213] in a racemic mix is common for the management of mild to moderate pain related to dysmenorrhea, headache, migraine, postoperative dental pain, spondylitis, osteoarthritis, r…	Ibuprofen	PTGS2	2.4974890447628924	Anti_ED
DB01050	Ibuprofen	3	D020181	Sleep Apnea, Obstructive	EFO:0003918	obstructive sleep apnea	Ibuprofen is the most commonly used and prescribed NSAID. It is very common over the counter medication widely used as an analgesic, anti-inflammatory and antipyretic.[A39096] The use of ibuprofen and its enantiomer [DB09213] in a racemic mix is common for the management of mild to moderate pain related to dysmenorrhea, headache, migraine, postoperative dental pain, spondylitis, osteoarthritis, r…	Ibuprofen	PTGS2	2.4974890447628924	Anti_ED
DB01050	Ibuprofen	3	D020181	Sleep Apnea, Obstructive	EFO:0003918	obstructive sleep apnea	Ibuprofen is the most commonly used and prescribed NSAID. It is very common over the counter medication widely used as an analgesic, anti-inflammatory and antipyretic.[A39096] The use of ibuprofen and its enantiomer [DB09213] in a racemic mix is common for the management of mild to moderate pain related to dysmenorrhea, headache, migraine, postoperative dental pain, spondylitis, osteoarthritis, r…	Ibuprofen	PTGS2	2.4974890447628924	Anti_ED
DB01050	Ibuprofen	3	D050723	Fractures, Bone	EFO:0003931	bone fracture	Ibuprofen is the most commonly used and prescribed NSAID. It is very common over the counter medication widely used as an analgesic, anti-inflammatory and antipyretic.[A39096] The use of ibuprofen and its enantiomer [DB09213] in a racemic mix is common for the management of mild to moderate pain related to dysmenorrhea, headache, migraine, postoperative dental pain, spondylitis, osteoarthritis, r…	Ibuprofen	PTGS2	2.4974890447628924	Anti_ED
DB01050	Ibuprofen	3	D050723	Fractures, Bone	EFO:0003931	bone fracture	Ibuprofen is the most commonly used and prescribed NSAID. It is very common over the counter medication widely used as an analgesic, anti-inflammatory and antipyretic.[A39096] The use of ibuprofen and its enantiomer [DB09213] in a racemic mix is common for the management of mild to moderate pain related to dysmenorrhea, headache, migraine, postoperative dental pain, spondylitis, osteoarthritis, r…	Ibuprofen	PTGS2	2.4974890447628924	Anti_ED
DB01050	Ibuprofen	3	D059350	Chronic Pain	HP:0012532	Chronic pain	Ibuprofen is the most commonly used and prescribed NSAID. It is very common over the counter medication widely used as an analgesic, anti-inflammatory and antipyretic.[A39096] The use of ibuprofen and its enantiomer [DB09213] in a racemic mix is common for the management of mild to moderate pain related to dysmenorrhea, headache, migraine, postoperative dental pain, spondylitis, osteoarthritis, r…	Ibuprofen	PTGS2	2.4974890447628924	Anti_ED
DB01050	Ibuprofen	3	D059350	Chronic Pain	HP:0012532	Chronic pain	Ibuprofen is the most commonly used and prescribed NSAID. It is very common over the counter medication widely used as an analgesic, anti-inflammatory and antipyretic.[A39096] The use of ibuprofen and its enantiomer [DB09213] in a racemic mix is common for the management of mild to moderate pain related to dysmenorrhea, headache, migraine, postoperative dental pain, spondylitis, osteoarthritis, r…	Ibuprofen	PTGS2	2.4974890447628924	Anti_ED
DB01050	Ibuprofen	2	D001997	Bronchopulmonary Dysplasia	Orphanet:70589	Bronchopulmonary dysplasia	Ibuprofen is the most commonly used and prescribed NSAID. It is very common over the counter medication widely used as an analgesic, anti-inflammatory and antipyretic.[A39096] The use of ibuprofen and its enantiomer [DB09213] in a racemic mix is common for the management of mild to moderate pain related to dysmenorrhea, headache, migraine, postoperative dental pain, spondylitis, osteoarthritis, r…	Ibuprofen	PTGS2	2.4974890447628924	Anti_ED
DB01050	Ibuprofen	2	D001997	Bronchopulmonary Dysplasia	Orphanet:70589	Bronchopulmonary dysplasia	Ibuprofen is the most commonly used and prescribed NSAID. It is very common over the counter medication widely used as an analgesic, anti-inflammatory and antipyretic.[A39096] The use of ibuprofen and its enantiomer [DB09213] in a racemic mix is common for the management of mild to moderate pain related to dysmenorrhea, headache, migraine, postoperative dental pain, spondylitis, osteoarthritis, r…	Ibuprofen	PTGS2	2.4974890447628924	Anti_ED
DB01050	Ibuprofen	2	D003865	Depressive Disorder, Major	MONDO:0002009	major depressive disorder	Ibuprofen is the most commonly used and prescribed NSAID. It is very common over the counter medication widely used as an analgesic, anti-inflammatory and antipyretic.[A39096] The use of ibuprofen and its enantiomer [DB09213] in a racemic mix is common for the management of mild to moderate pain related to dysmenorrhea, headache, migraine, postoperative dental pain, spondylitis, osteoarthritis, r…	Ibuprofen	PTGS2	2.4974890447628924	Anti_ED
DB01050	Ibuprofen	2	D003865	Depressive Disorder, Major	MONDO:0002009	major depressive disorder	Ibuprofen is the most commonly used and prescribed NSAID. It is very common over the counter medication widely used as an analgesic, anti-inflammatory and antipyretic.[A39096] The use of ibuprofen and its enantiomer [DB09213] in a racemic mix is common for the management of mild to moderate pain related to dysmenorrhea, headache, migraine, postoperative dental pain, spondylitis, osteoarthritis, r…	Ibuprofen	PTGS2	2.4974890447628924	Anti_ED
DB01050	Ibuprofen	2	D003922	Diabetes Mellitus, Type 1	EFO:0001359	type I diabetes mellitus	Ibuprofen is the most commonly used and prescribed NSAID. It is very common over the counter medication widely used as an analgesic, anti-inflammatory and antipyretic.[A39096] The use of ibuprofen and its enantiomer [DB09213] in a racemic mix is common for the management of mild to moderate pain related to dysmenorrhea, headache, migraine, postoperative dental pain, spondylitis, osteoarthritis, r…	Ibuprofen	PTGS2	2.4974890447628924	Anti_ED
DB01050	Ibuprofen	2	D003922	Diabetes Mellitus, Type 1	EFO:0001359	type I diabetes mellitus	Ibuprofen is the most commonly used and prescribed NSAID. It is very common over the counter medication widely used as an analgesic, anti-inflammatory and antipyretic.[A39096] The use of ibuprofen and its enantiomer [DB09213] in a racemic mix is common for the management of mild to moderate pain related to dysmenorrhea, headache, migraine, postoperative dental pain, spondylitis, osteoarthritis, r…	Ibuprofen	PTGS2	2.4974890447628924	Anti_ED
DB01050	Ibuprofen	2	D004646	Emphysema	EFO:0000464	emphysema	Ibuprofen is the most commonly used and prescribed NSAID. It is very common over the counter medication widely used as an analgesic, anti-inflammatory and antipyretic.[A39096] The use of ibuprofen and its enantiomer [DB09213] in a racemic mix is common for the management of mild to moderate pain related to dysmenorrhea, headache, migraine, postoperative dental pain, spondylitis, osteoarthritis, r…	Ibuprofen	PTGS2	2.4974890447628924	Anti_ED
DB01050	Ibuprofen	2	D004646	Emphysema	EFO:0000464	emphysema	Ibuprofen is the most commonly used and prescribed NSAID. It is very common over the counter medication widely used as an analgesic, anti-inflammatory and antipyretic.[A39096] The use of ibuprofen and its enantiomer [DB09213] in a racemic mix is common for the management of mild to moderate pain related to dysmenorrhea, headache, migraine, postoperative dental pain, spondylitis, osteoarthritis, r…	Ibuprofen	PTGS2	2.4974890447628924	Anti_ED
DB01050	Ibuprofen	2	D004775	Enuresis	MONDO:0024290	enuresis	Ibuprofen is the most commonly used and prescribed NSAID. It is very common over the counter medication widely used as an analgesic, anti-inflammatory and antipyretic.[A39096] The use of ibuprofen and its enantiomer [DB09213] in a racemic mix is common for the management of mild to moderate pain related to dysmenorrhea, headache, migraine, postoperative dental pain, spondylitis, osteoarthritis, r…	Ibuprofen	PTGS2	2.4974890447628924	Anti_ED
DB01050	Ibuprofen	2	D004775	Enuresis	MONDO:0024290	enuresis	Ibuprofen is the most commonly used and prescribed NSAID. It is very common over the counter medication widely used as an analgesic, anti-inflammatory and antipyretic.[A39096] The use of ibuprofen and its enantiomer [DB09213] in a racemic mix is common for the management of mild to moderate pain related to dysmenorrhea, headache, migraine, postoperative dental pain, spondylitis, osteoarthritis, r…	Ibuprofen	PTGS2	2.4974890447628924	Anti_ED
DB01050	Ibuprofen	2	D004828	Epilepsies, Partial	EFO:0004263	partial epilepsy	Ibuprofen is the most commonly used and prescribed NSAID. It is very common over the counter medication widely used as an analgesic, anti-inflammatory and antipyretic.[A39096] The use of ibuprofen and its enantiomer [DB09213] in a racemic mix is common for the management of mild to moderate pain related to dysmenorrhea, headache, migraine, postoperative dental pain, spondylitis, osteoarthritis, r…	Ibuprofen	PTGS2	2.4974890447628924	Anti_ED
DB01050	Ibuprofen	2	D004828	Epilepsies, Partial	EFO:0004263	partial epilepsy	Ibuprofen is the most commonly used and prescribed NSAID. It is very common over the counter medication widely used as an analgesic, anti-inflammatory and antipyretic.[A39096] The use of ibuprofen and its enantiomer [DB09213] in a racemic mix is common for the management of mild to moderate pain related to dysmenorrhea, headache, migraine, postoperative dental pain, spondylitis, osteoarthritis, r…	Ibuprofen	PTGS2	2.4974890447628924	Anti_ED
DB01050	Ibuprofen	2	D005910	Glioma	MONDO:0100342	malignant glioma	Ibuprofen is the most commonly used and prescribed NSAID. It is very common over the counter medication widely used as an analgesic, anti-inflammatory and antipyretic.[A39096] The use of ibuprofen and its enantiomer [DB09213] in a racemic mix is common for the management of mild to moderate pain related to dysmenorrhea, headache, migraine, postoperative dental pain, spondylitis, osteoarthritis, r…	Ibuprofen	PTGS2	2.4974890447628924	Anti_ED
DB01050	Ibuprofen	2	D005910	Glioma	MONDO:0100342	malignant glioma	Ibuprofen is the most commonly used and prescribed NSAID. It is very common over the counter medication widely used as an analgesic, anti-inflammatory and antipyretic.[A39096] The use of ibuprofen and its enantiomer [DB09213] in a racemic mix is common for the management of mild to moderate pain related to dysmenorrhea, headache, migraine, postoperative dental pain, spondylitis, osteoarthritis, r…	Ibuprofen	PTGS2	2.4974890447628924	Anti_ED
DB01050	Ibuprofen	2	D006105	Granulomatous Disease, Chronic	Orphanet:379	Chronic granulomatous disease	Ibuprofen is the most commonly used and prescribed NSAID. It is very common over the counter medication widely used as an analgesic, anti-inflammatory and antipyretic.[A39096] The use of ibuprofen and its enantiomer [DB09213] in a racemic mix is common for the management of mild to moderate pain related to dysmenorrhea, headache, migraine, postoperative dental pain, spondylitis, osteoarthritis, r…	Ibuprofen	PTGS2	2.4974890447628924	Anti_ED
DB01050	Ibuprofen	2	D006105	Granulomatous Disease, Chronic	Orphanet:379	Chronic granulomatous disease	Ibuprofen is the most commonly used and prescribed NSAID. It is very common over the counter medication widely used as an analgesic, anti-inflammatory and antipyretic.[A39096] The use of ibuprofen and its enantiomer [DB09213] in a racemic mix is common for the management of mild to moderate pain related to dysmenorrhea, headache, migraine, postoperative dental pain, spondylitis, osteoarthritis, r…	Ibuprofen	PTGS2	2.4974890447628924	Anti_ED
DB01050	Ibuprofen	2	D006470	Hemorrhage	MP:0001914	hemorrhage	Ibuprofen is the most commonly used and prescribed NSAID. It is very common over the counter medication widely used as an analgesic, anti-inflammatory and antipyretic.[A39096] The use of ibuprofen and its enantiomer [DB09213] in a racemic mix is common for the management of mild to moderate pain related to dysmenorrhea, headache, migraine, postoperative dental pain, spondylitis, osteoarthritis, r…	Ibuprofen	PTGS2	2.4974890447628924	Anti_ED
DB01050	Ibuprofen	2	D006470	Hemorrhage	MP:0001914	hemorrhage	Ibuprofen is the most commonly used and prescribed NSAID. It is very common over the counter medication widely used as an analgesic, anti-inflammatory and antipyretic.[A39096] The use of ibuprofen and its enantiomer [DB09213] in a racemic mix is common for the management of mild to moderate pain related to dysmenorrhea, headache, migraine, postoperative dental pain, spondylitis, osteoarthritis, r…	Ibuprofen	PTGS2	2.4974890447628924	Anti_ED
DB01050	Ibuprofen	2	D006973	Hypertension	EFO:0000537	hypertension	Ibuprofen is the most commonly used and prescribed NSAID. It is very common over the counter medication widely used as an analgesic, anti-inflammatory and antipyretic.[A39096] The use of ibuprofen and its enantiomer [DB09213] in a racemic mix is common for the management of mild to moderate pain related to dysmenorrhea, headache, migraine, postoperative dental pain, spondylitis, osteoarthritis, r…	Ibuprofen	PTGS2	2.4974890447628924	Anti_ED
DB01050	Ibuprofen	2	D006973	Hypertension	EFO:0000537	hypertension	Ibuprofen is the most commonly used and prescribed NSAID. It is very common over the counter medication widely used as an analgesic, anti-inflammatory and antipyretic.[A39096] The use of ibuprofen and its enantiomer [DB09213] in a racemic mix is common for the management of mild to moderate pain related to dysmenorrhea, headache, migraine, postoperative dental pain, spondylitis, osteoarthritis, r…	Ibuprofen	PTGS2	2.4974890447628924	Anti_ED
DB01050	Ibuprofen	2	D009135	Muscular Diseases	EFO:0002970	muscular disease	Ibuprofen is the most commonly used and prescribed NSAID. It is very common over the counter medication widely used as an analgesic, anti-inflammatory and antipyretic.[A39096] The use of ibuprofen and its enantiomer [DB09213] in a racemic mix is common for the management of mild to moderate pain related to dysmenorrhea, headache, migraine, postoperative dental pain, spondylitis, osteoarthritis, r…	Ibuprofen	PTGS2	2.4974890447628924	Anti_ED
DB01050	Ibuprofen	2	D009135	Muscular Diseases	EFO:0002970	muscular disease	Ibuprofen is the most commonly used and prescribed NSAID. It is very common over the counter medication widely used as an analgesic, anti-inflammatory and antipyretic.[A39096] The use of ibuprofen and its enantiomer [DB09213] in a racemic mix is common for the management of mild to moderate pain related to dysmenorrhea, headache, migraine, postoperative dental pain, spondylitis, osteoarthritis, r…	Ibuprofen	PTGS2	2.4974890447628924	Anti_ED
DB01050	Ibuprofen	2	D010195	Pancreatitis	EFO:1000652	acute pancreatitis	Ibuprofen is the most commonly used and prescribed NSAID. It is very common over the counter medication widely used as an analgesic, anti-inflammatory and antipyretic.[A39096] The use of ibuprofen and its enantiomer [DB09213] in a racemic mix is common for the management of mild to moderate pain related to dysmenorrhea, headache, migraine, postoperative dental pain, spondylitis, osteoarthritis, r…	Ibuprofen	PTGS2	2.4974890447628924	Anti_ED
DB01050	Ibuprofen	2	D010195	Pancreatitis	EFO:1000652	acute pancreatitis	Ibuprofen is the most commonly used and prescribed NSAID. It is very common over the counter medication widely used as an analgesic, anti-inflammatory and antipyretic.[A39096] The use of ibuprofen and its enantiomer [DB09213] in a racemic mix is common for the management of mild to moderate pain related to dysmenorrhea, headache, migraine, postoperative dental pain, spondylitis, osteoarthritis, r…	Ibuprofen	PTGS2	2.4974890447628924	Anti_ED
DB01050	Ibuprofen	2	D010518	Periodontitis	EFO:0000649	periodontitis	Ibuprofen is the most commonly used and prescribed NSAID. It is very common over the counter medication widely used as an analgesic, anti-inflammatory and antipyretic.[A39096] The use of ibuprofen and its enantiomer [DB09213] in a racemic mix is common for the management of mild to moderate pain related to dysmenorrhea, headache, migraine, postoperative dental pain, spondylitis, osteoarthritis, r…	Ibuprofen	PTGS2	2.4974890447628924	Anti_ED
DB01050	Ibuprofen	2	D010518	Periodontitis	EFO:0000649	periodontitis	Ibuprofen is the most commonly used and prescribed NSAID. It is very common over the counter medication widely used as an analgesic, anti-inflammatory and antipyretic.[A39096] The use of ibuprofen and its enantiomer [DB09213] in a racemic mix is common for the management of mild to moderate pain related to dysmenorrhea, headache, migraine, postoperative dental pain, spondylitis, osteoarthritis, r…	Ibuprofen	PTGS2	2.4974890447628924	Anti_ED
DB01050	Ibuprofen	2	D011225	Pre-Eclampsia	EFO:0000668	preeclampsia	Ibuprofen is the most commonly used and prescribed NSAID. It is very common over the counter medication widely used as an analgesic, anti-inflammatory and antipyretic.[A39096] The use of ibuprofen and its enantiomer [DB09213] in a racemic mix is common for the management of mild to moderate pain related to dysmenorrhea, headache, migraine, postoperative dental pain, spondylitis, osteoarthritis, r…	Ibuprofen	PTGS2	2.4974890447628924	Anti_ED
DB01050	Ibuprofen	2	D011225	Pre-Eclampsia	EFO:0000668	preeclampsia	Ibuprofen is the most commonly used and prescribed NSAID. It is very common over the counter medication widely used as an analgesic, anti-inflammatory and antipyretic.[A39096] The use of ibuprofen and its enantiomer [DB09213] in a racemic mix is common for the management of mild to moderate pain related to dysmenorrhea, headache, migraine, postoperative dental pain, spondylitis, osteoarthritis, r…	Ibuprofen	PTGS2	2.4974890447628924	Anti_ED
DB01050	Ibuprofen	2	D012178	Retinopathy of Prematurity	EFO:1001158	retinopathy of prematurity	Ibuprofen is the most commonly used and prescribed NSAID. It is very common over the counter medication widely used as an analgesic, anti-inflammatory and antipyretic.[A39096] The use of ibuprofen and its enantiomer [DB09213] in a racemic mix is common for the management of mild to moderate pain related to dysmenorrhea, headache, migraine, postoperative dental pain, spondylitis, osteoarthritis, r…	Ibuprofen	PTGS2	2.4974890447628924	Anti_ED
DB01050	Ibuprofen	2	D012178	Retinopathy of Prematurity	EFO:1001158	retinopathy of prematurity	Ibuprofen is the most commonly used and prescribed NSAID. It is very common over the counter medication widely used as an analgesic, anti-inflammatory and antipyretic.[A39096] The use of ibuprofen and its enantiomer [DB09213] in a racemic mix is common for the management of mild to moderate pain related to dysmenorrhea, headache, migraine, postoperative dental pain, spondylitis, osteoarthritis, r…	Ibuprofen	PTGS2	2.4974890447628924	Anti_ED
DB01050	Ibuprofen	2	D012852	Sinusitis	EFO:0007486	sinusitis	Ibuprofen is the most commonly used and prescribed NSAID. It is very common over the counter medication widely used as an analgesic, anti-inflammatory and antipyretic.[A39096] The use of ibuprofen and its enantiomer [DB09213] in a racemic mix is common for the management of mild to moderate pain related to dysmenorrhea, headache, migraine, postoperative dental pain, spondylitis, osteoarthritis, r…	Ibuprofen	PTGS2	2.4974890447628924	Anti_ED
DB01050	Ibuprofen	2	D012852	Sinusitis	EFO:0007486	sinusitis	Ibuprofen is the most commonly used and prescribed NSAID. It is very common over the counter medication widely used as an analgesic, anti-inflammatory and antipyretic.[A39096] The use of ibuprofen and its enantiomer [DB09213] in a racemic mix is common for the management of mild to moderate pain related to dysmenorrhea, headache, migraine, postoperative dental pain, spondylitis, osteoarthritis, r…	Ibuprofen	PTGS2	2.4974890447628924	Anti_ED
DB01050	Ibuprofen	2	D013281	Stomatitis, Aphthous	EFO:0003938	aphthous ulcer	Ibuprofen is the most commonly used and prescribed NSAID. It is very common over the counter medication widely used as an analgesic, anti-inflammatory and antipyretic.[A39096] The use of ibuprofen and its enantiomer [DB09213] in a racemic mix is common for the management of mild to moderate pain related to dysmenorrhea, headache, migraine, postoperative dental pain, spondylitis, osteoarthritis, r…	Ibuprofen	PTGS2	2.4974890447628924	Anti_ED
DB01050	Ibuprofen	2	D013281	Stomatitis, Aphthous	EFO:0003938	aphthous ulcer	Ibuprofen is the most commonly used and prescribed NSAID. It is very common over the counter medication widely used as an analgesic, anti-inflammatory and antipyretic.[A39096] The use of ibuprofen and its enantiomer [DB09213] in a racemic mix is common for the management of mild to moderate pain related to dysmenorrhea, headache, migraine, postoperative dental pain, spondylitis, osteoarthritis, r…	Ibuprofen	PTGS2	2.4974890447628924	Anti_ED
DB01050	Ibuprofen	2	D013471	Sunburn	EFO:0003958	sunburn	Ibuprofen is the most commonly used and prescribed NSAID. It is very common over the counter medication widely used as an analgesic, anti-inflammatory and antipyretic.[A39096] The use of ibuprofen and its enantiomer [DB09213] in a racemic mix is common for the management of mild to moderate pain related to dysmenorrhea, headache, migraine, postoperative dental pain, spondylitis, osteoarthritis, r…	Ibuprofen	PTGS2	2.4974890447628924	Anti_ED
DB01050	Ibuprofen	2	D013471	Sunburn	EFO:0003958	sunburn	Ibuprofen is the most commonly used and prescribed NSAID. It is very common over the counter medication widely used as an analgesic, anti-inflammatory and antipyretic.[A39096] The use of ibuprofen and its enantiomer [DB09213] in a racemic mix is common for the management of mild to moderate pain related to dysmenorrhea, headache, migraine, postoperative dental pain, spondylitis, osteoarthritis, r…	Ibuprofen	PTGS2	2.4974890447628924	Anti_ED
DB01050	Ibuprofen	2	D014076	Tooth Diseases	EFO:1001216	tooth disease	Ibuprofen is the most commonly used and prescribed NSAID. It is very common over the counter medication widely used as an analgesic, anti-inflammatory and antipyretic.[A39096] The use of ibuprofen and its enantiomer [DB09213] in a racemic mix is common for the management of mild to moderate pain related to dysmenorrhea, headache, migraine, postoperative dental pain, spondylitis, osteoarthritis, r…	Ibuprofen	PTGS2	2.4974890447628924	Anti_ED
DB01050	Ibuprofen	2	D014076	Tooth Diseases	EFO:1001216	tooth disease	Ibuprofen is the most commonly used and prescribed NSAID. It is very common over the counter medication widely used as an analgesic, anti-inflammatory and antipyretic.[A39096] The use of ibuprofen and its enantiomer [DB09213] in a racemic mix is common for the management of mild to moderate pain related to dysmenorrhea, headache, migraine, postoperative dental pain, spondylitis, osteoarthritis, r…	Ibuprofen	PTGS2	2.4974890447628924	Anti_ED
DB01050	Ibuprofen	2	D014376	Tuberculosis	Orphanet:3389	Tuberculosis	Ibuprofen is the most commonly used and prescribed NSAID. It is very common over the counter medication widely used as an analgesic, anti-inflammatory and antipyretic.[A39096] The use of ibuprofen and its enantiomer [DB09213] in a racemic mix is common for the management of mild to moderate pain related to dysmenorrhea, headache, migraine, postoperative dental pain, spondylitis, osteoarthritis, r…	Ibuprofen	PTGS2	2.4974890447628924	Anti_ED
DB01050	Ibuprofen	2	D014376	Tuberculosis	Orphanet:3389	Tuberculosis	Ibuprofen is the most commonly used and prescribed NSAID. It is very common over the counter medication widely used as an analgesic, anti-inflammatory and antipyretic.[A39096] The use of ibuprofen and its enantiomer [DB09213] in a racemic mix is common for the management of mild to moderate pain related to dysmenorrhea, headache, migraine, postoperative dental pain, spondylitis, osteoarthritis, r…	Ibuprofen	PTGS2	2.4974890447628924	Anti_ED
DB01050	Ibuprofen	2	D014947	Wounds and Injuries	EFO:0000546	injury	Ibuprofen is the most commonly used and prescribed NSAID. It is very common over the counter medication widely used as an analgesic, anti-inflammatory and antipyretic.[A39096] The use of ibuprofen and its enantiomer [DB09213] in a racemic mix is common for the management of mild to moderate pain related to dysmenorrhea, headache, migraine, postoperative dental pain, spondylitis, osteoarthritis, r…	Ibuprofen	PTGS2	2.4974890447628924	Anti_ED
DB01050	Ibuprofen	2	D014947	Wounds and Injuries	EFO:0000546	injury	Ibuprofen is the most commonly used and prescribed NSAID. It is very common over the counter medication widely used as an analgesic, anti-inflammatory and antipyretic.[A39096] The use of ibuprofen and its enantiomer [DB09213] in a racemic mix is common for the management of mild to moderate pain related to dysmenorrhea, headache, migraine, postoperative dental pain, spondylitis, osteoarthritis, r…	Ibuprofen	PTGS2	2.4974890447628924	Anti_ED
DB01050	Ibuprofen	2	D018781	Tension-Type Headache	HP:0012228	Tension-type headache	Ibuprofen is the most commonly used and prescribed NSAID. It is very common over the counter medication widely used as an analgesic, anti-inflammatory and antipyretic.[A39096] The use of ibuprofen and its enantiomer [DB09213] in a racemic mix is common for the management of mild to moderate pain related to dysmenorrhea, headache, migraine, postoperative dental pain, spondylitis, osteoarthritis, r…	Ibuprofen	PTGS2	2.4974890447628924	Anti_ED
DB01050	Ibuprofen	2	D018781	Tension-Type Headache	HP:0012228	Tension-type headache	Ibuprofen is the most commonly used and prescribed NSAID. It is very common over the counter medication widely used as an analgesic, anti-inflammatory and antipyretic.[A39096] The use of ibuprofen and its enantiomer [DB09213] in a racemic mix is common for the management of mild to moderate pain related to dysmenorrhea, headache, migraine, postoperative dental pain, spondylitis, osteoarthritis, r…	Ibuprofen	PTGS2	2.4974890447628924	Anti_ED
DB01050	Ibuprofen	2	D020968	Brachial Plexus Neuritis	EFO:1000843	brachial plexus neuritis	Ibuprofen is the most commonly used and prescribed NSAID. It is very common over the counter medication widely used as an analgesic, anti-inflammatory and antipyretic.[A39096] The use of ibuprofen and its enantiomer [DB09213] in a racemic mix is common for the management of mild to moderate pain related to dysmenorrhea, headache, migraine, postoperative dental pain, spondylitis, osteoarthritis, r…	Ibuprofen	PTGS2	2.4974890447628924	Anti_ED
DB01050	Ibuprofen	2	D020968	Brachial Plexus Neuritis	EFO:1000843	brachial plexus neuritis	Ibuprofen is the most commonly used and prescribed NSAID. It is very common over the counter medication widely used as an analgesic, anti-inflammatory and antipyretic.[A39096] The use of ibuprofen and its enantiomer [DB09213] in a racemic mix is common for the management of mild to moderate pain related to dysmenorrhea, headache, migraine, postoperative dental pain, spondylitis, osteoarthritis, r…	Ibuprofen	PTGS2	2.4974890447628924	Anti_ED
DB01050	Ibuprofen	2	D025242	Spondylarthropathies	EFO:0000706	spondyloarthropathy	Ibuprofen is the most commonly used and prescribed NSAID. It is very common over the counter medication widely used as an analgesic, anti-inflammatory and antipyretic.[A39096] The use of ibuprofen and its enantiomer [DB09213] in a racemic mix is common for the management of mild to moderate pain related to dysmenorrhea, headache, migraine, postoperative dental pain, spondylitis, osteoarthritis, r…	Ibuprofen	PTGS2	2.4974890447628924	Anti_ED
DB01050	Ibuprofen	2	D025242	Spondylarthropathies	EFO:0000706	spondyloarthropathy	Ibuprofen is the most commonly used and prescribed NSAID. It is very common over the counter medication widely used as an analgesic, anti-inflammatory and antipyretic.[A39096] The use of ibuprofen and its enantiomer [DB09213] in a racemic mix is common for the management of mild to moderate pain related to dysmenorrhea, headache, migraine, postoperative dental pain, spondylitis, osteoarthritis, r…	Ibuprofen	PTGS2	2.4974890447628924	Anti_ED
DB01050	Ibuprofen	2	D055009	Spondylosis	EFO:0009610	cervical spondylosis	Ibuprofen is the most commonly used and prescribed NSAID. It is very common over the counter medication widely used as an analgesic, anti-inflammatory and antipyretic.[A39096] The use of ibuprofen and its enantiomer [DB09213] in a racemic mix is common for the management of mild to moderate pain related to dysmenorrhea, headache, migraine, postoperative dental pain, spondylitis, osteoarthritis, r…	Ibuprofen	PTGS2	2.4974890447628924	Anti_ED
DB01050	Ibuprofen	2	D055009	Spondylosis	EFO:0009610	cervical spondylosis	Ibuprofen is the most commonly used and prescribed NSAID. It is very common over the counter medication widely used as an analgesic, anti-inflammatory and antipyretic.[A39096] The use of ibuprofen and its enantiomer [DB09213] in a racemic mix is common for the management of mild to moderate pain related to dysmenorrhea, headache, migraine, postoperative dental pain, spondylitis, osteoarthritis, r…	Ibuprofen	PTGS2	2.4974890447628924	Anti_ED
DB01050	Ibuprofen	2	D060825	Cognitive Dysfunction	HP:0100543	Cognitive impairment	Ibuprofen is the most commonly used and prescribed NSAID. It is very common over the counter medication widely used as an analgesic, anti-inflammatory and antipyretic.[A39096] The use of ibuprofen and its enantiomer [DB09213] in a racemic mix is common for the management of mild to moderate pain related to dysmenorrhea, headache, migraine, postoperative dental pain, spondylitis, osteoarthritis, r…	Ibuprofen	PTGS2	2.4974890447628924	Anti_ED
DB01050	Ibuprofen	2	D060825	Cognitive Dysfunction	HP:0100543	Cognitive impairment	Ibuprofen is the most commonly used and prescribed NSAID. It is very common over the counter medication widely used as an analgesic, anti-inflammatory and antipyretic.[A39096] The use of ibuprofen and its enantiomer [DB09213] in a racemic mix is common for the management of mild to moderate pain related to dysmenorrhea, headache, migraine, postoperative dental pain, spondylitis, osteoarthritis, r…	Ibuprofen	PTGS2	2.4974890447628924	Anti_ED
DB01050	Ibuprofen	1	D000544	Alzheimer Disease	EFO:0000249	Alzheimer's disease	Ibuprofen is the most commonly used and prescribed NSAID. It is very common over the counter medication widely used as an analgesic, anti-inflammatory and antipyretic.[A39096] The use of ibuprofen and its enantiomer [DB09213] in a racemic mix is common for the management of mild to moderate pain related to dysmenorrhea, headache, migraine, postoperative dental pain, spondylitis, osteoarthritis, r…	Ibuprofen	PTGS2	2.4974890447628924	Anti_ED
DB01050	Ibuprofen	1	D000544	Alzheimer Disease	EFO:0000249	Alzheimer's disease	Ibuprofen is the most commonly used and prescribed NSAID. It is very common over the counter medication widely used as an analgesic, anti-inflammatory and antipyretic.[A39096] The use of ibuprofen and its enantiomer [DB09213] in a racemic mix is common for the management of mild to moderate pain related to dysmenorrhea, headache, migraine, postoperative dental pain, spondylitis, osteoarthritis, r…	Ibuprofen	PTGS2	2.4974890447628924	Anti_ED
DB01050	Ibuprofen	1	D006255	Rhinitis, Allergic, Seasonal	EFO:0005854	allergic rhinitis	Ibuprofen is the most commonly used and prescribed NSAID. It is very common over the counter medication widely used as an analgesic, anti-inflammatory and antipyretic.[A39096] The use of ibuprofen and its enantiomer [DB09213] in a racemic mix is common for the management of mild to moderate pain related to dysmenorrhea, headache, migraine, postoperative dental pain, spondylitis, osteoarthritis, r…	Ibuprofen	PTGS2	2.4974890447628924	Anti_ED
DB01050	Ibuprofen	1	D006255	Rhinitis, Allergic, Seasonal	EFO:0005854	allergic rhinitis	Ibuprofen is the most commonly used and prescribed NSAID. It is very common over the counter medication widely used as an analgesic, anti-inflammatory and antipyretic.[A39096] The use of ibuprofen and its enantiomer [DB09213] in a racemic mix is common for the management of mild to moderate pain related to dysmenorrhea, headache, migraine, postoperative dental pain, spondylitis, osteoarthritis, r…	Ibuprofen	PTGS2	2.4974890447628924	Anti_ED
DB01050	Ibuprofen	1	D007024	Hypotension, Orthostatic	EFO:0005252	orthostatic hypotension	Ibuprofen is the most commonly used and prescribed NSAID. It is very common over the counter medication widely used as an analgesic, anti-inflammatory and antipyretic.[A39096] The use of ibuprofen and its enantiomer [DB09213] in a racemic mix is common for the management of mild to moderate pain related to dysmenorrhea, headache, migraine, postoperative dental pain, spondylitis, osteoarthritis, r…	Ibuprofen	PTGS2	2.4974890447628924	Anti_ED
DB01050	Ibuprofen	1	D007024	Hypotension, Orthostatic	EFO:0005252	orthostatic hypotension	Ibuprofen is the most commonly used and prescribed NSAID. It is very common over the counter medication widely used as an analgesic, anti-inflammatory and antipyretic.[A39096] The use of ibuprofen and its enantiomer [DB09213] in a racemic mix is common for the management of mild to moderate pain related to dysmenorrhea, headache, migraine, postoperative dental pain, spondylitis, osteoarthritis, r…	Ibuprofen	PTGS2	2.4974890447628924	Anti_ED
DB01050	Ibuprofen	1	D008288	Malaria	EFO:0001068	malaria	Ibuprofen is the most commonly used and prescribed NSAID. It is very common over the counter medication widely used as an analgesic, anti-inflammatory and antipyretic.[A39096] The use of ibuprofen and its enantiomer [DB09213] in a racemic mix is common for the management of mild to moderate pain related to dysmenorrhea, headache, migraine, postoperative dental pain, spondylitis, osteoarthritis, r…	Ibuprofen	PTGS2	2.4974890447628924	Anti_ED
DB01050	Ibuprofen	1	D008288	Malaria	EFO:0001068	malaria	Ibuprofen is the most commonly used and prescribed NSAID. It is very common over the counter medication widely used as an analgesic, anti-inflammatory and antipyretic.[A39096] The use of ibuprofen and its enantiomer [DB09213] in a racemic mix is common for the management of mild to moderate pain related to dysmenorrhea, headache, migraine, postoperative dental pain, spondylitis, osteoarthritis, r…	Ibuprofen	PTGS2	2.4974890447628924	Anti_ED
DB01050	Ibuprofen	1	D013705	Temporomandibular Joint Disorders	EFO:0005279	temporomandibular joint disorder	Ibuprofen is the most commonly used and prescribed NSAID. It is very common over the counter medication widely used as an analgesic, anti-inflammatory and antipyretic.[A39096] The use of ibuprofen and its enantiomer [DB09213] in a racemic mix is common for the management of mild to moderate pain related to dysmenorrhea, headache, migraine, postoperative dental pain, spondylitis, osteoarthritis, r…	Ibuprofen	PTGS2	2.4974890447628924	Anti_ED
DB01050	Ibuprofen	1	D013705	Temporomandibular Joint Disorders	EFO:0005279	temporomandibular joint disorder	Ibuprofen is the most commonly used and prescribed NSAID. It is very common over the counter medication widely used as an analgesic, anti-inflammatory and antipyretic.[A39096] The use of ibuprofen and its enantiomer [DB09213] in a racemic mix is common for the management of mild to moderate pain related to dysmenorrhea, headache, migraine, postoperative dental pain, spondylitis, osteoarthritis, r…	Ibuprofen	PTGS2	2.4974890447628924	Anti_ED
DB01050	Ibuprofen	1	D020370	Osteoarthritis, Knee	EFO:0004616	osteoarthritis, knee	Ibuprofen is the most commonly used and prescribed NSAID. It is very common over the counter medication widely used as an analgesic, anti-inflammatory and antipyretic.[A39096] The use of ibuprofen and its enantiomer [DB09213] in a racemic mix is common for the management of mild to moderate pain related to dysmenorrhea, headache, migraine, postoperative dental pain, spondylitis, osteoarthritis, r…	Ibuprofen	PTGS2	2.4974890447628924	Anti_ED
DB01050	Ibuprofen	1	D020370	Osteoarthritis, Knee	EFO:0004616	osteoarthritis, knee	Ibuprofen is the most commonly used and prescribed NSAID. It is very common over the counter medication widely used as an analgesic, anti-inflammatory and antipyretic.[A39096] The use of ibuprofen and its enantiomer [DB09213] in a racemic mix is common for the management of mild to moderate pain related to dysmenorrhea, headache, migraine, postoperative dental pain, spondylitis, osteoarthritis, r…	Ibuprofen	PTGS2	2.4974890447628924	Anti_ED
DB01050	Ibuprofen	1	D020388	Muscular Dystrophy, Duchenne	Orphanet:98896	Duchenne muscular dystrophy	Ibuprofen is the most commonly used and prescribed NSAID. It is very common over the counter medication widely used as an analgesic, anti-inflammatory and antipyretic.[A39096] The use of ibuprofen and its enantiomer [DB09213] in a racemic mix is common for the management of mild to moderate pain related to dysmenorrhea, headache, migraine, postoperative dental pain, spondylitis, osteoarthritis, r…	Ibuprofen	PTGS2	2.4974890447628924	Anti_ED
DB01050	Ibuprofen	1	D020388	Muscular Dystrophy, Duchenne	Orphanet:98896	Duchenne muscular dystrophy	Ibuprofen is the most commonly used and prescribed NSAID. It is very common over the counter medication widely used as an analgesic, anti-inflammatory and antipyretic.[A39096] The use of ibuprofen and its enantiomer [DB09213] in a racemic mix is common for the management of mild to moderate pain related to dysmenorrhea, headache, migraine, postoperative dental pain, spondylitis, osteoarthritis, r…	Ibuprofen	PTGS2	2.4974890447628924	Anti_ED
DB01050	Ibuprofen	1	D047928	Premature Birth	EFO:0003917	premature birth	Ibuprofen is the most commonly used and prescribed NSAID. It is very common over the counter medication widely used as an analgesic, anti-inflammatory and antipyretic.[A39096] The use of ibuprofen and its enantiomer [DB09213] in a racemic mix is common for the management of mild to moderate pain related to dysmenorrhea, headache, migraine, postoperative dental pain, spondylitis, osteoarthritis, r…	Ibuprofen	PTGS2	2.4974890447628924	Anti_ED
DB01050	Ibuprofen	1	D047928	Premature Birth	EFO:0003917	premature birth	Ibuprofen is the most commonly used and prescribed NSAID. It is very common over the counter medication widely used as an analgesic, anti-inflammatory and antipyretic.[A39096] The use of ibuprofen and its enantiomer [DB09213] in a racemic mix is common for the management of mild to moderate pain related to dysmenorrhea, headache, migraine, postoperative dental pain, spondylitis, osteoarthritis, r…	Ibuprofen	PTGS2	2.4974890447628924	Anti_ED
DB01050	Ibuprofen	0	D064386	Ankle Fractures	EFO:0009615	ankle fracture	Ibuprofen is the most commonly used and prescribed NSAID. It is very common over the counter medication widely used as an analgesic, anti-inflammatory and antipyretic.[A39096] The use of ibuprofen and its enantiomer [DB09213] in a racemic mix is common for the management of mild to moderate pain related to dysmenorrhea, headache, migraine, postoperative dental pain, spondylitis, osteoarthritis, r…	Ibuprofen	PTGS2	2.4974890447628924	Anti_ED
DB01050	Ibuprofen	0	D064386	Ankle Fractures	EFO:0009615	ankle fracture	Ibuprofen is the most commonly used and prescribed NSAID. It is very common over the counter medication widely used as an analgesic, anti-inflammatory and antipyretic.[A39096] The use of ibuprofen and its enantiomer [DB09213] in a racemic mix is common for the management of mild to moderate pain related to dysmenorrhea, headache, migraine, postoperative dental pain, spondylitis, osteoarthritis, r…	Ibuprofen	PTGS2	2.4974890447628924	Anti_ED
DB00554	Piroxicam	4	D001172	Arthritis, Rheumatoid	EFO:0000685	rheumatoid arthritis	For treatment of osteoarthritis and rheumatoid arthritis.	Piroxicam	PTGS2	2.4974890447628924	Anti_ED
DB00554	Piroxicam	4	D001172	Arthritis, Rheumatoid	EFO:0000685	rheumatoid arthritis	For treatment of osteoarthritis and rheumatoid arthritis.	Piroxicam	PTGS2	2.4974890447628924	Anti_ED
DB00554	Piroxicam	4	D005128	Eye Diseases	EFO:0005752	eye inflammation	For treatment of osteoarthritis and rheumatoid arthritis.	Piroxicam	PTGS2	2.4974890447628924	Anti_ED
DB00554	Piroxicam	4	D005128	Eye Diseases	EFO:0005752	eye inflammation	For treatment of osteoarthritis and rheumatoid arthritis.	Piroxicam	PTGS2	2.4974890447628924	Anti_ED
DB00554	Piroxicam	4	D010003	Osteoarthritis	EFO:0002506	osteoarthritis	For treatment of osteoarthritis and rheumatoid arthritis.	Piroxicam	PTGS2	2.4974890447628924	Anti_ED
DB00554	Piroxicam	4	D010003	Osteoarthritis	EFO:0002506	osteoarthritis	For treatment of osteoarthritis and rheumatoid arthritis.	Piroxicam	PTGS2	2.4974890447628924	Anti_ED
DB00554	Piroxicam	4	D012216	Rheumatic Diseases	EFO:0005755	rheumatic disease	For treatment of osteoarthritis and rheumatoid arthritis.	Piroxicam	PTGS2	2.4974890447628924	Anti_ED
DB00554	Piroxicam	4	D012216	Rheumatic Diseases	EFO:0005755	rheumatic disease	For treatment of osteoarthritis and rheumatoid arthritis.	Piroxicam	PTGS2	2.4974890447628924	Anti_ED
DB00554	Piroxicam	4	D018771	Arthralgia	HP:0002829	Arthralgia	For treatment of osteoarthritis and rheumatoid arthritis.	Piroxicam	PTGS2	2.4974890447628924	Anti_ED
DB00554	Piroxicam	4	D018771	Arthralgia	HP:0002829	Arthralgia	For treatment of osteoarthritis and rheumatoid arthritis.	Piroxicam	PTGS2	2.4974890447628924	Anti_ED
DB00554	Piroxicam	4	D063806	Myalgia	HP:0003326	Myalgia	For treatment of osteoarthritis and rheumatoid arthritis.	Piroxicam	PTGS2	2.4974890447628924	Anti_ED
DB00554	Piroxicam	4	D063806	Myalgia	HP:0003326	Myalgia	For treatment of osteoarthritis and rheumatoid arthritis.	Piroxicam	PTGS2	2.4974890447628924	Anti_ED
DB00554	Piroxicam	2	D013716	Tennis Elbow	EFO:1001896	lateral epicondylitis	For treatment of osteoarthritis and rheumatoid arthritis.	Piroxicam	PTGS2	2.4974890447628924	Anti_ED
DB00554	Piroxicam	2	D013716	Tennis Elbow	EFO:1001896	lateral epicondylitis	For treatment of osteoarthritis and rheumatoid arthritis.	Piroxicam	PTGS2	2.4974890447628924	Anti_ED
DB00554	Piroxicam	2	D020370	Osteoarthritis, Knee	EFO:0004616	osteoarthritis, knee	For treatment of osteoarthritis and rheumatoid arthritis.	Piroxicam	PTGS2	2.4974890447628924	Anti_ED
DB00554	Piroxicam	2	D020370	Osteoarthritis, Knee	EFO:0004616	osteoarthritis, knee	For treatment of osteoarthritis and rheumatoid arthritis.	Piroxicam	PTGS2	2.4974890447628924	Anti_ED
DB00554	Piroxicam	1	D056844	Renal Colic	EFO:1001412	Renal Colic	For treatment of osteoarthritis and rheumatoid arthritis.	Piroxicam	PTGS2	2.4974890447628924	Anti_ED
DB00554	Piroxicam	1	D056844	Renal Colic	EFO:1001412	Renal Colic	For treatment of osteoarthritis and rheumatoid arthritis.	Piroxicam	PTGS2	2.4974890447628924	Anti_ED
DB00812	Phenylbutazone	4	D012216	Rheumatic Diseases	EFO:0005755	rheumatic disease	For the treatment of backache and ankylosing spondylitis	Phenylbutazone	PTGS2	2.4974890447628924	Anti_ED
DB00812	Phenylbutazone	4	D012216	Rheumatic Diseases	EFO:0005755	rheumatic disease	For the treatment of backache and ankylosing spondylitis	Phenylbutazone	PTGS2	2.4974890447628924	Anti_ED
DB00812	Phenylbutazone	4	D018771	Arthralgia	HP:0002829	Arthralgia	For the treatment of backache and ankylosing spondylitis	Phenylbutazone	PTGS2	2.4974890447628924	Anti_ED
DB00812	Phenylbutazone	4	D018771	Arthralgia	HP:0002829	Arthralgia	For the treatment of backache and ankylosing spondylitis	Phenylbutazone	PTGS2	2.4974890447628924	Anti_ED
DB00812	Phenylbutazone	4	D063806	Myalgia	HP:0003326	Myalgia	For the treatment of backache and ankylosing spondylitis	Phenylbutazone	PTGS2	2.4974890447628924	Anti_ED
DB00812	Phenylbutazone	4	D063806	Myalgia	HP:0003326	Myalgia	For the treatment of backache and ankylosing spondylitis	Phenylbutazone	PTGS2	2.4974890447628924	Anti_ED
DB00712	Flurbiprofen	4	D005128	Eye Diseases	EFO:0005752	eye inflammation	Flurbiprofen tablets are indicated for the acute or long-term symptomatic treatment of rheumatoid arthritis, osteorarthritis and anklosing spondylitis. It may also be used to treat pain associated with dysmenorrhea and mild to moderate pain accompanied by inflammation (e.g. bursitis, tendonitis, soft tissue trauma). Topical ophthalmic formulations may be used pre-operatively to prevent intraopera…	Flurbiprofen	PTGS2	2.4974890447628924	Anti_ED
DB00712	Flurbiprofen	4	D005128	Eye Diseases	EFO:0005752	eye inflammation	Flurbiprofen tablets are indicated for the acute or long-term symptomatic treatment of rheumatoid arthritis, osteorarthritis and anklosing spondylitis. It may also be used to treat pain associated with dysmenorrhea and mild to moderate pain accompanied by inflammation (e.g. bursitis, tendonitis, soft tissue trauma). Topical ophthalmic formulations may be used pre-operatively to prevent intraopera…	Flurbiprofen	PTGS2	2.4974890447628924	Anti_ED
DB00712	Flurbiprofen	4	D012216	Rheumatic Diseases	EFO:0005755	rheumatic disease	Flurbiprofen tablets are indicated for the acute or long-term symptomatic treatment of rheumatoid arthritis, osteorarthritis and anklosing spondylitis. It may also be used to treat pain associated with dysmenorrhea and mild to moderate pain accompanied by inflammation (e.g. bursitis, tendonitis, soft tissue trauma). Topical ophthalmic formulations may be used pre-operatively to prevent intraopera…	Flurbiprofen	PTGS2	2.4974890447628924	Anti_ED
DB00712	Flurbiprofen	4	D012216	Rheumatic Diseases	EFO:0005755	rheumatic disease	Flurbiprofen tablets are indicated for the acute or long-term symptomatic treatment of rheumatoid arthritis, osteorarthritis and anklosing spondylitis. It may also be used to treat pain associated with dysmenorrhea and mild to moderate pain accompanied by inflammation (e.g. bursitis, tendonitis, soft tissue trauma). Topical ophthalmic formulations may be used pre-operatively to prevent intraopera…	Flurbiprofen	PTGS2	2.4974890447628924	Anti_ED
DB00712	Flurbiprofen	4	D015877	Miosis	HP:0000616	Miosis	Flurbiprofen tablets are indicated for the acute or long-term symptomatic treatment of rheumatoid arthritis, osteorarthritis and anklosing spondylitis. It may also be used to treat pain associated with dysmenorrhea and mild to moderate pain accompanied by inflammation (e.g. bursitis, tendonitis, soft tissue trauma). Topical ophthalmic formulations may be used pre-operatively to prevent intraopera…	Flurbiprofen	PTGS2	2.4974890447628924	Anti_ED
DB00712	Flurbiprofen	4	D015877	Miosis	HP:0000616	Miosis	Flurbiprofen tablets are indicated for the acute or long-term symptomatic treatment of rheumatoid arthritis, osteorarthritis and anklosing spondylitis. It may also be used to treat pain associated with dysmenorrhea and mild to moderate pain accompanied by inflammation (e.g. bursitis, tendonitis, soft tissue trauma). Topical ophthalmic formulations may be used pre-operatively to prevent intraopera…	Flurbiprofen	PTGS2	2.4974890447628924	Anti_ED
DB00712	Flurbiprofen	4	D018771	Arthralgia	HP:0002829	Arthralgia	Flurbiprofen tablets are indicated for the acute or long-term symptomatic treatment of rheumatoid arthritis, osteorarthritis and anklosing spondylitis. It may also be used to treat pain associated with dysmenorrhea and mild to moderate pain accompanied by inflammation (e.g. bursitis, tendonitis, soft tissue trauma). Topical ophthalmic formulations may be used pre-operatively to prevent intraopera…	Flurbiprofen	PTGS2	2.4974890447628924	Anti_ED
DB00712	Flurbiprofen	4	D018771	Arthralgia	HP:0002829	Arthralgia	Flurbiprofen tablets are indicated for the acute or long-term symptomatic treatment of rheumatoid arthritis, osteorarthritis and anklosing spondylitis. It may also be used to treat pain associated with dysmenorrhea and mild to moderate pain accompanied by inflammation (e.g. bursitis, tendonitis, soft tissue trauma). Topical ophthalmic formulations may be used pre-operatively to prevent intraopera…	Flurbiprofen	PTGS2	2.4974890447628924	Anti_ED
DB00712	Flurbiprofen	4	D063806	Myalgia	HP:0003326	Myalgia	Flurbiprofen tablets are indicated for the acute or long-term symptomatic treatment of rheumatoid arthritis, osteorarthritis and anklosing spondylitis. It may also be used to treat pain associated with dysmenorrhea and mild to moderate pain accompanied by inflammation (e.g. bursitis, tendonitis, soft tissue trauma). Topical ophthalmic formulations may be used pre-operatively to prevent intraopera…	Flurbiprofen	PTGS2	2.4974890447628924	Anti_ED
DB00712	Flurbiprofen	4	D063806	Myalgia	HP:0003326	Myalgia	Flurbiprofen tablets are indicated for the acute or long-term symptomatic treatment of rheumatoid arthritis, osteorarthritis and anklosing spondylitis. It may also be used to treat pain associated with dysmenorrhea and mild to moderate pain accompanied by inflammation (e.g. bursitis, tendonitis, soft tissue trauma). Topical ophthalmic formulations may be used pre-operatively to prevent intraopera…	Flurbiprofen	PTGS2	2.4974890447628924	Anti_ED
DB00712	Flurbiprofen	3	D010146	Pain	EFO:0003843	pain	Flurbiprofen tablets are indicated for the acute or long-term symptomatic treatment of rheumatoid arthritis, osteorarthritis and anklosing spondylitis. It may also be used to treat pain associated with dysmenorrhea and mild to moderate pain accompanied by inflammation (e.g. bursitis, tendonitis, soft tissue trauma). Topical ophthalmic formulations may be used pre-operatively to prevent intraopera…	Flurbiprofen	PTGS2	2.4974890447628924	Anti_ED
DB00712	Flurbiprofen	3	D010146	Pain	EFO:0003843	pain	Flurbiprofen tablets are indicated for the acute or long-term symptomatic treatment of rheumatoid arthritis, osteorarthritis and anklosing spondylitis. It may also be used to treat pain associated with dysmenorrhea and mild to moderate pain accompanied by inflammation (e.g. bursitis, tendonitis, soft tissue trauma). Topical ophthalmic formulations may be used pre-operatively to prevent intraopera…	Flurbiprofen	PTGS2	2.4974890447628924	Anti_ED
DB00712	Flurbiprofen	3	D010612	Pharyngitis	MONDO:0002258	pharyngitis	Flurbiprofen tablets are indicated for the acute or long-term symptomatic treatment of rheumatoid arthritis, osteorarthritis and anklosing spondylitis. It may also be used to treat pain associated with dysmenorrhea and mild to moderate pain accompanied by inflammation (e.g. bursitis, tendonitis, soft tissue trauma). Topical ophthalmic formulations may be used pre-operatively to prevent intraopera…	Flurbiprofen	PTGS2	2.4974890447628924	Anti_ED
DB00712	Flurbiprofen	3	D010612	Pharyngitis	MONDO:0002258	pharyngitis	Flurbiprofen tablets are indicated for the acute or long-term symptomatic treatment of rheumatoid arthritis, osteorarthritis and anklosing spondylitis. It may also be used to treat pain associated with dysmenorrhea and mild to moderate pain accompanied by inflammation (e.g. bursitis, tendonitis, soft tissue trauma). Topical ophthalmic formulations may be used pre-operatively to prevent intraopera…	Flurbiprofen	PTGS2	2.4974890447628924	Anti_ED
DB00712	Flurbiprofen	2	D010518	Periodontitis	EFO:0000649	periodontitis	Flurbiprofen tablets are indicated for the acute or long-term symptomatic treatment of rheumatoid arthritis, osteorarthritis and anklosing spondylitis. It may also be used to treat pain associated with dysmenorrhea and mild to moderate pain accompanied by inflammation (e.g. bursitis, tendonitis, soft tissue trauma). Topical ophthalmic formulations may be used pre-operatively to prevent intraopera…	Flurbiprofen	PTGS2	2.4974890447628924	Anti_ED
DB00712	Flurbiprofen	2	D010518	Periodontitis	EFO:0000649	periodontitis	Flurbiprofen tablets are indicated for the acute or long-term symptomatic treatment of rheumatoid arthritis, osteorarthritis and anklosing spondylitis. It may also be used to treat pain associated with dysmenorrhea and mild to moderate pain accompanied by inflammation (e.g. bursitis, tendonitis, soft tissue trauma). Topical ophthalmic formulations may be used pre-operatively to prevent intraopera…	Flurbiprofen	PTGS2	2.4974890447628924	Anti_ED
DB00712	Flurbiprofen	2	D017116	Low Back Pain	HP:0003419	Low back pain	Flurbiprofen tablets are indicated for the acute or long-term symptomatic treatment of rheumatoid arthritis, osteorarthritis and anklosing spondylitis. It may also be used to treat pain associated with dysmenorrhea and mild to moderate pain accompanied by inflammation (e.g. bursitis, tendonitis, soft tissue trauma). Topical ophthalmic formulations may be used pre-operatively to prevent intraopera…	Flurbiprofen	PTGS2	2.4974890447628924	Anti_ED
DB00712	Flurbiprofen	2	D017116	Low Back Pain	HP:0003419	Low back pain	Flurbiprofen tablets are indicated for the acute or long-term symptomatic treatment of rheumatoid arthritis, osteorarthritis and anklosing spondylitis. It may also be used to treat pain associated with dysmenorrhea and mild to moderate pain accompanied by inflammation (e.g. bursitis, tendonitis, soft tissue trauma). Topical ophthalmic formulations may be used pre-operatively to prevent intraopera…	Flurbiprofen	PTGS2	2.4974890447628924	Anti_ED
DB00712	Flurbiprofen	1	D000740	Anemia	EFO:0004272	anemia (phenotype)	Flurbiprofen tablets are indicated for the acute or long-term symptomatic treatment of rheumatoid arthritis, osteorarthritis and anklosing spondylitis. It may also be used to treat pain associated with dysmenorrhea and mild to moderate pain accompanied by inflammation (e.g. bursitis, tendonitis, soft tissue trauma). Topical ophthalmic formulations may be used pre-operatively to prevent intraopera…	Flurbiprofen	PTGS2	2.4974890447628924	Anti_ED
DB00712	Flurbiprofen	1	D000740	Anemia	EFO:0004272	anemia (phenotype)	Flurbiprofen tablets are indicated for the acute or long-term symptomatic treatment of rheumatoid arthritis, osteorarthritis and anklosing spondylitis. It may also be used to treat pain associated with dysmenorrhea and mild to moderate pain accompanied by inflammation (e.g. bursitis, tendonitis, soft tissue trauma). Topical ophthalmic formulations may be used pre-operatively to prevent intraopera…	Flurbiprofen	PTGS2	2.4974890447628924	Anti_ED
DB00712	Flurbiprofen	1	D001172	Arthritis, Rheumatoid	EFO:0000685	rheumatoid arthritis	Flurbiprofen tablets are indicated for the acute or long-term symptomatic treatment of rheumatoid arthritis, osteorarthritis and anklosing spondylitis. It may also be used to treat pain associated with dysmenorrhea and mild to moderate pain accompanied by inflammation (e.g. bursitis, tendonitis, soft tissue trauma). Topical ophthalmic formulations may be used pre-operatively to prevent intraopera…	Flurbiprofen	PTGS2	2.4974890447628924	Anti_ED
DB00712	Flurbiprofen	1	D001172	Arthritis, Rheumatoid	EFO:0000685	rheumatoid arthritis	Flurbiprofen tablets are indicated for the acute or long-term symptomatic treatment of rheumatoid arthritis, osteorarthritis and anklosing spondylitis. It may also be used to treat pain associated with dysmenorrhea and mild to moderate pain accompanied by inflammation (e.g. bursitis, tendonitis, soft tissue trauma). Topical ophthalmic formulations may be used pre-operatively to prevent intraopera…	Flurbiprofen	PTGS2	2.4974890447628924	Anti_ED
DB00712	Flurbiprofen	1	D003924	Diabetes Mellitus, Type 2	EFO:0001360	type II diabetes mellitus	Flurbiprofen tablets are indicated for the acute or long-term symptomatic treatment of rheumatoid arthritis, osteorarthritis and anklosing spondylitis. It may also be used to treat pain associated with dysmenorrhea and mild to moderate pain accompanied by inflammation (e.g. bursitis, tendonitis, soft tissue trauma). Topical ophthalmic formulations may be used pre-operatively to prevent intraopera…	Flurbiprofen	PTGS2	2.4974890447628924	Anti_ED
DB00712	Flurbiprofen	1	D003924	Diabetes Mellitus, Type 2	EFO:0001360	type II diabetes mellitus	Flurbiprofen tablets are indicated for the acute or long-term symptomatic treatment of rheumatoid arthritis, osteorarthritis and anklosing spondylitis. It may also be used to treat pain associated with dysmenorrhea and mild to moderate pain accompanied by inflammation (e.g. bursitis, tendonitis, soft tissue trauma). Topical ophthalmic formulations may be used pre-operatively to prevent intraopera…	Flurbiprofen	PTGS2	2.4974890447628924	Anti_ED
DB00712	Flurbiprofen	1	D015658	HIV Infections	EFO:0000764	HIV infection	Flurbiprofen tablets are indicated for the acute or long-term symptomatic treatment of rheumatoid arthritis, osteorarthritis and anklosing spondylitis. It may also be used to treat pain associated with dysmenorrhea and mild to moderate pain accompanied by inflammation (e.g. bursitis, tendonitis, soft tissue trauma). Topical ophthalmic formulations may be used pre-operatively to prevent intraopera…	Flurbiprofen	PTGS2	2.4974890447628924	Anti_ED
DB00712	Flurbiprofen	1	D015658	HIV Infections	EFO:0000764	HIV infection	Flurbiprofen tablets are indicated for the acute or long-term symptomatic treatment of rheumatoid arthritis, osteorarthritis and anklosing spondylitis. It may also be used to treat pain associated with dysmenorrhea and mild to moderate pain accompanied by inflammation (e.g. bursitis, tendonitis, soft tissue trauma). Topical ophthalmic formulations may be used pre-operatively to prevent intraopera…	Flurbiprofen	PTGS2	2.4974890447628924	Anti_ED
DB00712	Flurbiprofen	1	D028361	Mitochondrial Diseases	Orphanet:68380	Mitochondrial disease	Flurbiprofen tablets are indicated for the acute or long-term symptomatic treatment of rheumatoid arthritis, osteorarthritis and anklosing spondylitis. It may also be used to treat pain associated with dysmenorrhea and mild to moderate pain accompanied by inflammation (e.g. bursitis, tendonitis, soft tissue trauma). Topical ophthalmic formulations may be used pre-operatively to prevent intraopera…	Flurbiprofen	PTGS2	2.4974890447628924	Anti_ED
DB00712	Flurbiprofen	1	D028361	Mitochondrial Diseases	Orphanet:68380	Mitochondrial disease	Flurbiprofen tablets are indicated for the acute or long-term symptomatic treatment of rheumatoid arthritis, osteorarthritis and anklosing spondylitis. It may also be used to treat pain associated with dysmenorrhea and mild to moderate pain accompanied by inflammation (e.g. bursitis, tendonitis, soft tissue trauma). Topical ophthalmic formulations may be used pre-operatively to prevent intraopera…	Flurbiprofen	PTGS2	2.4974890447628924	Anti_ED
DB00316	Acetaminophen	4	D001168	Arthritis	EFO:0005856	arthritis	In general, acetaminophen is used for the treatment of mild to moderate pain and reduction of fever.[F4124] It is available over the counter in various forms, the most common being oral forms. Acetaminophen _injection_ is indicated for the management of mild to moderate pain, the management of moderate to severe pain with adjunctive opioid analgesics, and the reduction of fever.[Label] Because of…	Acetaminophen	PTGS2	2.4974890447628924	Anti_ED
DB00316	Acetaminophen	4	D001168	Arthritis	EFO:0005856	arthritis	In general, acetaminophen is used for the treatment of mild to moderate pain and reduction of fever.[F4124] It is available over the counter in various forms, the most common being oral forms. Acetaminophen _injection_ is indicated for the management of mild to moderate pain, the management of moderate to severe pain with adjunctive opioid analgesics, and the reduction of fever.[Label] Because of…	Acetaminophen	PTGS2	2.4974890447628924	Anti_ED
DB00316	Acetaminophen	4	D001416	Back Pain	HP:0003418	Back pain	In general, acetaminophen is used for the treatment of mild to moderate pain and reduction of fever.[F4124] It is available over the counter in various forms, the most common being oral forms. Acetaminophen _injection_ is indicated for the management of mild to moderate pain, the management of moderate to severe pain with adjunctive opioid analgesics, and the reduction of fever.[Label] Because of…	Acetaminophen	PTGS2	2.4974890447628924	Anti_ED
DB00316	Acetaminophen	4	D001416	Back Pain	HP:0003418	Back pain	In general, acetaminophen is used for the treatment of mild to moderate pain and reduction of fever.[F4124] It is available over the counter in various forms, the most common being oral forms. Acetaminophen _injection_ is indicated for the management of mild to moderate pain, the management of moderate to severe pain with adjunctive opioid analgesics, and the reduction of fever.[Label] Because of…	Acetaminophen	PTGS2	2.4974890447628924	Anti_ED
DB00316	Acetaminophen	4	D003139	Common Cold	EFO:0007214	common cold	In general, acetaminophen is used for the treatment of mild to moderate pain and reduction of fever.[F4124] It is available over the counter in various forms, the most common being oral forms. Acetaminophen _injection_ is indicated for the management of mild to moderate pain, the management of moderate to severe pain with adjunctive opioid analgesics, and the reduction of fever.[Label] Because of…	Acetaminophen	PTGS2	2.4974890447628924	Anti_ED
DB00316	Acetaminophen	4	D003139	Common Cold	EFO:0007214	common cold	In general, acetaminophen is used for the treatment of mild to moderate pain and reduction of fever.[F4124] It is available over the counter in various forms, the most common being oral forms. Acetaminophen _injection_ is indicated for the management of mild to moderate pain, the management of moderate to severe pain with adjunctive opioid analgesics, and the reduction of fever.[Label] Because of…	Acetaminophen	PTGS2	2.4974890447628924	Anti_ED
DB00316	Acetaminophen	4	D004412	Dysmenorrhea	HP:0100607	Dysmenorrhea	In general, acetaminophen is used for the treatment of mild to moderate pain and reduction of fever.[F4124] It is available over the counter in various forms, the most common being oral forms. Acetaminophen _injection_ is indicated for the management of mild to moderate pain, the management of moderate to severe pain with adjunctive opioid analgesics, and the reduction of fever.[Label] Because of…	Acetaminophen	PTGS2	2.4974890447628924	Anti_ED
DB00316	Acetaminophen	4	D004412	Dysmenorrhea	HP:0100607	Dysmenorrhea	In general, acetaminophen is used for the treatment of mild to moderate pain and reduction of fever.[F4124] It is available over the counter in various forms, the most common being oral forms. Acetaminophen _injection_ is indicated for the management of mild to moderate pain, the management of moderate to severe pain with adjunctive opioid analgesics, and the reduction of fever.[Label] Because of…	Acetaminophen	PTGS2	2.4974890447628924	Anti_ED
DB00316	Acetaminophen	4	D005334	Fever	HP:0001945	Fever	In general, acetaminophen is used for the treatment of mild to moderate pain and reduction of fever.[F4124] It is available over the counter in various forms, the most common being oral forms. Acetaminophen _injection_ is indicated for the management of mild to moderate pain, the management of moderate to severe pain with adjunctive opioid analgesics, and the reduction of fever.[Label] Because of…	Acetaminophen	PTGS2	2.4974890447628924	Anti_ED
DB00316	Acetaminophen	4	D005334	Fever	HP:0001945	Fever	In general, acetaminophen is used for the treatment of mild to moderate pain and reduction of fever.[F4124] It is available over the counter in various forms, the most common being oral forms. Acetaminophen _injection_ is indicated for the management of mild to moderate pain, the management of moderate to severe pain with adjunctive opioid analgesics, and the reduction of fever.[Label] Because of…	Acetaminophen	PTGS2	2.4974890447628924	Anti_ED
DB00316	Acetaminophen	4	D006261	Headache	HP:0002315	Headache	In general, acetaminophen is used for the treatment of mild to moderate pain and reduction of fever.[F4124] It is available over the counter in various forms, the most common being oral forms. Acetaminophen _injection_ is indicated for the management of mild to moderate pain, the management of moderate to severe pain with adjunctive opioid analgesics, and the reduction of fever.[Label] Because of…	Acetaminophen	PTGS2	2.4974890447628924	Anti_ED
DB00316	Acetaminophen	4	D006261	Headache	HP:0002315	Headache	In general, acetaminophen is used for the treatment of mild to moderate pain and reduction of fever.[F4124] It is available over the counter in various forms, the most common being oral forms. Acetaminophen _injection_ is indicated for the management of mild to moderate pain, the management of moderate to severe pain with adjunctive opioid analgesics, and the reduction of fever.[Label] Because of…	Acetaminophen	PTGS2	2.4974890447628924	Anti_ED
DB00316	Acetaminophen	4	D007251	Influenza, Human	EFO:0007328	influenza	In general, acetaminophen is used for the treatment of mild to moderate pain and reduction of fever.[F4124] It is available over the counter in various forms, the most common being oral forms. Acetaminophen _injection_ is indicated for the management of mild to moderate pain, the management of moderate to severe pain with adjunctive opioid analgesics, and the reduction of fever.[Label] Because of…	Acetaminophen	PTGS2	2.4974890447628924	Anti_ED
DB00316	Acetaminophen	4	D007251	Influenza, Human	EFO:0007328	influenza	In general, acetaminophen is used for the treatment of mild to moderate pain and reduction of fever.[F4124] It is available over the counter in various forms, the most common being oral forms. Acetaminophen _injection_ is indicated for the management of mild to moderate pain, the management of moderate to severe pain with adjunctive opioid analgesics, and the reduction of fever.[Label] Because of…	Acetaminophen	PTGS2	2.4974890447628924	Anti_ED
DB00316	Acetaminophen	4	D008881	Migraine Disorders	EFO:0003821	migraine disorder	In general, acetaminophen is used for the treatment of mild to moderate pain and reduction of fever.[F4124] It is available over the counter in various forms, the most common being oral forms. Acetaminophen _injection_ is indicated for the management of mild to moderate pain, the management of moderate to severe pain with adjunctive opioid analgesics, and the reduction of fever.[Label] Because of…	Acetaminophen	PTGS2	2.4974890447628924	Anti_ED
DB00316	Acetaminophen	4	D008881	Migraine Disorders	EFO:0003821	migraine disorder	In general, acetaminophen is used for the treatment of mild to moderate pain and reduction of fever.[F4124] It is available over the counter in various forms, the most common being oral forms. Acetaminophen _injection_ is indicated for the management of mild to moderate pain, the management of moderate to severe pain with adjunctive opioid analgesics, and the reduction of fever.[Label] Because of…	Acetaminophen	PTGS2	2.4974890447628924	Anti_ED
DB00316	Acetaminophen	4	D009120	Muscle Cramp	EFO:0009846	muscle cramp	In general, acetaminophen is used for the treatment of mild to moderate pain and reduction of fever.[F4124] It is available over the counter in various forms, the most common being oral forms. Acetaminophen _injection_ is indicated for the management of mild to moderate pain, the management of moderate to severe pain with adjunctive opioid analgesics, and the reduction of fever.[Label] Because of…	Acetaminophen	PTGS2	2.4974890447628924	Anti_ED
DB00316	Acetaminophen	4	D009120	Muscle Cramp	EFO:0009846	muscle cramp	In general, acetaminophen is used for the treatment of mild to moderate pain and reduction of fever.[F4124] It is available over the counter in various forms, the most common being oral forms. Acetaminophen _injection_ is indicated for the management of mild to moderate pain, the management of moderate to severe pain with adjunctive opioid analgesics, and the reduction of fever.[Label] Because of…	Acetaminophen	PTGS2	2.4974890447628924	Anti_ED
DB00316	Acetaminophen	4	D010146	Pain	EFO:0003843	pain	In general, acetaminophen is used for the treatment of mild to moderate pain and reduction of fever.[F4124] It is available over the counter in various forms, the most common being oral forms. Acetaminophen _injection_ is indicated for the management of mild to moderate pain, the management of moderate to severe pain with adjunctive opioid analgesics, and the reduction of fever.[Label] Because of…	Acetaminophen	PTGS2	2.4974890447628924	Anti_ED
DB00316	Acetaminophen	4	D010146	Pain	EFO:0003843	pain	In general, acetaminophen is used for the treatment of mild to moderate pain and reduction of fever.[F4124] It is available over the counter in various forms, the most common being oral forms. Acetaminophen _injection_ is indicated for the management of mild to moderate pain, the management of moderate to severe pain with adjunctive opioid analgesics, and the reduction of fever.[Label] Because of…	Acetaminophen	PTGS2	2.4974890447628924	Anti_ED
DB00316	Acetaminophen	4	D010612	Pharyngitis	MONDO:0002258	pharyngitis	In general, acetaminophen is used for the treatment of mild to moderate pain and reduction of fever.[F4124] It is available over the counter in various forms, the most common being oral forms. Acetaminophen _injection_ is indicated for the management of mild to moderate pain, the management of moderate to severe pain with adjunctive opioid analgesics, and the reduction of fever.[Label] Because of…	Acetaminophen	PTGS2	2.4974890447628924	Anti_ED
DB00316	Acetaminophen	4	D010612	Pharyngitis	MONDO:0002258	pharyngitis	In general, acetaminophen is used for the treatment of mild to moderate pain and reduction of fever.[F4124] It is available over the counter in various forms, the most common being oral forms. Acetaminophen _injection_ is indicated for the management of mild to moderate pain, the management of moderate to severe pain with adjunctive opioid analgesics, and the reduction of fever.[Label] Because of…	Acetaminophen	PTGS2	2.4974890447628924	Anti_ED
DB00316	Acetaminophen	4	D014098	Toothache	EFO:0010072	toothache	In general, acetaminophen is used for the treatment of mild to moderate pain and reduction of fever.[F4124] It is available over the counter in various forms, the most common being oral forms. Acetaminophen _injection_ is indicated for the management of mild to moderate pain, the management of moderate to severe pain with adjunctive opioid analgesics, and the reduction of fever.[Label] Because of…	Acetaminophen	PTGS2	2.4974890447628924	Anti_ED
DB00316	Acetaminophen	4	D014098	Toothache	EFO:0010072	toothache	In general, acetaminophen is used for the treatment of mild to moderate pain and reduction of fever.[F4124] It is available over the counter in various forms, the most common being oral forms. Acetaminophen _injection_ is indicated for the management of mild to moderate pain, the management of moderate to severe pain with adjunctive opioid analgesics, and the reduction of fever.[Label] Because of…	Acetaminophen	PTGS2	2.4974890447628924	Anti_ED
DB00316	Acetaminophen	4	D059787	Acute Pain	EFO:0003843	pain	In general, acetaminophen is used for the treatment of mild to moderate pain and reduction of fever.[F4124] It is available over the counter in various forms, the most common being oral forms. Acetaminophen _injection_ is indicated for the management of mild to moderate pain, the management of moderate to severe pain with adjunctive opioid analgesics, and the reduction of fever.[Label] Because of…	Acetaminophen	PTGS2	2.4974890447628924	Anti_ED
DB00316	Acetaminophen	4	D059787	Acute Pain	EFO:0003843	pain	In general, acetaminophen is used for the treatment of mild to moderate pain and reduction of fever.[F4124] It is available over the counter in various forms, the most common being oral forms. Acetaminophen _injection_ is indicated for the management of mild to moderate pain, the management of moderate to severe pain with adjunctive opioid analgesics, and the reduction of fever.[Label] Because of…	Acetaminophen	PTGS2	2.4974890447628924	Anti_ED
DB00316	Acetaminophen	3	D003929	Diabetic Neuropathies	EFO:1000783	diabetic neuropathy	In general, acetaminophen is used for the treatment of mild to moderate pain and reduction of fever.[F4124] It is available over the counter in various forms, the most common being oral forms. Acetaminophen _injection_ is indicated for the management of mild to moderate pain, the management of moderate to severe pain with adjunctive opioid analgesics, and the reduction of fever.[Label] Because of…	Acetaminophen	PTGS2	2.4974890447628924	Anti_ED
DB00316	Acetaminophen	3	D003929	Diabetic Neuropathies	EFO:1000783	diabetic neuropathy	In general, acetaminophen is used for the treatment of mild to moderate pain and reduction of fever.[F4124] It is available over the counter in various forms, the most common being oral forms. Acetaminophen _injection_ is indicated for the management of mild to moderate pain, the management of moderate to severe pain with adjunctive opioid analgesics, and the reduction of fever.[Label] Because of…	Acetaminophen	PTGS2	2.4974890447628924	Anti_ED
DB00316	Acetaminophen	3	D004374	Ductus Arteriosus, Patent	HP:0001643	Patent ductus arteriosus	In general, acetaminophen is used for the treatment of mild to moderate pain and reduction of fever.[F4124] It is available over the counter in various forms, the most common being oral forms. Acetaminophen _injection_ is indicated for the management of mild to moderate pain, the management of moderate to severe pain with adjunctive opioid analgesics, and the reduction of fever.[Label] Because of…	Acetaminophen	PTGS2	2.4974890447628924	Anti_ED
DB00316	Acetaminophen	3	D004374	Ductus Arteriosus, Patent	HP:0001643	Patent ductus arteriosus	In general, acetaminophen is used for the treatment of mild to moderate pain and reduction of fever.[F4124] It is available over the counter in various forms, the most common being oral forms. Acetaminophen _injection_ is indicated for the management of mild to moderate pain, the management of moderate to severe pain with adjunctive opioid analgesics, and the reduction of fever.[Label] Because of…	Acetaminophen	PTGS2	2.4974890447628924	Anti_ED
DB00316	Acetaminophen	3	D006470	Hemorrhage	MP:0001914	hemorrhage	In general, acetaminophen is used for the treatment of mild to moderate pain and reduction of fever.[F4124] It is available over the counter in various forms, the most common being oral forms. Acetaminophen _injection_ is indicated for the management of mild to moderate pain, the management of moderate to severe pain with adjunctive opioid analgesics, and the reduction of fever.[Label] Because of…	Acetaminophen	PTGS2	2.4974890447628924	Anti_ED
DB00316	Acetaminophen	3	D006470	Hemorrhage	MP:0001914	hemorrhage	In general, acetaminophen is used for the treatment of mild to moderate pain and reduction of fever.[F4124] It is available over the counter in various forms, the most common being oral forms. Acetaminophen _injection_ is indicated for the management of mild to moderate pain, the management of moderate to severe pain with adjunctive opioid analgesics, and the reduction of fever.[Label] Because of…	Acetaminophen	PTGS2	2.4974890447628924	Anti_ED
DB00316	Acetaminophen	3	D007021	Hypospadias	EFO:0004209	hypospadias	In general, acetaminophen is used for the treatment of mild to moderate pain and reduction of fever.[F4124] It is available over the counter in various forms, the most common being oral forms. Acetaminophen _injection_ is indicated for the management of mild to moderate pain, the management of moderate to severe pain with adjunctive opioid analgesics, and the reduction of fever.[Label] Because of…	Acetaminophen	PTGS2	2.4974890447628924	Anti_ED
DB00316	Acetaminophen	3	D007021	Hypospadias	EFO:0004209	hypospadias	In general, acetaminophen is used for the treatment of mild to moderate pain and reduction of fever.[F4124] It is available over the counter in various forms, the most common being oral forms. Acetaminophen _injection_ is indicated for the management of mild to moderate pain, the management of moderate to severe pain with adjunctive opioid analgesics, and the reduction of fever.[Label] Because of…	Acetaminophen	PTGS2	2.4974890447628924	Anti_ED
DB00316	Acetaminophen	3	D007239	Infections	EFO:0000544	infection	In general, acetaminophen is used for the treatment of mild to moderate pain and reduction of fever.[F4124] It is available over the counter in various forms, the most common being oral forms. Acetaminophen _injection_ is indicated for the management of mild to moderate pain, the management of moderate to severe pain with adjunctive opioid analgesics, and the reduction of fever.[Label] Because of…	Acetaminophen	PTGS2	2.4974890447628924	Anti_ED
DB00316	Acetaminophen	3	D007239	Infections	EFO:0000544	infection	In general, acetaminophen is used for the treatment of mild to moderate pain and reduction of fever.[F4124] It is available over the counter in various forms, the most common being oral forms. Acetaminophen _injection_ is indicated for the management of mild to moderate pain, the management of moderate to severe pain with adjunctive opioid analgesics, and the reduction of fever.[Label] Because of…	Acetaminophen	PTGS2	2.4974890447628924	Anti_ED
DB00316	Acetaminophen	3	D007669	Kidney Calculi	EFO:0004253	nephrolithiasis	In general, acetaminophen is used for the treatment of mild to moderate pain and reduction of fever.[F4124] It is available over the counter in various forms, the most common being oral forms. Acetaminophen _injection_ is indicated for the management of mild to moderate pain, the management of moderate to severe pain with adjunctive opioid analgesics, and the reduction of fever.[Label] Because of…	Acetaminophen	PTGS2	2.4974890447628924	Anti_ED
DB00316	Acetaminophen	3	D007669	Kidney Calculi	EFO:0004253	nephrolithiasis	In general, acetaminophen is used for the treatment of mild to moderate pain and reduction of fever.[F4124] It is available over the counter in various forms, the most common being oral forms. Acetaminophen _injection_ is indicated for the management of mild to moderate pain, the management of moderate to severe pain with adjunctive opioid analgesics, and the reduction of fever.[Label] Because of…	Acetaminophen	PTGS2	2.4974890447628924	Anti_ED
DB00316	Acetaminophen	3	D007674	Kidney Diseases	EFO:0003086	kidney disease	In general, acetaminophen is used for the treatment of mild to moderate pain and reduction of fever.[F4124] It is available over the counter in various forms, the most common being oral forms. Acetaminophen _injection_ is indicated for the management of mild to moderate pain, the management of moderate to severe pain with adjunctive opioid analgesics, and the reduction of fever.[Label] Because of…	Acetaminophen	PTGS2	2.4974890447628924	Anti_ED
DB00316	Acetaminophen	3	D007674	Kidney Diseases	EFO:0003086	kidney disease	In general, acetaminophen is used for the treatment of mild to moderate pain and reduction of fever.[F4124] It is available over the counter in various forms, the most common being oral forms. Acetaminophen _injection_ is indicated for the management of mild to moderate pain, the management of moderate to severe pain with adjunctive opioid analgesics, and the reduction of fever.[Label] Because of…	Acetaminophen	PTGS2	2.4974890447628924	Anti_ED
DB00316	Acetaminophen	3	D008180	Lupus Erythematosus, Systemic	EFO:0002690	systemic lupus erythematosus	In general, acetaminophen is used for the treatment of mild to moderate pain and reduction of fever.[F4124] It is available over the counter in various forms, the most common being oral forms. Acetaminophen _injection_ is indicated for the management of mild to moderate pain, the management of moderate to severe pain with adjunctive opioid analgesics, and the reduction of fever.[Label] Because of…	Acetaminophen	PTGS2	2.4974890447628924	Anti_ED
DB00316	Acetaminophen	3	D008180	Lupus Erythematosus, Systemic	EFO:0002690	systemic lupus erythematosus	In general, acetaminophen is used for the treatment of mild to moderate pain and reduction of fever.[F4124] It is available over the counter in various forms, the most common being oral forms. Acetaminophen _injection_ is indicated for the management of mild to moderate pain, the management of moderate to severe pain with adjunctive opioid analgesics, and the reduction of fever.[Label] Because of…	Acetaminophen	PTGS2	2.4974890447628924	Anti_ED
DB00316	Acetaminophen	3	D008181	Lupus Nephritis	EFO:0005761	lupus nephritis	In general, acetaminophen is used for the treatment of mild to moderate pain and reduction of fever.[F4124] It is available over the counter in various forms, the most common being oral forms. Acetaminophen _injection_ is indicated for the management of mild to moderate pain, the management of moderate to severe pain with adjunctive opioid analgesics, and the reduction of fever.[Label] Because of…	Acetaminophen	PTGS2	2.4974890447628924	Anti_ED
DB00316	Acetaminophen	3	D008181	Lupus Nephritis	EFO:0005761	lupus nephritis	In general, acetaminophen is used for the treatment of mild to moderate pain and reduction of fever.[F4124] It is available over the counter in various forms, the most common being oral forms. Acetaminophen _injection_ is indicated for the management of mild to moderate pain, the management of moderate to severe pain with adjunctive opioid analgesics, and the reduction of fever.[Label] Because of…	Acetaminophen	PTGS2	2.4974890447628924	Anti_ED
DB00316	Acetaminophen	3	D008288	Malaria	EFO:0001068	malaria	In general, acetaminophen is used for the treatment of mild to moderate pain and reduction of fever.[F4124] It is available over the counter in various forms, the most common being oral forms. Acetaminophen _injection_ is indicated for the management of mild to moderate pain, the management of moderate to severe pain with adjunctive opioid analgesics, and the reduction of fever.[Label] Because of…	Acetaminophen	PTGS2	2.4974890447628924	Anti_ED
DB00316	Acetaminophen	3	D008288	Malaria	EFO:0001068	malaria	In general, acetaminophen is used for the treatment of mild to moderate pain and reduction of fever.[F4124] It is available over the counter in various forms, the most common being oral forms. Acetaminophen _injection_ is indicated for the management of mild to moderate pain, the management of moderate to severe pain with adjunctive opioid analgesics, and the reduction of fever.[Label] Because of…	Acetaminophen	PTGS2	2.4974890447628924	Anti_ED
DB00316	Acetaminophen	3	D009101	Multiple Myeloma	EFO:0001378	multiple myeloma	In general, acetaminophen is used for the treatment of mild to moderate pain and reduction of fever.[F4124] It is available over the counter in various forms, the most common being oral forms. Acetaminophen _injection_ is indicated for the management of mild to moderate pain, the management of moderate to severe pain with adjunctive opioid analgesics, and the reduction of fever.[Label] Because of…	Acetaminophen	PTGS2	2.4974890447628924	Anti_ED
DB00316	Acetaminophen	3	D009101	Multiple Myeloma	EFO:0001378	multiple myeloma	In general, acetaminophen is used for the treatment of mild to moderate pain and reduction of fever.[F4124] It is available over the counter in various forms, the most common being oral forms. Acetaminophen _injection_ is indicated for the management of mild to moderate pain, the management of moderate to severe pain with adjunctive opioid analgesics, and the reduction of fever.[Label] Because of…	Acetaminophen	PTGS2	2.4974890447628924	Anti_ED
DB00316	Acetaminophen	3	D009103	Multiple Sclerosis	EFO:0003885	multiple sclerosis	In general, acetaminophen is used for the treatment of mild to moderate pain and reduction of fever.[F4124] It is available over the counter in various forms, the most common being oral forms. Acetaminophen _injection_ is indicated for the management of mild to moderate pain, the management of moderate to severe pain with adjunctive opioid analgesics, and the reduction of fever.[Label] Because of…	Acetaminophen	PTGS2	2.4974890447628924	Anti_ED
DB00316	Acetaminophen	3	D009103	Multiple Sclerosis	EFO:0003885	multiple sclerosis	In general, acetaminophen is used for the treatment of mild to moderate pain and reduction of fever.[F4124] It is available over the counter in various forms, the most common being oral forms. Acetaminophen _injection_ is indicated for the management of mild to moderate pain, the management of moderate to severe pain with adjunctive opioid analgesics, and the reduction of fever.[Label] Because of…	Acetaminophen	PTGS2	2.4974890447628924	Anti_ED
DB00316	Acetaminophen	3	D009216	Myopia	HP:0000545	Myopia	In general, acetaminophen is used for the treatment of mild to moderate pain and reduction of fever.[F4124] It is available over the counter in various forms, the most common being oral forms. Acetaminophen _injection_ is indicated for the management of mild to moderate pain, the management of moderate to severe pain with adjunctive opioid analgesics, and the reduction of fever.[Label] Because of…	Acetaminophen	PTGS2	2.4974890447628924	Anti_ED
DB00316	Acetaminophen	3	D009216	Myopia	HP:0000545	Myopia	In general, acetaminophen is used for the treatment of mild to moderate pain and reduction of fever.[F4124] It is available over the counter in various forms, the most common being oral forms. Acetaminophen _injection_ is indicated for the management of mild to moderate pain, the management of moderate to severe pain with adjunctive opioid analgesics, and the reduction of fever.[Label] Because of…	Acetaminophen	PTGS2	2.4974890447628924	Anti_ED
DB00316	Acetaminophen	3	D009325	Nausea	HP:0002018	Nausea	In general, acetaminophen is used for the treatment of mild to moderate pain and reduction of fever.[F4124] It is available over the counter in various forms, the most common being oral forms. Acetaminophen _injection_ is indicated for the management of mild to moderate pain, the management of moderate to severe pain with adjunctive opioid analgesics, and the reduction of fever.[Label] Because of…	Acetaminophen	PTGS2	2.4974890447628924	Anti_ED
DB00316	Acetaminophen	3	D009325	Nausea	HP:0002018	Nausea	In general, acetaminophen is used for the treatment of mild to moderate pain and reduction of fever.[F4124] It is available over the counter in various forms, the most common being oral forms. Acetaminophen _injection_ is indicated for the management of mild to moderate pain, the management of moderate to severe pain with adjunctive opioid analgesics, and the reduction of fever.[Label] Because of…	Acetaminophen	PTGS2	2.4974890447628924	Anti_ED
DB00316	Acetaminophen	3	D009765	Obesity	EFO:0001073	obesity	In general, acetaminophen is used for the treatment of mild to moderate pain and reduction of fever.[F4124] It is available over the counter in various forms, the most common being oral forms. Acetaminophen _injection_ is indicated for the management of mild to moderate pain, the management of moderate to severe pain with adjunctive opioid analgesics, and the reduction of fever.[Label] Because of…	Acetaminophen	PTGS2	2.4974890447628924	Anti_ED
DB00316	Acetaminophen	3	D009765	Obesity	EFO:0001073	obesity	In general, acetaminophen is used for the treatment of mild to moderate pain and reduction of fever.[F4124] It is available over the counter in various forms, the most common being oral forms. Acetaminophen _injection_ is indicated for the management of mild to moderate pain, the management of moderate to severe pain with adjunctive opioid analgesics, and the reduction of fever.[Label] Because of…	Acetaminophen	PTGS2	2.4974890447628924	Anti_ED
[truncated: 1,988 more rows]
