# Supplementary material for: Integrated systems biology approach identifies gene targets for endothelial dysfunction
Source: Mol Syst Biol. 2023 Nov 30;19(12):e11462. doi: 10.15252/msb.202211462 (PMC10698507; doi:10.15252/msb.202211462)
Supplement: Supplementary file 8 — Dataset EV5 [file MSB-19-e11462-s007.zip › Dataset_EV5/Anti_ED_drugs_net_heart_related.csv]

drug_id	drug_name.x	max_phase	mesh_id	mesh_heading	efo_id	efo_term	indication	drug_name.y	gene_target	...1	Protein
DB00328	Indomethacin	4	D002318	Cardiovascular Diseases	EFO:0000319	cardiovascular disease	Oral indometacin is indicated for symptomatic management of moderate to severe rheumatoid arthritis including acute flares of chronic disease, moderate to severe ankylosing spondylitis, moderate to severe osteoarthritis, acute painful shoulder (bursitis and/or tendinitis) and acute gouty arthritis.[A177871,L6778] Intravenous indometacin is indicated to induce closure of a hemodynamically signific…	Indomethacin	PTGS2	40	P35354
DB00328	Indomethacin	4	D002318	Cardiovascular Diseases	EFO:0000319	cardiovascular disease	Oral indometacin is indicated for symptomatic management of moderate to severe rheumatoid arthritis including acute flares of chronic disease, moderate to severe ankylosing spondylitis, moderate to severe osteoarthritis, acute painful shoulder (bursitis and/or tendinitis) and acute gouty arthritis.[A177871,L6778] Intravenous indometacin is indicated to induce closure of a hemodynamically signific…	Indomethacin	PTGS2	40	P35354
DB00795	Sulfasalazine	1	D006976	Hypertension, Pulmonary	EFO:0001361	pulmonary arterial hypertension	For the treatment of Crohn's disease and rheumatoid arthritis as a second-line agent.	Sulfasalazine	PTGS2	40	P35354
DB00795	Sulfasalazine	1	D006976	Hypertension, Pulmonary	EFO:0001361	pulmonary arterial hypertension	For the treatment of Crohn's disease and rheumatoid arthritis as a second-line agent.	Sulfasalazine	PTGS2	40	P35354
DB00945	Acetylsalicylic acid	4	D003324	Coronary Artery Disease	EFO:0001645	coronary artery disease	**Pain, fever, and inflammation** Acetylsalicylic acid (ASA), in the regular tablet form (immediate-release), is indicated to relieve pain, fever, and inflammation associated with many conditions, including the flu, the common cold, neck and back pain, dysmenorrhea, headache, tooth pain, sprains, fractures, myositis, neuralgia, synovitis, arthritis, bursitis, burns, and various injuries. It is al…	Acetylsalicylic acid	PTGS2	40	P35354
DB00945	Acetylsalicylic acid	4	D003324	Coronary Artery Disease	EFO:0001645	coronary artery disease	**Pain, fever, and inflammation** Acetylsalicylic acid (ASA), in the regular tablet form (immediate-release), is indicated to relieve pain, fever, and inflammation associated with many conditions, including the flu, the common cold, neck and back pain, dysmenorrhea, headache, tooth pain, sprains, fractures, myositis, neuralgia, synovitis, arthritis, bursitis, burns, and various injuries. It is al…	Acetylsalicylic acid	PTGS2	40	P35354
DB00945	Acetylsalicylic acid	4	D003327	Coronary Disease	EFO:0001645	coronary artery disease	**Pain, fever, and inflammation** Acetylsalicylic acid (ASA), in the regular tablet form (immediate-release), is indicated to relieve pain, fever, and inflammation associated with many conditions, including the flu, the common cold, neck and back pain, dysmenorrhea, headache, tooth pain, sprains, fractures, myositis, neuralgia, synovitis, arthritis, bursitis, burns, and various injuries. It is al…	Acetylsalicylic acid	PTGS2	40	P35354
DB00945	Acetylsalicylic acid	4	D003327	Coronary Disease	EFO:0001645	coronary artery disease	**Pain, fever, and inflammation** Acetylsalicylic acid (ASA), in the regular tablet form (immediate-release), is indicated to relieve pain, fever, and inflammation associated with many conditions, including the flu, the common cold, neck and back pain, dysmenorrhea, headache, tooth pain, sprains, fractures, myositis, neuralgia, synovitis, arthritis, bursitis, burns, and various injuries. It is al…	Acetylsalicylic acid	PTGS2	40	P35354
DB00945	Acetylsalicylic acid	4	D009203	Myocardial Infarction	EFO:0000612	myocardial infarction	**Pain, fever, and inflammation** Acetylsalicylic acid (ASA), in the regular tablet form (immediate-release), is indicated to relieve pain, fever, and inflammation associated with many conditions, including the flu, the common cold, neck and back pain, dysmenorrhea, headache, tooth pain, sprains, fractures, myositis, neuralgia, synovitis, arthritis, bursitis, burns, and various injuries. It is al…	Acetylsalicylic acid	PTGS2	40	P35354
DB00945	Acetylsalicylic acid	4	D009203	Myocardial Infarction	EFO:0000612	myocardial infarction	**Pain, fever, and inflammation** Acetylsalicylic acid (ASA), in the regular tablet form (immediate-release), is indicated to relieve pain, fever, and inflammation associated with many conditions, including the flu, the common cold, neck and back pain, dysmenorrhea, headache, tooth pain, sprains, fractures, myositis, neuralgia, synovitis, arthritis, bursitis, burns, and various injuries. It is al…	Acetylsalicylic acid	PTGS2	40	P35354
DB00945	Acetylsalicylic acid	4	D009203	Myocardial Infarction	EFO:0008583	acute myocardial infarction	**Pain, fever, and inflammation** Acetylsalicylic acid (ASA), in the regular tablet form (immediate-release), is indicated to relieve pain, fever, and inflammation associated with many conditions, including the flu, the common cold, neck and back pain, dysmenorrhea, headache, tooth pain, sprains, fractures, myositis, neuralgia, synovitis, arthritis, bursitis, burns, and various injuries. It is al…	Acetylsalicylic acid	PTGS2	40	P35354
DB00945	Acetylsalicylic acid	4	D009203	Myocardial Infarction	EFO:0008583	acute myocardial infarction	**Pain, fever, and inflammation** Acetylsalicylic acid (ASA), in the regular tablet form (immediate-release), is indicated to relieve pain, fever, and inflammation associated with many conditions, including the flu, the common cold, neck and back pain, dysmenorrhea, headache, tooth pain, sprains, fractures, myositis, neuralgia, synovitis, arthritis, bursitis, burns, and various injuries. It is al…	Acetylsalicylic acid	PTGS2	40	P35354
DB00945	Acetylsalicylic acid	4	D013927	Thrombosis	HP:0004419	Recurrent thrombophlebitis	**Pain, fever, and inflammation** Acetylsalicylic acid (ASA), in the regular tablet form (immediate-release), is indicated to relieve pain, fever, and inflammation associated with many conditions, including the flu, the common cold, neck and back pain, dysmenorrhea, headache, tooth pain, sprains, fractures, myositis, neuralgia, synovitis, arthritis, bursitis, burns, and various injuries. It is al…	Acetylsalicylic acid	PTGS2	40	P35354
DB00945	Acetylsalicylic acid	4	D013927	Thrombosis	HP:0004419	Recurrent thrombophlebitis	**Pain, fever, and inflammation** Acetylsalicylic acid (ASA), in the regular tablet form (immediate-release), is indicated to relieve pain, fever, and inflammation associated with many conditions, including the flu, the common cold, neck and back pain, dysmenorrhea, headache, tooth pain, sprains, fractures, myositis, neuralgia, synovitis, arthritis, bursitis, burns, and various injuries. It is al…	Acetylsalicylic acid	PTGS2	40	P35354
DB00945	Acetylsalicylic acid	4	D013927	Thrombosis	MONDO:0000831	thrombotic disease	**Pain, fever, and inflammation** Acetylsalicylic acid (ASA), in the regular tablet form (immediate-release), is indicated to relieve pain, fever, and inflammation associated with many conditions, including the flu, the common cold, neck and back pain, dysmenorrhea, headache, tooth pain, sprains, fractures, myositis, neuralgia, synovitis, arthritis, bursitis, burns, and various injuries. It is al…	Acetylsalicylic acid	PTGS2	40	P35354
DB00945	Acetylsalicylic acid	4	D013927	Thrombosis	MONDO:0000831	thrombotic disease	**Pain, fever, and inflammation** Acetylsalicylic acid (ASA), in the regular tablet form (immediate-release), is indicated to relieve pain, fever, and inflammation associated with many conditions, including the flu, the common cold, neck and back pain, dysmenorrhea, headache, tooth pain, sprains, fractures, myositis, neuralgia, synovitis, arthritis, bursitis, burns, and various injuries. It is al…	Acetylsalicylic acid	PTGS2	40	P35354
DB00945	Acetylsalicylic acid	4	D020521	Stroke	EFO:0000712	stroke	**Pain, fever, and inflammation** Acetylsalicylic acid (ASA), in the regular tablet form (immediate-release), is indicated to relieve pain, fever, and inflammation associated with many conditions, including the flu, the common cold, neck and back pain, dysmenorrhea, headache, tooth pain, sprains, fractures, myositis, neuralgia, synovitis, arthritis, bursitis, burns, and various injuries. It is al…	Acetylsalicylic acid	PTGS2	40	P35354
DB00945	Acetylsalicylic acid	4	D020521	Stroke	EFO:0000712	stroke	**Pain, fever, and inflammation** Acetylsalicylic acid (ASA), in the regular tablet form (immediate-release), is indicated to relieve pain, fever, and inflammation associated with many conditions, including the flu, the common cold, neck and back pain, dysmenorrhea, headache, tooth pain, sprains, fractures, myositis, neuralgia, synovitis, arthritis, bursitis, burns, and various injuries. It is al…	Acetylsalicylic acid	PTGS2	40	P35354
DB00945	Acetylsalicylic acid	3	D000072657	ST Elevation Myocardial Infarction	EFO:0008585	ST Elevation Myocardial Infarction	**Pain, fever, and inflammation** Acetylsalicylic acid (ASA), in the regular tablet form (immediate-release), is indicated to relieve pain, fever, and inflammation associated with many conditions, including the flu, the common cold, neck and back pain, dysmenorrhea, headache, tooth pain, sprains, fractures, myositis, neuralgia, synovitis, arthritis, bursitis, burns, and various injuries. It is al…	Acetylsalicylic acid	PTGS2	40	P35354
DB00945	Acetylsalicylic acid	3	D000072657	ST Elevation Myocardial Infarction	EFO:0008585	ST Elevation Myocardial Infarction	**Pain, fever, and inflammation** Acetylsalicylic acid (ASA), in the regular tablet form (immediate-release), is indicated to relieve pain, fever, and inflammation associated with many conditions, including the flu, the common cold, neck and back pain, dysmenorrhea, headache, tooth pain, sprains, fractures, myositis, neuralgia, synovitis, arthritis, bursitis, burns, and various injuries. It is al…	Acetylsalicylic acid	PTGS2	40	P35354
DB00945	Acetylsalicylic acid	3	D000072658	Non-ST Elevated Myocardial Infarction	EFO:0008586	Non-ST Elevation Myocardial Infarction	**Pain, fever, and inflammation** Acetylsalicylic acid (ASA), in the regular tablet form (immediate-release), is indicated to relieve pain, fever, and inflammation associated with many conditions, including the flu, the common cold, neck and back pain, dysmenorrhea, headache, tooth pain, sprains, fractures, myositis, neuralgia, synovitis, arthritis, bursitis, burns, and various injuries. It is al…	Acetylsalicylic acid	PTGS2	40	P35354
DB00945	Acetylsalicylic acid	3	D000072658	Non-ST Elevated Myocardial Infarction	EFO:0008586	Non-ST Elevation Myocardial Infarction	**Pain, fever, and inflammation** Acetylsalicylic acid (ASA), in the regular tablet form (immediate-release), is indicated to relieve pain, fever, and inflammation associated with many conditions, including the flu, the common cold, neck and back pain, dysmenorrhea, headache, tooth pain, sprains, fractures, myositis, neuralgia, synovitis, arthritis, bursitis, burns, and various injuries. It is al…	Acetylsalicylic acid	PTGS2	40	P35354
DB00945	Acetylsalicylic acid	3	D000083242	Ischemic Stroke	HP:0002140	Ischemic stroke	**Pain, fever, and inflammation** Acetylsalicylic acid (ASA), in the regular tablet form (immediate-release), is indicated to relieve pain, fever, and inflammation associated with many conditions, including the flu, the common cold, neck and back pain, dysmenorrhea, headache, tooth pain, sprains, fractures, myositis, neuralgia, synovitis, arthritis, bursitis, burns, and various injuries. It is al…	Acetylsalicylic acid	PTGS2	40	P35354
DB00945	Acetylsalicylic acid	3	D000083242	Ischemic Stroke	HP:0002140	Ischemic stroke	**Pain, fever, and inflammation** Acetylsalicylic acid (ASA), in the regular tablet form (immediate-release), is indicated to relieve pain, fever, and inflammation associated with many conditions, including the flu, the common cold, neck and back pain, dysmenorrhea, headache, tooth pain, sprains, fractures, myositis, neuralgia, synovitis, arthritis, bursitis, burns, and various injuries. It is al…	Acetylsalicylic acid	PTGS2	40	P35354
DB00945	Acetylsalicylic acid	3	D001024	Aortic Valve Stenosis	EFO:0000266	aortic stenosis	**Pain, fever, and inflammation** Acetylsalicylic acid (ASA), in the regular tablet form (immediate-release), is indicated to relieve pain, fever, and inflammation associated with many conditions, including the flu, the common cold, neck and back pain, dysmenorrhea, headache, tooth pain, sprains, fractures, myositis, neuralgia, synovitis, arthritis, bursitis, burns, and various injuries. It is al…	Acetylsalicylic acid	PTGS2	40	P35354
DB00945	Acetylsalicylic acid	3	D001024	Aortic Valve Stenosis	EFO:0000266	aortic stenosis	**Pain, fever, and inflammation** Acetylsalicylic acid (ASA), in the regular tablet form (immediate-release), is indicated to relieve pain, fever, and inflammation associated with many conditions, including the flu, the common cold, neck and back pain, dysmenorrhea, headache, tooth pain, sprains, fractures, myositis, neuralgia, synovitis, arthritis, bursitis, burns, and various injuries. It is al…	Acetylsalicylic acid	PTGS2	40	P35354
DB00945	Acetylsalicylic acid	3	D001281	Atrial Fibrillation	EFO:0000275	atrial fibrillation	**Pain, fever, and inflammation** Acetylsalicylic acid (ASA), in the regular tablet form (immediate-release), is indicated to relieve pain, fever, and inflammation associated with many conditions, including the flu, the common cold, neck and back pain, dysmenorrhea, headache, tooth pain, sprains, fractures, myositis, neuralgia, synovitis, arthritis, bursitis, burns, and various injuries. It is al…	Acetylsalicylic acid	PTGS2	40	P35354
DB00945	Acetylsalicylic acid	3	D001281	Atrial Fibrillation	EFO:0000275	atrial fibrillation	**Pain, fever, and inflammation** Acetylsalicylic acid (ASA), in the regular tablet form (immediate-release), is indicated to relieve pain, fever, and inflammation associated with many conditions, including the flu, the common cold, neck and back pain, dysmenorrhea, headache, tooth pain, sprains, fractures, myositis, neuralgia, synovitis, arthritis, bursitis, burns, and various injuries. It is al…	Acetylsalicylic acid	PTGS2	40	P35354
DB00945	Acetylsalicylic acid	3	D002312	Cardiomyopathy, Hypertrophic	EFO:0000538	hypertrophic cardiomyopathy	**Pain, fever, and inflammation** Acetylsalicylic acid (ASA), in the regular tablet form (immediate-release), is indicated to relieve pain, fever, and inflammation associated with many conditions, including the flu, the common cold, neck and back pain, dysmenorrhea, headache, tooth pain, sprains, fractures, myositis, neuralgia, synovitis, arthritis, bursitis, burns, and various injuries. It is al…	Acetylsalicylic acid	PTGS2	40	P35354
DB00945	Acetylsalicylic acid	3	D002312	Cardiomyopathy, Hypertrophic	EFO:0000538	hypertrophic cardiomyopathy	**Pain, fever, and inflammation** Acetylsalicylic acid (ASA), in the regular tablet form (immediate-release), is indicated to relieve pain, fever, and inflammation associated with many conditions, including the flu, the common cold, neck and back pain, dysmenorrhea, headache, tooth pain, sprains, fractures, myositis, neuralgia, synovitis, arthritis, bursitis, burns, and various injuries. It is al…	Acetylsalicylic acid	PTGS2	40	P35354
DB00945	Acetylsalicylic acid	3	D002318	Cardiovascular Diseases	EFO:0000319	cardiovascular disease	**Pain, fever, and inflammation** Acetylsalicylic acid (ASA), in the regular tablet form (immediate-release), is indicated to relieve pain, fever, and inflammation associated with many conditions, including the flu, the common cold, neck and back pain, dysmenorrhea, headache, tooth pain, sprains, fractures, myositis, neuralgia, synovitis, arthritis, bursitis, burns, and various injuries. It is al…	Acetylsalicylic acid	PTGS2	40	P35354
DB00945	Acetylsalicylic acid	3	D002318	Cardiovascular Diseases	EFO:0000319	cardiovascular disease	**Pain, fever, and inflammation** Acetylsalicylic acid (ASA), in the regular tablet form (immediate-release), is indicated to relieve pain, fever, and inflammation associated with many conditions, including the flu, the common cold, neck and back pain, dysmenorrhea, headache, tooth pain, sprains, fractures, myositis, neuralgia, synovitis, arthritis, bursitis, burns, and various injuries. It is al…	Acetylsalicylic acid	PTGS2	40	P35354
DB00945	Acetylsalicylic acid	3	D002544	Cerebral Infarction	MONDO:0002679	cerebral infarction	**Pain, fever, and inflammation** Acetylsalicylic acid (ASA), in the regular tablet form (immediate-release), is indicated to relieve pain, fever, and inflammation associated with many conditions, including the flu, the common cold, neck and back pain, dysmenorrhea, headache, tooth pain, sprains, fractures, myositis, neuralgia, synovitis, arthritis, bursitis, burns, and various injuries. It is al…	Acetylsalicylic acid	PTGS2	40	P35354
DB00945	Acetylsalicylic acid	3	D002544	Cerebral Infarction	MONDO:0002679	cerebral infarction	**Pain, fever, and inflammation** Acetylsalicylic acid (ASA), in the regular tablet form (immediate-release), is indicated to relieve pain, fever, and inflammation associated with many conditions, including the flu, the common cold, neck and back pain, dysmenorrhea, headache, tooth pain, sprains, fractures, myositis, neuralgia, synovitis, arthritis, bursitis, burns, and various injuries. It is al…	Acetylsalicylic acid	PTGS2	40	P35354
DB00945	Acetylsalicylic acid	3	D002546	Ischemic Attack, Transient	EFO:0003764	transient ischemic attack	**Pain, fever, and inflammation** Acetylsalicylic acid (ASA), in the regular tablet form (immediate-release), is indicated to relieve pain, fever, and inflammation associated with many conditions, including the flu, the common cold, neck and back pain, dysmenorrhea, headache, tooth pain, sprains, fractures, myositis, neuralgia, synovitis, arthritis, bursitis, burns, and various injuries. It is al…	Acetylsalicylic acid	PTGS2	40	P35354
DB00945	Acetylsalicylic acid	3	D002546	Ischemic Attack, Transient	EFO:0003764	transient ischemic attack	**Pain, fever, and inflammation** Acetylsalicylic acid (ASA), in the regular tablet form (immediate-release), is indicated to relieve pain, fever, and inflammation associated with many conditions, including the flu, the common cold, neck and back pain, dysmenorrhea, headache, tooth pain, sprains, fractures, myositis, neuralgia, synovitis, arthritis, bursitis, burns, and various injuries. It is al…	Acetylsalicylic acid	PTGS2	40	P35354
DB00945	Acetylsalicylic acid	3	D002561	Cerebrovascular Disorders	EFO:0003763	cerebrovascular disorder	**Pain, fever, and inflammation** Acetylsalicylic acid (ASA), in the regular tablet form (immediate-release), is indicated to relieve pain, fever, and inflammation associated with many conditions, including the flu, the common cold, neck and back pain, dysmenorrhea, headache, tooth pain, sprains, fractures, myositis, neuralgia, synovitis, arthritis, bursitis, burns, and various injuries. It is al…	Acetylsalicylic acid	PTGS2	40	P35354
DB00945	Acetylsalicylic acid	3	D002561	Cerebrovascular Disorders	EFO:0003763	cerebrovascular disorder	**Pain, fever, and inflammation** Acetylsalicylic acid (ASA), in the regular tablet form (immediate-release), is indicated to relieve pain, fever, and inflammation associated with many conditions, including the flu, the common cold, neck and back pain, dysmenorrhea, headache, tooth pain, sprains, fractures, myositis, neuralgia, synovitis, arthritis, bursitis, burns, and various injuries. It is al…	Acetylsalicylic acid	PTGS2	40	P35354
DB00945	Acetylsalicylic acid	3	D006333	Heart Failure	EFO:0003144	heart failure	**Pain, fever, and inflammation** Acetylsalicylic acid (ASA), in the regular tablet form (immediate-release), is indicated to relieve pain, fever, and inflammation associated with many conditions, including the flu, the common cold, neck and back pain, dysmenorrhea, headache, tooth pain, sprains, fractures, myositis, neuralgia, synovitis, arthritis, bursitis, burns, and various injuries. It is al…	Acetylsalicylic acid	PTGS2	40	P35354
DB00945	Acetylsalicylic acid	3	D006333	Heart Failure	EFO:0003144	heart failure	**Pain, fever, and inflammation** Acetylsalicylic acid (ASA), in the regular tablet form (immediate-release), is indicated to relieve pain, fever, and inflammation associated with many conditions, including the flu, the common cold, neck and back pain, dysmenorrhea, headache, tooth pain, sprains, fractures, myositis, neuralgia, synovitis, arthritis, bursitis, burns, and various injuries. It is al…	Acetylsalicylic acid	PTGS2	40	P35354
DB00945	Acetylsalicylic acid	3	D006973	Hypertension	EFO:0000537	hypertension	**Pain, fever, and inflammation** Acetylsalicylic acid (ASA), in the regular tablet form (immediate-release), is indicated to relieve pain, fever, and inflammation associated with many conditions, including the flu, the common cold, neck and back pain, dysmenorrhea, headache, tooth pain, sprains, fractures, myositis, neuralgia, synovitis, arthritis, bursitis, burns, and various injuries. It is al…	Acetylsalicylic acid	PTGS2	40	P35354
DB00945	Acetylsalicylic acid	3	D006973	Hypertension	EFO:0000537	hypertension	**Pain, fever, and inflammation** Acetylsalicylic acid (ASA), in the regular tablet form (immediate-release), is indicated to relieve pain, fever, and inflammation associated with many conditions, including the flu, the common cold, neck and back pain, dysmenorrhea, headache, tooth pain, sprains, fractures, myositis, neuralgia, synovitis, arthritis, bursitis, burns, and various injuries. It is al…	Acetylsalicylic acid	PTGS2	40	P35354
DB00945	Acetylsalicylic acid	3	D012214	Rheumatic Heart Disease	EFO:1001161	rheumatic heart disease	**Pain, fever, and inflammation** Acetylsalicylic acid (ASA), in the regular tablet form (immediate-release), is indicated to relieve pain, fever, and inflammation associated with many conditions, including the flu, the common cold, neck and back pain, dysmenorrhea, headache, tooth pain, sprains, fractures, myositis, neuralgia, synovitis, arthritis, bursitis, burns, and various injuries. It is al…	Acetylsalicylic acid	PTGS2	40	P35354
DB00945	Acetylsalicylic acid	3	D012214	Rheumatic Heart Disease	EFO:1001161	rheumatic heart disease	**Pain, fever, and inflammation** Acetylsalicylic acid (ASA), in the regular tablet form (immediate-release), is indicated to relieve pain, fever, and inflammation associated with many conditions, including the flu, the common cold, neck and back pain, dysmenorrhea, headache, tooth pain, sprains, fractures, myositis, neuralgia, synovitis, arthritis, bursitis, burns, and various injuries. It is al…	Acetylsalicylic acid	PTGS2	40	P35354
DB00945	Acetylsalicylic acid	3	D014652	Vascular Diseases	EFO:0004264	vascular disease	**Pain, fever, and inflammation** Acetylsalicylic acid (ASA), in the regular tablet form (immediate-release), is indicated to relieve pain, fever, and inflammation associated with many conditions, including the flu, the common cold, neck and back pain, dysmenorrhea, headache, tooth pain, sprains, fractures, myositis, neuralgia, synovitis, arthritis, bursitis, burns, and various injuries. It is al…	Acetylsalicylic acid	PTGS2	40	P35354
DB00945	Acetylsalicylic acid	3	D014652	Vascular Diseases	EFO:0004264	vascular disease	**Pain, fever, and inflammation** Acetylsalicylic acid (ASA), in the regular tablet form (immediate-release), is indicated to relieve pain, fever, and inflammation associated with many conditions, including the flu, the common cold, neck and back pain, dysmenorrhea, headache, tooth pain, sprains, fractures, myositis, neuralgia, synovitis, arthritis, bursitis, burns, and various injuries. It is al…	Acetylsalicylic acid	PTGS2	40	P35354
DB00945	Acetylsalicylic acid	3	D017202	Myocardial Ischemia	EFO:1001375	Myocardial Ischemia	**Pain, fever, and inflammation** Acetylsalicylic acid (ASA), in the regular tablet form (immediate-release), is indicated to relieve pain, fever, and inflammation associated with many conditions, including the flu, the common cold, neck and back pain, dysmenorrhea, headache, tooth pain, sprains, fractures, myositis, neuralgia, synovitis, arthritis, bursitis, burns, and various injuries. It is al…	Acetylsalicylic acid	PTGS2	40	P35354
DB00945	Acetylsalicylic acid	3	D017202	Myocardial Ischemia	EFO:1001375	Myocardial Ischemia	**Pain, fever, and inflammation** Acetylsalicylic acid (ASA), in the regular tablet form (immediate-release), is indicated to relieve pain, fever, and inflammation associated with many conditions, including the flu, the common cold, neck and back pain, dysmenorrhea, headache, tooth pain, sprains, fractures, myositis, neuralgia, synovitis, arthritis, bursitis, burns, and various injuries. It is al…	Acetylsalicylic acid	PTGS2	40	P35354
DB00945	Acetylsalicylic acid	3	D020520	Brain Infarction	EFO:0004277	brain infarction	**Pain, fever, and inflammation** Acetylsalicylic acid (ASA), in the regular tablet form (immediate-release), is indicated to relieve pain, fever, and inflammation associated with many conditions, including the flu, the common cold, neck and back pain, dysmenorrhea, headache, tooth pain, sprains, fractures, myositis, neuralgia, synovitis, arthritis, bursitis, burns, and various injuries. It is al…	Acetylsalicylic acid	PTGS2	40	P35354
DB00945	Acetylsalicylic acid	3	D020520	Brain Infarction	EFO:0004277	brain infarction	**Pain, fever, and inflammation** Acetylsalicylic acid (ASA), in the regular tablet form (immediate-release), is indicated to relieve pain, fever, and inflammation associated with many conditions, including the flu, the common cold, neck and back pain, dysmenorrhea, headache, tooth pain, sprains, fractures, myositis, neuralgia, synovitis, arthritis, bursitis, burns, and various injuries. It is al…	Acetylsalicylic acid	PTGS2	40	P35354
DB00945	Acetylsalicylic acid	3	D054058	Acute Coronary Syndrome	EFO:0005672	acute coronary syndrome	**Pain, fever, and inflammation** Acetylsalicylic acid (ASA), in the regular tablet form (immediate-release), is indicated to relieve pain, fever, and inflammation associated with many conditions, including the flu, the common cold, neck and back pain, dysmenorrhea, headache, tooth pain, sprains, fractures, myositis, neuralgia, synovitis, arthritis, bursitis, burns, and various injuries. It is al…	Acetylsalicylic acid	PTGS2	40	P35354
DB00945	Acetylsalicylic acid	3	D054058	Acute Coronary Syndrome	EFO:0005672	acute coronary syndrome	**Pain, fever, and inflammation** Acetylsalicylic acid (ASA), in the regular tablet form (immediate-release), is indicated to relieve pain, fever, and inflammation associated with many conditions, including the flu, the common cold, neck and back pain, dysmenorrhea, headache, tooth pain, sprains, fractures, myositis, neuralgia, synovitis, arthritis, bursitis, burns, and various injuries. It is al…	Acetylsalicylic acid	PTGS2	40	P35354
DB00945	Acetylsalicylic acid	2	D004211	Disseminated Intravascular Coagulation	HP:0005521	Disseminated intravascular coagulation	**Pain, fever, and inflammation** Acetylsalicylic acid (ASA), in the regular tablet form (immediate-release), is indicated to relieve pain, fever, and inflammation associated with many conditions, including the flu, the common cold, neck and back pain, dysmenorrhea, headache, tooth pain, sprains, fractures, myositis, neuralgia, synovitis, arthritis, bursitis, burns, and various injuries. It is al…	Acetylsalicylic acid	PTGS2	40	P35354
DB00945	Acetylsalicylic acid	2	D004211	Disseminated Intravascular Coagulation	HP:0005521	Disseminated intravascular coagulation	**Pain, fever, and inflammation** Acetylsalicylic acid (ASA), in the regular tablet form (immediate-release), is indicated to relieve pain, fever, and inflammation associated with many conditions, including the flu, the common cold, neck and back pain, dysmenorrhea, headache, tooth pain, sprains, fractures, myositis, neuralgia, synovitis, arthritis, bursitis, burns, and various injuries. It is al…	Acetylsalicylic acid	PTGS2	40	P35354
DB00945	Acetylsalicylic acid	2	D006331	Heart Diseases	EFO:0003777	heart disease	**Pain, fever, and inflammation** Acetylsalicylic acid (ASA), in the regular tablet form (immediate-release), is indicated to relieve pain, fever, and inflammation associated with many conditions, including the flu, the common cold, neck and back pain, dysmenorrhea, headache, tooth pain, sprains, fractures, myositis, neuralgia, synovitis, arthritis, bursitis, burns, and various injuries. It is al…	Acetylsalicylic acid	PTGS2	40	P35354
DB00945	Acetylsalicylic acid	2	D006331	Heart Diseases	EFO:0003777	heart disease	**Pain, fever, and inflammation** Acetylsalicylic acid (ASA), in the regular tablet form (immediate-release), is indicated to relieve pain, fever, and inflammation associated with many conditions, including the flu, the common cold, neck and back pain, dysmenorrhea, headache, tooth pain, sprains, fractures, myositis, neuralgia, synovitis, arthritis, bursitis, burns, and various injuries. It is al…	Acetylsalicylic acid	PTGS2	40	P35354
DB00945	Acetylsalicylic acid	2	D006976	Hypertension, Pulmonary	EFO:0001361	pulmonary arterial hypertension	**Pain, fever, and inflammation** Acetylsalicylic acid (ASA), in the regular tablet form (immediate-release), is indicated to relieve pain, fever, and inflammation associated with many conditions, including the flu, the common cold, neck and back pain, dysmenorrhea, headache, tooth pain, sprains, fractures, myositis, neuralgia, synovitis, arthritis, bursitis, burns, and various injuries. It is al…	Acetylsalicylic acid	PTGS2	40	P35354
DB00945	Acetylsalicylic acid	2	D006976	Hypertension, Pulmonary	EFO:0001361	pulmonary arterial hypertension	**Pain, fever, and inflammation** Acetylsalicylic acid (ASA), in the regular tablet form (immediate-release), is indicated to relieve pain, fever, and inflammation associated with many conditions, including the flu, the common cold, neck and back pain, dysmenorrhea, headache, tooth pain, sprains, fractures, myositis, neuralgia, synovitis, arthritis, bursitis, burns, and various injuries. It is al…	Acetylsalicylic acid	PTGS2	40	P35354
DB00945	Acetylsalicylic acid	2	D020246	Venous Thrombosis	HP:0004936	Venous thrombosis	**Pain, fever, and inflammation** Acetylsalicylic acid (ASA), in the regular tablet form (immediate-release), is indicated to relieve pain, fever, and inflammation associated with many conditions, including the flu, the common cold, neck and back pain, dysmenorrhea, headache, tooth pain, sprains, fractures, myositis, neuralgia, synovitis, arthritis, bursitis, burns, and various injuries. It is al…	Acetylsalicylic acid	PTGS2	40	P35354
DB00945	Acetylsalicylic acid	2	D020246	Venous Thrombosis	HP:0004936	Venous thrombosis	**Pain, fever, and inflammation** Acetylsalicylic acid (ASA), in the regular tablet form (immediate-release), is indicated to relieve pain, fever, and inflammation associated with many conditions, including the flu, the common cold, neck and back pain, dysmenorrhea, headache, tooth pain, sprains, fractures, myositis, neuralgia, synovitis, arthritis, bursitis, burns, and various injuries. It is al…	Acetylsalicylic acid	PTGS2	40	P35354
DB00945	Acetylsalicylic acid	0	D016491	Peripheral Vascular Diseases	EFO:0003875	peripheral vascular disease	**Pain, fever, and inflammation** Acetylsalicylic acid (ASA), in the regular tablet form (immediate-release), is indicated to relieve pain, fever, and inflammation associated with many conditions, including the flu, the common cold, neck and back pain, dysmenorrhea, headache, tooth pain, sprains, fractures, myositis, neuralgia, synovitis, arthritis, bursitis, burns, and various injuries. It is al…	Acetylsalicylic acid	PTGS2	40	P35354
DB00945	Acetylsalicylic acid	0	D016491	Peripheral Vascular Diseases	EFO:0003875	peripheral vascular disease	**Pain, fever, and inflammation** Acetylsalicylic acid (ASA), in the regular tablet form (immediate-release), is indicated to relieve pain, fever, and inflammation associated with many conditions, including the flu, the common cold, neck and back pain, dysmenorrhea, headache, tooth pain, sprains, fractures, myositis, neuralgia, synovitis, arthritis, bursitis, burns, and various injuries. It is al…	Acetylsalicylic acid	PTGS2	40	P35354
DB00936	Salicylic acid	3	D002318	Cardiovascular Diseases	EFO:0000319	cardiovascular disease	Key additive in many skin-care products for the treatment of acne, psoriasis, callouses, corns, keratosis pilaris and warts.	Salicylic acid	PTGS2	40	P35354
DB00936	Salicylic acid	3	D013927	Thrombosis	MONDO:0000831	thrombotic disease	Key additive in many skin-care products for the treatment of acne, psoriasis, callouses, corns, keratosis pilaris and warts.	Salicylic acid	PTGS2	40	P35354
DB00936	Salicylic acid	3	D020521	Stroke	EFO:0000712	stroke	Key additive in many skin-care products for the treatment of acne, psoriasis, callouses, corns, keratosis pilaris and warts.	Salicylic acid	PTGS2	40	P35354
DB00936	Salicylic acid	3	D054058	Acute Coronary Syndrome	EFO:0005672	acute coronary syndrome	Key additive in many skin-care products for the treatment of acne, psoriasis, callouses, corns, keratosis pilaris and warts.	Salicylic acid	PTGS2	40	P35354
DB01645	Genistein	2	D003327	Coronary Disease	EFO:0001645	coronary artery disease	Currently Genistein is being studied in clinical trials as a treatment for prostate cancer.	Genistein	CYP1B1	148	Q16678
DB04216	Quercetin	3	D003327	Coronary Disease	EFO:0001645	coronary artery disease		Quercetin	CYP1B1	148	Q16678
DB01041	Thalidomide	3	D054079	Vascular Malformations	EFO:0006888	vascular malformation	For the acute treatment of the cutaneous manifestations of moderate to severe erythema nodosum leprosum (ENL). Also for use as maintenance therapy for prevention and suppression of the cutaneous manifestations of ENL recurrence.	Thalidomide	PTGS2	40	P35354
DB00465	Ketorolac	2	D006331	Heart Diseases	EFO:0003777	heart disease	Ketorolac is a Non-steroidal anti-inflammatory drug (NSAID) and has antipyretic, analgesic and anti-inflammatory properties.[A176131] It is indicated for short term management of acute pain that requires the calibre of pain management offered by opioids.[L3674] Clinicians may choose to initiate ketorolac to manage post-operative pain, spinal and soft tissue pain, rheumatoid arthritis, osteoarthri…	Ketorolac	PTGS2	40	P35354
DB00295	Morphine	3	D009203	Myocardial Infarction	EFO:0008583	acute myocardial infarction	Morphine is used for the management of chronic, moderate to severe pain.[A176050] Opiods, including morphine, are effective for the short term management of pain. Patients taking opioids long term may need to be monitored for the development of physical dependence, addiction disorder, and drug abuse.[L5728]	Morphine	LY96	80	Q9Y6Y9
DB00295	Morphine	1	D006323	Heart Arrest	EFO:0009492	cardiac arrest	Morphine is used for the management of chronic, moderate to severe pain.[A176050] Opiods, including morphine, are effective for the short term management of pain. Patients taking opioids long term may need to be monitored for the development of physical dependence, addiction disorder, and drug abuse.[L5728]	Morphine	LY96	80	Q9Y6Y9
DB01229	Paclitaxel	2	D016491	Peripheral Vascular Diseases	EFO:0003875	peripheral vascular disease	Used in the treatment of Kaposi's sarcoma and cancer of the lung, ovarian, and breast. Abraxane® is specfically indicated for the treatment of metastatic breast cancer and locally advanced or metastatic non-small cell lung cancer.	Paclitaxel	BCL2	71	P10415
DB01229	Paclitaxel	2	D016491	Peripheral Vascular Diseases	EFO:0003875	peripheral vascular disease	Used in the treatment of Kaposi's sarcoma and cancer of the lung, ovarian, and breast. Abraxane® is specfically indicated for the treatment of metastatic breast cancer and locally advanced or metastatic non-small cell lung cancer.	Paclitaxel	MAPT	60	P10636
DB01229	Paclitaxel	1	D023903	Coronary Restenosis	EFO:0004224	Coronary Restenosis	Used in the treatment of Kaposi's sarcoma and cancer of the lung, ovarian, and breast. Abraxane® is specfically indicated for the treatment of metastatic breast cancer and locally advanced or metastatic non-small cell lung cancer.	Paclitaxel	BCL2	71	P10415
DB01229	Paclitaxel	1	D023903	Coronary Restenosis	EFO:0004224	Coronary Restenosis	Used in the treatment of Kaposi's sarcoma and cancer of the lung, ovarian, and breast. Abraxane® is specfically indicated for the treatment of metastatic breast cancer and locally advanced or metastatic non-small cell lung cancer.	Paclitaxel	MAPT	60	P10636
DB01050	Ibuprofen	4	D002318	Cardiovascular Diseases	EFO:0000319	cardiovascular disease	Ibuprofen is the most commonly used and prescribed NSAID. It is very common over the counter medication widely used as an analgesic, anti-inflammatory and antipyretic.[A39096] The use of ibuprofen and its enantiomer [DB09213] in a racemic mix is common for the management of mild to moderate pain related to dysmenorrhea, headache, migraine, postoperative dental pain, spondylitis, osteoarthritis, r…	Ibuprofen	BCL2	71	P10415
DB01050	Ibuprofen	4	D002318	Cardiovascular Diseases	EFO:0000319	cardiovascular disease	Ibuprofen is the most commonly used and prescribed NSAID. It is very common over the counter medication widely used as an analgesic, anti-inflammatory and antipyretic.[A39096] The use of ibuprofen and its enantiomer [DB09213] in a racemic mix is common for the management of mild to moderate pain related to dysmenorrhea, headache, migraine, postoperative dental pain, spondylitis, osteoarthritis, r…	Ibuprofen	PTGS2	40	P35354
DB01050	Ibuprofen	4	D002318	Cardiovascular Diseases	EFO:0000319	cardiovascular disease	Ibuprofen is the most commonly used and prescribed NSAID. It is very common over the counter medication widely used as an analgesic, anti-inflammatory and antipyretic.[A39096] The use of ibuprofen and its enantiomer [DB09213] in a racemic mix is common for the management of mild to moderate pain related to dysmenorrhea, headache, migraine, postoperative dental pain, spondylitis, osteoarthritis, r…	Ibuprofen	PTGS2	40	P35354
DB01050	Ibuprofen	2	D006973	Hypertension	EFO:0000537	hypertension	Ibuprofen is the most commonly used and prescribed NSAID. It is very common over the counter medication widely used as an analgesic, anti-inflammatory and antipyretic.[A39096] The use of ibuprofen and its enantiomer [DB09213] in a racemic mix is common for the management of mild to moderate pain related to dysmenorrhea, headache, migraine, postoperative dental pain, spondylitis, osteoarthritis, r…	Ibuprofen	BCL2	71	P10415
DB01050	Ibuprofen	2	D006973	Hypertension	EFO:0000537	hypertension	Ibuprofen is the most commonly used and prescribed NSAID. It is very common over the counter medication widely used as an analgesic, anti-inflammatory and antipyretic.[A39096] The use of ibuprofen and its enantiomer [DB09213] in a racemic mix is common for the management of mild to moderate pain related to dysmenorrhea, headache, migraine, postoperative dental pain, spondylitis, osteoarthritis, r…	Ibuprofen	PTGS2	40	P35354
DB01050	Ibuprofen	2	D006973	Hypertension	EFO:0000537	hypertension	Ibuprofen is the most commonly used and prescribed NSAID. It is very common over the counter medication widely used as an analgesic, anti-inflammatory and antipyretic.[A39096] The use of ibuprofen and its enantiomer [DB09213] in a racemic mix is common for the management of mild to moderate pain related to dysmenorrhea, headache, migraine, postoperative dental pain, spondylitis, osteoarthritis, r…	Ibuprofen	PTGS2	40	P35354
DB00316	Acetaminophen	2	D006973	Hypertension	EFO:0000537	hypertension	In general, acetaminophen is used for the treatment of mild to moderate pain and reduction of fever.[F4124] It is available over the counter in various forms, the most common being oral forms. Acetaminophen _injection_ is indicated for the management of mild to moderate pain, the management of moderate to severe pain with adjunctive opioid analgesics, and the reduction of fever.[Label] Because of…	Acetaminophen	PTGS2	40	P35354
DB00316	Acetaminophen	2	D006973	Hypertension	EFO:0000537	hypertension	In general, acetaminophen is used for the treatment of mild to moderate pain and reduction of fever.[F4124] It is available over the counter in various forms, the most common being oral forms. Acetaminophen _injection_ is indicated for the management of mild to moderate pain, the management of moderate to severe pain with adjunctive opioid analgesics, and the reduction of fever.[Label] Because of…	Acetaminophen	PTGS2	40	P35354
DB00201	Caffeine	3	D001281	Atrial Fibrillation	EFO:0000275	atrial fibrillation	Caffeine is indicated for the short term treatment of apnea of prematurity in infants and off label for the prevention and treatment of bronchopulmonary dysplasia caused by premature birth.[T716,L9851] In addition, it is indicated in combination with sodium benzoate to treat respiratory depression resulting from an overdose with CNS depressant drugs.[L9899] Caffeine has a broad range of over the …	Caffeine	ATM	26	Q13315
DB00201	Caffeine	3	D003327	Coronary Disease	EFO:0001645	coronary artery disease	Caffeine is indicated for the short term treatment of apnea of prematurity in infants and off label for the prevention and treatment of bronchopulmonary dysplasia caused by premature birth.[T716,L9851] In addition, it is indicated in combination with sodium benzoate to treat respiratory depression resulting from an overdose with CNS depressant drugs.[L9899] Caffeine has a broad range of over the …	Caffeine	ATM	26	Q13315
DB00482	Celecoxib	4	D020521	Stroke	EFO:0000712	stroke	Celecoxib is indicated for symptomatic treatment of adult osteoarthritis (OA) and adult rheumatoid arthritis (RA).[L7646] Celecoxib is not a substitute for aspirin for cardiovascular event prophylaxis.[L7646] It may be also be used to treat acute pain from various sources, juvenile rheumatoid arthritis in children over 2, ankylosing spondylitis, and primary dysmenorrhea.[L7646] Celecoxib, in comb…	Celecoxib	PTGS2	40	P35354
DB00482	Celecoxib	4	D020521	Stroke	EFO:0000712	stroke	Celecoxib is indicated for symptomatic treatment of adult osteoarthritis (OA) and adult rheumatoid arthritis (RA).[L7646] Celecoxib is not a substitute for aspirin for cardiovascular event prophylaxis.[L7646] It may be also be used to treat acute pain from various sources, juvenile rheumatoid arthritis in children over 2, ankylosing spondylitis, and primary dysmenorrhea.[L7646] Celecoxib, in comb…	Celecoxib	PTGS2	40	P35354
DB00482	Celecoxib	3	D006973	Hypertension	EFO:0000537	hypertension	Celecoxib is indicated for symptomatic treatment of adult osteoarthritis (OA) and adult rheumatoid arthritis (RA).[L7646] Celecoxib is not a substitute for aspirin for cardiovascular event prophylaxis.[L7646] It may be also be used to treat acute pain from various sources, juvenile rheumatoid arthritis in children over 2, ankylosing spondylitis, and primary dysmenorrhea.[L7646] Celecoxib, in comb…	Celecoxib	PTGS2	40	P35354
DB00482	Celecoxib	3	D006973	Hypertension	EFO:0000537	hypertension	Celecoxib is indicated for symptomatic treatment of adult osteoarthritis (OA) and adult rheumatoid arthritis (RA).[L7646] Celecoxib is not a substitute for aspirin for cardiovascular event prophylaxis.[L7646] It may be also be used to treat acute pain from various sources, juvenile rheumatoid arthritis in children over 2, ankylosing spondylitis, and primary dysmenorrhea.[L7646] Celecoxib, in comb…	Celecoxib	PTGS2	40	P35354
DB01136	Carvedilol	4	D002318	Cardiovascular Diseases	EFO:0000319	cardiovascular disease	Carvedilol is indicated to treat mild to severe heart failure, left ventricular dysfunction after myocardial infarction with ventricular ejection fraction ≤40%, or hypertension.[L7889,L7892]	Carvedilol	VEGFA	42	P15692
DB01136	Carvedilol	4	D002318	Cardiovascular Diseases	EFO:0000319	cardiovascular disease	Carvedilol is indicated to treat mild to severe heart failure, left ventricular dysfunction after myocardial infarction with ventricular ejection fraction ≤40%, or hypertension.[L7889,L7892]	Carvedilol	GJA1	99	P17302
DB01136	Carvedilol	4	D006333	Heart Failure	EFO:0000373	congestive heart failure	Carvedilol is indicated to treat mild to severe heart failure, left ventricular dysfunction after myocardial infarction with ventricular ejection fraction ≤40%, or hypertension.[L7889,L7892]	Carvedilol	VEGFA	42	P15692
DB01136	Carvedilol	4	D006333	Heart Failure	EFO:0000373	congestive heart failure	Carvedilol is indicated to treat mild to severe heart failure, left ventricular dysfunction after myocardial infarction with ventricular ejection fraction ≤40%, or hypertension.[L7889,L7892]	Carvedilol	GJA1	99	P17302
DB01136	Carvedilol	4	D006333	Heart Failure	EFO:0003144	heart failure	Carvedilol is indicated to treat mild to severe heart failure, left ventricular dysfunction after myocardial infarction with ventricular ejection fraction ≤40%, or hypertension.[L7889,L7892]	Carvedilol	VEGFA	42	P15692
DB01136	Carvedilol	4	D006333	Heart Failure	EFO:0003144	heart failure	Carvedilol is indicated to treat mild to severe heart failure, left ventricular dysfunction after myocardial infarction with ventricular ejection fraction ≤40%, or hypertension.[L7889,L7892]	Carvedilol	GJA1	99	P17302
DB01136	Carvedilol	4	D006973	Hypertension	EFO:0000537	hypertension	Carvedilol is indicated to treat mild to severe heart failure, left ventricular dysfunction after myocardial infarction with ventricular ejection fraction ≤40%, or hypertension.[L7889,L7892]	Carvedilol	VEGFA	42	P15692
DB01136	Carvedilol	4	D006973	Hypertension	EFO:0000537	hypertension	Carvedilol is indicated to treat mild to severe heart failure, left ventricular dysfunction after myocardial infarction with ventricular ejection fraction ≤40%, or hypertension.[L7889,L7892]	Carvedilol	GJA1	99	P17302
DB01136	Carvedilol	4	D009203	Myocardial Infarction	EFO:0000612	myocardial infarction	Carvedilol is indicated to treat mild to severe heart failure, left ventricular dysfunction after myocardial infarction with ventricular ejection fraction ≤40%, or hypertension.[L7889,L7892]	Carvedilol	VEGFA	42	P15692
DB01136	Carvedilol	4	D009203	Myocardial Infarction	EFO:0000612	myocardial infarction	Carvedilol is indicated to treat mild to severe heart failure, left ventricular dysfunction after myocardial infarction with ventricular ejection fraction ≤40%, or hypertension.[L7889,L7892]	Carvedilol	GJA1	99	P17302
DB01136	Carvedilol	3	D000075222	Essential Hypertension	EFO:1002032	primary hypertension	Carvedilol is indicated to treat mild to severe heart failure, left ventricular dysfunction after myocardial infarction with ventricular ejection fraction ≤40%, or hypertension.[L7889,L7892]	Carvedilol	VEGFA	42	P15692
DB01136	Carvedilol	3	D000075222	Essential Hypertension	EFO:1002032	primary hypertension	Carvedilol is indicated to treat mild to severe heart failure, left ventricular dysfunction after myocardial infarction with ventricular ejection fraction ≤40%, or hypertension.[L7889,L7892]	Carvedilol	GJA1	99	P17302
DB01136	Carvedilol	3	D001281	Atrial Fibrillation	EFO:0000275	atrial fibrillation	Carvedilol is indicated to treat mild to severe heart failure, left ventricular dysfunction after myocardial infarction with ventricular ejection fraction ≤40%, or hypertension.[L7889,L7892]	Carvedilol	VEGFA	42	P15692
DB01136	Carvedilol	3	D001281	Atrial Fibrillation	EFO:0000275	atrial fibrillation	Carvedilol is indicated to treat mild to severe heart failure, left ventricular dysfunction after myocardial infarction with ventricular ejection fraction ≤40%, or hypertension.[L7889,L7892]	Carvedilol	GJA1	99	P17302
DB01136	Carvedilol	3	D003327	Coronary Disease	EFO:0001645	coronary artery disease	Carvedilol is indicated to treat mild to severe heart failure, left ventricular dysfunction after myocardial infarction with ventricular ejection fraction ≤40%, or hypertension.[L7889,L7892]	Carvedilol	VEGFA	42	P15692
DB01136	Carvedilol	3	D003327	Coronary Disease	EFO:0001645	coronary artery disease	Carvedilol is indicated to treat mild to severe heart failure, left ventricular dysfunction after myocardial infarction with ventricular ejection fraction ≤40%, or hypertension.[L7889,L7892]	Carvedilol	GJA1	99	P17302
DB01136	Carvedilol	3	D006975	Hypertension, Portal	EFO:0000666	portal hypertension	Carvedilol is indicated to treat mild to severe heart failure, left ventricular dysfunction after myocardial infarction with ventricular ejection fraction ≤40%, or hypertension.[L7889,L7892]	Carvedilol	VEGFA	42	P15692
DB01136	Carvedilol	3	D006975	Hypertension, Portal	EFO:0000666	portal hypertension	Carvedilol is indicated to treat mild to severe heart failure, left ventricular dysfunction after myocardial infarction with ventricular ejection fraction ≤40%, or hypertension.[L7889,L7892]	Carvedilol	GJA1	99	P17302
DB01136	Carvedilol	2	D006976	Hypertension, Pulmonary	EFO:0001361	pulmonary arterial hypertension	Carvedilol is indicated to treat mild to severe heart failure, left ventricular dysfunction after myocardial infarction with ventricular ejection fraction ≤40%, or hypertension.[L7889,L7892]	Carvedilol	VEGFA	42	P15692
DB01136	Carvedilol	2	D006976	Hypertension, Pulmonary	EFO:0001361	pulmonary arterial hypertension	Carvedilol is indicated to treat mild to severe heart failure, left ventricular dysfunction after myocardial infarction with ventricular ejection fraction ≤40%, or hypertension.[L7889,L7892]	Carvedilol	GJA1	99	P17302
DB01136	Carvedilol	2	D006976	Hypertension, Pulmonary	MONDO:0005149	pulmonary hypertension	Carvedilol is indicated to treat mild to severe heart failure, left ventricular dysfunction after myocardial infarction with ventricular ejection fraction ≤40%, or hypertension.[L7889,L7892]	Carvedilol	VEGFA	42	P15692
DB01136	Carvedilol	2	D006976	Hypertension, Pulmonary	MONDO:0005149	pulmonary hypertension	Carvedilol is indicated to treat mild to severe heart failure, left ventricular dysfunction after myocardial infarction with ventricular ejection fraction ≤40%, or hypertension.[L7889,L7892]	Carvedilol	GJA1	99	P17302
DB01136	Carvedilol	1	D014652	Vascular Diseases	EFO:0004264	vascular disease	Carvedilol is indicated to treat mild to severe heart failure, left ventricular dysfunction after myocardial infarction with ventricular ejection fraction ≤40%, or hypertension.[L7889,L7892]	Carvedilol	VEGFA	42	P15692
DB01136	Carvedilol	1	D014652	Vascular Diseases	EFO:0004264	vascular disease	Carvedilol is indicated to treat mild to severe heart failure, left ventricular dysfunction after myocardial infarction with ventricular ejection fraction ≤40%, or hypertension.[L7889,L7892]	Carvedilol	GJA1	99	P17302
DB00619	Imatinib	3	D006976	Hypertension, Pulmonary	EFO:0001361	pulmonary arterial hypertension	For the treatment of Philadelphia chromosome positive chronic myeloid leukemia (Ph+ CML), Ph+ acute lymphoblastic leukaemia, myelodysplastic/myeloproliferative diseases, aggressive systemic mastocytosis, hypereosinophilic syndrome and/or chronic eosinophilic leukemia (CEL), dermatofibrosarcoma protuberans, and malignant gastrointestinal stromal tumors (GIST).	Imatinib	CSF1R	130	P07333
DB00619	Imatinib	3	D006976	Hypertension, Pulmonary	MONDO:0005149	pulmonary hypertension	For the treatment of Philadelphia chromosome positive chronic myeloid leukemia (Ph+ CML), Ph+ acute lymphoblastic leukaemia, myelodysplastic/myeloproliferative diseases, aggressive systemic mastocytosis, hypereosinophilic syndrome and/or chronic eosinophilic leukemia (CEL), dermatofibrosarcoma protuberans, and malignant gastrointestinal stromal tumors (GIST).	Imatinib	CSF1R	130	P07333
DB00619	Imatinib	3	D020521	Stroke	EFO:0000712	stroke	For the treatment of Philadelphia chromosome positive chronic myeloid leukemia (Ph+ CML), Ph+ acute lymphoblastic leukaemia, myelodysplastic/myeloproliferative diseases, aggressive systemic mastocytosis, hypereosinophilic syndrome and/or chronic eosinophilic leukemia (CEL), dermatofibrosarcoma protuberans, and malignant gastrointestinal stromal tumors (GIST).	Imatinib	CSF1R	130	P07333
DB02709	Resveratrol	3	D002311	Cardiomyopathy, Dilated	EFO:0000407	dilated cardiomyopathy	Being investigated for the treatment of Herpes labialis infections (cold sores).	Resveratrol	PTGS2	40	P35354
DB02709	Resveratrol	1	D002318	Cardiovascular Diseases	EFO:0000319	cardiovascular disease	Being investigated for the treatment of Herpes labialis infections (cold sores).	Resveratrol	PTGS2	40	P35354
DB02709	Resveratrol	1	D006973	Hypertension	EFO:0000537	hypertension	Being investigated for the treatment of Herpes labialis infections (cold sores).	Resveratrol	PTGS2	40	P35354
DB08868	Fingolimod	2	D020521	Stroke	EFO:0000712	stroke	Fingolimod is indicated for the treatment of patients aged 10 and above with relapsing forms of multiple sclerosis, which may include clinically isolated syndrome, relapsing-remitting disease, as well as active secondary progressive disease.[L12651] This drug is being studied for administration in patients infected with COVID-19 with a high risk for acute respiratory distress syndrome, or ARDS.[L…	Fingolimod	S1PR3	159	Q99500
DB01294	Bismuth subsalicylate	4	D006356	Heartburn			Bismuth subsalicylate is indicated to temporarily relieve diarrhea, travelers' diarrhea, and upset stomach due to overindulgence in food and drink, including heartburn, indigestion, nausea, gas, belching, and fullness.[L32318] Bismuth subsalicylate is a component of HELIDAC Therapy (bismuth subsalicylate, [metronidazole], and [tetracycline]), which is a treatment regimen indicated for the eradica…	NA	PTGS2	40	P35354
DB06212	Tolvaptan	4	D002318	Cardiovascular Diseases	EFO:0000319	cardiovascular disease	Treatment of symptomatic and resistant to fluid restriction euvolemic or hypervolemic hyponatremia associated with congestive heart failure, SIADH, and cirrhosis.	Tolvaptan	AVPR1A	103	P37288
DB06212	Tolvaptan	4	D006333	Heart Failure	EFO:0000373	congestive heart failure	Treatment of symptomatic and resistant to fluid restriction euvolemic or hypervolemic hyponatremia associated with congestive heart failure, SIADH, and cirrhosis.	Tolvaptan	AVPR1A	103	P37288
DB06212	Tolvaptan	4	D006333	Heart Failure	EFO:0003144	heart failure	Treatment of symptomatic and resistant to fluid restriction euvolemic or hypervolemic hyponatremia associated with congestive heart failure, SIADH, and cirrhosis.	Tolvaptan	AVPR1A	103	P37288
DB00398	Sorafenib	2	D006975	Hypertension, Portal	EFO:0000666	portal hypertension	Sorafenib is indicated for the treatment of unresectable hepatocellular carcinoma and advanced renal cell carcinoma.	Sorafenib	FLT1	117	P17948
DB00398	Sorafenib	1	D006976	Hypertension, Pulmonary	EFO:0001361	pulmonary arterial hypertension	Sorafenib is indicated for the treatment of unresectable hepatocellular carcinoma and advanced renal cell carcinoma.	Sorafenib	FLT1	117	P17948
DB00398	Sorafenib	1	D013927	Thrombosis	MONDO:0000831	thrombotic disease	Sorafenib is indicated for the treatment of unresectable hepatocellular carcinoma and advanced renal cell carcinoma.	Sorafenib	FLT1	117	P17948
DB09061	Cannabidiol	1	D006333	Heart Failure	EFO:0003144	heart failure	When used in combination with delta-9-tetrahydrocannabinol as the product Sativex, cannabidiol was given a standard marketing authorization (ie. a Notice of Compliance (NOC)) by Health Canada for the following indications: 1) as adjunctive treatment for symptomatic relief of spasticity in adult patients with multiple sclerosis (MS) who have not responded adequately to other therapy and who demons…	Cannabidiol	PTGS2	40	P35354
DB09061	Cannabidiol	1	D006333	Heart Failure	EFO:0003144	heart failure	When used in combination with delta-9-tetrahydrocannabinol as the product Sativex, cannabidiol was given a standard marketing authorization (ie. a Notice of Compliance (NOC)) by Health Canada for the following indications: 1) as adjunctive treatment for symptomatic relief of spasticity in adult patients with multiple sclerosis (MS) who have not responded adequately to other therapy and who demons…	Cannabidiol	CYP1B1	148	Q16678
DB00067	Vasopressin	3	D006323	Heart Arrest	EFO:0009492	cardiac arrest	Vasopressin is indicated to increase blood pressure in adults in vasodilatory shock refractory to the application of fluids and catecholamines.[L31413]	Vasopressin	AVPR1A	103	P37288
DB00067	Vasopressin	3	D006323	Heart Arrest	EFO:0009492	cardiac arrest	Vasopressin is indicated to increase blood pressure in adults in vasodilatory shock refractory to the application of fluids and catecholamines.[L31413]	Vasopressin	AVPR1A	103	P37288
DB00067	Vasopressin	3	D006331	Heart Diseases	EFO:0003777	heart disease	Vasopressin is indicated to increase blood pressure in adults in vasodilatory shock refractory to the application of fluids and catecholamines.[L31413]	Vasopressin	AVPR1A	103	P37288
DB00067	Vasopressin	3	D006331	Heart Diseases	EFO:0003777	heart disease	Vasopressin is indicated to increase blood pressure in adults in vasodilatory shock refractory to the application of fluids and catecholamines.[L31413]	Vasopressin	AVPR1A	103	P37288
DB00067	Vasopressin	2	D006976	Hypertension, Pulmonary	MONDO:0005149	pulmonary hypertension	Vasopressin is indicated to increase blood pressure in adults in vasodilatory shock refractory to the application of fluids and catecholamines.[L31413]	Vasopressin	AVPR1A	103	P37288
DB00067	Vasopressin	2	D006976	Hypertension, Pulmonary	MONDO:0005149	pulmonary hypertension	Vasopressin is indicated to increase blood pressure in adults in vasodilatory shock refractory to the application of fluids and catecholamines.[L31413]	Vasopressin	AVPR1A	103	P37288
DB00035	Desmopressin	1	D006973	Hypertension	EFO:0000537	hypertension	- Indicated for the treatment of nocturia due to nocturnal polyuria in adults who awaken at least 2 times per night to void (intranasal). - Indicated as antidiuretic replacement therapy in the management of central cranial diabetes insipidus and for management of the temporary polyuria and polydipsia following head trauma or surgery in the pituitary region (intranasal/parenteral). - Indicated for…	Desmopressin	AVPR1A	103	P37288
DB01017	Minocycline	3	D006973	Hypertension	EFO:0000537	hypertension	Oral and topical minocycline are indicated to treat inflammatory lesions of acne vulgaris.[L11701,L11704,L11719] Subgingival microspheres are indicated as an adjunct treatment in the reduction of pocket depth in adults with periodontitis.[L11716] Oral and intravenous formulations are indicated to treat infections of susceptible microorganisms.[L11707,L11710,L11713] These include rickettsiae, _Myc…	Minocycline	VEGFA	42	P15692
DB01017	Minocycline	2	D001281	Atrial Fibrillation	EFO:0000275	atrial fibrillation	Oral and topical minocycline are indicated to treat inflammatory lesions of acne vulgaris.[L11701,L11704,L11719] Subgingival microspheres are indicated as an adjunct treatment in the reduction of pocket depth in adults with periodontitis.[L11716] Oral and intravenous formulations are indicated to treat infections of susceptible microorganisms.[L11707,L11710,L11713] These include rickettsiae, _Myc…	Minocycline	VEGFA	42	P15692
DB01017	Minocycline	2	D020521	Stroke	EFO:0000712	stroke	Oral and topical minocycline are indicated to treat inflammatory lesions of acne vulgaris.[L11701,L11704,L11719] Subgingival microspheres are indicated as an adjunct treatment in the reduction of pocket depth in adults with periodontitis.[L11716] Oral and intravenous formulations are indicated to treat infections of susceptible microorganisms.[L11707,L11710,L11713] These include rickettsiae, _Myc…	Minocycline	VEGFA	42	P15692
DB01029	Irbesartan	4	D002318	Cardiovascular Diseases	EFO:0000319	cardiovascular disease	Irbesartan is indicated to treat hypertension and diabetic nephropathy in hypertensive patients with type 2 diabetes, elevated serum creatinine, and proteinuria.[L7456] A combination product with hydrochlorothiazide is indicated for hypertension in patients with uncontrolled hypertension with monotherapy or first line in patients not expected to be well controlled with monotherapy.[L7459]	Irbesartan	JUN	14	P05412
DB01029	Irbesartan	4	D006973	Hypertension	EFO:0000537	hypertension	Irbesartan is indicated to treat hypertension and diabetic nephropathy in hypertensive patients with type 2 diabetes, elevated serum creatinine, and proteinuria.[L7456] A combination product with hydrochlorothiazide is indicated for hypertension in patients with uncontrolled hypertension with monotherapy or first line in patients not expected to be well controlled with monotherapy.[L7459]	Irbesartan	JUN	14	P05412
DB01029	Irbesartan	3	D001281	Atrial Fibrillation	EFO:0000275	atrial fibrillation	Irbesartan is indicated to treat hypertension and diabetic nephropathy in hypertensive patients with type 2 diabetes, elevated serum creatinine, and proteinuria.[L7456] A combination product with hydrochlorothiazide is indicated for hypertension in patients with uncontrolled hypertension with monotherapy or first line in patients not expected to be well controlled with monotherapy.[L7459]	Irbesartan	JUN	14	P05412
DB01029	Irbesartan	3	D006333	Heart Failure	EFO:0000373	congestive heart failure	Irbesartan is indicated to treat hypertension and diabetic nephropathy in hypertensive patients with type 2 diabetes, elevated serum creatinine, and proteinuria.[L7456] A combination product with hydrochlorothiazide is indicated for hypertension in patients with uncontrolled hypertension with monotherapy or first line in patients not expected to be well controlled with monotherapy.[L7459]	Irbesartan	JUN	14	P05412
DB01029	Irbesartan	3	D017202	Myocardial Ischemia	EFO:1001375	Myocardial Ischemia	Irbesartan is indicated to treat hypertension and diabetic nephropathy in hypertensive patients with type 2 diabetes, elevated serum creatinine, and proteinuria.[L7456] A combination product with hydrochlorothiazide is indicated for hypertension in patients with uncontrolled hypertension with monotherapy or first line in patients not expected to be well controlled with monotherapy.[L7459]	Irbesartan	JUN	14	P05412
DB01029	Irbesartan	2	D000075222	Essential Hypertension	EFO:1002032	primary hypertension	Irbesartan is indicated to treat hypertension and diabetic nephropathy in hypertensive patients with type 2 diabetes, elevated serum creatinine, and proteinuria.[L7456] A combination product with hydrochlorothiazide is indicated for hypertension in patients with uncontrolled hypertension with monotherapy or first line in patients not expected to be well controlled with monotherapy.[L7459]	Irbesartan	JUN	14	P05412
DB00159	Icosapent	3	D002318	Cardiovascular Diseases	EFO:0000319	cardiovascular disease	EPA can be used for lowering elevated triglycerides in those who are hyperglyceridemic. In addition, EPA may play a therapeutic role in patients with cystic fibrosis by reducing disease severity and may play a similar role in type 2 diabetics in slowing the progression of diabetic nephropathy.	Icosapent	PTGS2	40	P35354
DB00159	Icosapent	3	D003327	Coronary Disease	EFO:0001645	coronary artery disease	EPA can be used for lowering elevated triglycerides in those who are hyperglyceridemic. In addition, EPA may play a therapeutic role in patients with cystic fibrosis by reducing disease severity and may play a similar role in type 2 diabetics in slowing the progression of diabetic nephropathy.	Icosapent	PTGS2	40	P35354
DB00159	Icosapent	3	D006333	Heart Failure	EFO:0003144	heart failure	EPA can be used for lowering elevated triglycerides in those who are hyperglyceridemic. In addition, EPA may play a therapeutic role in patients with cystic fibrosis by reducing disease severity and may play a similar role in type 2 diabetics in slowing the progression of diabetic nephropathy.	Icosapent	PTGS2	40	P35354
DB06589	Pazopanib	1	D016510	Corneal Neovascularization	EFO:1000880	corneal neovascularization	Treatment of advanced renal cell cancer and advanced soft tissue sarcoma (in patients previously treated with chemotherapy)	Pazopanib	FLT1	117	P17948
DB09270	Ubidecarenone	3	D002318	Cardiovascular Diseases	EFO:0000319	cardiovascular disease	The diet supplements containing ubidecarenone are indicated, as stated in the product label, to assist individuals with cardiovascular complaints including congestive heart failure and systolic hypertension. In the product, ubidecarenone is used to increase the cardiac input as well as for the prevention of several other diseases like Parkinson, fibromyalgia, migraine, periodontal disease and dia…	Ubidecarenone	SDHA	110	P31040
DB09270	Ubidecarenone	2	D003327	Coronary Disease	EFO:0001645	coronary artery disease	The diet supplements containing ubidecarenone are indicated, as stated in the product label, to assist individuals with cardiovascular complaints including congestive heart failure and systolic hypertension. In the product, ubidecarenone is used to increase the cardiac input as well as for the prevention of several other diseases like Parkinson, fibromyalgia, migraine, periodontal disease and dia…	Ubidecarenone	SDHA	110	P31040
DB09270	Ubidecarenone	2	D006323	Heart Arrest	EFO:0009492	cardiac arrest	The diet supplements containing ubidecarenone are indicated, as stated in the product label, to assist individuals with cardiovascular complaints including congestive heart failure and systolic hypertension. In the product, ubidecarenone is used to increase the cardiac input as well as for the prevention of several other diseases like Parkinson, fibromyalgia, migraine, periodontal disease and dia…	Ubidecarenone	SDHA	110	P31040
DB09270	Ubidecarenone	2	D006333	Heart Failure	EFO:0003144	heart failure	The diet supplements containing ubidecarenone are indicated, as stated in the product label, to assist individuals with cardiovascular complaints including congestive heart failure and systolic hypertension. In the product, ubidecarenone is used to increase the cardiac input as well as for the prevention of several other diseases like Parkinson, fibromyalgia, migraine, periodontal disease and dia…	Ubidecarenone	SDHA	110	P31040
DB09270	Ubidecarenone	2	D054144	Heart Failure, Diastolic	EFO:1000899	diastolic heart failure	The diet supplements containing ubidecarenone are indicated, as stated in the product label, to assist individuals with cardiovascular complaints including congestive heart failure and systolic hypertension. In the product, ubidecarenone is used to increase the cardiac input as well as for the prevention of several other diseases like Parkinson, fibromyalgia, migraine, periodontal disease and dia…	Ubidecarenone	SDHA	110	P31040
DB00872	Conivaptan	4	D002318	Cardiovascular Diseases	EFO:0000319	cardiovascular disease	For the treatment of euvolemic or hypervolemic hyponatremia (e.g. the syndrome of inappropriate secretion of antidiuretic hormone, or in the setting of hypothyroidism, adrenal insufficiency, pulmonary disorders, etc.) in hospitalized patients.	Conivaptan	AVPR1A	103	P37288
DB00872	Conivaptan	2	D006333	Heart Failure	EFO:0003144	heart failure	For the treatment of euvolemic or hypervolemic hyponatremia (e.g. the syndrome of inappropriate secretion of antidiuretic hormone, or in the setting of hypothyroidism, adrenal insufficiency, pulmonary disorders, etc.) in hospitalized patients.	Conivaptan	AVPR1A	103	P37288
DB00112	Bevacizumab	3	D016510	Corneal Neovascularization	EFO:1000880	corneal neovascularization	As a vascular endothelial growth factor (VEGF) inhibitor, bevacizumab is used in several chemotherapy regimens to treat metastatic colorectal cancer; metastatic, unresectable, locally advanced or recurrent non-squamous non-small cell lung cancer; metastatic renal cell carcinoma; metastatic, persistent, or recurrent cervical cancer; primary peritoneal cancer; epithelial ovarian cancer; and fallopi…	Bevacizumab	VEGFA	42	P15692
DB00112	Bevacizumab	3	D016510	Corneal Neovascularization	EFO:1000880	corneal neovascularization	As a vascular endothelial growth factor (VEGF) inhibitor, bevacizumab is used in several chemotherapy regimens to treat metastatic colorectal cancer; metastatic, unresectable, locally advanced or recurrent non-squamous non-small cell lung cancer; metastatic renal cell carcinoma; metastatic, persistent, or recurrent cervical cancer; primary peritoneal cancer; epithelial ovarian cancer; and fallopi…	Bevacizumab	VEGFA	42	P15692
DB00112	Bevacizumab	2	D014652	Vascular Diseases	EFO:0004264	vascular disease	As a vascular endothelial growth factor (VEGF) inhibitor, bevacizumab is used in several chemotherapy regimens to treat metastatic colorectal cancer; metastatic, unresectable, locally advanced or recurrent non-squamous non-small cell lung cancer; metastatic renal cell carcinoma; metastatic, persistent, or recurrent cervical cancer; primary peritoneal cancer; epithelial ovarian cancer; and fallopi…	Bevacizumab	VEGFA	42	P15692
DB00112	Bevacizumab	2	D014652	Vascular Diseases	EFO:0004264	vascular disease	As a vascular endothelial growth factor (VEGF) inhibitor, bevacizumab is used in several chemotherapy regimens to treat metastatic colorectal cancer; metastatic, unresectable, locally advanced or recurrent non-squamous non-small cell lung cancer; metastatic renal cell carcinoma; metastatic, persistent, or recurrent cervical cancer; primary peritoneal cancer; epithelial ovarian cancer; and fallopi…	Bevacizumab	VEGFA	42	P15692
DB00112	Bevacizumab	2	D018917	Optic Neuropathy, Ischemic	EFO:1000809	anterior ischemic optic neuropathy	As a vascular endothelial growth factor (VEGF) inhibitor, bevacizumab is used in several chemotherapy regimens to treat metastatic colorectal cancer; metastatic, unresectable, locally advanced or recurrent non-squamous non-small cell lung cancer; metastatic renal cell carcinoma; metastatic, persistent, or recurrent cervical cancer; primary peritoneal cancer; epithelial ovarian cancer; and fallopi…	Bevacizumab	VEGFA	42	P15692
DB00112	Bevacizumab	2	D018917	Optic Neuropathy, Ischemic	EFO:1000809	anterior ischemic optic neuropathy	As a vascular endothelial growth factor (VEGF) inhibitor, bevacizumab is used in several chemotherapy regimens to treat metastatic colorectal cancer; metastatic, unresectable, locally advanced or recurrent non-squamous non-small cell lung cancer; metastatic renal cell carcinoma; metastatic, persistent, or recurrent cervical cancer; primary peritoneal cancer; epithelial ovarian cancer; and fallopi…	Bevacizumab	VEGFA	42	P15692
DB08885	Aflibercept	4	D015861	Retinal Neovascularization	EFO:0005753	ocular vascular disease	The opthalmic agent is used for the treatment of neovascular (wet) age-related mascular degeneration (AMD) and macular edema following central retinal vein occulsion (CRVO). The systemic injection, known as ziv-aflibercept, in combination with 5-fluorouracil, leucovorin, irinotecan-(FOLFIRI), is for the treatment of metastatic colorectal cancer that is resistant to or progressed following treatme…	Aflibercept	VEGFA	42	P15692
DB08885	Aflibercept	4	D015861	Retinal Neovascularization	EFO:0005753	ocular vascular disease	The opthalmic agent is used for the treatment of neovascular (wet) age-related mascular degeneration (AMD) and macular edema following central retinal vein occulsion (CRVO). The systemic injection, known as ziv-aflibercept, in combination with 5-fluorouracil, leucovorin, irinotecan-(FOLFIRI), is for the treatment of metastatic colorectal cancer that is resistant to or progressed following treatme…	Aflibercept	PGF	118	P49763
DB08885	Aflibercept	4	D015861	Retinal Neovascularization	EFO:0005753	ocular vascular disease	The opthalmic agent is used for the treatment of neovascular (wet) age-related mascular degeneration (AMD) and macular edema following central retinal vein occulsion (CRVO). The systemic injection, known as ziv-aflibercept, in combination with 5-fluorouracil, leucovorin, irinotecan-(FOLFIRI), is for the treatment of metastatic colorectal cancer that is resistant to or progressed following treatme…	Aflibercept	VEGFB	9	P49765
DB08885	Aflibercept	4	D015861	Retinal Neovascularization	EFO:0005753	ocular vascular disease	The opthalmic agent is used for the treatment of neovascular (wet) age-related mascular degeneration (AMD) and macular edema following central retinal vein occulsion (CRVO). The systemic injection, known as ziv-aflibercept, in combination with 5-fluorouracil, leucovorin, irinotecan-(FOLFIRI), is for the treatment of metastatic colorectal cancer that is resistant to or progressed following treatme…	Aflibercept	VEGFA	42	P15692
DB08885	Aflibercept	4	D015861	Retinal Neovascularization	EFO:0005753	ocular vascular disease	The opthalmic agent is used for the treatment of neovascular (wet) age-related mascular degeneration (AMD) and macular edema following central retinal vein occulsion (CRVO). The systemic injection, known as ziv-aflibercept, in combination with 5-fluorouracil, leucovorin, irinotecan-(FOLFIRI), is for the treatment of metastatic colorectal cancer that is resistant to or progressed following treatme…	Aflibercept	PGF	118	P49763
DB08885	Aflibercept	3	D015355	Glaucoma, Neovascular	EFO:1001060	neovascular glaucoma	The opthalmic agent is used for the treatment of neovascular (wet) age-related mascular degeneration (AMD) and macular edema following central retinal vein occulsion (CRVO). The systemic injection, known as ziv-aflibercept, in combination with 5-fluorouracil, leucovorin, irinotecan-(FOLFIRI), is for the treatment of metastatic colorectal cancer that is resistant to or progressed following treatme…	Aflibercept	VEGFA	42	P15692
DB08885	Aflibercept	3	D015355	Glaucoma, Neovascular	EFO:1001060	neovascular glaucoma	The opthalmic agent is used for the treatment of neovascular (wet) age-related mascular degeneration (AMD) and macular edema following central retinal vein occulsion (CRVO). The systemic injection, known as ziv-aflibercept, in combination with 5-fluorouracil, leucovorin, irinotecan-(FOLFIRI), is for the treatment of metastatic colorectal cancer that is resistant to or progressed following treatme…	Aflibercept	PGF	118	P49763
DB08885	Aflibercept	3	D015355	Glaucoma, Neovascular	EFO:1001060	neovascular glaucoma	The opthalmic agent is used for the treatment of neovascular (wet) age-related mascular degeneration (AMD) and macular edema following central retinal vein occulsion (CRVO). The systemic injection, known as ziv-aflibercept, in combination with 5-fluorouracil, leucovorin, irinotecan-(FOLFIRI), is for the treatment of metastatic colorectal cancer that is resistant to or progressed following treatme…	Aflibercept	VEGFB	9	P49765
DB08885	Aflibercept	3	D015355	Glaucoma, Neovascular	EFO:1001060	neovascular glaucoma	The opthalmic agent is used for the treatment of neovascular (wet) age-related mascular degeneration (AMD) and macular edema following central retinal vein occulsion (CRVO). The systemic injection, known as ziv-aflibercept, in combination with 5-fluorouracil, leucovorin, irinotecan-(FOLFIRI), is for the treatment of metastatic colorectal cancer that is resistant to or progressed following treatme…	Aflibercept	VEGFA	42	P15692
DB08885	Aflibercept	3	D015355	Glaucoma, Neovascular	EFO:1001060	neovascular glaucoma	The opthalmic agent is used for the treatment of neovascular (wet) age-related mascular degeneration (AMD) and macular edema following central retinal vein occulsion (CRVO). The systemic injection, known as ziv-aflibercept, in combination with 5-fluorouracil, leucovorin, irinotecan-(FOLFIRI), is for the treatment of metastatic colorectal cancer that is resistant to or progressed following treatme…	Aflibercept	PGF	118	P49763
DB08885	Aflibercept	1	D016510	Corneal Neovascularization	EFO:1000880	corneal neovascularization	The opthalmic agent is used for the treatment of neovascular (wet) age-related mascular degeneration (AMD) and macular edema following central retinal vein occulsion (CRVO). The systemic injection, known as ziv-aflibercept, in combination with 5-fluorouracil, leucovorin, irinotecan-(FOLFIRI), is for the treatment of metastatic colorectal cancer that is resistant to or progressed following treatme…	Aflibercept	VEGFA	42	P15692
DB08885	Aflibercept	1	D016510	Corneal Neovascularization	EFO:1000880	corneal neovascularization	The opthalmic agent is used for the treatment of neovascular (wet) age-related mascular degeneration (AMD) and macular edema following central retinal vein occulsion (CRVO). The systemic injection, known as ziv-aflibercept, in combination with 5-fluorouracil, leucovorin, irinotecan-(FOLFIRI), is for the treatment of metastatic colorectal cancer that is resistant to or progressed following treatme…	Aflibercept	PGF	118	P49763
DB08885	Aflibercept	1	D016510	Corneal Neovascularization	EFO:1000880	corneal neovascularization	The opthalmic agent is used for the treatment of neovascular (wet) age-related mascular degeneration (AMD) and macular edema following central retinal vein occulsion (CRVO). The systemic injection, known as ziv-aflibercept, in combination with 5-fluorouracil, leucovorin, irinotecan-(FOLFIRI), is for the treatment of metastatic colorectal cancer that is resistant to or progressed following treatme…	Aflibercept	VEGFB	9	P49765
DB08885	Aflibercept	1	D016510	Corneal Neovascularization	EFO:1000880	corneal neovascularization	The opthalmic agent is used for the treatment of neovascular (wet) age-related mascular degeneration (AMD) and macular edema following central retinal vein occulsion (CRVO). The systemic injection, known as ziv-aflibercept, in combination with 5-fluorouracil, leucovorin, irinotecan-(FOLFIRI), is for the treatment of metastatic colorectal cancer that is resistant to or progressed following treatme…	Aflibercept	VEGFA	42	P15692
DB08885	Aflibercept	1	D016510	Corneal Neovascularization	EFO:1000880	corneal neovascularization	The opthalmic agent is used for the treatment of neovascular (wet) age-related mascular degeneration (AMD) and macular edema following central retinal vein occulsion (CRVO). The systemic injection, known as ziv-aflibercept, in combination with 5-fluorouracil, leucovorin, irinotecan-(FOLFIRI), is for the treatment of metastatic colorectal cancer that is resistant to or progressed following treatme…	Aflibercept	PGF	118	P49763
DB12140	Dilmapimod	2	D003327	Coronary Disease	EFO:0001645	coronary artery disease	Dilmapimod has been used in trials studying the treatment and diagnostic of Nerve Trauma, Inflammation, Pain, Neuropathic, Arthritis, Rheumatoid, and Coronary Heart Disease, among others.	Dilmapimod	IL6	136	P05231
