# Supplementary material for: Integrated systems biology approach identifies gene targets for endothelial dysfunction
Source: Mol Syst Biol. 2023 Nov 30;19(12):e11462. doi: 10.15252/msb.202211462 (PMC10698507; doi:10.15252/msb.202211462)
Supplement: Supplementary file 9 — Dataset EV6 [file MSB-19-e11462-s013.zip]

Archive with 16 entries (15 files):
- Dataset_EV6/
- __MACOSX/._Dataset_EV6
- Dataset_EV6/HCS_Drugs_plate1_2.csv
- __MACOSX/Dataset_EV6/._HCS_Drugs_plate1_2.csv
- Dataset_EV6/scan.2021-05-01-live-daed_Image_108M_Image.csv
- __MACOSX/Dataset_EV6/._scan.2021-05-01-live-daed_Image_108M_Image.csv
- Dataset_EV6/scan.2021-05-01-live-daed_Image_106M_Image.csv
- __MACOSX/Dataset_EV6/._scan.2021-05-01-live-daed_Image_106M_Image.csv
- Dataset_EV6/HCS_Drugs_plate_3_4_5.csv
- __MACOSX/Dataset_EV6/._HCS_Drugs_plate_3_4_5.csv
- Dataset_EV6/README.rtf
- __MACOSX/Dataset_EV6/._README.rtf
- Dataset_EV6/Live_Dead_Drugs_1_2_Well_map.xlsx
- __MACOSX/Dataset_EV6/._Live_Dead_Drugs_1_2_Well_map.xlsx
- Dataset_EV6/Drug_screening_Well_map.xlsx
- __MACOSX/Dataset_EV6/._Drug_screening_Well_map.xlsx
