# Supplementary material for: Integrated systems biology approach identifies gene targets for endothelial dysfunction
Source: Mol Syst Biol. 2023 Nov 30;19(12):e11462. doi: 10.15252/msb.202211462 (PMC10698507; doi:10.15252/msb.202211462)
Supplement: Supplementary file 9 — Dataset EV6 [file MSB-19-e11462-s013.zip › Dataset_EV6/HCS_Drugs_plate1_2.csv]

Channel_EdU	Channel_dapi	Channel_icam	Channel_ros	Count_cells	ExecutionTime_01Images	ExecutionTime_02Metadata	ExecutionTime_03NamesAndTypes	ExecutionTime_04Groups	ExecutionTime_05ImageMath	ExecutionTime_06RunCellpose	ExecutionTime_07MeasureImageIntensity	ExecutionTime_08ImageMath	ExecutionTime_09ImageMath	ExecutionTime_10MeasureObjectIntensity	ExecutionTime_11OverlayOutlines	ExecutionTime_12SaveImages	FileName_EdU	FileName_dapi	FileName_icam	FileName_ros	Frame_EdU	Frame_dapi	Frame_icam	Frame_ros	Group_Index	Group_Length	Group_Number	Height_EdU	Height_dapi	Height_icam	Height_ros	ImageNumber	ImageSet_ImageSet	Intensity_LowerQuartileIntensity_icam	Intensity_LowerQuartileIntensity_ros	Intensity_MADIntensity_icam	Intensity_MADIntensity_ros	Intensity_MaxIntensity_icam	Intensity_MaxIntensity_ros	Intensity_MeanIntensity_icam	Intensity_MeanIntensity_ros	Intensity_MedianIntensity_icam	Intensity_MedianIntensity_ros	Intensity_MinIntensity_icam	Intensity_MinIntensity_ros	Intensity_PercentMaximal_icam	Intensity_PercentMaximal_ros	Intensity_StdIntensity_icam	Intensity_StdIntensity_ros
-1	-1	-1	-1	166.0	0.0	0.0	5.610000000000001	0.0	0.9699999999999989	27.299999999999997	0.2700000000000031	0.00999999999999801	0.009999999999990905	1.490000000000002	0.14999999999999858	0.18000000000000682	scan_Plate_D_p00_0_A01f00d3.TIF	scan_Plate_D_p00_0_A01f00d0.TIF	scan_Plate_D_p00_0_A01f00d2.TIF	scan_Plate_D_p00_0_A01f00d1.TIF	0	0	0	0	1	1674	1	1536	1536	1536	1536	1	b'eLt40m//G61GR8dhBlvIjVai5IfdaDVKbsgZUynkQEWfHQBrgazS'	0.015610981732606888	0.02805490233004093	0.003333332	0.008416468	0.36119097	0.7154	0.01893158257007599	0.03707802792390188	0.017277647	0.03647137	0.0008333334	0.0	0.001239776611328125	9.5367431640625e-05	0.0056356564	0.012315515
-1	-1	-1	-1	151.0	0.0	0.0	6.010000000000002	0.0	1.0499999999999972	15.970000000000002	0.3200000000000003	0.020000000000003126	0.01999999999999602	1.7199999999999989	0.18999999999999773	0.20999999999999375	scan_Plate_D_p00_0_A01f01d3.TIF	scan_Plate_D_p00_0_A01f01d0.TIF	scan_Plate_D_p00_0_A01f01d2.TIF	scan_Plate_D_p00_0_A01f01d1.TIF	0	0	0	0	2	1674	1	1536	1536	1536	1536	2	b'eLt40m//G61GaTMOYzhahZIdcqOVKPlhN1qNkhtyxlQKOVDRZwcAdB2s1g=='	0.015610981732606888	0.025249412283301353	0.003333332	0.008416468	0.36119097	0.7154	0.01854073256254196	0.033781533439954124	0.017277647	0.03366588	0.0016666668	0.0	0.00012715657552083334	9.5367431640625e-05	0.0050937594	0.0115386415
-1	-1	-1	-1	141.0	0.0	0.0	6.75	0.0	1.1499999999999986	16.180000000000003	0.3200000000000003	0.01999999999999602	0.00999999999999801	1.5300000000000011	0.1700000000000017	0.18999999999999773	scan_Plate_D_p00_0_A01f02d3.TIF	scan_Plate_D_p00_0_A01f02d0.TIF	scan_Plate_D_p00_0_A01f02d2.TIF	scan_Plate_D_p00_0_A01f02d1.TIF	0	0	0	0	3	1674	1	1536	1536	1536	1536	3	b'eLt40m//G61GaTMOYzRahZIdcqOVKPlhN1qNkhtyxlQKOVDRZwcAfLms2g=='	0.015610981732606888	0.025249412283301353	0.003333332	0.008416468	0.36119097	0.7154	0.0187114675839742	0.03299889465173086	0.017277647	0.03366588	0.0025000002	0.0	0.0017801920572916667	9.5367431640625e-05	0.0062244628	0.011594534
-1	-1	-1	-1	105.0	0.0	0.0	6.1	0.0	1.0400000000000027	13.27	0.29999999999999716	0.00999999999999801	0.00999999999999801	1.1000000000000014	0.14999999999999858	0.1699999999999946	scan_Plate_D_p00_0_A01f03d3.TIF	scan_Plate_D_p00_0_A01f03d0.TIF	scan_Plate_D_p00_0_A01f03d2.TIF	scan_Plate_D_p00_0_A01f03d1.TIF	0	0	0	0	4	1674	1	1536	1536	1536	1536	4	b'eLt40m//G61GaTMOM1qFkh9yo5Uo+WE3Wo2SG3LGVAo5UNFnBwCFVaze'	0.015610981732606888	0.07294274121522903	0.0036388226	0.008416474	0.36119097	0.7154	0.01929556702574094	0.0806681215763092	0.017277647	0.081359215	0.0016666668	0.022443922	0.0026702880859375	9.5367431640625e-05	0.00621357	0.011129956
-1	-1	-1	-1	150.0	0.0	0.0	6.580000000000002	0.0	1.1699999999999982	16.889999999999997	0.29999999999999716	0.00999999999999801	0.00999999999999801	1.6600000000000037	0.17999999999999972	0.1700000000000017	scan_Plate_D_p00_0_A01f04d3.TIF	scan_Plate_D_p00_0_A01f04d0.TIF	scan_Plate_D_p00_0_A01f04d2.TIF	scan_Plate_D_p00_0_A01f04d1.TIF	0	0	0	0	5	1674	1	1536	1536	1536	1536	5	b'eLt40m//G61GaTMOYzJahZIdcqOVKPlhN1qNkhtyxlQKOVDRZwcAjfGs4g=='	0.014777647331357002	0.03086039237678051	0.003333332	0.008416468	0.36119097	0.7154	0.0184327798585097	0.03801960994799932	0.017277647	0.03647137	0.0016666668	0.0	0.00012715657552083334	9.5367431640625e-05	0.005450003	0.01289235
-1	-1	-1	-1	41.0	0.0	0.0	3.5799999999999983	0.0	1.0400000000000063	3.4099999999999966	0.29999999999999716	0.009999999999990905	0.00999999999999801	0.740000000000002	0.1700000000000017	0.13000000000000256	scan_Plate_D_p00_0_A01f05d3.TIF	scan_Plate_D_p00_0_A01f05d0.TIF	scan_Plate_D_p00_0_A01f05d2.TIF	scan_Plate_D_p00_0_A01f05d1.TIF	0	0	0	0	6	1674	1	1536	1536	1536	1536	6	b'eLt40m//G61GaTMOYzpahZIdcqOVKPlhN1qNkhtyxlQKOVDRZwcAlo2s5g=='	0.014777647331357002	0.025249412283301353	0.0024999995	0.008416468	0.36119097	0.7154	0.018130864948034286	0.03302126129468282	0.016444314	0.03366588	0.0008333334	0.0	0.001621246337890625	9.5367431640625e-05	0.0056242	0.010889103
-1	-1	-1	-1	77.0	0.0	0.0	2.750000000000007	0.0	1.1599999999999966	8.039999999999992	0.3200000000000074	0.01999999999999602	0.010000000000005116	1.0499999999999972	0.18999999999999773	0.18000000000000682	scan_Plate_D_p00_0_A01f06d3.TIF	scan_Plate_D_p00_0_A01f06d0.TIF	scan_Plate_D_p00_0_A01f06d2.TIF	scan_Plate_D_p00_0_A01f06d1.TIF	0	0	0	0	7	1674	1	1536	1536	1536	1536	7	b'eLt40m//G61GaTMOYzZahZIdcqOVKPlhN1qNkhtyxlQKOVDRZwcAnyms6g=='	0.014777647331357002	0.02805490233004093	0.0024999995	0.008416468	0.36119097	0.7154	0.017846977959076565	0.03592453896999359	0.016444314	0.03647137	0.0016666668	0.0	0.00022252400716145834	9.5367431640625e-05	0.0048193946	0.01093174
-1	-1	-1	-1	45.0	0.0	0.0	3.6300000000000026	0.0	1.0600000000000023	4.019999999999996	0.3100000000000023	0.020000000000003126	0.01999999999999602	0.7800000000000011	0.1600000000000037	0.14999999999999858	scan_Plate_D_p00_0_A01f07d3.TIF	scan_Plate_D_p00_0_A01f07d0.TIF	scan_Plate_D_p00_0_A01f07d2.TIF	scan_Plate_D_p00_0_A01f07d1.TIF	0	0	0	0	8	1674	1	1536	1536	1536	1536	8	b'eLt40m//G61GaTMOYz5ahZIdcqOVKPlhN1qNkhtyxlQKOVDRZwcAp8Ws7g=='	0.014777647331357002	0.019638430327177048	0.0016666669	0.008416468	0.36119097	0.7154	0.017391926298538845	0.02794734885295232	0.016444314	0.025249412	0.0	0.0	0.00012715657552083334	0.047556559244791664	0.004711801	0.03013292
-1	-1	-1	-1	59.0	0.0	0.0	2.6100000000000136	0.0	1.0700000000000074	4.519999999999982	0.3100000000000165	0.01999999999999602	0.009999999999990905	0.9599999999999937	0.20000000000000284	0.1700000000000017	scan_Plate_D_p00_0_A01f08d3.TIF	scan_Plate_D_p00_0_A01f08d0.TIF	scan_Plate_D_p00_0_A01f08d2.TIF	scan_Plate_D_p00_0_A01f08d1.TIF	0	0	0	0	9	1674	1	1536	1536	1536	1536	9	b'eLt40m//G61GaTMOM9qmJz/kRitR8sNutBolN+SMqRRyoKLPDgCwYazy'	0.014777647331357002	0.022443922236561775	0.0016666669	0.008416468	0.36119097	0.7154	0.017663273960351944	0.031441365679105125	0.016444314	0.030860392	0.0008333334	0.0	0.00012715657552083334	9.5367431640625e-05	0.0045042564	0.015295141
-1	-1	-1	-1	2.0	0.0	0.0	3.719999999999999	0.0	1.0300000000000011	2.720000000000006	0.30999999999999517	0.020000000000003126	0.01999999999999602	0.4200000000000017	0.1599999999999966	0.12000000000000455	scan_Plate_D_p00_0_A02f00d3.TIF	scan_Plate_D_p00_0_A02f00d0.TIF	scan_Plate_D_p00_0_A02f00d2.TIF	scan_Plate_D_p00_0_A02f00d1.TIF	0	0	0	0	10	1674	1	1536	1536	1536	1536	10	b'eLt40m//G61GaTAOYzQ6DkNJyI1WouSH3Wg1Sm7IGVMp5EBFnx0AdCms1g=='	0.013944314792752266	0.04488784447312355	0.0008333344	0.00841647	0.36119097	0.7154	0.014554844548304876	0.05423751473426819	0.014777647	0.053304315	0.0008333334	0.0	0.0024477640787760415	0.10658899943033855	0.0043045203	0.028121082
-1	-1	-1	-1	3.0	0.0	0.0	3.0700000000000074	0.0	1.0600000000000023	2.9099999999999966	0.3200000000000003	0.01999999999999602	0.01999999999999602	0.46000000000000085	0.1700000000000017	0.1700000000000017	scan_Plate_D_p00_0_A02f01d3.TIF	scan_Plate_D_p00_0_A02f01d0.TIF	scan_Plate_D_p00_0_A02f01d2.TIF	scan_Plate_D_p00_0_A02f01d1.TIF	0	0	0	0	11	1674	1	1536	1536	1536	1536	11	b'eLt40m//G61GaTAOA2zTG45WoWSH3GglSn7YjVaj5IacMZVCDlT02QEAfMWs2g=='	0.013944314792752266	0.04488784447312355	0.0008333344	0.00841647	0.36119097	0.7154	0.014797277748584747	0.05237756669521332	0.014777647	0.053304315	0.0	0.0	0.00012715657552083334	0.013287862141927084	0.0033634028	0.015277763
-1	-1	-1	-1	3.0	0.0	0.0	3.190000000000005	0.0	1.0399999999999991	2.6899999999999977	0.29000000000000625	0.01999999999999602	0.010000000000005116	0.4200000000000017	0.1600000000000037	0.14000000000000057	scan_Plate_D_p00_0_A02f02d3.TIF	scan_Plate_D_p00_0_A02f02d0.TIF	scan_Plate_D_p00_0_A02f02d2.TIF	scan_Plate_D_p00_0_A02f02d1.TIF	0	0	0	0	12	1674	1	1536	1536	1536	1536	12	b'eLt40m//G61GaTAOA2zTG41WoWSH3GglSn7YjVaj5IacMZVCDlT02QEAhWGs3g=='	0.013944314792752266	0.04488784447312355	0.0016666651	0.00841647	0.36119097	0.7154	0.015477929264307022	0.05218754212061564	0.015610982	0.050498825	0.0016666668	0.0	0.000476837158203125	0.008646647135416666	0.0039981026	0.015059586
-1	-1	-1	-1	1.0	0.0	0.0	2.3899999999999935	0.0	1.0499999999999972	2.6899999999999977	0.3200000000000003	0.020000000000003126	0.00999999999999801	0.4300000000000068	0.15000000000000568	0.14999999999999858	scan_Plate_D_p00_0_A02f03d3.TIF	scan_Plate_D_p00_0_A02f03d0.TIF	scan_Plate_D_p00_0_A02f03d2.TIF	scan_Plate_D_p00_0_A02f03d1.TIF	0	0	0	0	13	1674	1	1536	1536	1536	1536	13	b'eLt40m//G61GaTAOYzRahVIScqOVKPlhN1qNkhtyxlQKOVDRZwcAjf2s4g=='	0.010305491276085377	0.042082350701093674	0.0008333344	0.00841647	0.36119097	0.7154	0.01443798840045929	0.04806940754254659	0.014777647	0.047693335	0.0	0.0	0.00095367431640625	9.5367431640625e-05	0.0066225366	0.010847227
-1	-1	-1	-1	4.0	0.0	0.0	2.6500000000000057	0.0	1.2600000000000051	3.019999999999996	0.37000000000000455	0.01999999999999602	0.01999999999999602	0.5499999999999972	0.20000000000000284	0.18000000000000682	scan_Plate_D_p00_0_A02f04d3.TIF	scan_Plate_D_p00_0_A02f04d0.TIF	scan_Plate_D_p00_0_A02f04d2.TIF	scan_Plate_D_p00_0_A02f04d1.TIF	0	0	0	0	14	1674	1	1536	1536	1536	1536	14	b'eLt40m//G61GaTAOYwTqL41WoeSG3GglSn7YjVaj5IacMZVCDlT02QEAlpms5g=='	0.013944314792752266	0.042082350701093674	0.0016666669	0.00841647	0.36119097	0.7154	0.014508605003356934	0.05097756286462148	0.014777647	0.047693335	0.0	0.0	0.00022252400716145834	0.017070770263671875	0.003914064	0.030259276
-1	-1	-1	-1	6.0	0.0	0.0	2.700000000000003	0.0	1.1299999999999955	3.039999999999999	0.3399999999999963	0.00999999999999801	0.01999999999999602	0.480000000000004	0.17999999999999972	0.1700000000000017	scan_Plate_D_p00_0_A02f05d3.TIF	scan_Plate_D_p00_0_A02f05d0.TIF	scan_Plate_D_p00_0_A02f05d2.TIF	scan_Plate_D_p00_0_A02f05d1.TIF	0	0	0	0	15	1674	1	1536	1536	1536	1536	15	b'eLt40m//G61GaTAOA2zTm45WoWSH3GglSn7YjVaj5IacMZVCDlT02QEAnzWs6g=='	0.013944314792752266	0.039276860654354095	0.0016666669	0.00841647	0.36119097	0.7154	0.015210612366596857	0.04856494069099426	0.014777647	0.047693335	0.0	0.0	0.0026702880859375	0.012842814127604166	0.004987601	0.02434679
-1	-1	-1	-1	2.0	0.0	0.0	2.509999999999998	0.0	1.0200000000000031	2.700000000000003	0.3200000000000003	0.01999999999999602	0.01999999999999602	0.480000000000004	0.14999999999999147	0.14000000000000057	scan_Plate_D_p00_0_A02f06d3.TIF	scan_Plate_D_p00_0_A02f06d0.TIF	scan_Plate_D_p00_0_A02f06d2.TIF	scan_Plate_D_p00_0_A02f06d1.TIF	0	0	0	0	16	1674	1	1536	1536	1536	1536	16	b'eLt40m//G61GaTAOA2zTm41WoWSH3GglSn7YjVaj5IacMZVCDlT02QEAp9Gs7g=='	0.013944314792752266	0.039276860654354095	0.0016666669	0.00841647	0.36119097	0.7154	0.014904564867417017	0.04967979590098063	0.014777647	0.047693335	0.0008333334	0.0	0.0002543131510416667	0.14321009318033853	0.003748964	0.035403468
-1	-1	-1	-1	0.0	0.0	0.0	2.589999999999989	0.0	1.1000000000000014	2.5999999999999943	0.3300000000000054	0.01999999999999602	0.01999999999999602	0.29000000000000625	0.19999999999999574	0.1700000000000017	scan_Plate_D_p00_0_A02f07d3.TIF	scan_Plate_D_p00_0_A02f07d0.TIF	scan_Plate_D_p00_0_A02f07d2.TIF	scan_Plate_D_p00_0_A02f07d1.TIF	0	0	0	0	17	1674	1	1536	1536	1536	1536	17	b'eLt40m//G61GaTAOYwRKqaNVKLkhN1qJkh92o9UouSFnTKWQAxV9dgCwbazy'	0.010305491276085377	0.039276860654354095	0.0008333344	0.00841647	0.36119097	0.7154	0.013866328944762548	0.04611583054065704	0.014777647	0.044887844	0.0	0.0	0.000286102294921875	9.5367431640625e-05	0.0036249708	0.010947675
-1	-1	-1	-1	2.0	0.0	0.0	2.3799999999999955	0.0	1.1300000000000026	2.990000000000002	0.3499999999999943	0.01999999999999602	0.030000000000001137	0.5200000000000031	0.18999999999999773	0.18000000000000682	scan_Plate_D_p00_0_A02f08d3.TIF	scan_Plate_D_p00_0_A02f08d0.TIF	scan_Plate_D_p00_0_A02f08d2.TIF	scan_Plate_D_p00_0_A02f08d1.TIF	0	0	0	0	18	1674	1	1536	1536	1536	1536	18	b'eLt40m//G61GaTAOM9qmpyjkRitR8sNutBolN+SMqRRyoKLPDgC5Caz2'	0.013944314792752266	0.042082350701093674	0.0008333344	0.00841647	0.36119097	0.7154	0.01456773653626442	0.0491718997557958	0.014777647	0.050498825	0.0008333334	0.0	0.00012715657552083334	9.5367431640625e-05	0.0035400633	0.011046234
-1	-1	-1	-1	239.0	0.0	0.0	2.210000000000001	0.0	1.0200000000000031	10.899999999999991	0.28000000000000114	0.010000000000005116	0.010000000000005116	2.499999999999986	0.1599999999999966	0.12000000000000455	scan_Plate_D_p00_0_A03f00d3.TIF	scan_Plate_D_p00_0_A03f00d0.TIF	scan_Plate_D_p00_0_A03f00d2.TIF	scan_Plate_D_p00_0_A03f00d1.TIF	0	0	0	0	19	1674	1	1536	1536	1536	1536	19	b'eLt40m//G61GaTAOYzw6DkNJyI1WouSH3Wg1Sm7IGVMp5EBFnx0AfNGs2g=='	0.016444314271211624	0.042082350701093674	0.0053054914	0.01122196	0.36119097	0.7154	0.02256200462579727	0.05313429236412048	0.021749806	0.050498825	0.0016666668	0.0	0.00012715657552083334	9.5367431640625e-05	0.00765526	0.01758875
-1	-1	-1	-1	188.0	0.0	0.0	2.8299999999999983	0.0	1.1200000000000188	16.86999999999999	0.3199999999999932	0.01999999999998181	0.020000000000010232	2.5700000000000074	0.18999999999998352	0.1599999999999966	scan_Plate_D_p00_0_A03f01d3.TIF	scan_Plate_D_p00_0_A03f01d0.TIF	scan_Plate_D_p00_0_A03f01d2.TIF	scan_Plate_D_p00_0_A03f01d1.TIF	0	0	0	0	20	1674	1	1536	1536	1536	1536	20	b'eLt40m//G61GaTAOY5xmYDhahZIdcqOVKPlhN1qNkhtyxlQKOVDRZwcAhW2s3g=='	0.01727764680981636	0.042082350701093674	0.004472159	0.01122196	0.36119097	0.7154	0.02255234867334366	0.05430283645788828	0.021749806	0.050498825	0.0008333334	0.0	0.00015894571940104166	9.5367431640625e-05	0.0071752416	0.018024204
-1	-1	-1	-1	81.0	0.0	0.0	2.6499999999999986	0.0	1.1900000000000048	13.050000000000004	0.30000000000001137	0.01999999999999602	0.020000000000010232	1.1299999999999955	0.1599999999999966	0.14999999999999147	scan_Plate_D_p00_0_A03f02d3.TIF	scan_Plate_D_p00_0_A03f02d0.TIF	scan_Plate_D_p00_0_A03f02d2.TIF	scan_Plate_D_p00_0_A03f02d1.TIF	0	0	0	0	21	1674	1	1536	1536	1536	1536	21	b'eLt40m//G61GaTAOY5xmYDRahZIdcqOVKPlhN1qNkhtyxlQKOVDRZwcAjgms4g=='	0.020916469395160675	0.042082350701093674	0.0053054914	0.00841647	0.36119097	0.7154	0.024512375394503277	0.05908632278442383	0.022583138	0.050498825	0.0008333334	0.0	0.00019073486328125	0.009409586588541666	0.007930138	0.05123967
-1	-1	-1	-1	91.0	0.0	0.0	2.4200000000000017	0.0	1.1400000000000006	10.570000000000007	0.28000000000000114	0.01999999999999602	0.020000000000010232	0.8799999999999955	0.10999999999999943	0.14000000000000057	scan_Plate_D_p00_0_A03f03d3.TIF	scan_Plate_D_p00_0_A03f03d0.TIF	scan_Plate_D_p00_0_A03f03d2.TIF	scan_Plate_D_p00_0_A03f03d1.TIF	0	0	0	0	22	1674	1	1536	1536	1536	1536	22	b'eLt40m//G61GaTAOYzxahVIScqOVKPlhN1qNkhtyxlQKOVDRZwcAlqWs5g=='	0.016444314271211624	0.042082350701093674	0.004472155	0.00561098	0.36119097	0.7154	0.021847533682982128	0.05031580229600271	0.02091647	0.050498825	0.0016666668	0.0	0.00012715657552083334	9.5367431640625e-05	0.007747527	0.010769208
-1	-1	-1	-1	105.0	0.0	0.0	2.6499999999999986	0.0	1.2900000000000134	9.819999999999993	0.29999999999999716	0.01999999999999602	0.010000000000005116	1.0900000000000034	0.1799999999999926	0.1599999999999966	scan_Plate_D_p00_0_A03f04d3.TIF	scan_Plate_D_p00_0_A03f04d0.TIF	scan_Plate_D_p00_0_A03f04d2.TIF	scan_Plate_D_p00_0_A03f04d1.TIF	0	0	0	0	23	1674	1	1536	1536	1536	1536	23	b'eLt40m//G61GaTAOYwzqL41WoeSG3GglSn7YjVaj5IacMZVCDlT02QEAn0Gs6g=='	0.016444314271211624	0.05049882456660271	0.0053054914	0.00841647	0.36119097	0.7154	0.02295178920030594	0.06009345750013987	0.021749806	0.056109805	0.0008333334	0.0	0.00022252400716145834	0.19706090291341147	0.007925003	0.039567627
-1	-1	-1	-1	83.0	0.0	0.0	2.4200000000000017	0.0	1.1200000000000045	3.690000000000012	0.28000000000000114	0.01999999999999602	0.010000000000005116	0.8999999999999915	0.12000000000000455	0.13999999999998636	scan_Plate_D_p00_0_A03f05d3.TIF	scan_Plate_D_p00_0_A03f05d0.TIF	scan_Plate_D_p00_0_A03f05d2.TIF	scan_Plate_D_p00_0_A03f05d1.TIF	0	0	0	0	24	1674	1	1536	1536	1536	1536	24	b'eLt40m//G61GaTAOY5xmYDpahZIdcqOVKPlhN1qNkhtyxlQKOVDRZwcAp92s7g=='	0.015610981732606888	0.04488784447312355	0.004472155	0.00841647	0.36119097	0.7154	0.0209645281235377	0.052640870213508606	0.02091647	0.053304315	0.0008333334	0.0	0.0003496805826822917	0.01087188720703125	0.007425023	0.014978651
-1	-1	-1	-1	104.0	0.0	0.0	2.4099999999999966	0.0	1.2099999999999937	5.279999999999987	0.3200000000000074	0.01999999999999602	0.01999999999999602	1.0400000000000205	0.14000000000000057	0.1600000000000108	scan_Plate_D_p00_0_A03f06d3.TIF	scan_Plate_D_p00_0_A03f06d0.TIF	scan_Plate_D_p00_0_A03f06d2.TIF	scan_Plate_D_p00_0_A03f06d1.TIF	0	0	0	0	25	1674	1	1536	1536	1536	1536	25	b'eLt40m//G61GaTAOY5xmYDZahZIdcqOVKPlhN1qNkhtyxlQKOVDRZwcAsHms8g=='	0.016444314271211624	0.04769333451986313	0.004472155	0.00841647	0.36119097	0.7154	0.022078062097231548	0.05597264071305593	0.02091647	0.056109805	0.0016666668	0.0	0.00012715657552083334	9.5367431640625e-05	0.00778851	0.0118517
-1	-1	-1	-1	94.0	0.0	0.0	2.5	0.0	1.230000000000004	4.929999999999993	0.29999999999999716	0.01999999999999602	0.020000000000010232	0.9400000000000119	0.1599999999999966	0.15000000000000568	scan_Plate_D_p00_0_A03f07d3.TIF	scan_Plate_D_p00_0_A03f07d0.TIF	scan_Plate_D_p00_0_A03f07d2.TIF	scan_Plate_D_p00_0_A03f07d1.TIF	0	0	0	0	26	1674	1	1536	1536	1536	1536	26	b'eLt40m//G61GaTAOYwxKqaNVKLkhN1qJkh92o9UouSFnTKWQAxV9dgC5Faz2'	0.016444314271211624	0.042082350701093674	0.0053054914	0.00841647	0.36119097	0.7154	0.0222650741537412	0.05005613466103872	0.021749806	0.050498825	0.0016666668	0.0	0.00012715657552083334	9.5367431640625e-05	0.007993938	0.01624917
-1	-1	-1	-1	84.0	0.0	0.0	2.3299999999999983	0.0	1.0300000000000011	3.8900000000000006	0.29999999999999716	0.020000000000010232	0.01999999999999602	0.9300000000000068	0.1599999999999966	0.14000000000000057	scan_Plate_D_p00_0_A03f08d3.TIF	scan_Plate_D_p00_0_A03f08d0.TIF	scan_Plate_D_p00_0_A03f08d2.TIF	scan_Plate_D_p00_0_A03f08d1.TIF	0	0	0	0	27	1674	1	1536	1536	1536	1536	27	b'eLt40m//G61GaTAOYzzapqck5EYrUfLDbrQaJTfkjKkUcqCizw4AwbGs+g=='	0.016444314271211624	0.04488784447312355	0.004472155	0.00841647	0.36119097	0.7154	0.0217507208387057	0.05290218691031138	0.02091647	0.053304315	0.0025000002	0.0	0.00012715657552083334	9.5367431640625e-05	0.007300549	0.013718523
-1	-1	-1	-1	132.0	0.0	0.0	2.500000000000014	0.0	1.09999999999998	5.920000000000016	0.3200000000000074	0.020000000000010232	0.009999999999990905	1.4699999999999989	0.15000000000000568	0.1700000000000017	scan_Plate_D_p00_0_A04f00d3.TIF	scan_Plate_D_p00_0_A04f00d0.TIF	scan_Plate_D_p00_0_A04f00d2.TIF	scan_Plate_D_p00_0_A04f00d1.TIF	0	0	0	0	28	1674	1	1536	1536	1536	1536	28	b'eLt40m//G61GaTAOYzI6DkNJyI1WouSH3Wg1Sm7IGVMp5EBFnx0AhXms3g=='	0.016444314271211624	0.042082350701093674	0.0036388226	0.00841647	0.36119097	0.7154	0.021133581797281902	0.049122254053751625	0.02091647	0.050498825	0.0016666668	0.0	0.00019073486328125	9.5367431640625e-05	0.0059816553	0.010961988
-1	-1	-1	-1	122.0	0.0	0.0	2.430000000000007	0.0	0.980000000000004	4.859999999999999	0.3100000000000023	0.01999999999999602	0.010000000000005116	1.329999999999984	0.12000000000000455	0.14000000000000057	scan_Plate_D_p00_0_A04f01d3.TIF	scan_Plate_D_p00_0_A04f01d0.TIF	scan_Plate_D_p00_0_A04f01d2.TIF	scan_Plate_D_p00_0_A04f01d1.TIF	0	0	0	0	29	1674	1	1536	1536	1536	1536	29	b'eLt40m//G61GaTAOY5JmYDhahZIdcqOVKPlhN1qNkhtyxlQKOVDRZwcAjhWs4g=='	0.016444314271211624	0.042082350701093674	0.004472159	0.00841647	0.36119097	0.7154	0.02146730323632558	0.048787206411361694	0.021749806	0.047693335	0.0033333336	0.0	0.00012715657552083334	9.5367431640625e-05	0.005941993	0.011167695
-1	-1	-1	-1	56.0	0.0	0.0	2.519999999999996	0.0	1.079999999999984	4.200000000000017	0.29999999999999716	0.010000000000005116	0.009999999999990905	0.789999999999992	0.11999999999999034	0.12999999999999545	scan_Plate_D_p00_0_A04f02d3.TIF	scan_Plate_D_p00_0_A04f02d0.TIF	scan_Plate_D_p00_0_A04f02d2.TIF	scan_Plate_D_p00_0_A04f02d1.TIF	0	0	0	0	30	1674	1	1536	1536	1536	1536	30	b'eLt40m//G61GaTAOY5JmYDRahZIdcqOVKPlhN1qNkhtyxlQKOVDRZwcAlrGs5g=='	0.015610981732606888	0.042082350701093674	0.004472155	0.00841647	0.36119097	0.7154	0.020267952233552933	0.04929827153682709	0.02091647	0.047693335	0.0016666668	0.0	0.0004450480143229167	9.5367431640625e-05	0.0066202735	0.01789944
-1	-1	-1	-1	88.0	0.009999999999990905	0.0	2.6400000000000006	0.0	1.0100000000000051	4.349999999999994	0.3199999999999932	0.020000000000010232	0.01999999999999602	0.9900000000000091	0.12999999999999545	0.14999999999999147	scan_Plate_D_p00_0_A04f03d3.TIF	scan_Plate_D_p00_0_A04f03d0.TIF	scan_Plate_D_p00_0_A04f03d2.TIF	scan_Plate_D_p00_0_A04f03d1.TIF	0	0	0	0	31	1674	1	1536	1536	1536	1536	31	b'eLt40m//G61GaTAOYzJahVIScqOVKPlhN1qNkhtyxlQKOVDRZwcAn02s6g=='	0.016444314271211624	0.039276860654354095	0.0036388226	0.00841647	0.36119097	0.7154	0.02129872391621272	0.04816369712352753	0.02091647	0.047693335	0.0025000002	0.0	0.000762939453125	9.5367431640625e-05	0.006768824	0.018875113
-1	-1	-1	-1	56.0	0.0	0.0	2.4899999999999807	0.0	1.019999999999996	3.8299999999999983	0.3200000000000216	0.01999999999998181	0.020000000000010232	0.8200000000000216	0.1599999999999966	0.13999999999998636	scan_Plate_D_p00_0_A04f04d3.TIF	scan_Plate_D_p00_0_A04f04d0.TIF	scan_Plate_D_p00_0_A04f04d2.TIF	scan_Plate_D_p00_0_A04f04d1.TIF	0	0	0	0	32	1674	1	1536	1536	1536	1536	32	b'eLt40m//G61GaTAOYwLqL41WoeSG3GglSn7YjVaj5IacMZVCDlT02QEAp+ms7g=='	0.015610981732606888	0.04488784447312355	0.003333332	0.00841647	0.36119097	0.7154	0.019104925294717152	0.05066582063833872	0.017277647	0.050498825	0.0025000002	0.0	0.0019709269205729165	9.5367431640625e-05	0.00566571	0.010940491
-1	-1	-1	-1	84.0	0.0	0.0	2.3700000000000045	0.0	1.0799999999999983	4.070000000000007	0.3299999999999841	0.01999999999999602	0.020000000000010232	0.9899999999999949	0.1700000000000017	0.1599999999999966	scan_Plate_D_p00_0_A04f05d3.TIF	scan_Plate_D_p00_0_A04f05d0.TIF	scan_Plate_D_p00_0_A04f05d2.TIF	scan_Plate_D_p00_0_A04f05d1.TIF	0	0	0	0	33	1674	1	1536	1536	1536	1536	33	b'eLt40m//G61GaTAOY5JmYDpahZIdcqOVKPlhN1qNkhtyxlQKOVDRZwcAsIWs8g=='	0.015610981732606888	0.042082350701093674	0.0036388226	0.00841647	0.36119097	0.7154	0.020048271864652634	0.049492210149765015	0.02091647	0.050498825	0.0016666668	0.0	0.00012715657552083334	9.5367431640625e-05	0.005721783	0.011264734
-1	-1	-1	-1	49.0	0.0	0.0	2.4099999999999966	0.0	0.980000000000004	3.4799999999999898	0.3100000000000023	0.01999999999999602	0.010000000000005116	0.710000000000008	0.14000000000000057	0.12999999999999545	scan_Plate_D_p00_0_A04f06d3.TIF	scan_Plate_D_p00_0_A04f06d0.TIF	scan_Plate_D_p00_0_A04f06d2.TIF	scan_Plate_D_p00_0_A04f06d1.TIF	0	0	0	0	34	1674	1	1536	1536	1536	1536	34	b'eLt40m//G61GaTAOY5JmYDZahZIdcqOVKPlhN1qNkhtyxlQKOVDRZwcAuSGs9g=='	0.015610981732606888	0.042082350701093674	0.003333332	0.00841647	0.36119097	0.7154	0.01885977511604627	0.04854770004749298	0.017277647	0.047693335	0.0008333334	0.0	0.001049041748046875	9.5367431640625e-05	0.006093418	0.010884554
-1	-1	-1	-1	53.0	0.0	0.0	2.410000000000011	0.0	1.059999999999988	3.200000000000003	0.29000000000000625	0.01999999999999602	0.01999999999999602	0.7099999999999937	0.12000000000000455	0.13000000000000966	scan_Plate_D_p00_0_A04f07d3.TIF	scan_Plate_D_p00_0_A04f07d0.TIF	scan_Plate_D_p00_0_A04f07d2.TIF	scan_Plate_D_p00_0_A04f07d1.TIF	0	0	0	0	35	1674	1	1536	1536	1536	1536	35	b'eLt40m//G61GaTAOYwJKqaNVKLkhN1qJkh92o9UouSFnTKWQAxV9dgDBvaz6'	0.016444314271211624	0.042082350701093674	0.0036388226	0.00841647	0.36119097	0.7154	0.020617442826430004	0.049563189347585045	0.02091647	0.050498825	0.0025000002	0.0	0.00012715657552083334	9.5367431640625e-05	0.0060532	0.011158827
-1	-1	-1	-1	96.0	0.0	0.0	2.5	0.0	0.9899999999999949	4.760000000000005	0.3299999999999983	0.030000000000001137	0.020000000000010232	1.0999999999999943	0.14000000000000057	0.14999999999999147	scan_Plate_D_p00_0_A04f08d3.TIF	scan_Plate_D_p00_0_A04f08d0.TIF	scan_Plate_D_p00_0_A04f08d2.TIF	scan_Plate_D_p00_0_A04f08d1.TIF	0	0	0	0	36	1674	1	1536	1536	1536	1536	36	b'eLt40m//G61GaTAOYzLapqck5EYrUfLDbrQaJTfkjKkUcqCizw4Aylms/g=='	0.016444314271211624	0.04488784447312355	0.0036388226	0.00841647	0.36119097	0.7154	0.02134067565202713	0.05086212853590647	0.02091647	0.050498825	0.0008333334	0.0	0.0003814697265625	9.5367431640625e-05	0.0068465727	0.011234588
-1	-1	-1	-1	233.0	0.0	0.0	2.4799999999999898	0.0	0.9900000000000091	11.54000000000002	0.28999999999999204	0.020000000000010232	0.009999999999990905	2.840000000000032	0.1699999999999875	0.15000000000000568	scan_Plate_D_p00_0_A05f00d3.TIF	scan_Plate_D_p00_0_A05f00d0.TIF	scan_Plate_D_p00_0_A05f00d2.TIF	scan_Plate_D_p00_0_A05f00d1.TIF	0	0	0	0	37	1674	1	1536	1536	1536	1536	37	b'eLt40m//G61GaTAOYzo6DkNJyI1WouSH3Wg1Sm7IGVMp5EBFnx0AjiGs4g=='	0.02174980565905571	0.042082350701093674	0.004472157	0.008416474	0.36119097	0.7154	0.026744477450847626	0.05334811409314474	0.024249805	0.050498825	0.0033333336	0.0	0.00012715657552083334	9.5367431640625e-05	0.0094002625	0.016217094
-1	-1	-1	-1	190.0	0.0	0.0	2.4099999999999966	0.0	1.0499999999999972	18.440000000000012	0.29000000000000625	0.009999999999990905	0.009999999999990905	2.3299999999999983	0.1799999999999926	0.14999999999999147	scan_Plate_D_p00_0_A05f01d3.TIF	scan_Plate_D_p00_0_A05f01d0.TIF	scan_Plate_D_p00_0_A05f01d2.TIF	scan_Plate_D_p00_0_A05f01d1.TIF	0	0	0	0	38	1674	1	1536	1536	1536	1536	38	b'eLt40m//G61GaTAOY5pmYDhahZIdcqOVKPlhN1qNkhtyxlQKOVDRZwcAlr2s5g=='	0.01727764680981636	0.039276860654354095	0.006138824	0.008416474	0.36119097	0.7154	0.025960378348827362	0.05101519823074341	0.02341647	0.050498825	0.0016666668	0.0	0.00012715657552083334	9.5367431640625e-05	0.010552403	0.015953055
-1	-1	-1	-1	246.0	0.0	0.0	2.3900000000000006	0.0	0.9599999999999795	18.920000000000016	0.27000000000001023	0.009999999999990905	0.009999999999990905	2.6099999999999994	0.12000000000000455	0.12000000000000455	scan_Plate_D_p00_0_A05f02d3.TIF	scan_Plate_D_p00_0_A05f02d0.TIF	scan_Plate_D_p00_0_A05f02d2.TIF	scan_Plate_D_p00_0_A05f02d1.TIF	0	0	0	0	39	1674	1	1536	1536	1536	1536	39	b'eLt40m//G61GaTAOY5pmYDRahZIdcqOVKPlhN1qNkhtyxlQKOVDRZwcAn1ms6g=='	0.022583138197660446	0.039276860654354095	0.0053054914	0.008416474	0.36119097	0.7154	0.028581370910008747	0.05060902237892151	0.02788863	0.047693335	0.0033333336	0.0	0.0009218851725260416	9.5367431640625e-05	0.009736308	0.016460963
-1	-1	-1	-1	205.0	0.0	0.0	2.4799999999999898	0.0	1.019999999999996	21.39	0.29000000000000625	0.01999999999999602	0.020000000000010232	2.6199999999999903	0.14999999999997726	0.13000000000000966	scan_Plate_D_p00_0_A05f03d3.TIF	scan_Plate_D_p00_0_A05f03d0.TIF	scan_Plate_D_p00_0_A05f03d2.TIF	scan_Plate_D_p00_0_A05f03d1.TIF	0	0	0	0	40	1674	1	1536	1536	1536	1536	40	b'eLt40m//G61GaTAOYzpahVIScqOVKPlhN1qNkhtyxlQKOVDRZwcAp/Ws7g=='	0.020916469395160675	0.03647137060761452	0.006138824	0.008416474	0.36119097	0.7154	0.02629287044207255	0.04612123966217041	0.02341647	0.044887844	0.0025000002	0.0	0.00012715657552083334	9.5367431640625e-05	0.009082143	0.016363893
-1	-1	-1	-1	171.0	0.0	0.0	2.440000000000012	0.0	1.049999999999983	17.880000000000024	0.29999999999998295	0.009999999999990905	0.010000000000019327	2.210000000000008	0.13999999999998636	0.1500000000000341	scan_Plate_D_p00_0_A05f04d3.TIF	scan_Plate_D_p00_0_A05f04d0.TIF	scan_Plate_D_p00_0_A05f04d2.TIF	scan_Plate_D_p00_0_A05f04d1.TIF	0	0	0	0	41	1674	1	1536	1536	1536	1536	41	b'eLt40m//G61GaTAOYwrqL41WoeSG3GglSn7YjVaj5IacMZVCDlT02QEAsJGs8g=='	0.01727764680981636	0.03647137060761452	0.0053054914	0.008416474	0.36119097	0.7154	0.023840804894765217	0.04623654981454214	0.022583138	0.044887844	0.0016666668	0.0	0.00012715657552083334	9.5367431640625e-05	0.008511807	0.015543925
-1	-1	-1	-1	218.0	0.0	0.0	2.509999999999991	0.0	1.0699999999999932	12.340000000000003	0.29000000000002046	0.009999999999990905	0.009999999999990905	2.719999999999999	0.17000000000001592	0.1599999999999966	scan_Plate_D_p00_0_A05f05d3.TIF	scan_Plate_D_p00_0_A05f05d0.TIF	scan_Plate_D_p00_0_A05f05d2.TIF	scan_Plate_D_p00_0_A05f05d1.TIF	0	0	0	0	42	1674	1	1536	1536	1536	1536	42	b'eLt40m//G61GaTAOY5pmYDpahZIdcqOVKPlhN1qNkhtyxlQKOVDRZwcAuS2s9g=='	0.01727764680981636	0.03366588056087494	0.0053054914	0.008416474	0.36119097	0.7154	0.02411175270875295	0.04424866040547689	0.022583138	0.04208235	0.0025000002	0.0	0.00012715657552083334	9.5367431640625e-05	0.007677605	0.015871182
-1	-1	-1	-1	148.0	0.0	0.0	2.4599999999999937	0.0	1.1100000000000136	7.810000000000002	0.3199999999999932	0.020000000000010232	0.030000000000001137	1.759999999999991	0.18999999999999773	0.1699999999999875	scan_Plate_D_p00_0_A05f06d3.TIF	scan_Plate_D_p00_0_A05f06d0.TIF	scan_Plate_D_p00_0_A05f06d2.TIF	scan_Plate_D_p00_0_A05f06d1.TIF	0	0	0	0	43	1674	1	1536	1536	1536	1536	43	b'eLt40m//G61GaTAOY5pmYDZahZIdcqOVKPlhN1qNkhtyxlQKOVDRZwcAwcms+g=='	0.016444314271211624	0.03086039237678051	0.0053054914	0.008416468	0.36119097	0.7154	0.022304661571979523	0.03940983364979426	0.021749806	0.03927686	0.0008333334	0.0	0.00022252400716145834	9.5367431640625e-05	0.008306426	0.013613698
-1	-1	-1	-1	211.0	0.0	0.0	2.6299999999999812	0.0	0.960000000000008	8.349999999999994	0.29000000000002046	0.009999999999990905	0.010000000000019327	2.390000000000015	0.15999999999996817	0.14000000000001478	scan_Plate_D_p00_0_A05f07d3.TIF	scan_Plate_D_p00_0_A05f07d0.TIF	scan_Plate_D_p00_0_A05f07d2.TIF	scan_Plate_D_p00_0_A05f07d1.TIF	0	0	0	0	44	1674	1	1536	1536	1536	1536	44	b'eLt40m//G61GaTAOYwpKqaNVKLkhN1qJkh92o9UouSFnTKWQAxV9dgDKZaz+'	0.01727764680981636	0.03086039237678051	0.006138824	0.008416474	0.36119097	0.7154	0.025590757528940838	0.04217966894308726	0.02341647	0.03927686	0.0016666668	0.0	0.00022252400716145834	9.5367431640625e-05	0.010418537	0.015510507
-1	-1	-1	-1	215.0	0.0	0.0	2.9299999999999784	0.0	1.1100000000000136	15.969999999999999	0.30000000000001137	0.009999999999990905	0.020000000000010232	2.890000000000015	0.13999999999998636	0.1599999999999966	scan_Plate_D_p00_0_A05f08d3.TIF	scan_Plate_D_p00_0_A05f08d0.TIF	scan_Plate_D_p00_0_A05f08d2.TIF	scan_Plate_D_p00_0_A05f08d1.TIF	0	0	0	0	45	1674	1	1536	1536	1536	1536	45	b'eLt40m//G61GaTAOYzrapqck5EYrUfLDbrQaJTfkjKkUcqCizw4A0wGtAg=='	0.020916469395160675	0.03366588056087494	0.006138824	0.01122196	0.36119097	0.7154	0.026103824377059937	0.04550702373186747	0.02341647	0.044887844	0.0016666668	0.0	0.009663899739583334	9.5367431640625e-05	0.009820198	0.015877884
-1	-1	-1	-1	204.0	0.0	0.0	2.7299999999999898	0.0	0.9499999999999886	13.330000000000013	0.28999999999999204	0.020000000000010232	0.01999999999998181	2.280000000000001	0.13999999999998636	0.13999999999998636	scan_Plate_D_p00_0_A06f00d3.TIF	scan_Plate_D_p00_0_A06f00d0.TIF	scan_Plate_D_p00_0_A06f00d2.TIF	scan_Plate_D_p00_0_A06f00d1.TIF	0	0	0	0	46	1674	1	1536	1536	1536	1536	46	b'eLt40m//G61GaTAOYzY6DkNJyI1WouSH3Wg1Sm7IGVMp5EBFnx0Alsms5g=='	0.016444314271211624	0.039276860654354095	0.0036388226	0.01122196	0.36119097	0.7154	0.02058502535025279	0.05081590016682943	0.02091647	0.050498825	0.0025000002	0.0	0.0008900960286458334	9.5367431640625e-05	0.0060833516	0.016271628
-1	-1	-1	-1	214.0	0.0	0.0	2.3899999999999864	0.0	1.0300000000000011	16.340000000000003	0.29999999999998295	0.020000000000010232	0.01999999999998181	2.710000000000008	0.21999999999999886	0.1699999999999875	scan_Plate_D_p00_0_A06f01d3.TIF	scan_Plate_D_p00_0_A06f01d0.TIF	scan_Plate_D_p00_0_A06f01d2.TIF	scan_Plate_D_p00_0_A06f01d1.TIF	0	0	0	0	47	1674	1	1536	1536	1536	1536	47	b'eLt40m//G61GaTAOY5ZmYDhahZIdcqOVKPlhN1qNkhtyxlQKOVDRZwcAn2Ws6g=='	0.016444314271211624	0.039276860654354095	0.004472159	0.008416474	0.36119097	0.7154	0.02178649107615153	0.0512041300535202	0.021749806	0.050498825	0.0025000002	0.0	0.0004132588704427083	9.5367431640625e-05	0.0063115032	0.016048811
-1	-1	-1	-1	166.0	0.0	0.0	2.3300000000000125	0.0	1.049999999999983	14.659999999999997	0.3300000000000125	0.020000000000010232	0.020000000000010232	2.0800000000000125	0.14999999999997726	0.160000000000025	scan_Plate_D_p00_0_A06f02d3.TIF	scan_Plate_D_p00_0_A06f02d0.TIF	scan_Plate_D_p00_0_A06f02d2.TIF	scan_Plate_D_p00_0_A06f02d1.TIF	0	0	0	0	48	1674	1	1536	1536	1536	1536	48	b'eLt40m//G61GaTAOY5ZmYDRahZIdcqOVKPlhN1qNkhtyxlQKOVDRZwcAqAGs7g=='	0.016444314271211624	0.039276860654354095	0.004472155	0.008416474	0.36119097	0.7154	0.020699750632047653	0.048586507638295494	0.02091647	0.047693335	0.0025000002	0.0	0.00015894571940104166	9.5367431640625e-05	0.0069746375	0.015971124
-1	-1	-1	-1	195.0	0.0	0.0	2.430000000000007	0.0	1.0	14.990000000000009	0.3199999999999932	0.009999999999990905	0.020000000000010232	2.3700000000000045	0.12999999999999545	0.14000000000001478	scan_Plate_D_p00_0_A06f03d3.TIF	scan_Plate_D_p00_0_A06f03d0.TIF	scan_Plate_D_p00_0_A06f03d2.TIF	scan_Plate_D_p00_0_A06f03d1.TIF	0	0	0	0	49	1674	1	1536	1536	1536	1536	49	b'eLt40m//G61GaTAOYzZahVIScqOVKPlhN1qNkhtyxlQKOVDRZwcAsJ2s8g=='	0.016444314271211624	0.03366588056087494	0.0036388226	0.008416474	0.36119097	0.7154	0.020220610002676647	0.04548558096090952	0.02091647	0.044887844	0.0016666668	0.0	0.00012715657552083334	9.5367431640625e-05	0.0055763368	0.015568645
-1	-1	-1	-1	195.0	0.0	0.0	2.3100000000000023	0.0	1.009999999999991	11.640000000000015	0.3100000000000023	0.01999999999998181	0.020000000000010232	2.2600000000000193	0.14999999999997726	0.1500000000000341	scan_Plate_D_p00_0_A06f04d3.TIF	scan_Plate_D_p00_0_A06f04d0.TIF	scan_Plate_D_p00_0_A06f04d2.TIF	scan_Plate_D_p00_0_A06f04d1.TIF	0	0	0	0	50	1674	1	1536	1536	1536	1536	50	b'eLt40m//G61GaTAOYwbqL41WoeSG3GglSn7YjVaj5IacMZVCDlT02QEAuTms9g=='	0.016444314271211624	0.03647137060761452	0.0036388226	0.008416474	0.36119097	0.7154	0.020514586319526035	0.04785400629043579	0.02091647	0.044887844	0.0016666668	0.0	0.00012715657552083334	9.5367431640625e-05	0.0056382534	0.016562784
-1	-1	-1	-1	197.0	0.0	0.0	2.740000000000009	0.0	1.1500000000000057	10.389999999999958	0.36000000000001364	0.020000000000010232	0.01999999999998181	2.590000000000032	0.15000000000000568	0.1599999999999966	scan_Plate_D_p00_0_A06f05d3.TIF	scan_Plate_D_p00_0_A06f05d0.TIF	scan_Plate_D_p00_0_A06f05d2.TIF	scan_Plate_D_p00_0_A06f05d1.TIF	0	0	0	0	51	1674	1	1536	1536	1536	1536	51	b'eLt40m//G61GaTAOY5ZmYDpahZIdcqOVKPlhN1qNkhtyxlQKOVDRZwcAwdWs+g=='	0.015610981732606888	0.03366588056087494	0.0036388226	0.008416474	0.36119097	0.7154	0.01973302165667216	0.04283631841341654	0.017277647	0.04208235	0.0016666668	0.0	0.00012715657552083334	9.5367431640625e-05	0.0054499884	0.015386848
-1	-1	-1	-1	217.0	0.0	0.0	2.780000000000001	0.0	1.079999999999984	16.50999999999999	0.3199999999999932	0.020000000000010232	0.020000000000010232	2.8499999999999943	0.20000000000001705	0.18999999999999773	scan_Plate_D_p00_0_A06f06d3.TIF	scan_Plate_D_p00_0_A06f06d0.TIF	scan_Plate_D_p00_0_A06f06d2.TIF	scan_Plate_D_p00_0_A06f06d1.TIF	0	0	0	0	52	1674	1	1536	1536	1536	1536	52	b'eLt40m//G61GaTAOY5ZmYDZahZIdcqOVKPlhN1qNkhtyxlQKOVDRZwcAynGs/g=='	0.016444314271211624	0.03366588056087494	0.0036388226	0.008416474	0.36119097	0.7154	0.0203620841105779	0.04425091544787089	0.02091647	0.04208235	0.0008333334	0.0	0.00012715657552083334	9.5367431640625e-05	0.0059469207	0.015924137
-1	-1	-1	-1	230.0	0.0	0.0	2.280000000000001	0.0	1.0900000000000318	12.849999999999966	0.3200000000000216	0.020000000000010232	0.01999999999998181	2.5400000000000205	0.15999999999996817	0.14000000000001478	scan_Plate_D_p00_0_A06f07d3.TIF	scan_Plate_D_p00_0_A06f07d0.TIF	scan_Plate_D_p00_0_A06f07d2.TIF	scan_Plate_D_p00_0_A06f07d1.TIF	0	0	0	0	53	1674	1	1536	1536	1536	1536	53	b'eLt40m//G61GaTAOYwZKqaNVKLkhN1qJkh92o9UouSFnTKWQAxV9dgDTDa0C'	0.016444314271211624	0.03086039237678051	0.0036388226	0.008416474	0.36119097	0.7154	0.020567797124385834	0.04022896041472753	0.02091647	0.03927686	0.0025000002	0.0	0.0003496805826822917	9.5367431640625e-05	0.0057868934	0.014704719
-1	-1	-1	-1	185.0	0.0	0.0	2.219999999999999	0.0	1.0600000000000307	11.70999999999998	0.3299999999999841	0.01999999999998181	0.020000000000010232	1.9899999999999807	0.12999999999999545	0.1599999999999966	scan_Plate_D_p00_0_A06f08d3.TIF	scan_Plate_D_p00_0_A06f08d0.TIF	scan_Plate_D_p00_0_A06f08d2.TIF	scan_Plate_D_p00_0_A06f08d1.TIF	0	0	0	0	54	1674	1	1536	1536	1536	1536	54	b'eLt40m//G61GaTAOYzbapqck5EYrUfLDbrQaJTfkjKkUcqCizw4A26mtBg=='	0.015610981732606888	0.03086039237678051	0.004472155	0.008416474	0.36119097	0.7154	0.02022801587978999	0.04205170273780823	0.02091647	0.04208235	0.0016666668	0.0	0.0004132588704427083	9.5367431640625e-05	0.006352034	0.014895286
-1	-1	-1	-1	184.0	0.0	0.0	2.3500000000000227	0.0	1.0600000000000023	28.659999999999997	0.28000000000000114	0.020000000000010232	0.01999999999998181	2.6699999999999875	0.1300000000000523	0.11999999999997613	scan_Plate_D_p00_0_A07f00d3.TIF	scan_Plate_D_p00_0_A07f00d0.TIF	scan_Plate_D_p00_0_A07f00d2.TIF	scan_Plate_D_p00_0_A07f00d1.TIF	0	0	0	0	55	1674	1	1536	1536	1536	1536	55	b'eLt40m//G61GaTAOYz46DkNJyI1WouSH3Wg1Sm7IGVMp5EBFnx0An3Gs6g=='	0.027888629585504532	0.04769333451986313	0.008638825	0.0140274465	0.36119097	0.7154	0.038428823153177895	0.06575979789098103	0.03569412	0.058915295	0.0033333336	0.0	0.00015894571940104166	9.5367431640625e-05	0.016365364	0.028172357
-1	-1	-1	-1	177.0	0.0	0.0	2.6899999999999977	0.0	1.1800000000000068	35.610000000000014	0.28999999999999204	0.020000000000010232	0.020000000000010232	2.990000000000009	0.13999999999998636	0.15000000000000568	scan_Plate_D_p00_0_A07f01d3.TIF	scan_Plate_D_p00_0_A07f01d0.TIF	scan_Plate_D_p00_0_A07f01d2.TIF	scan_Plate_D_p00_0_A07f01d1.TIF	0	0	0	0	56	1674	1	1536	1536	1536	1536	56	b'eLt40m//G61GaTAOY55mYDhahZIdcqOVKPlhN1qNkhtyxlQKOVDRZwcAqA2s7g=='	0.027888629585504532	0.05049882456660271	0.008638825	0.0140274465	0.36119097	0.7154	0.03979447980721792	0.06866068641344707	0.03569412	0.058915295	0.0033333336	0.0	0.00012715657552083334	9.5367431640625e-05	0.017775867	0.031541653
-1	-1	-1	-1	169.0	0.0	0.0	2.609999999999985	0.0	1.1199999999999761	43.55000000000001	0.27000000000001023	0.009999999999990905	0.009999999999990905	2.8300000000000125	0.13999999999998636	0.160000000000025	scan_Plate_D_p00_0_A07f02d3.TIF	scan_Plate_D_p00_0_A07f02d0.TIF	scan_Plate_D_p00_0_A07f02d2.TIF	scan_Plate_D_p00_0_A07f02d1.TIF	0	0	0	0	57	1674	1	1536	1536	1536	1536	57	b'eLt40m//G61GaTAOY55mYDRahZIdcqOVKPlhN1qNkhtyxlQKOVDRZwcAsKms8g=='	0.029555294662714005	0.05610980466008186	0.009472154	0.0140274465	0.36119097	0.7154	0.041845868031183876	0.07291902601718903	0.037360784	0.06733176	0.0069721574	0.0	0.00019073486328125	9.5367431640625e-05	0.017596142	0.029282406
-1	-1	-1	-1	171.0	0.0	0.0	2.4499999999999886	0.0	1.099999999999966	37.039999999999964	0.2799999999999727	0.01999999999998181	0.009999999999990905	2.769999999999982	0.18999999999999773	0.14999999999997726	scan_Plate_D_p00_0_A07f03d3.TIF	scan_Plate_D_p00_0_A07f03d0.TIF	scan_Plate_D_p00_0_A07f03d2.TIF	scan_Plate_D_p00_0_A07f03d1.TIF	0	0	0	0	58	1674	1	1536	1536	1536	1536	58	b'eLt40m//G61GaTAOYz5ahVIScqOVKPlhN1qNkhtyxlQKOVDRZwcAuUWs9g=='	0.028721962124109268	0.053304314613342285	0.011444315	0.0140274465	0.36119097	0.7154	0.04265341659386953	0.07230132818222046	0.037360784	0.064526275	0.0069721574	0.0	0.0005086263020833334	9.5367431640625e-05	0.019808594	0.035377547
-1	-1	-1	-1	163.0	0.0	0.0	2.210000000000008	0.0	0.950000000000017	38.120000000000005	0.27000000000001023	0.010000000000019327	0.009999999999990905	3.0600000000000023	0.13999999999998636	0.1599999999999966	scan_Plate_D_p00_0_A07f04d3.TIF	scan_Plate_D_p00_0_A07f04d0.TIF	scan_Plate_D_p00_0_A07f04d2.TIF	scan_Plate_D_p00_0_A07f04d1.TIF	0	0	0	0	59	1674	1	1536	1536	1536	1536	59	b'eLt40m//G61GaTAOYw7qL41WoeSG3GglSn7YjVaj5IacMZVCDlT02QEAweGs+g=='	0.027888629585504532	0.053304314613342285	0.011444315	0.01122196	0.36119097	0.7154	0.04029532770315806	0.07156554857889812	0.03652745	0.064526275	0.0033333336	0.0	0.001621246337890625	9.5367431640625e-05	0.018673936	0.030219452
-1	-1	-1	-1	173.0	0.0	0.0	2.5	0.0	0.9999999999999716	29.370000000000005	0.2799999999999727	0.01999999999998181	0.009999999999990905	2.8899999999999864	0.12999999999999545	0.14000000000001478	scan_Plate_D_p00_0_A07f05d3.TIF	scan_Plate_D_p00_0_A07f05d0.TIF	scan_Plate_D_p00_0_A07f05d2.TIF	scan_Plate_D_p00_0_A07f05d1.TIF	0	0	0	0	60	1674	1	1536	1536	1536	1536	60	b'eLt40m//G61GaTAOY55mYDpahZIdcqOVKPlhN1qNkhtyxlQKOVDRZwcAyn2s/g=='	0.028721962124109268	0.053304314613342285	0.008638822	0.01122196	0.36119097	0.7154	0.039734721183776855	0.0711092750231425	0.03652745	0.064526275	0.0069721574	0.0	0.00012715657552083334	9.5367431640625e-05	0.016701005	0.030863788
-1	-1	-1	-1	154.0	0.0	0.0	2.629999999999967	0.0	1.039999999999992	40.48999999999998	0.27000000000003865	0.01999999999998181	0.01999999999998181	3.0400000000000205	0.160000000000025	0.15999999999996817	scan_Plate_D_p00_0_A07f06d3.TIF	scan_Plate_D_p00_0_A07f06d0.TIF	scan_Plate_D_p00_0_A07f06d2.TIF	scan_Plate_D_p00_0_A07f06d1.TIF	0	0	0	0	61	1674	1	1536	1536	1536	1536	61	b'eLt40m//G61GaTAOY55mYDZahZIdcqOVKPlhN1qNkhtyxlQKOVDRZwcA0xmtAg=='	0.027888629585504532	0.05049882456660271	0.008638825	0.01122196	0.36119097	0.7154	0.03677261372407278	0.06796915332476298	0.034860786	0.061720785	0.0025000002	0.0	0.000476837158203125	9.5367431640625e-05	0.015082448	0.027409036
-1	-1	-1	-1	188.0	0.0	0.0	2.7199999999999704	0.0	1.0500000000000114	30.670000000000016	0.2599999999999909	0.020000000000038654	0.009999999999990905	2.519999999999982	0.15999999999996817	0.1300000000000523	scan_Plate_D_p00_0_A07f07d3.TIF	scan_Plate_D_p00_0_A07f07d0.TIF	scan_Plate_D_p00_0_A07f07d2.TIF	scan_Plate_D_p00_0_A07f07d1.TIF	0	0	0	0	62	1674	1	1536	1536	1536	1536	62	b'eLt40m//G61GaTAOYw5KqaNVKLkhN1qJkh92o9UouSFnTKWQAxV9dgDbta0G'	0.027888629585504532	0.05049882456660271	0.011444313	0.01402745	0.36119097	0.7154	0.03853272398312887	0.0683467189470927	0.03569412	0.061720785	0.0033333336	0.0	0.00015894571940104166	9.5367431640625e-05	0.016627979	0.028115004
-1	-1	-1	-1	152.0	0.0	0.0	2.509999999999991	0.0	0.9899999999999807	35.27000000000004	0.2400000000000091	0.01999999999998181	0.009999999999990905	2.5400000000000205	0.12999999999999545	0.12999999999999545	scan_Plate_D_p00_0_A07f08d3.TIF	scan_Plate_D_p00_0_A07f08d0.TIF	scan_Plate_D_p00_0_A07f08d2.TIF	scan_Plate_D_p00_0_A07f08d1.TIF	0	0	0	0	63	1674	1	1536	1536	1536	1536	63	b'eLt40m//G61GaTAOYz7apqck5EYrUfLDbrQaJTfkjKkUcqCizw4A5FGtCg=='	0.027888629585504532	0.053304314613342285	0.011444313	0.0140274465	0.36119097	0.7154	0.04038736969232559	0.0740033636490504	0.03569412	0.064526275	0.0033333336	0.0	0.00012715657552083334	9.5367431640625e-05	0.019868767	0.034731444
-1	-1	-1	-1	219.0	0.0	0.0	2.6299999999999955	0.0	1.079999999999984	31.99000000000001	0.27000000000003865	0.009999999999990905	0.009999999999990905	3.0300000000000296	0.14999999999997726	0.17000000000001592	scan_Plate_D_p00_0_A08f00d3.TIF	scan_Plate_D_p00_0_A08f00d0.TIF	scan_Plate_D_p00_0_A08f00d2.TIF	scan_Plate_D_p00_0_A08f00d1.TIF	0	0	0	0	64	1674	1	1536	1536	1536	1536	64	b'eLt40m//G61GaTAOYzE6DkNJyI1WouSH3Wg1Sm7IGVMp5EBFnx0AqBms7g=='	0.027888629585504532	0.05610980466008186	0.008638825	0.0140274465	0.36119097	0.7154	0.03898624827464422	0.07444275418917339	0.03569412	0.06733176	0.0033333336	0.0	0.004800160725911458	9.5367431640625e-05	0.016476529	0.028577238
-1	-1	-1	-1	144.0	0.0	0.0	2.3100000000000023	0.0	1.0	30.649999999999977	0.32000000000005	0.009999999999990905	0.009999999999990905	3.180000000000007	0.1400000000000432	0.15999999999996817	scan_Plate_D_p00_0_A08f01d3.TIF	scan_Plate_D_p00_0_A08f01d0.TIF	scan_Plate_D_p00_0_A08f01d2.TIF	scan_Plate_D_p00_0_A08f01d1.TIF	0	0	0	0	65	1674	1	1536	1536	1536	1536	65	b'eLt40m//G61GaTAOY5FmYDhahZIdcqOVKPlhN1qNkhtyxlQKOVDRZwcAsLWs8g=='	0.027888629585504532	0.05891529470682144	0.008638825	0.01122196	0.36119097	0.7154	0.037313029170036316	0.07553527752558391	0.034860786	0.06733176	0.0033333336	0.0056109806	0.0009218851725260416	9.5367431640625e-05	0.01495748	0.02853406
-1	-1	-1	-1	146.0	0.0	0.0	2.430000000000007	0.0	1.150000000000034	25.19999999999999	0.2999999999999545	0.020000000000038654	0.009999999999990905	3.0	0.13999999999998636	0.14999999999997726	scan_Plate_D_p00_0_A08f02d3.TIF	scan_Plate_D_p00_0_A08f02d0.TIF	scan_Plate_D_p00_0_A08f02d2.TIF	scan_Plate_D_p00_0_A08f02d1.TIF	0	0	0	0	66	1674	1	1536	1536	1536	1536	66	b'eLt40m//G61GaTAOY5FmYDRahZIdcqOVKPlhN1qNkhtyxlQKOVDRZwcAuVGs9g=='	0.028721962124109268	0.05891529470682144	0.008638822	0.01122196	0.36119097	0.7154	0.040394281347592674	0.07357577979564667	0.03652745	0.06733176	0.0033333336	0.0	0.0005086263020833334	9.5367431640625e-05	0.016188439	0.025532523
-1	-1	-1	-1	138.0	0.0	0.0	2.269999999999982	0.0	1.0199999999999818	26.420000000000016	0.27000000000003865	0.009999999999990905	0.009999999999990905	2.5600000000000023	0.17000000000001592	0.13999999999998636	scan_Plate_D_p00_0_A08f03d3.TIF	scan_Plate_D_p00_0_A08f03d0.TIF	scan_Plate_D_p00_0_A08f03d2.TIF	scan_Plate_D_p00_0_A08f03d1.TIF	0	0	0	0	67	1674	1	1536	1536	1536	1536	67	b'eLt40m//G61GaTAOYzFahVIScqOVKPlhN1qNkhtyxlQKOVDRZwcAwe2s+g=='	0.027888629585504532	0.053304314613342285	0.012277646	0.01122196	0.36119097	0.7154	0.039671758810679116	0.06934526562690735	0.03652745	0.064526275	0.0016666668	0.0	0.0006357828776041666	9.5367431640625e-05	0.01714761	0.024753928
-1	-1	-1	-1	151.0	0.0	0.0	2.4699999999999704	0.0	0.92999999999995	42.02000000000004	0.3199999999999932	0.01999999999998181	0.01999999999998181	3.430000000000007	0.20000000000004547	0.15999999999996817	scan_Plate_D_p00_0_A08f04d3.TIF	scan_Plate_D_p00_0_A08f04d0.TIF	scan_Plate_D_p00_0_A08f04d2.TIF	scan_Plate_D_p00_0_A08f04d1.TIF	0	0	0	0	68	1674	1	1536	1536	1536	1536	68	b'eLt40m//G61GaTAOYwHqL41WoeSG3GglSn7YjVaj5IacMZVCDlT02QEAyoms/g=='	0.027888629585504532	0.05610980466008186	0.008638822	0.011221956	0.36119097	0.7154	0.03947674731413523	0.07202213009198506	0.03652745	0.06733176	0.0025000002	0.0	0.0007311503092447916	0.00012715657552083334	0.016890517	0.025041495
-1	-1	-1	-1	166.0	0.0	0.0	2.680000000000007	0.0	1.079999999999984	33.60000000000002	0.2799999999999727	0.01999999999998181	0.010000000000047748	3.019999999999982	0.1400000000000432	0.14999999999997726	scan_Plate_D_p00_0_A08f05d3.TIF	scan_Plate_D_p00_0_A08f05d0.TIF	scan_Plate_D_p00_0_A08f05d2.TIF	scan_Plate_D_p00_0_A08f05d1.TIF	0	0	0	0	69	1674	1	1536	1536	1536	1536	69	b'eLt40m//G61GaTAOY5FmYDpahZIdcqOVKPlhN1qNkhtyxlQKOVDRZwcA0yWtAg=='	0.027888629585504532	0.05610980466008186	0.008638825	0.01122196	0.36119097	0.7154	0.0381327619155248	0.07168233891328175	0.03569412	0.06733176	0.0025000002	0.0	0.0005404154459635416	9.5367431640625e-05	0.015212014	0.024205329
-1	-1	-1	-1	168.0	0.0	0.0	2.7900000000000205	0.0	1.0699999999999932	37.22999999999996	0.29000000000002046	0.01999999999998181	0.009999999999990905	3.009999999999991	0.13999999999998636	0.1500000000000341	scan_Plate_D_p00_0_A08f06d3.TIF	scan_Plate_D_p00_0_A08f06d0.TIF	scan_Plate_D_p00_0_A08f06d2.TIF	scan_Plate_D_p00_0_A08f06d1.TIF	0	0	0	0	70	1674	1	1536	1536	1536	1536	70	b'eLt40m//G61GaTAOY5FmYDZahZIdcqOVKPlhN1qNkhtyxlQKOVDRZwcA28GtBg=='	0.027888629585504532	0.05891529470682144	0.007805489	0.011221956	0.36119097	0.7154	0.03613283236821493	0.07261216640472412	0.034860786	0.06733176	0.0033333336	0.0	0.00015894571940104166	9.5367431640625e-05	0.013221689	0.023127753
-1	-1	-1	-1	195.0	0.0	0.0	2.4599999999999795	0.0	1.0900000000000318	33.25	0.3300000000000409	0.01999999999998181	0.01999999999998181	3.140000000000043	0.13999999999998636	0.17000000000001592	scan_Plate_D_p00_0_A08f07d3.TIF	scan_Plate_D_p00_0_A08f07d0.TIF	scan_Plate_D_p00_0_A08f07d2.TIF	scan_Plate_D_p00_0_A08f07d1.TIF	0	0	0	0	71	1674	1	1536	1536	1536	1536	71	b'eLt40m//G61GaTAOYwFKqaNVKLkhN1qJkh92o9UouSFnTKWQAxV9dgDkXa0K'	0.027888629585504532	0.05610980466008186	0.008638825	0.0140274465	0.36119097	0.7154	0.03637745479742686	0.07458382348219554	0.034860786	0.06733176	0.0033333336	0.0028054903	0.000762939453125	9.5367431640625e-05	0.01438605	0.027231839
-1	-1	-1	-1	182.0	0.0	0.0	2.3500000000000227	0.0	1.0300000000000296	31.989999999999952	0.29000000000002046	0.009999999999990905	0.009999999999990905	2.9300000000000637	0.15999999999996817	0.12999999999999545	scan_Plate_D_p00_0_A08f08d3.TIF	scan_Plate_D_p00_0_A08f08d0.TIF	scan_Plate_D_p00_0_A08f08d2.TIF	scan_Plate_D_p00_0_A08f08d1.TIF	0	0	0	0	72	1674	1	1536	1536	1536	1536	72	b'eLt40m//G61GaTAOYzHapqck5EYrUfLDbrQaJTfkjKkUcqCizw4A7PmtDg=='	0.029555294662714005	0.06172078475356102	0.010610979	0.0140274465	0.36119097	0.7154	0.042720288038253784	0.08127650618553162	0.040999606	0.07294274	0.0069721574	0.0	0.00012715657552083334	9.5367431640625e-05	0.01755993	0.031230258
-1	-1	-1	-1	184.0	0.0	0.0	2.5299999999999727	0.0	1.169999999999959	26.79000000000002	0.2599999999999909	0.01999999999998181	0.009999999999990905	2.6299999999999955	0.12000000000000455	0.12999999999999545	scan_Plate_D_p00_0_A09f00d3.TIF	scan_Plate_D_p00_0_A09f00d0.TIF	scan_Plate_D_p00_0_A09f00d2.TIF	scan_Plate_D_p00_0_A09f00d1.TIF	0	0	0	0	73	1674	1	1536	1536	1536	1536	73	b'eLt40m//G61GaTAOYzk6DkNJyI1WouSH3Wg1Sm7IGVMp5EBFnx0AsMGs8g=='	0.027888629585504532	0.0645262748003006	0.011444313	0.016832937	0.36119097	0.7154	0.03988172113895416	0.08863505721092224	0.03569412	0.07855372	0.0033333336	0.0	0.000476837158203125	0.00012715657552083334	0.017846132	0.038916416
-1	-1	-1	-1	156.0	0.0	0.0	2.5	0.0	1.079999999999984	26.610000000000014	0.28000000000002956	0.009999999999990905	0.009999999999990905	2.7700000000000387	0.12000000000000455	0.13999999999998636	scan_Plate_D_p00_0_A09f01d3.TIF	scan_Plate_D_p00_0_A09f01d0.TIF	scan_Plate_D_p00_0_A09f01d2.TIF	scan_Plate_D_p00_0_A09f01d1.TIF	0	0	0	0	74	1674	1	1536	1536	1536	1536	74	b'eLt40m//G61GaTAOA0yphqNVKNkhN1qJkh92o9UouSFnTKWQAxV9dgC5Xaz2'	0.028721962124109268	0.06172078475356102	0.011444315	0.0140274465	0.36119097	0.7154	0.04163723190625509	0.08326064050197601	0.037360784	0.07294274	0.0033333336	0.0056109806	0.004831949869791667	9.5367431640625e-05	0.019751092	0.036366947
-1	-1	-1	-1	156.0	0.0	0.0	2.240000000000009	0.0	1.1899999999999977	29.829999999999984	0.2799999999999727	0.009999999999990905	0.009999999999990905	2.9899999999999523	0.19999999999998863	0.16000000000008185	scan_Plate_D_p00_0_A09f02d3.TIF	scan_Plate_D_p00_0_A09f02d0.TIF	scan_Plate_D_p00_0_A09f02d2.TIF	scan_Plate_D_p00_0_A09f02d1.TIF	0	0	0	0	75	1674	1	1536	1536	1536	1536	75	b'eLt40m//G61GaTAOA0ypRqNVKNkhN1qJkh92o9UouSFnTKWQAxV9dgDB+az6'	0.03038862720131874	0.06733176112174988	0.013110984	0.016832937	0.36119097	0.7154	0.04691060880819956	0.09335065881411235	0.042666275	0.07855372	0.0033333336	0.0056109806	0.00012715657552083334	0.015099843343098959	0.023122095	0.047984116
-1	-1	-1	-1	156.0	0.0	0.0	2.359999999999957	0.0	1.1299999999999955	33.950000000000045	0.30000000000001137	0.01999999999998181	0.009999999999990905	3.259999999999991	0.13999999999998636	0.1500000000000341	scan_Plate_D_p00_0_A09f03d3.TIF	scan_Plate_D_p00_0_A09f03d0.TIF	scan_Plate_D_p00_0_A09f03d2.TIF	scan_Plate_D_p00_0_A09f03d1.TIF	0	0	0	0	76	1674	1	1536	1536	1536	1536	76	b'eLt40m//G61GaTAOYzlahVIScqOVKPlhN1qNkhtyxlQKOVDRZwcAypWs/g=='	0.03038862720131874	0.06733176112174988	0.012277644	0.016832937	0.36119097	0.7154	0.04513107736905416	0.092082013686498	0.04183294	0.07855372	0.0069721574	0.0056109806	0.00015894571940104166	9.5367431640625e-05	0.020730672	0.04384666
-1	-1	-1	-1	129.0	0.0	0.0	2.2999999999999545	0.0	1.0100000000000477	45.50999999999999	0.2599999999999909	0.020000000000038654	0.009999999999990905	3.1999999999999886	0.18999999999999773	0.13999999999998636	scan_Plate_D_p00_0_A09f04d3.TIF	scan_Plate_D_p00_0_A09f04d0.TIF	scan_Plate_D_p00_0_A09f04d2.TIF	scan_Plate_D_p00_0_A09f04d1.TIF	0	0	0	0	77	1674	1	1536	1536	1536	1536	77	b'eLt40m//G61GaTAOYwnqL41WoeSG3GglSn7YjVaj5IacMZVCDlT02QEA0zGtAg=='	0.031221963465213776	0.06733176112174988	0.01311098	0.01683294	0.36119097	0.7154	0.04759386678536733	0.09528302152951558	0.042666275	0.081359215	0.0033333336	0.0028054903	0.00015894571940104166	0.00012715657552083334	0.022011071	0.047802716
-1	-1	-1	-1	151.0	0.0	0.0	2.3999999999999773	0.0	1.0600000000000023	38.14000000000004	0.2799999999999727	0.020000000000038654	0.009999999999990905	2.9399999999999977	0.12999999999999545	0.12999999999999545	scan_Plate_D_p00_0_A09f05d3.TIF	scan_Plate_D_p00_0_A09f05d0.TIF	scan_Plate_D_p00_0_A09f05d2.TIF	scan_Plate_D_p00_0_A09f05d1.TIF	0	0	0	0	78	1674	1	1536	1536	1536	1536	78	b'eLt40m//G61GaTAOA0yppqNVKNkhN1qJkh92o9UouSFnTKWQAxV9dgDbza0G'	0.031221963465213776	0.06733176112174988	0.012277648	0.014027461	0.36119097	0.7154	0.04656052589416504	0.09019521872202556	0.042666275	0.07855372	0.0033333336	0.00841647	0.00015894571940104166	9.5367431640625e-05	0.019033836	0.03785179
-1	-1	-1	-1	139.0	0.0	0.0	2.2199999999999704	0.0	1.0100000000000477	38.72999999999996	0.28000000000002956	0.01999999999998181	0.009999999999990905	2.7100000000000364	0.12000000000000455	0.13999999999998636	scan_Plate_D_p00_0_A09f06d3.TIF	scan_Plate_D_p00_0_A09f06d0.TIF	scan_Plate_D_p00_0_A09f06d2.TIF	scan_Plate_D_p00_0_A09f06d1.TIF	0	0	0	0	79	1674	1	1536	1536	1536	1536	79	b'eLt40m//G61GaTAOA0ypZqNVKNkhN1qJkh92o9UouSFnTKWQAxV9dgDkaa0K'	0.028721962124109268	0.0645262748003006	0.011444315	0.01402745	0.36119097	0.7154	0.040080378452936806	0.08509894212086995	0.03652745	0.075748235	0.0033333336	0.0028054903	0.00015894571940104166	9.5367431640625e-05	0.017933339	0.034872565
-1	-1	-1	-1	165.0	0.0	0.0	2.3700000000000045	0.0	1.07000000000005	34.58999999999992	0.3000000000000682	0.01999999999998181	0.01999999999998181	3.1399999999999864	0.14999999999997726	0.17000000000007276	scan_Plate_D_p00_0_A09f07d3.TIF	scan_Plate_D_p00_0_A09f07d0.TIF	scan_Plate_D_p00_0_A09f07d2.TIF	scan_Plate_D_p00_0_A09f07d1.TIF	0	0	0	0	80	1674	1	1536	1536	1536	1536	80	b'eLt40m//G61GaTAOA06po1UouSE3WomSH3aj1Si5IWdMpZADFX12AO0FrQ4='	0.027888629585504532	0.0645262748003006	0.008638825	0.014027454	0.36119097	0.7154	0.03820584466060003	0.08716897169748943	0.03569412	0.075748235	0.0033333336	0.0056109806	0.00012715657552083334	9.5367431640625e-05	0.016298538	0.037537836
-1	-1	-1	-1	154.0	0.0	0.0	2.340000000000032	0.0	1.079999999999984	29.04000000000002	0.2899999999999636	0.020000000000038654	0.009999999999990905	2.999999999999943	0.13999999999998636	0.1400000000000432	scan_Plate_D_p00_0_A09f08d3.TIF	scan_Plate_D_p00_0_A09f08d0.TIF	scan_Plate_D_p00_0_A09f08d2.TIF	scan_Plate_D_p00_0_A09f08d1.TIF	0	0	0	0	81	1674	1	1536	1536	1536	1536	81	b'eLt40m//G61GaTAOYznapqck5EYrUfLDbrQaJTfkjKkUcqCizw4A9aGtEg=='	0.029555294662714005	0.0645262748003006	0.012277644	0.016832937	0.36119097	0.7154	0.04417647918065389	0.09021329879760742	0.040999606	0.07855372	0.0033333336	0.0028054903	0.001049041748046875	9.5367431640625e-05	0.02121536	0.042759053
-1	-1	-1	-1	234.0	0.0	0.0	2.2800000000000296	0.0	0.9699999999999704	21.5	0.2799999999999727	0.009999999999990905	0.009999999999990905	2.740000000000009	0.18999999999999773	0.15999999999996817	scan_Plate_D_p00_0_A10f00d3.TIF	scan_Plate_D_p00_0_A10f00d0.TIF	scan_Plate_D_p00_0_A10f00d2.TIF	scan_Plate_D_p00_0_A10f00d1.TIF	0	0	0	0	82	1674	1	1536	1536	1536	1536	82	b'eLt40m//G61GadDHMxgdh6Ek5EYrUfLDbrQaJTfkjKkUcqCizw4Aa4Ws0g=='	0.015610981732606888	0.05610980466008186	0.004472155	0.01122196	0.36119097	0.7154	0.020920696357885998	0.0705636739730835	0.02091647	0.06733176	0.0025000002	0.0	0.00012715657552083334	9.5367431640625e-05	0.0071595395	0.021064574
-1	-1	-1	-1	213.0	0.0	0.0	2.42999999999995	0.0	1.0900000000000318	19.060000000000002	0.30000000000001137	0.01999999999998181	0.01999999999998181	3.099999999999966	0.15000000000009095	0.15999999999996817	scan_Plate_D_p00_0_A10f01d3.TIF	scan_Plate_D_p00_0_A10f01d0.TIF	scan_Plate_D_p00_0_A10f01d2.TIF	scan_Plate_D_p00_0_A10f01d1.TIF	0	0	0	0	83	1674	1	1536	1536	1536	1536	83	b'eLt40m//G61GadDHM0gzMBytQskOudFKlPywG61GyQ05YyqFHKjoswMAdCGs1g=='	0.016444314271211624	0.05610980466008186	0.0036388226	0.011221956	0.36119097	0.7154	0.021389770011107128	0.06979700922966003	0.02091647	0.06733176	0.0025000002	0.0056109806	0.00012715657552083334	9.5367431640625e-05	0.006752135	0.018966401
-1	-1	-1	-1	228.0	0.0	0.0	2.240000000000066	0.0	0.9999999999999432	17.399999999999977	0.29000000000002046	0.01999999999998181	0.020000000000038654	2.6399999999999864	0.12999999999999545	0.13999999999998636	scan_Plate_D_p00_0_A10f02d3.TIF	scan_Plate_D_p00_0_A10f02d0.TIF	scan_Plate_D_p00_0_A10f02d2.TIF	scan_Plate_D_p00_0_A10f02d1.TIF	0	0	0	0	84	1674	1	1536	1536	1536	1536	84	b'eLt40m//G61GadDHM0gzMBqtQskOudFKlPywG61GyQ05YyqFHKjoswMAfL2s2g=='	0.016444314271211624	0.05610980466008186	0.0036388226	0.01122196	0.36119097	0.7154	0.021476000547409058	0.06916014850139618	0.02091647	0.064526275	0.0016666668	0.0	0.00012715657552083334	9.5367431640625e-05	0.0068950183	0.019843455
-1	-1	-1	-1	203.0	0.0	0.0	2.319999999999993	0.0	1.1300000000000523	15.119999999999948	0.3000000000000682	0.009999999999990905	0.009999999999990905	2.6499999999999773	0.13999999999998636	0.18000000000000682	scan_Plate_D_p00_0_A10f03d3.TIF	scan_Plate_D_p00_0_A10f03d0.TIF	scan_Plate_D_p00_0_A10f03d2.TIF	scan_Plate_D_p00_0_A10f03d1.TIF	0	0	0	0	85	1674	1	1536	1536	1536	1536	85	b'eLt40m//G61GadDHMxitQikJudFKlPywG61GyQ05YyqFHKjoswMAhVms3g=='	0.015610981732606888	0.053304314613342285	0.004472155	0.011221956	0.36119097	0.7154	0.02067320669690768	0.06567348043123881	0.02091647	0.061720785	0.0025000002	0.0	0.00012715657552083334	0.00012715657552083334	0.0065802177	0.019288214
-1	-1	-1	-1	77.0	0.0	0.0	2.4700000000000273	0.0	1.17999999999995	6.250000000000057	0.3100000000000023	0.009999999999990905	0.009999999999990905	0.7799999999999727	0.12000000000000455	0.12999999999999545	scan_Plate_D_p00_0_A10f04d3.TIF	scan_Plate_D_p00_0_A10f04d0.TIF	scan_Plate_D_p00_0_A10f04d2.TIF	scan_Plate_D_p00_0_A10f04d1.TIF	0	0	0	0	86	1674	1	1536	1536	1536	1536	86	b'eLt40m//G61GadDHMwD1l0arUHJDbrQSJT/sRqtRckPOmEohByr67ACN9azi'	0.016444314271211624	0.04488784447312355	0.0036388226	0.00841647	0.36119097	0.7154	0.020179521292448044	0.053397491574287415	0.02091647	0.053304315	0.0016666668	0.0	0.00012715657552083334	0.024350484212239582	0.005750709	0.017435335
-1	-1	-1	-1	93.0	0.0	0.0	2.449999999999932	0.0	1.0600000000000023	4.130000000000052	0.36000000000001364	0.029999999999972715	0.01999999999998181	1.0400000000000205	0.18999999999999773	0.17000000000001592	scan_Plate_D_p00_0_A10f05d3.TIF	scan_Plate_D_p00_0_A10f05d0.TIF	scan_Plate_D_p00_0_A10f05d2.TIF	scan_Plate_D_p00_0_A10f05d1.TIF	0	0	0	0	87	1674	1	1536	1536	1536	1536	87	b'eLt40m//G61GadDHM0gzMB2tQskOudFKlPywG61GyQ05YyqFHKjoswMAlpGs5g=='	0.015610981732606888	0.04769333451986313	0.0036388226	0.00841647	0.36119097	0.7154	0.01956365630030632	0.05492218335469564	0.017277647	0.056109805	0.0016666668	0.0	0.00012715657552083334	0.00012715657552083334	0.0067468234	0.010902168
-1	-1	-1	-1	80.0	0.0	0.0	2.5200000000000387	0.0	1.099999999999966	4.060000000000002	0.30000000000001137	0.01999999999998181	0.009999999999990905	0.9000000000000341	0.17000000000001592	0.14999999999997726	scan_Plate_D_p00_0_A10f06d3.TIF	scan_Plate_D_p00_0_A10f06d0.TIF	scan_Plate_D_p00_0_A10f06d2.TIF	scan_Plate_D_p00_0_A10f06d1.TIF	0	0	0	0	88	1674	1	1536	1536	1536	1536	88	b'eLt40m//G61GadDHM0gzMButQskOudFKlPywG61GyQ05YyqFHKjoswMAny2s6g=='	0.015610981732606888	0.05049882456660271	0.0036388226	0.00841647	0.36119097	0.7154	0.019617148985465366	0.05718958874543508	0.017277647	0.056109805	0.0008333334	0.0	0.00012715657552083334	9.5367431640625e-05	0.0062800115	0.012229917
-1	-1	-1	-1	106.0	0.0	0.0	2.509999999999934	0.0	1.1000000000000227	4.689999999999941	0.3000000000000682	0.009999999999990905	0.01999999999998181	1.0199999999999818	0.12999999999999545	0.12999999999999545	scan_Plate_D_p00_0_A10f07d3.TIF	scan_Plate_D_p00_0_A10f07d0.TIF	scan_Plate_D_p00_0_A10f07d2.TIF	scan_Plate_D_p00_0_A10f07d1.TIF	0	0	0	0	89	1674	1	1536	1536	1536	1536	89	b'eLt40m//G61GadDHMwCl1NEqlNyQG61EyQ+70WqU3JAzplLIgYo+OwCnyazu'	0.015610981732606888	0.05049882456660271	0.004472155	0.008416466	0.36119097	0.7154	0.02055354043841362	0.05903614560763041	0.02091647	0.058915295	0.0016666668	0.0	0.000667572021484375	9.5367431640625e-05	0.0065118573	0.011059456
-1	-1	-1	-1	67.0	0.0	0.0	2.240000000000009	0.0	1.0300000000000296	4.139999999999986	0.3299999999999841	0.01999999999998181	0.01999999999998181	0.8799999999999386	0.12999999999999545	0.16999999999995907	scan_Plate_D_p00_0_A10f08d3.TIF	scan_Plate_D_p00_0_A10f08d0.TIF	scan_Plate_D_p00_0_A10f08d2.TIF	scan_Plate_D_p00_0_A10f08d1.TIF	0	0	0	0	90	1674	1	1536	1536	1536	1536	90	b'eLt40m//G61GadDHMxht01MScqOVKPlhN1qNkhtyxlQKOVDRZwcAsGWs8g=='	0.015610981732606888	0.053304314613342285	0.004472155	0.00841647	0.36119097	0.7154	0.020619543890158337	0.0615506519873937	0.02091647	0.061720785	0.0025000002	0.0028054903	0.005594889322916667	9.5367431640625e-05	0.007278063	0.011163877
-1	-1	-1	-1	106.0	0.0	0.0	2.4699999999999704	0.0	1.0500000000000114	4.330000000000041	0.3100000000000023	0.01999999999998181	0.020000000000038654	1.0899999999999181	0.12999999999999545	0.16999999999995907	scan_Plate_D_p00_0_A11f00d3.TIF	scan_Plate_D_p00_0_A11f00d0.TIF	scan_Plate_D_p00_0_A11f00d2.TIF	scan_Plate_D_p00_0_A11f00d1.TIF	0	0	0	0	91	1674	1	1536	1536	1536	1536	91	b'eLt40m//G61GadDHGx2HoSjkRitR8sNutBolN+SMqRRyoKLPDgB0LazW'	0.015610981732606888	0.05891529470682144	0.0036388226	0.008416466	0.36119097	0.7154	0.020102263738711674	0.06569429735342662	0.017277647	0.064526275	0.0025000002	0.011221961	0.0012079874674479167	9.5367431640625e-05	0.007106388	0.011297967
-1	-1	-1	-1	75.0	0.0	0.0	2.5	0.0	1.0299999999999727	4.729999999999961	0.2900000000000773	0.009999999999990905	0.01999999999998181	0.910000000000025	0.12999999999999545	0.13999999999998636	scan_Plate_D_p00_0_A11f01d3.TIF	scan_Plate_D_p00_0_A11f01d0.TIF	scan_Plate_D_p00_0_A11f01d2.TIF	scan_Plate_D_p00_0_A11f01d1.TIF	0	0	0	0	92	1674	1	1536	1536	1536	1536	92	b'eLt40m//G61GadDHA2ZJw9EqlOyQG61EyQ+70WqU3JAzplLIgYo+OwB8yaza'	0.015610981732606888	0.05610980466008186	0.0036388226	0.008416466	0.36119097	0.7154	0.019279861201842625	0.06420877575874329	0.017277647	0.064526275	0.0008333334	0.0056109806	0.00012715657552083334	0.00012715657552083334	0.0062399902	0.011312299
-1	-1	-1	-1	44.0	0.0	0.0	2.3600000000000136	0.0	1.0900000000000318	4.25	0.3299999999999841	0.020000000000038654	0.029999999999972715	0.6800000000000068	0.17000000000001592	0.18000000000006366	scan_Plate_D_p00_0_A11f02d3.TIF	scan_Plate_D_p00_0_A11f02d0.TIF	scan_Plate_D_p00_0_A11f02d2.TIF	scan_Plate_D_p00_0_A11f02d1.TIF	0	0	0	0	93	1674	1	1536	1536	1536	1536	93	b'eLt40m//G61GadDHA2ZJo9EqlOyQG61EyQ+70WqU3JAzplLIgYo+OwCFZaze'	0.015610981732606888	0.042082350701093674	0.003333332	0.00841647	0.36119097	0.7154	0.01897519826889038	0.04805071155230204	0.017277647	0.047693335	0.0016666668	0.0	0.00012715657552083334	9.5367431640625e-05	0.006008563	0.010729964
-1	-1	-1	-1	73.0	0.0	0.0	2.4599999999999795	0.0	1.0400000000000205	4.239999999999952	0.2900000000000773	0.01999999999998181	0.01999999999998181	0.82000000000005	0.1199999999999477	0.1400000000000432	scan_Plate_D_p00_0_A11f03d3.TIF	scan_Plate_D_p00_0_A11f03d0.TIF	scan_Plate_D_p00_0_A11f03d2.TIF	scan_Plate_D_p00_0_A11f03d1.TIF	0	0	0	0	94	1674	1	1536	1536	1536	1536	94	b'eLt40m//G61GadDHG61CKQq50UqU/LAbrUbJDTljKoUcqOizAwCOAazi'	0.015610981732606888	0.039276860654354095	0.0036388226	0.00841647	0.36119097	0.7154	0.019527381906906765	0.047643507520357765	0.017277647	0.047693335	0.0016666668	0.0	0.00012715657552083334	9.5367431640625e-05	0.0061013047	0.010645956
-1	-1	-1	-1	49.0	0.0	0.0	2.430000000000007	0.0	1.009999999999991	4.0	0.29000000000002046	0.01999999999998181	0.009999999999990905	0.6999999999999886	0.12999999999999545	0.1300000000000523	scan_Plate_D_p00_0_A11f04d3.TIF	scan_Plate_D_p00_0_A11f04d0.TIF	scan_Plate_D_p00_0_A11f04d2.TIF	scan_Plate_D_p00_0_A11f04d1.TIF	0	0	0	0	95	1674	1	1536	1536	1536	1536	95	b'eLt40m//G61GadDHA/eXRqtQckNutBIlP+xGq1FyQ86YSiEHKvrsAJadrOY='	0.014777647331357002	0.03086039237678051	0.003333332	0.008416468	0.36119097	0.7154	0.018862785150607426	0.04044867306947708	0.017277647	0.03927686	0.0016666668	0.0	0.00012715657552083334	9.5367431640625e-05	0.0062999143	0.01249757
-1	-1	-1	-1	90.0	0.0	0.0	2.650000000000034	0.0	1.079999999999984	3.920000000000016	0.3100000000000023	0.009999999999990905	0.01999999999998181	0.9300000000000068	0.12999999999999545	0.16999999999995907	scan_Plate_D_p00_0_A11f05d3.TIF	scan_Plate_D_p00_0_A11f05d0.TIF	scan_Plate_D_p00_0_A11f05d2.TIF	scan_Plate_D_p00_0_A11f05d1.TIF	0	0	0	0	96	1674	1	1536	1536	1536	1536	96	b'eLt40m//G61GadDHA2ZJ09EqlOyQG61EyQ+70WqU3JAzplLIgYo+OwCfOazq'	0.015610981732606888	0.05049882456660271	0.003333332	0.008416466	0.36119097	0.7154	0.018889860560496647	0.05781770249207815	0.017277647	0.058915295	0.0	0.0	0.00012715657552083334	0.00012715657552083334	0.0058574807	0.010938409
-1	-1	-1	-1	81.0	0.0	0.0	2.4699999999999704	0.0	1.1299999999999955	4.420000000000016	0.3199999999999932	0.03000000000002956	0.03000000000002956	0.8799999999999386	0.160000000000025	0.13999999999998636	scan_Plate_D_p00_0_A11f06d3.TIF	scan_Plate_D_p00_0_A11f06d0.TIF	scan_Plate_D_p00_0_A11f06d2.TIF	scan_Plate_D_p00_0_A11f06d1.TIF	0	0	0	0	97	1674	1	1536	1536	1536	1536	97	b'eLt40m//G61GadDHA2ZJs9EqlOyQG61EyQ+70WqU3JAzplLIgYo+OwCn1azu'	0.015610981732606888	0.05049882456660271	0.0036388226	0.00841647	0.36119097	0.7154	0.019508082419633865	0.05683953066666921	0.017277647	0.056109805	0.0008333334	0.0	0.00022252400716145834	9.5367431640625e-05	0.0061048144	0.01124706
-1	-1	-1	-1	76.0	0.0	0.0	2.3100000000000023	0.0	1.009999999999991	3.990000000000009	0.29000000000002046	0.01999999999998181	0.01999999999998181	0.8400000000000318	0.12999999999999545	0.11000000000001364	scan_Plate_D_p00_0_A11f07d3.TIF	scan_Plate_D_p00_0_A11f07d0.TIF	scan_Plate_D_p00_0_A11f07d2.TIF	scan_Plate_D_p00_0_A11f07d1.TIF	0	0	0	0	98	1674	1	1536	1536	1536	1536	98	b'eLt40m//G61GadDHMwSl1NEqlNyQG61EyQ+70WqU3JAzplLIgYo+OwCwcazy'	0.014777647331357002	0.03366588056087494	0.0024999995	0.00841647	0.36119097	0.7154	0.01892755553126335	0.041864087184270225	0.016444314	0.04208235	0.0008333334	0.0	0.0030199686686197915	9.5367431640625e-05	0.008724196	0.010740286
-1	-1	-1	-1	219.0	0.0	0.0	2.5499999999999545	0.0	1.0200000000000387	22.560000000000002	0.2699999999999818	0.010000000000047748	0.009999999999990905	2.7000000000000455	0.12999999999999545	0.12999999999999545	scan_Plate_D_p00_0_A11f08d3.TIF	scan_Plate_D_p00_0_A11f08d0.TIF	scan_Plate_D_p00_0_A11f08d2.TIF	scan_Plate_D_p00_0_A11f08d1.TIF	0	0	0	0	99	1674	1	1536	1536	1536	1536	99	b'eLt40m//G61GadDHMxxt01MScqOVKPlhN1qNkhtyxlQKOVDRZwcAuQ2s9g=='	0.015610981732606888	0.05049882456660271	0.0036388226	0.01122196	0.36119097	0.7154	0.02004731073975563	0.06498716274897258	0.017277647	0.061720785	0.0016666668	0.0	0.00022252400716145834	9.5367431640625e-05	0.0067393417	0.020289026
-1	-1	-1	-1	231.0	0.0	0.0	2.4399999999999977	0.0	1.0900000000000318	24.340000000000032	0.2599999999999909	0.009999999999990905	0.010000000000047748	2.7299999999999613	0.12999999999999545	0.1400000000000432	scan_Plate_D_p00_0_A12f00d3.TIF	scan_Plate_D_p00_0_A12f00d0.TIF	scan_Plate_D_p00_0_A12f00d2.TIF	scan_Plate_D_p00_0_A12f00d1.TIF	0	0	0	0	100	1674	1	1536	1536	1536	1536	100	b'eLt40m//G61GadDHMxodh6Ek5EYrUfLDbrQaJTfkjKkUcqCizw4AfNWs2g=='	0.016444314271211624	0.06172078475356102	0.0053054914	0.0140274465	0.36119097	0.7154	0.02357866366704305	0.0803062121073405	0.021749806	0.07294274	0.0016666668	0.0056109806	0.00015894571940104166	0.00012715657552083334	0.008667966	0.03017318
-1	-1	-1	-1	209.0	0.0	0.0	2.319999999999993	0.0	1.099999999999966	28.12000000000006	0.3299999999999841	0.009999999999990905	0.009999999999990905	3.319999999999993	0.18999999999999773	0.18000000000000682	scan_Plate_D_p00_0_A12f01d3.TIF	scan_Plate_D_p00_0_A12f01d0.TIF	scan_Plate_D_p00_0_A12f01d2.TIF	scan_Plate_D_p00_0_A12f01d1.TIF	0	0	0	0	101	1674	1	1536	1536	1536	1536	101	b'eLt40m//G61GadDHA7bpDUerULJDbrQSJT/sRqtRckPOmEohByr67ACFcaze'	0.016444314271211624	0.06172078475356102	0.0053054914	0.0140274465	0.36119097	0.7154	0.022991659740606945	0.08205647766590118	0.021749806	0.07294274	0.0016666668	0.0	0.00012715657552083334	9.5367431640625e-05	0.008258583	0.029685551
-1	-1	-1	-1	182.0	0.0	0.0	2.3100000000000023	0.0	1.0299999999999727	27.399999999999977	0.2999999999999545	0.01999999999998181	0.01999999999998181	2.5400000000000773	0.18999999999994088	0.14999999999997726	scan_Plate_D_p00_0_A12f02d3.TIF	scan_Plate_D_p00_0_A12f02d0.TIF	scan_Plate_D_p00_0_A12f02d2.TIF	scan_Plate_D_p00_0_A12f02d1.TIF	0	0	0	0	102	1674	1	1536	1536	1536	1536	102	b'eLt40m//G61GadDHA7bpjUarULJDbrQSJT/sRqtRckPOmEohByr67ACODazi'	0.020916469395160675	0.06172078475356102	0.0016666688	0.0140274465	0.36119097	0.7154	0.02281586080789566	0.07840780417124431	0.022583138	0.07294274	0.0016666668	0.0056109806	0.00012715657552083334	0.00012715657552083334	0.004653716	0.026416473
-1	-1	-1	-1	186.0	0.0	0.0	2.2800000000000296	0.0	1.0299999999999727	25.480000000000018	0.3100000000000023	0.01999999999998181	0.01999999999998181	2.810000000000059	0.14999999999997726	0.18999999999999773	scan_Plate_D_p00_0_A12f03d3.TIF	scan_Plate_D_p00_0_A12f03d0.TIF	scan_Plate_D_p00_0_A12f03d2.TIF	scan_Plate_D_p00_0_A12f03d1.TIF	0	0	0	0	103	1674	1	1536	1536	1536	1536	103	b'eLt40m//G61GadDHMxqtQikJudFKlPywG61GyQ05YyqFHKjoswMAlqms5g=='	0.020916469395160675	0.05891529470682144	0.0016666688	0.0140274465	0.36119097	0.7154	0.022249562044938404	0.07781099279721577	0.022583138	0.070137255	0.0016666668	0.0028054903	0.00012715657552083334	9.5367431640625e-05	0.0047371765	0.027947407
-1	-1	-1	-1	174.0	0.0	0.0	2.329999999999984	0.0	1.1499999999999773	9.29000000000002	0.28000000000002956	0.009999999999990905	0.01999999999998181	2.3899999999999864	0.19000000000005457	0.15999999999996817	scan_Plate_D_p00_0_A12f04d3.TIF	scan_Plate_D_p00_0_A12f04d0.TIF	scan_Plate_D_p00_0_A12f04d2.TIF	scan_Plate_D_p00_0_A12f04d1.TIF	0	0	0	0	104	1674	1	1536	1536	1536	1536	104	b'eLt40m//G61GadDHMwL1l0arUHJDbrQSJT/sRqtRckPOmEohByr67ACfRazq'	0.016444314271211624	0.05610980466008186	0.004472159	0.01122196	0.36119097	0.7154	0.02163015305995941	0.07323586940765381	0.021749806	0.06733176	0.0008333334	0.0028054903	0.00012715657552083334	9.5367431640625e-05	0.0057686293	0.025512377
-1	-1	-1	-1	213.0	0.0	0.0	2.3699999999999477	0.0	1.0500000000000114	9.370000000000005	0.2900000000000773	0.01999999999998181	0.01999999999998181	2.599999999999966	0.14999999999997726	0.16999999999995907	scan_Plate_D_p00_0_A12f05d3.TIF	scan_Plate_D_p00_0_A12f05d0.TIF	scan_Plate_D_p00_0_A12f05d2.TIF	scan_Plate_D_p00_0_A12f05d1.TIF	0	0	0	0	105	1674	1	1536	1536	1536	1536	105	b'eLt40m//G61GadDHA7bpTUerULJDbrQSJT/sRqtRckPOmEohByr67ACn4azu'	0.020916469395160675	0.05891529470682144	0.0016666688	0.0140274465	0.36119097	0.7154	0.02254715810219447	0.07648348808288574	0.022583138	0.070137255	0.0033333336	0.0056109806	0.00012715657552083334	9.5367431640625e-05	0.0050023664	0.027010674
-1	-1	-1	-1	185.0	0.0	0.0	2.4499999999999886	0.0	1.0499999999999545	24.07000000000005	0.3100000000000023	0.01999999999998181	0.020000000000038654	2.5299999999999727	0.13999999999998636	0.1500000000000341	scan_Plate_D_p00_0_A12f06d3.TIF	scan_Plate_D_p00_0_A12f06d0.TIF	scan_Plate_D_p00_0_A12f06d2.TIF	scan_Plate_D_p00_0_A12f06d1.TIF	0	0	0	0	106	1674	1	1536	1536	1536	1536	106	b'eLt40m//G61GadDHA7bpzUarULJDbrQSJT/sRqtRckPOmEohByr67ACwfazy'	0.01727764680981636	0.05891529470682144	0.0024999995	0.0140274465	0.36119097	0.7154	0.02137487381696701	0.07500354945659637	0.021749806	0.070137255	0.0025000002	0.0028054903	0.00012715657552083334	9.5367431640625e-05	0.004369273	0.02549284
-1	-1	-1	-1	216.0	0.0	0.0	2.2900000000000773	0.0	1.0600000000000023	19.96999999999997	0.28000000000002956	0.01999999999998181	0.009999999999990905	2.810000000000059	0.14999999999997726	0.15999999999996817	scan_Plate_D_p00_0_A12f07d3.TIF	scan_Plate_D_p00_0_A12f07d0.TIF	scan_Plate_D_p00_0_A12f07d2.TIF	scan_Plate_D_p00_0_A12f07d1.TIF	0	0	0	0	107	1674	1	1536	1536	1536	1536	107	b'eLt40m//G61GadDHMwKl1NEqlNyQG61EyQ+70WqU3JAzplLIgYo+OwC5Gaz2'	0.015610981732606888	0.05891529470682144	0.004472155	0.0140274465	0.36119097	0.7154	0.021662431458632152	0.0760043462117513	0.02091647	0.070137255	0.0016666668	0.0	0.0003814697265625	9.5367431640625e-05	0.008366416	0.026888972
-1	-1	-1	-1	213.0	0.0	0.0	2.3299999999999272	0.0	1.0900000000000318	23.690000000000055	0.30999999999994543	0.009999999999990905	0.009999999999990905	3.0	0.15999999999996817	0.12999999999999545	scan_Plate_D_p00_0_A12f08d3.TIF	scan_Plate_D_p00_0_A12f08d0.TIF	scan_Plate_D_p00_0_A12f08d2.TIF	scan_Plate_D_p00_0_A12f08d1.TIF	0	0	0	0	108	1674	1	1536	1536	1536	1536	108	b'eLt40m//G61GadDHG23TUxRyo5Uo+WE3Wo2SG3LGVAo5UNFnBwDBtaz6'	0.016444314271211624	0.05891529470682144	0.0053054914	0.0140274465	0.36119097	0.7154	0.022714162866274517	0.07744091252485912	0.021749806	0.070137255	0.0016666668	0.0	0.00012715657552083334	9.5367431640625e-05	0.00812292	0.027101422
-1	-1	-1	-1	153.0	0.0	0.0	2.359999999999957	0.0	1.0600000000000023	28.56000000000006	0.32999999999992724	0.009999999999990905	0.009999999999990905	2.7899999999999636	0.13999999999998636	0.14999999999997726	scan_Plate_D_p00_0_B01f00d3.TIF	scan_Plate_D_p00_0_B01f00d0.TIF	scan_Plate_D_p00_0_B01f00d2.TIF	scan_Plate_D_p00_0_B01f00d1.TIF	0	0	0	0	109	1674	1	1536	1536	1536	1536	109	b'eLt40m//G61Gqd6mdxodh6Es5EYrUfLDbrQaJTfkjKkUcqCizw4AdDGs1g=='	0.024249805137515068	0.03647137060761452	0.0069721565	0.008416474	0.36119097	0.7154	0.03316732247670492	0.04955223202705383	0.030388627	0.047693335	0.0033333336	0.0	0.00012715657552083334	9.5367431640625e-05	0.011876071	0.020155013
-1	-1	-1	-1	143.0	0.0	0.0	2.3000000000000114	0.0	1.0400000000000205	27.739999999999952	0.3300000000000409	0.01999999999998181	0.01999999999998181	3.0000000000001137	0.15999999999985448	0.17000000000007276	scan_Plate_D_p00_0_B01f01d3.TIF	scan_Plate_D_p00_0_B01f01d0.TIF	scan_Plate_D_p00_0_B01f01d2.TIF	scan_Plate_D_p00_0_B01f01d1.TIF	0	0	0	0	110	1674	1	1536	1536	1536	1536	110	b'eLt40m//G61Gqd6mdwKNwxiOVqFkh9xoJUp+2I1Wo+SGnDGVQg5U9NkBAHzNrNo='	0.023416470736265182	0.042082350701093674	0.007805489	0.01122196	0.36119097	0.7154	0.032934059699376426	0.05521349608898163	0.030388627	0.053304315	0.0033333336	0.0	0.00015894571940104166	9.5367431640625e-05	0.012881828	0.019915354
-1	-1	-1	-1	136.0	0.0	0.0	2.3999999999999773	0.0	1.1000000000000227	22.799999999999955	0.3000000000000682	0.01999999999998181	0.009999999999990905	2.4699999999999136	0.12999999999999545	0.12000000000000455	scan_Plate_D_p00_0_B01f02d3.TIF	scan_Plate_D_p00_0_B01f02d0.TIF	scan_Plate_D_p00_0_B01f02d2.TIF	scan_Plate_D_p00_0_B01f02d1.TIF	0	0	0	0	111	1674	1	1536	1536	1536	1536	111	b'eLt40m//G61Gqd6mdwKNwxiNVqFkh9xoJUp+2I1Wo+SGnDGVQg5U9NkBAIVprN4='	0.023416470736265182	0.042082350701093674	0.009472158	0.01122196	0.36119097	0.7154	0.03476360688606898	0.05355046192804972	0.031221963	0.050498825	0.0016666668	0.0	0.00012715657552083334	9.5367431640625e-05	0.0154218925	0.019049663
-1	-1	-1	-1	125.0	0.0	0.0	2.4700000000000273	0.0	1.1200000000000045	29.980000000000018	0.2999999999999545	0.01999999999998181	0.009999999999990905	2.5299999999999727	0.13999999999998636	0.15999999999996817	scan_Plate_D_p00_0_B01f03d3.TIF	scan_Plate_D_p00_0_B01f03d0.TIF	scan_Plate_D_p00_0_B01f03d2.TIF	scan_Plate_D_p00_0_B01f03d1.TIF	0	0	0	0	112	1674	1	1536	1536	1536	1536	112	b'eLt40m//G61Gqd6mdzIYrUIpCrnRSpT8sButRskNOWMqhRyo6LMDAI4FrOI='	0.02174980565905571	0.03647137060761452	0.007805489	0.008416474	0.36119097	0.7154	0.032098966340223946	0.04781529804070791	0.029555295	0.044887844	0.0025000002	0.0	0.00012715657552083334	0.00012715657552083334	0.013680272	0.017008815
-1	-1	-1	-1	129.0	0.0	0.0	2.3500000000000227	0.0	1.0799999999999272	33.32000000000005	0.2799999999999727	0.01999999999998181	0.009999999999990905	2.5499999999999545	0.17000000000007276	0.11999999999989086	scan_Plate_D_p00_0_B01f04d3.TIF	scan_Plate_D_p00_0_B01f04d0.TIF	scan_Plate_D_p00_0_B01f04d2.TIF	scan_Plate_D_p00_0_B01f04d1.TIF	0	0	0	0	113	1674	1	1536	1536	1536	1536	113	b'eLt40m//G61Gqd6mdzIA95dGq1ByQ260EiU/7EarUXJDzphKIQcq+uwAlqGs5g=='	0.024249805137515068	0.039276860654354095	0.007805489	0.008416474	0.36119097	0.7154	0.0353186751405398	0.050137996673583984	0.034860786	0.047693335	0.0033333336	0.0	0.00015894571940104166	0.00012715657552083334	0.013326128	0.017526392
-1	-1	-1	-1	150.0	0.0	0.0	2.5	0.0	1.1600000000000819	29.549999999999955	0.2999999999999545	0.020000000000095497	0.009999999999990905	2.5799999999999272	0.12000000000000455	0.13999999999998636	scan_Plate_D_p00_0_B01f05d3.TIF	scan_Plate_D_p00_0_B01f05d0.TIF	scan_Plate_D_p00_0_B01f05d2.TIF	scan_Plate_D_p00_0_B01f05d1.TIF	0	0	0	0	114	1674	1	1536	1536	1536	1536	114	b'eLt40m//G61Gqd6mdwKNw5iOVqFkh9xoJUp+2I1Wo+SGnDGVQg5U9NkBAJ89rOo='	0.027888629585504532	0.042082350701093674	0.007805489	0.008416474	0.36119097	0.7154	0.03532699247201284	0.05249722798665365	0.034860786	0.050498825	0.0033333336	0.0	0.00015894571940104166	0.00012715657552083334	0.013352	0.018780848
-1	-1	-1	-1	125.0	0.0	0.0	2.419999999999959	0.0	1.1299999999999955	26.8900000000001	0.2899999999999636	0.01999999999998181	0.01999999999998181	2.2100000000000364	0.12999999999999545	0.14999999999997726	scan_Plate_D_p00_0_B01f06d3.TIF	scan_Plate_D_p00_0_B01f06d0.TIF	scan_Plate_D_p00_0_B01f06d2.TIF	scan_Plate_D_p00_0_B01f06d1.TIF	0	0	0	0	115	1674	1	1536	1536	1536	1536	115	b'eLt40m//G61Gqd6mdwKNw5iNVqFkh9xoJUp+2I1Wo+SGnDGVQg5U9NkBAKfZrO4='	0.02174980565905571	0.042082350701093674	0.008638825	0.008416474	0.36119097	0.7154	0.03234486033519109	0.05427393317222595	0.029555295	0.050498825	0.0025000002	0.0	0.00019073486328125	0.00012715657552083334	0.014935781	0.018842623
-1	-1	-1	-1	135.0	0.0	0.0	2.42999999999995	0.0	1.1400000000001	18.569999999999936	0.2899999999999636	0.01999999999998181	0.020000000000095497	2.519999999999982	0.13999999999998636	0.13999999999998636	scan_Plate_D_p00_0_B01f07d3.TIF	scan_Plate_D_p00_0_B01f07d0.TIF	scan_Plate_D_p00_0_B01f07d2.TIF	scan_Plate_D_p00_0_B01f07d1.TIF	0	0	0	0	116	1674	1	1536	1536	1536	1536	116	b'eLt40m//G61Gqd6mdwKNw5iPVqFkh9xoJUp+2I1Wo+SGnDGVQg5U9NkBALB1rPI='	0.023416470736265182	0.039276860654354095	0.009472158	0.008416474	0.36119097	0.7154	0.033843892316023506	0.051980520288149513	0.031221963	0.047693335	0.0016666668	0.0	0.00012715657552083334	0.00012715657552083334	0.01377511	0.019669471
-1	-1	-1	-1	116.0	0.0	0.0	2.4699999999999136	0.0	1.0799999999999272	18.90000000000009	0.2699999999999818	0.01999999999998181	0.009999999999990905	2.2999999999999545	0.12999999999999545	0.12000000000000455	scan_Plate_D_p00_0_B01f08d3.TIF	scan_Plate_D_p00_0_B01f08d0.TIF	scan_Plate_D_p00_0_B01f08d2.TIF	scan_Plate_D_p00_0_B01f08d1.TIF	0	0	0	0	117	1674	1	1536	1536	1536	1536	117	b'eLt40m//G61Gqd6mdwKNw4y26ckPudFKlPywG61GyQ05YyqFHKjoswMAuRGs9g=='	0.023416470736265182	0.042082350701093674	0.008638825	0.01122196	0.36119097	0.7154	0.033898492654164634	0.05488451818625132	0.031221963	0.053304315	0.0016666668	0.0	0.00015894571940104166	0.00012715657552083334	0.013349664	0.018781763
-1	-1	-1	-1	92.0	0.0	0.0	2.3299999999999272	0.0	1.1200000000000045	10.110000000000014	0.2699999999999818	0.009999999999990905	0.009999999999990905	1.1300000000001091	0.15999999999996817	0.16999999999995907	scan_Plate_D_p00_0_B02f00d3.TIF	scan_Plate_D_p00_0_B02f00d0.TIF	scan_Plate_D_p00_0_B02f00d2.TIF	scan_Plate_D_p00_0_B02f00d1.TIF	0	0	0	0	118	1674	1	1536	1536	1536	1536	118	b'eLt40m//G61Gqd6mdzIwGh2HoSTkRitR8sNutBolN+SMqRRyoKLPDgB82aza'	0.01727764680981636	0.04488784447312355	0.006138824	0.00841647	0.36119097	0.7154	0.027583089967568714	0.05232557157675425	0.02341647	0.050498825	0.0025000002	0.0	0.0007311503092447916	9.5367431640625e-05	0.01446662	0.013026171
-1	-1	-1	-1	69.0	0.0	0.0	2.3199999999999363	0.0	1.0399999999999636	12.009999999999991	0.2799999999999727	0.009999999999990905	0.009999999999990905	1.1299999999998818	0.12000000000000455	0.14999999999997726	scan_Plate_D_p00_0_B02f01d3.TIF	scan_Plate_D_p00_0_B02f01d0.TIF	scan_Plate_D_p00_0_B02f01d2.TIF	scan_Plate_D_p00_0_B02f01d1.TIF	0	0	0	0	119	1674	1	1536	1536	1536	1536	119	b'eLt40m//G61Gqd6mdzIAtukNR6tQskNutBIlP+xGq1FyQ86YSiEHKvrsAIV1rN4='	0.016444314271211624	0.04488784447312355	0.0053054914	0.00841647	0.36119097	0.7154	0.02428366243839264	0.05388075113296509	0.021749806	0.053304315	0.0016666668	0.0	0.00015894571940104166	9.5367431640625e-05	0.011654867	0.013067088
-1	-1	-1	-1	84.0	0.0	0.0	2.6099999999999	0.0	1.07000000000005	14.389999999999986	0.2999999999999545	0.020000000000095497	0.009999999999990905	1.3700000000000045	0.12999999999999545	0.13999999999998636	scan_Plate_D_p00_0_B02f02d3.TIF	scan_Plate_D_p00_0_B02f02d0.TIF	scan_Plate_D_p00_0_B02f02d2.TIF	scan_Plate_D_p00_0_B02f02d1.TIF	0	0	0	0	120	1674	1	1536	1536	1536	1536	120	b'eLt40m//G61Gqd6mdzIAtumNRqtQskNutBIlP+xGq1FyQ86YSiEHKvrsAI4RrOI='	0.01727764680981636	0.04769333451986313	0.006138824	0.00841647	0.36119097	0.7154	0.02647192527850469	0.05499891440073649	0.022583138	0.053304315	0.0025000002	0.0	0.00012715657552083334	0.00012715657552083334	0.013275291	0.013448738
-1	-1	-1	-1	90.0	0.0	0.0	2.3899999999999864	0.0	1.1299999999999955	10.840000000000032	0.30999999999994543	0.020000000000095497	0.01999999999998181	1.3099999999999454	0.14000000000010004	0.14999999999997726	scan_Plate_D_p00_0_B02f03d3.TIF	scan_Plate_D_p00_0_B02f03d0.TIF	scan_Plate_D_p00_0_B02f03d2.TIF	scan_Plate_D_p00_0_B02f03d1.TIF	0	0	0	0	121	1674	1	1536	1536	1536	1536	121	b'eLt40m//G61Gqd6mdzIwGq1CKQm50UqU/LAbrUbJDTljKoUcqOizAwCWrazm'	0.016444314271211624	0.04488784447312355	0.006138824	0.00841647	0.36119097	0.7154	0.026784886916478474	0.05276287098725637	0.022583138	0.050498825	0.0025000002	0.0	0.00012715657552083334	0.00012715657552083334	0.015066538	0.013936027
-1	-1	-1	-1	100.0	0.0	0.0	2.519999999999982	0.0	1.080000000000041	9.919999999999959	0.2799999999999727	0.020000000000095497	0.009999999999990905	1.5199999999999818	0.20000000000004547	0.16999999999995907	scan_Plate_D_p00_0_B02f04d3.TIF	scan_Plate_D_p00_0_B02f04d0.TIF	scan_Plate_D_p00_0_B02f04d2.TIF	scan_Plate_D_p00_0_B02f04d1.TIF	0	0	0	0	122	1674	1	1536	1536	1536	1536	122	b'eLt40m//G61Gqd6mdzIwAvWXRqtQckNutBIlP+xGq1FyQ86YSiEHKvrsAJ9JrOo='	0.01727764680981636	0.04488784447312355	0.006138824	0.00841647	0.36119097	0.7154	0.02643214414517085	0.05371768275896708	0.022583138	0.053304315	0.0025000002	0.0	0.005308787027994792	9.5367431640625e-05	0.014001789	0.012631062
-1	-1	-1	-1	62.0	0.0	0.0	2.4400000000000546	0.0	1.0900000000000318	6.3799999999999955	0.2899999999999636	0.01999999999998181	0.009999999999990905	1.0	0.12999999999999545	0.13999999999998636	scan_Plate_D_p00_0_B02f05d3.TIF	scan_Plate_D_p00_0_B02f05d0.TIF	scan_Plate_D_p00_0_B02f05d2.TIF	scan_Plate_D_p00_0_B02f05d1.TIF	0	0	0	0	123	1674	1	1536	1536	1536	1536	123	b'eLt40m//G61Gqd6mdzIAtulNR6tQskNutBIlP+xGq1FyQ86YSiEHKvrsAKflrO4='	0.016444314271211624	0.04488784447312355	0.004472155	0.00841647	0.36119097	0.7154	0.023843881984551746	0.0519724835952123	0.02091647	0.050498825	0.0008333334	0.0	0.0015894571940104167	0.00012715657552083334	0.01305526	0.012680917
-1	-1	-1	-1	43.0	0.0	0.0	2.339999999999918	0.0	1.0900000000000318	4.67999999999995	0.2899999999999636	0.009999999999990905	0.01999999999998181	0.8600000000000136	0.12999999999999545	0.12999999999999545	scan_Plate_D_p00_0_B02f06d3.TIF	scan_Plate_D_p00_0_B02f06d0.TIF	scan_Plate_D_p00_0_B02f06d2.TIF	scan_Plate_D_p00_0_B02f06d1.TIF	0	0	0	0	124	1674	1	1536	1536	1536	1536	124	b'eLt40m//G61Gqd6mdzIAtunNRqtQskNutBIlP+xGq1FyQ86YSiEHKvrsALCBrPI='	0.015610981732606888	0.04488784447312355	0.003333332	0.00841647	0.36119097	0.7154	0.02141553411881129	0.053440406918525696	0.017277647	0.053304315	0.0016666668	0.0	0.0022252400716145835	9.5367431640625e-05	0.012033513	0.013063686
-1	-1	-1	-1	101.0	0.0	0.0	2.480000000000018	0.0	1.0699999999999363	7.850000000000023	0.2600000000001046	0.01999999999998181	0.01999999999998181	1.3899999999999864	0.13999999999998636	0.15999999999996817	scan_Plate_D_p00_0_B02f07d3.TIF	scan_Plate_D_p00_0_B02f07d0.TIF	scan_Plate_D_p00_0_B02f07d2.TIF	scan_Plate_D_p00_0_B02f07d1.TIF	0	0	0	0	125	1674	1	1536	1536	1536	1536	125	b'eLt40m//G61Gqd6mdzIwAqXU0SqU3JAbrUTJD7vRapTckDOmUsiBij47ALkdrPY='	0.016444314271211624	0.04488784447312355	0.006138824	0.00841647	0.36119097	0.7154	0.027417341868082683	0.05337826410929362	0.022583138	0.053304315	0.0008333334	0.0	0.001049041748046875	0.00012715657552083334	0.017095892	0.0126963565
-1	-1	-1	-1	22.0	0.0	0.0	2.3299999999999272	0.0	1.0900000000000318	5.489999999999895	0.3100000000000591	0.020000000000095497	0.01999999999998181	0.6999999999999318	0.16000000000008185	0.14999999999997726	scan_Plate_D_p00_0_B02f08d3.TIF	scan_Plate_D_p00_0_B02f08d0.TIF	scan_Plate_D_p00_0_B02f08d2.TIF	scan_Plate_D_p00_0_B02f08d1.TIF	0	0	0	0	126	1674	1	1536	1536	1536	1536	126	b'eLt40m//G61Gqd6mdzIYbdNTFHKjlSj5YTdajZIbcsZUCjlQ0WcHAMG5rPo='	0.015610981732606888	0.04769333451986313	0.0016666669	0.00841647	0.36119097	0.7154	0.019980546087026596	0.05457595487435659	0.016444314	0.053304315	0.0016666668	0.0	0.025208791097005207	0.00012715657552083334	0.011764628	0.012263294
-1	-1	-1	-1	20.0	0.0	0.0	2.6099999999999	0.0	1.1100000000001273	3.1299999999998818	0.2800000000000864	0.009999999999990905	0.01999999999998181	0.6399999999999864	0.17000000000007276	0.16999999999995907	scan_Plate_D_p00_0_B03f00d3.TIF	scan_Plate_D_p00_0_B03f00d0.TIF	scan_Plate_D_p00_0_B03f00d2.TIF	scan_Plate_D_p00_0_B03f00d1.TIF	0	0	0	0	127	1674	1	1536	1536	1536	1536	127	b'eLt40m//G61Gqd6mdzIwHh2HoSTkRitR8sNutBolN+SMqRRyoKLPDgCFgaze'	0.014777647331357002	0.03366588056087494	0.0024999995	0.00841647	0.36119097	0.7154	0.020212937146425247	0.043635095159212746	0.016444314	0.04208235	0.0008333334	0.0	0.00015894571940104166	0.00012715657552083334	0.012483737	0.014441767
-1	-1	-1	-1	28.0	0.0	0.0	2.410000000000082	0.0	1.1000000000000227	3.8700000000000045	0.30999999999994543	0.01999999999998181	0.01999999999998181	0.75	0.15000000000009095	0.14999999999997726	scan_Plate_D_p00_0_B03f01d3.TIF	scan_Plate_D_p00_0_B03f01d0.TIF	scan_Plate_D_p00_0_B03f01d2.TIF	scan_Plate_D_p00_0_B03f01d1.TIF	0	0	0	0	128	1674	1	1536	1536	1536	1536	128	b'eLt40m//G61Gqd6mdzIwTjMwHK1CyQ650UqU/LAbrUbJDTljKoUcqOizAwCOHazi'	0.015610981732606888	0.039276860654354095	0.003333332	0.00841647	0.36119097	0.7154	0.021902864178021748	0.04646448791027069	0.017277647	0.044887844	0.0016666668	0.0	0.00015894571940104166	9.5367431640625e-05	0.013627662	0.013605907
-1	-1	-1	-1	40.0	0.0	0.0	2.5799999999999272	0.0	1.0500000000000682	3.5299999999999727	0.2799999999999727	0.020000000000095497	0.01999999999998181	0.8299999999999272	0.12000000000011823	0.12999999999988177	scan_Plate_D_p00_0_B03f02d3.TIF	scan_Plate_D_p00_0_B03f02d0.TIF	scan_Plate_D_p00_0_B03f02d2.TIF	scan_Plate_D_p00_0_B03f02d1.TIF	0	0	0	0	129	1674	1	1536	1536	1536	1536	129	b'eLt40m//G61Gqd6mdzIwTjMwGq1CyQ650UqU/LAbrUbJDTljKoUcqOizAwCWuazm'	0.015610981732606888	0.042082350701093674	0.0036388226	0.008416474	0.36119097	0.7154	0.023595961431662243	0.0512563039859136	0.017277647	0.050498825	0.0	0.0	0.00015894571940104166	9.5367431640625e-05	0.014541884	0.015773194
-1	-1	-1	-1	25.0	0.0	0.0	2.439999999999941	0.0	1.0900000000000318	3.6000000000000227	0.32999999999992724	0.01999999999998181	0.01999999999998181	0.6599999999999682	0.13999999999998636	0.14999999999997726	scan_Plate_D_p00_0_B03f03d3.TIF	scan_Plate_D_p00_0_B03f03d0.TIF	scan_Plate_D_p00_0_B03f03d2.TIF	scan_Plate_D_p00_0_B03f03d1.TIF	0	0	0	0	130	1674	1	1536	1536	1536	1536	130	b'eLt40m//G61Gqd6mdzIwHq1CKQm50UqU/LAbrUbJDTljKoUcqOizAwCfVazq'	0.014777647331357002	0.03647137060761452	0.0016666669	0.00841647	0.36119097	0.7154	0.020013829072316486	0.044811139504114784	0.016444314	0.044887844	0.0	0.0	0.00012715657552083334	0.00012715657552083334	0.011802882	0.013036462
-1	-1	-1	-1	19.0	0.0	0.0	2.3799999999999955	0.0	1.0399999999999636	3.169999999999959	0.3100000000000591	0.01999999999998181	0.01999999999998181	0.6200000000000045	0.12999999999999545	0.13999999999998636	scan_Plate_D_p00_0_B03f04d3.TIF	scan_Plate_D_p00_0_B03f04d0.TIF	scan_Plate_D_p00_0_B03f04d2.TIF	scan_Plate_D_p00_0_B03f04d1.TIF	0	0	0	0	131	1674	1	1536	1536	1536	1536	131	b'eLt40m//G61Gqd6mdzIwBvWXRqtQckNutBIlP+xGq1FyQ86YSiEHKvrsAKfxrO4='	0.015610981732606888	0.039276860654354095	0.0016666669	0.00841647	0.36119097	0.7154	0.020201832056045532	0.04797647396723429	0.016444314	0.047693335	0.0016666668	0.0	0.0007947285970052084	0.00012715657552083334	0.011610904	0.013657168
-1	-1	-1	-1	15.0	0.0	0.0	2.6399999999999864	0.0	1.0600000000000591	2.82000000000005	0.31999999999993634	0.01999999999998181	0.01999999999998181	0.5500000000000682	0.15999999999996817	0.13999999999998636	scan_Plate_D_p00_0_B03f05d3.TIF	scan_Plate_D_p00_0_B03f05d0.TIF	scan_Plate_D_p00_0_B03f05d2.TIF	scan_Plate_D_p00_0_B03f05d1.TIF	0	0	0	0	132	1674	1	1536	1536	1536	1536	132	b'eLt40m//G61Gqd6mdzIwTjMwHa1CyQ650UqU/LAbrUbJDTljKoUcqOizAwCwjazy'	0.014777647331357002	0.03647137060761452	0.0016666669	0.00841647	0.36119097	0.7154	0.01914750412106514	0.045583476622899376	0.016444314	0.044887844	0.0008333334	0.0	0.00015894571940104166	0.00012715657552083334	0.010959271	0.013296547
-1	-1	-1	-1	25.0	0.0	0.0	2.580000000000041	0.0	1.099999999999909	3.590000000000032	0.3000000000000682	0.009999999999990905	0.01999999999998181	0.7300000000000182	0.13999999999998636	0.15999999999996817	scan_Plate_D_p00_0_B03f06d3.TIF	scan_Plate_D_p00_0_B03f06d0.TIF	scan_Plate_D_p00_0_B03f06d2.TIF	scan_Plate_D_p00_0_B03f06d1.TIF	0	0	0	0	133	1674	1	1536	1536	1536	1536	133	b'eLt40m//G61Gqd6mdzIwTjMwG61CyQ650UqU/LAbrUbJDTljKoUcqOizAwC5Kaz2'	0.014777647331357002	0.039276860654354095	0.0016666669	0.00841647	0.36119097	0.7154	0.02021561563014984	0.049174596865971885	0.016444314	0.047693335	0.0016666668	0.0	0.00015894571940104166	0.00012715657552083334	0.012341531	0.015946474
-1	-1	-1	-1	20.0	0.0	0.0	2.3999999999999773	0.0	0.9900000000000091	2.990000000000009	0.32000000000005	0.01999999999998181	0.01999999999998181	0.5599999999999454	0.12999999999999545	0.13999999999998636	scan_Plate_D_p00_0_B03f07d3.TIF	scan_Plate_D_p00_0_B03f07d0.TIF	scan_Plate_D_p00_0_B03f07d2.TIF	scan_Plate_D_p00_0_B03f07d1.TIF	0	0	0	0	134	1674	1	1536	1536	1536	1536	134	b'eLt40m//G61Gqd6mdzIwBqXU0SqU3JAbrUTJD7vRapTckDOmUsiBij47AMHFrPo='	0.014777647331357002	0.03647137060761452	0.0016666651	0.00841647	0.36119097	0.7154	0.018459579596916836	0.04462402562300364	0.015610982	0.044887844	0.0008333334	0.0	0.000286102294921875	9.5367431640625e-05	0.009980243	0.012889334
-1	-1	-1	-1	32.0	0.0	0.0	2.409999999999968	0.0	1.1499999999999773	6.0499999999999545	0.3000000000000682	0.029999999999972715	0.01999999999998181	0.8400000000000318	0.12999999999999545	0.15999999999996817	scan_Plate_D_p00_0_B03f08d3.TIF	scan_Plate_D_p00_0_B03f08d0.TIF	scan_Plate_D_p00_0_B03f08d2.TIF	scan_Plate_D_p00_0_B03f08d1.TIF	0	0	0	0	135	1674	1	1536	1536	1536	1536	135	b'eLt40m//G61Gqd6mdzIwHm3TUxJyo5Uo+WE3Wo2SG3LGVAo5UNFnBwDKYaz+'	0.014777647331357002	0.039276860654354095	0.0024999995	0.00841647	0.36119097	0.7154	0.02093081424633662	0.047662595907847084	0.016444314	0.047693335	0.0016666668	0.0	0.00012715657552083334	0.00012715657552083334	0.012652537	0.013826704
-1	-1	-1	-1	165.0	0.0	0.0	2.3999999999999773	0.0	1.080000000000041	20.6400000000001	0.2899999999999636	0.009999999999990905	0.009999999999990905	2.519999999999982	0.12000000000000455	0.12999999999999545	scan_Plate_D_p00_0_B04f00d3.TIF	scan_Plate_D_p00_0_B04f00d0.TIF	scan_Plate_D_p00_0_B04f00d2.TIF	scan_Plate_D_p00_0_B04f00d1.TIF	0	0	0	0	136	1674	1	1536	1536	1536	1536	136	b'eLt40m//G61Gqd6mdzIwGR2HoSTkRitR8sNutBolN+SMqRRyoKLPDgCOKazi'	0.024249805137515068	0.05049882456660271	0.0069721565	0.00841647	0.36119097	0.7154	0.033034304777781166	0.06290951867898305	0.030388627	0.058915295	0.0033333336	0.0	0.00015894571940104166	9.5367431640625e-05	0.011692399	0.020014929
-1	-1	-1	-1	169.0	0.0	0.0	2.509999999999991	0.0	1.0599999999999454	26.460000000000036	0.2899999999999636	0.020000000000095497	0.009999999999990905	2.5699999999999363	0.16000000000008185	0.14999999999997726	scan_Plate_D_p00_0_B04f01d3.TIF	scan_Plate_D_p00_0_B04f01d0.TIF	scan_Plate_D_p00_0_B04f01d2.TIF	scan_Plate_D_p00_0_B04f01d1.TIF	0	0	0	0	137	1674	1	1536	1536	1536	1536	137	b'eLt40m//G61Gqd6mdzIwSTMwHK1CyQ650UqU/LAbrUbJDTljKoUcqOizAwCWxazm'	0.029555294662714005	0.053304314613342285	0.007805489	0.011221956	0.36119097	0.7154	0.0396760031580925	0.0652173509200414	0.03652745	0.061720785	0.0069721574	0.0	0.003973642985026042	9.5367431640625e-05	0.015317318	0.01897118
-1	-1	-1	-1	146.0	0.0	0.0	2.8700000000000045	0.0	1.1299999999999955	33.870000000000005	0.2799999999999727	0.009999999999990905	0.009999999999990905	2.75	0.12000000000000455	0.12999999999999545	scan_Plate_D_p00_0_B04f02d3.TIF	scan_Plate_D_p00_0_B04f02d0.TIF	scan_Plate_D_p00_0_B04f02d2.TIF	scan_Plate_D_p00_0_B04f02d1.TIF	0	0	0	0	138	1674	1	1536	1536	1536	1536	138	b'eLt40m//G61Gqd6mdzIwSTMwGq1CyQ650UqU/LAbrUbJDTljKoUcqOizAwCfYazq'	0.028721962124109268	0.053304314613342285	0.0078054927	0.00841647	0.36119097	0.7154	0.03935904800891876	0.06569976111253102	0.03652745	0.061720785	0.0069721574	0.0	0.00247955322265625	9.5367431640625e-05	0.015923772	0.020351987
-1	-1	-1	-1	178.0	0.0	0.0	2.740000000000009	0.0	1.0399999999999636	33.180000000000064	0.3000000000000682	0.01999999999998181	0.01999999999998181	3.0599999999999454	0.13999999999998636	0.14999999999997726	scan_Plate_D_p00_0_B04f03d3.TIF	scan_Plate_D_p00_0_B04f03d0.TIF	scan_Plate_D_p00_0_B04f03d2.TIF	scan_Plate_D_p00_0_B04f03d1.TIF	0	0	0	0	139	1674	1	1536	1536	1536	1536	139	b'eLt40m//G61Gqd6mdzIwGa1CKQm50UqU/LAbrUbJDTljKoUcqOizAwCn/azu'	0.028721962124109268	0.053304314613342285	0.009472154	0.01122196	0.36119097	0.7154	0.040128702918688454	0.06679865717887878	0.037360784	0.064526275	0.0033333336	0.0	0.00015894571940104166	0.00012715657552083334	0.01587899	0.01984594
-1	-1	-1	-1	176.0	0.0	0.0	2.759999999999991	0.0	1.1100000000000136	32.389999999999986	0.32999999999992724	0.020000000000095497	0.01999999999998181	3.1100000000000136	0.17999999999994998	0.18000000000006366	scan_Plate_D_p00_0_B04f04d3.TIF	scan_Plate_D_p00_0_B04f04d0.TIF	scan_Plate_D_p00_0_B04f04d2.TIF	scan_Plate_D_p00_0_B04f04d1.TIF	0	0	0	0	140	1674	1	1536	1536	1536	1536	140	b'eLt40m//G61Gqd6mdzIwAfWXRqtQckNutBIlP+xGq1FyQ86YSiEHKvrsALCZrPI='	0.027888629585504532	0.05891529470682144	0.007805489	0.011221956	0.36119097	0.7154	0.03620365013678869	0.07275124887625377	0.034860786	0.06733176	0.0033333336	0.0	0.00012715657552083334	0.00012715657552083334	0.013560226	0.022167444
-1	-1	-1	-1	185.0	0.0	0.0	2.6299999999999955	0.0	1.0199999999999818	24.25999999999999	0.2800000000000864	0.009999999999990905	0.009999999999990905	3.2500000000001137	0.16999999999984539	0.19000000000005457	scan_Plate_D_p00_0_B04f05d3.TIF	scan_Plate_D_p00_0_B04f05d0.TIF	scan_Plate_D_p00_0_B04f05d2.TIF	scan_Plate_D_p00_0_B04f05d1.TIF	0	0	0	0	141	1674	1	1536	1536	1536	1536	141	b'eLt40m//G61Gqd6mdzIwSTMwHa1CyQ650UqU/LAbrUbJDTljKoUcqOizAwC5Naz2'	0.028721962124109268	0.05891529470682144	0.007805489	0.011221956	0.36119097	0.7154	0.037643931806087494	0.07287808259328206	0.03569412	0.06733176	0.0069721574	0.0028054903	0.00015894571940104166	0.00012715657552083334	0.013702091	0.023391288
-1	-1	-1	-1	153.0	0.0	0.0	2.490000000000009	0.0	1.1499999999998636	25.360000000000127	0.2999999999999545	0.009999999999990905	0.009999999999990905	2.980000000000018	0.22000000000002728	0.19000000000005457	scan_Plate_D_p00_0_B04f06d3.TIF	scan_Plate_D_p00_0_B04f06d0.TIF	scan_Plate_D_p00_0_B04f06d2.TIF	scan_Plate_D_p00_0_B04f06d1.TIF	0	0	0	0	142	1674	1	1536	1536	1536	1536	142	b'eLt40m//G61Gqd6mdzIwSTMwG61CyQ650UqU/LAbrUbJDTljKoUcqOizAwDB0az6'	0.024249805137515068	0.05610980466008186	0.010610981	0.00841647	0.36119097	0.7154	0.036560935278733574	0.06831673781077068	0.034860786	0.064526275	0.0033333336	0.00841647	0.00012715657552083334	9.5367431640625e-05	0.015969127	0.020191455
-1	-1	-1	-1	168.0	0.0	0.0	2.67999999999995	0.0	1.1600000000000819	24.980000000000018	0.2899999999999636	0.01999999999998181	0.009999999999990905	2.7999999999999545	0.13999999999998636	0.14999999999997726	scan_Plate_D_p00_0_B04f07d3.TIF	scan_Plate_D_p00_0_B04f07d0.TIF	scan_Plate_D_p00_0_B04f07d2.TIF	scan_Plate_D_p00_0_B04f07d1.TIF	0	0	0	0	143	1674	1	1536	1536	1536	1536	143	b'eLt40m//G61Gqd6mdzIwAaXU0SqU3JAbrUTJD7vRapTckDOmUsiBij47AMptrP4='	0.028721962124109268	0.053304314613342285	0.007805489	0.00841647	0.36119097	0.7154	0.038459579149881996	0.06550716360410054	0.03569412	0.061720785	0.0033333336	0.0	0.00019073486328125	0.00012715657552083334	0.014098724	0.019476013
-1	-1	-1	-1	167.0	0.0	0.0	2.4500000000000455	0.0	1.0799999999999272	25.079999999999927	0.2999999999999545	0.01999999999998181	0.01999999999998181	2.519999999999982	0.12000000000000455	0.12999999999999545	scan_Plate_D_p00_0_B04f08d3.TIF	scan_Plate_D_p00_0_B04f08d0.TIF	scan_Plate_D_p00_0_B04f08d2.TIF	scan_Plate_D_p00_0_B04f08d1.TIF	0	0	0	0	144	1674	1	1536	1536	1536	1536	144	b'eLt40m//G61Gqd6mdzIwGW3TUxJyo5Uo+WE3Wo2SG3LGVAo5UNFnBwDTCa0C'	0.027888629585504532	0.05610980466008186	0.007805489	0.01122196	0.36119097	0.7154	0.03581766039133072	0.06689635415871938	0.034860786	0.064526275	0.0033333336	0.0	0.00015894571940104166	9.5367431640625e-05	0.01326525	0.019399557
-1	-1	-1	-1	193.0	0.0	0.0	2.6000000000001364	0.0	1.17999999999995	25.920000000000073	0.2699999999999818	0.01999999999998181	0.01999999999998181	2.8700000000000045	0.15999999999996817	0.16999999999995907	scan_Plate_D_p00_0_B05f00d3.TIF	scan_Plate_D_p00_0_B05f00d0.TIF	scan_Plate_D_p00_0_B05f00d2.TIF	scan_Plate_D_p00_0_B05f00d1.TIF	0	0	0	0	145	1674	1	1536	1536	1536	1536	145	b'eLt40m//G61Gqd6mdzIwHR2HoSTkRitR8sNutBolN+SMqRRyoKLPDgCW0azm'	0.027888629585504532	0.06733176112174988	0.009472158	0.01683294	0.36119097	0.7154	0.03783571720123291	0.09490684668223064	0.034860786	0.081359215	0.0069721574	0.0056109806	0.0003814697265625	0.00012715657552083334	0.017057423	0.047063895
-1	-1	-1	-1	163.0	0.0	0.0	2.6399999999998727	0.0	1.1700000000000728	27.57000000000005	0.2699999999999818	0.01999999999998181	0.009999999999990905	2.92999999999995	0.16000000000008185	0.17000000000007276	scan_Plate_D_p00_0_B05f01d3.TIF	scan_Plate_D_p00_0_B05f01d0.TIF	scan_Plate_D_p00_0_B05f01d2.TIF	scan_Plate_D_p00_0_B05f01d1.TIF	0	0	0	0	146	1674	1	1536	1536	1536	1536	146	b'eLt40m//G61Gqd6mdzIwTTMwHK1CyQ650UqU/LAbrUbJDTljKoUcqOizAwCfbazq'	0.027888629585504532	0.06733176112174988	0.012277646	0.0140274465	0.36119097	0.7154	0.0403368870417277	0.08699105183283488	0.03652745	0.07855372	0.0033333336	0.00841647	0.00015894571940104166	0.00012715657552083334	0.01874868	0.033822123
-1	-1	-1	-1	107.0	0.0	0.0	2.6299999999999955	0.0	1.1800000000000637	21.039999999999964	0.2999999999999545	0.01999999999998181	0.01999999999998181	2.130000000000109	0.17999999999994998	0.13999999999998636	scan_Plate_D_p00_0_B05f02d3.TIF	scan_Plate_D_p00_0_B05f02d0.TIF	scan_Plate_D_p00_0_B05f02d2.TIF	scan_Plate_D_p00_0_B05f02d1.TIF	0	0	0	0	147	1674	1	1536	1536	1536	1536	147	b'eLt40m//G61Gqd6mdzIwTTMwGq1CyQ650UqU/LAbrUbJDTljKoUcqOizAwCoCazu'	0.020916469395160675	0.06172078475356102	0.0078054927	0.01122196	0.36119097	0.7154	0.032727579275767006	0.07638499140739441	0.028721962	0.070137255	0.0033333336	0.0	0.00012715657552083334	0.00012715657552083334	0.016789423	0.028397856
-1	-1	-1	-1	155.0	0.0	0.0	2.3900000000001	0.0	1.0699999999999363	33.870000000000005	0.2699999999999818	0.01999999999998181	0.009999999999990905	2.490000000000009	0.13999999999998636	0.12000000000011823	scan_Plate_D_p00_0_B05f03d3.TIF	scan_Plate_D_p00_0_B05f03d0.TIF	scan_Plate_D_p00_0_B05f03d2.TIF	scan_Plate_D_p00_0_B05f03d1.TIF	0	0	0	0	148	1674	1	1536	1536	1536	1536	148	b'eLt40m//G61Gqd6mdzIwHa1CKQm50UqU/LAbrUbJDTljKoUcqOizAwCwpazy'	0.027888629585504532	0.0645262748003006	0.011444313	0.01402745	0.36119097	0.7154	0.0391113335887591	0.08701598644256592	0.03569412	0.075748235	0.0025000002	0.0028054903	0.00015894571940104166	0.00012715657552083334	0.01720966	0.039249215
-1	-1	-1	-1	156.0	0.0	0.009999999999990905	2.240000000000123	0.0	1.0	34.75999999999988	0.2699999999999818	0.010000000000104592	0.009999999999990905	2.9400000000000546	0.14999999999986358	0.14000000000010004	scan_Plate_D_p00_0_B05f04d3.TIF	scan_Plate_D_p00_0_B05f04d0.TIF	scan_Plate_D_p00_0_B05f04d2.TIF	scan_Plate_D_p00_0_B05f04d1.TIF	0	0	0	0	149	1674	1	1536	1536	1536	1536	149	b'eLt40m//G61Gqd6mdzIwBfWXRqtQckNutBIlP+xGq1FyQ86YSiEHKvrsALlBrPY='	0.03038862720131874	0.07013725489377975	0.011444312	0.014027454	0.36119097	0.7154	0.04441136618455251	0.09348901112874348	0.040999606	0.0841647	0.0025000002	0.014027451	0.00015894571940104166	0.00012715657552083334	0.01929949	0.04065803
-1	-1	-1	-1	155.0	0.0	0.0	2.3500000000000227	0.0	1.1000000000000227	37.719999999999914	0.2700000000000955	0.01999999999998181	0.01999999999998181	2.8600000000000136	0.17999999999994998	0.18000000000006366	scan_Plate_D_p00_0_B05f05d3.TIF	scan_Plate_D_p00_0_B05f05d0.TIF	scan_Plate_D_p00_0_B05f05d2.TIF	scan_Plate_D_p00_0_B05f05d1.TIF	0	0	0	0	150	1674	1	1536	1536	1536	1536	150	b'eLt40m//G61Gqd6mdzIwTTMwHa1CyQ650UqU/LAbrUbJDTljKoUcqOizAwDB3az6'	0.027888629585504532	0.06733176112174988	0.008638825	0.0140274465	0.36119097	0.7154	0.03901035090287527	0.08838140964508057	0.03569412	0.07855372	0.0069721574	0.0	0.001239776611328125	0.00012715657552083334	0.016567184	0.039101593
-1	-1	-1	-1	161.0	0.0	0.0	2.4500000000000455	0.0	1.1199999999998909	34.510000000000105	0.2899999999999636	0.009999999999990905	0.009999999999990905	2.919999999999959	0.14000000000010004	0.12999999999988177	scan_Plate_D_p00_0_B05f06d3.TIF	scan_Plate_D_p00_0_B05f06d0.TIF	scan_Plate_D_p00_0_B05f06d2.TIF	scan_Plate_D_p00_0_B05f06d1.TIF	0	0	0	0	151	1674	1	1536	1536	1536	1536	151	b'eLt40m//G61Gqd6mdzIwTTMwG61CyQ650UqU/LAbrUbJDTljKoUcqOizAwDKeaz+'	0.027888629585504532	0.0645262748003006	0.008638825	0.01122196	0.36119097	0.7154	0.03900562475124995	0.08454481760660808	0.03569412	0.075748235	0.0033333336	0.0056109806	0.00019073486328125	0.00015894571940104166	0.01712741	0.033072416
-1	-1	-1	-1	159.0	0.0	0.0	2.3899999999999864	0.0	1.0699999999999363	33.590000000000146	0.2999999999999545	0.01999999999998181	0.009999999999990905	2.7999999999999545	0.16999999999995907	0.13999999999998636	scan_Plate_D_p00_0_B05f07d3.TIF	scan_Plate_D_p00_0_B05f07d0.TIF	scan_Plate_D_p00_0_B05f07d2.TIF	scan_Plate_D_p00_0_B05f07d1.TIF	0	0	0	0	152	1674	1	1536	1536	1536	1536	152	b'eLt40m//G61Gqd6mdzIwBaXU0SqU3JAbrUTJD7vRapTckDOmUsiBij47ANMVrQI='	0.027888629585504532	0.06733176112174988	0.011444313	0.014027454	0.36119097	0.7154	0.04005017131567001	0.09169599413871765	0.03569412	0.081359215	0.0016666668	0.0056109806	0.000476837158203125	0.00012715657552083334	0.018160855	0.040880475
-1	-1	-1	-1	178.0	0.0	0.0	2.3600000000001273	0.0	1.0699999999999363	33.73000000000002	0.2899999999999636	0.01999999999998181	0.01999999999998181	2.8600000000001273	0.12000000000000455	0.12000000000000455	scan_Plate_D_p00_0_B05f08d3.TIF	scan_Plate_D_p00_0_B05f08d0.TIF	scan_Plate_D_p00_0_B05f08d2.TIF	scan_Plate_D_p00_0_B05f08d1.TIF	0	0	0	0	153	1674	1	1536	1536	1536	1536	153	b'eLt40m//G61Gqd6mdzIwHW3TUxJyo5Uo+WE3Wo2SG3LGVAo5UNFnBwDbsa0G'	0.029555294662714005	0.07013725489377975	0.010610983	0.014027454	0.36119097	0.7154	0.041150559981664024	0.08621376752853394	0.037360784	0.081359215	0.0069721574	0.011221961	0.00015894571940104166	0.00012715657552083334	0.01676552	0.027647922
-1	-1	-1	-1	187.0	0.0	0.0	2.2499999999998863	0.0	1.009999999999991	30.070000000000164	0.2599999999999909	0.01999999999998181	0.01999999999998181	2.659999999999968	0.15999999999996817	0.16000000000008185	scan_Plate_D_p00_0_B06f00d3.TIF	scan_Plate_D_p00_0_B06f00d0.TIF	scan_Plate_D_p00_0_B06f00d2.TIF	scan_Plate_D_p00_0_B06f00d1.TIF	0	0	0	0	154	1674	1	1536	1536	1536	1536	154	b'eLt40m//G61Gqd6mdzIwGx2HoSTkRitR8sNutBolN+SMqRRyoKLPDgCfeazq'	0.024249805137515068	0.06172078475356102	0.010610981	0.014027454	0.36119097	0.7154	0.03781595081090927	0.08404175440470378	0.034860786	0.075748235	0.0025000002	0.0	0.00012715657552083334	0.00012715657552083334	0.016653843	0.036831886
-1	-1	-1	-1	168.0	0.0	0.0	2.5499999999999545	0.0	1.1499999999999773	45.860000000000014	0.3000000000000682	0.029999999999972715	0.009999999999990905	3.1399999999999864	0.15999999999996817	0.14999999999997726	scan_Plate_D_p00_0_B06f01d3.TIF	scan_Plate_D_p00_0_B06f01d0.TIF	scan_Plate_D_p00_0_B06f01d2.TIF	scan_Plate_D_p00_0_B06f01d1.TIF	0	0	0	0	155	1674	1	1536	1536	1536	1536	155	b'eLt40m//G61Gqd6mdzIwSzMwHK1CyQ650UqU/LAbrUbJDTljKoUcqOizAwCoFazu'	0.03038862720131874	0.07013725489377975	0.012277652	0.011221968	0.36119097	0.7154	0.04562267164389292	0.08781932791074117	0.042666275	0.07855372	0.0069721574	0.011221961	0.004641215006510417	0.00012715657552083334	0.019470992	0.033794988
-1	-1	-1	-1	145.0	0.0	0.0	2.3700000000001182	0.0	1.1000000000000227	39.59999999999991	0.2699999999999818	0.009999999999990905	0.009999999999990905	3.019999999999982	0.15000000000009095	0.13999999999987267	scan_Plate_D_p00_0_B06f02d3.TIF	scan_Plate_D_p00_0_B06f02d0.TIF	scan_Plate_D_p00_0_B06f02d2.TIF	scan_Plate_D_p00_0_B06f02d1.TIF	0	0	0	0	156	1674	1	1536	1536	1536	1536	156	b'eLt40m//G61Gqd6mdzIwSzMwGq1CyQ650UqU/LAbrUbJDTljKoUcqOizAwCwsazy'	0.028721962124109268	0.06733176112174988	0.011444315	0.01122196	0.36119097	0.7154	0.042417426904042564	0.08209096888701121	0.037360784	0.075748235	0.0069721574	0.0	0.00015894571940104166	0.00012715657552083334	0.019136054	0.028069694
-1	-1	-1	-1	151.0	0.0	0.0	2.4300000000000637	0.0	1.1099999999999	40.23000000000002	0.2700000000002092	0.009999999999990905	0.009999999999990905	2.5699999999999363	0.15999999999996817	0.12999999999999545	scan_Plate_D_p00_0_B06f03d3.TIF	scan_Plate_D_p00_0_B06f03d0.TIF	scan_Plate_D_p00_0_B06f03d2.TIF	scan_Plate_D_p00_0_B06f03d1.TIF	0	0	0	0	157	1674	1	1536	1536	1536	1536	157	b'eLt40m//G61Gqd6mdzIwG61CKQm50UqU/LAbrUbJDTljKoUcqOizAwC5Taz2'	0.028721962124109268	0.0645262748003006	0.011444315	0.0140274465	0.36119097	0.7154	0.0400064488252004	0.08602797985076904	0.03652745	0.07855372	0.0069721574	0.0056109806	0.00015894571940104166	0.00012715657552083334	0.01760431	0.035933103
-1	-1	-1	-1	150.0	0.0	0.0	2.3700000000000045	0.0	1.0399999999999636	36.799999999999955	0.2599999999999909	0.020000000000095497	0.009999999999990905	2.689999999999941	0.12999999999999545	0.13999999999998636	scan_Plate_D_p00_0_B06f04d3.TIF	scan_Plate_D_p00_0_B06f04d0.TIF	scan_Plate_D_p00_0_B06f04d2.TIF	scan_Plate_D_p00_0_B06f04d1.TIF	0	0	0	0	158	1674	1	1536	1536	1536	1536	158	b'eLt40m//G61Gqd6mdzIwA/WXRqtQckNutBIlP+xGq1FyQ86YSiEHKvrsAMHprPo='	0.028721962124109268	0.0645262748003006	0.011444315	0.01402745	0.36119097	0.7154	0.04075310627619425	0.08582298954327901	0.03652745	0.075748235	0.0033333336	0.00841647	0.00015894571940104166	0.00012715657552083334	0.018078966	0.037466165
-1	-1	-1	-1	140.0	0.0	0.0	2.449999999999932	0.0	1.0499999999999545	30.06000000000006	0.2599999999999909	0.009999999999990905	0.009999999999990905	2.580000000000041	0.14000000000010004	0.15999999999996817	scan_Plate_D_p00_0_B06f05d3.TIF	scan_Plate_D_p00_0_B06f05d0.TIF	scan_Plate_D_p00_0_B06f05d2.TIF	scan_Plate_D_p00_0_B06f05d1.TIF	0	0	0	0	159	1674	1	1536	1536	1536	1536	159	b'eLt40m//G61Gqd6mdzIwSzMwHa1CyQ650UqU/LAbrUbJDTljKoUcqOizAwDKhaz+'	0.024249805137515068	0.06172078475356102	0.012277648	0.014027454	0.36119097	0.7154	0.040260223050912224	0.08232274651527405	0.03652745	0.075748235	0.0025000002	0.0028054903	0.00015894571940104166	0.00012715657552083334	0.01905788	0.034359284
-1	-1	-1	-1	171.0	0.0	0.0	2.3799999999999955	0.0	1.1200000000000045	33.370000000000005	0.2699999999999818	0.009999999999990905	0.009999999999990905	3.340000000000032	0.15999999999985448	0.17000000000007276	scan_Plate_D_p00_0_B06f06d3.TIF	scan_Plate_D_p00_0_B06f06d0.TIF	scan_Plate_D_p00_0_B06f06d2.TIF	scan_Plate_D_p00_0_B06f06d1.TIF	0	0	0	0	160	1674	1	1536	1536	1536	1536	160	b'eLt40m//G61Gqd6mdzIwSzMwG61CyQ650UqU/LAbrUbJDTljKoUcqOizAwDTIa0C'	0.031221963465213776	0.07013725489377975	0.012277652	0.014027454	0.36119097	0.7154	0.04714405536651611	0.09208451708157857	0.042666275	0.081359215	0.007805491	0.00841647	0.0005404154459635416	0.00015894571940104166	0.020495646	0.038275845
-1	-1	-1	-1	163.0	0.0	0.0	2.599999999999909	0.0	1.1700000000000728	48.50999999999999	0.30999999999994543	0.020000000000095497	0.01999999999998181	3.2199999999999136	0.17999999999994998	0.18000000000017735	scan_Plate_D_p00_0_B06f07d3.TIF	scan_Plate_D_p00_0_B06f07d0.TIF	scan_Plate_D_p00_0_B06f07d2.TIF	scan_Plate_D_p00_0_B06f07d1.TIF	0	0	0	0	161	1674	1	1536	1536	1536	1536	161	b'eLt40m//G61Gqd6mdzIwA6XU0SqU3JAbrUTJD7vRapTckDOmUsiBij47ANu9rQY='	0.028721962124109268	0.06733176112174988	0.008638822	0.0140274465	0.36119097	0.7154	0.03986256321271261	0.08680137991905212	0.03652745	0.07855372	0.0069721574	0.0028054903	0.00012715657552083334	9.5367431640625e-05	0.016582588	0.035354856
-1	-1	-1	-1	182.0	0.0	0.0	2.3799999999999955	0.0	1.1399999999999864	39.190000000000055	0.2699999999999818	0.01999999999998181	0.009999999999990905	3.1000000000000227	0.16999999999995907	0.14999999999997726	scan_Plate_D_p00_0_B06f08d3.TIF	scan_Plate_D_p00_0_B06f08d0.TIF	scan_Plate_D_p00_0_B06f08d2.TIF	scan_Plate_D_p00_0_B06f08d1.TIF	0	0	0	0	162	1674	1	1536	1536	1536	1536	162	b'eLt40m//G61Gqd6mdzIwG23TUxJyo5Uo+WE3Wo2SG3LGVAo5UNFnBwDkWa0K'	0.031221963465213776	0.07294274121522903	0.012277652	0.014027454	0.36119097	0.7154	0.04726022978623708	0.09562524159749348	0.042666275	0.0841647	0.0069721574	0.011221961	0.00019073486328125	0.00015894571940104166	0.020719256	0.039902285
-1	-1	-1	-1	207.0	0.0	0.0	2.419999999999959	0.0	1.1200000000001182	37.979999999999905	0.2900000000000773	0.029999999999972715	0.01999999999998181	3.159999999999968	0.16999999999995907	0.17999999999994998	scan_Plate_D_p00_0_B07f00d3.TIF	scan_Plate_D_p00_0_B07f00d0.TIF	scan_Plate_D_p00_0_B07f00d2.TIF	scan_Plate_D_p00_0_B07f00d1.TIF	0	0	0	0	163	1674	1	1536	1536	1536	1536	163	b'eLt40m//G61Gqd6mdzIwHx2HoSTkRitR8sNutBolN+SMqRRyoKLPDgCoIazu'	0.027888629585504532	0.06733176112174988	0.008638825	0.0140274465	0.36119097	0.7154	0.03628811240196228	0.08546502391497295	0.034860786	0.07855372	0.0069721574	0.0056109806	0.00015894571940104166	0.00012715657552083334	0.014243648	0.030027678
-1	-1	-1	-1	116.0	0.0	0.0	2.2799999999999727	0.0	1.0199999999999818	33.17999999999995	0.2800000000000864	0.009999999999990905	0.009999999999990905	2.0599999999999454	0.12000000000000455	0.12999999999999545	scan_Plate_D_p00_0_B07f01d3.TIF	scan_Plate_D_p00_0_B07f01d0.TIF	scan_Plate_D_p00_0_B07f01d2.TIF	scan_Plate_D_p00_0_B07f01d1.TIF	0	0	0	0	164	1674	1	1536	1536	1536	1536	164	b'eLt40m//G61Gqd6mdzIwTzMwHK1CyQ650UqU/LAbrUbJDTljKoUcqOizAwCwvazy'	0.022583138197660446	0.06172078475356102	0.008638822	0.01122196	0.36119097	0.7154	0.03356993695100149	0.07517891625563304	0.030388627	0.070137255	0.0033333336	0.0	0.00012715657552083334	0.00012715657552083334	0.014703329	0.023648975
-1	-1	-1	-1	146.0	0.0	0.0	2.7000000000000455	0.0	1.1699999999998454	16.82000000000005	0.2900000000000773	0.01999999999998181	0.009999999999990905	2.25	0.13000000000010914	0.13999999999987267	scan_Plate_D_p00_0_B07f02d3.TIF	scan_Plate_D_p00_0_B07f02d0.TIF	scan_Plate_D_p00_0_B07f02d2.TIF	scan_Plate_D_p00_0_B07f02d1.TIF	0	0	0	0	165	1674	1	1536	1536	1536	1536	165	b'eLt40m//G61Gqd6mdzIwTzMwGq1CyQ650UqU/LAbrUbJDTljKoUcqOizAwC5Waz2'	0.024249805137515068	0.06733176112174988	0.008638825	0.01122196	0.36119097	0.7154	0.0360629657904307	0.07930623988310496	0.034860786	0.075748235	0.0069721574	0.00841647	0.00015894571940104166	0.00012715657552083334	0.014215981	0.02136671
-1	-1	-1	-1	165.0	0.0	0.0	2.6200000000001182	0.0	1.169999999999959	24.34999999999991	0.2900000000000773	0.01999999999998181	0.01999999999998181	2.7800000000000864	0.15999999999996817	0.14000000000010004	scan_Plate_D_p00_0_B07f03d3.TIF	scan_Plate_D_p00_0_B07f03d0.TIF	scan_Plate_D_p00_0_B07f03d2.TIF	scan_Plate_D_p00_0_B07f03d1.TIF	0	0	0	0	166	1674	1	1536	1536	1536	1536	166	b'eLt40m//G61Gqd6mdzIwH61CKQm50UqU/LAbrUbJDTljKoUcqOizAwDB9az6'	0.028721962124109268	0.06733176112174988	0.007805489	0.011221968	0.36119097	0.7154	0.038104891777038574	0.08522829413414001	0.03569412	0.07855372	0.0033333336	0.00841647	0.0003814697265625	0.00012715657552083334	0.015120861	0.030951502
-1	-1	-1	-1	159.0	0.0	0.0	2.5399999999999636	0.0	1.1499999999999773	30.930000000000177	0.32999999999992724	0.009999999999990905	0.01999999999998181	3.0699999999999363	0.16000000000008185	0.17000000000007276	scan_Plate_D_p00_0_B07f04d3.TIF	scan_Plate_D_p00_0_B07f04d0.TIF	scan_Plate_D_p00_0_B07f04d2.TIF	scan_Plate_D_p00_0_B07f04d1.TIF	0	0	0	0	167	1674	1	1536	1536	1536	1536	167	b'eLt40m//G61Gqd6mdzIwB/WXRqtQckNutBIlP+xGq1FyQ86YSiEHKvrsAMqRrP4='	0.027888629585504532	0.06733176112174988	0.0078054927	0.0140274465	0.36119097	0.7154	0.038975330690542855	0.08538382252057393	0.03569412	0.07855372	0.0033333336	0.00841647	0.00015894571940104166	9.5367431640625e-05	0.016582135	0.0327894
-1	-1	-1	-1	167.0	0.0	0.0	2.509999999999991	0.0	1.1499999999999773	39.319999999999936	0.2400000000000091	0.009999999999990905	0.009999999999990905	2.8200000000001637	0.13999999999998636	0.14999999999997726	scan_Plate_D_p00_0_B07f05d3.TIF	scan_Plate_D_p00_0_B07f05d0.TIF	scan_Plate_D_p00_0_B07f05d2.TIF	scan_Plate_D_p00_0_B07f05d1.TIF	0	0	0	0	168	1674	1	1536	1536	1536	1536	168	b'eLt40m//G61Gqd6mdzIwTzMwHa1CyQ650UqU/LAbrUbJDTljKoUcqOizAwDTLa0C'	0.027888629585504532	0.0645262748003006	0.008638825	0.01122196	0.36119097	0.7154	0.037392365435759224	0.08344513177871704	0.034860786	0.075748235	0.0025000002	0.011221961	0.0002543131510416667	0.00012715657552083334	0.015089875	0.030806853
-1	-1	-1	-1	147.0	0.0	0.0	2.3999999999998636	0.0	1.0699999999999363	41.5	0.2899999999999636	0.020000000000095497	0.01999999999998181	3.150000000000091	0.15999999999985448	0.16000000000008185	scan_Plate_D_p00_0_B07f06d3.TIF	scan_Plate_D_p00_0_B07f06d0.TIF	scan_Plate_D_p00_0_B07f06d2.TIF	scan_Plate_D_p00_0_B07f06d1.TIF	0	0	0	0	169	1674	1	1536	1536	1536	1536	169	b'eLt40m//G61Gqd6mdzIwTzMwG61CyQ650UqU/LAbrUbJDTljKoUcqOizAwDbya0G'	0.027888629585504532	0.0645262748003006	0.007805489	0.01122196	0.36119097	0.7154	0.0371451328198115	0.08220005532105763	0.034860786	0.075748235	0.0069721574	0.0056109806	0.00015894571940104166	0.00012715657552083334	0.0141963735	0.028295478
-1	-1	-1	-1	198.0	0.0	0.0	2.409999999999968	0.0	1.0900000000000318	34.59000000000003	0.25	0.01999999999998181	0.009999999999990905	2.7100000000000364	0.12999999999988177	0.12000000000011823	scan_Plate_D_p00_0_B07f07d3.TIF	scan_Plate_D_p00_0_B07f07d0.TIF	scan_Plate_D_p00_0_B07f07d2.TIF	scan_Plate_D_p00_0_B07f07d1.TIF	0	0	0	0	170	1674	1	1536	1536	1536	1536	170	b'eLt40m//G61Gqd6mdzIwB6XU0SqU3JAbrUTJD7vRapTckDOmUsiBij47AORlrQo='	0.028721962124109268	0.06733176112174988	0.007805489	0.0140274465	0.36119097	0.7154	0.037730579574902855	0.08626896142959595	0.034860786	0.07855372	0.0069721574	0.014027451	0.00012715657552083334	0.00012715657552083334	0.014103946	0.028447712
-1	-1	-1	-1	178.0	0.0	0.0	2.339999999999918	0.0	1.1400000000001	24.969999999999914	0.2800000000000864	0.009999999999990905	0.009999999999990905	2.9500000000000455	0.17000000000007276	0.14999999999997726	scan_Plate_D_p00_0_B07f08d3.TIF	scan_Plate_D_p00_0_B07f08d0.TIF	scan_Plate_D_p00_0_B07f08d2.TIF	scan_Plate_D_p00_0_B07f08d1.TIF	0	0	0	0	171	1674	1	1536	1536	1536	1536	171	b'eLt40m//G61Gqd6mdzIwH23TUxJyo5Uo+WE3Wo2SG3LGVAo5UNFnBwDtAa0O'	0.029555294662714005	0.07013725489377975	0.0078054927	0.014027454	0.36119097	0.7154	0.04081668704748154	0.09030210971832275	0.03652745	0.081359215	0.0069721574	0.014027451	0.00015894571940104166	0.00012715657552083334	0.01653981	0.034259196
-1	-1	-1	-1	197.0	0.0	0.0	2.450000000000159	0.0	1.1299999999999955	20.269999999999982	0.2599999999999909	0.009999999999990905	0.009999999999990905	2.7800000000000864	0.12000000000000455	0.12999999999999545	scan_Plate_D_p00_0_B08f00d3.TIF	scan_Plate_D_p00_0_B08f00d0.TIF	scan_Plate_D_p00_0_B08f00d2.TIF	scan_Plate_D_p00_0_B08f00d1.TIF	0	0	0	0	172	1674	1	1536	1536	1536	1536	172	b'eLt40m//G61Gqd6mdzKwGB2HoSTkRitR8sNutBolN+SMqRRyoKLPDgCwyazy'	0.027888629585504532	0.06733176112174988	0.007805489	0.011221968	0.36119097	0.7154	0.03613815704981486	0.08411955833435059	0.034860786	0.07855372	0.0033333336	0.014027451	0.005086263020833333	0.00012715657552083334	0.013764102	0.027351582
-1	-1	-1	-1	171.0	0.0	0.0	2.230000000000018	0.0	1.0399999999999636	29.290000000000077	0.2699999999999818	0.009999999999990905	0.009999999999990905	2.659999999999968	0.12000000000000455	0.12999999999988177	scan_Plate_D_p00_0_B08f01d3.TIF	scan_Plate_D_p00_0_B08f01d0.TIF	scan_Plate_D_p00_0_B08f01d2.TIF	scan_Plate_D_p00_0_B08f01d1.TIF	0	0	0	0	173	1674	1	1536	1536	1536	1536	173	b'eLt40m//G61Gqd6mdzKwSDMwHK1CyQ650UqU/LAbrUbJDTljKoUcqOizAwC5Zaz2'	0.028721962124109268	0.06733176112174988	0.011444315	0.011221968	0.36119097	0.7154	0.039696067571640015	0.08332313100496928	0.03652745	0.07855372	0.0069721574	0.0056109806	0.00012715657552083334	0.00012715657552083334	0.01594516	0.02547224
-1	-1	-1	-1	161.0	0.0	0.0	2.409999999999968	0.0	1.0900000000000318	38.85000000000002	0.25	0.010000000000104592	0.009999999999990905	2.8999999999999773	0.12999999999999545	0.14999999999997726	scan_Plate_D_p00_0_B08f02d3.TIF	scan_Plate_D_p00_0_B08f02d0.TIF	scan_Plate_D_p00_0_B08f02d2.TIF	scan_Plate_D_p00_0_B08f02d1.TIF	0	0	0	0	174	1674	1	1536	1536	1536	1536	174	b'eLt40m//G61Gqd6mdzKwSDMwGq1CyQ650UqU/LAbrUbJDTljKoUcqOizAwDCAaz6'	0.028721962124109268	0.06733176112174988	0.010610983	0.011221968	0.36119097	0.7154	0.04144967347383499	0.084515780210495	0.037360784	0.07855372	0.0069721574	0.011221961	0.001049041748046875	0.00012715657552083334	0.018194377	0.02766092
-1	-1	-1	-1	165.0	0.0	0.0	2.3799999999998818	0.0	1.080000000000041	37.12000000000012	0.2799999999999727	0.01999999999998181	0.009999999999990905	2.7899999999999636	0.13999999999998636	0.13999999999998636	scan_Plate_D_p00_0_B08f03d3.TIF	scan_Plate_D_p00_0_B08f03d0.TIF	scan_Plate_D_p00_0_B08f03d2.TIF	scan_Plate_D_p00_0_B08f03d1.TIF	0	0	0	0	175	1674	1	1536	1536	1536	1536	175	b'eLt40m//G61Gqd6mdzKwGK1CKQm50UqU/LAbrUbJDTljKoUcqOizAwDKnaz+'	0.029555294662714005	0.07013725489377975	0.008638822	0.014027454	0.36119097	0.7154	0.041031007965405784	0.08633008599281311	0.037360784	0.081359215	0.0033333336	0.014027451	0.00015894571940104166	0.00012715657552083334	0.016222429	0.027594004
-1	-1	-1	-1	155.0	0.0	0.0	2.6099999999999	0.0	1.1400000000001	37.45999999999992	0.2700000000000955	0.01999999999998181	0.009999999999990905	2.919999999999959	0.17000000000007276	0.15999999999996817	scan_Plate_D_p00_0_B08f04d3.TIF	scan_Plate_D_p00_0_B08f04d0.TIF	scan_Plate_D_p00_0_B08f04d2.TIF	scan_Plate_D_p00_0_B08f04d1.TIF	0	0	0	0	176	1674	1	1536	1536	1536	1536	176	b'eLt40m//G61Gqd6mdzKwAPWXRqtQckNutBIlP+xGq1FyQ86YSiEHKvrsANM5rQI='	0.029555294662714005	0.06733176112174988	0.010610979	0.011221968	0.36119097	0.7154	0.0415910929441452	0.0830721656481425	0.040999606	0.07855372	0.0033333336	0.0	0.00015894571940104166	0.00012715657552083334	0.016621932	0.026605774
-1	-1	-1	-1	175.0	0.0	0.0	2.3199999999999363	0.0	1.0699999999999363	36.13000000000011	0.2699999999999818	0.009999999999990905	0.009999999999990905	2.7000000000000455	0.15999999999996817	0.14999999999997726	scan_Plate_D_p00_0_B08f05d3.TIF	scan_Plate_D_p00_0_B08f05d0.TIF	scan_Plate_D_p00_0_B08f05d2.TIF	scan_Plate_D_p00_0_B08f05d1.TIF	0	0	0	0	177	1674	1	1536	1536	1536	1536	177	b'eLt40m//G61Gqd6mdzKwSDMwHa1CyQ650UqU/LAbrUbJDTljKoUcqOizAwDb1a0G'	0.029555294662714005	0.06733176112174988	0.0078054927	0.01122196	0.36119097	0.7154	0.04092624535163244	0.0867491364479065	0.03652745	0.075748235	0.0069721574	0.00841647	0.00015894571940104166	0.00012715657552083334	0.018229853	0.042233597
-1	-1	-1	-1	178.0	0.0	0.0	2.2999999999999545	0.0	1.0699999999999363	32.49000000000001	0.2599999999999909	0.009999999999990905	0.009999999999990905	2.6700000000000728	0.12999999999999545	0.12999999999999545	scan_Plate_D_p00_0_B08f06d3.TIF	scan_Plate_D_p00_0_B08f06d0.TIF	scan_Plate_D_p00_0_B08f06d2.TIF	scan_Plate_D_p00_0_B08f06d1.TIF	0	0	0	0	178	1674	1	1536	1536	1536	1536	178	b'eLt40m//G61Gqd6mdzKwSDMwG61CyQ650UqU/LAbrUbJDTljKoUcqOizAwDkca0K'	0.028721962124109268	0.0645262748003006	0.009472154	0.01122196	0.36119097	0.7154	0.040394581854343414	0.08055948714415233	0.037360784	0.075748235	0.0069721574	0.0028054903	0.00015894571940104166	0.00012715657552083334	0.016291969	0.024610877
-1	-1	-1	-1	178.0	0.0	0.0	2.339999999999918	0.0	1.0799999999999272	33.99000000000001	0.2799999999999727	0.009999999999990905	0.010000000000218279	2.669999999999959	0.12999999999999545	0.13999999999998636	scan_Plate_D_p00_0_B08f07d3.TIF	scan_Plate_D_p00_0_B08f07d0.TIF	scan_Plate_D_p00_0_B08f07d2.TIF	scan_Plate_D_p00_0_B08f07d1.TIF	0	0	0	0	179	1674	1	1536	1536	1536	1536	179	b'eLt40m//G61Gqd6mdzKwAKXU0SqU3JAbrUTJD7vRapTckDOmUsiBij47AO0NrQ4='	0.027888629585504532	0.06733176112174988	0.007805489	0.01122196	0.36119097	0.7154	0.036676896115144096	0.08171166479587555	0.034860786	0.075748235	0.0033333336	0.0	0.00019073486328125	9.5367431640625e-05	0.014324745	0.024912266
-1	-1	-1	-1	176.0	0.0	0.0	2.419999999999959	0.0	1.1100000000000136	33.069999999999936	0.2799999999999727	0.01999999999998181	0.009999999999990905	3.240000000000123	0.14999999999997726	0.15999999999996817	scan_Plate_D_p00_0_B08f08d3.TIF	scan_Plate_D_p00_0_B08f08d0.TIF	scan_Plate_D_p00_0_B08f08d2.TIF	scan_Plate_D_p00_0_B08f08d1.TIF	0	0	0	0	180	1674	1	1536	1536	1536	1536	180	b'eLt40m//G61Gqd6mdzKwGG3TUxJyo5Uo+WE3Wo2SG3LGVAo5UNFnBwD1qa0S'	0.03038862720131874	0.07013725489377975	0.010610979	0.011221968	0.36119097	0.7154	0.04239255686601003	0.08631063501040141	0.040999606	0.081359215	0.0069721574	0.014027451	0.00057220458984375	0.00012715657552083334	0.016447341	0.025283203
-1	-1	-1	-1	186.0	0.0	0.0	2.4400000000000546	0.0	1.1100000000000136	32.93999999999994	0.3000000000000682	0.009999999999990905	0.009999999999990905	3.1100000000000136	0.21000000000003638	0.16999999999995907	scan_Plate_D_p00_0_B09f00d3.TIF	scan_Plate_D_p00_0_B09f00d0.TIF	scan_Plate_D_p00_0_B09f00d2.TIF	scan_Plate_D_p00_0_B09f00d1.TIF	0	0	0	0	181	1674	1	1536	1536	1536	1536	181	b'eLt40m//G61Gqd6mdwKl1NFxGPJDbrQSJT/sRqtRckPOmEohByr67AC5caz2'	0.027888629585504532	0.06733176112174988	0.010610981	0.01683294	0.36119097	0.7154	0.03836949666341146	0.09171404441197713	0.034860786	0.081359215	0.0033333336	0.0028054903	0.00015894571940104166	0.00012715657552083334	0.016648477	0.038894806
-1	-1	-1	-1	158.0	0.0	0.0	2.3999999999999773	0.0	1.1200000000000045	32.47000000000003	0.2699999999999818	0.01999999999998181	0.01999999999998181	3.5299999999999727	0.20000000000004547	0.16999999999995907	scan_Plate_D_p00_0_B09f01d3.TIF	scan_Plate_D_p00_0_B09f01d0.TIF	scan_Plate_D_p00_0_B09f01d2.TIF	scan_Plate_D_p00_0_B09f01d1.TIF	0	0	0	0	182	1674	1	1536	1536	1536	1536	182	b'eLt40m//G61Gqd6mdwKlVMPRKpTskButRMkPu9FqlNyQM6ZSyIGKPjsAwg2s+g=='	0.029555294662714005	0.07013725489377975	0.011444312	0.01683294	0.36119097	0.7154	0.044627139965693154	0.0956236223379771	0.040999606	0.0841647	0.0069721574	0.00841647	0.00019073486328125	9.5367431640625e-05	0.020843154	0.042766534
-1	-1	-1	-1	169.0	0.0	0.0	2.4899999999998954	0.0	1.1000000000001364	22.960000000000036	0.2699999999999818	0.01999999999998181	0.009999999999990905	2.919999999999959	0.12999999999999545	0.12000000000000455	scan_Plate_D_p00_0_B09f02d3.TIF	scan_Plate_D_p00_0_B09f02d0.TIF	scan_Plate_D_p00_0_B09f02d2.TIF	scan_Plate_D_p00_0_B09f02d1.TIF	0	0	0	0	183	1674	1	1536	1536	1536	1536	183	b'eLt40m//G61Gqd6mdwKlVKPRKpTskButRMkPu9FqlNyQM6ZSyIGKPjsAyqms/g=='	0.031221963465213776	0.07294274121522903	0.01311098	0.014027454	0.36119097	0.7154	0.048713440696398415	0.09721750020980835	0.04349961	0.0841647	0.0069721574	0.011221961	0.00019073486328125	9.5367431640625e-05	0.022562547	0.041403245
-1	-1	-1	-1	171.0	0.0	0.0	2.5	0.0	1.0600000000000591	26.370000000000005	0.3100000000000591	0.029999999999972715	0.009999999999990905	2.939999999999941	0.15000000000009095	0.15999999999996817	scan_Plate_D_p00_0_B09f03d3.TIF	scan_Plate_D_p00_0_B09f03d0.TIF	scan_Plate_D_p00_0_B09f03d2.TIF	scan_Plate_D_p00_0_B09f03d1.TIF	0	0	0	0	184	1674	1	1536	1536	1536	1536	184	b'eLt40m//G61Gqd6mdwKl1NEqlPyQG61EyQ+70WqU3JAzplLIgYo+OwDTRa0C'	0.027888629585504532	0.0645262748003006	0.012277646	0.01402745	0.36119097	0.7154	0.04082378248373667	0.08402980367342631	0.03652745	0.075748235	0.0033333336	0.011221961	0.0021616617838541665	0.00012715657552083334	0.019114483	0.034812517
-1	-1	-1	-1	166.0	0.0	0.0	2.57000000000005	0.0	1.1599999999998545	25.740000000000123	0.2699999999999818	0.01999999999998181	0.009999999999990905	2.9699999999999136	0.12000000000011823	0.12999999999999545	scan_Plate_D_p00_0_B09f04d3.TIF	scan_Plate_D_p00_0_B09f04d0.TIF	scan_Plate_D_p00_0_B09f04d2.TIF	scan_Plate_D_p00_0_B09f04d1.TIF	0	0	0	0	185	1674	1	1536	1536	1536	1536	185	b'eLt40m//G61Gqd6mdwKlVJPRKpTskButRMkPu9FqlNyQM6ZSyIGKPjsA2+GtBg=='	0.03038862720131874	0.07294274121522903	0.012277644	0.014027454	0.36119097	0.7154	0.04473174115022024	0.0963539977868398	0.04183294	0.0841647	0.0033333336	0.011221961	0.00015894571940104166	0.00012715657552083334	0.019915013	0.041649204
-1	-1	-1	-1	170.0	0.0	0.0	2.659999999999968	0.0	1.1600000000000819	34.86999999999989	0.25	0.01999999999998181	0.010000000000218279	2.759999999999991	0.15999999999985448	0.13000000000010914	scan_Plate_D_p00_0_B09f05d3.TIF	scan_Plate_D_p00_0_B09f05d0.TIF	scan_Plate_D_p00_0_B09f05d2.TIF	scan_Plate_D_p00_0_B09f05d1.TIF	0	0	0	0	186	1674	1	1536	1536	1536	1536	186	b'eLt40m//G61Gqd6mdwKlVNPRKpTskButRMkPu9FqlNyQM6ZSyIGKPjsA5H2tCg=='	0.03038862720131874	0.07013725489377975	0.011444312	0.014027454	0.36119097	0.7154	0.04391476511955261	0.0934846003850301	0.040999606	0.081359215	0.0069721574	0.014027451	0.00015894571940104166	0.00012715657552083334	0.019181166	0.040437553
-1	-1	-1	-1	153.0	0.0	0.0	2.5499999999999545	0.0	1.1299999999999955	49.760000000000105	0.2699999999999818	0.009999999999990905	0.009999999999990905	3.099999999999909	0.15000000000009095	0.15000000000009095	scan_Plate_D_p00_0_B09f06d3.TIF	scan_Plate_D_p00_0_B09f06d0.TIF	scan_Plate_D_p00_0_B09f06d2.TIF	scan_Plate_D_p00_0_B09f06d1.TIF	0	0	0	0	187	1674	1	1536	1536	1536	1536	187	b'eLt40m//G61Gqd6mdwKlVLPRKpTskButRMkPu9FqlNyQM6ZSyIGKPjsA7RmtDg=='	0.028721962124109268	0.06733176112174988	0.012277646	0.014027454	0.36119097	0.7154	0.041473823289076485	0.09063799182573955	0.03652745	0.081359215	0.0069721574	0.00841647	0.0010172526041666667	0.00012715657552083334	0.019626282	0.03756767
-1	-1	-1	-1	164.0	0.0	0.0	2.4300000000000637	0.0	1.1000000000000227	38.43999999999994	0.2699999999999818	0.01999999999998181	0.020000000000209184	2.7799999999999727	0.12999999999988177	0.12000000000011823	scan_Plate_D_p00_0_B09f07d3.TIF	scan_Plate_D_p00_0_B09f07d0.TIF	scan_Plate_D_p00_0_B09f07d2.TIF	scan_Plate_D_p00_0_B09f07d1.TIF	0	0	0	0	188	1674	1	1536	1536	1536	1536	188	b'eLt40m//G61Gqd6md4Kk1NEqlNyQG61EyQ+70WqU3JAzplLIgYo+OwD1ta0S'	0.027888629585504532	0.06733176112174988	0.011444313	0.014027454	0.36119097	0.7154	0.03930423160394033	0.09101289510726929	0.03569412	0.081359215	0.0033333336	0.011221961	0.00012715657552083334	0.00015894571940104166	0.01718722	0.038433917
-1	-1	-1	-1	172.0	0.0	0.0	2.6299999999999955	0.0	1.1000000000000227	39.17000000000007	0.2799999999999727	0.009999999999990905	0.01999999999998181	2.769999999999982	0.16000000000008185	0.11999999999989086	scan_Plate_D_p00_0_B09f08d3.TIF	scan_Plate_D_p00_0_B09f08d0.TIF	scan_Plate_D_p00_0_B09f08d2.TIF	scan_Plate_D_p00_0_B09f08d1.TIF	0	0	0	0	189	1674	1	1536	1536	1536	1536	189	b'eLt40m//G61Gqd6mdwKl1NE2PfkhN1qJkh92o9UouSFnTKWQAxV9dgD+Ua0W'	0.028721962124109268	0.07294274121522903	0.010610983	0.01683294	0.36119097	0.7154	0.043015673756599426	0.0978366235891978	0.037360784	0.086970195	0.0033333336	0.0056109806	0.00012715657552083334	0.00012715657552083334	0.019953396	0.04334741
-1	-1	-1	-1	238.0	0.0	0.0	2.3999999999999773	0.0	1.1200000000000045	26.950000000000045	0.2699999999999818	0.01999999999998181	0.009999999999990905	2.7000000000000455	0.11999999999989086	0.13000000000010914	scan_Plate_D_p00_0_B10f00d3.TIF	scan_Plate_D_p00_0_B10f00d0.TIF	scan_Plate_D_p00_0_B10f00d2.TIF	scan_Plate_D_p00_0_B10f00d1.TIF	0	0	0	0	190	1674	1	1536	1536	1536	1536	190	b'eLt40m//G61Gqd6mdzI0GB2HoSTkRitR8sNutBolN+SMqRRyoKLPDgB0NazW'	0.020916469395160675	0.05610980466008186	0.006138824	0.0140274465	0.36119097	0.7154	0.02586944152911504	0.07369114458560944	0.02341647	0.06733176	0.0033333336	0.0028054903	0.00015894571940104166	0.00012715657552083334	0.009216194	0.026280489
-1	-1	-1	-1	226.0	0.0	0.0	2.400000000000091	0.0	1.1300000000001091	21.649999999999864	0.3400000000001455	0.01999999999998181	0.01999999999998181	2.900000000000091	0.16000000000008185	0.12999999999988177	scan_Plate_D_p00_0_B10f01d3.TIF	scan_Plate_D_p00_0_B10f01d0.TIF	scan_Plate_D_p00_0_B10f01d2.TIF	scan_Plate_D_p00_0_B10f01d1.TIF	0	0	0	0	191	1674	1	1536	1536	1536	1536	191	b'eLt40m//G61Gqd6mdzI0SDMwHK1CyQ650UqU/LAbrUbJDTljKoUcqOizAwB80aza'	0.020916469395160675	0.05891529470682144	0.0053054914	0.01122196	0.36119097	0.7154	0.025901712477207184	0.07326119144757588	0.02341647	0.06733176	0.0033333336	0.0	0.00015894571940104166	0.00012715657552083334	0.008449826	0.023458607
-1	-1	-1	-1	233.0	0.0	0.0	2.339999999999918	0.0	1.0199999999999818	18.20999999999981	0.2800000000002001	0.009999999999990905	0.009999999999990905	2.6499999999998636	0.13000000000010914	0.12999999999988177	scan_Plate_D_p00_0_B10f02d3.TIF	scan_Plate_D_p00_0_B10f02d0.TIF	scan_Plate_D_p00_0_B10f02d2.TIF	scan_Plate_D_p00_0_B10f02d1.TIF	0	0	0	0	192	1674	1	1536	1536	1536	1536	192	b'eLt40m//G61Gqd6mdzI0SDMwGq1CyQ650UqU/LAbrUbJDTljKoUcqOizAwCFbaze'	0.020916469395160675	0.05891529470682144	0.0053054914	0.01122196	0.36119097	0.7154	0.025973789393901825	0.07470619181791942	0.02341647	0.070137255	0.0025000002	0.0	0.0011761983235677083	0.00012715657552083334	0.009055199	0.024519308
-1	-1	-1	-1	241.0	0.0	0.0	2.4400000000000546	0.0	1.0899999999999181	15.269999999999982	0.2799999999999727	0.01999999999998181	0.010000000000218279	3.019999999999982	0.15000000000009095	0.13000000000010914	scan_Plate_D_p00_0_B10f03d3.TIF	scan_Plate_D_p00_0_B10f03d0.TIF	scan_Plate_D_p00_0_B10f03d2.TIF	scan_Plate_D_p00_0_B10f03d1.TIF	0	0	0	0	193	1674	1	1536	1536	1536	1536	193	b'eLt40m//G61Gqd6mdzI0GK1CKQm50UqU/LAbrUbJDTljKoUcqOizAwCOCazi'	0.020916469395160675	0.05610980466008186	0.0053054914	0.0140274465	0.36119097	0.7154	0.02637043098608653	0.07214753329753876	0.02341647	0.06733176	0.0033333336	0.0	0.00012715657552083334	0.00012715657552083334	0.009347488	0.02519836
-1	-1	-1	-1	250.0	0.0	0.0	2.410000000000082	0.0	1.0499999999999545	16.49000000000001	0.2899999999999636	0.01999999999998181	0.01999999999998181	2.7200000000000273	0.11999999999989086	0.13000000000010914	scan_Plate_D_p00_0_B10f04d3.TIF	scan_Plate_D_p00_0_B10f04d0.TIF	scan_Plate_D_p00_0_B10f04d2.TIF	scan_Plate_D_p00_0_B10f04d1.TIF	0	0	0	0	194	1674	1	1536	1536	1536	1536	194	b'eLt40m//G61Gqd6mdzI0APWXRqtQckNutBIlP+xGq1FyQ86YSiEHKvrsAJalrOY='	0.020916469395160675	0.05610980466008186	0.0053054914	0.01122196	0.36119097	0.7154	0.025414946178595226	0.07094819843769073	0.02341647	0.06733176	0.0025000002	0.0	0.00015894571940104166	0.00012715657552083334	0.00847646	0.022937356
-1	-1	-1	-1	236.0	0.0	0.0	2.5299999999999727	0.0	1.0199999999999818	20.59999999999991	0.3200000000001637	0.01999999999998181	0.01999999999998181	3.2899999999999636	0.18000000000006366	0.16000000000008185	scan_Plate_D_p00_0_B10f05d3.TIF	scan_Plate_D_p00_0_B10f05d0.TIF	scan_Plate_D_p00_0_B10f05d2.TIF	scan_Plate_D_p00_0_B10f05d1.TIF	0	0	0	0	195	1674	1	1536	1536	1536	1536	195	b'eLt40m//G61Gqd6mdzI0SDMwHa1CyQ650UqU/LAbrUbJDTljKoUcqOizAwCfQazq'	0.020916469395160675	0.05610980466008186	0.0053054914	0.01122196	0.36119097	0.7154	0.02486243595679601	0.07238978644212087	0.022583138	0.06733176	0.0033333336	0.0	0.00015894571940104166	0.00012715657552083334	0.008080544	0.023937725
-1	-1	-1	-1	216.0	0.0	0.0	2.3900000000001	0.0	1.0799999999999272	16.0300000000002	0.30999999999994543	0.01999999999998181	0.01999999999998181	2.7500000000002274	0.17000000000007276	0.13000000000010914	scan_Plate_D_p00_0_B10f06d3.TIF	scan_Plate_D_p00_0_B10f06d0.TIF	scan_Plate_D_p00_0_B10f06d2.TIF	scan_Plate_D_p00_0_B10f06d1.TIF	0	0	0	0	196	1674	1	1536	1536	1536	1536	196	b'eLt40m//G61Gqd6mdzI0SDMwG61CyQ650UqU/LAbrUbJDTljKoUcqOizAwCn3azu'	0.01727764680981636	0.05610980466008186	0.0053054914	0.01122196	0.36119097	0.7154	0.02340271572271983	0.07206210990746816	0.021749806	0.06733176	0.0033333336	0.0028054903	0.00012715657552083334	0.00012715657552083334	0.0076758903	0.022570882
-1	-1	-1	-1	242.0	0.0	0.0	2.2799999999999727	0.0	1.0699999999999363	16.76000000000022	0.2799999999999727	0.01999999999998181	0.01999999999998181	2.709999999999809	0.12999999999988177	0.14000000000010004	scan_Plate_D_p00_0_B10f07d3.TIF	scan_Plate_D_p00_0_B10f07d0.TIF	scan_Plate_D_p00_0_B10f07d2.TIF	scan_Plate_D_p00_0_B10f07d1.TIF	0	0	0	0	197	1674	1	1536	1536	1536	1536	197	b'eLt40m//G61Gqd6mdzI0AKXU0SqU3JAbrUTJD7vRapTckDOmUsiBij47ALB5rPI='	0.020916469395160675	0.05891529470682144	0.006138824	0.0140274465	0.36119097	0.7154	0.025641252597173054	0.07605351507663727	0.02341647	0.070137255	0.0025000002	0.0	0.00015894571940104166	0.00012715657552083334	0.00883468	0.026495581
-1	-1	-1	-1	232.0	0.0	0.0	2.519999999999982	0.0	1.1100000000001273	20.0	0.2999999999999545	0.009999999999990905	0.010000000000218279	3.3600000000001273	0.15999999999985448	0.15000000000009095	scan_Plate_D_p00_0_B10f08d3.TIF	scan_Plate_D_p00_0_B10f08d0.TIF	scan_Plate_D_p00_0_B10f08d2.TIF	scan_Plate_D_p00_0_B10f08d1.TIF	0	0	0	0	198	1674	1	1536	1536	1536	1536	198	b'eLt40m//G61Gqd6mdzI0GG3TUxJyo5Uo+WE3Wo2SG3LGVAo5UNFnBwC5Faz2'	0.020916469395160675	0.05891529470682144	0.0053054914	0.01122196	0.36119097	0.7154	0.025847196578979492	0.07647201418876648	0.02341647	0.070137255	0.0033333336	0.0056109806	0.00015894571940104166	0.00012715657552083334	0.0086496165	0.02489431
-1	-1	-1	-1	190.0	0.0	0.0	2.400000000000091	0.0	1.0699999999999363	19.6099999999999	0.2700000000002092	0.01999999999998181	0.01999999999998181	2.519999999999982	0.13000000000010914	0.1799999999998363	scan_Plate_D_p00_0_B11f00d3.TIF	scan_Plate_D_p00_0_B11f00d0.TIF	scan_Plate_D_p00_0_B11f00d2.TIF	scan_Plate_D_p00_0_B11f00d1.TIF	0	0	0	0	199	1674	1	1536	1536	1536	1536	199	b'eLt40m//G61Gqd6mdzIcHYehKORGK1Hyw260GiU35IypFHKgos8OAHzdrNo='	0.016444314271211624	0.05891529470682144	0.0053054914	0.011221956	0.36119097	0.7154	0.02269152303536733	0.07537891964117686	0.021749806	0.06733176	0.0025000002	0.0028054903	0.00015894571940104166	0.00012715657552083334	0.008401843	0.02677397
-1	-1	-1	-1	210.0	0.0	0.0	2.5399999999999636	0.0	1.1100000000001273	16.62999999999988	0.2799999999999727	0.01999999999998181	0.01999999999998181	2.769999999999982	0.17000000000007276	0.15000000000009095	scan_Plate_D_p00_0_B11f01d3.TIF	scan_Plate_D_p00_0_B11f01d0.TIF	scan_Plate_D_p00_0_B11f01d2.TIF	scan_Plate_D_p00_0_B11f01d1.TIF	0	0	0	0	200	1674	1	1536	1536	1536	1536	200	b'eLt40m//G61Gqd6mdwJlScPRKpTskButRMkPu9FqlNyQM6ZSyIGKPjsAhXms3g=='	0.01727764680981636	0.05891529470682144	0.0053054914	0.01122196	0.36119097	0.7154	0.023823559284210205	0.07522987325986226	0.022583138	0.070137255	0.0016666668	0.0056109806	0.00015894571940104166	0.00012715657552083334	0.008080212	0.024463806
-1	-1	-1	-1	244.0	0.0	0.0	2.8700000000001182	0.0	1.1499999999998636	15.039999999999964	0.290000000000191	0.01999999999998181	0.01999999999998181	2.6100000000001273	0.10999999999989996	0.12000000000011823	scan_Plate_D_p00_0_B11f02d3.TIF	scan_Plate_D_p00_0_B11f02d0.TIF	scan_Plate_D_p00_0_B11f02d2.TIF	scan_Plate_D_p00_0_B11f02d1.TIF	0	0	0	0	201	1674	1	1536	1536	1536	1536	201	b'eLt40m//G61Gqd6mdwJlSaPRKpTskButRMkPu9FqlNyQM6ZSyIGKPjsAjhWs4g=='	0.020916469395160675	0.06172078475356102	0.0053054914	0.01122196	0.36119097	0.7154	0.02543729543685913	0.07721655070781708	0.02341647	0.07294274	0.0033333336	0.0028054903	0.0022570292154947915	0.00012715657552083334	0.008489683	0.024207128
-1	-1	-1	-1	225.0	0.0	0.0	2.4699999999998	0.0	1.0900000000001455	17.12000000000012	0.2800000000002001	0.01999999999998181	0.01999999999998181	2.7300000000002456	0.13999999999987267	0.16000000000008185	scan_Plate_D_p00_0_B11f03d3.TIF	scan_Plate_D_p00_0_B11f03d0.TIF	scan_Plate_D_p00_0_B11f03d2.TIF	scan_Plate_D_p00_0_B11f03d1.TIF	0	0	0	0	202	1674	1	1536	1536	1536	1536	202	b'eLt40m//G61Gqd6mdxqtQikLudFKlPywG61GyQ05YyqFHKjoswMAlrGs5g=='	0.01727764680981636	0.06172078475356102	0.004472159	0.01122196	0.36119097	0.7154	0.023657530546188354	0.07679639756679535	0.021749806	0.070137255	0.0016666668	0.00841647	0.00015894571940104166	0.00012715657552083334	0.008110815	0.025264855
-1	-1	-1	-1	233.0	0.0	0.0	2.490000000000009	0.0	1.1399999999998727	19.960000000000036	0.3000000000001819	0.01999999999998181	0.020000000000209184	3.0399999999999636	0.14000000000010004	0.16000000000008185	scan_Plate_D_p00_0_B11f04d3.TIF	scan_Plate_D_p00_0_B11f04d0.TIF	scan_Plate_D_p00_0_B11f04d2.TIF	scan_Plate_D_p00_0_B11f04d1.TIF	0	0	0	0	203	1674	1	1536	1536	1536	1536	203	b'eLt40m//G61Gqd6md4L0l0arUHJDbrQSJT/sRqtRckPOmEohByr67ACfTazq'	0.020916469395160675	0.06172078475356102	0.0053054914	0.01122196	0.36119097	0.7154	0.024142329891522724	0.07804741462071736	0.022583138	0.07294274	0.0033333336	0.011221961	0.00012715657552083334	0.00012715657552083334	0.0074525457	0.023571337
-1	-1	-1	-1	242.0	0.0	0.0	2.5399999999999636	0.0	1.1599999999998545	18.87999999999988	0.30999999999994543	0.020000000000209184	0.01999999999998181	3.1599999999998545	0.20000000000004547	0.19000000000005457	scan_Plate_D_p00_0_B11f05d3.TIF	scan_Plate_D_p00_0_B11f05d0.TIF	scan_Plate_D_p00_0_B11f05d2.TIF	scan_Plate_D_p00_0_B11f05d1.TIF	0	0	0	0	204	1674	1	1536	1536	1536	1536	204	b'eLt40m//G61Gqd6mdwJlSdPRKpTskButRMkPu9FqlNyQM6ZSyIGKPjsAp+ms7g=='	0.01727764680981636	0.06172078475356102	0.0053054914	0.01122196	0.36119097	0.7154	0.023923754692077637	0.07858348886171977	0.022583138	0.07294274	0.0016666668	0.0	0.00015894571940104166	0.00012715657552083334	0.008222521	0.025945982
-1	-1	-1	-1	248.0	0.0	0.0	2.4400000000000546	0.0	1.0699999999999363	17.779999999999745	0.3200000000001637	0.01999999999998181	0.01999999999998181	3.1099999999999	0.22000000000025466	0.17000000000007276	scan_Plate_D_p00_0_B11f06d3.TIF	scan_Plate_D_p00_0_B11f06d0.TIF	scan_Plate_D_p00_0_B11f06d2.TIF	scan_Plate_D_p00_0_B11f06d1.TIF	0	0	0	0	205	1674	1	1536	1536	1536	1536	205	b'eLt40m//G61Gqd6mdwJlSbPRKpTskButRMkPu9FqlNyQM6ZSyIGKPjsAsIWs8g=='	0.01727764680981636	0.06172078475356102	0.0053054914	0.01122196	0.36119097	0.7154	0.023191759983698528	0.07793253660202026	0.021749806	0.07294274	0.0025000002	0.011221961	0.00012715657552083334	0.00012715657552083334	0.0075341016	0.023554316
-1	-1	-1	-1	215.0	0.0	0.0	2.490000000000009	0.0	1.009999999999991	18.38000000000011	0.3100000000001728	0.009999999999990905	0.01999999999998181	2.8200000000001637	0.13999999999987267	0.15000000000009095	scan_Plate_D_p00_0_B11f07d3.TIF	scan_Plate_D_p00_0_B11f07d0.TIF	scan_Plate_D_p00_0_B11f07d2.TIF	scan_Plate_D_p00_0_B11f07d1.TIF	0	0	0	0	206	1674	1	1536	1536	1536	1536	206	b'eLt40m//G61Gqd6mdwJlSfPRKpTskButRMkPu9FqlNyQM6ZSyIGKPjsAuSGs9g=='	0.01727764680981636	0.05891529470682144	0.0053054914	0.01122196	0.36119097	0.7154	0.0233428751428922	0.07747683425744374	0.021749806	0.070137255	0.0025000002	0.0	0.00012715657552083334	0.00012715657552083334	0.008392177	0.026689388
-1	-1	-1	-1	240.0	0.0	0.0	2.380000000000109	0.0	1.0699999999999363	10.769999999999982	0.3000000000001819	0.01999999999998181	0.01999999999998181	2.839999999999918	0.14000000000010004	0.11999999999989086	scan_Plate_D_p00_0_B11f08d3.TIF	scan_Plate_D_p00_0_B11f08d0.TIF	scan_Plate_D_p00_0_B11f08d2.TIF	scan_Plate_D_p00_0_B11f08d1.TIF	0	0	0	0	207	1674	1	1536	1536	1536	1536	207	b'eLt40m//G61Gqd6mdwJlydE2PfkhN1qJkh92o9UouSFnTKWQAxV9dgDBvaz6'	0.01727764680981636	0.06172078475356102	0.0053054914	0.01122196	0.36119097	0.7154	0.0244973028699557	0.07887107630570729	0.022583138	0.07294274	0.0025000002	0.0	0.00015894571940104166	0.00012715657552083334	0.008272143	0.025092037
-1	-1	-1	-1	231.0	0.0	0.0	2.75	0.0	1.199999999999818	16.810000000000173	0.2999999999999545	0.01999999999998181	0.01999999999998181	3.1299999999998818	0.16000000000008185	0.15000000000009095	scan_Plate_D_p00_0_B12f00d3.TIF	scan_Plate_D_p00_0_B12f00d0.TIF	scan_Plate_D_p00_0_B12f00d2.TIF	scan_Plate_D_p00_0_B12f00d1.TIF	0	0	0	0	208	1674	1	1536	1536	1536	1536	208	b'eLt40m//G61Gqd6mdwK16UfHYcgPudFKlPywG61GyQ05YyqFHKjoswMAhYWs3g=='	0.01727764680981636	0.042082350701093674	0.0053054914	0.011221964	0.36119097	0.7154	0.02352716773748398	0.05618813633918762	0.021749806	0.050498825	0.0016666668	0.0	0.00015894571940104166	0.00012715657552083334	0.007881932	0.022647023
-1	-1	-1	-1	231.0	0.0	0.0	2.480000000000018	0.0	1.0899999999999181	15.900000000000091	0.31999999999993634	0.01999999999998181	0.01999999999998181	3.0599999999999454	0.14999999999986358	0.17000000000007276	scan_Plate_D_p00_0_B12f01d3.TIF	scan_Plate_D_p00_0_B12f01d0.TIF	scan_Plate_D_p00_0_B12f01d2.TIF	scan_Plate_D_p00_0_B12f01d1.TIF	0	0	0	0	209	1674	1	1536	1536	1536	1536	209	b'eLt40m//G61Gqd6mdwK16Q1Hq1CyQ260EiU/7EarUXJDzphKIQcq+uwAjiGs4g=='	0.01727764680981636	0.04769333451986313	0.0053054914	0.0140274465	0.36119097	0.7154	0.024005956947803497	0.06291285653909047	0.022583138	0.058915295	0.0033333336	0.0	0.00012715657552083334	0.00012715657552083334	0.0077649737	0.023228738
-1	-1	-1	-1	204.0	0.0	0.0	2.5399999999999636	0.0	1.0899999999999181	18.430000000000064	0.2599999999999909	0.009999999999990905	0.009999999999990905	2.439999999999827	0.15000000000009095	0.13000000000010914	scan_Plate_D_p00_0_B12f02d3.TIF	scan_Plate_D_p00_0_B12f02d0.TIF	scan_Plate_D_p00_0_B12f02d2.TIF	scan_Plate_D_p00_0_B12f02d1.TIF	0	0	0	0	210	1674	1	1536	1536	1536	1536	210	b'eLt40m//G61Gqd6mdwK16Y1Gq1CyQ260EiU/7EarUXJDzphKIQcq+uwAlr2s5g=='	0.01727764680981636	0.04769333451986313	0.0053054914	0.01122196	0.36119097	0.7154	0.02333624412616094	0.06386642654736836	0.021749806	0.058915295	0.0016666668	0.0	0.00015894571940104166	0.00012715657552083334	0.008011613	0.023955785
-1	-1	-1	-1	209.0	0.0	0.0	2.5499999999999545	0.0	1.009999999999991	24.060000000000173	0.2899999999999636	0.01999999999998181	0.01999999999998181	2.9099999999998545	0.12999999999988177	0.14999999999986358	scan_Plate_D_p00_0_B12f03d3.TIF	scan_Plate_D_p00_0_B12f03d0.TIF	scan_Plate_D_p00_0_B12f03d2.TIF	scan_Plate_D_p00_0_B12f03d1.TIF	0	0	0	0	211	1674	1	1536	1536	1536	1536	211	b'eLt40m//G61Gqd6mdwK16UerUPJDbrQSJT/sRqtRckPOmEohByr67ACfWazq'	0.01727764680981636	0.04488784447312355	0.0053054914	0.011221964	0.36119097	0.7154	0.024158358573913574	0.05982490877310435	0.022583138	0.053304315	0.0033333336	0.0	0.00015894571940104166	0.00012715657552083334	0.008120258	0.0234521
-1	-1	-1	-1	228.0	0.0	0.0	2.2799999999999727	0.0	1.0499999999999545	16.470000000000027	0.2899999999999636	0.01999999999998181	0.01999999999998181	2.8900000000001	0.11999999999989086	0.12000000000011823	scan_Plate_D_p00_0_B12f04d3.TIF	scan_Plate_D_p00_0_B12f04d0.TIF	scan_Plate_D_p00_0_B12f04d2.TIF	scan_Plate_D_p00_0_B12f04d1.TIF	0	0	0	0	212	1674	1	1536	1536	1536	1536	212	b'eLt40m//G61Gqd6mdwK16U1Gq1CyQ260EiU/7EarUXJDzphKIQcq+uwAp/Ws7g=='	0.01727764680981636	0.042082350701093674	0.0053054914	0.011221964	0.36119097	0.7154	0.02361032118399938	0.057502041260401406	0.022583138	0.053304315	0.0033333336	0.0	0.00015894571940104166	0.00012715657552083334	0.0074533066	0.021398686
-1	-1	-1	-1	198.0	0.0	0.0	2.5399999999999636	0.0	1.1299999999998818	15.200000000000045	0.2999999999999545	0.01999999999998181	0.01999999999998181	2.8900000000001	0.15000000000009095	0.15999999999985448	scan_Plate_D_p00_0_B12f05d3.TIF	scan_Plate_D_p00_0_B12f05d0.TIF	scan_Plate_D_p00_0_B12f05d2.TIF	scan_Plate_D_p00_0_B12f05d1.TIF	0	0	0	0	213	1674	1	1536	1536	1536	1536	213	b'eLt40m//G61Gqd6mdwK16U1Hq1CyQ260EiU/7EarUXJDzphKIQcq+uwAsJGs8g=='	0.01727764680981636	0.042082350701093674	0.0053054914	0.011221964	0.36119097	0.7154	0.023102459808190662	0.05752817293008169	0.021749806	0.053304315	0.0025000002	0.0	0.00015894571940104166	0.00012715657552083334	0.00772806	0.022710627
-1	-1	-1	-1	180.0	0.0	0.0	2.509999999999991	0.0	1.1200000000001182	15.77000000000021	0.2999999999999545	0.01999999999998181	0.009999999999990905	2.6700000000000728	0.16000000000030923	0.15000000000009095	scan_Plate_D_p00_0_B12f06d3.TIF	scan_Plate_D_p00_0_B12f06d0.TIF	scan_Plate_D_p00_0_B12f06d2.TIF	scan_Plate_D_p00_0_B12f06d1.TIF	0	0	0	0	214	1674	1	1536	1536	1536	1536	214	b'eLt40m//G61Gqd6mdwK16c1Gq1CyQ260EiU/7EarUXJDzphKIQcq+uwAuS2s9g=='	0.01727764680981636	0.04769333451986313	0.0053054914	0.01122196	0.36119097	0.7154	0.02332851787408193	0.06391335527102153	0.021749806	0.058915295	0.0025000002	0.0	0.00015894571940104166	0.00012715657552083334	0.0076813363	0.02391853
-1	-1	-1	-1	220.0	0.0	0.0	2.5	0.0	1.1299999999998818	21.940000000000055	0.2899999999999636	0.01999999999998181	0.01999999999998181	2.8299999999999272	0.17000000000007276	0.15000000000009095	scan_Plate_D_p00_0_B12f07d3.TIF	scan_Plate_D_p00_0_B12f07d0.TIF	scan_Plate_D_p00_0_B12f07d2.TIF	scan_Plate_D_p00_0_B12f07d1.TIF	0	0	0	0	215	1674	1	1536	1536	1536	1536	215	b'eLt40m//G61Gqd6mdwK16c1Hq1CyQ260EiU/7EarUXJDzphKIQcq+uwAwcms+g=='	0.01727764680981636	0.04488784447312355	0.0053054914	0.01122196	0.36119097	0.7154	0.023463065425554912	0.06137441098690033	0.021749806	0.056109805	0.0025000002	0.0	0.00012715657552083334	0.00012715657552083334	0.007535404	0.023313783
-1	-1	-1	-1	233.0	0.0	0.0	2.3700000000001182	0.0	1.0599999999999454	19.12999999999988	0.290000000000191	0.009999999999990905	0.01999999999998181	2.729999999999791	0.12000000000011823	0.13000000000010914	scan_Plate_D_p00_0_B12f08d3.TIF	scan_Plate_D_p00_0_B12f08d0.TIF	scan_Plate_D_p00_0_B12f08d2.TIF	scan_Plate_D_p00_0_B12f08d1.TIF	0	0	0	0	216	1674	1	1536	1536	1536	1536	216	b'eLt40m//G61Gqd6mdxpt01MWcqOVKPlhN1qNkhtyxlQKOVDRZwcAymWs/g=='	0.020916469395160675	0.053304314613342285	0.0053054914	0.0140274465	0.36119097	0.7154	0.02578489234050115	0.06867659588654836	0.02341647	0.064526275	0.0033333336	0.0	0.00015894571940104166	0.00012715657552083334	0.008040294	0.024120873
-1	-1	-1	-1	181.0	0.0	0.0	2.6099999999999	0.0	1.0599999999999454	21.37000000000012	0.2999999999999545	0.01999999999998181	0.009999999999990905	2.7200000000000273	0.14999999999986358	0.16000000000008185	scan_Plate_D_p00_0_C01f00d3.TIF	scan_Plate_D_p00_0_C01f00d0.TIF	scan_Plate_D_p00_0_C01f00d2.TIF	scan_Plate_D_p00_0_C01f00d1.TIF	0	0	0	0	217	1674	1	1536	1536	1536	1536	217	b'eLt40m//G61Gqd6mdx4dh6Es5EYrUfLDbrQaJTfkjKkUcqCizw4AfOGs2g=='	0.028721962124109268	0.06172078475356102	0.0069721565	0.00841647	0.36119097	0.7154	0.036172849436601005	0.07126942773660024	0.034860786	0.070137255	0.0069721574	0.0	0.0002543131510416667	0.00012715657552083334	0.012588891	0.016513463
-1	-1	-1	-1	159.0	0.0	0.0	2.6800000000000637	0.0	1.0799999999999272	21.13000000000011	0.2999999999999545	0.01999999999998181	0.01999999999998181	2.490000000000009	0.12999999999988177	0.12999999999988177	scan_Plate_D_p00_0_C01f01d3.TIF	scan_Plate_D_p00_0_C01f01d0.TIF	scan_Plate_D_p00_0_C01f01d2.TIF	scan_Plate_D_p00_0_C01f01d1.TIF	0	0	0	0	218	1674	1	1536	1536	1536	1536	218	b'eLt40m//G61Gqd6mdwaNwxiOVqFkh9xoJUp+2I1Wo+SGnDGVQg5U9NkBAIV9rN4='	0.027888629585504532	0.06172078475356102	0.0069721565	0.011221956	0.36119097	0.7154	0.0357343852519989	0.07404708862304688	0.034860786	0.07294274	0.0033333336	0.0056109806	0.00015894571940104166	0.00012715657552083334	0.013205585	0.017497944
-1	-1	-1	-1	160.0	0.0	0.0	2.349999999999909	0.0	1.0899999999999181	22.5	0.31999999999993634	0.01999999999998181	0.009999999999990905	2.650000000000091	0.17000000000007276	0.15999999999985448	scan_Plate_D_p00_0_C01f02d3.TIF	scan_Plate_D_p00_0_C01f02d0.TIF	scan_Plate_D_p00_0_C01f02d2.TIF	scan_Plate_D_p00_0_C01f02d1.TIF	0	0	0	0	219	1674	1	1536	1536	1536	1536	219	b'eLt40m//G61Gqd6mdwaNwxiNVqFkh9xoJUp+2I1Wo+SGnDGVQg5U9NkBAI4ZrOI='	0.027888629585504532	0.06172078475356102	0.0069721565	0.008416474	0.36119097	0.7154	0.03566736727952957	0.07378547887007396	0.034860786	0.07294274	0.0033333336	0.0	0.00015894571940104166	0.00012715657552083334	0.011834717	0.016316628
-1	-1	-1	-1	139.0	0.0	0.0	2.3199999999999363	0.0	1.0599999999999454	25.980000000000018	0.30999999999994543	0.01999999999998181	0.009999999999990905	2.2799999999999727	0.16000000000008185	0.14999999999986358	scan_Plate_D_p00_0_C01f03d3.TIF	scan_Plate_D_p00_0_C01f03d0.TIF	scan_Plate_D_p00_0_C01f03d2.TIF	scan_Plate_D_p00_0_C01f03d1.TIF	0	0	0	0	220	1674	1	1536	1536	1536	1536	220	b'eLt40m//G61Gqd6mdzYYrUIpCrnRSpT8sButRskNOWMqhRyo6LMDAJa1rOY='	0.027888629585504532	0.06172078475356102	0.00613882	0.00841647	0.36119097	0.7154	0.03367530802885691	0.07176464299360912	0.031221963	0.070137255	0.0033333336	0.0	0.00015894571940104166	9.5367431640625e-05	0.01033187	0.017068796
-1	-1	-1	-1	144.0	0.0	0.0	2.2899999999999636	0.0	1.0800000000001546	26.700000000000045	0.2899999999999636	0.01999999999998181	0.009999999999990905	2.3099999999999454	0.12000000000011823	0.13000000000010914	scan_Plate_D_p00_0_C01f04d3.TIF	scan_Plate_D_p00_0_C01f04d0.TIF	scan_Plate_D_p00_0_C01f04d2.TIF	scan_Plate_D_p00_0_C01f04d1.TIF	0	0	0	0	221	1674	1	1536	1536	1536	1536	221	b'eLt40m//G61Gqd6mdzYA95dGq1ByQ260EiU/7EarUXJDzphKIQcq+uwAn1Gs6g=='	0.027888629585504532	0.05891529470682144	0.0069721565	0.008416474	0.36119097	0.7154	0.03615823884805044	0.06874164938926697	0.034860786	0.06733176	0.0069721574	0.0	0.00015894571940104166	9.5367431640625e-05	0.012862976	0.017271768
-1	-1	-1	-1	136.0	0.009999999999990905	0.0	2.3899999999998727	0.0	1.0600000000001728	33.82999999999993	0.2799999999999727	0.020000000000209184	0.009999999999763531	2.5599999999999454	0.16000000000008185	0.12999999999988177	scan_Plate_D_p00_0_C01f05d3.TIF	scan_Plate_D_p00_0_C01f05d0.TIF	scan_Plate_D_p00_0_C01f05d2.TIF	scan_Plate_D_p00_0_C01f05d1.TIF	0	0	0	0	222	1674	1	1536	1536	1536	1536	222	b'eLt40m//G61Gqd6mdwaNw5iOVqFkh9xoJUp+2I1Wo+SGnDGVQg5U9NkBAKftrO4='	0.028721962124109268	0.05610980466008186	0.0069721565	0.00841647	0.36119097	0.7154	0.03656128297249476	0.06635946532090505	0.034860786	0.064526275	0.0069721574	0.0028054903	0.00015894571940104166	0.00012715657552083334	0.012189146	0.015625475
-1	-1	-1	-1	146.0	0.0	0.0	2.4500000000000455	0.0	1.0599999999999454	35.50999999999999	0.2799999999999727	0.009999999999990905	0.009999999999990905	2.8900000000001	0.13999999999987267	0.19000000000005457	scan_Plate_D_p00_0_C01f06d3.TIF	scan_Plate_D_p00_0_C01f06d0.TIF	scan_Plate_D_p00_0_C01f06d2.TIF	scan_Plate_D_p00_0_C01f06d1.TIF	0	0	0	0	223	1674	1	1536	1536	1536	1536	223	b'eLt40m//G61Gqd6mdwaNw5iNVqFkh9xoJUp+2I1Wo+SGnDGVQg5U9NkBALCJrPI='	0.028721962124109268	0.05891529470682144	0.007805489	0.008416474	0.36119097	0.7154	0.03885697325070699	0.06911708911259969	0.03652745	0.06733176	0.0025000002	0.0028054903	0.00015894571940104166	0.00012715657552083334	0.014595542	0.017433576
-1	-1	-1	-1	130.0	0.0	0.0	2.2999999999999545	0.0	1.0699999999999363	36.27999999999997	0.32999999999992724	0.020000000000209184	0.009999999999990905	3.0499999999999545	0.16000000000008185	0.15999999999985448	scan_Plate_D_p00_0_C01f07d3.TIF	scan_Plate_D_p00_0_C01f07d0.TIF	scan_Plate_D_p00_0_C01f07d2.TIF	scan_Plate_D_p00_0_C01f07d1.TIF	0	0	0	0	224	1674	1	1536	1536	1536	1536	224	b'eLt40m//G61Gqd6mdwaNw5iPVqFkh9xoJUp+2I1Wo+SGnDGVQg5U9NkBALklrPY='	0.028721962124109268	0.05891529470682144	0.007805489	0.00841647	0.36119097	0.7154	0.03799952814976374	0.07090588907400767	0.03569412	0.070137255	0.0069721574	0.00841647	0.00015894571940104166	0.00012715657552083334	0.013548095	0.016378937
-1	-1	-1	-1	158.0	0.0	0.0	2.519999999999982	0.0	1.0399999999999636	33.12000000000012	0.2999999999999545	0.01999999999998181	0.009999999999990905	3.1200000000001182	0.19000000000005457	0.16000000000008185	scan_Plate_D_p00_0_C01f08d3.TIF	scan_Plate_D_p00_0_C01f08d0.TIF	scan_Plate_D_p00_0_C01f08d2.TIF	scan_Plate_D_p00_0_C01f08d1.TIF	0	0	0	0	225	1674	1	1536	1536	1536	1536	225	b'eLt40m//G61Gqd6mdwaNw4y26ckPudFKlPywG61GyQ05YyqFHKjoswMAwcGs+g=='	0.028721962124109268	0.0645262748003006	0.0078054927	0.011221956	0.36119097	0.7154	0.03937490036090215	0.07544718186060588	0.03652745	0.07294274	0.0069721574	0.00841647	0.00015894571940104166	0.00012715657552083334	0.015200198	0.018461278
-1	-1	-1	-1	170.0	0.0	0.0	2.269999999999982	0.0	1.1099999999999	28.700000000000045	0.2699999999999818	0.01999999999998181	0.009999999999990905	2.3999999999998636	0.11999999999989086	0.12999999999988177	scan_Plate_D_p00_0_C02f00d3.TIF	scan_Plate_D_p00_0_C02f00d0.TIF	scan_Plate_D_p00_0_C02f00d2.TIF	scan_Plate_D_p00_0_C02f00d1.TIF	0	0	0	0	226	1674	1	1536	1536	1536	1536	226	b'eLt40m//G61Gqd6mdzYwGh2HoSTkRitR8sNutBolN+SMqRRyoKLPDgCFiaze'	0.023416470736265182	0.05891529470682144	0.0069721565	0.01122196	0.36119097	0.7154	0.03358793010314306	0.0723640372355779	0.030388627	0.070137255	0.0033333336	0.0	0.0005086263020833334	0.00012715657552083334	0.0128917135	0.018549254
-1	-1	-1	-1	158.0	0.0	0.0	2.2899999999999636	0.0	1.0200000000002092	22.75	0.2799999999999727	0.01999999999998181	0.009999999999990905	2.259999999999991	0.13000000000010914	0.13999999999987267	scan_Plate_D_p00_0_C02f01d3.TIF	scan_Plate_D_p00_0_C02f01d0.TIF	scan_Plate_D_p00_0_C02f01d2.TIF	scan_Plate_D_p00_0_C02f01d1.TIF	0	0	0	0	227	1674	1	1536	1536	1536	1536	227	b'eLt40m//G61Gqd6mdzYAtukNR6tQskNutBIlP+xGq1FyQ86YSiEHKvrsAI4lrOI='	0.023416470736265182	0.06172078475356102	0.009472158	0.01122196	0.36119097	0.7154	0.03592096517483393	0.07363832493623097	0.031221963	0.070137255	0.0033333336	0.0056109806	0.00015894571940104166	0.00012715657552083334	0.015622541	0.018186571
-1	-1	-1	-1	137.0	0.0	0.0	2.589999999999918	0.0	1.1299999999998818	19.11999999999989	0.2899999999999636	0.020000000000209184	0.01999999999998181	2.3299999999999272	0.11999999999989086	0.14000000000010004	scan_Plate_D_p00_0_C02f02d3.TIF	scan_Plate_D_p00_0_C02f02d0.TIF	scan_Plate_D_p00_0_C02f02d2.TIF	scan_Plate_D_p00_0_C02f02d1.TIF	0	0	0	0	228	1674	1	1536	1536	1536	1536	228	b'eLt40m//G61Gqd6mdzYAtumNRqtQskNutBIlP+xGq1FyQ86YSiEHKvrsAJbBrOY='	0.023416470736265182	0.06172078475356102	0.009777643	0.00841647	0.36119097	0.7154	0.03660333653291067	0.07304390768210094	0.031221963	0.070137255	0.0025000002	0.011221961	0.00015894571940104166	0.00012715657552083334	0.017757995	0.018149681
-1	-1	-1	-1	153.0	0.0	0.0	2.2499999999997726	0.0	1.0199999999999818	18.37000000000012	0.2899999999999636	0.009999999999990905	0.009999999999990905	2.4300000000000637	0.14000000000010004	0.10999999999989996	scan_Plate_D_p00_0_C02f03d3.TIF	scan_Plate_D_p00_0_C02f03d0.TIF	scan_Plate_D_p00_0_C02f03d2.TIF	scan_Plate_D_p00_0_C02f03d1.TIF	0	0	0	0	229	1674	1	1536	1536	1536	1536	229	b'eLt40m//G61Gqd6mdzYwGq1CKQm50UqU/LAbrUbJDTljKoUcqOizAwCfXazq'	0.027888629585504532	0.05891529470682144	0.008638825	0.008416474	0.36119097	0.7154	0.037503890693187714	0.07121440768241882	0.03569412	0.06733176	0.0033333336	0.0056109806	0.007979075113932291	0.00012715657552083334	0.016155884	0.018257136
-1	-1	-1	-1	169.0	0.0	0.0	2.5799999999999272	0.0	1.0699999999999363	27.0	0.2699999999999818	0.009999999999763531	0.01999999999998181	2.730000000000018	0.14000000000010004	0.16000000000008185	scan_Plate_D_p00_0_C02f04d3.TIF	scan_Plate_D_p00_0_C02f04d0.TIF	scan_Plate_D_p00_0_C02f04d2.TIF	scan_Plate_D_p00_0_C02f04d1.TIF	0	0	0	0	230	1674	1	1536	1536	1536	1536	230	b'eLt40m//G61Gqd6mdzYwAvWXRqtQckNutBIlP+xGq1FyQ86YSiEHKvrsAKf5rO4='	0.024249805137515068	0.05891529470682144	0.011444313	0.011221956	0.36119097	0.7154	0.03791326781113943	0.07164678474267323	0.03569412	0.06733176	0.0069721574	0.0028054903	0.00152587890625	0.00012715657552083334	0.016842492	0.01919892
-1	-1	-1	-1	155.0	0.0	0.0	2.5799999999999272	0.0	1.099999999999909	32.159999999999854	0.2999999999999545	0.020000000000209184	0.009999999999990905	2.7200000000000273	0.1899999999998272	0.1799999999998363	scan_Plate_D_p00_0_C02f05d3.TIF	scan_Plate_D_p00_0_C02f05d0.TIF	scan_Plate_D_p00_0_C02f05d2.TIF	scan_Plate_D_p00_0_C02f05d1.TIF	0	0	0	0	231	1674	1	1536	1536	1536	1536	231	b'eLt40m//G61Gqd6mdzYAtulNR6tQskNutBIlP+xGq1FyQ86YSiEHKvrsALCVrPI='	0.023416470736265182	0.05891529470682144	0.008638822	0.01122196	0.36119097	0.7154	0.03407178819179535	0.07226524253686269	0.030388627	0.070137255	0.0025000002	0.0056109806	0.00015894571940104166	0.00012715657552083334	0.014628487	0.020282013
-1	-1	-1	-1	158.0	0.0	0.0	2.300000000000182	0.0	1.0300000000002	29.449999999999818	0.2699999999999818	0.020000000000209184	0.009999999999990905	2.5799999999999272	0.14000000000010004	0.12000000000011823	scan_Plate_D_p00_0_C02f06d3.TIF	scan_Plate_D_p00_0_C02f06d0.TIF	scan_Plate_D_p00_0_C02f06d2.TIF	scan_Plate_D_p00_0_C02f06d1.TIF	0	0	0	0	232	1674	1	1536	1536	1536	1536	232	b'eLt40m//G61Gqd6mdzYAtunNRqtQskNutBIlP+xGq1FyQ86YSiEHKvrsALkxrPY='	0.024249805137515068	0.05891529470682144	0.012277648	0.01122196	0.36119097	0.7154	0.038255274295806885	0.07277427117029826	0.03569412	0.070137255	0.0033333336	0.0	0.00015894571940104166	0.00012715657552083334	0.017025031	0.020163316
-1	-1	-1	-1	168.0	0.0	0.0	2.6299999999998818	0.0	1.0	28.949999999999818	0.3000000000001819	0.01999999999998181	0.009999999999990905	2.6800000000000637	0.11999999999989086	0.14000000000010004	scan_Plate_D_p00_0_C02f07d3.TIF	scan_Plate_D_p00_0_C02f07d0.TIF	scan_Plate_D_p00_0_C02f07d2.TIF	scan_Plate_D_p00_0_C02f07d1.TIF	0	0	0	0	233	1674	1	1536	1536	1536	1536	233	b'eLt40m//G61Gqd6mdzYwAqXU0SqU3JAbrUTJD7vRapTckDOmUsiBij47AMHNrPo='	0.024249805137515068	0.06172078475356102	0.011444313	0.01122196	0.36119097	0.7154	0.03777864078680674	0.07408539454142253	0.03569412	0.070137255	0.0033333336	0.0028054903	0.00015894571940104166	0.00012715657552083334	0.016277762	0.019302007
-1	-1	-1	-1	137.0	0.0	0.0	2.449999999999818	0.0	1.050000000000182	27.220000000000027	0.2999999999999545	0.01999999999998181	0.009999999999990905	2.3899999999998727	0.15000000000009095	0.16000000000008185	scan_Plate_D_p00_0_C02f08d3.TIF	scan_Plate_D_p00_0_C02f08d0.TIF	scan_Plate_D_p00_0_C02f08d2.TIF	scan_Plate_D_p00_0_C02f08d1.TIF	0	0	0	0	234	1674	1	1536	1536	1536	1536	234	b'eLt40m//G61Gqd6mdzYYbdNTFHKjlSj5YTdajZIbcsZUCjlQ0WcHAMpprP4='	0.023416470736265182	0.06172078475356102	0.009472158	0.011221956	0.36119097	0.7154	0.03644710034132004	0.07498465478420258	0.031221963	0.07294274	0.0033333336	0.0056109806	0.0005086263020833334	0.00012715657552083334	0.018517572	0.021202415
-1	-1	-1	-1	118.0	0.0	0.0	2.4700000000002547	0.0	1.1399999999998727	22.669999999999845	0.31999999999993634	0.01999999999998181	0.009999999999990905	2.4700000000000273	0.15000000000009095	0.16999999999984539	scan_Plate_D_p00_0_C03f00d3.TIF	scan_Plate_D_p00_0_C03f00d0.TIF	scan_Plate_D_p00_0_C03f00d2.TIF	scan_Plate_D_p00_0_C03f00d1.TIF	0	0	0	0	235	1674	1	1536	1536	1536	1536	235	b'eLt40m//G61Gqd6mdzYwHh2HoSTkRitR8sNutBolN+SMqRRyoKLPDgCOMazi'	0.02174980565905571	0.05891529470682144	0.007805489	0.008416474	0.36119097	0.7154	0.0328374852736791	0.06892069677511851	0.029555295	0.06733176	0.0025000002	0.00841647	0.000286102294921875	9.5367431640625e-05	0.015519809	0.016738469
-1	-1	-1	-1	83.0	0.0	0.0	2.5799999999999272	0.0	1.1099999999996726	17.38000000000011	0.2699999999999818	0.029999999999972715	0.009999999999990905	1.6899999999998272	0.15999999999985448	0.12000000000011823	scan_Plate_D_p00_0_C03f01d3.TIF	scan_Plate_D_p00_0_C03f01d0.TIF	scan_Plate_D_p00_0_C03f01d2.TIF	scan_Plate_D_p00_0_C03f01d1.TIF	0	0	0	0	236	1674	1	1536	1536	1536	1536	236	b'eLt40m//G61Gqd6mdzYwTjMwHK1CyQ650UqU/LAbrUbJDTljKoUcqOizAwCWzazm'	0.01727764680981636	0.05891529470682144	0.0069721565	0.008416474	0.36119097	0.7154	0.029451521734396618	0.06883121033509572	0.02341647	0.06733176	0.0033333336	0.0056109806	0.0007311503092447916	0.00012715657552083334	0.015699614	0.015399148
-1	-1	-1	-1	74.0	0.0	0.0	2.5499999999999545	0.0	1.0399999999999636	17.36999999999989	0.3000000000001819	0.01999999999998181	0.01999999999998181	1.9200000000000728	0.14999999999986358	0.17000000000007276	scan_Plate_D_p00_0_C03f02d3.TIF	scan_Plate_D_p00_0_C03f02d0.TIF	scan_Plate_D_p00_0_C03f02d2.TIF	scan_Plate_D_p00_0_C03f02d1.TIF	0	0	0	0	237	1674	1	1536	1536	1536	1536	237	b'eLt40m//G61Gqd6mdzYwTjMwGq1CyQ650UqU/LAbrUbJDTljKoUcqOizAwCfaazq'	0.020916469395160675	0.05891529470682144	0.007805491	0.008416474	0.36119097	0.7154	0.03039444734652837	0.0688231239716212	0.024249805	0.06733176	0.0025000002	0.0	0.000286102294921875	0.00012715657552083334	0.015993852	0.015621635
-1	-1	-1	-1	30.0	0.0	0.0	2.4500000000000455	0.0	1.0599999999999454	10.269999999999982	0.2800000000002001	0.01999999999998181	0.009999999999763531	0.75	0.10999999999989996	0.12000000000011823	scan_Plate_D_p00_0_C03f03d3.TIF	scan_Plate_D_p00_0_C03f03d0.TIF	scan_Plate_D_p00_0_C03f03d2.TIF	scan_Plate_D_p00_0_C03f03d1.TIF	0	0	0	0	238	1674	1	1536	1536	1536	1536	238	b'eLt40m//G61Gqd6mdzYwHq1CKQm50UqU/LAbrUbJDTljKoUcqOizAwCoBazu'	0.015610981732606888	0.05610980466008186	0.0036388226	0.00841647	0.36119097	0.7154	0.02185945709546407	0.06377808252970378	0.017277647	0.061720785	0.0008333334	0.0	0.00012715657552083334	0.00012715657552083334	0.0110270735	0.013408785
-1	-1	-1	-1	70.0	0.0	0.0	2.880000000000109	0.0	1.1099999999999	11.299999999999955	0.2799999999999727	0.009999999999990905	0.009999999999990905	1.4700000000000273	0.16000000000008185	0.13999999999987267	scan_Plate_D_p00_0_C03f04d3.TIF	scan_Plate_D_p00_0_C03f04d0.TIF	scan_Plate_D_p00_0_C03f04d2.TIF	scan_Plate_D_p00_0_C03f04d1.TIF	0	0	0	0	239	1674	1	1536	1536	1536	1536	239	b'eLt40m//G61Gqd6mdzYwBvWXRqtQckNutBIlP+xGq1FyQ86YSiEHKvrsALChrPI='	0.01727764680981636	0.05610980466008186	0.0069721565	0.00841647	0.36119097	0.7154	0.028354513148466747	0.06604647139708202	0.02341647	0.064526275	0.0033333336	0.0	0.00015894571940104166	0.00012715657552083334	0.015287959	0.014718434
-1	-1	-1	-1	108.0	0.0	0.0	2.4299999999998363	0.0	1.0599999999999454	17.25999999999999	0.3000000000001819	0.010000000000218279	0.010000000000218279	2.0599999999999454	0.15999999999985448	0.14000000000010004	scan_Plate_D_p00_0_C03f05d3.TIF	scan_Plate_D_p00_0_C03f05d0.TIF	scan_Plate_D_p00_0_C03f05d2.TIF	scan_Plate_D_p00_0_C03f05d1.TIF	0	0	0	0	240	1674	1	1536	1536	1536	1536	240	b'eLt40m//G61Gqd6mdzYwTjMwHa1CyQ650UqU/LAbrUbJDTljKoUcqOizAwC5Paz2'	0.02174980565905571	0.05891529470682144	0.0069721565	0.008416474	0.36119097	0.7154	0.03132512172063192	0.06907687584559123	0.028721962	0.06733176	0.0033333336	0.0056109806	0.0004132588704427083	0.00012715657552083334	0.01488005	0.01716701
-1	-1	-1	-1	111.0	0.0	0.0	2.5399999999999636	0.0	1.150000000000091	25.809999999999945	0.290000000000191	0.01999999999998181	0.009999999999763531	1.9199999999998454	0.11999999999989086	0.12999999999988177	scan_Plate_D_p00_0_C03f06d3.TIF	scan_Plate_D_p00_0_C03f06d0.TIF	scan_Plate_D_p00_0_C03f06d2.TIF	scan_Plate_D_p00_0_C03f06d1.TIF	0	0	0	0	241	1674	1	1536	1536	1536	1536	241	b'eLt40m//G61Gqd6mdzYwTjMwG61CyQ650UqU/LAbrUbJDTljKoUcqOizAwDB2az6'	0.020916469395160675	0.05891529470682144	0.009472154	0.008416474	0.36119097	0.7154	0.03246533125638962	0.07109921673933665	0.02788863	0.06733176	0.0033333336	0.0	0.00015894571940104166	0.00012715657552083334	0.017303232	0.0194505
-1	-1	-1	-1	90.0	0.0	0.0	2.2899999999999636	0.0	1.0200000000002092	20.559999999999945	0.2699999999999818	0.01999999999998181	0.01999999999998181	1.6100000000001273	0.12000000000034561	0.1299999999996544	scan_Plate_D_p00_0_C03f07d3.TIF	scan_Plate_D_p00_0_C03f07d0.TIF	scan_Plate_D_p00_0_C03f07d2.TIF	scan_Plate_D_p00_0_C03f07d1.TIF	0	0	0	0	242	1674	1	1536	1536	1536	1536	242	b'eLt40m//G61Gqd6mdzYwBqXU0SqU3JAbrUTJD7vRapTckDOmUsiBij47AMp1rP4='	0.020916469395160675	0.05891529470682144	0.0069721565	0.008416474	0.36119097	0.7154	0.029231689870357513	0.0680557241042455	0.02341647	0.06733176	0.0025000002	0.0	0.000762939453125	0.00012715657552083334	0.015848864	0.016147252
-1	-1	-1	-1	96.0	0.0	0.0	2.5	0.0	1.1599999999998545	23.299999999999955	0.2999999999999545	0.01999999999998181	0.01999999999998181	1.800000000000182	0.13999999999987267	0.15000000000009095	scan_Plate_D_p00_0_C03f08d3.TIF	scan_Plate_D_p00_0_C03f08d0.TIF	scan_Plate_D_p00_0_C03f08d2.TIF	scan_Plate_D_p00_0_C03f08d1.TIF	0	0	0	0	243	1674	1	1536	1536	1536	1536	243	b'eLt40m//G61Gqd6mdzYwHm3TUxJyo5Uo+WE3Wo2SG3LGVAo5UNFnBwDTEa0C'	0.020916469395160675	0.06172078475356102	0.0069721583	0.00841647	0.36119097	0.7154	0.031202271580696106	0.07091622054576874	0.024249805	0.070137255	0.0033333336	0.0056109806	0.00015894571940104166	0.00012715657552083334	0.017610563	0.016945438
-1	-1	-1	-1	151.0	0.0	0.0	2.5699999999999363	0.0	1.0900000000001455	26.6099999999999	0.3100000000001728	0.01999999999998181	0.01999999999998181	2.7200000000000273	0.16000000000008185	0.16000000000008185	scan_Plate_D_p00_0_C04f00d3.TIF	scan_Plate_D_p00_0_C04f00d0.TIF	scan_Plate_D_p00_0_C04f00d2.TIF	scan_Plate_D_p00_0_C04f00d1.TIF	0	0	0	0	244	1674	1	1536	1536	1536	1536	244	b'eLt40m//G61Gqd6mdzYwGR2HoSTkRitR8sNutBolN+SMqRRyoKLPDgCW2azm'	0.024249805137515068	0.0645262748003006	0.008638825	0.008416474	0.36119097	0.7154	0.03515894959370295	0.07479214171568553	0.031221963	0.07294274	0.0033333336	0.011221961	0.0012715657552083333	0.00012715657552083334	0.013818889	0.018761722
-1	-1	-1	-1	150.0	0.0	0.0	2.5799999999999272	0.0	1.1000000000001364	21.149999999999864	0.2899999999999636	0.009999999999990905	0.009999999999990905	2.6000000000001364	0.15000000000009095	0.13999999999987267	scan_Plate_D_p00_0_C04f01d3.TIF	scan_Plate_D_p00_0_C04f01d0.TIF	scan_Plate_D_p00_0_C04f01d2.TIF	scan_Plate_D_p00_0_C04f01d1.TIF	0	0	0	0	245	1674	1	1536	1536	1536	1536	245	b'eLt40m//G61Gqd6mdzYwSTMwHK1CyQ650UqU/LAbrUbJDTljKoUcqOizAwCfdazq'	0.03038862720131874	0.06733176112174988	0.009777643	0.01122196	0.36119097	0.7154	0.04146071275075277	0.07975176473458608	0.040999606	0.075748235	0.0033333336	0.011221961	0.00015894571940104166	0.00012715657552083334	0.015669912	0.02024769
-1	-1	-1	-1	135.0	0.0	0.0	2.3500000000001364	0.0	0.9800000000000182	32.97999999999979	0.2699999999999818	0.010000000000218279	0.010000000000218279	2.6099999999999	0.12000000000011823	0.13999999999987267	scan_Plate_D_p00_0_C04f02d3.TIF	scan_Plate_D_p00_0_C04f02d0.TIF	scan_Plate_D_p00_0_C04f02d2.TIF	scan_Plate_D_p00_0_C04f02d1.TIF	0	0	0	0	246	1674	1	1536	1536	1536	1536	246	b'eLt40m//G61Gqd6mdzYwSTMwGq1CyQ650UqU/LAbrUbJDTljKoUcqOizAwCoEazu'	0.03038862720131874	0.06733176112174988	0.010305494	0.01122196	0.36119097	0.7154	0.043084839979807533	0.07936496039231618	0.040999606	0.075748235	0.007805491	0.014027451	0.00012715657552083334	0.00012715657552083334	0.017435225	0.021013832
-1	-1	-1	-1	136.0	0.0	0.009999999999990905	2.4099999999998545	0.0	1.050000000000182	32.0	0.3000000000001819	0.01999999999998181	0.010000000000218279	3.0299999999999727	0.14999999999986358	0.16000000000008185	scan_Plate_D_p00_0_C04f03d3.TIF	scan_Plate_D_p00_0_C04f03d0.TIF	scan_Plate_D_p00_0_C04f03d2.TIF	scan_Plate_D_p00_0_C04f03d1.TIF	0	0	0	0	247	1674	1	1536	1536	1536	1536	247	b'eLt40m//G61Gqd6mdzYwGa1CKQm50UqU/LAbrUbJDTljKoUcqOizAwCwrazy'	0.027888629585504532	0.0645262748003006	0.0078054927	0.011221956	0.36119097	0.7154	0.03791662553946177	0.07614896198113759	0.03569412	0.07294274	0.0033333336	0.011221961	0.00012715657552083334	0.00012715657552083334	0.015438244	0.020394554
-1	-1	-1	-1	156.0	0.0	0.0	2.3899999999998727	0.0	1.0399999999999636	40.870000000000346	0.29999999999972715	0.01999999999998181	0.009999999999763531	2.740000000000009	0.15999999999985448	0.12000000000011823	scan_Plate_D_p00_0_C04f04d3.TIF	scan_Plate_D_p00_0_C04f04d0.TIF	scan_Plate_D_p00_0_C04f04d2.TIF	scan_Plate_D_p00_0_C04f04d1.TIF	0	0	0	0	248	1674	1	1536	1536	1536	1536	248	b'eLt40m//G61Gqd6mdzYwAfWXRqtQckNutBIlP+xGq1FyQ86YSiEHKvrsALlJrPY='	0.027888629585504532	0.0645262748003006	0.007805489	0.011221956	0.36119097	0.7154	0.03570567319790522	0.07778666913509369	0.034860786	0.07294274	0.0069721574	0.0	0.00015894571940104166	0.00012715657552083334	0.013671034	0.022151854
-1	-1	-1	-1	122.0	0.0	0.0	2.400000000000091	0.0	1.0199999999999818	32.16000000000008	0.2799999999999727	0.01999999999998181	0.009999999999990905	2.3899999999998727	0.13000000000010914	0.16000000000008185	scan_Plate_D_p00_0_C04f05d3.TIF	scan_Plate_D_p00_0_C04f05d0.TIF	scan_Plate_D_p00_0_C04f05d2.TIF	scan_Plate_D_p00_0_C04f05d1.TIF	0	0	0	0	249	1674	1	1536	1536	1536	1536	249	b'eLt40m//G61Gqd6mdzYwSTMwHa1CyQ650UqU/LAbrUbJDTljKoUcqOizAwDB5az6'	0.023416470736265182	0.06172078475356102	0.009777643	0.011221956	0.36119097	0.7154	0.03490862995386124	0.07503237823645274	0.031221963	0.07294274	0.0033333336	0.00841647	0.0006993611653645834	9.5367431640625e-05	0.015397459	0.020887615
-1	-1	-1	-1	137.0	0.0	0.0	2.3999999999998636	0.0	1.099999999999909	31.499999999999773	0.290000000000191	0.009999999999990905	0.009999999999990905	2.910000000000082	0.16000000000008185	0.15999999999985448	scan_Plate_D_p00_0_C04f06d3.TIF	scan_Plate_D_p00_0_C04f06d0.TIF	scan_Plate_D_p00_0_C04f06d2.TIF	scan_Plate_D_p00_0_C04f06d1.TIF	0	0	0	0	250	1674	1	1536	1536	1536	1536	250	b'eLt40m//G61Gqd6mdzYwSTMwG61CyQ650UqU/LAbrUbJDTljKoUcqOizAwDKgaz+'	0.028721962124109268	0.0645262748003006	0.010610983	0.011221956	0.36119097	0.7154	0.04022773106892904	0.07689447700977325	0.037360784	0.07294274	0.0033333336	0.011221961	0.00015894571940104166	0.00012715657552083334	0.017086502	0.022100784
-1	-1	-1	-1	139.0	0.0	0.0	2.5299999999999727	0.0	1.0799999999999272	34.76999999999998	0.2800000000002001	0.01999999999998181	0.01999999999998181	2.599999999999909	0.13000000000010914	0.12999999999988177	scan_Plate_D_p00_0_C04f07d3.TIF	scan_Plate_D_p00_0_C04f07d0.TIF	scan_Plate_D_p00_0_C04f07d2.TIF	scan_Plate_D_p00_0_C04f07d1.TIF	0	0	0	0	251	1674	1	1536	1536	1536	1536	251	b'eLt40m//G61Gqd6mdzYwAaXU0SqU3JAbrUTJD7vRapTckDOmUsiBij47ANMdrQI='	0.028721962124109268	0.0645262748003006	0.008638822	0.01122196	0.36119097	0.7154	0.038746125996112823	0.07787368198235829	0.03652745	0.075748235	0.0033333336	0.0028054903	0.00015894571940104166	0.00012715657552083334	0.015752941	0.02207126
-1	-1	-1	-1	147.0	0.0	0.0	2.380000000000109	0.0	1.099999999999909	39.63999999999987	0.27999999999974534	0.020000000000436557	0.009999999999763531	2.849999999999909	0.13999999999987267	0.15000000000009095	scan_Plate_D_p00_0_C04f08d3.TIF	scan_Plate_D_p00_0_C04f08d0.TIF	scan_Plate_D_p00_0_C04f08d2.TIF	scan_Plate_D_p00_0_C04f08d1.TIF	0	0	0	0	252	1674	1	1536	1536	1536	1536	252	b'eLt40m//G61Gqd6mdzYwGW3TUxJyo5Uo+WE3Wo2SG3LGVAo5UNFnBwDbua0G'	0.029555294662714005	0.07013725489377975	0.007805489	0.011221968	0.36119097	0.7154	0.03887962053219477	0.08421649535497029	0.03652745	0.081359215	0.0069721574	0.014027451	0.00015894571940104166	9.5367431640625e-05	0.013138062	0.021781633
-1	-1	-1	-1	199.0	0.0	0.0	2.4199999999998454	0.0	1.070000000000391	34.789999999999736	0.2800000000002001	0.01999999999998181	0.009999999999990905	2.75	0.13999999999987267	0.15000000000009095	scan_Plate_D_p00_0_C05f00d3.TIF	scan_Plate_D_p00_0_C05f00d0.TIF	scan_Plate_D_p00_0_C05f00d2.TIF	scan_Plate_D_p00_0_C05f00d1.TIF	0	0	0	0	253	1674	1	1536	1536	1536	1536	253	b'eLt40m//G61Gqd6mdzYwHR2HoSTkRitR8sNutBolN+SMqRRyoKLPDgCfgazq'	0.028721962124109268	0.06733176112174988	0.007805489	0.0140274465	0.36119097	0.7154	0.03847066809733709	0.08672061562538147	0.03569412	0.07855372	0.0069721574	0.0056109806	0.00015894571940104166	0.00012715657552083334	0.015167527	0.03061185
-1	-1	-1	-1	173.0	0.0	0.0	2.259999999999991	0.0	1.0299999999999727	39.75999999999999	0.30999999999994543	0.01999999999998181	0.010000000000218279	3.2200000000002547	0.14000000000010004	0.14999999999986358	scan_Plate_D_p00_0_C05f01d3.TIF	scan_Plate_D_p00_0_C05f01d0.TIF	scan_Plate_D_p00_0_C05f01d2.TIF	scan_Plate_D_p00_0_C05f01d1.TIF	0	0	0	0	254	1674	1	1536	1536	1536	1536	254	b'eLt40m//G61Gqd6mdzYwTTMwHK1CyQ650UqU/LAbrUbJDTljKoUcqOizAwCoHazu'	0.03038862720131874	0.07013725489377975	0.010610979	0.0140274465	0.36119097	0.7154	0.04347185790538788	0.09131547808647156	0.040999606	0.0841647	0.0069721574	0.014027451	0.00019073486328125	0.00012715657552083334	0.01808833	0.03365677
-1	-1	-1	-1	168.0	0.0	0.0	2.6100000000001273	0.0	1.1800000000000637	31.50999999999999	0.2699999999999818	0.01999999999998181	0.009999999999990905	2.849999999999909	0.16000000000030923	0.14999999999986358	scan_Plate_D_p00_0_C05f02d3.TIF	scan_Plate_D_p00_0_C05f02d0.TIF	scan_Plate_D_p00_0_C05f02d2.TIF	scan_Plate_D_p00_0_C05f02d1.TIF	0	0	0	0	255	1674	1	1536	1536	1536	1536	255	b'eLt40m//G61Gqd6mdzYwTTMwGq1CyQ650UqU/LAbrUbJDTljKoUcqOizAwCwuazy'	0.03038862720131874	0.07013725489377975	0.010610979	0.014027454	0.36119097	0.7154	0.04319207866986593	0.09183444579442342	0.040999606	0.081359215	0.0025000002	0.0056109806	0.000762939453125	0.00012715657552083334	0.018516889	0.036283053
-1	-1	-1	-1	151.0	0.0	0.0	2.5700000000001637	0.0	1.099999999999909	22.930000000000064	0.2999999999999545	0.01999999999998181	0.009999999999990905	2.8199999999999363	0.13000000000010914	0.10999999999989996	scan_Plate_D_p00_0_C05f03d3.TIF	scan_Plate_D_p00_0_C05f03d0.TIF	scan_Plate_D_p00_0_C05f03d2.TIF	scan_Plate_D_p00_0_C05f03d1.TIF	0	0	0	0	256	1674	1	1536	1536	1536	1536	256	b'eLt40m//G61Gqd6mdzYwHa1CKQm50UqU/LAbrUbJDTljKoUcqOizAwC5Vaz2'	0.027888629585504532	0.06733176112174988	0.008638825	0.0140274465	0.36119097	0.7154	0.03940443446238836	0.08696324626604716	0.03569412	0.07855372	0.0025000002	0.0056109806	0.00019073486328125	0.00012715657552083334	0.016878564	0.036011007
-1	-1	-1	-1	146.0	0.0	0.0	2.4299999999998363	0.0	1.1600000000000819	31.059999999999945	0.2699999999999818	0.01999999999998181	0.009999999999990905	2.7600000000002183	0.13999999999987267	0.169999999999618	scan_Plate_D_p00_0_C05f04d3.TIF	scan_Plate_D_p00_0_C05f04d0.TIF	scan_Plate_D_p00_0_C05f04d2.TIF	scan_Plate_D_p00_0_C05f04d1.TIF	0	0	0	0	257	1674	1	1536	1536	1536	1536	257	b'eLt40m//G61Gqd6mdzYwBfWXRqtQckNutBIlP+xGq1FyQ86YSiEHKvrsAMHxrPo='	0.028721962124109268	0.0645262748003006	0.008638822	0.01122196	0.36119097	0.7154	0.040227467815081276	0.08247524003187816	0.03652745	0.075748235	0.0069721574	0.011221961	0.00015894571940104166	0.00012715657552083334	0.016998852	0.029312685
-1	-1	-1	-1	181.0	0.0	0.0	2.480000000000018	0.0	1.1200000000001182	32.62000000000012	0.30999999999994543	0.01999999999998181	0.009999999999990905	3.3899999999998727	0.18000000000006366	0.17000000000007276	scan_Plate_D_p00_0_C05f05d3.TIF	scan_Plate_D_p00_0_C05f05d0.TIF	scan_Plate_D_p00_0_C05f05d2.TIF	scan_Plate_D_p00_0_C05f05d1.TIF	0	0	0	0	258	1674	1	1536	1536	1536	1536	258	b'eLt40m//G61Gqd6mdzYwTTMwHa1CyQ650UqU/LAbrUbJDTljKoUcqOizAwDKjaz+'	0.029555294662714005	0.06733176112174988	0.009472154	0.011221968	0.36119097	0.7154	0.041248065729935966	0.08497100075085957	0.037360784	0.07855372	0.0069721574	0.014027451	0.0005086263020833334	0.00012715657552083334	0.017209057	0.029277384
-1	-1	-1	-1	91.0	0.0	0.0	2.349999999999909	0.0	1.0	29.680000000000064	0.2699999999999818	0.009999999999990905	0.01999999999998181	1.9200000000000728	0.11999999999989086	0.13000000000010914	scan_Plate_D_p00_0_C05f06d3.TIF	scan_Plate_D_p00_0_C05f06d0.TIF	scan_Plate_D_p00_0_C05f06d2.TIF	scan_Plate_D_p00_0_C05f06d1.TIF	0	0	0	0	259	1674	1	1536	1536	1536	1536	259	b'eLt40m//G61Gqd6mdzYwTTMwG61CyQ650UqU/LAbrUbJDTljKoUcqOizAwDTKa0C'	0.020916469395160675	0.05891529470682144	0.0069721583	0.01122196	0.36119097	0.7154	0.0305337260166804	0.07478266954421997	0.024249805	0.070137255	0.0025000002	0.0056109806	0.00015894571940104166	0.00012715657552083334	0.015291125	0.02666477
-1	-1	-1	-1	126.0	0.0	0.0	2.3499999999996817	0.0	1.1000000000001364	28.769999999999982	0.33999999999991815	0.01999999999998181	0.01999999999998181	2.2300000000002456	0.16000000000008185	0.14999999999986358	scan_Plate_D_p00_0_C05f07d3.TIF	scan_Plate_D_p00_0_C05f07d0.TIF	scan_Plate_D_p00_0_C05f07d2.TIF	scan_Plate_D_p00_0_C05f07d1.TIF	0	0	0	0	260	1674	1	1536	1536	1536	1536	260	b'eLt40m//G61Gqd6mdzYwBaXU0SqU3JAbrUTJD7vRapTckDOmUsiBij47ANvFrQY='	0.02174980565905571	0.06172078475356102	0.008638825	0.01122196	0.36119097	0.7154	0.0336289182305336	0.08088973661263783	0.029555295	0.07294274	0.0033333336	0.0	0.0003178914388020833	0.00012715657552083334	0.017144507	0.031888694
-1	-1	-1	-1	168.0	0.0	0.0	2.3599999999996726	0.0	1.0399999999999636	29.139999999999873	0.2599999999999909	0.01999999999998181	0.009999999999990905	2.6900000000000546	0.11999999999989086	0.12000000000034561	scan_Plate_D_p00_0_C05f08d3.TIF	scan_Plate_D_p00_0_C05f08d0.TIF	scan_Plate_D_p00_0_C05f08d2.TIF	scan_Plate_D_p00_0_C05f08d1.TIF	0	0	0	0	261	1674	1	1536	1536	1536	1536	261	b'eLt40m//G61Gqd6mdzYwHW3TUxJyo5Uo+WE3Wo2SG3LGVAo5UNFnBwDkYa0K'	0.03038862720131874	0.07294274121522903	0.011444312	0.01683294	0.36119097	0.7154	0.04446130990982056	0.09809499979019165	0.040999606	0.086970195	0.0069721574	0.011221961	0.00015894571940104166	0.00012715657552083334	0.019839454	0.04122939
-1	-1	-1	-1	170.0	0.0	0.0	2.5499999999999545	0.0	1.25	25.420000000000073	0.2699999999999818	0.009999999999990905	0.009999999999990905	2.769999999999982	0.13999999999987267	0.15000000000009095	scan_Plate_D_p00_0_C06f00d3.TIF	scan_Plate_D_p00_0_C06f00d0.TIF	scan_Plate_D_p00_0_C06f00d2.TIF	scan_Plate_D_p00_0_C06f00d1.TIF	0	0	0	0	262	1674	1	1536	1536	1536	1536	262	b'eLt40m//G61Gqd6mdzYwGx2HoSTkRitR8sNutBolN+SMqRRyoKLPDgCoKazu'	0.027888629585504532	0.05891529470682144	0.009472158	0.0140274465	0.36119097	0.7154	0.03767855713764826	0.07782806952794392	0.034860786	0.070137255	0.0025000002	0.0	0.00015894571940104166	0.00012715657552083334	0.015873361	0.03031218
-1	-1	-1	-1	174.0	0.0	0.0	2.660000000000082	0.0	1.150000000000091	40.66000000000008	0.2799999999999727	0.01999999999998181	0.009999999999990905	3.019999999999982	0.18000000000006366	0.16000000000030923	scan_Plate_D_p00_0_C06f01d3.TIF	scan_Plate_D_p00_0_C06f01d0.TIF	scan_Plate_D_p00_0_C06f01d2.TIF	scan_Plate_D_p00_0_C06f01d1.TIF	0	0	0	0	263	1674	1	1536	1536	1536	1536	263	b'eLt40m//G61Gqd6mdzYwSzMwHK1CyQ650UqU/LAbrUbJDTljKoUcqOizAwCwxazy'	0.03038862720131874	0.06733176112174988	0.012277644	0.0140274465	0.36119097	0.7154	0.045288016398747764	0.08762746055920918	0.04183294	0.07855372	0.0069721574	0.0028054903	0.0014940897623697917	0.00012715657552083334	0.020646738	0.036381952
-1	-1	-1	-1	157.0	0.0	0.0	2.2799999999999727	0.0	1.0	43.149999999999864	0.25999999999976353	0.01999999999998181	0.010000000000218279	2.799999999999727	0.13000000000010914	0.1299999999996544	scan_Plate_D_p00_0_C06f02d3.TIF	scan_Plate_D_p00_0_C06f02d0.TIF	scan_Plate_D_p00_0_C06f02d2.TIF	scan_Plate_D_p00_0_C06f02d1.TIF	0	0	0	0	264	1674	1	1536	1536	1536	1536	264	b'eLt40m//G61Gqd6mdzYwSzMwGq1CyQ650UqU/LAbrUbJDTljKoUcqOizAwC5Yaz2'	0.03486078605055809	0.07013725489377975	0.01311098	0.014027454	0.36119097	0.7154	0.04973569015661875	0.09140480558077495	0.044332944	0.081359215	0.007805491	0.0	0.00015894571940104166	0.00012715657552083334	0.022056611	0.037770126
-1	-1	-1	-1	154.0	0.0	0.0	2.269999999999982	0.0	1.040000000000191	35.47000000000003	0.2799999999999727	0.01999999999998181	0.010000000000218279	2.6800000000000637	0.16999999999984539	0.14000000000010004	scan_Plate_D_p00_0_C06f03d3.TIF	scan_Plate_D_p00_0_C06f03d0.TIF	scan_Plate_D_p00_0_C06f03d2.TIF	scan_Plate_D_p00_0_C06f03d1.TIF	0	0	0	0	265	1674	1	1536	1536	1536	1536	265	b'eLt40m//G61Gqd6mdzYwG61CKQm50UqU/LAbrUbJDTljKoUcqOizAwDB/az6'	0.029555294662714005	0.06172078475356102	0.010610983	0.0140274465	0.36119097	0.7154	0.04276072978973389	0.08370610078175862	0.037360784	0.07294274	0.0069721574	0.0056109806	0.000476837158203125	0.00012715657552083334	0.01953684	0.0380744
-1	-1	-1	-1	135.0	0.0	0.0	2.2899999999999636	0.0	1.1099999999999	38.320000000000164	0.2899999999999636	0.009999999999990905	0.009999999999990905	2.6800000000000637	0.12999999999988177	0.14000000000010004	scan_Plate_D_p00_0_C06f04d3.TIF	scan_Plate_D_p00_0_C06f04d0.TIF	scan_Plate_D_p00_0_C06f04d2.TIF	scan_Plate_D_p00_0_C06f04d1.TIF	0	0	0	0	266	1674	1	1536	1536	1536	1536	266	b'eLt40m//G61Gqd6mdzYwA/WXRqtQckNutBIlP+xGq1FyQ86YSiEHKvrsAMqZrP4='	0.027888629585504532	0.06172078475356102	0.008638825	0.0140274465	0.36119097	0.7154	0.03815486282110214	0.08169095714886983	0.03569412	0.07294274	0.0069721574	0.00841647	0.000667572021484375	0.00012715657552083334	0.017177375	0.03693224
-1	-1	-1	-1	142.0	0.0	0.0	2.3799999999998818	0.0	1.080000000000382	27.45999999999981	0.30999999999994543	0.01999999999998181	0.01999999999998181	2.6400000000001	0.13999999999987267	0.14000000000010004	scan_Plate_D_p00_0_C06f05d3.TIF	scan_Plate_D_p00_0_C06f05d0.TIF	scan_Plate_D_p00_0_C06f05d2.TIF	scan_Plate_D_p00_0_C06f05d1.TIF	0	0	0	0	267	1674	1	1536	1536	1536	1536	267	b'eLt40m//G61Gqd6mdzYwSzMwHa1CyQ650UqU/LAbrUbJDTljKoUcqOizAwDTNa0C'	0.024249805137515068	0.05610980466008186	0.011444313	0.01122196	0.36119097	0.7154	0.03892515351374944	0.07293454806009929	0.03569412	0.064526275	0.0033333336	0.0028054903	0.0087738037109375	0.00012715657552083334	0.01808302	0.031391162
-1	-1	-1	-1	169.0	0.0	0.0	2.649999999999636	0.0	1.1200000000001182	40.899999999999864	0.2899999999999636	0.009999999999990905	0.009999999999990905	3.0299999999997453	0.16000000000008185	0.15999999999985448	scan_Plate_D_p00_0_C06f06d3.TIF	scan_Plate_D_p00_0_C06f06d0.TIF	scan_Plate_D_p00_0_C06f06d2.TIF	scan_Plate_D_p00_0_C06f06d1.TIF	0	0	0	0	268	1674	1	1536	1536	1536	1536	268	b'eLt40m//G61Gqd6mdzYwSzMwG61CyQ650UqU/LAbrUbJDTljKoUcqOizAwDb0a0G'	0.031221963465213776	0.05891529470682144	0.013110984	0.0140274465	0.36119097	0.7154	0.04852170248826345	0.07949812213579814	0.04349961	0.070137255	0.0033333336	0.0	0.00015894571940104166	0.00012715657552083334	0.02187464	0.033149526
-1	-1	-1	-1	158.0	0.0	0.0	2.299999999999727	0.0	1.0200000000002092	33.789999999999964	0.25999999999976353	0.01999999999998181	0.010000000000218279	2.6900000000000546	0.17000000000007276	0.14999999999986358	scan_Plate_D_p00_0_C06f07d3.TIF	scan_Plate_D_p00_0_C06f07d0.TIF	scan_Plate_D_p00_0_C06f07d2.TIF	scan_Plate_D_p00_0_C06f07d1.TIF	0	0	0	0	269	1674	1	1536	1536	1536	1536	269	b'eLt40m//G61Gqd6mdzYwA6XU0SqU3JAbrUTJD7vRapTckDOmUsiBij47AORtrQo='	0.027888629585504532	0.05610980466008186	0.012277648	0.01402745	0.36119097	0.7154	0.04136624683936437	0.080292413632075	0.03652745	0.070137255	0.0033333336	0.0028054903	0.0003178914388020833	0.00012715657552083334	0.019178888	0.03874768
-1	-1	-1	-1	171.0	0.0	0.0	2.599999999999909	0.0	1.0899999999999181	34.799999999999955	0.2599999999999909	0.01999999999998181	0.009999999999990905	2.7999999999999545	0.17000000000007276	0.12999999999988177	scan_Plate_D_p00_0_C06f08d3.TIF	scan_Plate_D_p00_0_C06f08d0.TIF	scan_Plate_D_p00_0_C06f08d2.TIF	scan_Plate_D_p00_0_C06f08d1.TIF	0	0	0	0	270	1674	1	1536	1536	1536	1536	270	b'eLt40m//G61Gqd6mdzYwG23TUxJyo5Uo+WE3Wo2SG3LGVAo5UNFnBwDtCa0O'	0.028721962124109268	0.06733176112174988	0.011444315	0.016832937	0.36119097	0.7154	0.04341778655846914	0.0914572278658549	0.037360784	0.07855372	0.0069721574	0.0	0.00019073486328125	9.5367431640625e-05	0.02073164	0.042813234
-1	-1	-1	-1	193.0	0.0	0.0	2.339999999999918	0.0	1.0900000000001455	31.659999999999854	0.3000000000001819	0.009999999999990905	0.009999999999990905	2.599999999999909	0.13000000000010914	0.13999999999987267	scan_Plate_D_p00_0_C07f00d3.TIF	scan_Plate_D_p00_0_C07f00d0.TIF	scan_Plate_D_p00_0_C07f00d2.TIF	scan_Plate_D_p00_0_C07f00d1.TIF	0	0	0	0	271	1674	1	1536	1536	1536	1536	271	b'eLt40m//G61Gqd6mdzYwHx2HoSTkRitR8sNutBolN+SMqRRyoKLPDgCw0azy'	0.029555294662714005	0.07294274121522903	0.0069721565	0.011221968	0.36119097	0.7154	0.03881521771351496	0.09113530317942302	0.03569412	0.0841647	0.007805491	0.01963843	0.00015894571940104166	0.00012715657552083334	0.013697648	0.027312722
-1	-1	-1	-1	169.0	0.0	0.0	2.4099999999998545	0.0	1.0899999999996908	31.8599999999999	0.3300000000001546	0.009999999999990905	0.009999999999990905	3.0599999999999454	0.13999999999987267	0.13999999999987267	scan_Plate_D_p00_0_C07f01d3.TIF	scan_Plate_D_p00_0_C07f01d0.TIF	scan_Plate_D_p00_0_C07f01d2.TIF	scan_Plate_D_p00_0_C07f01d1.TIF	0	0	0	0	272	1674	1	1536	1536	1536	1536	272	b'eLt40m//G61Gqd6mdzYwTzMwHK1CyQ650UqU/LAbrUbJDTljKoUcqOizAwC5baz2'	0.03038862720131874	0.07574823498725891	0.008638822	0.01683294	0.36119097	0.7154	0.04150279859701792	0.09597998857498169	0.037360784	0.08977569	0.007805491	0.014027451	0.0010172526041666667	0.00012715657552083334	0.015384981	0.03145492
-1	-1	-1	-1	130.0	0.0	0.0	2.769999999999982	0.0	1.0899999999999181	17.789999999999964	0.2800000000002001	0.01999999999998181	0.009999999999990905	2.75	0.20000000000027285	0.15999999999985448	scan_Plate_D_p00_0_C07f02d3.TIF	scan_Plate_D_p00_0_C07f02d0.TIF	scan_Plate_D_p00_0_C07f02d2.TIF	scan_Plate_D_p00_0_C07f02d1.TIF	0	0	0	0	273	1674	1	1536	1536	1536	1536	273	b'eLt40m//G61Gqd6mdzYwTzMwGq1CyQ650UqU/LAbrUbJDTljKoUcqOizAwDCCaz6'	0.027888629585504532	0.07013725489377975	0.011444313	0.01683294	0.36119097	0.7154	0.03900880614916483	0.08993343512217204	0.03569412	0.0841647	0.0069721574	0.00841647	0.003147125244140625	9.5367431640625e-05	0.017059537	0.034639493
-1	-1	-1	-1	170.0	0.0	0.0	2.660000000000082	0.0	1.1499999999996362	28.390000000000327	0.2799999999999727	0.009999999999990905	0.009999999999990905	2.4700000000000273	0.12999999999988177	0.12000000000011823	scan_Plate_D_p00_0_C07f03d3.TIF	scan_Plate_D_p00_0_C07f03d0.TIF	scan_Plate_D_p00_0_C07f03d2.TIF	scan_Plate_D_p00_0_C07f03d1.TIF	0	0	0	0	274	1674	1	1536	1536	1536	1536	274	b'eLt40m//G61Gqd6mdzYwH61CKQm50UqU/LAbrUbJDTljKoUcqOizAwDKpaz+'	0.028721962124109268	0.06733176112174988	0.008638822	0.011221968	0.36119097	0.7154	0.04076449324687322	0.0846911072731018	0.03652745	0.07855372	0.007805491	0.014027451	0.00057220458984375	0.00012715657552083334	0.017557964	0.02692185
-1	-1	-1	-1	163.0	0.0	0.0	2.4999999999997726	0.0	1.0199999999999818	30.37999999999988	0.2999999999999545	0.01999999999998181	0.009999999999990905	2.9500000000000455	0.16000000000030923	0.15999999999985448	scan_Plate_D_p00_0_C07f04d3.TIF	scan_Plate_D_p00_0_C07f04d0.TIF	scan_Plate_D_p00_0_C07f04d2.TIF	scan_Plate_D_p00_0_C07f04d1.TIF	0	0	0	0	275	1674	1	1536	1536	1536	1536	275	b'eLt40m//G61Gqd6mdzYwB/WXRqtQckNutBIlP+xGq1FyQ86YSiEHKvrsANNBrQI='	0.03038862720131874	0.07013725489377975	0.010610979	0.011221968	0.36119097	0.7154	0.04306212067604065	0.08603725830713908	0.040999606	0.07855372	0.0069721574	0.011221961	0.00012715657552083334	0.00012715657552083334	0.01707749	0.027979983
-1	-1	-1	-1	146.0	0.0	0.0	2.5499999999999545	0.0	1.1400000000001	43.700000000000045	0.2599999999999909	0.01999999999998181	0.009999999999990905	2.5599999999999454	0.13000000000010914	0.12999999999988177	scan_Plate_D_p00_0_C07f05d3.TIF	scan_Plate_D_p00_0_C07f05d0.TIF	scan_Plate_D_p00_0_C07f05d2.TIF	scan_Plate_D_p00_0_C07f05d1.TIF	0	0	0	0	276	1674	1	1536	1536	1536	1536	276	b'eLt40m//G61Gqd6mdzYwTzMwHa1CyQ650UqU/LAbrUbJDTljKoUcqOizAwDb3a0G'	0.029555294662714005	0.06733176112174988	0.008638822	0.0140274465	0.36119097	0.7154	0.04090419908364614	0.08472039302190144	0.037360784	0.07855372	0.0069721574	0.011221961	0.0010172526041666667	0.00012715657552083334	0.01630327	0.028905371
-1	-1	-1	-1	168.0	0.0	0.0	2.619999999999891	0.0	1.1199999999998909	32.730000000000246	0.2699999999999818	0.01999999999998181	0.010000000000218279	2.790000000000191	0.13000000000010914	0.11999999999989086	scan_Plate_D_p00_0_C07f06d3.TIF	scan_Plate_D_p00_0_C07f06d0.TIF	scan_Plate_D_p00_0_C07f06d2.TIF	scan_Plate_D_p00_0_C07f06d1.TIF	0	0	0	0	277	1674	1	1536	1536	1536	1536	277	b'eLt40m//G61Gqd6mdzYwTzMwG61CyQ650UqU/LAbrUbJDTljKoUcqOizAwDkea0K'	0.024249805137515068	0.06172078475356102	0.010610981	0.01122196	0.36119097	0.7154	0.03772338479757309	0.07818484306335449	0.034860786	0.07294274	0.0069721574	0.00841647	0.00012715657552083334	0.00012715657552083334	0.016097683	0.027088217
-1	-1	-1	-1	165.0	0.0	0.0	2.6700000000000728	0.0	1.1499999999998636	33.210000000000036	0.3100000000001728	0.01999999999998181	0.009999999999990905	3.0800000000001546	0.1999999999998181	0.17000000000007276	scan_Plate_D_p00_0_C07f07d3.TIF	scan_Plate_D_p00_0_C07f07d0.TIF	scan_Plate_D_p00_0_C07f07d2.TIF	scan_Plate_D_p00_0_C07f07d1.TIF	0	0	0	0	278	1674	1	1536	1536	1536	1536	278	b'eLt40m//G61Gqd6mdzYwB6XU0SqU3JAbrUTJD7vRapTckDOmUsiBij47AO0VrQ4='	0.027888629585504532	0.06733176112174988	0.008638825	0.011221968	0.36119097	0.7154	0.038336711625258126	0.08611274758974712	0.03569412	0.07855372	0.0069721574	0.00841647	0.009091695149739584	0.00012715657552083334	0.016420554	0.030704286
-1	-1	-1	-1	164.0	0.0	0.0	2.4199999999998454	0.0	1.0900000000001455	29.100000000000136	0.2999999999999545	0.01999999999998181	0.01999999999998181	2.9700000000000273	0.14999999999986358	0.15000000000009095	scan_Plate_D_p00_0_C07f08d3.TIF	scan_Plate_D_p00_0_C07f08d0.TIF	scan_Plate_D_p00_0_C07f08d2.TIF	scan_Plate_D_p00_0_C07f08d1.TIF	0	0	0	0	279	1674	1	1536	1536	1536	1536	279	b'eLt40m//G61Gqd6mdzYwH23TUxJyo5Uo+WE3Wo2SG3LGVAo5UNFnBwD1sa0S'	0.029555294662714005	0.07013725489377975	0.011444312	0.0140274465	0.36119097	0.7154	0.04316741724809011	0.09165436029434204	0.040999606	0.0841647	0.0069721574	0.0056109806	0.000286102294921875	0.00012715657552083334	0.018080888	0.033938754
-1	-1	-1	-1	215.0	0.0	0.0	2.4899999999997817	0.0	1.050000000000182	28.339999999999918	0.34999999999990905	0.01999999999998181	0.01999999999998181	3.1000000000001364	0.16000000000008185	0.15000000000009095	scan_Plate_D_p00_0_C08f00d3.TIF	scan_Plate_D_p00_0_C08f00d0.TIF	scan_Plate_D_p00_0_C08f00d2.TIF	scan_Plate_D_p00_0_C08f00d1.TIF	0	0	0	0	280	1674	1	1536	1536	1536	1536	280	b'eLt40m//G61Gqd6mdzawGB2HoSTkRitR8sNutBolN+SMqRRyoKLPDgC5eaz2'	0.024249805137515068	0.06172078475356102	0.0078054927	0.01122196	0.36119097	0.7154	0.035714288552602134	0.07968679070472717	0.031221963	0.07294274	0.0033333336	0.0	0.00095367431640625	0.00012715657552083334	0.015175456	0.027975487
-1	-1	-1	-1	173.0	0.0	0.0	2.5199999999997544	0.0	1.1300000000001091	29.749999999999773	0.31999999999993634	0.01999999999998181	0.01999999999998181	3.1700000000000728	0.13999999999987267	0.13000000000010914	scan_Plate_D_p00_0_C08f01d3.TIF	scan_Plate_D_p00_0_C08f01d0.TIF	scan_Plate_D_p00_0_C08f01d2.TIF	scan_Plate_D_p00_0_C08f01d1.TIF	0	0	0	0	281	1674	1	1536	1536	1536	1536	281	b'eLt40m//G61Gqd6mdzawSDMwHK1CyQ650UqU/LAbrUbJDTljKoUcqOizAwDCFaz6'	0.029555294662714005	0.0645262748003006	0.0078054927	0.01122196	0.36119097	0.7154	0.03984263290961584	0.08018535872300465	0.03652745	0.075748235	0.0069721574	0.0028054903	0.00015894571940104166	0.00012715657552083334	0.015684148	0.025048297
-1	-1	-1	-1	173.0	0.0	0.0	2.770000000000209	0.0	1.199999999999818	41.190000000000055	0.25	0.009999999999990905	0.009999999999990905	2.6900000000000546	0.11999999999989086	0.14000000000010004	scan_Plate_D_p00_0_C08f02d3.TIF	scan_Plate_D_p00_0_C08f02d0.TIF	scan_Plate_D_p00_0_C08f02d2.TIF	scan_Plate_D_p00_0_C08f02d1.TIF	0	0	0	0	282	1674	1	1536	1536	1536	1536	282	b'eLt40m//G61Gqd6mdzawSDMwGq1CyQ650UqU/LAbrUbJDTljKoUcqOizAwDKsaz+'	0.028721962124109268	0.0645262748003006	0.008638822	0.01122196	0.36119097	0.7154	0.039762298266092934	0.08132881422837575	0.03652745	0.075748235	0.0069721574	0.0	0.00019073486328125	0.00012715657552083334	0.015841823	0.02635655
-1	-1	-1	-1	177.0	0.0	0.0	2.660000000000082	0.0	1.1600000000000819	45.76999999999998	0.2999999999999545	0.01999999999998181	0.009999999999990905	2.7899999999999636	0.16000000000008185	0.13999999999987267	scan_Plate_D_p00_0_C08f03d3.TIF	scan_Plate_D_p00_0_C08f03d0.TIF	scan_Plate_D_p00_0_C08f03d2.TIF	scan_Plate_D_p00_0_C08f03d1.TIF	0	0	0	0	283	1674	1	1536	1536	1536	1536	283	b'eLt40m//G61Gqd6mdzawGK1CKQm50UqU/LAbrUbJDTljKoUcqOizAwDTTa0C'	0.028721962124109268	0.0645262748003006	0.0078054927	0.01122196	0.36119097	0.7154	0.03900380929311117	0.07953631381193797	0.03652745	0.075748235	0.007805491	0.0056109806	0.0006993611653645834	0.00012715657552083334	0.01513118	0.023463525
-1	-1	-1	-1	169.0	0.0	0.0	2.2999999999999545	0.0	1.0399999999999636	41.930000000000064	0.2899999999999636	0.01999999999998181	0.009999999999990905	2.7899999999999636	0.13000000000010914	0.12999999999988177	scan_Plate_D_p00_0_C08f04d3.TIF	scan_Plate_D_p00_0_C08f04d0.TIF	scan_Plate_D_p00_0_C08f04d2.TIF	scan_Plate_D_p00_0_C08f04d1.TIF	0	0	0	0	284	1674	1	1536	1536	1536	1536	284	b'eLt40m//G61Gqd6mdzawAPWXRqtQckNutBIlP+xGq1FyQ86YSiEHKvrsANvprQY='	0.029555294662714005	0.06172078475356102	0.009472154	0.01122196	0.36119097	0.7154	0.04092338184515635	0.07950690885384877	0.037360784	0.07294274	0.0016666668	0.011221961	0.0003814697265625	0.00012715657552083334	0.016923957	0.028064892
-1	-1	-1	-1	155.0	0.0	0.0	2.4600000000000364	0.0	1.0599999999999454	40.24000000000001	0.290000000000191	0.01999999999998181	0.009999999999990905	2.709999999999809	0.15000000000009095	0.16000000000008185	scan_Plate_D_p00_0_C08f05d3.TIF	scan_Plate_D_p00_0_C08f05d0.TIF	scan_Plate_D_p00_0_C08f05d2.TIF	scan_Plate_D_p00_0_C08f05d1.TIF	0	0	0	0	285	1674	1	1536	1536	1536	1536	285	b'eLt40m//G61Gqd6mdzawSDMwHa1CyQ650UqU/LAbrUbJDTljKoUcqOizAwDkha0K'	0.024249805137515068	0.06172078475356102	0.009472158	0.01122196	0.36119097	0.7154	0.037594154477119446	0.07599886258443196	0.034860786	0.070137255	0.0069721574	0.0	0.0025113423665364585	9.5367431640625e-05	0.016128989	0.024736825
-1	-1	-1	-1	166.0	0.0	0.0	2.5599999999999454	0.0	1.1199999999998909	34.930000000000064	0.2799999999999727	0.01999999999998181	0.01999999999998181	2.9700000000000273	0.14999999999986358	0.15000000000009095	scan_Plate_D_p00_0_C08f06d3.TIF	scan_Plate_D_p00_0_C08f06d0.TIF	scan_Plate_D_p00_0_C08f06d2.TIF	scan_Plate_D_p00_0_C08f06d1.TIF	0	0	0	0	286	1674	1	1536	1536	1536	1536	286	b'eLt40m//G61Gqd6mdzawSDMwG61CyQ650UqU/LAbrUbJDTljKoUcqOizAwDtIa0O'	0.028721962124109268	0.06172078475356102	0.0078054927	0.01122196	0.36119097	0.7154	0.03897171964248022	0.07874252398808797	0.03569412	0.07294274	0.0069721574	0.0056109806	0.00015894571940104166	9.5367431640625e-05	0.016069802	0.026588175
-1	-1	-1	-1	183.0	0.0	0.0	2.380000000000109	0.0	1.0799999999999272	20.100000000000136	0.2799999999999727	0.01999999999998181	0.009999999999990905	2.6499999999998636	0.13000000000010914	0.12999999999988177	scan_Plate_D_p00_0_C08f07d3.TIF	scan_Plate_D_p00_0_C08f07d0.TIF	scan_Plate_D_p00_0_C08f07d2.TIF	scan_Plate_D_p00_0_C08f07d1.TIF	0	0	0	0	287	1674	1	1536	1536	1536	1536	287	b'eLt40m//G61Gqd6mdzawAKXU0SqU3JAbrUTJD7vRapTckDOmUsiBij47APW9rRI='	0.027888629585504532	0.06172078475356102	0.0078054927	0.01122196	0.36119097	0.7154	0.038103548189004265	0.0799822707970937	0.03569412	0.07294274	0.0025000002	0.0028054903	0.00015894571940104166	0.00012715657552083334	0.015532596	0.027393786
-1	-1	-1	-1	166.0	0.0	0.0	2.5599999999999454	0.0	1.0799999999999272	28.00999999999999	0.2599999999999909	0.009999999999990905	0.020000000000209184	2.8099999999999454	0.16000000000008185	0.14999999999986358	scan_Plate_D_p00_0_C08f08d3.TIF	scan_Plate_D_p00_0_C08f08d0.TIF	scan_Plate_D_p00_0_C08f08d2.TIF	scan_Plate_D_p00_0_C08f08d1.TIF	0	0	0	0	288	1674	1	1536	1536	1536	1536	288	b'eLt40m//G61Gqd6mdzawGG3TUxJyo5Uo+WE3Wo2SG3LGVAo5UNFnBwD+Wa0W'	0.03038862720131874	0.0645262748003006	0.010305494	0.01122196	0.36119097	0.7154	0.04276640713214874	0.08303038279215495	0.040999606	0.075748235	0.0069721574	0.0028054903	0.00012715657552083334	9.5367431640625e-05	0.016850024	0.027906839
-1	-1	-1	-1	171.0	0.0	0.0	2.400000000000091	0.0	1.0699999999999363	35.88999999999987	0.30999999999994543	0.01999999999998181	0.009999999999990905	2.7400000000002365	0.1899999999998272	0.17000000000007276	scan_Plate_D_p00_0_C09f00d3.TIF	scan_Plate_D_p00_0_C09f00d0.TIF	scan_Plate_D_p00_0_C09f00d2.TIF	scan_Plate_D_p00_0_C09f00d1.TIF	0	0	0	0	289	1674	1	1536	1536	1536	1536	289	b'eLt40m//G61Gqd6mdwal1NFxGPJDbrQSJT/sRqtRckPOmEohByr67ADCIaz6'	0.024249805137515068	0.06172078475356102	0.0078054927	0.01122196	0.36119097	0.7154	0.035591475665569305	0.07726110517978668	0.031221963	0.070137255	0.0033333336	0.0056109806	0.0031789143880208335	9.5367431640625e-05	0.013590388	0.02629864
-1	-1	-1	-1	157.0	0.0	0.0	2.4600000000002638	0.0	1.050000000000182	30.480000000000018	0.2899999999999636	0.01999999999998181	0.01999999999998181	2.869999999999891	0.15000000000009095	0.16000000000008185	scan_Plate_D_p00_0_C09f01d3.TIF	scan_Plate_D_p00_0_C09f01d0.TIF	scan_Plate_D_p00_0_C09f01d2.TIF	scan_Plate_D_p00_0_C09f01d1.TIF	0	0	0	0	290	1674	1	1536	1536	1536	1536	290	b'eLt40m//G61Gqd6mdwalVMPRKpTskButRMkPu9FqlNyQM6ZSyIGKPjsAyr2s/g=='	0.03038862720131874	0.06733176112174988	0.009777643	0.022443928	0.36119097	0.7154	0.042903438210487366	0.09576467672983806	0.040999606	0.0841647	0.0069721574	0.0	0.00015894571940104166	0.00012715657552083334	0.016686535	0.038420357
-1	-1	-1	-1	168.0	0.0	0.0	2.7000000000000455	0.0	1.1099999999999	35.81000000000017	0.2899999999999636	0.009999999999990905	0.009999999999990905	2.810000000000173	0.13000000000010914	0.1499999999996362	scan_Plate_D_p00_0_C09f02d3.TIF	scan_Plate_D_p00_0_C09f02d0.TIF	scan_Plate_D_p00_0_C09f02d2.TIF	scan_Plate_D_p00_0_C09f02d1.TIF	0	0	0	0	291	1674	1	1536	1536	1536	1536	291	b'eLt40m//G61Gqd6mdwalVKPRKpTskButRMkPu9FqlNyQM6ZSyIGKPjsA01mtAg=='	0.029555294662714005	0.06172078475356102	0.010610979	0.01122196	0.36119097	0.7154	0.04248956342538198	0.07628937562306722	0.040999606	0.070137255	0.0069721574	0.0056109806	0.0016848246256510417	0.00012715657552083334	0.017408267	0.026143156
-1	-1	-1	-1	184.0	0.0	0.0	2.2600000000002183	0.0	1.0399999999999636	33.04000000000019	0.2899999999999636	0.01999999999998181	0.009999999999990905	2.9199999999998454	0.13000000000010914	0.15000000000009095	scan_Plate_D_p00_0_C09f03d3.TIF	scan_Plate_D_p00_0_C09f03d0.TIF	scan_Plate_D_p00_0_C09f03d2.TIF	scan_Plate_D_p00_0_C09f03d1.TIF	0	0	0	0	292	1674	1	1536	1536	1536	1536	292	b'eLt40m//G61Gqd6mdwal1NEqlPyQG61EyQ+70WqU3JAzplLIgYo+OwDb9a0G'	0.028721962124109268	0.06172078475356102	0.008638822	0.01122196	0.36119097	0.7154	0.040563354889551796	0.07644598186016083	0.03652745	0.070137255	0.0025000002	0.0056109806	0.00015894571940104166	0.00012715657552083334	0.016762372	0.025833469
-1	-1	-1	-1	165.0	0.0	0.0	2.599999999999909	0.0	1.1100000000001273	24.36999999999989	0.2699999999999818	0.020000000000209184	0.01999999999998181	2.7499999999997726	0.16000000000008185	0.16999999999984539	scan_Plate_D_p00_0_C09f04d3.TIF	scan_Plate_D_p00_0_C09f04d0.TIF	scan_Plate_D_p00_0_C09f04d2.TIF	scan_Plate_D_p00_0_C09f04d1.TIF	0	0	0	0	293	1674	1	1536	1536	1536	1536	293	b'eLt40m//G61Gqd6mdwalVJPRKpTskButRMkPu9FqlNyQM6ZSyIGKPjsA5JGtCg=='	0.028721962124109268	0.06172078475356102	0.0078054927	0.01122196	0.36119097	0.7154	0.039174666007359825	0.07686741650104523	0.03652745	0.070137255	0.007805491	0.0	0.002002716064453125	0.00012715657552083334	0.015394027	0.027308546
-1	-1	-1	-1	161.0	0.0	0.0	2.490000000000009	0.0	1.0699999999999363	38.37000000000012	0.31999999999993634	0.01999999999998181	0.01999999999998181	3.2999999999999545	0.18000000000006366	0.16000000000008185	scan_Plate_D_p00_0_C09f05d3.TIF	scan_Plate_D_p00_0_C09f05d0.TIF	scan_Plate_D_p00_0_C09f05d2.TIF	scan_Plate_D_p00_0_C09f05d1.TIF	0	0	0	0	294	1674	1	1536	1536	1536	1536	294	b'eLt40m//G61Gqd6mdwalVNPRKpTskButRMkPu9FqlNyQM6ZSyIGKPjsA7S2tDg=='	0.027888629585504532	0.06172078475356102	0.007805489	0.01122196	0.36119097	0.7154	0.03693293035030365	0.0777215560277303	0.034860786	0.07294274	0.0069721574	0.00841647	0.00012715657552083334	0.00012715657552083334	0.014229678	0.026398208
-1	-1	-1	-1	171.0	0.0	0.0	2.3799999999998818	0.0	1.099999999999909	37.76999999999998	0.2800000000002001	0.01999999999998181	0.01999999999998181	2.8199999999999363	0.13999999999987267	0.14000000000010004	scan_Plate_D_p00_0_C09f06d3.TIF	scan_Plate_D_p00_0_C09f06d0.TIF	scan_Plate_D_p00_0_C09f06d2.TIF	scan_Plate_D_p00_0_C09f06d1.TIF	0	0	0	0	295	1674	1	1536	1536	1536	1536	295	b'eLt40m//G61Gqd6mdwalVLPRKpTskButRMkPu9FqlNyQM6ZSyIGKPjsA9cmtEg=='	0.029555294662714005	0.06172078475356102	0.009472154	0.01122196	0.36119097	0.7154	0.041808292269706726	0.07807911932468414	0.037360784	0.07294274	0.0025000002	0.0028054903	0.00152587890625	0.016689300537109375	0.01744488	0.029178765
-1	-1	-1	-1	176.0	0.0	0.0	2.5799999999999272	0.0	1.0800000000001546	33.37999999999988	0.23999999999978172	0.01999999999998181	0.010000000000218279	2.5599999999999454	0.13000000000010914	0.15000000000009095	scan_Plate_D_p00_0_C09f07d3.TIF	scan_Plate_D_p00_0_C09f07d0.TIF	scan_Plate_D_p00_0_C09f07d2.TIF	scan_Plate_D_p00_0_C09f07d1.TIF	0	0	0	0	296	1674	1	1536	1536	1536	1536	296	b'eLt40m//G61Gqd6md4ak1NEqlNyQG61EyQ+70WqU3JAzplLIgYo+OwD+Za0W'	0.027888629585504532	0.06172078475356102	0.0078054927	0.01402745	0.36119097	0.7154	0.038475871086120605	0.08215150237083435	0.03569412	0.075748235	0.0033333336	0.0028054903	0.0038464864095052085	0.00012715657552083334	0.016542545	0.03129833
-1	-1	-1	-1	166.0	0.0	0.0	2.3899999999998727	0.0	1.0499999999999545	36.799999999999955	0.2599999999999909	0.009999999999990905	0.01999999999998181	2.9500000000000455	0.14000000000010004	0.11999999999989086	scan_Plate_D_p00_0_C09f08d3.TIF	scan_Plate_D_p00_0_C09f08d0.TIF	scan_Plate_D_p00_0_C09f08d2.TIF	scan_Plate_D_p00_0_C09f08d1.TIF	0	0	0	0	297	1674	1	1536	1536	1536	1536	297	b'eLt40m//G61Gqd6mdwal1NE2PfkhN1qJkh92o9UouSFnTKWQAxV9dgAHEK0a'	0.03038862720131874	0.08135921508073807	0.009777643	0.019638434	0.36119097	0.7154	0.04315921167532603	0.10305879513422649	0.040999606	0.098192155	0.0069721574	0.011221961	0.00015894571940104166	0.00012715657552083334	0.016543144	0.03163137
-1	-1	-1	-1	180.0	0.0	0.0	2.6799999999998363	0.0	1.1900000000000546	26.529999999999973	0.3400000000001455	0.01999999999998181	0.01999999999998181	2.8899999999998727	0.17000000000007276	0.16000000000008185	scan_Plate_D_p00_0_C10f00d3.TIF	scan_Plate_D_p00_0_C10f00d0.TIF	scan_Plate_D_p00_0_C10f00d2.TIF	scan_Plate_D_p00_0_C10f00d1.TIF	0	0	0	0	298	1674	1	1536	1536	1536	1536	298	b'eLt40m//G61Gqd6mdzY0GB2HoSTkRitR8sNutBolN+SMqRRyoKLPDgB85aza'	0.01727764680981636	0.05610980466008186	0.004472159	0.011221956	0.36119097	0.7154	0.023048328856627148	0.06958408653736115	0.021749806	0.06733176	0.0025000002	0.0	0.00015894571940104166	0.00012715657552083334	0.0080947755	0.019496419
-1	-1	-1	-1	175.0	0.0	0.0	2.650000000000091	0.0	1.4400000000000546	8.309999999999945	0.2999999999999545	0.020000000000209184	0.01999999999998181	2.5499999999999545	0.14999999999986358	0.16000000000008185	scan_Plate_D_p00_0_C10f01d3.TIF	scan_Plate_D_p00_0_C10f01d0.TIF	scan_Plate_D_p00_0_C10f01d2.TIF	scan_Plate_D_p00_0_C10f01d1.TIF	0	0	0	0	299	1674	1	1536	1536	1536	1536	299	b'eLt40m//G61Gqd6mdzY0SDMwHK1CyQ650UqU/LAbrUbJDTljKoUcqOizAwCFgaze'	0.016444314271211624	0.05610980466008186	0.0053054914	0.01122196	0.36119097	0.7154	0.02258000522851944	0.06874755024909973	0.021749806	0.064526275	0.0008333334	0.0	0.00015894571940104166	0.00012715657552083334	0.0073900637	0.019268095
-1	-1	-1	-1	159.0	0.0	0.0	2.3900000000001	0.0	1.0599999999999454	10.490000000000009	0.32999999999992724	0.03000000000020009	0.01999999999998181	2.5100000000002183	0.15999999999985448	0.15000000000009095	scan_Plate_D_p00_0_C10f02d3.TIF	scan_Plate_D_p00_0_C10f02d0.TIF	scan_Plate_D_p00_0_C10f02d2.TIF	scan_Plate_D_p00_0_C10f02d1.TIF	0	0	0	0	300	1674	1	1536	1536	1536	1536	300	b'eLt40m//G61Gqd6mdzY0SDMwGq1CyQ650UqU/LAbrUbJDTljKoUcqOizAwCOHazi'	0.016444314271211624	0.05610980466008186	0.004472159	0.01122196	0.36119097	0.7154	0.021855009098847706	0.06821417311827342	0.021749806	0.064526275	0.0016666668	0.0056109806	0.00015894571940104166	0.00012715657552083334	0.0067836815	0.019350016
-1	-1	-1	-1	161.0	0.0	0.0	2.7399999999997817	0.0	1.0900000000001455	14.679999999999836	0.2699999999999818	0.020000000000209184	0.01999999999998181	2.2899999999999636	0.13999999999987267	0.17000000000007276	scan_Plate_D_p00_0_C10f03d3.TIF	scan_Plate_D_p00_0_C10f03d0.TIF	scan_Plate_D_p00_0_C10f03d2.TIF	scan_Plate_D_p00_0_C10f03d1.TIF	0	0	0	0	301	1674	1	1536	1536	1536	1536	301	b'eLt40m//G61Gqd6mdzY0GK1CKQm50UqU/LAbrUbJDTljKoUcqOizAwCWuazm'	0.016444314271211624	0.05610980466008186	0.004472159	0.011221956	0.36119097	0.7154	0.022274114191532135	0.06935624778270721	0.021749806	0.06733176	0.0	0.0	0.00015894571940104166	0.00012715657552083334	0.007173734	0.01879208
-1	-1	-1	-1	181.0	0.0	0.0	2.75	0.0	1.0499999999999545	14.259999999999991	0.2800000000002001	0.02999999999974534	0.01999999999998181	2.3200000000001637	0.11000000000012733	0.12999999999988177	scan_Plate_D_p00_0_C10f04d3.TIF	scan_Plate_D_p00_0_C10f04d0.TIF	scan_Plate_D_p00_0_C10f04d2.TIF	scan_Plate_D_p00_0_C10f04d1.TIF	0	0	0	0	302	1674	1	1536	1536	1536	1536	302	b'eLt40m//G61Gqd6mdzY0APWXRqtQckNutBIlP+xGq1FyQ86YSiEHKvrsAJ9VrOo='	0.01727764680981636	0.05891529470682144	0.0053054914	0.011221956	0.36119097	0.7154	0.023283628125985462	0.07077116270860036	0.022583138	0.06733176	0.0025000002	0.0056109806	0.00012715657552083334	0.00012715657552083334	0.0072242306	0.018595042
-1	-1	-1	-1	184.0	0.0	0.0	2.3999999999998636	0.0	1.1400000000003274	13.650000000000091	0.32999999999992724	0.029999999999972715	0.01999999999998181	2.5300000000002	0.17000000000030013	0.13999999999987267	scan_Plate_D_p00_0_C10f05d3.TIF	scan_Plate_D_p00_0_C10f05d0.TIF	scan_Plate_D_p00_0_C10f05d2.TIF	scan_Plate_D_p00_0_C10f05d1.TIF	0	0	0	0	303	1674	1	1536	1536	1536	1536	303	b'eLt40m//G61Gqd6mdzY0SDMwHa1CyQ650UqU/LAbrUbJDTljKoUcqOizAwCn8azu'	0.016444314271211624	0.053304314613342285	0.004472159	0.01122196	0.36119097	0.7154	0.021947190165519714	0.06635079781214397	0.021749806	0.064526275	0.0025000002	0.0	0.00012715657552083334	0.00012715657552083334	0.007110049	0.019565258
-1	-1	-1	-1	218.0	0.0	0.0	2.5900000000001455	0.0	1.1000000000001364	18.169999999999845	0.3100000000001728	0.01999999999998181	0.029999999999972715	2.8999999999998636	0.19000000000005457	0.17000000000007276	scan_Plate_D_p00_0_C10f06d3.TIF	scan_Plate_D_p00_0_C10f06d0.TIF	scan_Plate_D_p00_0_C10f06d2.TIF	scan_Plate_D_p00_0_C10f06d1.TIF	0	0	0	0	304	1674	1	1536	1536	1536	1536	304	b'eLt40m//G61Gqd6mdzY0SDMwG61CyQ650UqU/LAbrUbJDTljKoUcqOizAwCwjazy'	0.01727764680981636	0.05610980466008186	0.004472159	0.011221956	0.36119097	0.7154	0.02266872674226761	0.0695977012316386	0.021749806	0.06733176	0.0025000002	0.0	0.000762939453125	0.00012715657552083334	0.007098771	0.01925531
-1	-1	-1	-1	185.0	0.0	0.0	2.619999999999891	0.0	1.050000000000182	14.190000000000055	0.30999999999994543	0.01999999999998181	0.020000000000209184	2.479999999999791	0.14000000000010004	0.13999999999987267	scan_Plate_D_p00_0_C10f07d3.TIF	scan_Plate_D_p00_0_C10f07d0.TIF	scan_Plate_D_p00_0_C10f07d2.TIF	scan_Plate_D_p00_0_C10f07d1.TIF	0	0	0	0	305	1674	1	1536	1536	1536	1536	305	b'eLt40m//G61Gqd6mdzY0AKXU0SqU3JAbrUTJD7vRapTckDOmUsiBij47ALkprPY='	0.016444314271211624	0.05610980466008186	0.004472159	0.01122196	0.36119097	0.7154	0.02196768174568812	0.06916356086730957	0.021749806	0.06733176	0.0025000002	0.0	0.00015894571940104166	0.00012715657552083334	0.0066782897	0.020182343
-1	-1	-1	-1	186.0	0.0	0.0	2.6800000000000637	0.0	1.1199999999998909	17.2800000000002	0.31999999999993634	0.01999999999998181	0.01999999999998181	2.4400000000000546	0.14999999999986358	0.17000000000007276	scan_Plate_D_p00_0_C10f08d3.TIF	scan_Plate_D_p00_0_C10f08d0.TIF	scan_Plate_D_p00_0_C10f08d2.TIF	scan_Plate_D_p00_0_C10f08d1.TIF	0	0	0	0	306	1674	1	1536	1536	1536	1536	306	b'eLt40m//G61Gqd6mdzY0GG3TUxJyo5Uo+WE3Wo2SG3LGVAo5UNFnBwDBxaz6'	0.016444314271211624	0.05610980466008186	0.004472159	0.01122196	0.36119097	0.7154	0.022064022719860077	0.06750917931397755	0.021749806	0.064526275	0.0025000002	0.0	0.00015894571940104166	0.00012715657552083334	0.007155943	0.019134257
-1	-1	-1	-1	145.0	0.0	0.0	2.5399999999997362	0.0	1.0600000000001728	10.36999999999989	0.290000000000191	0.01999999999998181	0.01999999999998181	1.6199999999998909	0.13000000000010914	0.12999999999988177	scan_Plate_D_p00_0_C11f00d3.TIF	scan_Plate_D_p00_0_C11f00d0.TIF	scan_Plate_D_p00_0_C11f00d2.TIF	scan_Plate_D_p00_0_C11f00d1.TIF	0	0	0	0	307	1674	1	1536	1536	1536	1536	307	b'eLt40m//G61Gqd6mdzYcHYehKORGK1Hyw260GiU35IypFHKgos8OAIWNrN4='	0.015610981732606888	0.05610980466008186	0.003333332	0.00841647	0.36119097	0.7154	0.01943681885798772	0.06834421058495839	0.017277647	0.064526275	0.0016666668	0.0056109806	0.00012715657552083334	0.00012715657552083334	0.006006352	0.019444088
-1	-1	-1	-1	208.0	0.0	0.0	2.5700000000001637	0.0	1.0700000000001637	18.019999999999982	0.2899999999999636	0.01999999999998181	0.020000000000209184	3.0199999999997544	0.20000000000004547	0.17000000000007276	scan_Plate_D_p00_0_C11f01d3.TIF	scan_Plate_D_p00_0_C11f01d0.TIF	scan_Plate_D_p00_0_C11f01d2.TIF	scan_Plate_D_p00_0_C11f01d1.TIF	0	0	0	0	308	1674	1	1536	1536	1536	1536	308	b'eLt40m//G61Gqd6mdwZlScPRKpTskButRMkPu9FqlNyQM6ZSyIGKPjsAjims4g=='	0.020916469395160675	0.06733176112174988	0.0053054914	0.0140274465	0.36119097	0.7154	0.025229026873906452	0.08486547072728474	0.022583138	0.07855372	0.0025000002	0.014027451	0.00015894571940104166	0.00012715657552083334	0.009432325	0.02855645
-1	-1	-1	-1	206.0	0.0	0.0	2.650000000000091	0.0	1.0399999999999636	21.04000000000019	0.2899999999999636	0.01999999999998181	0.01999999999998181	3.0799999999999272	0.15000000000009095	0.14999999999986358	scan_Plate_D_p00_0_C11f02d3.TIF	scan_Plate_D_p00_0_C11f02d0.TIF	scan_Plate_D_p00_0_C11f02d2.TIF	scan_Plate_D_p00_0_C11f02d1.TIF	0	0	0	0	309	1674	1	1536	1536	1536	1536	309	b'eLt40m//G61Gqd6mdwZlSaPRKpTskButRMkPu9FqlNyQM6ZSyIGKPjsAlsWs5g=='	0.020916469395160675	0.07013725489377975	0.0053054914	0.014027454	0.36119097	0.7154	0.025603391230106354	0.08951814969380696	0.02341647	0.081359215	0.0025000002	0.014027451	0.00015894571940104166	0.00012715657552083334	0.008774333	0.030414108
-1	-1	-1	-1	190.0	0.0	0.0	2.5599999999999454	0.0	1.0899999999999181	22.00999999999999	0.2899999999999636	0.01999999999998181	0.010000000000218279	2.650000000000091	0.13999999999987267	0.14000000000010004	scan_Plate_D_p00_0_C11f03d3.TIF	scan_Plate_D_p00_0_C11f03d0.TIF	scan_Plate_D_p00_0_C11f03d2.TIF	scan_Plate_D_p00_0_C11f03d1.TIF	0	0	0	0	310	1674	1	1536	1536	1536	1536	310	b'eLt40m//G61Gqd6mdx6tQikLudFKlPywG61GyQ05YyqFHKjoswMAn2Gs6g=='	0.01727764680981636	0.0645262748003006	0.004472159	0.01122196	0.36119097	0.7154	0.023251367112000782	0.08254211644331615	0.021749806	0.075748235	0.0025000002	0.011221961	0.00015894571940104166	0.00012715657552083334	0.008233087	0.02816977
-1	-1	-1	-1	182.0	0.0	0.0	2.3500000000001364	0.0	1.0899999999999181	19.180000000000064	0.2699999999999818	0.01999999999998181	0.009999999999990905	2.480000000000018	0.13000000000010914	0.11999999999989086	scan_Plate_D_p00_0_C11f04d3.TIF	scan_Plate_D_p00_0_C11f04d0.TIF	scan_Plate_D_p00_0_C11f04d2.TIF	scan_Plate_D_p00_0_C11f04d1.TIF	0	0	0	0	311	1674	1	1536	1536	1536	1536	311	b'eLt40m//G61Gqd6md4b0l0arUHJDbrQSJT/sRqtRckPOmEohByr67ACn/azu'	0.01727764680981636	0.0645262748003006	0.004472159	0.01122196	0.36119097	0.7154	0.023007129629453022	0.0805269827445348	0.021749806	0.075748235	0.0025000002	0.00841647	0.00012715657552083334	0.00012715657552083334	0.0075945067	0.025027016
-1	-1	-1	-1	205.0	0.0	0.0	2.6700000000000728	0.0	1.1100000000001273	19.659999999999854	0.2999999999999545	0.009999999999990905	0.009999999999990905	2.9999999999997726	0.14999999999986358	0.17000000000030013	scan_Plate_D_p00_0_C11f05d3.TIF	scan_Plate_D_p00_0_C11f05d0.TIF	scan_Plate_D_p00_0_C11f05d2.TIF	scan_Plate_D_p00_0_C11f05d1.TIF	0	0	0	0	312	1674	1	1536	1536	1536	1536	312	b'eLt40m//G61Gqd6mdwZlSdPRKpTskButRMkPu9FqlNyQM6ZSyIGKPjsAsJms8g=='	0.01727764680981636	0.06172078475356102	0.004472159	0.011221956	0.36119097	0.7154	0.023091015716393787	0.07619406282901764	0.021749806	0.07294274	0.0	0.0056109806	0.00015894571940104166	0.00012715657552083334	0.007559612	0.021613305
-1	-1	-1	-1	163.0	0.0	0.0	2.7100000000000364	0.0	1.1300000000001091	15.980000000000018	0.3300000000001546	0.01999999999998181	0.01999999999998181	2.6399999999998727	0.1899999999998272	0.16000000000030923	scan_Plate_D_p00_0_C11f06d3.TIF	scan_Plate_D_p00_0_C11f06d0.TIF	scan_Plate_D_p00_0_C11f06d2.TIF	scan_Plate_D_p00_0_C11f06d1.TIF	0	0	0	0	313	1674	1	1536	1536	1536	1536	313	b'eLt40m//G61Gqd6mdwZlSbPRKpTskButRMkPu9FqlNyQM6ZSyIGKPjsAuTWs9g=='	0.015610981732606888	0.05891529470682144	0.004472155	0.011221956	0.36119097	0.7154	0.020716023941834767	0.07226284344991048	0.02091647	0.06733176	0.0016666668	0.0028054903	0.0016530354817708333	0.00012715657552083334	0.007769966	0.023469737
-1	-1	-1	-1	173.0	0.0	0.0	2.5799999999999272	0.0	1.1699999999998454	16.049999999999955	0.30999999999994543	0.01999999999998181	0.01999999999998181	2.700000000000273	0.1999999999998181	0.18000000000006366	scan_Plate_D_p00_0_C11f07d3.TIF	scan_Plate_D_p00_0_C11f07d0.TIF	scan_Plate_D_p00_0_C11f07d2.TIF	scan_Plate_D_p00_0_C11f07d1.TIF	0	0	0	0	314	1674	1	1536	1536	1536	1536	314	b'eLt40m//G61Gqd6mdwZlSfPRKpTskButRMkPu9FqlNyQM6ZSyIGKPjsAwdGs+g=='	0.016444314271211624	0.05891529470682144	0.004472155	0.01122196	0.36119097	0.7154	0.021210111677646637	0.07539566854635875	0.02091647	0.070137255	0.0025000002	0.0	0.00015894571940104166	0.00012715657552083334	0.0075910375	0.027917005
-1	-1	-1	-1	205.0	0.0	0.0	2.230000000000018	0.0	0.9600000000000364	16.819999999999936	0.2599999999999909	0.009999999999990905	0.009999999999990905	2.660000000000082	0.13999999999987267	0.13000000000010914	scan_Plate_D_p00_0_C11f08d3.TIF	scan_Plate_D_p00_0_C11f08d0.TIF	scan_Plate_D_p00_0_C11f08d2.TIF	scan_Plate_D_p00_0_C11f08d1.TIF	0	0	0	0	315	1674	1	1536	1536	1536	1536	315	b'eLt40m//G61Gqd6mdwZlydE2PfkhN1qJkh92o9UouSFnTKWQAxV9dgDKbaz+'	0.01727764680981636	0.07013725489377975	0.0053054914	0.014027454	0.36119097	0.7154	0.02511885513861974	0.0918852190176646	0.022583138	0.081359215	0.0025000002	0.014027451	0.00015894571940104166	0.00012715657552083334	0.009880078	0.03702875
-1	-1	-1	-1	238.0	0.0	0.0	2.4700000000002547	0.0	1.099999999999909	19.580000000000155	0.2699999999999818	0.010000000000218279	0.01999999999998181	2.75	0.12999999999988177	0.14000000000010004	scan_Plate_D_p00_0_C12f00d3.TIF	scan_Plate_D_p00_0_C12f00d0.TIF	scan_Plate_D_p00_0_C12f00d2.TIF	scan_Plate_D_p00_0_C12f00d1.TIF	0	0	0	0	316	1674	1	1536	1536	1536	1536	316	b'eLt40m//G61Gqd6mdwa16UfHYcgPudFKlPywG61GyQ05YyqFHKjoswMAjjWs4g=='	0.020916469395160675	0.07013725489377975	0.006138824	0.014027454	0.36119097	0.7154	0.025658351679642994	0.09002211689949036	0.02341647	0.081359215	0.0033333336	0.011221961	0.00015894571940104166	0.00012715657552083334	0.009243155	0.030497996
-1	-1	-1	-1	221.0	0.0	0.0	2.810000000000173	0.0	1.1600000000000819	22.289999999999964	0.35999999999989996	0.01999999999998181	0.009999999999990905	3.2100000000000364	0.15000000000009095	0.15999999999985448	scan_Plate_D_p00_0_C12f01d3.TIF	scan_Plate_D_p00_0_C12f01d0.TIF	scan_Plate_D_p00_0_C12f01d2.TIF	scan_Plate_D_p00_0_C12f01d1.TIF	0	0	0	0	317	1674	1	1536	1536	1536	1536	317	b'eLt40m//G61Gqd6mdwa16Q1Hq1CyQ260EiU/7EarUXJDzphKIQcq+uwAltGs5g=='	0.02174980565905571	0.07855372130870819	0.0053054914	0.016832933	0.36119097	0.7154	0.02835509677728017	0.0986255407333374	0.02788863	0.09258118	0.0033333336	0.01683294	0.00015894571940104166	0.00012715657552083334	0.009465972	0.030700376
-1	-1	-1	-1	196.0	0.0	0.0	2.6399999999998727	0.0	1.1699999999998454	25.779999999999973	0.32999999999992724	0.009999999999763531	0.01999999999998181	3.3799999999998818	0.21000000000003638	0.1799999999998363	scan_Plate_D_p00_0_C12f02d3.TIF	scan_Plate_D_p00_0_C12f02d0.TIF	scan_Plate_D_p00_0_C12f02d2.TIF	scan_Plate_D_p00_0_C12f02d1.TIF	0	0	0	0	318	1674	1	1536	1536	1536	1536	318	b'eLt40m//G61Gqd6mdwa16Y1Gq1CyQ260EiU/7EarUXJDzphKIQcq+uwAn22s6g=='	0.020916469395160675	0.06733176112174988	0.0053054914	0.0140274465	0.36119097	0.7154	0.025492293139298756	0.08716398477554321	0.02341647	0.07855372	0.0025000002	0.01683294	0.00015894571940104166	0.00012715657552083334	0.008711614	0.028976046
-1	-1	-1	-1	168.0	0.0	0.0	2.509999999999991	0.0	1.1199999999998909	25.929999999999836	0.2800000000002001	0.010000000000218279	0.010000000000218279	2.3999999999998636	0.13000000000010914	0.12999999999988177	scan_Plate_D_p00_0_C12f03d3.TIF	scan_Plate_D_p00_0_C12f03d0.TIF	scan_Plate_D_p00_0_C12f03d2.TIF	scan_Plate_D_p00_0_C12f03d1.TIF	0	0	0	0	319	1674	1	1536	1536	1536	1536	319	b'eLt40m//G61Gqd6mdwa16UerUPJDbrQSJT/sRqtRckPOmEohByr67ACoCazu'	0.020916469395160675	0.07013725489377975	0.006138824	0.014027454	0.36119097	0.7154	0.02567657083272934	0.08902426560719807	0.02341647	0.081359215	0.0033333336	0.014027451	0.0017801920572916667	0.00012715657552083334	0.009545594	0.030423442
-1	-1	-1	-1	195.0	0.0	0.0	2.4200000000000728	0.0	1.0199999999999818	23.019999999999982	0.25999999999976353	0.01999999999998181	0.010000000000218279	2.910000000000082	0.13000000000010914	0.11999999999989086	scan_Plate_D_p00_0_C12f04d3.TIF	scan_Plate_D_p00_0_C12f04d0.TIF	scan_Plate_D_p00_0_C12f04d2.TIF	scan_Plate_D_p00_0_C12f04d1.TIF	0	0	0	0	320	1674	1	1536	1536	1536	1536	320	b'eLt40m//G61Gqd6mdwa16U1Gq1CyQ260EiU/7EarUXJDzphKIQcq+uwAsKWs8g=='	0.020916469395160675	0.06733176112174988	0.0053054914	0.0140274465	0.36119097	0.7154	0.026537043352921803	0.088828444480896	0.02341647	0.07855372	0.0016666668	0.00841647	0.00015894571940104166	0.00012715657552083334	0.009585154	0.032009028
-1	-1	-1	-1	181.0	0.0	0.0	2.599999999999909	0.0	1.2000000000000455	22.690000000000282	0.27999999999974534	0.009999999999763531	0.009999999999763531	2.759999999999991	0.12999999999988177	0.14000000000010004	scan_Plate_D_p00_0_C12f05d3.TIF	scan_Plate_D_p00_0_C12f05d0.TIF	scan_Plate_D_p00_0_C12f05d2.TIF	scan_Plate_D_p00_0_C12f05d1.TIF	0	0	0	0	321	1674	1	1536	1536	1536	1536	321	b'eLt40m//G61Gqd6mdwa16U1Hq1CyQ260EiU/7EarUXJDzphKIQcq+uwAuUGs9g=='	0.020916469395160675	0.06733176112174988	0.0053054914	0.0140274465	0.36119097	0.7154	0.025282147030035656	0.08637609084447224	0.022583138	0.07855372	0.0033333336	0.011221961	0.00015894571940104166	0.00012715657552083334	0.009451722	0.029752843
-1	-1	-1	-1	195.0	0.0	0.0	2.949999999999818	0.0	1.259999999999991	19.919999999999845	0.290000000000191	0.01999999999998181	0.01999999999998181	3.0599999999999454	0.13999999999987267	0.15000000000009095	scan_Plate_D_p00_0_C12f06d3.TIF	scan_Plate_D_p00_0_C12f06d0.TIF	scan_Plate_D_p00_0_C12f06d2.TIF	scan_Plate_D_p00_0_C12f06d1.TIF	0	0	0	0	322	1674	1	1536	1536	1536	1536	322	b'eLt40m//G61Gqd6mdwa16c1Gq1CyQ260EiU/7EarUXJDzphKIQcq+uwAwd2s+g=='	0.01727764680981636	0.06733176112174988	0.0053054914	0.0140274465	0.36119097	0.7154	0.02482842653989792	0.08812116583188374	0.022583138	0.07855372	0.0025000002	0.0056109806	0.00015894571940104166	0.00012715657552083334	0.009256752	0.03238887
-1	-1	-1	-1	229.0	0.0	0.0	2.6700000000000728	0.0	1.2100000000002638	17.86999999999989	0.2799999999999727	0.009999999999990905	0.01999999999998181	3.0699999999999363	0.1999999999998181	0.1799999999998363	scan_Plate_D_p00_0_C12f07d3.TIF	scan_Plate_D_p00_0_C12f07d0.TIF	scan_Plate_D_p00_0_C12f07d2.TIF	scan_Plate_D_p00_0_C12f07d1.TIF	0	0	0	0	323	1674	1	1536	1536	1536	1536	323	b'eLt40m//G61Gqd6mdwa16c1Hq1CyQ260EiU/7EarUXJDzphKIQcq+uwAynms/g=='	0.020916469395160675	0.07013725489377975	0.006138824	0.014027454	0.36119097	0.7154	0.025926418602466583	0.09055958191553752	0.02341647	0.081359215	0.0008333334	0.014027451	0.00015894571940104166	0.00012715657552083334	0.009974041	0.03157005
-1	-1	-1	-1	168.0	0.0	0.0	2.869999999999891	0.0	1.0	12.36999999999989	0.2599999999999909	0.01999999999998181	0.009999999999990905	2.4700000000000273	0.12999999999988177	0.15000000000009095	scan_Plate_D_p00_0_C12f08d3.TIF	scan_Plate_D_p00_0_C12f08d0.TIF	scan_Plate_D_p00_0_C12f08d2.TIF	scan_Plate_D_p00_0_C12f08d1.TIF	0	0	0	0	324	1674	1	1536	1536	1536	1536	324	b'eLt40m//G61Gqd6mdx5t01MWcqOVKPlhN1qNkhtyxlQKOVDRZwcA0xWtAg=='	0.016444314271211624	0.0645262748003006	0.0053054914	0.011221956	0.36119097	0.7154	0.022737279534339905	0.08001510302225749	0.021749806	0.07294274	0.0016666668	0.011221961	0.00012715657552083334	0.00012715657552083334	0.008097187	0.025354564
-1	-1	-1	-1	65.0	0.0	0.0	2.6599999999998545	0.0	1.0299999999999727	6.75	0.2899999999999636	0.01999999999998181	0.01999999999998181	0.8100000000001728	0.13000000000010914	0.11999999999989086	scan_Plate_D_p00_0_D01f00d3.TIF	scan_Plate_D_p00_0_D01f00d0.TIF	scan_Plate_D_p00_0_D01f00d2.TIF	scan_Plate_D_p00_0_D01f00d1.TIF	0	0	0	0	325	1674	1	1536	1536	1536	1536	325	b'eLt40m//G61Gqd9fGh2HoSzkRitR8sNutBolN+SMqRRyoKLPDgCFkaze'	0.015610981732606888	0.05610980466008186	0.0036388226	0.00841647	0.36119097	0.7154	0.02754443387190501	0.07638787726561229	0.017277647	0.064526275	0.0016666668	0.0028054903	0.004704793294270833	0.00015894571940104166	0.026941124	0.04622089
-1	-1	-1	-1	61.0	0.0	0.0	2.480000000000018	0.0	1.099999999999909	5.630000000000109	0.30999999999994543	0.01999999999998181	0.01999999999998181	0.9400000000000546	0.15000000000009095	0.15000000000009095	scan_Plate_D_p00_0_D01f01d3.TIF	scan_Plate_D_p00_0_D01f01d0.TIF	scan_Plate_D_p00_0_D01f01d2.TIF	scan_Plate_D_p00_0_D01f01d1.TIF	0	0	0	0	326	1674	1	1536	1536	1536	1536	326	b'eLt40m//G61Gqd9fAo3DGI5WoWSH3GglSn7YjVaj5IacMZVCDlT02QEAji2s4g=='	0.015610981732606888	0.05891529470682144	0.003333332	0.008416474	0.36119097	0.7154	0.02529277155796687	0.07545337577660878	0.017277647	0.06733176	0.0016666668	0.00841647	0.003941853841145833	0.00012715657552083334	0.023149263	0.037807554
-1	-1	-1	-1	54.0	0.0	0.0	2.6599999999998545	0.0	1.1199999999998909	3.8299999999999272	0.30999999999994543	0.01999999999998181	0.01999999999998181	1.0799999999999272	0.14000000000010004	0.15999999999985448	scan_Plate_D_p00_0_D01f02d3.TIF	scan_Plate_D_p00_0_D01f02d0.TIF	scan_Plate_D_p00_0_D01f02d2.TIF	scan_Plate_D_p00_0_D01f02d1.TIF	0	0	0	0	327	1674	1	1536	1536	1536	1536	327	b'eLt40m//G61Gqd9fAo3DGI1WoWSH3GglSn7YjVaj5IacMZVCDlT02QEAlsms5g=='	0.014777647331357002	0.05610980466008186	0.0024999995	0.00841647	0.36119097	0.7154	0.025446072220802307	0.07319209476312001	0.016444314	0.064526275	0.0008333334	0.0028054903	0.0019073486328125	0.00022252400716145834	0.023439458	0.034426678
-1	-1	-1	-1	70.0	0.0	0.0	2.4600000000000364	0.0	1.0799999999999272	4.869999999999891	0.2899999999999636	0.010000000000218279	0.01999999999998181	1.099999999999909	0.13999999999987267	0.15000000000009095	scan_Plate_D_p00_0_D01f03d3.TIF	scan_Plate_D_p00_0_D01f03d0.TIF	scan_Plate_D_p00_0_D01f03d2.TIF	scan_Plate_D_p00_0_D01f03d1.TIF	0	0	0	0	328	1674	1	1536	1536	1536	1536	328	b'eLt40m//G61Gqd9fMhitQikKudFKlPywG61GyQ05YyqFHKjoswMAn2Ws6g=='	0.015610981732606888	0.05610980466008186	0.0036388226	0.00841647	0.36119097	0.7154	0.028240141769250233	0.07431551317373912	0.017277647	0.064526275	0.0016666668	0.0	0.016911824544270832	0.00012715657552083334	0.026316471	0.03884866
-1	-1	-1	-1	52.0	0.0	0.0	2.369999999999891	0.0	1.0600000000001728	4.230000000000246	0.2799999999999727	0.009999999999990905	0.01999999999998181	0.8899999999998727	0.16000000000008185	0.14999999999986358	scan_Plate_D_p00_0_D01f04d3.TIF	scan_Plate_D_p00_0_D01f04d0.TIF	scan_Plate_D_p00_0_D01f04d2.TIF	scan_Plate_D_p00_0_D01f04d1.TIF	0	0	0	0	329	1674	1	1536	1536	1536	1536	329	b'eLt40m//G61Gqd9fMgD3l0arUHJDbrQSJT/sRqtRckPOmEohByr67ACoAazu'	0.015610981732606888	0.053304314613342285	0.0024999995	0.00841647	0.36119097	0.7154	0.024331798156102497	0.06894978880882263	0.016444314	0.061720785	0.0016666668	0.0	0.0004132588704427083	9.5367431640625e-05	0.020792602	0.029608425
-1	-1	-1	-1	38.0	0.0	0.0	2.509999999999991	0.0	1.0199999999999818	3.7000000000000455	0.30999999999994543	0.020000000000436557	0.01999999999998181	0.7299999999997908	0.13000000000010914	0.15999999999985448	scan_Plate_D_p00_0_D01f05d3.TIF	scan_Plate_D_p00_0_D01f05d0.TIF	scan_Plate_D_p00_0_D01f05d2.TIF	scan_Plate_D_p00_0_D01f05d1.TIF	0	0	0	0	330	1674	1	1536	1536	1536	1536	330	b'eLt40m//G61Gqd9fAo3DmI5WoWSH3GglSn7YjVaj5IacMZVCDlT02QEAsJ2s8g=='	0.014777647331357002	0.053304314613342285	0.0024999995	0.00841647	0.36119097	0.7154	0.022900549074014027	0.06605992714564006	0.016444314	0.061720785	0.0025000002	0.0	0.00012715657552083334	0.00012715657552083334	0.018630132	0.029707901
-1	-1	-1	-1	61.0	0.0	0.0	2.7200000000000273	0.0	1.1000000000003638	4.669999999999845	0.2899999999999636	0.009999999999990905	0.009999999999990905	0.9500000000000455	0.15000000000009095	0.15000000000009095	scan_Plate_D_p00_0_D01f06d3.TIF	scan_Plate_D_p00_0_D01f06d0.TIF	scan_Plate_D_p00_0_D01f06d2.TIF	scan_Plate_D_p00_0_D01f06d1.TIF	0	0	0	0	331	1674	1	1536	1536	1536	1536	331	b'eLt40m//G61Gqd9fAo3DmI1WoWSH3GglSn7YjVaj5IacMZVCDlT02QEAuTms9g=='	0.014777647331357002	0.05610980466008186	0.003333332	0.00841647	0.36119097	0.7154	0.025837264955043793	0.07194435099760692	0.017277647	0.064526275	0.0016666668	0.0	0.015290578206380209	0.00012715657552083334	0.025075845	0.036618635
-1	-1	-1	-1	60.0	0.0	0.0	2.6700000000000728	0.0	1.1099999999999	3.9700000000000273	0.2899999999999636	0.010000000000218279	0.01999999999998181	1.050000000000182	0.14000000000010004	0.15999999999985448	scan_Plate_D_p00_0_D01f07d3.TIF	scan_Plate_D_p00_0_D01f07d0.TIF	scan_Plate_D_p00_0_D01f07d2.TIF	scan_Plate_D_p00_0_D01f07d1.TIF	0	0	0	0	332	1674	1	1536	1536	1536	1536	332	b'eLt40m//G61Gqd9fAo3DmI9WoWSH3GglSn7YjVaj5IacMZVCDlT02QEAwdWs+g=='	0.015610981732606888	0.05610980466008186	0.003333332	0.00841647	0.36119097	0.7154	0.026772936185201008	0.07417675356070201	0.017277647	0.064526275	0.0	0.0028054903	0.005213419596354167	9.5367431640625e-05	0.025768548	0.041268878
-1	-1	-1	-1	63.0	0.0	0.0	2.4899999999997817	0.0	1.1300000000001091	5.130000000000109	0.2899999999999636	0.01999999999998181	0.01999999999998181	1.1099999999999	0.14000000000010004	0.16999999999984539	scan_Plate_D_p00_0_D01f08d3.TIF	scan_Plate_D_p00_0_D01f08d0.TIF	scan_Plate_D_p00_0_D01f08d2.TIF	scan_Plate_D_p00_0_D01f08d1.TIF	0	0	0	0	333	1674	1	1536	1536	1536	1536	333	b'eLt40m//G61Gqd9fAo3DjLbpyQ+50UqU/LAbrUbJDTljKoUcqOizAwDKcaz+'	0.015610981732606888	0.05891529470682144	0.003333332	0.008416474	0.36119097	0.7154	0.026346981525421143	0.07352716227372487	0.017277647	0.06733176	0.0016666668	0.0028054903	0.010426839192708334	0.00012715657552083334	0.023579583	0.032650493
-1	-1	-1	-1	17.0	0.0	0.0	2.310000000000173	0.0	1.0799999999999272	3.2899999999999636	0.2999999999999545	0.01999999999998181	0.020000000000209184	0.4899999999997817	0.16000000000008185	0.14999999999986358	scan_Plate_D_p00_0_D02f00d3.TIF	scan_Plate_D_p00_0_D02f00d0.TIF	scan_Plate_D_p00_0_D02f00d2.TIF	scan_Plate_D_p00_0_D02f00d1.TIF	0	0	0	0	334	1674	1	1536	1536	1536	1536	334	b'eLt40m//G61Gqd9fMjAaHYehJORGK1Hyw260GiU35IypFHKgos8OAI45rOI='	0.015610981732606888	0.05610980466008186	0.003333332	0.008416466	0.36119097	0.7154	0.020072973022858303	0.06369396050771077	0.017277647	0.064526275	0.0016666668	0.0	0.0010808308919270833	0.00012715657552083334	0.010479232	0.012332877
-1	-1	-1	-1	20.0	0.0	0.0	2.8300000000001546	0.0	1.1099999999999	3.160000000000082	0.2899999999999636	0.009999999999990905	0.01999999999998181	0.5899999999999181	0.15000000000009095	0.16999999999984539	scan_Plate_D_p00_0_D02f01d3.TIF	scan_Plate_D_p00_0_D02f01d0.TIF	scan_Plate_D_p00_0_D02f01d2.TIF	scan_Plate_D_p00_0_D02f01d1.TIF	0	0	0	0	335	1674	1	1536	1536	1536	1536	335	b'eLt40m//G61Gqd9fMgC26Q1Hq1CyQ260EiU/7EarUXJDzphKIQcq+uwAltWs5g=='	0.014777647331357002	0.05610980466008186	0.0016666669	0.008416466	0.36119097	0.7154	0.019046097993850708	0.06588222086429596	0.016444314	0.064526275	0.0016666668	0.0028054903	0.0002543131510416667	0.00012715657552083334	0.009541682	0.014995926
-1	-1	-1	-1	14.0	0.0	0.0	2.4700000000000273	0.0	1.0200000000002092	2.7899999999999636	0.2999999999999545	0.01999999999998181	0.01999999999998181	0.5499999999999545	0.13000000000010914	0.12999999999988177	scan_Plate_D_p00_0_D02f02d3.TIF	scan_Plate_D_p00_0_D02f02d0.TIF	scan_Plate_D_p00_0_D02f02d2.TIF	scan_Plate_D_p00_0_D02f02d1.TIF	0	0	0	0	336	1674	1	1536	1536	1536	1536	336	b'eLt40m//G61Gqd9fMgC26Y1Gq1CyQ260EiU/7EarUXJDzphKIQcq+uwAn3Gs6g=='	0.015610981732606888	0.05891529470682144	0.0016666669	0.008416466	0.36119097	0.7154	0.019577464709679287	0.06608009338378906	0.016444314	0.064526275	0.0008333334	0.0028054903	0.00012715657552083334	0.00012715657552083334	0.009992851	0.014177748
-1	-1	-1	-1	19.0	0.0	0.0	2.6499999999998636	0.0	1.1000000000003638	2.689999999999827	0.35999999999989996	0.01999999999998181	0.01999999999998181	0.5600000000001728	0.12999999999988177	0.17000000000007276	scan_Plate_D_p00_0_D02f03d3.TIF	scan_Plate_D_p00_0_D02f03d0.TIF	scan_Plate_D_p00_0_D02f03d2.TIF	scan_Plate_D_p00_0_D02f03d1.TIF	0	0	0	0	337	1674	1	1536	1536	1536	1536	337	b'eLt40m//G61Gqd9fMjAarUIpCbnRSpT8sButRskNOWMqhRyo6LMDAKgNrO4='	0.014777647331357002	0.05610980466008186	0.0016666669	0.00841647	0.36119097	0.7154	0.01894761125246684	0.06289124488830566	0.016444314	0.061720785	0.0	0.0	0.0005404154459635416	0.00012715657552083334	0.008935205	0.012245427
-1	-1	-1	-1	19.0	0.0	0.0	2.3400000000001455	0.0	0.9499999999998181	2.839999999999918	0.3000000000001819	0.01999999999998181	0.01999999999998181	0.5899999999999181	0.16000000000008185	0.13999999999987267	scan_Plate_D_p00_0_D02f04d3.TIF	scan_Plate_D_p00_0_D02f04d0.TIF	scan_Plate_D_p00_0_D02f04d2.TIF	scan_Plate_D_p00_0_D02f04d1.TIF	0	0	0	0	338	1674	1	1536	1536	1536	1536	338	b'eLt40m//G61Gqd9fMjAC9ZdGq1ByQ260EiU/7EarUXJDzphKIQcq+uwAsKms8g=='	0.014777647331357002	0.053304314613342285	0.0016666669	0.00841647	0.36119097	0.7154	0.01984347527225812	0.062473694483439125	0.016444314	0.061720785	0.0016666668	0.0	0.016276041666666668	0.00012715657552083334	0.011978521	0.013593187
-1	-1	-1	-1	16.0	0.0	0.0	2.5900000000001455	0.0	1.1199999999998909	2.9900000000002365	0.30999999999994543	0.009999999999990905	0.009999999999990905	0.5299999999999727	0.16000000000008185	0.11999999999989086	scan_Plate_D_p00_0_D02f05d3.TIF	scan_Plate_D_p00_0_D02f05d0.TIF	scan_Plate_D_p00_0_D02f05d2.TIF	scan_Plate_D_p00_0_D02f05d1.TIF	0	0	0	0	339	1674	1	1536	1536	1536	1536	339	b'eLt40m//G61Gqd9fMgC26U1Hq1CyQ260EiU/7EarUXJDzphKIQcq+uwAuUWs9g=='	0.014777647331357002	0.05610980466008186	0.0016666669	0.00841647	0.36119097	0.7154	0.019598013410965603	0.0628328671058019	0.016444314	0.061720785	0.0008333334	0.0	0.00022252400716145834	0.00012715657552083334	0.011403166	0.013113292
-1	-1	-1	-1	17.0	0.0	0.0	2.259999999999991	0.0	1.040000000000191	2.8899999999998727	0.31999999999993634	0.01999999999998181	0.009999999999990905	0.599999999999909	0.13999999999987267	0.17000000000007276	scan_Plate_D_p00_0_D02f06d3.TIF	scan_Plate_D_p00_0_D02f06d0.TIF	scan_Plate_D_p00_0_D02f06d2.TIF	scan_Plate_D_p00_0_D02f06d1.TIF	0	0	0	0	340	1674	1	1536	1536	1536	1536	340	b'eLt40m//G61Gqd9fMgC26c1Gq1CyQ260EiU/7EarUXJDzphKIQcq+uwAweGs+g=='	0.014777647331357002	0.053304314613342285	0.0016666669	0.00841647	0.36119097	0.7154	0.018846419950326283	0.061689481139183044	0.016444314	0.061720785	0.0025000002	0.0056109806	0.00012715657552083334	0.00012715657552083334	0.009419827	0.012621809
-1	-1	-1	-1	19.0	0.0	0.0	2.540000000000191	0.0	1.0700000000001637	2.949999999999818	0.3000000000001819	0.01999999999998181	0.01999999999998181	0.5700000000001637	0.16000000000008185	0.15999999999985448	scan_Plate_D_p00_0_D02f07d3.TIF	scan_Plate_D_p00_0_D02f07d0.TIF	scan_Plate_D_p00_0_D02f07d2.TIF	scan_Plate_D_p00_0_D02f07d1.TIF	0	0	0	0	341	1674	1	1536	1536	1536	1536	341	b'eLt40m//G61Gqd9fMjACpdTRKpTckButRMkPu9FqlNyQM6ZSyIGKPjsAyn2s/g=='	0.014777647331357002	0.05610980466008186	0.0016666669	0.008416466	0.36119097	0.7154	0.01936941718061765	0.06354792912801106	0.016444314	0.064526275	0.0025000002	0.0	0.0013987223307291667	0.00012715657552083334	0.010725232	0.012427275
-1	-1	-1	-1	12.0	0.0	0.0	2.560000000000173	0.0	1.0900000000001455	2.4300000000000637	0.30999999999994543	0.01999999999998181	0.01999999999998181	0.4700000000000273	0.12999999999988177	0.12000000000011823	scan_Plate_D_p00_0_D02f08d3.TIF	scan_Plate_D_p00_0_D02f08d0.TIF	scan_Plate_D_p00_0_D02f08d2.TIF	scan_Plate_D_p00_0_D02f08d1.TIF	0	0	0	0	342	1674	1	1536	1536	1536	1536	342	b'eLt40m//G61Gqd9fMhht01MUcqOVKPlhN1qNkhtyxlQKOVDRZwcA0xmtAg=='	0.015610981732606888	0.05610980466008186	0.0016666669	0.008416466	0.36119097	0.7154	0.018883115301529568	0.06543023387591045	0.016444314	0.064526275	0.0016666668	0.0028054903	0.0019073486328125	0.00012715657552083334	0.009456966	0.0130110355
-1	-1	-1	-1	71.0	0.0	0.0	2.6899999999996	0.0	1.0600000000004002	4.459999999999809	0.2599999999999909	0.01999999999998181	0.009999999999990905	0.9400000000002819	0.14999999999986358	0.11999999999989086	scan_Plate_D_p00_0_D03f00d3.TIF	scan_Plate_D_p00_0_D03f00d0.TIF	scan_Plate_D_p00_0_D03f00d2.TIF	scan_Plate_D_p00_0_D03f00d1.TIF	0	0	0	0	343	1674	1	1536	1536	1536	1536	343	b'eLt40m//G61Gqd9fMjAeHYehJORGK1Hyw260GiU35IypFHKgos8OAJbhrOY='	0.016444314271211624	0.05891529470682144	0.0053054877	0.008416474	0.36119097	0.7154	0.028783949712912243	0.07548465331395467	0.02091647	0.06733176	0.0016666668	0.0028054903	0.0049591064453125	0.00012715657552083334	0.024032062	0.038452633
-1	-1	-1	-1	27.0	0.0	0.0	2.449999999999818	0.0	1.1100000000001273	3.5399999999997362	0.3300000000001546	0.01999999999998181	0.01999999999998181	0.6799999999998363	0.15000000000009095	0.15000000000009095	scan_Plate_D_p00_0_D03f01d3.TIF	scan_Plate_D_p00_0_D03f01d0.TIF	scan_Plate_D_p00_0_D03f01d2.TIF	scan_Plate_D_p00_0_D03f01d1.TIF	0	0	0	0	344	1674	1	1536	1536	1536	1536	344	b'eLt40m//G61Gqd9fMjBOMzAcrULJDrnRSpT8sButRskNOWMqhRyo6LMDAJ99rOo='	0.015610981732606888	0.05610980466008186	0.003333332	0.008416466	0.36119097	0.7154	0.022262151042620342	0.06688961386680603	0.017277647	0.064526275	0.0016666668	0.0	0.0006357828776041666	0.00012715657552083334	0.016301071	0.017211089
-1	-1	-1	-1	23.0	0.0	0.0	2.6799999999998363	0.0	1.0900000000001455	3.75	0.31999999999993634	0.020000000000209184	0.01999999999998181	0.6899999999998272	0.15000000000009095	0.1799999999998363	scan_Plate_D_p00_0_D03f02d3.TIF	scan_Plate_D_p00_0_D03f02d0.TIF	scan_Plate_D_p00_0_D03f02d2.TIF	scan_Plate_D_p00_0_D03f02d1.TIF	0	0	0	0	345	1674	1	1536	1536	1536	1536	345	b'eLt40m//G61Gqd9fMjBOMzAarULJDrnRSpT8sButRskNOWMqhRyo6LMDAKgZrO4='	0.015610981732606888	0.05610980466008186	0.003333332	0.008416466	0.36119097	0.7154	0.022477231919765472	0.06545682748158772	0.017277647	0.064526275	0.0016666668	0.0	0.00015894571940104166	0.00012715657552083334	0.013703954	0.01493948
-1	-1	-1	-1	67.0	0.0	0.0	2.5699999999999363	0.0	1.1000000000001364	4.149999999999864	0.2799999999999727	0.01999999999998181	0.009999999999990905	0.9299999999998363	0.13000000000010914	0.12999999999988177	scan_Plate_D_p00_0_D03f03d3.TIF	scan_Plate_D_p00_0_D03f03d0.TIF	scan_Plate_D_p00_0_D03f03d2.TIF	scan_Plate_D_p00_0_D03f03d1.TIF	0	0	0	0	346	1674	1	1536	1536	1536	1536	346	b'eLt40m//G61Gqd9fMjAerUIpCbnRSpT8sButRskNOWMqhRyo6LMDALC1rPI='	0.015610981732606888	0.05610980466008186	0.0053054877	0.00841647	0.36119097	0.7154	0.02881203095118205	0.07242444654305775	0.02091647	0.064526275	0.0016666668	0.0028054903	0.000476837158203125	0.00012715657552083334	0.024732659	0.03140334
-1	-1	-1	-1	28.0	0.0	0.0	2.4199999999998454	0.0	1.0099999999997635	3.8200000000001637	0.29999999999972715	0.03000000000020009	0.01999999999998181	0.6900000000000546	0.11999999999989086	0.13000000000010914	scan_Plate_D_p00_0_D03f04d3.TIF	scan_Plate_D_p00_0_D03f04d0.TIF	scan_Plate_D_p00_0_D03f04d2.TIF	scan_Plate_D_p00_0_D03f04d1.TIF	0	0	0	0	347	1674	1	1536	1536	1536	1536	347	b'eLt40m//G61Gqd9fMjAG9ZdGq1ByQ260EiU/7EarUXJDzphKIQcq+uwAuVGs9g=='	0.015610981732606888	0.05610980466008186	0.003333332	0.00841647	0.36119097	0.7154	0.022206038236618042	0.06557759642601013	0.017277647	0.061720785	0.0025000002	0.0028054903	0.000667572021484375	0.00012715657552083334	0.013626119	0.020085532
-1	-1	-1	-1	68.0	0.0	0.0	2.4500000000000455	0.0	1.1199999999998909	4.059999999999945	0.2899999999999636	0.029999999999972715	0.020000000000209184	1.0	0.15000000000009095	0.14999999999986358	scan_Plate_D_p00_0_D03f05d3.TIF	scan_Plate_D_p00_0_D03f05d0.TIF	scan_Plate_D_p00_0_D03f05d2.TIF	scan_Plate_D_p00_0_D03f05d1.TIF	0	0	0	0	348	1674	1	1536	1536	1536	1536	348	b'eLt40m//G61Gqd9fMjBOMzAdrULJDrnRSpT8sButRskNOWMqhRyo6LMDAMHtrPo='	0.015610981732606888	0.05610980466008186	0.0036388226	0.00841647	0.36119097	0.7154	0.026051531235376995	0.06967541575431824	0.017277647	0.064526275	0.0008333334	0.0028054903	0.00012715657552083334	9.5367431640625e-05	0.020240583	0.025257114
-1	-1	-1	-1	55.0	0.0	0.0	2.589999999999918	0.0	1.1100000000001273	5.170000000000073	0.2699999999999818	0.01999999999998181	0.01999999999998181	1.0299999999999727	0.17000000000007276	0.13999999999987267	scan_Plate_D_p00_0_D03f06d3.TIF	scan_Plate_D_p00_0_D03f06d0.TIF	scan_Plate_D_p00_0_D03f06d2.TIF	scan_Plate_D_p00_0_D03f06d1.TIF	0	0	0	0	349	1674	1	1536	1536	1536	1536	349	b'eLt40m//G61Gqd9fMjBOMzAbrULJDrnRSpT8sButRskNOWMqhRyo6LMDAMqJrP4='	0.015610981732606888	0.05610980466008186	0.0036388226	0.00841647	0.36119097	0.7154	0.02718598147233327	0.06833168864250183	0.017277647	0.064526275	0.0016666668	0.0	0.00012715657552083334	0.00012715657552083334	0.021269925	0.024705911
-1	-1	-1	-1	18.0	0.0	0.0	2.3500000000001364	0.0	1.0099999999997635	3.559999999999718	0.3000000000001819	0.01999999999998181	0.01999999999998181	0.6399999999998727	0.13000000000010914	0.1799999999998363	scan_Plate_D_p00_0_D03f07d3.TIF	scan_Plate_D_p00_0_D03f07d0.TIF	scan_Plate_D_p00_0_D03f07d2.TIF	scan_Plate_D_p00_0_D03f07d1.TIF	0	0	0	0	350	1674	1	1536	1536	1536	1536	350	b'eLt40m//G61Gqd9fMjAGpdTRKpTckButRMkPu9FqlNyQM6ZSyIGKPjsA0yWtAg=='	0.015610981732606888	0.05610980466008186	0.003333332	0.00841647	0.36119097	0.7154	0.021771306792895	0.06431712210178375	0.017277647	0.061720785	0.0008333334	0.0028054903	0.0017801920572916667	0.00012715657552083334	0.016779145	0.017591
-1	-1	-1	-1	24.0	0.0	0.0	2.7100000000000364	0.0	1.0600000000001728	2.8599999999999	0.2899999999999636	0.01999999999998181	0.01999999999998181	0.6200000000001182	0.12999999999988177	0.15000000000009095	scan_Plate_D_p00_0_D03f08d3.TIF	scan_Plate_D_p00_0_D03f08d0.TIF	scan_Plate_D_p00_0_D03f08d2.TIF	scan_Plate_D_p00_0_D03f08d1.TIF	0	0	0	0	351	1674	1	1536	1536	1536	1536	351	b'eLt40m//G61Gqd9fMjAebdNTEnKjlSj5YTdajZIbcsZUCjlQ0WcHANvBrQY='	0.015610981732606888	0.05610980466008186	0.003333332	0.008416466	0.36119097	0.7154	0.02219136307636897	0.06652801235516866	0.017277647	0.064526275	0.0016666668	0.0	0.00012715657552083334	9.5367431640625e-05	0.016562093	0.016560499
-1	-1	-1	-1	170.0	0.0	0.0	2.689999999999827	0.0	1.150000000000091	13.779999999999973	0.2899999999999636	0.01999999999998181	0.01999999999998181	2.400000000000091	0.12999999999988177	0.16000000000008185	scan_Plate_D_p00_0_D04f00d3.TIF	scan_Plate_D_p00_0_D04f00d0.TIF	scan_Plate_D_p00_0_D04f00d2.TIF	scan_Plate_D_p00_0_D04f00d1.TIF	0	0	0	0	352	1674	1	1536	1536	1536	1536	352	b'eLt40m//G61Gqd9fMjAZHYehJORGK1Hyw260GiU35IypFHKgos8OAJ+JrOo='	0.023416470736265182	0.06172078475356102	0.0069721565	0.01122196	0.36119097	0.7154	0.03282285233338674	0.07453472912311554	0.029555295	0.070137255	0.0033333336	0.0028054903	0.0008900960286458334	0.00012715657552083334	0.012637033	0.021613741
-1	-1	-1	-1	150.0	0.0	0.0	2.509999999999991	0.0	1.1100000000001273	28.980000000000018	0.2699999999999818	0.009999999999990905	0.009999999999990905	2.4600000000000364	0.11999999999989086	0.13000000000010914	scan_Plate_D_p00_0_D04f01d3.TIF	scan_Plate_D_p00_0_D04f01d0.TIF	scan_Plate_D_p00_0_D04f01d2.TIF	scan_Plate_D_p00_0_D04f01d1.TIF	0	0	0	0	353	1674	1	1536	1536	1536	1536	353	b'eLt40m//G61Gqd9fMjBJMzAcrULJDrnRSpT8sButRskNOWMqhRyo6LMDAKglrO4='	0.023416470736265182	0.06172078475356102	0.007805489	0.01122196	0.36119097	0.7154	0.035292004545529686	0.07364217440287273	0.030388627	0.070137255	0.0033333336	0.0028054903	0.006103515625	9.5367431640625e-05	0.01598485	0.018823756
-1	-1	-1	-1	166.0	0.0	0.0	2.599999999999909	0.0	1.0700000000001637	31.970000000000027	0.31999999999993634	0.01999999999998181	0.009999999999990905	2.5599999999999454	0.16000000000030923	0.1299999999996544	scan_Plate_D_p00_0_D04f02d3.TIF	scan_Plate_D_p00_0_D04f02d0.TIF	scan_Plate_D_p00_0_D04f02d2.TIF	scan_Plate_D_p00_0_D04f02d1.TIF	0	0	0	0	354	1674	1	1536	1536	1536	1536	354	b'eLt40m//G61Gqd9fMjBJMzAarULJDrnRSpT8sButRskNOWMqhRyo6LMDALDBrPI='	0.024249805137515068	0.06172078475356102	0.010610981	0.011221956	0.36119097	0.7154	0.036869083841641746	0.07552445431550343	0.034860786	0.07294274	0.0033333336	0.0028054903	0.00015894571940104166	0.00012715657552083334	0.016393315	0.021343263
-1	-1	-1	-1	124.0	0.0	0.0	2.6400000000001	0.0	1.1200000000001182	28.86999999999989	0.2999999999999545	0.01999999999998181	0.01999999999998181	2.25	0.12000000000011823	0.16000000000008185	scan_Plate_D_p00_0_D04f03d3.TIF	scan_Plate_D_p00_0_D04f03d0.TIF	scan_Plate_D_p00_0_D04f03d2.TIF	scan_Plate_D_p00_0_D04f03d1.TIF	0	0	0	0	355	1674	1	1536	1536	1536	1536	355	b'eLt40m//G61Gqd9fMjAZrUIpCbnRSpT8sButRskNOWMqhRyo6LMDALldrPY='	0.022583138197660446	0.05891529470682144	0.008638822	0.008416474	0.36119097	0.7154	0.03313493728637695	0.07001891732215881	0.030388627	0.06733176	0.0033333336	0.0056109806	0.000476837158203125	0.00012715657552083334	0.014658642	0.017643059
-1	-1	-1	-1	104.0	0.0	0.0	2.3900000000001	0.0	1.0	27.1400000000001	0.2999999999999545	0.01999999999998181	0.009999999999990905	1.8800000000001091	0.15999999999985448	0.12000000000011823	scan_Plate_D_p00_0_D04f04d3.TIF	scan_Plate_D_p00_0_D04f04d0.TIF	scan_Plate_D_p00_0_D04f04d2.TIF	scan_Plate_D_p00_0_D04f04d1.TIF	0	0	0	0	356	1674	1	1536	1536	1536	1536	356	b'eLt40m//G61Gqd9fMjAB9ZdGq1ByQ260EiU/7EarUXJDzphKIQcq+uwAwfms+g=='	0.02174980565905571	0.05610980466008186	0.0069721565	0.00841647	0.36119097	0.7154	0.03200955937306086	0.06708721816539764	0.028721962	0.064526275	0.0033333336	0.0028054903	0.00015894571940104166	0.00012715657552083334	0.01423801	0.015752072
-1	-1	-1	-1	168.0	0.0	0.0	2.7200000000000273	0.0	1.1700000000000728	17.61999999999989	0.290000000000191	0.01999999999998181	0.009999999999990905	2.490000000000009	0.13999999999987267	0.16000000000008185	scan_Plate_D_p00_0_D04f05d3.TIF	scan_Plate_D_p00_0_D04f05d0.TIF	scan_Plate_D_p00_0_D04f05d2.TIF	scan_Plate_D_p00_0_D04f05d1.TIF	0	0	0	0	357	1674	1	1536	1536	1536	1536	357	b'eLt40m//G61Gqd9fMjBJMzAdrULJDrnRSpT8sButRskNOWMqhRyo6LMDAMqVrP4='	0.023416470736265182	0.05891529470682144	0.008638825	0.008416474	0.36119097	0.7154	0.035080897311369576	0.07135300834973653	0.031221963	0.06733176	0.0069721574	0.00841647	0.00015894571940104166	0.00012715657552083334	0.015206188	0.018611746
-1	-1	-1	-1	132.0	0.0	0.0	2.3099999999999454	0.0	1.0299999999997453	20.699999999999818	0.2999999999999545	0.020000000000209184	0.009999999999990905	2.349999999999909	0.13000000000010914	0.12000000000034561	scan_Plate_D_p00_0_D04f06d3.TIF	scan_Plate_D_p00_0_D04f06d0.TIF	scan_Plate_D_p00_0_D04f06d2.TIF	scan_Plate_D_p00_0_D04f06d1.TIF	0	0	0	0	358	1674	1	1536	1536	1536	1536	358	b'eLt40m//G61Gqd9fMjBJMzAbrULJDrnRSpT8sButRskNOWMqhRyo6LMDANMxrQI='	0.023416470736265182	0.05891529470682144	0.0069721565	0.008416474	0.36119097	0.7154	0.03294340521097183	0.0701712965965271	0.029555295	0.06733176	0.0033333336	0.0	0.00012715657552083334	0.00012715657552083334	0.013403301	0.018063001
-1	-1	-1	-1	152.0	0.0	0.0	2.4800000000002456	0.0	1.0799999999999272	27.00999999999999	0.2899999999999636	0.01999999999998181	0.009999999999990905	2.660000000000082	0.12999999999988177	0.15000000000009095	scan_Plate_D_p00_0_D04f07d3.TIF	scan_Plate_D_p00_0_D04f07d0.TIF	scan_Plate_D_p00_0_D04f07d2.TIF	scan_Plate_D_p00_0_D04f07d1.TIF	0	0	0	0	359	1674	1	1536	1536	1536	1536	359	b'eLt40m//G61Gqd9fMjABpdTRKpTckButRMkPu9FqlNyQM6ZSyIGKPjsA282tBg=='	0.024249805137515068	0.05891529470682144	0.008638825	0.01122196	0.36119097	0.7154	0.0356455867489179	0.07339269916216533	0.031221963	0.070137255	0.0033333336	0.00841647	0.00015894571940104166	0.00012715657552083334	0.015068252	0.020484092
-1	-1	-1	-1	150.0	0.0	0.0	2.560000000000173	0.0	1.0599999999999454	33.72000000000003	0.2599999999999909	0.01999999999998181	0.009999999999990905	2.5399999999999636	0.13000000000010914	0.13999999999987267	scan_Plate_D_p00_0_D04f08d3.TIF	scan_Plate_D_p00_0_D04f08d0.TIF	scan_Plate_D_p00_0_D04f08d2.TIF	scan_Plate_D_p00_0_D04f08d1.TIF	0	0	0	0	360	1674	1	1536	1536	1536	1536	360	b'eLt40m//G61Gqd9fMjAZbdNTEnKjlSj5YTdajZIbcsZUCjlQ0WcHAORprQo='	0.027888629585504532	0.06172078475356102	0.008638822	0.01122196	0.36119097	0.7154	0.03940024723609289	0.07394286493460338	0.03652745	0.070137255	0.0033333336	0.0	0.00012715657552083334	0.00012715657552083334	0.017331224	0.018848013
-1	-1	-1	-1	195.0	0.0	0.0	2.4500000000000455	0.0	1.0399999999997362	32.05000000000018	0.2600000000002183	0.01999999999998181	0.009999999999763531	2.630000000000109	0.17999999999938154	0.14000000000032742	scan_Plate_D_p00_0_D05f00d3.TIF	scan_Plate_D_p00_0_D05f00d0.TIF	scan_Plate_D_p00_0_D05f00d2.TIF	scan_Plate_D_p00_0_D05f00d1.TIF	0	0	0	0	361	1674	1	1536	1536	1536	1536	361	b'eLt40m//G61Gqd9fMjAdHYehJORGK1Hyw260GiU35IypFHKgos8OAKgxrO4='	0.024249805137515068	0.06172078475356102	0.011444315	0.01683294	0.36119097	0.7154	0.03847471624612808	0.08910328149795532	0.034860786	0.075748235	0.0033333336	0.0028054903	0.00015894571940104166	0.00012715657552083334	0.019215971	0.0450998
-1	-1	-1	-1	184.0	0.0	0.0	2.7500000000002274	0.0	1.1399999999998727	31.65000000000009	0.2799999999999727	0.01999999999998181	0.009999999999990905	2.7899999999999636	0.16000000000008185	0.17000000000007276	scan_Plate_D_p00_0_D05f01d3.TIF	scan_Plate_D_p00_0_D05f01d0.TIF	scan_Plate_D_p00_0_D05f01d2.TIF	scan_Plate_D_p00_0_D05f01d1.TIF	0	0	0	0	362	1674	1	1536	1536	1536	1536	362	b'eLt40m//G61Gqd9fMjBNMzAcrULJDrnRSpT8sButRskNOWMqhRyo6LMDALDNrPI='	0.024249805137515068	0.06172078475356102	0.01311098	0.014027454	0.36119097	0.7154	0.04169657329718272	0.0876158078511556	0.03569412	0.075748235	0.0016666668	0.0	0.00012715657552083334	0.00012715657552083334	0.023320448	0.04454273
-1	-1	-1	-1	170.0	0.0	0.0	2.5399999999997362	0.0	1.0900000000001455	24.199999999999818	0.25999999999976353	0.01999999999998181	0.01999999999998181	2.800000000000182	0.1999999999998181	0.17000000000007276	scan_Plate_D_p00_0_D05f02d3.TIF	scan_Plate_D_p00_0_D05f02d0.TIF	scan_Plate_D_p00_0_D05f02d2.TIF	scan_Plate_D_p00_0_D05f02d1.TIF	0	0	0	0	363	1674	1	1536	1536	1536	1536	363	b'eLt40m//G61Gqd9fMjBNMzAarULJDrnRSpT8sButRskNOWMqhRyo6LMDALlprPY='	0.024249805137515068	0.0645262748003006	0.012277648	0.016832937	0.36119097	0.7154	0.0415669729312261	0.0922187070051829	0.03569412	0.07855372	0.0069721574	0.00841647	0.0012715657552083333	0.00012715657552083334	0.022664307	0.04940452
-1	-1	-1	-1	191.0	0.0	0.0	2.599999999999909	0.0	1.1099999999996726	30.76000000000022	0.24000000000023647	0.010000000000218279	0.009999999999763531	2.699999999999818	0.13999999999987267	0.14000000000032742	scan_Plate_D_p00_0_D05f03d3.TIF	scan_Plate_D_p00_0_D05f03d0.TIF	scan_Plate_D_p00_0_D05f03d2.TIF	scan_Plate_D_p00_0_D05f03d1.TIF	0	0	0	0	364	1674	1	1536	1536	1536	1536	364	b'eLt40m//G61Gqd9fMjAdrUIpCbnRSpT8sButRskNOWMqhRyo6LMDAMIFrPo='	0.028721962124109268	0.06172078475356102	0.011444315	0.014027454	0.36119097	0.7154	0.043345555663108826	0.0861070454120636	0.037360784	0.075748235	0.0033333336	0.0056109806	0.000858306884765625	0.00012715657552083334	0.021928074	0.039304823
-1	-1	-1	-1	158.0	0.0	0.0	2.5	0.0	1.0799999999999272	31.15000000000009	0.2699999999999818	0.010000000000218279	0.010000000000218279	2.949999999999818	0.15999999999985448	0.17000000000007276	scan_Plate_D_p00_0_D05f04d3.TIF	scan_Plate_D_p00_0_D05f04d0.TIF	scan_Plate_D_p00_0_D05f04d2.TIF	scan_Plate_D_p00_0_D05f04d1.TIF	0	0	0	0	365	1674	1	1536	1536	1536	1536	365	b'eLt40m//G61Gqd9fMjAF9ZdGq1ByQ260EiU/7EarUXJDzphKIQcq+uwAyqGs/g=='	0.024249805137515068	0.05891529470682144	0.012277648	0.01122196	0.36119097	0.7154	0.04049046585957209	0.07934108376502991	0.03569412	0.070137255	0.0069721574	0.0	0.0004132588704427083	0.00012715657552083334	0.021021865	0.03270488
-1	-1	-1	-1	187.0	0.0	0.0	2.6700000000000728	0.0	1.1400000000003274	32.219999999999345	0.2800000000002001	0.01999999999998181	0.010000000000218279	2.6900000000000546	0.15999999999985448	0.11999999999989086	scan_Plate_D_p00_0_D05f05d3.TIF	scan_Plate_D_p00_0_D05f05d0.TIF	scan_Plate_D_p00_0_D05f05d2.TIF	scan_Plate_D_p00_0_D05f05d1.TIF	0	0	0	0	366	1674	1	1536	1536	1536	1536	366	b'eLt40m//G61Gqd9fMjBNMzAdrULJDrnRSpT8sButRskNOWMqhRyo6LMDANM9rQI='	0.023416470736265182	0.06172078475356102	0.011444315	0.0140274465	0.36119097	0.7154	0.03808274368445078	0.08194994429747264	0.034860786	0.07294274	0.0033333336	0.0028054903	0.00019073486328125	0.00012715657552083334	0.018895103	0.036617223
-1	-1	-1	-1	127.0	0.0	0.0	2.490000000000009	0.0	1.1099999999999	27.470000000000027	0.27000000000043656	0.01999999999998181	0.010000000000218279	2.099999999999909	0.15000000000009095	0.15999999999985448	scan_Plate_D_p00_0_D05f06d3.TIF	scan_Plate_D_p00_0_D05f06d0.TIF	scan_Plate_D_p00_0_D05f06d2.TIF	scan_Plate_D_p00_0_D05f06d1.TIF	0	0	0	0	367	1674	1	1536	1536	1536	1536	367	b'eLt40m//G61Gqd9fMjBNMzAbrULJDrnRSpT8sButRskNOWMqhRyo6LMDANvZrQY='	0.020916469395160675	0.053304314613342285	0.008638822	0.01122196	0.36119097	0.7154	0.03166987746953964	0.07011732955773671	0.02788863	0.064526275	0.0025000002	0.0	0.00012715657552083334	9.5367431640625e-05	0.01649245	0.030007852
-1	-1	-1	-1	156.0	0.0	0.0	2.480000000000018	0.0	1.0600000000004002	24.409999999999854	0.2600000000002183	0.01999999999998181	0.009999999999763531	2.5599999999999454	0.13000000000010914	0.1299999999996544	scan_Plate_D_p00_0_D05f07d3.TIF	scan_Plate_D_p00_0_D05f07d0.TIF	scan_Plate_D_p00_0_D05f07d2.TIF	scan_Plate_D_p00_0_D05f07d1.TIF	0	0	0	0	368	1674	1	1536	1536	1536	1536	368	b'eLt40m//G61Gqd9fMjAFpdTRKpTckButRMkPu9FqlNyQM6ZSyIGKPjsA5HWtCg=='	0.024249805137515068	0.06172078475356102	0.01311098	0.01683294	0.36119097	0.7154	0.041232685248057045	0.08900115887324016	0.03569412	0.075748235	0.0025000002	0.0	0.0011126200358072917	0.00012715657552083334	0.022616096	0.049009413
-1	-1	-1	-1	172.0	0.0	0.0	2.400000000000091	0.0	1.0899999999996908	14.570000000000164	0.3000000000001819	0.01999999999998181	0.01999999999998181	2.9099999999998545	0.15000000000009095	0.13999999999987267	scan_Plate_D_p00_0_D05f08d3.TIF	scan_Plate_D_p00_0_D05f08d0.TIF	scan_Plate_D_p00_0_D05f08d2.TIF	scan_Plate_D_p00_0_D05f08d1.TIF	0	0	0	0	369	1674	1	1536	1536	1536	1536	369	b'eLt40m//G61Gqd9fMjAdbdNTEnKjlSj5YTdajZIbcsZUCjlQ0WcHAO0RrQ4='	0.028721962124109268	0.06733176112174988	0.014777653	0.01963843	0.36119097	0.7154	0.04679445922374725	0.10058252016703288	0.040999606	0.081359215	0.0069721574	0.0028054903	0.00057220458984375	0.00012715657552083334	0.02617994	0.056077022
-1	-1	-1	-1	3.0	0.0	0.0	2.480000000000018	0.0	1.069999999999709	5.229999999999563	0.31999999999970896	0.020000000000436557	0.019999999999527063	0.4800000000000182	0.1500000000005457	0.169999999999618	scan_Plate_D_p00_0_D06f00d3.TIF	scan_Plate_D_p00_0_D06f00d0.TIF	scan_Plate_D_p00_0_D06f00d2.TIF	scan_Plate_D_p00_0_D06f00d1.TIF	0	0	0	0	370	1674	1	1536	1536	1536	1536	370	b'eLt40m//G61Gqd9fMjAbHYehJORGK1Hyw260GiU35IypFHKgos8OALDZrPI='	0.015610981732606888	0.04769333451986313	0.0016666669	0.00841647	0.36119097	0.7154	0.01815827190876007	0.05465067426363627	0.016444314	0.053304315	0.0016666668	0.0	0.00012715657552083334	9.5367431640625e-05	0.0051232283	0.011227568
-1	-1	-1	-1	1.0	0.0	0.0	2.4100000000003092	0.0	1.1199999999998909	4.410000000000309	0.31999999999970896	0.020000000000436557	0.019999999999527063	0.4399999999995998	0.16000000000030923	0.15000000000009095	scan_Plate_D_p00_0_D06f01d3.TIF	scan_Plate_D_p00_0_D06f01d0.TIF	scan_Plate_D_p00_0_D06f01d2.TIF	scan_Plate_D_p00_0_D06f01d1.TIF	0	0	0	0	371	1674	1	1536	1536	1536	1536	371	b'eLt40m//G61Gqd9fMjBLMzAcrULJDrnRSpT8sButRskNOWMqhRyo6LMDALl1rPY='	0.015610981732606888	0.04769333451986313	0.0016666669	0.00841647	0.36119097	0.7154	0.018010682115952175	0.05510171254475912	0.016444314	0.056109805	0.0016666668	0.0	0.00015894571940104166	0.00012715657552083334	0.0046798666	0.0111725675
-1	-1	-1	-1	4.0	0.0	0.0	2.6799999999998363	0.0	1.1400000000003274	4.680000000000291	0.3200000000001637	0.019999999999527063	0.01999999999998181	0.4699999999997999	0.13000000000010914	0.15000000000009095	scan_Plate_D_p00_0_D06f02d3.TIF	scan_Plate_D_p00_0_D06f02d0.TIF	scan_Plate_D_p00_0_D06f02d2.TIF	scan_Plate_D_p00_0_D06f02d1.TIF	0	0	0	0	372	1674	1	1536	1536	1536	1536	372	b'eLt40m//G61Gqd9fMjBLMzAarULJDrnRSpT8sButRskNOWMqhRyo6LMDAMIRrPo='	0.015610981732606888	0.04769333451986313	0.0016666669	0.00841647	0.36119097	0.7154	0.01767079035441081	0.05525896946589152	0.016444314	0.056109805	0.0008333334	0.0	0.00015894571940104166	0.00012715657552083334	0.0040032957	0.011122544
-1	-1	-1	-1	2.0	0.0	0.0	2.2799999999997453	0.0	1.0799999999999272	2.730000000000018	0.3200000000001637	0.01999999999998181	0.01999999999998181	0.4600000000000364	0.1499999999996362	0.16000000000030923	scan_Plate_D_p00_0_D06f03d3.TIF	scan_Plate_D_p00_0_D06f03d0.TIF	scan_Plate_D_p00_0_D06f03d2.TIF	scan_Plate_D_p00_0_D06f03d1.TIF	0	0	0	0	373	1674	1	1536	1536	1536	1536	373	b'eLt40m//G61Gqd9fMjAbrUIpCbnRSpT8sButRskNOWMqhRyo6LMDAMqtrP4='	0.014777647331357002	0.04488784447312355	0.0016666669	0.00841647	0.36119097	0.7154	0.017224912842114765	0.05343850453694662	0.016444314	0.053304315	0.0016666668	0.0	0.00012715657552083334	9.5367431640625e-05	0.0039527863	0.011006907
-1	-1	-1	-1	1.0	0.0	0.0	2.680000000000291	0.0	1.0100000000002183	2.569999999999709	0.30999999999994543	0.03000000000020009	0.01999999999998181	0.43000000000029104	0.13999999999987267	0.1299999999996544	scan_Plate_D_p00_0_D06f04d3.TIF	scan_Plate_D_p00_0_D06f04d0.TIF	scan_Plate_D_p00_0_D06f04d2.TIF	scan_Plate_D_p00_0_D06f04d1.TIF	0	0	0	0	374	1674	1	1536	1536	1536	1536	374	b'eLt40m//G61Gqd9fMjAD9ZdGq1ByQ260EiU/7EarUXJDzphKIQcq+uwA00mtAg=='	0.015610981732606888	0.04488784447312355	0.0016666669	0.00841647	0.36119097	0.7154	0.01806425303220749	0.05345811943213145	0.016444314	0.053304315	0.0008333334	0.0	0.00015894571940104166	0.00012715657552083334	0.004616891	0.011191998
-1	-1	-1	-1	2.0	0.0	0.0	2.5299999999997453	0.0	1.099999999999909	2.6100000000001273	0.2800000000002001	0.02999999999974534	0.01999999999998181	0.43000000000029104	0.15999999999985448	0.13000000000010914	scan_Plate_D_p00_0_D06f05d3.TIF	scan_Plate_D_p00_0_D06f05d0.TIF	scan_Plate_D_p00_0_D06f05d2.TIF	scan_Plate_D_p00_0_D06f05d1.TIF	0	0	0	0	375	1674	1	1536	1536	1536	1536	375	b'eLt40m//G61Gqd9fMjBLMzAdrULJDrnRSpT8sButRskNOWMqhRyo6LMDANvlrQY='	0.015610981732606888	0.04769333451986313	0.0024999995	0.00841647	0.36119097	0.7154	0.018574992815653484	0.05434814592202505	0.017277647	0.053304315	0.0016666668	0.0	0.012683868408203125	9.5367431640625e-05	0.007503528	0.01249107
-1	-1	-1	-1	1.0	0.0	0.0	2.5900000000001455	0.0	1.099999999999909	2.7400000000002365	0.330000000000382	0.02999999999974534	0.01999999999998181	0.4800000000000182	0.13999999999987267	0.16000000000030923	scan_Plate_D_p00_0_D06f06d3.TIF	scan_Plate_D_p00_0_D06f06d0.TIF	scan_Plate_D_p00_0_D06f06d2.TIF	scan_Plate_D_p00_0_D06f06d1.TIF	0	0	0	0	376	1674	1	1536	1536	1536	1536	376	b'eLt40m//G61Gqd9fMjBLMzAbrULJDrnRSpT8sButRskNOWMqhRyo6LMDAOSBrQo='	0.015610981732606888	0.04769333451986313	0.0024999995	0.00841647	0.36119097	0.7154	0.018459363530079525	0.05402416984240214	0.017277647	0.053304315	0.0016666668	0.0	0.001239776611328125	0.00012715657552083334	0.005040525	0.011196968
-1	-1	-1	-1	2.0	0.0	0.0	2.630000000000109	0.0	1.1400000000003274	2.949999999999818	0.3200000000001637	0.01999999999998181	0.01999999999998181	0.5	0.13000000000010914	0.15999999999985448	scan_Plate_D_p00_0_D06f07d3.TIF	scan_Plate_D_p00_0_D06f07d0.TIF	scan_Plate_D_p00_0_D06f07d2.TIF	scan_Plate_D_p00_0_D06f07d1.TIF	0	0	0	0	377	1674	1	1536	1536	1536	1536	377	b'eLt40m//G61Gqd9fMjADpdTRKpTckButRMkPu9FqlNyQM6ZSyIGKPjsA7R2tDg=='	0.015610981732606888	0.04769333451986313	0.0024999995	0.00841647	0.36119097	0.7154	0.01842437932888667	0.05438119173049927	0.017277647	0.053304315	0.0016666668	0.0	0.00015894571940104166	0.00012715657552083334	0.0061431597	0.01179822
-1	-1	-1	-1	0.0	0.0	0.0	2.4099999999998545	0.0	1.0599999999999454	2.5700000000001637	0.32999999999992724	0.01999999999998181	0.01999999999998181	0.2899999999999636	0.14000000000032742	0.15999999999985448	scan_Plate_D_p00_0_D06f08d3.TIF	scan_Plate_D_p00_0_D06f08d0.TIF	scan_Plate_D_p00_0_D06f08d2.TIF	scan_Plate_D_p00_0_D06f08d1.TIF	0	0	0	0	378	1674	1	1536	1536	1536	1536	378	b'eLt40m//G61Gqd9fMjAbbdNTEnKjlSj5YTdajZIbcsZUCjlQ0WcHAPW5rRI='	0.015610981732606888	0.04769333451986313	0.0024999995	0.00841647	0.36119097	0.7154	0.018507574995358784	0.055301388104756675	0.017277647	0.056109805	0.0016666668	0.0	0.00015894571940104166	9.5367431640625e-05	0.0044791065	0.011348095
-1	-1	-1	-1	204.0	0.0	0.0	2.5399999999999636	0.0	1.0300000000002	17.389999999999873	0.2800000000002001	0.019999999999527063	0.010000000000218279	2.699999999999818	0.15000000000009095	0.13999999999987267	scan_Plate_D_p00_0_D07f00d3.TIF	scan_Plate_D_p00_0_D07f00d0.TIF	scan_Plate_D_p00_0_D07f00d2.TIF	scan_Plate_D_p00_0_D07f00d1.TIF	0	0	0	0	379	1674	1	1536	1536	1536	1536	379	b'eLt40m//G61Gqd9fMjAfHYehJORGK1Hyw260GiU35IypFHKgos8OALmBrPY='	0.027888629585504532	0.06172078475356102	0.008638825	0.0140274465	0.36119097	0.7154	0.03749122222264608	0.0814628650744756	0.034860786	0.07294274	0.007805491	0.0056109806	0.00015894571940104166	0.00012715657552083334	0.01576584	0.03315081
-1	-1	-1	-1	155.0	0.0	0.0	2.5400000000004184	0.0	1.099999999999909	34.82999999999993	0.2899999999999636	0.01999999999998181	0.009999999999763531	2.799999999999727	0.1799999999998363	0.15000000000009095	scan_Plate_D_p00_0_D07f01d3.TIF	scan_Plate_D_p00_0_D07f01d0.TIF	scan_Plate_D_p00_0_D07f01d2.TIF	scan_Plate_D_p00_0_D07f01d1.TIF	0	0	0	0	380	1674	1	1536	1536	1536	1536	380	b'eLt40m//G61Gqd9fMjBPMzAcrULJDrnRSpT8sButRskNOWMqhRyo6LMDAMIdrPo='	0.024249805137515068	0.05891529470682144	0.010610981	0.0140274465	0.36119097	0.7154	0.037556663155555725	0.0778104414542516	0.034860786	0.070137255	0.0033333336	0.0	0.00015894571940104166	0.00012715657552083334	0.01815072	0.033410612
-1	-1	-1	-1	211.0	0.0	0.0	2.519999999999527	0.0	1.1700000000000728	30.079999999999927	0.2699999999999818	0.01999999999998181	0.010000000000218279	2.8400000000001455	0.13999999999987267	0.17000000000007276	scan_Plate_D_p00_0_D07f02d3.TIF	scan_Plate_D_p00_0_D07f02d0.TIF	scan_Plate_D_p00_0_D07f02d2.TIF	scan_Plate_D_p00_0_D07f02d1.TIF	0	0	0	0	381	1674	1	1536	1536	1536	1536	381	b'eLt40m//G61Gqd9fMjBPMzAarULJDrnRSpT8sButRskNOWMqhRyo6LMDAMq5rP4='	0.03038862720131874	0.06172078475356102	0.011444312	0.014027454	0.36119097	0.7154	0.045014555255572	0.0854590932528178	0.040999606	0.075748235	0.0069721574	0.0056109806	0.004990895589192708	9.5367431640625e-05	0.021593846	0.03697213
-1	-1	-1	-1	169.0	0.0	0.0	2.5399999999999636	0.0	1.1199999999998909	37.039999999999964	0.2699999999999818	0.009999999999763531	0.010000000000218279	2.5999999999994543	0.11999999999989086	0.11999999999989086	scan_Plate_D_p00_0_D07f03d3.TIF	scan_Plate_D_p00_0_D07f03d0.TIF	scan_Plate_D_p00_0_D07f03d2.TIF	scan_Plate_D_p00_0_D07f03d1.TIF	0	0	0	0	382	1674	1	1536	1536	1536	1536	382	b'eLt40m//G61Gqd9fMjAfrUIpCbnRSpT8sButRskNOWMqhRyo6LMDANNVrQI='	0.027888629585504532	0.05891529470682144	0.0078054927	0.0140274465	0.36119097	0.7154	0.038006968796253204	0.07968400418758392	0.03569412	0.070137255	0.0033333336	0.0	0.00015894571940104166	0.00012715657552083334	0.015644506	0.035358578
-1	-1	-1	-1	141.0	0.0	0.0	2.8899999999998727	0.0	1.1399999999998727	36.840000000000146	0.28000000000065484	0.019999999999527063	0.010000000000218279	2.969999999999345	0.17000000000007276	0.16000000000030923	scan_Plate_D_p00_0_D07f04d3.TIF	scan_Plate_D_p00_0_D07f04d0.TIF	scan_Plate_D_p00_0_D07f04d2.TIF	scan_Plate_D_p00_0_D07f04d1.TIF	0	0	0	0	383	1674	1	1536	1536	1536	1536	383	b'eLt40m//G61Gqd9fMjAH9ZdGq1ByQ260EiU/7EarUXJDzphKIQcq+uwA2/GtBg=='	0.027888629585504532	0.05610980466008186	0.011444315	0.0140274465	0.36119097	0.7154	0.03952291111151377	0.0744219720363617	0.03652745	0.06733176	0.0033333336	0.0	0.00015894571940104166	0.00012715657552083334	0.017245613	0.028847292
-1	-1	-1	-1	194.0	0.0	0.0	2.449999999999818	0.0	1.1099999999996726	24.5300000000002	0.2800000000002001	0.019999999999527063	0.020000000000436557	2.8899999999998727	0.14000000000032742	0.13999999999987267	scan_Plate_D_p00_0_D07f05d3.TIF	scan_Plate_D_p00_0_D07f05d0.TIF	scan_Plate_D_p00_0_D07f05d2.TIF	scan_Plate_D_p00_0_D07f05d1.TIF	0	0	0	0	384	1674	1	1536	1536	1536	1536	384	b'eLt40m//G61Gqd9fMjBPMzAdrULJDrnRSpT8sButRskNOWMqhRyo6LMDAOSNrQo='	0.031221963465213776	0.06172078475356102	0.011444312	0.0140274465	0.36119097	0.7154	0.04517561197280884	0.0823654333750407	0.04183294	0.07294274	0.007805491	0.0056109806	0.00015894571940104166	0.00012715657552083334	0.018921774	0.03173996
-1	-1	-1	-1	156.0	0.0	0.0	2.4900000000002365	0.0	1.1299999999996544	35.909999999999854	0.2699999999999818	0.01999999999998181	0.010000000000218279	2.8600000000001273	0.13999999999987267	0.15000000000009095	scan_Plate_D_p00_0_D07f06d3.TIF	scan_Plate_D_p00_0_D07f06d0.TIF	scan_Plate_D_p00_0_D07f06d2.TIF	scan_Plate_D_p00_0_D07f06d1.TIF	0	0	0	0	385	1674	1	1536	1536	1536	1536	385	b'eLt40m//G61Gqd9fMjBPMzAbrULJDrnRSpT8sButRskNOWMqhRyo6LMDAO0prQ4='	0.029555294662714005	0.06172078475356102	0.009472154	0.0140274465	0.36119097	0.7154	0.04213961958885193	0.08048481245835622	0.037360784	0.07294274	0.007805491	0.0	0.0011444091796875	0.00012715657552083334	0.017069396	0.03108803
-1	-1	-1	-1	169.0	0.0	0.0	2.869999999999891	0.0	1.2099999999995816	40.86000000000013	0.2699999999999818	0.01999999999998181	0.01999999999998181	3.2899999999999636	0.19000000000005457	0.1799999999998363	scan_Plate_D_p00_0_D07f07d3.TIF	scan_Plate_D_p00_0_D07f07d0.TIF	scan_Plate_D_p00_0_D07f07d2.TIF	scan_Plate_D_p00_0_D07f07d1.TIF	0	0	0	0	386	1674	1	1536	1536	1536	1536	386	b'eLt40m//G61Gqd9fMjAHpdTRKpTckButRMkPu9FqlNyQM6ZSyIGKPjsA9cWtEg=='	0.029555294662714005	0.06172078475356102	0.010610983	0.014027454	0.36119097	0.7154	0.04344522953033447	0.08430549502372742	0.037360784	0.07294274	0.0069721574	0.0056109806	0.001049041748046875	0.00012715657552083334	0.01979485	0.036169417
-1	-1	-1	-1	160.0	0.0	0.0	2.5300000000002	0.0	1.099999999999909	38.649999999999636	0.2600000000002183	0.009999999999763531	0.010000000000218279	2.4600000000000364	0.13999999999987267	0.11999999999989086	scan_Plate_D_p00_0_D07f08d3.TIF	scan_Plate_D_p00_0_D07f08d0.TIF	scan_Plate_D_p00_0_D07f08d2.TIF	scan_Plate_D_p00_0_D07f08d1.TIF	0	0	0	0	387	1674	1	1536	1536	1536	1536	387	b'eLt40m//G61Gqd9fMjAfbdNTEnKjlSj5YTdajZIbcsZUCjlQ0WcHAP5hrRY='	0.028721962124109268	0.05891529470682144	0.011444315	0.01402745	0.36119097	0.7154	0.04063378522793452	0.08053881923357646	0.03652745	0.070137255	0.0025000002	0.0028054903	0.003973642985026042	0.00012715657552083334	0.019052679	0.035287134
-1	-1	-1	-1	183.0	0.0	0.0	2.5799999999999272	0.0	1.2599999999997635	35.75	0.2899999999999636	0.020000000000436557	0.01999999999998181	2.7599999999997635	0.21000000000003638	0.1999999999998181	scan_Plate_D_p00_0_D08f00d3.TIF	scan_Plate_D_p00_0_D08f00d0.TIF	scan_Plate_D_p00_0_D08f00d2.TIF	scan_Plate_D_p00_0_D08f00d1.TIF	0	0	0	0	388	1674	1	1536	1536	1536	1536	388	b'eLt40m//G61Gqd9fMrAYHYehJORGK1Hyw260GiU35IypFHKgos8OAMIprPo='	0.023416470736265182	0.05891529470682144	0.0069721565	0.01122196	0.36119097	0.7154	0.03291499614715576	0.07607350746790568	0.029555295	0.070137255	0.0033333336	0.0	0.006103515625	0.00012715657552083334	0.013301593	0.025361195
-1	-1	-1	-1	176.0	0.0	0.0	2.5100000000002183	0.0	0.9900000000002365	32.55000000000018	0.2699999999999818	0.009999999999763531	0.009999999999763531	2.4699999999998	0.15000000000009095	0.1299999999996544	scan_Plate_D_p00_0_D08f01d3.TIF	scan_Plate_D_p00_0_D08f01d0.TIF	scan_Plate_D_p00_0_D08f01d2.TIF	scan_Plate_D_p00_0_D08f01d1.TIF	0	0	0	0	389	1674	1	1536	1536	1536	1536	389	b'eLt40m//G61Gqd9fMrBIMzAcrULJDrnRSpT8sButRskNOWMqhRyo6LMDAMrFrP4='	0.024249805137515068	0.06172078475356102	0.009472158	0.01122196	0.36119097	0.7154	0.03647871812184652	0.07679589589436848	0.031221963	0.070137255	0.0069721574	0.0	0.00015894571940104166	9.5367431640625e-05	0.016243443	0.026735537
-1	-1	-1	-1	155.0	0.0	0.0	2.569999999999709	0.0	1.1300000000001091	14.009999999999764	0.32999999999992724	0.03000000000020009	0.019999999999527063	3.130000000000109	0.15000000000009095	0.18000000000029104	scan_Plate_D_p00_0_D08f02d3.TIF	scan_Plate_D_p00_0_D08f02d0.TIF	scan_Plate_D_p00_0_D08f02d2.TIF	scan_Plate_D_p00_0_D08f02d1.TIF	0	0	0	0	390	1674	1	1536	1536	1536	1536	390	b'eLt40m//G61Gqd9fMrBIMzAarULJDrnRSpT8sButRskNOWMqhRyo6LMDANNhrQI='	0.024249805137515068	0.05891529470682144	0.008638825	0.011221956	0.36119097	0.7154	0.03535663584868113	0.07278576989968617	0.031221963	0.06733176	0.0033333336	0.00841647	0.00015894571940104166	0.00012715657552083334	0.014512388	0.023796532
-1	-1	-1	-1	185.0	0.0	0.0	2.619999999999891	0.0	1.1300000000001091	29.309999999999945	0.3200000000001637	0.019999999999527063	0.010000000000218279	2.849999999999909	0.1999999999998181	0.16000000000030923	scan_Plate_D_p00_0_D08f03d3.TIF	scan_Plate_D_p00_0_D08f03d0.TIF	scan_Plate_D_p00_0_D08f03d2.TIF	scan_Plate_D_p00_0_D08f03d1.TIF	0	0	0	0	391	1674	1	1536	1536	1536	1536	391	b'eLt40m//G61Gqd9fMrAYrUIpCbnRSpT8sButRskNOWMqhRyo6LMDANv9rQY='	0.024249805137515068	0.05610980466008186	0.008638825	0.01122196	0.36119097	0.7154	0.03609715402126312	0.06993044416109721	0.034860786	0.064526275	0.0069721574	0.0028054903	0.00012715657552083334	0.00012715657552083334	0.014396601	0.021705786
-1	-1	-1	-1	162.0	0.0	0.0	2.4900000000002365	0.0	1.0700000000001637	34.650000000000546	0.26999999999952706	0.010000000000218279	0.019999999999527063	2.6200000000003456	0.11999999999989086	0.11999999999989086	scan_Plate_D_p00_0_D08f04d3.TIF	scan_Plate_D_p00_0_D08f04d0.TIF	scan_Plate_D_p00_0_D08f04d2.TIF	scan_Plate_D_p00_0_D08f04d1.TIF	0	0	0	0	392	1674	1	1536	1536	1536	1536	392	b'eLt40m//G61Gqd9fMrAA9ZdGq1ByQ260EiU/7EarUXJDzphKIQcq+uwA5JmtCg=='	0.027888629585504532	0.05891529470682144	0.007805489	0.01122196	0.36119097	0.7154	0.03800322115421295	0.0742062379916509	0.03569412	0.070137255	0.0033333336	0.0028054903	0.00019073486328125	0.00012715657552083334	0.01616239	0.026006533
-1	-1	-1	-1	172.0	0.0	0.0	2.4900000000002365	0.0	1.0899999999996908	29.600000000000364	0.27999999999974534	0.019999999999527063	0.010000000000218279	2.5899999999996908	0.13999999999987267	0.15999999999985448	scan_Plate_D_p00_0_D08f05d3.TIF	scan_Plate_D_p00_0_D08f05d0.TIF	scan_Plate_D_p00_0_D08f05d2.TIF	scan_Plate_D_p00_0_D08f05d1.TIF	0	0	0	0	393	1674	1	1536	1536	1536	1536	393	b'eLt40m//G61Gqd9fMrBIMzAdrULJDrnRSpT8sButRskNOWMqhRyo6LMDAO01rQ4='	0.028721962124109268	0.06172078475356102	0.007805489	0.01122196	0.36119097	0.7154	0.03741286943356196	0.0758970280488332	0.03569412	0.070137255	0.0069721574	0.0	0.01087188720703125	0.00012715657552083334	0.014660838	0.024461664
-1	-1	-1	-1	196.0	0.0	0.0	2.480000000000018	0.0	0.9900000000002365	35.41999999999962	0.3000000000001819	0.01999999999998181	0.010000000000218279	2.7899999999999636	0.18000000000029104	0.17000000000007276	scan_Plate_D_p00_0_D08f06d3.TIF	scan_Plate_D_p00_0_D08f06d0.TIF	scan_Plate_D_p00_0_D08f06d2.TIF	scan_Plate_D_p00_0_D08f06d1.TIF	0	0	0	0	394	1674	1	1536	1536	1536	1536	394	b'eLt40m//G61Gqd9fMrBIMzAbrULJDrnRSpT8sButRskNOWMqhRyo6LMDAPXRrRI='	0.028721962124109268	0.05891529470682144	0.008638825	0.01122196	0.36119097	0.7154	0.03899624695380529	0.0775744120279948	0.03569412	0.070137255	0.0033333336	0.0028054903	0.00015894571940104166	0.00012715657552083334	0.016407734	0.026794784
-1	-1	-1	-1	184.0	0.0	0.0	2.550000000000182	0.0	1.1199999999998909	27.579999999999927	0.2699999999999818	0.01999999999998181	0.01999999999998181	2.699999999999818	0.13000000000010914	0.13000000000010914	scan_Plate_D_p00_0_D08f07d3.TIF	scan_Plate_D_p00_0_D08f07d0.TIF	scan_Plate_D_p00_0_D08f07d2.TIF	scan_Plate_D_p00_0_D08f07d1.TIF	0	0	0	0	395	1674	1	1536	1536	1536	1536	395	b'eLt40m//G61Gqd9fMrAApdTRKpTckButRMkPu9FqlNyQM6ZSyIGKPjsA/m2tFg=='	0.027888629585504532	0.06172078475356102	0.008638825	0.0140274465	0.36119097	0.7154	0.036670262614885964	0.07861301302909851	0.034860786	0.07294274	0.0033333336	0.0056109806	0.00015894571940104166	0.00012715657552083334	0.01446537	0.026741149
-1	-1	-1	-1	180.0	0.0	0.0	2.6100000000001273	0.0	1.1799999999998363	18.960000000000036	0.27999999999974534	0.020000000000436557	0.009999999999763531	2.769999999999982	0.17000000000007276	0.15000000000009095	scan_Plate_D_p00_0_D08f08d3.TIF	scan_Plate_D_p00_0_D08f08d0.TIF	scan_Plate_D_p00_0_D08f08d2.TIF	scan_Plate_D_p00_0_D08f08d1.TIF	0	0	0	0	396	1674	1	1536	1536	1536	1536	396	b'eLt40m//G61Gqd9fMrAYbdNTEnKjlSj5YTdajZIbcsZUCjlQ0WcHAAcYrRo='	0.029555294662714005	0.0645262748003006	0.0078054927	0.01402745	0.36119097	0.7154	0.040319524705410004	0.08259754876295726	0.03652745	0.075748235	0.0069721574	0.0	0.00015894571940104166	0.00012715657552083334	0.015737211	0.028020117
-1	-1	-1	-1	274.0	0.0	0.0	2.6599999999998545	0.0	1.0899999999996908	10.91000000000031	0.2800000000002001	0.019999999999527063	0.010000000000218279	2.099999999999909	0.13999999999987267	0.13000000000010914	scan_Plate_D_p00_0_D09f00d3.TIF	scan_Plate_D_p00_0_D09f00d0.TIF	scan_Plate_D_p00_0_D09f00d2.TIF	scan_Plate_D_p00_0_D09f00d1.TIF	0	0	0	0	397	1674	1	1536	1536	1536	1536	397	b'eLt40m//G61Gqd9fAqXU0XEY8kNutBIlP+xGq1FyQ86YSiEHKvrsAMrRrP4='	0.023416470736265182	0.05610980466008186	0.006138824	0.0140274465	0.36119097	0.7154	0.04594572881857554	0.07622219622135162	0.028721962	0.06733176	0.0033333336	0.0	0.0003178914388020833	0.00012715657552083334	0.052815083	0.034929022
-1	-1	-1	-1	257.0	0.0	0.0	2.5599999999999454	0.0	1.1199999999998909	22.68000000000029	0.27000000000043656	0.009999999999763531	0.010000000000218279	2.6900000000000546	0.1499999999996362	0.16000000000030923	scan_Plate_D_p00_0_D09f01d3.TIF	scan_Plate_D_p00_0_D09f01d0.TIF	scan_Plate_D_p00_0_D09f01d2.TIF	scan_Plate_D_p00_0_D09f01d1.TIF	0	0	0	0	398	1674	1	1536	1536	1536	1536	398	b'eLt40m//G61Gqd9fAqVUw9EqlOyQG61EyQ+70WqU3JAzplLIgYo+OwDTba0C'	0.02174980565905571	0.053304314613342285	0.0053054895	0.011221956	0.36119097	0.7154	0.028156253198782604	0.0656653493642807	0.024249805	0.061720785	0.0016666668	0.0	0.00012715657552083334	0.00012715657552083334	0.010894622	0.019234005
-1	-1	-1	-1	252.0	0.0	0.0	2.9700000000002547	0.0	1.1300000000001091	24.629999999999654	0.30999999999994543	0.01999999999998181	0.020000000000436557	2.7099999999995816	0.19000000000005457	0.17000000000007276	scan_Plate_D_p00_0_D09f02d3.TIF	scan_Plate_D_p00_0_D09f02d0.TIF	scan_Plate_D_p00_0_D09f02d2.TIF	scan_Plate_D_p00_0_D09f02d1.TIF	0	0	0	0	399	1674	1	1536	1536	1536	1536	399	b'eLt40m//G61Gqd9fAqVUo9EqlOyQG61EyQ+70WqU3JAzplLIgYo+OwDcCa0G'	0.02174980565905571	0.053304314613342285	0.0053054914	0.01122196	0.36119097	0.7154	0.02826729416847229	0.0669528345266978	0.02788863	0.064526275	0.0025000002	0.0	0.00012715657552083334	0.00012715657552083334	0.010039278	0.019309402
-1	-1	-1	-1	231.0	0.0	0.0	2.369999999999891	0.0	1.0299999999997453	28.5	0.2899999999999636	0.010000000000218279	0.010000000000218279	2.6599999999998545	0.13000000000010914	0.13999999999987267	scan_Plate_D_p00_0_D09f03d3.TIF	scan_Plate_D_p00_0_D09f03d0.TIF	scan_Plate_D_p00_0_D09f03d2.TIF	scan_Plate_D_p00_0_D09f03d1.TIF	0	0	0	0	400	1674	1	1536	1536	1536	1536	400	b'eLt40m//G61Gqd9fAqXU0SqU/JAbrUTJD7vRapTckDOmUsiBij47AOSlrQo='	0.022583138197660446	0.053304314613342285	0.0053054914	0.011221956	0.36119097	0.7154	0.028669166068236034	0.06497679650783539	0.02788863	0.061720785	0.0069721574	0.0	0.00015894571940104166	0.00012715657552083334	0.009328771	0.019090224
-1	-1	-1	-1	231.0	0.0	0.0	2.4200000000000728	0.0	1.0799999999999272	21.259999999999764	0.3000000000001819	0.019999999999527063	0.020000000000436557	2.3499999999994543	0.14000000000032742	0.13999999999941792	scan_Plate_D_p00_0_D09f04d3.TIF	scan_Plate_D_p00_0_D09f04d0.TIF	scan_Plate_D_p00_0_D09f04d2.TIF	scan_Plate_D_p00_0_D09f04d1.TIF	0	0	0	0	401	1674	1	1536	1536	1536	1536	401	b'eLt40m//G61Gqd9fAqVUk9EqlOyQG61EyQ+70WqU3JAzplLIgYo+OwDtQa0O'	0.02174980565905571	0.04769333451986313	0.004472157	0.01122196	0.36119097	0.7154	0.027070338527361553	0.060082207123438515	0.024249805	0.058915295	0.0033333336	0.0	0.00012715657552083334	0.00012715657552083334	0.009470411	0.018491695
-1	-1	-1	-1	232.0	0.0	0.0	2.380000000000109	0.0	1.0799999999999272	18.68000000000029	0.31999999999970896	0.010000000000218279	0.009999999999763531	2.399999999999636	0.18000000000029104	0.13999999999987267	scan_Plate_D_p00_0_D09f05d3.TIF	scan_Plate_D_p00_0_D09f05d0.TIF	scan_Plate_D_p00_0_D09f05d2.TIF	scan_Plate_D_p00_0_D09f05d1.TIF	0	0	0	0	402	1674	1	1536	1536	1536	1536	402	b'eLt40m//G61Gqd9fAqVU09EqlOyQG61EyQ+70WqU3JAzplLIgYo+OwD13a0S'	0.02174980565905571	0.05049882456660271	0.0053054895	0.01122196	0.36119097	0.7154	0.030119592944780987	0.06464297572771709	0.024249805	0.061720785	0.0033333336	0.0	0.00015894571940104166	0.00012715657552083334	0.020781208	0.021575162
-1	-1	-1	-1	238.0	0.0	0.0	2.550000000000182	0.0	1.0900000000001455	16.490000000000236	0.2899999999999636	0.01999999999998181	0.01999999999998181	2.5	0.14000000000032742	0.15999999999985448	scan_Plate_D_p00_0_D09f06d3.TIF	scan_Plate_D_p00_0_D09f06d0.TIF	scan_Plate_D_p00_0_D09f06d2.TIF	scan_Plate_D_p00_0_D09f06d1.TIF	0	0	0	0	403	1674	1	1536	1536	1536	1536	403	b'eLt40m//G61Gqd9fAqVUs9EqlOyQG61EyQ+70WqU3JAzplLIgYo+OwD+ea0W'	0.02174980565905571	0.053304314613342285	0.0069721565	0.01402745	0.36119097	0.7154	0.04836989939212799	0.07660176853338878	0.02788863	0.064526275	0.0025000002	0.0	0.00022252400716145834	0.00012715657552083334	0.056999255	0.035942398
-1	-1	-1	-1	199.0	0.0	0.0	2.449999999999818	0.010000000000218279	1.099999999999909	10.649999999999636	0.2600000000002183	0.019999999999527063	0.020000000000436557	1.9699999999998	0.1799999999998363	0.15000000000009095	scan_Plate_D_p00_0_D09f07d3.TIF	scan_Plate_D_p00_0_D09f07d0.TIF	scan_Plate_D_p00_0_D09f07d2.TIF	scan_Plate_D_p00_0_D09f07d1.TIF	0	0	0	0	404	1674	1	1536	1536	1536	1536	404	b'eLt40m//G61Gqd9fgqTU0SqU3JAbrUTJD7vRapTckDOmUsiBij47AAckrRo='	0.024249805137515068	0.06172078475356102	0.015610978	0.025249407	0.36119097	0.7154	0.09522687395413716	0.10095082720120747	0.037360784	0.07855372	0.0033333336	0.0056109806	0.00152587890625	0.00012715657552083334	0.09246089	0.050360087
-1	-1	-1	-1	272.0	0.0	0.0	2.349999999999909	0.0	1.0199999999999818	14.009999999999764	0.2600000000002183	0.010000000000218279	0.009999999999763531	2.3600000000001273	0.11999999999989086	0.12000000000034561	scan_Plate_D_p00_0_D09f08d3.TIF	scan_Plate_D_p00_0_D09f08d0.TIF	scan_Plate_D_p00_0_D09f08d2.TIF	scan_Plate_D_p00_0_D09f08d1.TIF	0	0	0	0	405	1674	1	1536	1536	1536	1536	405	b'eLt40m//G61Gqd9fAqXU0TY9+SE3WomSH3aj1Si5IWdMpZADFX12AA/ArR4='	0.022583138197660446	0.05610980466008186	0.006138824	0.01122196	0.36119097	0.7154	0.030380258957544964	0.06865515808264415	0.028721962	0.064526275	0.0069721574	0.0	0.005340576171875	0.00012715657552083334	0.011697769	0.020056808
-1	-1	-1	-1	258.0	0.0	0.0	2.449999999999818	0.0	1.080000000000382	16.659999999999854	0.2699999999999818	0.010000000000218279	0.010000000000218279	2.5700000000001637	0.16000000000030923	0.13999999999941792	scan_Plate_D_p00_0_D10f00d3.TIF	scan_Plate_D_p00_0_D10f00d0.TIF	scan_Plate_D_p00_0_D10f00d2.TIF	scan_Plate_D_p00_0_D10f00d1.TIF	0	0	0	0	406	1674	1	1536	1536	1536	1536	406	b'eLt40m//G61GadBfMhgdh6Ek5EYrUfLDbrQaJTfkjKkUcqCizw4AhZWs3g=='	0.01727764680981636	0.053304314613342285	0.004472159	0.011221956	0.36119097	0.7154	0.022724208732446034	0.06349637111028035	0.021749806	0.061720785	0.0025000002	0.0	0.00012715657552083334	9.5367431640625e-05	0.006717676	0.016754478
-1	-1	-1	-1	220.0	0.0	0.0	2.5	0.0	1.1300000000005639	17.570000000000164	0.32999999999992724	0.01999999999998181	0.010000000000218279	2.9400000000005093	0.18999999999959982	0.15999999999985448	scan_Plate_D_p00_0_D10f01d3.TIF	scan_Plate_D_p00_0_D10f01d0.TIF	scan_Plate_D_p00_0_D10f01d2.TIF	scan_Plate_D_p00_0_D10f01d1.TIF	0	0	0	0	407	1674	1	1536	1536	1536	1536	407	b'eLt40m//G61GadBfMkgzMBytQskOudFKlPywG61GyQ05YyqFHKjoswMAjjGs4g=='	0.01727764680981636	0.053304314613342285	0.0053054914	0.011221956	0.36119097	0.7154	0.02345360318819682	0.06370991965134938	0.022583138	0.061720785	0.0025000002	0.0	0.00012715657552083334	0.00012715657552083334	0.0069797416	0.01669871
-1	-1	-1	-1	224.0	0.0	0.0	2.4900000000002365	0.0	1.0700000000006185	16.409999999999854	0.3000000000001819	0.010000000000218279	0.010000000000218279	2.5900000000001455	0.13000000000010914	0.13999999999987267	scan_Plate_D_p00_0_D10f02d3.TIF	scan_Plate_D_p00_0_D10f02d0.TIF	scan_Plate_D_p00_0_D10f02d2.TIF	scan_Plate_D_p00_0_D10f02d1.TIF	0	0	0	0	408	1674	1	1536	1536	1536	1536	408	b'eLt40m//G61GadBfMkgzMBqtQskOudFKlPywG61GyQ05YyqFHKjoswMAls2s5g=='	0.01727764680981636	0.053304314613342285	0.0053054914	0.00841647	0.36119097	0.7154	0.02310752620299657	0.06401253739992778	0.022583138	0.061720785	0.0033333336	0.0	0.00015894571940104166	9.5367431640625e-05	0.006454063	0.016802963
-1	-1	-1	-1	247.0	0.0	0.0	2.6599999999998545	0.0	1.0900000000001455	18.179999999999836	0.3000000000001819	0.019999999999527063	0.020000000000436557	2.9699999999998	0.13999999999987267	0.15000000000009095	scan_Plate_D_p00_0_D10f03d3.TIF	scan_Plate_D_p00_0_D10f03d0.TIF	scan_Plate_D_p00_0_D10f03d2.TIF	scan_Plate_D_p00_0_D10f03d1.TIF	0	0	0	0	409	1674	1	1536	1536	1536	1536	409	b'eLt40m//G61GadBfMhitQikJudFKlPywG61GyQ05YyqFHKjoswMAn2ms6g=='	0.01727764680981636	0.053304314613342285	0.0053054914	0.011221956	0.36119097	0.7154	0.02302132546901703	0.06369270384311676	0.022583138	0.061720785	0.0033333336	0.0	0.00015894571940104166	9.5367431640625e-05	0.0063693803	0.016772442
-1	-1	-1	-1	207.0	0.0	0.0	2.5100000000002183	0.0	1.0199999999999818	12.429999999999836	0.27999999999974534	0.009999999999763531	0.01999999999998181	2.050000000000182	0.13000000000010914	0.1299999999996544	scan_Plate_D_p00_0_D10f04d3.TIF	scan_Plate_D_p00_0_D10f04d0.TIF	scan_Plate_D_p00_0_D10f04d2.TIF	scan_Plate_D_p00_0_D10f04d1.TIF	0	0	0	0	410	1674	1	1536	1536	1536	1536	410	b'eLt40m//G61GadBfMgD1l0arUHJDbrQSJT/sRqtRckPOmEohByr67ACoBazu'	0.01727764680981636	0.05049882456660271	0.004472159	0.00841647	0.36119097	0.7154	0.021987393498420715	0.06110029419263204	0.021749806	0.058915295	0.0025000002	0.0	0.00015894571940104166	9.5367431640625e-05	0.006535816	0.015423184
-1	-1	-1	-1	215.0	0.0	0.0	2.430000000000291	0.0	1.1100000000001273	13.039999999999509	0.28000000000065484	0.010000000000218279	0.009999999999763531	2.5700000000001637	0.18999999999959982	0.14000000000032742	scan_Plate_D_p00_0_D10f05d3.TIF	scan_Plate_D_p00_0_D10f05d0.TIF	scan_Plate_D_p00_0_D10f05d2.TIF	scan_Plate_D_p00_0_D10f05d1.TIF	0	0	0	0	411	1674	1	1536	1536	1536	1536	411	b'eLt40m//G61GadBfMkgzMB2tQskOudFKlPywG61GyQ05YyqFHKjoswMAsKGs8g=='	0.01727764680981636	0.053304314613342285	0.004472159	0.011221956	0.36119097	0.7154	0.02301204949617386	0.06443756818771362	0.021749806	0.061720785	0.0025000002	0.0	0.00015894571940104166	0.00012715657552083334	0.0069277915	0.017000372
-1	-1	-1	-1	247.0	0.0	0.0	2.8599999999996726	0.0	1.2199999999998	11.840000000000146	0.29999999999972715	0.020000000000436557	0.009999999999763531	2.980000000000018	0.20000000000027285	0.15999999999985448	scan_Plate_D_p00_0_D10f06d3.TIF	scan_Plate_D_p00_0_D10f06d0.TIF	scan_Plate_D_p00_0_D10f06d2.TIF	scan_Plate_D_p00_0_D10f06d1.TIF	0	0	0	0	412	1674	1	1536	1536	1536	1536	412	b'eLt40m//G61GadBfMkgzMButQskOudFKlPywG61GyQ05YyqFHKjoswMAuT2s9g=='	0.01727764680981636	0.053304314613342285	0.004472159	0.011221956	0.36119097	0.7154	0.022434741258621216	0.06489426394303639	0.021749806	0.061720785	0.0016666668	0.0	0.00012715657552083334	0.00012715657552083334	0.006251916	0.017215155
-1	-1	-1	-1	222.0	0.0	0.0	2.730000000000018	0.0	1.050000000000182	14.269999999999982	0.3000000000001819	0.01999999999998181	0.009999999999763531	2.669999999999618	0.15999999999985448	0.1499999999996362	scan_Plate_D_p00_0_D10f07d3.TIF	scan_Plate_D_p00_0_D10f07d0.TIF	scan_Plate_D_p00_0_D10f07d2.TIF	scan_Plate_D_p00_0_D10f07d1.TIF	0	0	0	0	413	1674	1	1536	1536	1536	1536	413	b'eLt40m//G61GadBfMgCl1NEqlNyQG61EyQ+70WqU3JAzplLIgYo+OwDB2az6'	0.020916469395160675	0.05610980466008186	0.0069721583	0.0140274465	0.36119097	0.7154	0.028497253855069477	0.0714173714319865	0.024249805	0.070137255	0.0033333336	0.0	0.00015894571940104166	0.00012715657552083334	0.010497949	0.02035951
-1	-1	-1	-1	228.0	0.0	0.0	2.4699999999998	0.0	1.1199999999998909	15.150000000000091	0.30999999999994543	0.01999999999998181	0.01999999999998181	2.5399999999999636	0.13000000000010914	0.13000000000010914	scan_Plate_D_p00_0_D10f08d3.TIF	scan_Plate_D_p00_0_D10f08d0.TIF	scan_Plate_D_p00_0_D10f08d2.TIF	scan_Plate_D_p00_0_D10f08d1.TIF	0	0	0	0	414	1674	1	1536	1536	1536	1536	414	b'eLt40m//G61GadBfMhht01MScqOVKPlhN1qNkhtyxlQKOVDRZwcAynWs/g=='	0.01727764680981636	0.053304314613342285	0.0053054914	0.011221956	0.36119097	0.7154	0.02348421762386958	0.06579647958278656	0.022583138	0.061720785	0.0025000002	0.0028054903	0.00012715657552083334	0.00012715657552083334	0.0069056973	0.017909091
-1	-1	-1	-1	228.0	0.0	0.0	2.549999999999727	0.0	1.0299999999997453	13.549999999999727	0.2600000000002183	0.009999999999763531	0.009999999999763531	2.549999999999727	0.13000000000010914	0.15000000000009095	scan_Plate_D_p00_0_D11f00d3.TIF	scan_Plate_D_p00_0_D11f00d0.TIF	scan_Plate_D_p00_0_D11f00d2.TIF	scan_Plate_D_p00_0_D11f00d1.TIF	0	0	0	0	415	1674	1	1536	1536	1536	1536	415	b'eLt40m//G61GadNfGh2HIT/kRitR8sNutBolN+SMqRRyoKLPDgCOPazi'	0.02174980565905571	0.05891529470682144	0.006138822	0.014027454	0.36119097	0.7154	0.028358678023020428	0.08205972115198772	0.024249805	0.07294274	0.0016666668	0.0028054903	0.00012715657552083334	0.00012715657552083334	0.010590866	0.0318602
-1	-1	-1	-1	172.0	0.0	0.0	2.399999999999636	0.0	1.0600000000004002	9.309999999999945	0.25	0.009999999999763531	0.010000000000218279	1.7100000000000364	0.13000000000010914	0.11000000000012733	scan_Plate_D_p00_0_D11f01d3.TIF	scan_Plate_D_p00_0_D11f01d0.TIF	scan_Plate_D_p00_0_D11f01d2.TIF	scan_Plate_D_p00_0_D11f01d1.TIF	0	0	0	0	416	1674	1	1536	1536	1536	1536	416	b'eLt40m//G61GadNfMhytQskOudFKlPywG61GyQ05YyqFHKjoswMAltms5g=='	0.020916469395160675	0.05891529470682144	0.0069721583	0.01683294	0.36119097	0.7154	0.02878338595231374	0.08254585166772206	0.024249805	0.070137255	0.0025000002	0.0028054903	0.00015894571940104166	0.00012715657552083334	0.011556509	0.034384977
-1	-1	-1	-1	181.0	0.0	0.0	2.6600000000003092	0.0	1.1700000000000728	10.220000000000255	0.30999999999994543	0.03000000000020009	0.019999999999527063	2.3200000000001637	0.1999999999998181	0.16000000000030923	scan_Plate_D_p00_0_D11f02d3.TIF	scan_Plate_D_p00_0_D11f02d0.TIF	scan_Plate_D_p00_0_D11f02d2.TIF	scan_Plate_D_p00_0_D11f02d1.TIF	0	0	0	0	417	1674	1	1536	1536	1536	1536	417	b'eLt40m//G61GadNfMhqtQskOudFKlPywG61GyQ05YyqFHKjoswMAn3Ws6g=='	0.01727764680981636	0.05610980466008186	0.006138824	0.0140274465	0.36119097	0.7154	0.02672369529803594	0.07898675898710887	0.022583138	0.06733176	0.0008333334	0.0	0.00012715657552083334	0.00012715657552083334	0.011910082	0.035765365
-1	-1	-1	-1	215.0	0.0	0.0	2.6600000000003092	0.0	1.1100000000001273	19.079999999999927	0.2899999999999636	0.009999999999763531	0.009999999999763531	2.710000000000491	0.13999999999987267	0.11999999999989086	scan_Plate_D_p00_0_D11f03d3.TIF	scan_Plate_D_p00_0_D11f03d0.TIF	scan_Plate_D_p00_0_D11f03d2.TIF	scan_Plate_D_p00_0_D11f03d1.TIF	0	0	0	0	418	1674	1	1536	1536	1536	1536	418	b'eLt40m//G61GadNfGq1CyQ+50UqU/LAbrUbJDTljKoUcqOizAwCoEazu'	0.020916469395160675	0.05891529470682144	0.006138824	0.01402745	0.36119097	0.7154	0.02737296372652054	0.0805267443259557	0.02341647	0.070137255	0.0033333336	0.0028054903	0.00015894571940104166	0.00012715657552083334	0.010584892	0.03311202
-1	-1	-1	-1	219.0	0.0	0.0	2.599999999999909	0.0	1.1000000000003638	15.5300000000002	0.2899999999999636	0.01999999999998181	0.01999999999998181	2.650000000000091	0.13999999999987267	0.16000000000030923	scan_Plate_D_p00_0_D11f04d3.TIF	scan_Plate_D_p00_0_D11f04d0.TIF	scan_Plate_D_p00_0_D11f04d2.TIF	scan_Plate_D_p00_0_D11f04d1.TIF	0	0	0	0	419	1674	1	1536	1536	1536	1536	419	b'eLt40m//G61GadVfGq1CyQ250UqU/LAbrUbJDTljKoUcqOizAwCwrazy'	0.01727764680981636	0.05610980466008186	0.0053054914	0.01122196	0.36119097	0.7154	0.02418783555428187	0.06615190704663594	0.022583138	0.064526275	0.0008333334	0.0028054903	0.00015894571940104166	0.00012715657552083334	0.008173148	0.016689321
-1	-1	-1	-1	185.0	0.0	0.0	2.680000000000291	0.0	1.099999999999909	17.940000000000055	0.2699999999999818	0.010000000000218279	0.020000000000436557	2.199999999999818	0.1499999999996362	0.15000000000009095	scan_Plate_D_p00_0_D11f05d3.TIF	scan_Plate_D_p00_0_D11f05d0.TIF	scan_Plate_D_p00_0_D11f05d2.TIF	scan_Plate_D_p00_0_D11f05d1.TIF	0	0	0	0	420	1674	1	1536	1536	1536	1536	420	b'eLt40m//G61GadNfMh2tQskOudFKlPywG61GyQ05YyqFHKjoswMAuUms9g=='	0.01727764680981636	0.053304314613342285	0.0053054914	0.011221956	0.36119097	0.7154	0.023253199954827625	0.06507305304209392	0.021749806	0.061720785	0.0008333334	0.0	0.00015894571940104166	9.5367431640625e-05	0.007653417	0.017420616
-1	-1	-1	-1	218.0	0.0	0.0	2.5599999999999454	0.0	1.050000000000182	19.450000000000273	0.26999999999952706	0.020000000000436557	0.009999999999763531	2.5	0.13000000000010914	0.14000000000032742	scan_Plate_D_p00_0_D11f06d3.TIF	scan_Plate_D_p00_0_D11f06d0.TIF	scan_Plate_D_p00_0_D11f06d2.TIF	scan_Plate_D_p00_0_D11f06d1.TIF	0	0	0	0	421	1674	1	1536	1536	1536	1536	421	b'eLt40m//G61GadNfMhutQskOudFKlPywG61GyQ05YyqFHKjoswMAweWs+g=='	0.020916469395160675	0.05610980466008186	0.0053054914	0.011221956	0.36119097	0.7154	0.02492798368136088	0.07067955533663432	0.02341647	0.06733176	0.0025000002	0.0	0.00015894571940104166	0.00012715657552083334	0.008294201	0.020165835
-1	-1	-1	-1	240.0	0.0	0.0	2.5899999999996908	0.0	1.1300000000001091	15.36999999999989	0.30999999999994543	0.01999999999998181	0.010000000000218279	3.0599999999999454	0.20000000000027285	0.169999999999618	scan_Plate_D_p00_0_D11f07d3.TIF	scan_Plate_D_p00_0_D11f07d0.TIF	scan_Plate_D_p00_0_D11f07d2.TIF	scan_Plate_D_p00_0_D11f07d1.TIF	0	0	0	0	422	1674	1	1536	1536	1536	1536	422	b'eLt40m//G61GadNfMh+tQskOudFKlPywG61GyQ05YyqFHKjoswMAyoGs/g=='	0.020916469395160675	0.05891529470682144	0.004472157	0.011221956	0.36119097	0.7154	0.02631363769372304	0.07136192917823792	0.024249805	0.06733176	0.0033333336	0.0	0.0023206075032552085	0.00012715657552083334	0.0086571975	0.019545795
-1	-1	-1	-1	196.0	0.0	0.0	2.4399999999996	0.0	1.0299999999997453	17.889999999999873	0.2800000000002001	0.01999999999998181	0.01999999999998181	2.4900000000002365	0.13000000000010914	0.13999999999987267	scan_Plate_D_p00_0_D11f08d3.TIF	scan_Plate_D_p00_0_D11f08d0.TIF	scan_Plate_D_p00_0_D11f08d2.TIF	scan_Plate_D_p00_0_D11f08d1.TIF	0	0	0	0	423	1674	1	1536	1536	1536	1536	423	b'eLt40m//G61GadNfGm3Tkx9yo5Uo+WE3Wo2SG3LGVAo5UNFnBwDTHa0C'	0.02174980565905571	0.05891529470682144	0.004472157	0.011221956	0.36119097	0.7154	0.026583207150300343	0.07124248147010803	0.024249805	0.06733176	0.0025000002	0.0	0.00015894571940104166	0.00012715657552083334	0.0090345135	0.020590251
-1	-1	-1	-1	256.0	0.0	0.0	2.5600000000004	0.0	1.1100000000001273	22.299999999999727	0.3200000000001637	0.01999999999998181	0.020000000000436557	3.1899999999996	0.17000000000007276	0.15999999999985448	scan_Plate_D_p00_0_D12f00d3.TIF	scan_Plate_D_p00_0_D12f00d0.TIF	scan_Plate_D_p00_0_D12f00d2.TIF	scan_Plate_D_p00_0_D12f00d1.TIF	0	0	0	0	424	1674	1	1536	1536	1536	1536	424	b'eLt40m//G61GadBfMhodh6Ek5EYrUfLDbrQaJTfkjKkUcqCizw4AluWs5g=='	0.022583138197660446	0.07294274121522903	0.0069721565	0.0140274465	0.36119097	0.7154	0.03015316774447759	0.09036177396774292	0.02788863	0.0841647	0.0016666668	0.014027451	0.00015894571940104166	0.00012715657552083334	0.01124153	0.02750279
-1	-1	-1	-1	214.0	0.0	0.0	2.6599999999998545	0.0	1.069999999999709	22.980000000000018	0.2699999999999818	0.01999999999998181	0.010000000000218279	2.4299999999998363	0.11999999999989086	0.13000000000010914	scan_Plate_D_p00_0_D12f01d3.TIF	scan_Plate_D_p00_0_D12f01d0.TIF	scan_Plate_D_p00_0_D12f01d2.TIF	scan_Plate_D_p00_0_D12f01d1.TIF	0	0	0	0	425	1674	1	1536	1536	1536	1536	425	b'eLt40m//G61GadBfArbpDUerULJDbrQSJT/sRqtRckPOmEohByr67ACfgazq'	0.02174980565905571	0.07294274121522903	0.0069721565	0.0140274465	0.36119097	0.7154	0.03007512539625168	0.09092160065968831	0.02788863	0.0841647	0.0033333336	0.01963843	0.00015894571940104166	0.00012715657552083334	0.013171532	0.028947398
-1	-1	-1	-1	230.0	0.0	0.0	2.549999999999727	0.0	1.1199999999998909	23.75	0.27999999999974534	0.009999999999763531	0.009999999999763531	2.680000000000291	0.13999999999987267	0.11999999999989086	scan_Plate_D_p00_0_D12f02d3.TIF	scan_Plate_D_p00_0_D12f02d0.TIF	scan_Plate_D_p00_0_D12f02d2.TIF	scan_Plate_D_p00_0_D12f02d1.TIF	0	0	0	0	426	1674	1	1536	1536	1536	1536	426	b'eLt40m//G61GadBfArbpjUarULJDbrQSJT/sRqtRckPOmEohByr67ACoHazu'	0.02174980565905571	0.07294274121522903	0.0069721565	0.0140274465	0.36119097	0.7154	0.029584094882011414	0.09089942773183186	0.02788863	0.0841647	0.0033333336	0.014027451	0.00015894571940104166	0.00012715657552083334	0.011758781	0.027895663
-1	-1	-1	-1	219.0	0.0	0.0	2.730000000000018	0.0	1.150000000000091	20.36999999999989	0.27999999999974534	0.010000000000218279	0.009999999999763531	2.9099999999998545	0.21000000000003638	0.18000000000029104	scan_Plate_D_p00_0_D12f03d3.TIF	scan_Plate_D_p00_0_D12f03d0.TIF	scan_Plate_D_p00_0_D12f03d2.TIF	scan_Plate_D_p00_0_D12f03d1.TIF	0	0	0	0	427	1674	1	1536	1536	1536	1536	427	b'eLt40m//G61GadBfMhqtQikJudFKlPywG61GyQ05YyqFHKjoswMAsLms8g=='	0.02174980565905571	0.07013725489377975	0.00697216	0.014027454	0.36119097	0.7154	0.029349612692991894	0.09085491299629211	0.02788863	0.0841647	0.0025000002	0.0056109806	0.00015894571940104166	0.00012715657552083334	0.011774027	0.028894914
-1	-1	-1	-1	243.0	0.0	0.0	2.449999999999818	0.0	1.0399999999999636	11.320000000000164	0.2800000000002001	0.010000000000218279	0.010000000000218279	2.880000000000109	0.1799999999998363	0.15999999999985448	scan_Plate_D_p00_0_D12f04d3.TIF	scan_Plate_D_p00_0_D12f04d0.TIF	scan_Plate_D_p00_0_D12f04d2.TIF	scan_Plate_D_p00_0_D12f04d1.TIF	0	0	0	0	428	1674	1	1536	1536	1536	1536	428	b'eLt40m//G61GadBfMgL1l0arUHJDbrQSJT/sRqtRckPOmEohByr67AC5Vaz2'	0.022583138197660446	0.07013725489377975	0.0069721565	0.0140274465	0.36119097	0.7154	0.029948703944683075	0.08835393190383911	0.028721962	0.0841647	0.0025000002	0.014027451	0.00012715657552083334	9.5367431640625e-05	0.011213787	0.024750121
-1	-1	-1	-1	251.0	0.0	0.0	2.4900000000002365	0.0	1.0700000000001637	17.360000000000127	0.25999999999976353	0.009999999999763531	0.01999999999998181	2.7200000000002547	0.12000000000034561	0.13999999999987267	scan_Plate_D_p00_0_D12f05d3.TIF	scan_Plate_D_p00_0_D12f05d0.TIF	scan_Plate_D_p00_0_D12f05d2.TIF	scan_Plate_D_p00_0_D12f05d1.TIF	0	0	0	0	429	1674	1	1536	1536	1536	1536	429	b'eLt40m//G61GadBfArbpTUerULJDbrQSJT/sRqtRckPOmEohByr67ADB8az6'	0.02174980565905571	0.07013725489377975	0.0069721565	0.014027454	0.36119097	0.7154	0.028881532450517017	0.08839225769042969	0.02788863	0.081359215	0.0025000002	0.014027451	0.00015894571940104166	0.00012715657552083334	0.011218924	0.026542332
-1	-1	-1	-1	204.0	0.0	0.0	2.5900000000001455	0.0	1.1199999999998909	22.409999999999854	0.25999999999976353	0.01999999999998181	0.010000000000218279	2.6600000000003092	0.11999999999989086	0.1499999999996362	scan_Plate_D_p00_0_D12f06d3.TIF	scan_Plate_D_p00_0_D12f06d0.TIF	scan_Plate_D_p00_0_D12f06d2.TIF	scan_Plate_D_p00_0_D12f06d1.TIF	0	0	0	0	430	1674	1	1536	1536	1536	1536	430	b'eLt40m//G61GadBfArbpzUarULJDbrQSJT/sRqtRckPOmEohByr67ADKjaz+'	0.020916469395160675	0.07013725489377975	0.006138822	0.014027454	0.36119097	0.7154	0.027787521481513977	0.08809295296669006	0.024249805	0.081359215	0.0016666668	0.014027451	0.00012715657552083334	0.00012715657552083334	0.010774868	0.027790565
-1	-1	-1	-1	235.0	0.0	0.0	2.450000000000273	0.0	1.1099999999996726	26.690000000000055	0.25999999999976353	0.01999999999998181	0.010000000000218279	2.8400000000001455	0.13999999999987267	0.15000000000009095	scan_Plate_D_p00_0_D12f07d3.TIF	scan_Plate_D_p00_0_D12f07d0.TIF	scan_Plate_D_p00_0_D12f07d2.TIF	scan_Plate_D_p00_0_D12f07d1.TIF	0	0	0	0	431	1674	1	1536	1536	1536	1536	431	b'eLt40m//G61GadBfMgKl1NEqlNyQG61EyQ+70WqU3JAzplLIgYo+OwDTKa0C'	0.02174980565905571	0.07294274121522903	0.00697216	0.0140274465	0.36119097	0.7154	0.030555889010429382	0.09189266959826152	0.02788863	0.0841647	0.0033333336	0.01963843	0.00015894571940104166	0.00012715657552083334	0.012550475	0.02915942
-1	-1	-1	-1	188.0	0.0	0.0	2.4400000000000546	0.0	1.1100000000001273	25.29000000000042	0.2899999999999636	0.01999999999998181	0.009999999999763531	2.7200000000002547	0.15999999999985448	0.13000000000010914	scan_Plate_D_p00_0_D12f08d3.TIF	scan_Plate_D_p00_0_D12f08d0.TIF	scan_Plate_D_p00_0_D12f08d2.TIF	scan_Plate_D_p00_0_D12f08d1.TIF	0	0	0	0	432	1674	1	1536	1536	1536	1536	432	b'eLt40m//G61GadBfGm3TUxRyo5Uo+WE3Wo2SG3LGVAo5UNFnBwDbxa0G'	0.020916469395160675	0.07013725489377975	0.006138824	0.011221968	0.36119097	0.7154	0.02723395824432373	0.08924675981203715	0.02341647	0.081359215	0.0016666668	0.014027451	0.00015894571940104166	0.00012715657552083334	0.010949116	0.02797366
-1	-1	-1	-1	188.0	0.0	0.0	2.4400000000005093	0.0	1.0899999999996908	24.2800000000002	0.2899999999999636	0.01999999999998181	0.010000000000218279	2.75	0.1499999999996362	0.15000000000009095	scan_Plate_D_p00_0_E01f00d3.TIF	scan_Plate_D_p00_0_E01f00d0.TIF	scan_Plate_D_p00_0_E01f00d2.TIF	scan_Plate_D_p00_0_E01f00d1.TIF	0	0	0	0	433	1674	1	1536	1536	1536	1536	433	b'eLt40m//G61Gqd6mdx0dh6Es5EYrUfLDbrQaJTfkjKkUcqCizw4AjkGs4g=='	0.028721962124109268	0.05891529470682144	0.007805489	0.011221956	0.36119097	0.7154	0.03750348091125488	0.07194089889526367	0.03569412	0.06733176	0.0033333336	0.0028054903	0.00015894571940104166	0.00012715657552083334	0.013453539	0.02044041
-1	-1	-1	-1	168.0	0.0	0.0	2.449999999999818	0.0	1.0999999999994543	25.640000000000327	0.2899999999999636	0.01999999999998181	0.01999999999998181	2.849999999999909	0.14000000000032742	0.15999999999985448	scan_Plate_D_p00_0_E01f01d3.TIF	scan_Plate_D_p00_0_E01f01d0.TIF	scan_Plate_D_p00_0_E01f01d2.TIF	scan_Plate_D_p00_0_E01f01d1.TIF	0	0	0	0	434	1674	1	1536	1536	1536	1536	434	b'eLt40m//G61Gqd6mdwWNwxiOVqFkh9xoJUp+2I1Wo+SGnDGVQg5U9NkBAJbdrOY='	0.027888629585504532	0.06172078475356102	0.0069721565	0.01122196	0.36119097	0.7154	0.03606950988372167	0.07364551226298015	0.034860786	0.070137255	0.0069721574	0.0	0.00015894571940104166	0.00012715657552083334	0.012668237	0.020962413
-1	-1	-1	-1	161.0	0.0	0.0	2.5400000000004184	0.0	1.1299999999996544	31.980000000000473	0.2800000000002001	0.009999999999763531	0.010000000000218279	2.9799999999995634	0.14000000000032742	0.15999999999985448	scan_Plate_D_p00_0_E01f02d3.TIF	scan_Plate_D_p00_0_E01f02d0.TIF	scan_Plate_D_p00_0_E01f02d2.TIF	scan_Plate_D_p00_0_E01f02d1.TIF	0	0	0	0	435	1674	1	1536	1536	1536	1536	435	b'eLt40m//G61Gqd6mdwWNwxiNVqFkh9xoJUp+2I1Wo+SGnDGVQg5U9NkBAJ95rOo='	0.027888629585504532	0.05891529470682144	0.0069721565	0.01122196	0.36119097	0.7154	0.03612151245276133	0.07252011199792226	0.034860786	0.070137255	0.0025000002	0.00841647	0.00015894571940104166	0.00012715657552083334	0.013864392	0.020417796
-1	-1	-1	-1	159.0	0.0	0.0	2.400000000000091	0.0	1.0900000000001455	29.539999999999964	0.27999999999974534	0.020000000000436557	0.010000000000218279	2.630000000000109	0.13999999999987267	0.13000000000010914	scan_Plate_D_p00_0_E01f03d3.TIF	scan_Plate_D_p00_0_E01f03d0.TIF	scan_Plate_D_p00_0_E01f03d2.TIF	scan_Plate_D_p00_0_E01f03d1.TIF	0	0	0	0	436	1674	1	1536	1536	1536	1536	436	b'eLt40m//G61Gqd6mdzUYrUIpCrnRSpT8sButRskNOWMqhRyo6LMDAKgVrO4='	0.024249805137515068	0.05891529470682144	0.0069721565	0.01122196	0.36119097	0.7154	0.0335686057806015	0.07289175689220428	0.030388627	0.070137255	0.0025000002	0.0	0.00015894571940104166	0.00012715657552083334	0.012494671	0.022827849
-1	-1	-1	-1	147.0	0.0	0.0	2.5100000000002183	0.0	1.0899999999996908	31.460000000000036	0.2800000000002001	0.010000000000218279	0.010000000000218279	2.4400000000000546	0.16000000000030923	0.13999999999987267	scan_Plate_D_p00_0_E01f04d3.TIF	scan_Plate_D_p00_0_E01f04d0.TIF	scan_Plate_D_p00_0_E01f04d2.TIF	scan_Plate_D_p00_0_E01f04d1.TIF	0	0	0	0	437	1674	1	1536	1536	1536	1536	437	b'eLt40m//G61Gqd6mdzUA95dGq1ByQ260EiU/7EarUXJDzphKIQcq+uwAsLGs8g=='	0.027888629585504532	0.05891529470682144	0.0069721583	0.011221956	0.36119097	0.7154	0.03496208290259043	0.07056090235710144	0.031221963	0.06733176	0.0025000002	0.0	0.00015894571940104166	0.00012715657552083334	0.012412371	0.020308109
-1	-1	-1	-1	167.0	0.0	0.0	2.400000000000091	0.0	1.050000000000182	28.519999999999982	0.24000000000023647	0.019999999999527063	0.010000000000218279	2.6599999999998545	0.13999999999987267	0.15000000000009095	scan_Plate_D_p00_0_E01f05d3.TIF	scan_Plate_D_p00_0_E01f05d0.TIF	scan_Plate_D_p00_0_E01f05d2.TIF	scan_Plate_D_p00_0_E01f05d1.TIF	0	0	0	0	438	1674	1	1536	1536	1536	1536	438	b'eLt40m//G61Gqd6mdwWNw5iOVqFkh9xoJUp+2I1Wo+SGnDGVQg5U9NkBALlNrPY='	0.028721962124109268	0.05891529470682144	0.007805489	0.011221956	0.36119097	0.7154	0.03729535390933355	0.07287482420603435	0.03569412	0.06733176	0.0069721574	0.0056109806	0.00015894571940104166	0.00012715657552083334	0.01384967	0.022395883
-1	-1	-1	-1	159.0	0.0	0.0	2.3499999999994543	0.0	1.080000000000382	20.449999999999818	0.2899999999999636	0.01999999999998181	0.01999999999998181	2.8700000000003456	0.15000000000009095	0.1499999999996362	scan_Plate_D_p00_0_E01f06d3.TIF	scan_Plate_D_p00_0_E01f06d0.TIF	scan_Plate_D_p00_0_E01f06d2.TIF	scan_Plate_D_p00_0_E01f06d1.TIF	0	0	0	0	439	1674	1	1536	1536	1536	1536	439	b'eLt40m//G61Gqd6mdwWNw5iNVqFkh9xoJUp+2I1Wo+SGnDGVQg5U9NkBAMHprPo='	0.028721962124109268	0.06172078475356102	0.0078054927	0.011221956	0.36119097	0.7154	0.03904565175374349	0.07594756285349528	0.03652745	0.07294274	0.0069721574	0.0	0.00015894571940104166	9.5367431640625e-05	0.014157927	0.023471233
-1	-1	-1	-1	140.0	0.0	0.0	2.5099999999997635	0.0	1.0900000000001455	27.039999999999964	0.27999999999974534	0.01999999999998181	0.010000000000218279	2.730000000000018	0.11999999999989086	0.1300000000005639	scan_Plate_D_p00_0_E01f07d3.TIF	scan_Plate_D_p00_0_E01f07d0.TIF	scan_Plate_D_p00_0_E01f07d2.TIF	scan_Plate_D_p00_0_E01f07d1.TIF	0	0	0	0	440	1674	1	1536	1536	1536	1536	440	b'eLt40m//G61Gqd6mdwWNw5iPVqFkh9xoJUp+2I1Wo+SGnDGVQg5U9NkBAMqFrP4='	0.027888629585504532	0.05891529470682144	0.008638825	0.011221956	0.36119097	0.7154	0.03690132747093836	0.07237196465333302	0.03569412	0.06733176	0.0025000002	0.00841647	0.00015894571940104166	0.00012715657552083334	0.015030459	0.024059623
-1	-1	-1	-1	158.0	0.0	0.0	2.319999999999709	0.0	1.0300000000002	36.00999999999976	0.2800000000002001	0.01999999999998181	0.01999999999998181	2.730000000000018	0.1499999999996362	0.13999999999987267	scan_Plate_D_p00_0_E01f08d3.TIF	scan_Plate_D_p00_0_E01f08d0.TIF	scan_Plate_D_p00_0_E01f08d2.TIF	scan_Plate_D_p00_0_E01f08d1.TIF	0	0	0	0	441	1674	1	1536	1536	1536	1536	441	b'eLt40m//G61Gqd6mdwWNw4y26ckPudFKlPywG61GyQ05YyqFHKjoswMA0yGtAg=='	0.029555294662714005	0.06172078475356102	0.007805489	0.01122196	0.36119097	0.7154	0.040050871670246124	0.07353520890076955	0.03652745	0.070137255	0.0033333336	0.0028054903	0.00015894571940104166	0.00012715657552083334	0.016437987	0.020225888
-1	-1	-1	-1	173.0	0.0	0.0	2.4600000000000364	0.0	1.069999999999709	34.69999999999982	0.2899999999999636	0.010000000000218279	0.009999999999763531	2.7400000000002365	0.19000000000005457	0.19000000000005457	scan_Plate_D_p00_0_E02f00d3.TIF	scan_Plate_D_p00_0_E02f00d0.TIF	scan_Plate_D_p00_0_E02f00d2.TIF	scan_Plate_D_p00_0_E02f00d1.TIF	0	0	0	0	442	1674	1	1536	1536	1536	1536	442	b'eLt40m//G61Gqd6mdzUwGh2HoSTkRitR8sNutBolN+SMqRRyoKLPDgCW6azm'	0.027888629585504532	0.0645262748003006	0.007805489	0.01402745	0.36119097	0.7154	0.03790026903152466	0.08643426497777303	0.034860786	0.075748235	0.0033333336	0.0028054903	0.00015894571940104166	0.00012715657552083334	0.015570337	0.03705929
-1	-1	-1	-1	175.0	0.0	0.0	2.300000000000182	0.0	1.050000000000182	43.51000000000022	0.3099999999994907	0.020000000000436557	0.019999999999527063	2.830000000000382	0.1799999999998363	0.15000000000009095	scan_Plate_D_p00_0_E02f01d3.TIF	scan_Plate_D_p00_0_E02f01d0.TIF	scan_Plate_D_p00_0_E02f01d2.TIF	scan_Plate_D_p00_0_E02f01d1.TIF	0	0	0	0	443	1674	1	1536	1536	1536	1536	443	b'eLt40m//G61Gqd6mdzUAtukNR6tQskNutBIlP+xGq1FyQ86YSiEHKvrsAJ+FrOo='	0.028721962124109268	0.07013725489377975	0.0078054927	0.014027454	0.36119097	0.7154	0.04004803796609243	0.09329538544019063	0.03652745	0.0841647	0.0069721574	0.011221961	0.00015894571940104166	0.00012715657552083334	0.016713647	0.038625546
-1	-1	-1	-1	155.0	0.0	0.0	2.3400000000001455	0.0	1.1000000000003638	40.659999999999854	0.3000000000001819	0.009999999999763531	0.009999999999763531	3.1899999999996	0.15000000000009095	0.16000000000030923	scan_Plate_D_p00_0_E02f02d3.TIF	scan_Plate_D_p00_0_E02f02d0.TIF	scan_Plate_D_p00_0_E02f02d2.TIF	scan_Plate_D_p00_0_E02f02d1.TIF	0	0	0	0	444	1674	1	1536	1536	1536	1536	444	b'eLt40m//G61Gqd6mdzUAtumNRqtQskNutBIlP+xGq1FyQ86YSiEHKvrsAKghrO4='	0.028721962124109268	0.07013725489377975	0.008638822	0.014027454	0.36119097	0.7154	0.03992798924446106	0.0906705657641093	0.03652745	0.081359215	0.0069721574	0.0056109806	0.0022252400716145835	0.00012715657552083334	0.01712151	0.038292944
-1	-1	-1	-1	188.0	0.0	0.0	2.5700000000001637	0.0	1.0599999999994907	29.110000000000127	0.30999999999994543	0.010000000000218279	0.010000000000218279	2.9699999999998	0.14000000000032742	0.1499999999996362	scan_Plate_D_p00_0_E02f03d3.TIF	scan_Plate_D_p00_0_E02f03d0.TIF	scan_Plate_D_p00_0_E02f03d2.TIF	scan_Plate_D_p00_0_E02f03d1.TIF	0	0	0	0	445	1674	1	1536	1536	1536	1536	445	b'eLt40m//G61Gqd6mdzUwGq1CKQm50UqU/LAbrUbJDTljKoUcqOizAwCwvazy'	0.028721962124109268	0.0645262748003006	0.007805489	0.01122196	0.36119097	0.7154	0.037489851315816246	0.08398672938346863	0.03569412	0.075748235	0.0069721574	0.011221961	0.00015894571940104166	0.00012715657552083334	0.014216054	0.031245075
-1	-1	-1	-1	149.0	0.0	0.0	2.6599999999998545	0.0	1.1600000000003092	28.480000000000473	0.25999999999976353	0.010000000000218279	0.009999999999763531	3.1799999999998363	0.19000000000005457	0.17000000000007276	scan_Plate_D_p00_0_E02f04d3.TIF	scan_Plate_D_p00_0_E02f04d0.TIF	scan_Plate_D_p00_0_E02f04d2.TIF	scan_Plate_D_p00_0_E02f04d1.TIF	0	0	0	0	446	1674	1	1536	1536	1536	1536	446	b'eLt40m//G61Gqd6mdzUwAvWXRqtQckNutBIlP+xGq1FyQ86YSiEHKvrsALlZrPY='	0.027888629585504532	0.0645262748003006	0.008638825	0.01402745	0.36119097	0.7154	0.03961064169804255	0.08539024988810222	0.03569412	0.075748235	0.0033333336	0.0	0.00015894571940104166	9.5367431640625e-05	0.017164962	0.036335383
-1	-1	-1	-1	176.0	0.0	0.0	2.8099999999999454	0.0	1.2100000000000364	28.7800000000002	0.3099999999994907	0.020000000000436557	0.019999999999527063	2.9700000000002547	0.17000000000007276	0.1499999999996362	scan_Plate_D_p00_0_E02f05d3.TIF	scan_Plate_D_p00_0_E02f05d0.TIF	scan_Plate_D_p00_0_E02f05d2.TIF	scan_Plate_D_p00_0_E02f05d1.TIF	0	0	0	0	447	1674	1	1536	1536	1536	1536	447	b'eLt40m//G61Gqd6mdzUAtulNR6tQskNutBIlP+xGq1FyQ86YSiEHKvrsAMH1rPo='	0.03038862720131874	0.0645262748003006	0.010610979	0.01402745	0.36119097	0.7154	0.04415295024712881	0.08501292268435161	0.040999606	0.075748235	0.0033333336	0.0	0.0030835469563802085	0.00012715657552083334	0.019121546	0.03458442
-1	-1	-1	-1	164.0	0.0	0.0	2.3299999999999272	0.0	1.1300000000001091	29.419999999999618	0.2800000000002001	0.01999999999998181	0.009999999999763531	3.099999999999909	0.15000000000009095	0.13000000000010914	scan_Plate_D_p00_0_E02f06d3.TIF	scan_Plate_D_p00_0_E02f06d0.TIF	scan_Plate_D_p00_0_E02f06d2.TIF	scan_Plate_D_p00_0_E02f06d1.TIF	0	0	0	0	448	1674	1	1536	1536	1536	1536	448	b'eLt40m//G61Gqd6mdzUAtunNRqtQskNutBIlP+xGq1FyQ86YSiEHKvrsAMqRrP4='	0.029555294662714005	0.0645262748003006	0.010610979	0.01122196	0.36119097	0.7154	0.043488070368766785	0.08505161603291829	0.040999606	0.075748235	0.0069721574	0.011221961	0.00015894571940104166	0.00012715657552083334	0.018994456	0.03547066
-1	-1	-1	-1	164.0	0.0	0.0	2.6700000000000728	0.0	1.1599999999998545	31.210000000000036	0.2899999999999636	0.01999999999998181	0.010000000000218279	3.130000000000109	0.16000000000030923	0.1799999999998363	scan_Plate_D_p00_0_E02f07d3.TIF	scan_Plate_D_p00_0_E02f07d0.TIF	scan_Plate_D_p00_0_E02f07d2.TIF	scan_Plate_D_p00_0_E02f07d1.TIF	0	0	0	0	449	1674	1	1536	1536	1536	1536	449	b'eLt40m//G61Gqd6mdzUwAqXU0SqU3JAbrUTJD7vRapTckDOmUsiBij47ANMtrQI='	0.029555294662714005	0.06733176112174988	0.009472154	0.014027454	0.36119097	0.7154	0.04215708374977112	0.09247584144274394	0.037360784	0.081359215	0.0069721574	0.011221961	0.00019073486328125	9.5367431640625e-05	0.018140234	0.040703997
-1	-1	-1	-1	149.0	0.0	0.0	2.599999999999909	0.0	1.1399999999998727	28.389999999999873	0.2699999999999818	0.01999999999998181	0.009999999999763531	2.9600000000000364	0.14000000000032742	0.1799999999998363	scan_Plate_D_p00_0_E02f08d3.TIF	scan_Plate_D_p00_0_E02f08d0.TIF	scan_Plate_D_p00_0_E02f08d2.TIF	scan_Plate_D_p00_0_E02f08d1.TIF	0	0	0	0	450	1674	1	1536	1536	1536	1536	450	b'eLt40m//G61Gqd6mdzUYbdNTFHKjlSj5YTdajZIbcsZUCjlQ0WcHANvJrQY='	0.028721962124109268	0.07013725489377975	0.008638822	0.014027454	0.36119097	0.7154	0.04081477224826813	0.0931296447912852	0.03652745	0.0841647	0.0025000002	0.014027451	0.0009218851725260416	0.00012715657552083334	0.018821597	0.039564453
-1	-1	-1	-1	83.0	0.0	0.0	2.4400000000000546	0.0	1.0399999999999636	12.699999999999818	0.2699999999999818	0.01999999999998181	0.01999999999998181	1.0100000000002183	0.1299999999996544	0.14000000000032742	scan_Plate_D_p00_0_E03f00d3.TIF	scan_Plate_D_p00_0_E03f00d0.TIF	scan_Plate_D_p00_0_E03f00d2.TIF	scan_Plate_D_p00_0_E03f00d1.TIF	0	0	0	0	451	1674	1	1536	1536	1536	1536	451	b'eLt40m//G61Gqd6mdzUwHh2HoSTkRitR8sNutBolN+SMqRRyoKLPDgCfkazq'	0.01727764680981636	0.05049882456660271	0.006138824	0.008416466	0.36119097	0.7154	0.026556375126043957	0.058473438024520874	0.022583138	0.058915295	0.0033333336	0.0	0.00015894571940104166	0.00012715657552083334	0.013343764	0.014237969
-1	-1	-1	-1	41.0	0.0	0.0	2.4700000000002547	0.0	1.180000000000291	9.929999999999836	0.3100000000004002	0.019999999999527063	0.010000000000218279	0.7699999999999818	0.1799999999998363	0.1799999999998363	scan_Plate_D_p00_0_E03f01d3.TIF	scan_Plate_D_p00_0_E03f01d0.TIF	scan_Plate_D_p00_0_E03f01d2.TIF	scan_Plate_D_p00_0_E03f01d1.TIF	0	0	0	0	452	1674	1	1536	1536	1536	1536	452	b'eLt40m//G61Gqd6mdzUwTjMwHK1CyQ650UqU/LAbrUbJDTljKoUcqOizAwCoLazu'	0.015610981732606888	0.05049882456660271	0.0036388226	0.00841647	0.36119097	0.7154	0.021823590000470478	0.05725971361001333	0.017277647	0.056109805	0.0016666668	0.0	0.0014940897623697917	9.5367431640625e-05	0.011802842	0.011586253
-1	-1	-1	-1	53.0	0.0	0.0	2.2799999999997453	0.0	1.0300000000002	4.639999999999873	0.30999999999994543	0.020000000000436557	0.019999999999527063	0.9000000000005457	0.13999999999987267	0.14000000000032742	scan_Plate_D_p00_0_E03f02d3.TIF	scan_Plate_D_p00_0_E03f02d0.TIF	scan_Plate_D_p00_0_E03f02d2.TIF	scan_Plate_D_p00_0_E03f02d1.TIF	0	0	0	0	453	1674	1	1536	1536	1536	1536	453	b'eLt40m//G61Gqd6mdzUwTjMwGq1CyQ650UqU/LAbrUbJDTljKoUcqOizAwCwyazy'	0.016444314271211624	0.05049882456660271	0.006138824	0.008416466	0.36119097	0.7154	0.02427377551794052	0.05800663431485494	0.021749806	0.058915295	0.0	0.0	0.0007311503092447916	0.00012715657552083334	0.012398426	0.01198489
-1	-1	-1	-1	36.0	0.0	0.0	2.3900000000003274	0.0	1.1199999999998909	4.360000000000127	0.2899999999999636	0.019999999999527063	0.010000000000218279	0.7000000000002728	0.11999999999989086	0.13000000000010914	scan_Plate_D_p00_0_E03f03d3.TIF	scan_Plate_D_p00_0_E03f03d0.TIF	scan_Plate_D_p00_0_E03f03d2.TIF	scan_Plate_D_p00_0_E03f03d1.TIF	0	0	0	0	454	1674	1	1536	1536	1536	1536	454	b'eLt40m//G61Gqd6mdzUwHq1CKQm50UqU/LAbrUbJDTljKoUcqOizAwC5Zaz2'	0.016444314271211624	0.04769333451986313	0.0053054914	0.00841647	0.36119097	0.7154	0.02279871205488841	0.056418667236963906	0.021749806	0.056109805	0.0033333336	0.0	0.0007947285970052084	0.00012715657552083334	0.009265902	0.0112660965
-1	-1	-1	-1	28.0	0.0	0.0	2.4999999999995453	0.0	1.1300000000001091	4.690000000000055	0.30999999999994543	0.01999999999998181	0.01999999999998181	0.6900000000000546	0.11999999999989086	0.15000000000009095	scan_Plate_D_p00_0_E03f04d3.TIF	scan_Plate_D_p00_0_E03f04d0.TIF	scan_Plate_D_p00_0_E03f04d2.TIF	scan_Plate_D_p00_0_E03f04d1.TIF	0	0	0	0	455	1674	1	1536	1536	1536	1536	455	b'eLt40m//G61Gqd6mdzUwBvWXRqtQckNutBIlP+xGq1FyQ86YSiEHKvrsAMIBrPo='	0.015610981732606888	0.04769333451986313	0.003333332	0.00841647	0.36119097	0.7154	0.019933563967545826	0.05621630450089773	0.017277647	0.056109805	0.0008333334	0.0	0.00015894571940104166	0.00012715657552083334	0.008934367	0.011457315
-1	-1	-1	-1	72.0	0.0	0.0	2.5299999999997453	0.0	1.1599999999998545	7.9900000000002365	0.31999999999970896	0.01999999999998181	0.01999999999998181	1.400000000000091	0.18999999999959982	0.17000000000007276	scan_Plate_D_p00_0_E03f05d3.TIF	scan_Plate_D_p00_0_E03f05d0.TIF	scan_Plate_D_p00_0_E03f05d2.TIF	scan_Plate_D_p00_0_E03f05d1.TIF	0	0	0	0	456	1674	1	1536	1536	1536	1536	456	b'eLt40m//G61Gqd6mdzUwTjMwHa1CyQ650UqU/LAbrUbJDTljKoUcqOizAwDKnaz+'	0.015610981732606888	0.04769333451986313	0.0053054877	0.00841647	0.36119097	0.7154	0.02529419461886088	0.05724957585334778	0.02091647	0.056109805	0.0025000002	0.0	0.00012715657552083334	9.5367431640625e-05	0.015075947	0.013618965
-1	-1	-1	-1	103.0	0.0	0.0	2.5299999999997453	0.0	1.1299999999996544	12.320000000000164	0.2899999999999636	0.01999999999998181	0.01999999999998181	1.860000000000582	0.13999999999987267	0.15999999999985448	scan_Plate_D_p00_0_E03f06d3.TIF	scan_Plate_D_p00_0_E03f06d0.TIF	scan_Plate_D_p00_0_E03f06d2.TIF	scan_Plate_D_p00_0_E03f06d1.TIF	0	0	0	0	457	1674	1	1536	1536	1536	1536	457	b'eLt40m//G61Gqd6mdzUwTjMwG61CyQ650UqU/LAbrUbJDTljKoUcqOizAwDTOa0C'	0.020916469395160675	0.05049882456660271	0.00697216	0.008416466	0.36119097	0.7154	0.03061197946468989	0.058983211716016136	0.02788863	0.058915295	0.0025000002	0.0	0.00019073486328125	0.00012715657552083334	0.015475412	0.013527567
-1	-1	-1	-1	62.0	0.0	0.0	2.3200000000001637	0.0	0.9799999999995634	6.460000000000036	0.27999999999974534	0.020000000000436557	0.009999999999763531	0.9200000000000728	0.15000000000009095	0.11999999999989086	scan_Plate_D_p00_0_E03f07d3.TIF	scan_Plate_D_p00_0_E03f07d0.TIF	scan_Plate_D_p00_0_E03f07d2.TIF	scan_Plate_D_p00_0_E03f07d1.TIF	0	0	0	0	458	1674	1	1536	1536	1536	1536	458	b'eLt40m//G61Gqd6mdzUwBqXU0SqU3JAbrUTJD7vRapTckDOmUsiBij47ANvVrQY='	0.016444314271211624	0.04769333451986313	0.0053054914	0.00841647	0.36119097	0.7154	0.025046827892462414	0.05673001706600189	0.021749806	0.056109805	0.0025000002	0.0	0.00012715657552083334	0.00012715657552083334	0.013777514	0.012863775
-1	-1	-1	-1	43.0	0.0	0.0	2.400000000000091	0.0	0.9399999999995998	8.450000000000273	0.32999999999992724	0.03000000000020009	0.01999999999998181	0.849999999999909	0.12000000000034561	0.13000000000010914	scan_Plate_D_p00_0_E03f08d3.TIF	scan_Plate_D_p00_0_E03f08d0.TIF	scan_Plate_D_p00_0_E03f08d2.TIF	scan_Plate_D_p00_0_E03f08d1.TIF	0	0	0	0	459	1674	1	1536	1536	1536	1536	459	b'eLt40m//G61Gqd6mdzUwHm3TUxJyo5Uo+WE3Wo2SG3LGVAo5UNFnBwDkca0K'	0.016444314271211624	0.05049882456660271	0.004472155	0.00841647	0.36119097	0.7154	0.023002423346042633	0.057500859101613365	0.02091647	0.056109805	0.0025000002	0.0	0.00012715657552083334	9.5367431640625e-05	0.011725304	0.011779957
-1	-1	-1	-1	161.0	0.0	0.0	2.5100000000002183	0.0	1.0100000000002183	19.610000000000127	0.30999999999994543	0.01999999999998181	0.010000000000218279	2.599999999999909	0.13000000000010914	0.13000000000010914	scan_Plate_D_p00_0_E04f00d3.TIF	scan_Plate_D_p00_0_E04f00d0.TIF	scan_Plate_D_p00_0_E04f00d2.TIF	scan_Plate_D_p00_0_E04f00d1.TIF	0	0	0	0	460	1674	1	1536	1536	1536	1536	460	b'eLt40m//G61Gqd6mdzUwGR2HoSTkRitR8sNutBolN+SMqRRyoKLPDgCoOazu'	0.024249805137515068	0.05610980466008186	0.010610981	0.01122196	0.36119097	0.7154	0.03709909568230311	0.07496561606725057	0.034860786	0.06733176	0.0033333336	0.0	0.00015894571940104166	0.00012715657552083334	0.017006528	0.03236967
-1	-1	-1	-1	129.0	0.0	0.0	2.480000000000018	0.0	1.1299999999996544	22.519999999999982	0.3000000000001819	0.01999999999998181	0.009999999999763531	2.5799999999994725	0.18000000000029104	0.15999999999985448	scan_Plate_D_p00_0_E04f01d3.TIF	scan_Plate_D_p00_0_E04f01d0.TIF	scan_Plate_D_p00_0_E04f01d2.TIF	scan_Plate_D_p00_0_E04f01d1.TIF	0	0	0	0	461	1674	1	1536	1536	1536	1536	461	b'eLt40m//G61Gqd6mdzUwSTMwHK1CyQ650UqU/LAbrUbJDTljKoUcqOizAwCw1azy'	0.022583138197660446	0.053304314613342285	0.012277648	0.01122196	0.36119097	0.7154	0.03709281732638677	0.07053450246651967	0.034860786	0.064526275	0.0025000002	0.0	0.00012715657552083334	0.00012715657552083334	0.018582288	0.029781528
-1	-1	-1	-1	144.0	0.0	0.0	2.5900000000001455	0.0	1.0499999999997272	35.39000000000033	0.30999999999994543	0.01999999999998181	0.010000000000218279	2.7799999999997453	0.14000000000032742	0.13999999999941792	scan_Plate_D_p00_0_E04f02d3.TIF	scan_Plate_D_p00_0_E04f02d0.TIF	scan_Plate_D_p00_0_E04f02d2.TIF	scan_Plate_D_p00_0_E04f02d1.TIF	0	0	0	0	462	1674	1	1536	1536	1536	1536	462	b'eLt40m//G61Gqd6mdzUwSTMwGq1CyQ650UqU/LAbrUbJDTljKoUcqOizAwC5caz2'	0.028721962124109268	0.05891529470682144	0.010610983	0.01122196	0.36119097	0.7154	0.041319591303666435	0.07710887491703033	0.037360784	0.070137255	0.0033333336	0.00841647	0.00015894571940104166	0.00012715657552083334	0.018324997	0.033417102
-1	-1	-1	-1	136.0	0.0	0.0	2.5099999999997635	0.0	1.0900000000001455	50.88999999999987	0.2899999999999636	0.01999999999998181	0.010000000000218279	2.6200000000003456	0.13999999999941792	0.16000000000030923	scan_Plate_D_p00_0_E04f03d3.TIF	scan_Plate_D_p00_0_E04f03d0.TIF	scan_Plate_D_p00_0_E04f03d2.TIF	scan_Plate_D_p00_0_E04f03d1.TIF	0	0	0	0	463	1674	1	1536	1536	1536	1536	463	b'eLt40m//G61Gqd6mdzUwGa1CKQm50UqU/LAbrUbJDTljKoUcqOizAwDCDaz6'	0.023416470736265182	0.05610980466008186	0.007805489	0.01122196	0.36119097	0.7154	0.033480276664098106	0.07325232525666554	0.030388627	0.06733176	0.0025000002	0.0	0.00015894571940104166	0.00012715657552083334	0.014222858	0.03161939
-1	-1	-1	-1	148.0	0.0	0.0	2.5799999999999272	0.0	1.050000000000182	38.51999999999953	0.2800000000002001	0.01999999999998181	0.010000000000218279	2.6799999999998363	0.15999999999985448	0.11999999999989086	scan_Plate_D_p00_0_E04f04d3.TIF	scan_Plate_D_p00_0_E04f04d0.TIF	scan_Plate_D_p00_0_E04f04d2.TIF	scan_Plate_D_p00_0_E04f04d1.TIF	0	0	0	0	464	1674	1	1536	1536	1536	1536	464	b'eLt40m//G61Gqd6mdzUwAfWXRqtQckNutBIlP+xGq1FyQ86YSiEHKvrsAMqprP4='	0.028721962124109268	0.05610980466008186	0.0078054927	0.01122196	0.36119097	0.7154	0.039015404880046844	0.07314487795035045	0.03652745	0.06733176	0.0025000002	0.0	0.00015894571940104166	0.00012715657552083334	0.016112119	0.02984026
-1	-1	-1	-1	180.0	0.0	0.0	2.5	0.0	1.0799999999999272	38.55000000000018	0.2699999999999818	0.009999999999763531	0.009999999999763531	2.7400000000002365	0.13999999999987267	0.11999999999989086	scan_Plate_D_p00_0_E04f05d3.TIF	scan_Plate_D_p00_0_E04f05d0.TIF	scan_Plate_D_p00_0_E04f05d2.TIF	scan_Plate_D_p00_0_E04f05d1.TIF	0	0	0	0	465	1674	1	1536	1536	1536	1536	465	b'eLt40m//G61Gqd6mdzUwSTMwHa1CyQ650UqU/LAbrUbJDTljKoUcqOizAwDTRa0C'	0.03038862720131874	0.05891529470682144	0.010610979	0.0140274465	0.36119097	0.7154	0.04312816262245178	0.07829497754573822	0.040999606	0.070137255	0.0069721574	0.0028054903	0.00012715657552083334	0.00012715657552083334	0.016979704	0.03196264
-1	-1	-1	-1	151.0	0.0	0.0	2.549999999999727	0.0	1.1900000000000546	38.94999999999982	0.2899999999999636	0.01999999999998181	0.01999999999998181	3.1599999999998545	0.19000000000005457	0.15999999999985448	scan_Plate_D_p00_0_E04f06d3.TIF	scan_Plate_D_p00_0_E04f06d0.TIF	scan_Plate_D_p00_0_E04f06d2.TIF	scan_Plate_D_p00_0_E04f06d1.TIF	0	0	0	0	466	1674	1	1536	1536	1536	1536	466	b'eLt40m//G61Gqd6mdzUwSTMwG61CyQ650UqU/LAbrUbJDTljKoUcqOizAwDb4a0G'	0.029555294662714005	0.05891529470682144	0.011444312	0.0140274465	0.36119097	0.7154	0.04279715816179911	0.07790559530258179	0.040999606	0.070137255	0.0069721574	0.0	0.00015894571940104166	0.00012715657552083334	0.018615486	0.035296407
-1	-1	-1	-1	144.0	0.0	0.0	2.349999999999909	0.0	1.0599999999999454	48.11000000000013	0.2899999999999636	0.01999999999998181	0.020000000000436557	3.0899999999996908	0.16000000000030923	0.15999999999985448	scan_Plate_D_p00_0_E04f07d3.TIF	scan_Plate_D_p00_0_E04f07d0.TIF	scan_Plate_D_p00_0_E04f07d2.TIF	scan_Plate_D_p00_0_E04f07d1.TIF	0	0	0	0	467	1674	1	1536	1536	1536	1536	467	b'eLt40m//G61Gqd6mdzUwAaXU0SqU3JAbrUTJD7vRapTckDOmUsiBij47AOR9rQo='	0.028721962124109268	0.05891529470682144	0.008638822	0.0140274465	0.36119097	0.7154	0.040198383231957756	0.0816744218269984	0.03652745	0.070137255	0.0033333336	0.0	0.00015894571940104166	0.00012715657552083334	0.017366666	0.03895573
-1	-1	-1	-1	146.0	0.0	0.0	2.6100000000001273	0.0	1.0700000000001637	46.36999999999989	0.27999999999974534	0.01999999999998181	0.01999999999998181	2.7800000000002	0.13999999999987267	0.11999999999989086	scan_Plate_D_p00_0_E04f08d3.TIF	scan_Plate_D_p00_0_E04f08d0.TIF	scan_Plate_D_p00_0_E04f08d2.TIF	scan_Plate_D_p00_0_E04f08d1.TIF	0	0	0	0	468	1674	1	1536	1536	1536	1536	468	b'eLt40m//G61Gqd6mdzUwGW3TUxJyo5Uo+WE3Wo2SG3LGVAo5UNFnBwDtGa0O'	0.028721962124109268	0.05891529470682144	0.011444315	0.01122196	0.36119097	0.7154	0.04105242093404134	0.07530165712038676	0.037360784	0.070137255	0.0016666668	0.0	0.00015894571940104166	0.00012715657552083334	0.018116727	0.029127337
-1	-1	-1	-1	222.0	0.0	0.0	2.4600000000000364	0.0	1.0799999999999272	32.409999999999854	0.25999999999976353	0.01999999999998181	0.009999999999763531	2.7100000000000364	0.1299999999996544	0.14000000000032742	scan_Plate_D_p00_0_E05f00d3.TIF	scan_Plate_D_p00_0_E05f00d0.TIF	scan_Plate_D_p00_0_E05f00d2.TIF	scan_Plate_D_p00_0_E05f00d1.TIF	0	0	0	0	469	1674	1	1536	1536	1536	1536	469	b'eLt40m//G61Gqd6mdzUwHR2HoSTkRitR8sNutBolN+SMqRRyoKLPDgCw4azy'	0.028721962124109268	0.05891529470682144	0.0078054927	0.01402745	0.36119097	0.7154	0.03949734071890513	0.08143565555413564	0.03569412	0.070137255	0.0069721574	0.0	0.00015894571940104166	0.00012715657552083334	0.016794663	0.037369195
-1	-1	-1	-1	179.0	0.0	0.0	2.6400000000003274	0.0	1.1399999999998727	37.36999999999989	0.27999999999974534	0.010000000000218279	0.010000000000218279	3.050000000000182	0.13999999999987267	0.15000000000009095	scan_Plate_D_p00_0_E05f01d3.TIF	scan_Plate_D_p00_0_E05f01d0.TIF	scan_Plate_D_p00_0_E05f01d2.TIF	scan_Plate_D_p00_0_E05f01d1.TIF	0	0	0	0	470	1674	1	1536	1536	1536	1536	470	b'eLt40m//G61Gqd6mdzUwTTMwHK1CyQ650UqU/LAbrUbJDTljKoUcqOizAwC5faz2'	0.03038862720131874	0.06172078475356102	0.008638822	0.014027454	0.36119097	0.7154	0.042986144622166954	0.08495322863260905	0.037360784	0.075748235	0.0069721574	0.0	0.00015894571940104166	0.00012715657552083334	0.017963337	0.038807336
-1	-1	-1	-1	174.0	0.0	0.0	2.799999999999727	0.0	1.1600000000003092	30.01000000000022	0.30999999999994543	0.009999999999763531	0.010000000000218279	3.069999999999709	0.19000000000005457	0.15999999999985448	scan_Plate_D_p00_0_E05f02d3.TIF	scan_Plate_D_p00_0_E05f02d0.TIF	scan_Plate_D_p00_0_E05f02d2.TIF	scan_Plate_D_p00_0_E05f02d1.TIF	0	0	0	0	471	1674	1	1536	1536	1536	1536	471	b'eLt40m//G61Gqd6mdzUwTTMwGq1CyQ650UqU/LAbrUbJDTljKoUcqOizAwDCGaz6'	0.028721962124109268	0.05891529470682144	0.010610983	0.014027454	0.36119097	0.7154	0.042600552241007485	0.0836476981639862	0.037360784	0.07294274	0.0069721574	0.0028054903	0.00015894571940104166	0.00012715657552083334	0.019467423	0.043373574
-1	-1	-1	-1	192.0	0.0	0.0	2.4299999999998363	0.0	1.0599999999999454	23.550000000000182	0.30999999999994543	0.01999999999998181	0.010000000000218279	2.7599999999997635	0.1499999999996362	0.14000000000032742	scan_Plate_D_p00_0_E05f03d3.TIF	scan_Plate_D_p00_0_E05f03d0.TIF	scan_Plate_D_p00_0_E05f03d2.TIF	scan_Plate_D_p00_0_E05f03d1.TIF	0	0	0	0	472	1674	1	1536	1536	1536	1536	472	b'eLt40m//G61Gqd6mdzUwHa1CKQm50UqU/LAbrUbJDTljKoUcqOizAwDKtaz+'	0.028721962124109268	0.05891529470682144	0.008638822	0.0140274465	0.36119097	0.7154	0.03984953463077545	0.08215981225172679	0.03652745	0.07294274	0.0069721574	0.0	0.0006039937337239584	0.00012715657552083334	0.01697274	0.0378694
-1	-1	-1	-1	147.0	0.0	0.0	2.349999999999909	0.0	1.0700000000001637	31.359999999999673	0.2800000000002001	0.01999999999998181	0.009999999999308784	2.5900000000001455	0.11999999999989086	0.13000000000010914	scan_Plate_D_p00_0_E05f04d3.TIF	scan_Plate_D_p00_0_E05f04d0.TIF	scan_Plate_D_p00_0_E05f04d2.TIF	scan_Plate_D_p00_0_E05f04d1.TIF	0	0	0	0	473	1674	1	1536	1536	1536	1536	473	b'eLt40m//G61Gqd6mdzUwBfWXRqtQckNutBIlP+xGq1FyQ86YSiEHKvrsANNRrQI='	0.027888629585504532	0.05891529470682144	0.011444315	0.0140274465	0.36119097	0.7154	0.03979216516017914	0.07751721143722534	0.03652745	0.070137255	0.0033333336	0.0	0.00019073486328125	9.5367431640625e-05	0.017742677	0.035442613
-1	-1	-1	-1	171.0	0.0	0.0	2.5799999999999272	0.0	1.0600000000004002	35.35999999999967	0.25	0.01999999999998181	0.020000000000436557	2.8299999999999272	0.13000000000010914	0.11999999999989086	scan_Plate_D_p00_0_E05f05d3.TIF	scan_Plate_D_p00_0_E05f05d0.TIF	scan_Plate_D_p00_0_E05f05d2.TIF	scan_Plate_D_p00_0_E05f05d1.TIF	0	0	0	0	474	1674	1	1536	1536	1536	1536	474	b'eLt40m//G61Gqd6mdzUwTTMwHa1CyQ650UqU/LAbrUbJDTljKoUcqOizAwDb7a0G'	0.03038862720131874	0.05891529470682144	0.010610979	0.0140274465	0.36119097	0.7154	0.04250262180964152	0.07724498709042867	0.040999606	0.070137255	0.0033333336	0.0056109806	0.00015894571940104166	0.00012715657552083334	0.016865442	0.030927159
-1	-1	-1	-1	172.0	0.0	0.0	2.369999999999891	0.0	1.0599999999994907	39.66000000000031	0.2699999999999818	0.01999999999998181	0.009999999999763531	3.2100000000000364	0.15999999999985448	0.1499999999996362	scan_Plate_D_p00_0_E05f06d3.TIF	scan_Plate_D_p00_0_E05f06d0.TIF	scan_Plate_D_p00_0_E05f06d2.TIF	scan_Plate_D_p00_0_E05f06d1.TIF	0	0	0	0	475	1674	1	1536	1536	1536	1536	475	b'eLt40m//G61Gqd6mdzUwTTMwG61CyQ650UqU/LAbrUbJDTljKoUcqOizAwDkia0K'	0.029555294662714005	0.05610980466008186	0.010610979	0.01122196	0.36119097	0.7154	0.042576223611831665	0.0748779575030009	0.040999606	0.06733176	0.0069721574	0.0028054903	0.00015894571940104166	0.00012715657552083334	0.017344182	0.030157803
-1	-1	-1	-1	182.0	0.0	0.0	2.3899999999998727	0.0	1.0599999999999454	30.980000000000018	0.2800000000002001	0.010000000000218279	0.01999999999998181	2.7100000000000364	0.169999999999618	0.15000000000009095	scan_Plate_D_p00_0_E05f07d3.TIF	scan_Plate_D_p00_0_E05f07d0.TIF	scan_Plate_D_p00_0_E05f07d2.TIF	scan_Plate_D_p00_0_E05f07d1.TIF	0	0	0	0	476	1674	1	1536	1536	1536	1536	476	b'eLt40m//G61Gqd6mdzUwBaXU0SqU3JAbrUTJD7vRapTckDOmUsiBij47AO0lrQ4='	0.028721962124109268	0.05891529470682144	0.011444315	0.01402745	0.36119097	0.7154	0.04172485073407491	0.08371621370315552	0.03652745	0.070137255	0.0033333336	0.0	0.00015894571940104166	0.00012715657552083334	0.018955695	0.043373287
-1	-1	-1	-1	185.0	0.0	0.0	2.549999999999727	0.0	1.050000000000182	22.949999999999818	0.29999999999972715	0.01999999999998181	0.019999999999527063	3.1599999999998545	0.1999999999998181	0.15000000000009095	scan_Plate_D_p00_0_E05f08d3.TIF	scan_Plate_D_p00_0_E05f08d0.TIF	scan_Plate_D_p00_0_E05f08d2.TIF	scan_Plate_D_p00_0_E05f08d1.TIF	0	0	0	0	477	1674	1	1536	1536	1536	1536	477	b'eLt40m//G61Gqd6mdzUwHW3TUxJyo5Uo+WE3Wo2SG3LGVAo5UNFnBwD1wa0S'	0.029555294662714005	0.06172078475356102	0.009472154	0.01683294	0.36119097	0.7154	0.04308375219504038	0.08750603596369426	0.037360784	0.075748235	0.0025000002	0.0	0.0003178914388020833	0.00012715657552083334	0.019596498	0.043358438
-1	-1	-1	-1	9.0	0.0	0.0	2.4399999999996	0.0	1.150000000000091	6.7800000000002	0.3400000000001455	0.020000000000436557	0.019999999999527063	0.5	0.13999999999987267	0.15999999999985448	scan_Plate_D_p00_0_E06f00d3.TIF	scan_Plate_D_p00_0_E06f00d0.TIF	scan_Plate_D_p00_0_E06f00d2.TIF	scan_Plate_D_p00_0_E06f00d1.TIF	0	0	0	0	478	1674	1	1536	1536	1536	1536	478	b'eLt40m//G61Gqd6mdzUwGx2HoSTkRitR8sNutBolN+SMqRRyoKLPDgC5iaz2'	0.015610981732606888	0.04488784447312355	0.003333332	0.00841647	0.36119097	0.7154	0.019006396333376568	0.05204672614733378	0.017277647	0.050498825	0.0016666668	0.0	0.002956390380859375	0.00012715657552083334	0.0059369244	0.011637851
-1	-1	-1	-1	2.0	0.0	0.0	2.599999999999909	0.0	1.1000000000003638	4.479999999999563	0.2800000000002001	0.01999999999998181	0.01999999999998181	0.4299999999998363	0.1300000000005639	0.12999999999919964	scan_Plate_D_p00_0_E06f01d3.TIF	scan_Plate_D_p00_0_E06f01d0.TIF	scan_Plate_D_p00_0_E06f01d2.TIF	scan_Plate_D_p00_0_E06f01d1.TIF	0	0	0	0	479	1674	1	1536	1536	1536	1536	479	b'eLt40m//G61Gqd6mdzUwSzMwHK1CyQ650UqU/LAbrUbJDTljKoUcqOizAwDCJaz6'	0.016444314271211624	0.04488784447312355	0.0036388226	0.00841647	0.36119097	0.7154	0.02003416170676549	0.05265986422697703	0.02091647	0.053304315	0.0025000002	0.0	0.00015894571940104166	0.00012715657552083334	0.0057514063	0.011116583
-1	-1	-1	-1	5.0	0.0	0.0	2.519999999999527	0.0	1.0300000000002	2.680000000000291	0.3100000000004002	0.01999999999998181	0.010000000000218279	0.49000000000023647	0.15999999999939973	0.16000000000030923	scan_Plate_D_p00_0_E06f02d3.TIF	scan_Plate_D_p00_0_E06f02d0.TIF	scan_Plate_D_p00_0_E06f02d2.TIF	scan_Plate_D_p00_0_E06f02d1.TIF	0	0	0	0	480	1674	1	1536	1536	1536	1536	480	b'eLt40m//G61Gqd6mdzUwSzMwGq1CyQ650UqU/LAbrUbJDTljKoUcqOizAwDKwaz+'	0.015610981732606888	0.04488784447312355	0.003333332	0.00841647	0.36119097	0.7154	0.01867867261171341	0.05252562959988912	0.017277647	0.053304315	0.0025000002	0.0	0.00015894571940104166	0.00012715657552083334	0.0049087247	0.011243939
-1	-1	-1	-1	7.0	0.0	0.0	2.5900000000006003	0.0	1.1399999999998727	2.880000000000109	0.3299999999994725	0.01999999999998181	0.01999999999998181	0.5100000000002183	0.13999999999987267	0.15000000000009095	scan_Plate_D_p00_0_E06f03d3.TIF	scan_Plate_D_p00_0_E06f03d0.TIF	scan_Plate_D_p00_0_E06f03d2.TIF	scan_Plate_D_p00_0_E06f03d1.TIF	0	0	0	0	481	1674	1	1536	1536	1536	1536	481	b'eLt40m//G61Gqd6mdzUwG61CKQm50UqU/LAbrUbJDTljKoUcqOizAwDTXa0C'	0.015610981732606888	0.042082350701093674	0.003333332	0.00841647	0.36119097	0.7154	0.019059150169293087	0.050992305080095925	0.017277647	0.050498825	0.0008333334	0.0	0.009822845458984375	0.00012715657552083334	0.0076580066	0.012438069
-1	-1	-1	-1	2.0	0.0	0.0	2.6100000000001273	0.0	1.0900000000001455	2.5300000000002	0.3000000000001819	0.020000000000436557	0.010000000000218279	0.4600000000000364	0.1299999999996544	0.1500000000005457	scan_Plate_D_p00_0_E06f04d3.TIF	scan_Plate_D_p00_0_E06f04d0.TIF	scan_Plate_D_p00_0_E06f04d2.TIF	scan_Plate_D_p00_0_E06f04d1.TIF	0	0	0	0	482	1674	1	1536	1536	1536	1536	482	b'eLt40m//G61Gqd6mdzUwA/WXRqtQckNutBIlP+xGq1FyQ86YSiEHKvrsANv5rQY='	0.015610981732606888	0.04488784447312355	0.0024999995	0.00841647	0.36119097	0.7154	0.01866724466284116	0.050895482301712036	0.017277647	0.050498825	0.0008333334	0.0	0.00015894571940104166	0.00012715657552083334	0.004835208	0.011058861
-1	-1	-1	-1	4.0	0.0	0.0	2.449999999999818	0.0	1.050000000000182	2.6599999999998545	0.3200000000001637	0.01999999999998181	0.010000000000218279	0.4399999999995998	0.14000000000032742	0.13999999999987267	scan_Plate_D_p00_0_E06f05d3.TIF	scan_Plate_D_p00_0_E06f05d0.TIF	scan_Plate_D_p00_0_E06f05d2.TIF	scan_Plate_D_p00_0_E06f05d1.TIF	0	0	0	0	483	1674	1	1536	1536	1536	1536	483	b'eLt40m//G61Gqd6mdzUwSzMwHa1CyQ650UqU/LAbrUbJDTljKoUcqOizAwDkla0K'	0.015610981732606888	0.042082350701093674	0.0024999995	0.00841647	0.36119097	0.7154	0.018495767066876095	0.05044744908809662	0.017277647	0.050498825	0.0008333334	0.0	0.00015894571940104166	0.00012715657552083334	0.0051346617	0.0114284875
-1	-1	-1	-1	1.0	0.0	0.0	2.599999999999909	0.0	1.0900000000006003	2.8099999999994907	0.3400000000001455	0.03000000000020009	0.009999999999763531	0.4699999999997999	0.1799999999998363	0.18000000000029104	scan_Plate_D_p00_0_E06f06d3.TIF	scan_Plate_D_p00_0_E06f06d0.TIF	scan_Plate_D_p00_0_E06f06d2.TIF	scan_Plate_D_p00_0_E06f06d1.TIF	0	0	0	0	484	1674	1	1536	1536	1536	1536	484	b'eLt40m//G61Gqd6mdzUwSzMwG61CyQ650UqU/LAbrUbJDTljKoUcqOizAwDtMa0O'	0.015610981732606888	0.042082350701093674	0.0024999995	0.00841647	0.36119097	0.7154	0.018308560053507488	0.050546154379844666	0.017277647	0.050498825	0.0016666668	0.0	0.00012715657552083334	9.5367431640625e-05	0.0053692153	0.011188898
-1	-1	-1	-1	11.0	0.0	0.0	2.699999999999818	0.0	1.080000000000382	2.5399999999999636	0.29999999999972715	0.01999999999998181	0.01999999999998181	0.4800000000000182	0.16000000000030923	0.1299999999996544	scan_Plate_D_p00_0_E06f07d3.TIF	scan_Plate_D_p00_0_E06f07d0.TIF	scan_Plate_D_p00_0_E06f07d2.TIF	scan_Plate_D_p00_0_E06f07d1.TIF	0	0	0	0	485	1674	1	1536	1536	1536	1536	485	b'eLt40m//G61Gqd6mdzUwA6XU0SqU3JAbrUTJD7vRapTckDOmUsiBij47APXNrRI='	0.015610981732606888	0.04488784447312355	0.003333332	0.00841647	0.36119097	0.7154	0.019298394521077473	0.05155123770236969	0.017277647	0.050498825	0.0016666668	0.0	0.00015894571940104166	0.00012715657552083334	0.006551587	0.011448224
-1	-1	-1	-1	2.0	0.0	0.0	2.6599999999998545	0.0	1.0899999999996908	2.4100000000003092	0.2899999999999636	0.010000000000218279	0.01999999999998181	0.44000000000005457	0.10999999999967258	0.13999999999987267	scan_Plate_D_p00_0_E06f08d3.TIF	scan_Plate_D_p00_0_E06f08d0.TIF	scan_Plate_D_p00_0_E06f08d2.TIF	scan_Plate_D_p00_0_E06f08d1.TIF	0	0	0	0	486	1674	1	1536	1536	1536	1536	486	b'eLt40m//G61Gqd6mdzUwG23TUxJyo5Uo+WE3Wo2SG3LGVAo5UNFnBwD+aa0W'	0.015610981732606888	0.04488784447312355	0.0024999995	0.00841647	0.36119097	0.7154	0.018423625578482945	0.052043283979098	0.017277647	0.050498825	0.0025000002	0.0	0.00015894571940104166	0.00012715657552083334	0.005561714	0.0114365285
-1	-1	-1	-1	213.0	0.0	0.0	2.4400000000000546	0.0	0.9899999999997817	15.320000000000164	0.2600000000002183	0.019999999999527063	0.020000000000436557	2.699999999999818	0.1299999999996544	0.13000000000010914	scan_Plate_D_p00_0_E07f00d3.TIF	scan_Plate_D_p00_0_E07f00d0.TIF	scan_Plate_D_p00_0_E07f00d2.TIF	scan_Plate_D_p00_0_E07f00d1.TIF	0	0	0	0	487	1674	1	1536	1536	1536	1536	487	b'eLt40m//G61Gqd6mdzUwHx2HoSTkRitR8sNutBolN+SMqRRyoKLPDgDCMaz6'	0.024249805137515068	0.05610980466008186	0.008638825	0.0140274465	0.36119097	0.7154	0.03623430927594503	0.0737899790207545	0.031221963	0.06733176	0.0025000002	0.0	0.00015894571940104166	0.00012715657552083334	0.015085679	0.029915603
-1	-1	-1	-1	179.0	0.0	0.0	2.4400000000005093	0.0	1.0799999999994725	31.820000000000164	0.25	0.010000000000218279	0.010000000000218279	2.799999999999727	0.18000000000029104	0.1299999999996544	scan_Plate_D_p00_0_E07f01d3.TIF	scan_Plate_D_p00_0_E07f01d0.TIF	scan_Plate_D_p00_0_E07f01d2.TIF	scan_Plate_D_p00_0_E07f01d1.TIF	0	0	0	0	488	1674	1	1536	1536	1536	1536	488	b'eLt40m//G61Gqd6mdzUwTzMwHK1CyQ650UqU/LAbrUbJDTljKoUcqOizAwDKzaz+'	0.028721962124109268	0.05610980466008186	0.008638822	0.0140274465	0.36119097	0.7154	0.03967154771089554	0.07514431079228719	0.03652745	0.06733176	0.0069721574	0.0	0.00019073486328125	9.5367431640625e-05	0.015888046	0.031429667
-1	-1	-1	-1	167.0	0.0	0.0	2.5899999999996908	0.0	1.0599999999999454	38.99000000000024	0.2699999999999818	0.009999999999763531	0.01999999999998181	2.7899999999999636	0.15999999999985448	0.13999999999987267	scan_Plate_D_p00_0_E07f02d3.TIF	scan_Plate_D_p00_0_E07f02d0.TIF	scan_Plate_D_p00_0_E07f02d2.TIF	scan_Plate_D_p00_0_E07f02d1.TIF	0	0	0	0	489	1674	1	1536	1536	1536	1536	489	b'eLt40m//G61Gqd6mdzUwTzMwGq1CyQ650UqU/LAbrUbJDTljKoUcqOizAwDTaa0C'	0.027888629585504532	0.05610980466008186	0.008638825	0.01122196	0.36119097	0.7154	0.03854920466740926	0.07371676961580913	0.03569412	0.06733176	0.0069721574	0.0	0.00015894571940104166	0.00012715657552083334	0.016251966	0.031519644
-1	-1	-1	-1	188.0	0.0	0.0	2.550000000000182	0.0	1.1300000000001091	42.99000000000069	0.29000000000041837	0.01999999999998181	0.010000000000218279	3.350000000000364	0.2199999999997999	0.19000000000005457	scan_Plate_D_p00_0_E07f03d3.TIF	scan_Plate_D_p00_0_E07f03d0.TIF	scan_Plate_D_p00_0_E07f03d2.TIF	scan_Plate_D_p00_0_E07f03d1.TIF	0	0	0	0	490	1674	1	1536	1536	1536	1536	490	b'eLt40m//G61Gqd6mdzUwH61CKQm50UqU/LAbrUbJDTljKoUcqOizAwDcBa0G'	0.027888629585504532	0.05610980466008186	0.0078054927	0.0140274465	0.36119097	0.7154	0.03824125727017721	0.07562550405661266	0.03569412	0.06733176	0.0069721574	0.0	0.0002543131510416667	0.00012715657552083334	0.01589985	0.034422435
-1	-1	-1	-1	158.0	0.0	0.0	2.5299999999997453	0.0	1.069999999999709	42.26000000000022	0.2699999999999818	0.009999999999763531	0.009999999999763531	2.619999999999891	0.13000000000010914	0.13999999999987267	scan_Plate_D_p00_0_E07f04d3.TIF	scan_Plate_D_p00_0_E07f04d0.TIF	scan_Plate_D_p00_0_E07f04d2.TIF	scan_Plate_D_p00_0_E07f04d1.TIF	0	0	0	0	491	1674	1	1536	1536	1536	1536	491	b'eLt40m//G61Gqd6mdzUwB/WXRqtQckNutBIlP+xGq1FyQ86YSiEHKvrsAOShrQo='	0.028721962124109268	0.05610980466008186	0.009472154	0.01122196	0.36119097	0.7154	0.04050333301226298	0.07306458552678426	0.037360784	0.064526275	0.0069721574	0.0	0.00015894571940104166	0.00012715657552083334	0.016627807	0.031164387
-1	-1	-1	-1	184.0	0.0	0.0	2.5400000000004184	0.0	1.050000000000182	30.440000000000055	0.3100000000004002	0.010000000000218279	0.010000000000218279	2.9299999999993815	0.13000000000010914	0.1500000000005457	scan_Plate_D_p00_0_E07f05d3.TIF	scan_Plate_D_p00_0_E07f05d0.TIF	scan_Plate_D_p00_0_E07f05d2.TIF	scan_Plate_D_p00_0_E07f05d1.TIF	0	0	0	0	492	1674	1	1536	1536	1536	1536	492	b'eLt40m//G61Gqd6mdzUwTzMwHa1CyQ650UqU/LAbrUbJDTljKoUcqOizAwDtPa0O'	0.029555294662714005	0.053304314613342285	0.0078054927	0.01122196	0.36119097	0.7154	0.040442585945129395	0.07006714244683583	0.03652745	0.064526275	0.0033333336	0.0	0.00015894571940104166	0.00012715657552083334	0.016023437	0.0256337
-1	-1	-1	-1	133.0	0.0	0.0	2.419999999999618	0.0	1.1000000000003638	17.449999999999818	0.3500000000003638	0.01999999999998181	0.010000000000218279	2.300000000000182	0.13999999999987267	0.13999999999987267	scan_Plate_D_p00_0_E07f06d3.TIF	scan_Plate_D_p00_0_E07f06d0.TIF	scan_Plate_D_p00_0_E07f06d2.TIF	scan_Plate_D_p00_0_E07f06d1.TIF	0	0	0	0	493	1674	1	1536	1536	1536	1536	493	b'eLt40m//G61Gqd6mdzUwTzMwG61CyQ650UqU/LAbrUbJDTljKoUcqOizAwD12a0S'	0.02174980565905571	0.04769333451986313	0.008638825	0.01122196	0.36119097	0.7154	0.033051908016204834	0.06255820393562317	0.029555295	0.058915295	0.0025000002	0.0	0.005594889322916667	9.5367431640625e-05	0.015991798	0.02292959
-1	-1	-1	-1	170.0	0.0	0.0	2.550000000000182	0.0	1.199999999999818	27.979999999999563	0.2600000000002183	0.020000000000436557	0.009999999999308784	2.8900000000003274	0.14000000000032742	0.16000000000030923	scan_Plate_D_p00_0_E07f07d3.TIF	scan_Plate_D_p00_0_E07f07d0.TIF	scan_Plate_D_p00_0_E07f07d2.TIF	scan_Plate_D_p00_0_E07f07d1.TIF	0	0	0	0	494	1674	1	1536	1536	1536	1536	494	b'eLt40m//G61Gqd6mdzUwB6XU0SqU3JAbrUTJD7vRapTckDOmUsiBij47AP51rRY='	0.028721962124109268	0.05610980466008186	0.008638822	0.0140274465	0.36119097	0.7154	0.03932238618532816	0.07392066717147827	0.03652745	0.06733176	0.0033333336	0.0	0.00015894571940104166	0.00012715657552083334	0.015637955	0.028389165
-1	-1	-1	-1	171.0	0.0	0.0	2.7800000000002	0.0	1.2300000000000182	36.24000000000024	0.27999999999974534	0.010000000000218279	0.010000000000218279	3.180000000000291	0.1999999999998181	0.15999999999985448	scan_Plate_D_p00_0_E07f08d3.TIF	scan_Plate_D_p00_0_E07f08d0.TIF	scan_Plate_D_p00_0_E07f08d2.TIF	scan_Plate_D_p00_0_E07f08d1.TIF	0	0	0	0	495	1674	1	1536	1536	1536	1536	495	b'eLt40m//G61Gqd6mdzUwH23TUxJyo5Uo+WE3Wo2SG3LGVAo5UNFnBwAHIK0a'	0.03038862720131874	0.05891529470682144	0.011444312	0.0140274465	0.36119097	0.7154	0.044003660480181374	0.0778591384490331	0.04183294	0.070137255	0.0069721574	0.0	0.0005404154459635416	9.5367431640625e-05	0.01737866	0.031819124
-1	-1	-1	-1	205.0	0.0	0.0	2.7399999999997817	0.0	1.0799999999999272	28.640000000000327	0.2899999999999636	0.020000000000436557	0.010000000000218279	2.7000000000007276	0.14000000000032742	0.14000000000032742	scan_Plate_D_p00_0_E08f00d3.TIF	scan_Plate_D_p00_0_E08f00d0.TIF	scan_Plate_D_p00_0_E08f00d2.TIF	scan_Plate_D_p00_0_E08f00d1.TIF	0	0	0	0	496	1674	1	1536	1536	1536	1536	496	b'eLt40m//G61Gqd6mdzWwGB2HoSTkRitR8sNutBolN+SMqRRyoKLPDgDK2az+'	0.027888629585504532	0.06172078475356102	0.0078054927	0.01122196	0.36119097	0.7154	0.035902395844459534	0.07698146502176921	0.031221963	0.07294274	0.0069721574	0.0	0.00015894571940104166	0.00012715657552083334	0.014198365	0.026005777
-1	-1	-1	-1	197.0	0.0	0.0	2.4099999999998545	0.0	1.110000000000582	38.57999999999993	0.27999999999974534	0.009999999999763531	0.009999999999763531	2.8299999999999272	0.11999999999989086	0.13999999999987267	scan_Plate_D_p00_0_E08f01d3.TIF	scan_Plate_D_p00_0_E08f01d0.TIF	scan_Plate_D_p00_0_E08f01d2.TIF	scan_Plate_D_p00_0_E08f01d1.TIF	0	0	0	0	497	1674	1	1536	1536	1536	1536	497	b'eLt40m//G61Gqd6mdzWwSDMwHK1CyQ650UqU/LAbrUbJDTljKoUcqOizAwDTda0C'	0.03038862720131874	0.06172078475356102	0.011444312	0.0140274465	0.36119097	0.7154	0.04513538380463918	0.07791886727015178	0.04183294	0.07294274	0.0069721574	0.0	0.0007311503092447916	0.00012715657552083334	0.01997647	0.027803276
-1	-1	-1	-1	141.0	0.0	0.0	2.599999999999909	0.0	1.1100000000001273	33.2800000000002	0.2899999999999636	0.01999999999998181	0.01999999999998181	2.9299999999998363	0.13999999999987267	0.1299999999996544	scan_Plate_D_p00_0_E08f02d3.TIF	scan_Plate_D_p00_0_E08f02d0.TIF	scan_Plate_D_p00_0_E08f02d2.TIF	scan_Plate_D_p00_0_E08f02d1.TIF	0	0	0	0	498	1674	1	1536	1536	1536	1536	498	b'eLt40m//G61Gqd6mdzWwSDMwGq1CyQ650UqU/LAbrUbJDTljKoUcqOizAwDcEa0G'	0.024249805137515068	0.05891529470682144	0.009472158	0.011221956	0.36119097	0.7154	0.03695178031921387	0.07455046474933624	0.034860786	0.06733176	0.0033333336	0.0	0.000286102294921875	0.00012715657552083334	0.01607443	0.027016047
-1	-1	-1	-1	174.0	0.0	0.0	2.4200000000000728	0.0	1.0099999999997635	22.960000000000036	0.25999999999976353	0.009999999999763531	0.009999999999763531	2.5700000000006185	0.13999999999941792	0.14000000000032742	scan_Plate_D_p00_0_E08f03d3.TIF	scan_Plate_D_p00_0_E08f03d0.TIF	scan_Plate_D_p00_0_E08f03d2.TIF	scan_Plate_D_p00_0_E08f03d1.TIF	0	0	0	0	499	1674	1	1536	1536	1536	1536	499	b'eLt40m//G61Gqd6mdzWwGK1CKQm50UqU/LAbrUbJDTljKoUcqOizAwDkra0K'	0.028721962124109268	0.05891529470682144	0.007805489	0.01122196	0.36119097	0.7154	0.03819264968236288	0.07609372834364574	0.03569412	0.070137255	0.007805491	0.0028054903	0.00015894571940104166	9.5367431640625e-05	0.015065022	0.026291408
-1	-1	-1	-1	177.0	0.0	0.0	2.5799999999994725	0.0	1.080000000000382	25.419999999999618	0.25	0.01999999999998181	0.010000000000218279	2.619999999999891	0.13999999999987267	0.14000000000032742	scan_Plate_D_p00_0_E08f04d3.TIF	scan_Plate_D_p00_0_E08f04d0.TIF	scan_Plate_D_p00_0_E08f04d2.TIF	scan_Plate_D_p00_0_E08f04d1.TIF	0	0	0	0	500	1674	1	1536	1536	1536	1536	500	b'eLt40m//G61Gqd6mdzWwAPWXRqtQckNutBIlP+xGq1FyQ86YSiEHKvrsAO1JrQ4='	0.03038862720131874	0.05891529470682144	0.010305494	0.01122196	0.36119097	0.7154	0.04305297136306763	0.0744316577911377	0.040999606	0.070137255	0.0069721574	0.0056109806	0.00012715657552083334	0.00012715657552083334	0.017340729	0.024946848
-1	-1	-1	-1	167.0	0.0	0.0	2.480000000000473	0.0	1.0900000000001455	34.4099999999994	0.27000000000043656	0.01999999999998181	0.010000000000218279	2.8099999999999454	0.18000000000029104	0.15999999999939973	scan_Plate_D_p00_0_E08f05d3.TIF	scan_Plate_D_p00_0_E08f05d0.TIF	scan_Plate_D_p00_0_E08f05d2.TIF	scan_Plate_D_p00_0_E08f05d1.TIF	0	0	0	0	501	1674	1	1536	1536	1536	1536	501	b'eLt40m//G61Gqd6mdzWwSDMwHa1CyQ650UqU/LAbrUbJDTljKoUcqOizAwD15a0S'	0.028721962124109268	0.05891529470682144	0.010610983	0.011221956	0.36119097	0.7154	0.04068479438622793	0.07322412232557933	0.037360784	0.06733176	0.0033333336	0.0028054903	0.00015894571940104166	0.00012715657552083334	0.016956933	0.025110496
-1	-1	-1	-1	148.0	0.0	0.0	2.5	0.0	1.080000000000382	37.749999999999545	0.27999999999974534	0.01999999999998181	0.010000000000218279	2.6700000000000728	0.14000000000032742	0.1299999999996544	scan_Plate_D_p00_0_E08f06d3.TIF	scan_Plate_D_p00_0_E08f06d0.TIF	scan_Plate_D_p00_0_E08f06d2.TIF	scan_Plate_D_p00_0_E08f06d1.TIF	0	0	0	0	502	1674	1	1536	1536	1536	1536	502	b'eLt40m//G61Gqd6mdzWwSDMwG61CyQ650UqU/LAbrUbJDTljKoUcqOizAwD+ga0W'	0.027888629585504532	0.05891529470682144	0.008638822	0.01122196	0.36119097	0.7154	0.039730881651242576	0.07704752186934154	0.03652745	0.070137255	0.0016666668	0.0028054903	0.00705718994140625	0.00012715657552083334	0.017737594	0.028141279
-1	-1	-1	-1	195.0	0.0	0.0	2.380000000000109	0.0	1.0900000000001455	38.44999999999982	0.27999999999974534	0.010000000000218279	0.019999999999527063	2.6600000000003092	0.13999999999987267	0.16000000000030923	scan_Plate_D_p00_0_E08f07d3.TIF	scan_Plate_D_p00_0_E08f07d0.TIF	scan_Plate_D_p00_0_E08f07d2.TIF	scan_Plate_D_p00_0_E08f07d1.TIF	0	0	0	0	503	1674	1	1536	1536	1536	1536	503	b'eLt40m//G61Gqd6mdzWwAKXU0SqU3JAbrUTJD7vRapTckDOmUsiBij47AAcsrRo='	0.028721962124109268	0.06172078475356102	0.0078054927	0.01122196	0.36119097	0.7154	0.039313661555449166	0.08066685497760773	0.03652745	0.07294274	0.0033333336	0.0	0.00022252400716145834	0.00012715657552083334	0.015514	0.029396132
-1	-1	-1	-1	153.0	0.0	0.0	2.5	0.0	1.1199999999998909	33.659999999999854	0.29999999999972715	0.01999999999998181	0.01999999999998181	2.9700000000002547	0.15000000000009095	0.169999999999618	scan_Plate_D_p00_0_E08f08d3.TIF	scan_Plate_D_p00_0_E08f08d0.TIF	scan_Plate_D_p00_0_E08f08d2.TIF	scan_Plate_D_p00_0_E08f08d1.TIF	0	0	0	0	504	1674	1	1536	1536	1536	1536	504	b'eLt40m//G61Gqd6mdzWwGG3TUxJyo5Uo+WE3Wo2SG3LGVAo5UNFnBwAPyK0e'	0.028721962124109268	0.05891529470682144	0.008638822	0.01122196	0.36119097	0.7154	0.04000913848479589	0.07626867294311523	0.03652745	0.070137255	0.0033333336	0.0028054903	0.00015894571940104166	0.00012715657552083334	0.016296253	0.026497874
-1	-1	-1	-1	264.0	0.0	0.0	2.5	0.0	1.0399999999999636	22.34999999999991	0.2899999999999636	0.010000000000218279	0.010000000000218279	2.900000000000091	0.1499999999996362	0.17000000000007276	scan_Plate_D_p00_0_E09f00d3.TIF	scan_Plate_D_p00_0_E09f00d0.TIF	scan_Plate_D_p00_0_E09f00d2.TIF	scan_Plate_D_p00_0_E09f00d1.TIF	0	0	0	0	505	1674	1	1536	1536	1536	1536	505	b'eLt40m//G61Gqd6mdwWl1NFxGPJDbrQSJT/sRqtRckPOmEohByr67ADTga0C'	0.024249805137515068	0.053304314613342285	0.0069721565	0.01122196	0.36119097	0.7154	0.03277897338072459	0.06602029502391815	0.030388627	0.064526275	0.0069721574	0.0	0.00015894571940104166	0.00012715657552083334	0.011708971	0.018285897
-1	-1	-1	-1	197.0	0.0	0.0	2.4999999999995453	0.0	1.0799999999999272	13.270000000000437	0.3000000000001819	0.01999999999998181	0.01999999999998181	2.7400000000002365	0.18000000000029104	0.17000000000007276	scan_Plate_D_p00_0_E09f01d3.TIF	scan_Plate_D_p00_0_E09f01d0.TIF	scan_Plate_D_p00_0_E09f01d2.TIF	scan_Plate_D_p00_0_E09f01d1.TIF	0	0	0	0	506	1674	1	1536	1536	1536	1536	506	b'eLt40m//G61Gqd6mdwWlVMPRKpTskButRMkPu9FqlNyQM6ZSyIGKPjsA3B2tBg=='	0.024249805137515068	0.053304314613342285	0.0069721565	0.01122196	0.36119097	0.7154	0.03393235057592392	0.06653874615828197	0.030388627	0.064526275	0.0069721574	0.0	0.00015894571940104166	0.00012715657552083334	0.012195975	0.018492684
-1	-1	-1	-1	190.0	0.0	0.0	2.4099999999998545	0.0	1.0799999999999272	13.270000000000437	0.2899999999999636	0.020000000000436557	0.019999999999527063	2.4200000000005275	0.15000000000009095	0.15000000000009095	scan_Plate_D_p00_0_E09f02d3.TIF	scan_Plate_D_p00_0_E09f02d0.TIF	scan_Plate_D_p00_0_E09f02d2.TIF	scan_Plate_D_p00_0_E09f02d1.TIF	0	0	0	0	507	1674	1	1536	1536	1536	1536	507	b'eLt40m//G61Gqd6mdwWlVKPRKpTskButRMkPu9FqlNyQM6ZSyIGKPjsA5LmtCg=='	0.023416470736265182	0.053304314613342285	0.0069721565	0.011221956	0.36119097	0.7154	0.03280958781639735	0.06499165793259938	0.029555295	0.061720785	0.0033333336	0.0	0.00019073486328125	9.5367431640625e-05	0.012999373	0.0184721
-1	-1	-1	-1	240.0	0.0	0.0	2.469999999999345	0.0	1.1300000000001091	16.86999999999989	0.2899999999999636	0.010000000000218279	0.009999999999308784	2.6200000000008004	0.12999999999919964	0.14000000000032742	scan_Plate_D_p00_0_E09f03d3.TIF	scan_Plate_D_p00_0_E09f03d0.TIF	scan_Plate_D_p00_0_E09f03d2.TIF	scan_Plate_D_p00_0_E09f03d1.TIF	0	0	0	0	508	1674	1	1536	1536	1536	1536	508	b'eLt40m//G61Gqd6mdwWl1NEqlPyQG61EyQ+70WqU3JAzplLIgYo+OwDtVa0O'	0.028721962124109268	0.053304314613342285	0.0069721565	0.01122196	0.36119097	0.7154	0.037841521203517914	0.06606418391068776	0.03569412	0.064526275	0.0069721574	0.0	0.006357828776041667	9.5367431640625e-05	0.013569188	0.01818065
-1	-1	-1	-1	237.0	0.0	0.0	2.4400000000000546	0.0	1.0999999999994543	21.25	0.2899999999999636	0.01999999999998181	0.010000000000218279	2.549999999999727	0.12000000000034561	0.11999999999989086	scan_Plate_D_p00_0_E09f04d3.TIF	scan_Plate_D_p00_0_E09f04d0.TIF	scan_Plate_D_p00_0_E09f04d2.TIF	scan_Plate_D_p00_0_E09f04d1.TIF	0	0	0	0	509	1674	1	1536	1536	1536	1536	509	b'eLt40m//G61Gqd6mdwWlVJPRKpTskButRMkPu9FqlNyQM6ZSyIGKPjsA9fGtEg=='	0.027888629585504532	0.053304314613342285	0.0078054927	0.011221956	0.36119097	0.7154	0.03486975530783335	0.06455034017562866	0.031221963	0.061720785	0.0069721574	0.0	0.00015894571940104166	0.00012715657552083334	0.012355979	0.017270269
-1	-1	-1	-1	220.0	0.0	0.0	2.5400000000004184	0.0	1.099999999999909	26.51000000000022	0.27999999999974534	0.009999999999763531	0.010000000000218279	2.9400000000000546	0.18000000000029104	0.16000000000030923	scan_Plate_D_p00_0_E09f05d3.TIF	scan_Plate_D_p00_0_E09f05d0.TIF	scan_Plate_D_p00_0_E09f05d2.TIF	scan_Plate_D_p00_0_E09f05d1.TIF	0	0	0	0	510	1674	1	1536	1536	1536	1536	510	b'eLt40m//G61Gqd6mdwWlVNPRKpTskButRMkPu9FqlNyQM6ZSyIGKPjsA/o2tFg=='	0.024249805137515068	0.05610980466008186	0.0069721565	0.01122196	0.36119097	0.7154	0.03345255057017008	0.0669008990128835	0.030388627	0.064526275	0.0069721574	0.0	0.00019073486328125	9.5367431640625e-05	0.011821998	0.017730616
-1	-1	-1	-1	223.0	0.0	0.0	2.6700000000000728	0.0	1.099999999999909	27.090000000000146	0.27999999999974534	0.01999999999998181	0.010000000000218279	2.7899999999999636	0.1799999999998363	0.15999999999985448	scan_Plate_D_p00_0_E09f06d3.TIF	scan_Plate_D_p00_0_E09f06d0.TIF	scan_Plate_D_p00_0_E09f06d2.TIF	scan_Plate_D_p00_0_E09f06d1.TIF	0	0	0	0	511	1674	1	1536	1536	1536	1536	511	b'eLt40m//G61Gqd6mdwWlVLPRKpTskButRMkPu9FqlNyQM6ZSyIGKPjsABzitGg=='	0.028721962124109268	0.053304314613342285	0.0069721565	0.011221956	0.36119097	0.7154	0.03647951285044352	0.06527304649353027	0.034860786	0.061720785	0.0033333336	0.0	0.00015894571940104166	0.00012715657552083334	0.013099032	0.017710494
-1	-1	-1	-1	248.0	0.0	0.0	2.450000000000273	0.0	1.0799999999999272	21.690000000000055	0.30999999999994543	0.01999999999998181	0.020000000000436557	3.119999999999891	0.18999999999959982	0.16000000000030923	scan_Plate_D_p00_0_E09f07d3.TIF	scan_Plate_D_p00_0_E09f07d0.TIF	scan_Plate_D_p00_0_E09f07d2.TIF	scan_Plate_D_p00_0_E09f07d1.TIF	0	0	0	0	512	1674	1	1536	1536	1536	1536	512	b'eLt40m//G61Gqd6md4Wk1NEqlNyQG61EyQ+70WqU3JAzplLIgYo+OwAP1K0e'	0.024249805137515068	0.053304314613342285	0.0078054927	0.01122196	0.36119097	0.7154	0.03488400081793467	0.06612636645634969	0.031221963	0.064526275	0.0033333336	0.0	0.00015894571940104166	0.00012715657552083334	0.013043656	0.018912898
-1	-1	-1	-1	227.0	0.0	0.0	2.3400000000001455	0.0	1.0499999999997272	18.690000000000055	0.3000000000001819	0.02999999999974534	0.01999999999998181	2.700000000000273	0.15000000000009095	0.15000000000009095	scan_Plate_D_p00_0_E09f08d3.TIF	scan_Plate_D_p00_0_E09f08d0.TIF	scan_Plate_D_p00_0_E09f08d2.TIF	scan_Plate_D_p00_0_E09f08d1.TIF	0	0	0	0	513	1674	1	1536	1536	1536	1536	513	b'eLt40m//G61Gqd6mdwWl1NE2PfkhN1qJkh92o9UouSFnTKWQAxV9dgAYcK0i'	0.027888629585504532	0.05610980466008186	0.007805489	0.01122196	0.36119097	0.7154	0.03725348164637884	0.06803912421067555	0.034860786	0.064526275	0.0069721574	0.0	0.0003178914388020833	0.00012715657552083334	0.0150760915	0.019475477
-1	-1	-1	-1	173.0	0.0	0.0	2.4900000000002365	0.0	1.1199999999994361	17.5	0.26999999999952706	0.020000000000436557	0.009999999999308784	3.0200000000004366	0.13999999999941792	0.15999999999985448	scan_Plate_D_p00_0_F01f00d3.TIF	scan_Plate_D_p00_0_F01f00d0.TIF	scan_Plate_D_p00_0_F01f00d2.TIF	scan_Plate_D_p00_0_F01f00d1.TIF	0	0	0	0	514	1674	1	1536	1536	1536	1536	514	b'eLt40m//G61Gqd6mdxsdh6Es5EYrUfLDbrQaJTfkjKkUcqCizw4AlvGs5g=='	0.027888629585504532	0.0645262748003006	0.0069721565	0.011221956	0.36119097	0.7154	0.03597404311100642	0.07803179323673248	0.034860786	0.07294274	0.0069721574	0.0028054903	0.00015894571940104166	0.00012715657552083334	0.012552559	0.021636058
-1	-1	-1	-1	158.0	0.0	0.0	2.4900000000002365	0.0	1.1299999999996544	27.11999999999989	0.27999999999974534	0.009999999999763531	0.010000000000218279	2.7599999999997635	0.13000000000010914	0.13999999999987267	scan_Plate_D_p00_0_F01f01d3.TIF	scan_Plate_D_p00_0_F01f01d0.TIF	scan_Plate_D_p00_0_F01f01d2.TIF	scan_Plate_D_p00_0_F01f01d1.TIF	0	0	0	0	515	1674	1	1536	1536	1536	1536	515	b'eLt40m//G61Gqd6mdwONwxiOVqFkh9xoJUp+2I1Wo+SGnDGVQg5U9NkBAJ+NrOo='	0.027888629585504532	0.0645262748003006	0.0069721565	0.01122196	0.36119097	0.7154	0.036209111412366234	0.08015111585458119	0.034860786	0.075748235	0.0069721574	0.0	0.00015894571940104166	0.00012715657552083334	0.013540662	0.023798691
-1	-1	-1	-1	134.0	0.0	0.0	2.7199999999998	0.0	1.0900000000001455	35.23000000000047	0.2800000000002001	0.01999999999998181	0.01999999999998181	2.9400000000000546	0.20000000000027285	0.15999999999985448	scan_Plate_D_p00_0_F01f02d3.TIF	scan_Plate_D_p00_0_F01f02d0.TIF	scan_Plate_D_p00_0_F01f02d2.TIF	scan_Plate_D_p00_0_F01f02d1.TIF	0	0	0	0	516	1674	1	1536	1536	1536	1536	516	b'eLt40m//G61Gqd6mdwONwxiNVqFkh9xoJUp+2I1Wo+SGnDGVQg5U9NkBAKgprO4='	0.024249805137515068	0.0645262748003006	0.0069721565	0.011221956	0.36119097	0.7154	0.0327056348323822	0.07774238288402557	0.030388627	0.07294274	0.0033333336	0.0028054903	0.00015894571940104166	0.00012715657552083334	0.01133932	0.023026232
-1	-1	-1	-1	159.0	0.0	0.0	2.4099999999998545	0.0	1.069999999999709	35.34999999999991	0.3100000000004002	0.019999999999527063	0.020000000000436557	2.5499999999992724	0.15000000000009095	0.15999999999985448	scan_Plate_D_p00_0_F01f03d3.TIF	scan_Plate_D_p00_0_F01f03d0.TIF	scan_Plate_D_p00_0_F01f03d2.TIF	scan_Plate_D_p00_0_F01f03d1.TIF	0	0	0	0	517	1674	1	1536	1536	1536	1536	517	b'eLt40m//G61Gqd6mdzMYrUIpCrnRSpT8sButRskNOWMqhRyo6LMDALDFrPI='	0.024249805137515068	0.06172078475356102	0.0069721565	0.011221956	0.36119097	0.7154	0.03265382597843806	0.07578981916109721	0.030388627	0.07294274	0.0033333336	0.00841647	0.00015894571940104166	0.00012715657552083334	0.011088707	0.02132292
-1	-1	-1	-1	157.0	0.0	0.0	2.2100000000000364	0.0	1.0300000000002	35.38999999999987	0.2699999999999818	0.01999999999998181	0.009999999999763531	2.8200000000001637	0.13999999999987267	0.1299999999996544	scan_Plate_D_p00_0_F01f04d3.TIF	scan_Plate_D_p00_0_F01f04d0.TIF	scan_Plate_D_p00_0_F01f04d2.TIF	scan_Plate_D_p00_0_F01f04d1.TIF	0	0	0	0	518	1674	1	1536	1536	1536	1536	518	b'eLt40m//G61Gqd6mdzMA95dGq1ByQ260EiU/7EarUXJDzphKIQcq+uwAuWGs9g=='	0.027888629585504532	0.06172078475356102	0.0069721565	0.011221956	0.36119097	0.7154	0.03585236519575119	0.07619537909825642	0.034860786	0.07294274	0.0069721574	0.0	0.00015894571940104166	0.00012715657552083334	0.012637964	0.023160541
-1	-1	-1	-1	162.0	0.0	0.0	2.430000000000291	0.0	1.0799999999999272	28.36999999999989	0.2899999999999636	0.01999999999998181	0.01999999999998181	2.400000000000091	0.11999999999989086	0.13999999999987267	scan_Plate_D_p00_0_F01f05d3.TIF	scan_Plate_D_p00_0_F01f05d0.TIF	scan_Plate_D_p00_0_F01f05d2.TIF	scan_Plate_D_p00_0_F01f05d1.TIF	0	0	0	0	519	1674	1	1536	1536	1536	1536	519	b'eLt40m//G61Gqd6mdwONw5iOVqFkh9xoJUp+2I1Wo+SGnDGVQg5U9NkBAMH9rPo='	0.028721962124109268	0.06172078475356102	0.0078054927	0.011221956	0.36119097	0.7154	0.03899764766295751	0.07562925418217976	0.03652745	0.07294274	0.0033333336	0.0056109806	0.00015894571940104166	0.00012715657552083334	0.014838853	0.022708705
-1	-1	-1	-1	149.0	0.0	0.0	2.3099999999999454	0.0	1.0799999999999272	20.26000000000022	0.2899999999999636	0.020000000000436557	0.01999999999998181	3.049999999999727	0.15999999999985448	0.15999999999985448	scan_Plate_D_p00_0_F01f06d3.TIF	scan_Plate_D_p00_0_F01f06d0.TIF	scan_Plate_D_p00_0_F01f06d2.TIF	scan_Plate_D_p00_0_F01f06d1.TIF	0	0	0	0	520	1674	1	1536	1536	1536	1536	520	b'eLt40m//G61Gqd6mdwONw5iNVqFkh9xoJUp+2I1Wo+SGnDGVQg5U9NkBAMqZrP4='	0.029555294662714005	0.0645262748003006	0.008638822	0.011221956	0.36119097	0.7154	0.040368929505348206	0.07786335547765096	0.037360784	0.07294274	0.007805491	0.0028054903	0.00015894571940104166	0.00012715657552083334	0.015152544	0.023785917
-1	-1	-1	-1	141.0	0.0	0.0	2.7600000000002183	0.0	1.1299999999996544	26.8400000000006	0.29999999999972715	0.01999999999998181	0.010000000000218279	2.9200000000000728	0.19000000000005457	0.1799999999998363	scan_Plate_D_p00_0_F01f07d3.TIF	scan_Plate_D_p00_0_F01f07d0.TIF	scan_Plate_D_p00_0_F01f07d2.TIF	scan_Plate_D_p00_0_F01f07d1.TIF	0	0	0	0	521	1674	1	1536	1536	1536	1536	521	b'eLt40m//G61Gqd6mdwONw5iPVqFkh9xoJUp+2I1Wo+SGnDGVQg5U9NkBANM1rQI='	0.028721962124109268	0.06172078475356102	0.0078054927	0.01122196	0.36119097	0.7154	0.03829301645358404	0.07572806874910991	0.03569412	0.070137255	0.0033333336	0.00841647	0.0022252400716145835	0.00012715657552083334	0.0150856	0.02269982
-1	-1	-1	-1	146.0	0.0	0.0	2.4600000000000364	0.0	1.169999999999618	36.370000000000346	0.2899999999999636	0.01999999999998181	0.009999999999763531	2.7600000000002183	0.13999999999987267	0.13999999999987267	scan_Plate_D_p00_0_F01f08d3.TIF	scan_Plate_D_p00_0_F01f08d0.TIF	scan_Plate_D_p00_0_F01f08d2.TIF	scan_Plate_D_p00_0_F01f08d1.TIF	0	0	0	0	522	1674	1	1536	1536	1536	1536	522	b'eLt40m//G61Gqd6mdwONw4y26ckPudFKlPywG61GyQ05YyqFHKjoswMA29GtBg=='	0.029555294662714005	0.0645262748003006	0.007805489	0.011221956	0.36119097	0.7154	0.03941414753595988	0.07827880481878917	0.03652745	0.07294274	0.0069721574	0.01683294	0.00015894571940104166	0.00012715657552083334	0.0142349275	0.024012478
-1	-1	-1	-1	162.0	0.0	0.0	2.419999999999618	0.0	1.0799999999999272	26.04000000000042	0.30999999999994543	0.01999999999998181	0.010000000000218279	2.289999999999509	0.11999999999989086	0.13000000000010914	scan_Plate_D_p00_0_F02f00d3.TIF	scan_Plate_D_p00_0_F02f00d0.TIF	scan_Plate_D_p00_0_F02f00d2.TIF	scan_Plate_D_p00_0_F02f00d1.TIF	0	0	0	0	523	1674	1	1536	1536	1536	1536	523	b'eLt40m//G61Gqd6mdzMwGh2HoSTkRitR8sNutBolN+SMqRRyoKLPDgCfmazq'	0.024249805137515068	0.06172078475356102	0.010610981	0.01122196	0.36119097	0.7154	0.03631991893053055	0.07645142575105031	0.034860786	0.07294274	0.0033333336	0.0	0.00015894571940104166	0.00012715657552083334	0.015241491	0.022138951
-1	-1	-1	-1	106.0	0.0	0.0	2.400000000000091	0.0	1.0599999999999454	27.88000000000011	0.3200000000001637	0.01999999999998181	0.01999999999998181	1.9299999999998363	0.13999999999987267	0.1700000000005275	scan_Plate_D_p00_0_F02f01d3.TIF	scan_Plate_D_p00_0_F02f01d0.TIF	scan_Plate_D_p00_0_F02f01d2.TIF	scan_Plate_D_p00_0_F02f01d1.TIF	0	0	0	0	524	1674	1	1536	1536	1536	1536	524	b'eLt40m//G61Gqd6mdzMAtukNR6tQskNutBIlP+xGq1FyQ86YSiEHKvrsAKg1rO4='	0.020916469395160675	0.06172078475356102	0.008638822	0.00841647	0.36119097	0.7154	0.03201587498188019	0.07202695806821187	0.02788863	0.070137255	0.0033333336	0.00841647	0.00012715657552083334	0.00012715657552083334	0.016241759	0.019080004
-1	-1	-1	-1	111.0	0.0	0.0	2.3400000000001455	0.0	1.0599999999999454	22.390000000000327	0.25	0.01999999999998181	0.009999999999763531	2.269999999999527	0.1499999999996362	0.16000000000030923	scan_Plate_D_p00_0_F02f02d3.TIF	scan_Plate_D_p00_0_F02f02d0.TIF	scan_Plate_D_p00_0_F02f02d2.TIF	scan_Plate_D_p00_0_F02f02d1.TIF	0	0	0	0	525	1674	1	1536	1536	1536	1536	525	b'eLt40m//G61Gqd6mdzMAtumNRqtQskNutBIlP+xGq1FyQ86YSiEHKvrsALDRrPI='	0.022583138197660446	0.06733176112174988	0.01311098	0.01683294	0.36119097	0.7154	0.036642007529735565	0.0885973076025645	0.034860786	0.081359215	0.0069721574	0.011221961	0.00012715657552083334	0.00012715657552083334	0.017824875	0.028881313
-1	-1	-1	-1	148.0	0.0	0.0	2.6599999999998545	0.0	1.1100000000001273	20.350000000000364	0.25999999999976353	0.009999999999763531	0.010000000000218279	2.600000000000364	0.18999999999959982	0.19000000000005457	scan_Plate_D_p00_0_F02f03d3.TIF	scan_Plate_D_p00_0_F02f03d0.TIF	scan_Plate_D_p00_0_F02f03d2.TIF	scan_Plate_D_p00_0_F02f03d1.TIF	0	0	0	0	526	1674	1	1536	1536	1536	1536	526	b'eLt40m//G61Gqd6mdzMwGq1CKQm50UqU/LAbrUbJDTljKoUcqOizAwC5baz2'	0.028721962124109268	0.07574823498725891	0.009472154	0.030860394	0.36119097	0.7154	0.03914660712083181	0.10965955257415771	0.037360784	0.103803135	0.0069721574	0.0028054903	0.0020662943522135415	0.00012715657552083334	0.014129039	0.039782275
-1	-1	-1	-1	149.0	0.0	0.0	2.519999999999982	0.0	1.1100000000001273	21.139999999999873	0.2899999999999636	0.010000000000218279	0.010000000000218279	2.4899999999997817	0.10999999999967258	0.1299999999996544	scan_Plate_D_p00_0_F02f04d3.TIF	scan_Plate_D_p00_0_F02f04d0.TIF	scan_Plate_D_p00_0_F02f04d2.TIF	scan_Plate_D_p00_0_F02f04d1.TIF	0	0	0	0	527	1674	1	1536	1536	1536	1536	527	b'eLt40m//G61Gqd6mdzMwAvWXRqtQckNutBIlP+xGq1FyQ86YSiEHKvrsAMIJrPo='	0.024249805137515068	0.05891529470682144	0.009472158	0.011221956	0.36119097	0.7154	0.036420390009880066	0.07215755184491475	0.034860786	0.06733176	0.0069721574	0.0028054903	0.00015894571940104166	0.00012715657552083334	0.015933052	0.020579802
-1	-1	-1	-1	169.0	0.0	0.0	2.5399999999999636	0.0	1.1200000000003456	31.93000000000029	0.27999999999974534	0.010000000000218279	0.010000000000218279	2.9099999999998545	0.13999999999987267	0.16000000000030923	scan_Plate_D_p00_0_F02f05d3.TIF	scan_Plate_D_p00_0_F02f05d0.TIF	scan_Plate_D_p00_0_F02f05d2.TIF	scan_Plate_D_p00_0_F02f05d1.TIF	0	0	0	0	528	1674	1	1536	1536	1536	1536	528	b'eLt40m//G61Gqd6mdzMAtulNR6tQskNutBIlP+xGq1FyQ86YSiEHKvrsAMqlrP4='	0.028721962124109268	0.05891529470682144	0.010610983	0.011221956	0.36119097	0.7154	0.04104569802681605	0.0724052091439565	0.037360784	0.06733176	0.0033333336	0.0	0.001430511474609375	0.00012715657552083334	0.017578285	0.021545267
-1	-1	-1	-1	152.0	0.0	0.0	2.4400000000000546	0.0	1.0799999999999272	34.07999999999993	0.3000000000001819	0.010000000000218279	0.010000000000218279	2.7100000000000364	0.15000000000009095	0.1299999999996544	scan_Plate_D_p00_0_F02f06d3.TIF	scan_Plate_D_p00_0_F02f06d0.TIF	scan_Plate_D_p00_0_F02f06d2.TIF	scan_Plate_D_p00_0_F02f06d1.TIF	0	0	0	0	529	1674	1	1536	1536	1536	1536	529	b'eLt40m//G61Gqd6mdzMAtunNRqtQskNutBIlP+xGq1FyQ86YSiEHKvrsANNBrQI='	0.028721962124109268	0.05891529470682144	0.013110977	0.01122196	0.36119097	0.7154	0.04319363832473755	0.07412111759185791	0.040999606	0.070137255	0.0033333336	0.0028054903	0.000762939453125	0.00012715657552083334	0.021053156	0.022166243
-1	-1	-1	-1	161.0	0.0	0.0	2.699999999999818	0.0	1.0499999999997272	28.519999999999982	0.25999999999976353	0.009999999999763531	0.01999999999998181	2.5100000000002183	0.11999999999989086	0.11999999999989086	scan_Plate_D_p00_0_F02f07d3.TIF	scan_Plate_D_p00_0_F02f07d0.TIF	scan_Plate_D_p00_0_F02f07d2.TIF	scan_Plate_D_p00_0_F02f07d1.TIF	0	0	0	0	530	1674	1	1536	1536	1536	1536	530	b'eLt40m//G61Gqd6mdzMwAqXU0SqU3JAbrUTJD7vRapTckDOmUsiBij47ANvdrQY='	0.027888629585504532	0.06172078475356102	0.011444313	0.01122196	0.36119097	0.7154	0.03951573123534521	0.07592865327994029	0.03569412	0.07294274	0.0033333336	0.0056109806	0.00015894571940104166	0.00012715657552083334	0.018203307	0.022467595
-1	-1	-1	-1	138.0	0.0	0.0	2.6099999999996726	0.0	1.1500000000005457	26.339999999999236	0.3000000000001819	0.01999999999998181	0.009999999999763531	2.7899999999999636	0.19000000000005457	0.16000000000076398	scan_Plate_D_p00_0_F02f08d3.TIF	scan_Plate_D_p00_0_F02f08d0.TIF	scan_Plate_D_p00_0_F02f08d2.TIF	scan_Plate_D_p00_0_F02f08d1.TIF	0	0	0	0	531	1674	1	1536	1536	1536	1536	531	b'eLt40m//G61Gqd6mdzMYbdNTFHKjlSj5YTdajZIbcsZUCjlQ0WcHAOR5rQo='	0.023416470736265182	0.06172078475356102	0.009777643	0.01122196	0.36119097	0.7154	0.03605081886053085	0.0747458686431249	0.031221963	0.070137255	0.0033333336	0.0028054903	0.00015894571940104166	0.00012715657552083334	0.017268233	0.021501819
-1	-1	-1	-1	181.0	0.0	0.0	2.7600000000002183	0.0	1.1099999999996726	22.76000000000022	0.2899999999999636	0.009999999999763531	0.010000000000218279	2.4099999999998545	0.13999999999987267	0.13999999999987267	scan_Plate_D_p00_0_F03f00d3.TIF	scan_Plate_D_p00_0_F03f00d0.TIF	scan_Plate_D_p00_0_F03f00d2.TIF	scan_Plate_D_p00_0_F03f00d1.TIF	0	0	0	0	532	1674	1	1536	1536	1536	1536	532	b'eLt40m//G61Gqd6mdzMwHh2HoSTkRitR8sNutBolN+SMqRRyoKLPDgCoQazu'	0.024249805137515068	0.05610980466008186	0.008638825	0.011221956	0.36119097	0.7154	0.03584601730108261	0.06961823503176372	0.031221963	0.06733176	0.0069721574	0.0	0.00015894571940104166	0.00012715657552083334	0.014910215	0.020245984
-1	-1	-1	-1	177.0	0.0	0.0	2.369999999999891	0.0	1.0299999999997453	37.19000000000051	0.27999999999974534	0.020000000000436557	0.010000000000218279	2.7700000000004366	0.13000000000010914	0.15000000000009095	scan_Plate_D_p00_0_F03f01d3.TIF	scan_Plate_D_p00_0_F03f01d0.TIF	scan_Plate_D_p00_0_F03f01d2.TIF	scan_Plate_D_p00_0_F03f01d1.TIF	0	0	0	0	533	1674	1	1536	1536	1536	1536	533	b'eLt40m//G61Gqd6mdzMwTjMwHK1CyQ650UqU/LAbrUbJDTljKoUcqOizAwCw3azy'	0.027888629585504532	0.05891529470682144	0.007805489	0.011221956	0.36119097	0.7154	0.0381006250778834	0.07196187973022461	0.03569412	0.06733176	0.007805491	0.0028054903	0.00015894571940104166	0.00012715657552083334	0.015283173	0.020067478
-1	-1	-1	-1	159.0	0.0	0.0	2.7800000000002	0.0	1.1300000000001091	35.379999999999654	0.2699999999999818	0.01999999999998181	0.009999999999763531	2.480000000000018	0.17000000000007276	0.13000000000010914	scan_Plate_D_p00_0_F03f02d3.TIF	scan_Plate_D_p00_0_F03f02d0.TIF	scan_Plate_D_p00_0_F03f02d2.TIF	scan_Plate_D_p00_0_F03f02d1.TIF	0	0	0	0	534	1674	1	1536	1536	1536	1536	534	b'eLt40m//G61Gqd6mdzMwTjMwGq1CyQ650UqU/LAbrUbJDTljKoUcqOizAwC5eaz2'	0.028721962124109268	0.06172078475356102	0.008638822	0.01122196	0.36119097	0.7154	0.039813332259655	0.07372368375460307	0.03652745	0.070137255	0.0069721574	0.0	0.00012715657552083334	0.00012715657552083334	0.017239947	0.020989599
-1	-1	-1	-1	174.0	0.0	0.0	2.449999999999818	0.0	1.0900000000001455	32.26999999999998	0.29999999999972715	0.01999999999998181	0.020000000000436557	2.550000000000182	0.1500000000005457	0.13000000000010914	scan_Plate_D_p00_0_F03f03d3.TIF	scan_Plate_D_p00_0_F03f03d0.TIF	scan_Plate_D_p00_0_F03f03d2.TIF	scan_Plate_D_p00_0_F03f03d1.TIF	0	0	0	0	535	1674	1	1536	1536	1536	1536	535	b'eLt40m//G61Gqd6mdzMwHq1CKQm50UqU/LAbrUbJDTljKoUcqOizAwDCFaz6'	0.023416470736265182	0.05610980466008186	0.0069721565	0.01122196	0.36119097	0.7154	0.03254585713148117	0.0679663469394048	0.029555295	0.064526275	0.0033333336	0.0	0.00015894571940104166	0.00012715657552083334	0.012616496	0.019258995
-1	-1	-1	-1	159.0	0.0	0.0	2.550000000000182	0.0	1.080000000000382	34.4699999999998	0.2899999999999636	0.020000000000436557	0.009999999999308784	2.9400000000000546	0.16000000000030923	0.15999999999985448	scan_Plate_D_p00_0_F03f04d3.TIF	scan_Plate_D_p00_0_F03f04d0.TIF	scan_Plate_D_p00_0_F03f04d2.TIF	scan_Plate_D_p00_0_F03f04d1.TIF	0	0	0	0	536	1674	1	1536	1536	1536	1536	536	b'eLt40m//G61Gqd6mdzMwBvWXRqtQckNutBIlP+xGq1FyQ86YSiEHKvrsAMqxrP4='	0.027888629585504532	0.05610980466008186	0.0078054927	0.01122196	0.36119097	0.7154	0.038218858341375984	0.06859710315863292	0.03569412	0.064526275	0.0069721574	0.0	0.00015894571940104166	0.00012715657552083334	0.015349872	0.018814208
-1	-1	-1	-1	143.0	0.0	0.0	2.650000000000091	0.0	1.1099999999996726	32.99000000000024	0.2699999999999818	0.01999999999998181	0.03000000000020009	2.569999999999709	0.19000000000005457	0.15999999999985448	scan_Plate_D_p00_0_F03f05d3.TIF	scan_Plate_D_p00_0_F03f05d0.TIF	scan_Plate_D_p00_0_F03f05d2.TIF	scan_Plate_D_p00_0_F03f05d1.TIF	0	0	0	0	537	1674	1	1536	1536	1536	1536	537	b'eLt40m//G61Gqd6mdzMwTjMwHa1CyQ650UqU/LAbrUbJDTljKoUcqOizAwDTTa0C'	0.022583138197660446	0.053304314613342285	0.008638822	0.00841647	0.36119097	0.7154	0.03450020651022593	0.06596967081228892	0.030388627	0.064526275	0.0025000002	0.0	0.0034650166829427085	0.00012715657552083334	0.01677372	0.018191695
-1	-1	-1	-1	139.0	0.0	0.0	2.5400000000004184	0.0	1.0899999999996908	24.429999999999836	0.2800000000002001	0.01999999999998181	0.01999999999998181	2.269999999999982	0.14000000000032742	0.1500000000005457	scan_Plate_D_p00_0_F03f06d3.TIF	scan_Plate_D_p00_0_F03f06d0.TIF	scan_Plate_D_p00_0_F03f06d2.TIF	scan_Plate_D_p00_0_F03f06d1.TIF	0	0	0	0	538	1674	1	1536	1536	1536	1536	538	b'eLt40m//G61Gqd6mdzMwTjMwG61CyQ650UqU/LAbrUbJDTljKoUcqOizAwDb6a0G'	0.022583138197660446	0.053304314613342285	0.008638822	0.00841647	0.36119097	0.7154	0.03460690379142761	0.0650888979434967	0.030388627	0.061720785	0.0033333336	0.0056109806	0.0018755594889322917	0.00012715657552083334	0.016014233	0.018346407
-1	-1	-1	-1	144.0	0.0	0.0	2.549999999999727	0.0	1.0900000000001455	25.499999999999545	0.3000000000001819	0.01999999999998181	0.01999999999998181	2.4299999999998363	0.15000000000009095	0.13000000000010914	scan_Plate_D_p00_0_F03f07d3.TIF	scan_Plate_D_p00_0_F03f07d0.TIF	scan_Plate_D_p00_0_F03f07d2.TIF	scan_Plate_D_p00_0_F03f07d1.TIF	0	0	0	0	539	1674	1	1536	1536	1536	1536	539	b'eLt40m//G61Gqd6mdzMwBqXU0SqU3JAbrUTJD7vRapTckDOmUsiBij47AOSFrQo='	0.023416470736265182	0.05610980466008186	0.007805489	0.01122196	0.36119097	0.7154	0.03424934049447378	0.06773300468921661	0.030388627	0.064526275	0.0025000002	0.0	0.00015894571940104166	0.00012715657552083334	0.014177477	0.019234821
-1	-1	-1	-1	131.0	0.0	0.0	2.419999999999618	0.0	1.0900000000001455	27.480000000000018	0.30999999999994543	0.01999999999998181	0.01999999999998181	2.4900000000002365	0.15000000000009095	0.13999999999987267	scan_Plate_D_p00_0_F03f08d3.TIF	scan_Plate_D_p00_0_F03f08d0.TIF	scan_Plate_D_p00_0_F03f08d2.TIF	scan_Plate_D_p00_0_F03f08d1.TIF	0	0	0	0	540	1674	1	1536	1536	1536	1536	540	b'eLt40m//G61Gqd6mdzMwHm3TUxJyo5Uo+WE3Wo2SG3LGVAo5UNFnBwDtIa0O'	0.023416470736265182	0.05610980466008186	0.009472158	0.00841647	0.36119097	0.7154	0.03505559265613556	0.0673105667034785	0.031221963	0.064526275	0.0025000002	0.0	0.0003496805826822917	0.00012715657552083334	0.015566485	0.019436937
-1	-1	-1	-1	156.0	0.0	0.0	2.3600000000001273	0.0	1.050000000000182	30.019999999999527	0.2899999999999636	0.009999999999763531	0.009999999999763531	2.7600000000002183	0.16000000000030923	0.13000000000010914	scan_Plate_D_p00_0_F04f00d3.TIF	scan_Plate_D_p00_0_F04f00d0.TIF	scan_Plate_D_p00_0_F04f00d2.TIF	scan_Plate_D_p00_0_F04f00d1.TIF	0	0	0	0	541	1674	1	1536	1536	1536	1536	541	b'eLt40m//G61Gqd6mdzMwGR2HoSTkRitR8sNutBolN+SMqRRyoKLPDgCw6azy'	0.024249805137515068	0.05610980466008186	0.010610981	0.0140274465	0.36119097	0.7154	0.0372053732474645	0.07877406974633534	0.034860786	0.06733176	0.0025000002	0.0	0.0031153361002604165	9.5367431640625e-05	0.016967868	0.04074756
-1	-1	-1	-1	131.0	0.0	0.0	2.380000000000109	0.0	1.0900000000001455	31.0300000000002	0.2600000000002183	0.01999999999998181	0.009999999999763531	2.8099999999999454	0.1500000000005457	0.17000000000007276	scan_Plate_D_p00_0_F04f01d3.TIF	scan_Plate_D_p00_0_F04f01d0.TIF	scan_Plate_D_p00_0_F04f01d2.TIF	scan_Plate_D_p00_0_F04f01d1.TIF	0	0	0	0	542	1674	1	1536	1536	1536	1536	542	b'eLt40m//G61Gqd6mdzMwSTMwHK1CyQ650UqU/LAbrUbJDTljKoUcqOizAwC5haz2'	0.024249805137515068	0.05891529470682144	0.012277648	0.0140274465	0.36119097	0.7154	0.040318297843138375	0.0803917000691096	0.03569412	0.070137255	0.0033333336	0.0028054903	0.0006039937337239584	0.00012715657552083334	0.020178387	0.03995581
-1	-1	-1	-1	145.0	0.0	0.0	2.490000000000691	0.0	1.1199999999998909	33.2199999999998	0.2699999999999818	0.01999999999998181	0.010000000000218279	2.6799999999993815	0.11999999999989086	0.13999999999987267	scan_Plate_D_p00_0_F04f02d3.TIF	scan_Plate_D_p00_0_F04f02d0.TIF	scan_Plate_D_p00_0_F04f02d2.TIF	scan_Plate_D_p00_0_F04f02d1.TIF	0	0	0	0	543	1674	1	1536	1536	1536	1536	543	b'eLt40m//G61Gqd6mdzMwSTMwGq1CyQ650UqU/LAbrUbJDTljKoUcqOizAwDCIaz6'	0.027888629585504532	0.05891529470682144	0.012277648	0.01402745	0.36119097	0.7154	0.04152350127696991	0.08180923759937286	0.03652745	0.070137255	0.0033333336	0.0	0.00015894571940104166	0.00012715657552083334	0.020891432	0.044375524
-1	-1	-1	-1	144.0	0.0	0.0	2.5799999999999272	0.0	1.0799999999999272	34.970000000000255	0.30999999999994543	0.010000000000218279	0.010000000000218279	2.8899999999998727	0.15000000000009095	0.17000000000007276	scan_Plate_D_p00_0_F04f03d3.TIF	scan_Plate_D_p00_0_F04f03d0.TIF	scan_Plate_D_p00_0_F04f03d2.TIF	scan_Plate_D_p00_0_F04f03d1.TIF	0	0	0	0	544	1674	1	1536	1536	1536	1536	544	b'eLt40m//G61Gqd6mdzMwGa1CKQm50UqU/LAbrUbJDTljKoUcqOizAwDKvaz+'	0.024249805137515068	0.05610980466008186	0.009472158	0.01402745	0.36119097	0.7154	0.03643384327491125	0.07998814185460408	0.031221963	0.070137255	0.0025000002	0.0	0.0013669331868489583	0.00012715657552083334	0.017148485	0.043198444
-1	-1	-1	-1	130.0	0.0	0.0	2.3799999999996544	0.0	1.1100000000001273	38.50999999999976	0.2600000000002183	0.010000000000218279	0.009999999999763531	2.75	0.16000000000030923	0.16000000000030923	scan_Plate_D_p00_0_F04f04d3.TIF	scan_Plate_D_p00_0_F04f04d0.TIF	scan_Plate_D_p00_0_F04f04d2.TIF	scan_Plate_D_p00_0_F04f04d1.TIF	0	0	0	0	545	1674	1	1536	1536	1536	1536	545	b'eLt40m//G61Gqd6mdzMwAfWXRqtQckNutBIlP+xGq1FyQ86YSiEHKvrsANNZrQI='	0.023416470736265182	0.053304314613342285	0.012277648	0.0140274465	0.36119097	0.7154	0.038445125023523964	0.07282805442810059	0.03569412	0.064526275	0.0016666668	0.0	0.00015894571940104166	0.00012715657552083334	0.018790225	0.03526741
-1	-1	-1	-1	141.0	0.0	0.0	2.4899999999997817	0.0	1.099999999999909	29.51000000000022	0.31999999999970896	0.01999999999998181	0.03000000000020009	2.9999999999995453	0.20000000000027285	0.17000000000007276	scan_Plate_D_p00_0_F04f05d3.TIF	scan_Plate_D_p00_0_F04f05d0.TIF	scan_Plate_D_p00_0_F04f05d2.TIF	scan_Plate_D_p00_0_F04f05d1.TIF	0	0	0	0	546	1674	1	1536	1536	1536	1536	546	b'eLt40m//G61Gqd6mdzMwSTMwHa1CyQ650UqU/LAbrUbJDTljKoUcqOizAwDb9a0G'	0.024249805137515068	0.053304314613342285	0.012277648	0.0140274465	0.36119097	0.7154	0.03928665816783905	0.07535610596338908	0.03569412	0.064526275	0.0025000002	0.0	0.00015894571940104166	0.00012715657552083334	0.019777613	0.03786571
-1	-1	-1	-1	87.0	0.0	0.0	2.6599999999998545	0.0	1.1899999999995998	19.609999999999673	0.3000000000001819	0.019999999999527063	0.020000000000436557	1.5599999999999454	0.15999999999985448	0.15999999999985448	scan_Plate_D_p00_0_F04f06d3.TIF	scan_Plate_D_p00_0_F04f06d0.TIF	scan_Plate_D_p00_0_F04f06d2.TIF	scan_Plate_D_p00_0_F04f06d1.TIF	0	0	0	0	547	1674	1	1536	1536	1536	1536	547	b'eLt40m//G61Gqd6mdzMwSTMwG61CyQ650UqU/LAbrUbJDTljKoUcqOizAwDkka0K'	0.016444314271211624	0.04488784447312355	0.006138824	0.00841647	0.36119097	0.7154	0.028081712623437245	0.05939100682735443	0.021749806	0.053304315	0.0016666668	0.0	0.00743865966796875	0.00012715657552083334	0.018499417	0.027272416
-1	-1	-1	-1	123.0	0.0	0.0	2.2799999999997453	0.0	1.0499999999997272	15.480000000000018	0.27999999999974534	0.020000000000436557	0.009999999999308784	2.0200000000004366	0.11999999999989086	0.11999999999943611	scan_Plate_D_p00_0_F04f07d3.TIF	scan_Plate_D_p00_0_F04f07d0.TIF	scan_Plate_D_p00_0_F04f07d2.TIF	scan_Plate_D_p00_0_F04f07d1.TIF	0	0	0	0	548	1674	1	1536	1536	1536	1536	548	b'eLt40m//G61Gqd6mdzMwAaXU0SqU3JAbrUTJD7vRapTckDOmUsiBij47AO0trQ4='	0.020916469395160675	0.05049882456660271	0.011444312	0.01402745	0.36119097	0.7154	0.0345524325966835	0.07537974417209625	0.029555295	0.064526275	0.0025000002	0.0	0.0012715657552083333	0.00012715657552083334	0.019019738	0.04126576
-1	-1	-1	-1	134.0	0.0	0.0	2.519999999999982	0.0	1.1099999999996726	20.449999999999818	0.2600000000002183	0.020000000000436557	0.009999999999308784	2.430000000000291	0.13999999999987267	0.11999999999989086	scan_Plate_D_p00_0_F04f08d3.TIF	scan_Plate_D_p00_0_F04f08d0.TIF	scan_Plate_D_p00_0_F04f08d2.TIF	scan_Plate_D_p00_0_F04f08d1.TIF	0	0	0	0	549	1674	1	1536	1536	1536	1536	549	b'eLt40m//G61Gqd6mdzMwGW3TUxJyo5Uo+WE3Wo2SG3LGVAo5UNFnBwD1ya0S'	0.022583138197660446	0.05610980466008186	0.013944313	0.0140274465	0.36119097	0.7154	0.040256403386592865	0.07819415628910065	0.03569412	0.06733176	0.0025000002	0.0	0.00019073486328125	0.00012715657552083334	0.022284541	0.04074942
-1	-1	-1	-1	147.0	0.0	0.0	2.7500000000004547	0.0	1.180000000000291	23.779999999999745	0.27999999999974534	0.009999999999763531	0.009999999999763531	1.980000000000473	0.1499999999996362	0.16000000000030923	scan_Plate_D_p00_0_F05f00d3.TIF	scan_Plate_D_p00_0_F05f00d0.TIF	scan_Plate_D_p00_0_F05f00d2.TIF	scan_Plate_D_p00_0_F05f00d1.TIF	0	0	0	0	550	1674	1	1536	1536	1536	1536	550	b'eLt40m//G61Gqd6mdzMwHR2HoSTkRitR8sNutBolN+SMqRRyoKLPDgC5kaz2'	0.022583138197660446	0.04769333451986313	0.0069721565	0.00841647	0.36119097	0.7154	0.03265702227751414	0.058948333064715065	0.029555295	0.056109805	0.0033333336	0.0	0.0005404154459635416	0.00012715657552083334	0.0143484995	0.017489107
-1	-1	-1	-1	124.0	0.0	0.0	2.4399999999996	0.0	1.1100000000001273	23.639999999999873	0.30999999999994543	0.019999999999527063	0.020000000000436557	2.149999999999636	0.1499999999996362	0.15000000000009095	scan_Plate_D_p00_0_F05f01d3.TIF	scan_Plate_D_p00_0_F05f01d0.TIF	scan_Plate_D_p00_0_F05f01d2.TIF	scan_Plate_D_p00_0_F05f01d1.TIF	0	0	0	0	551	1674	1	1536	1536	1536	1536	551	b'eLt40m//G61Gqd6mdzMwTTMwHK1CyQ650UqU/LAbrUbJDTljKoUcqOizAwDCLaz6'	0.022583138197660446	0.04769333451986313	0.008638822	0.00841647	0.36119097	0.7154	0.03460127115249634	0.057239229480425514	0.030388627	0.056109805	0.0033333336	0.0	0.00015894571940104166	0.00012715657552083334	0.016484378	0.016703047
-1	-1	-1	-1	119.0	0.0	0.0	2.5300000000002	0.0	1.1499999999996362	24.0	0.3000000000001819	0.02999999999974534	0.01999999999998181	2.269999999999982	0.1999999999998181	0.18000000000029104	scan_Plate_D_p00_0_F05f02d3.TIF	scan_Plate_D_p00_0_F05f02d0.TIF	scan_Plate_D_p00_0_F05f02d2.TIF	scan_Plate_D_p00_0_F05f02d1.TIF	0	0	0	0	552	1674	1	1536	1536	1536	1536	552	b'eLt40m//G61Gqd6mdzMwTTMwGq1CyQ650UqU/LAbrUbJDTljKoUcqOizAwDKyaz+'	0.022583138197660446	0.04769333451986313	0.007805489	0.00841647	0.36119097	0.7154	0.03338450690110525	0.0561098059018453	0.029555295	0.056109805	0.0025000002	0.0	0.00015894571940104166	0.00012715657552083334	0.015982157	0.015163865
-1	-1	-1	-1	128.0	0.0	0.0	2.300000000000182	0.0	1.050000000000182	20.88000000000011	0.2600000000002183	0.010000000000218279	0.01999999999998181	2.049999999999727	0.11999999999989086	0.1299999999996544	scan_Plate_D_p00_0_F05f03d3.TIF	scan_Plate_D_p00_0_F05f03d0.TIF	scan_Plate_D_p00_0_F05f03d2.TIF	scan_Plate_D_p00_0_F05f03d1.TIF	0	0	0	0	553	1674	1	1536	1536	1536	1536	553	b'eLt40m//G61Gqd6mdzMwHa1CKQm50UqU/LAbrUbJDTljKoUcqOizAwDTZa0C'	0.02174980565905571	0.04488784447312355	0.0069721565	0.00841647	0.36119097	0.7154	0.029070474207401276	0.05607295533021291	0.02788863	0.053304315	0.0025000002	0.0	0.000286102294921875	0.00012715657552083334	0.012222921	0.015675131
-1	-1	-1	-1	163.0	0.0	0.0	2.3600000000001273	0.0	1.0700000000001637	17.920000000000073	0.2899999999999636	0.01999999999998181	0.009999999999763531	2.4700000000002547	0.1299999999996544	0.13000000000010914	scan_Plate_D_p00_0_F05f04d3.TIF	scan_Plate_D_p00_0_F05f04d0.TIF	scan_Plate_D_p00_0_F05f04d2.TIF	scan_Plate_D_p00_0_F05f04d1.TIF	0	0	0	0	554	1674	1	1536	1536	1536	1536	554	b'eLt40m//G61Gqd6mdzMwBfWXRqtQckNutBIlP+xGq1FyQ86YSiEHKvrsANwBrQY='	0.023416470736265182	0.04769333451986313	0.008638822	0.01122196	0.36119097	0.7154	0.0339969868461291	0.0602427472670873	0.030388627	0.058915295	0.0033333336	0.0	0.00015894571940104166	0.00012715657552083334	0.014546949	0.018204479
-1	-1	-1	-1	149.0	0.0	0.0	2.480000000000018	0.0	1.1300000000001091	27.159999999999854	0.2899999999999636	0.01999999999998181	0.01999999999998181	2.2899999999999636	0.15999999999985448	0.15999999999985448	scan_Plate_D_p00_0_F05f05d3.TIF	scan_Plate_D_p00_0_F05f05d0.TIF	scan_Plate_D_p00_0_F05f05d2.TIF	scan_Plate_D_p00_0_F05f05d1.TIF	0	0	0	0	555	1674	1	1536	1536	1536	1536	555	b'eLt40m//G61Gqd6mdzMwTTMwHa1CyQ650UqU/LAbrUbJDTljKoUcqOizAwDkna0K'	0.023416470736265182	0.04769333451986313	0.008638825	0.00841647	0.36119097	0.7154	0.034892079730828605	0.05875063439210256	0.031221963	0.056109805	0.0033333336	0.0	0.000858306884765625	0.00012715657552083334	0.015244783	0.017396262
-1	-1	-1	-1	160.0	0.0	0.0	2.5300000000002	0.0	1.150000000000091	27.909999999999854	0.3000000000001819	0.01999999999998181	0.009999999999763531	2.4399999999996	0.15000000000009095	0.16000000000030923	scan_Plate_D_p00_0_F05f06d3.TIF	scan_Plate_D_p00_0_F05f06d0.TIF	scan_Plate_D_p00_0_F05f06d2.TIF	scan_Plate_D_p00_0_F05f06d1.TIF	0	0	0	0	556	1674	1	1536	1536	1536	1536	556	b'eLt40m//G61Gqd6mdzMwTTMwG61CyQ650UqU/LAbrUbJDTljKoUcqOizAwDtOa0O'	0.027888629585504532	0.04769333451986313	0.012277646	0.01122196	0.36119097	0.7154	0.04005937774976095	0.06101713081200918	0.03652745	0.058915295	0.0	0.0	0.00015894571940104166	0.00012715657552083334	0.019321118	0.019401759
-1	-1	-1	-1	131.0	0.0	0.0	2.5899999999996908	0.0	1.1200000000003456	29.590000000000146	0.3000000000001819	0.020000000000436557	0.019999999999527063	2.6200000000003456	0.21000000000003638	0.15999999999985448	scan_Plate_D_p00_0_F05f07d3.TIF	scan_Plate_D_p00_0_F05f07d0.TIF	scan_Plate_D_p00_0_F05f07d2.TIF	scan_Plate_D_p00_0_F05f07d1.TIF	0	0	0	0	557	1674	1	1536	1536	1536	1536	557	b'eLt40m//G61Gqd6mdzMwBaXU0SqU3JAbrUTJD7vRapTckDOmUsiBij47APXVrRI='	0.022583138197660446	0.04769333451986313	0.007805489	0.00841647	0.36119097	0.7154	0.033065274357795715	0.057852779825528465	0.029555295	0.056109805	0.0033333336	0.0	0.000476837158203125	0.00012715657552083334	0.01499609	0.017335694
-1	-1	-1	-1	144.0	0.0	0.0	2.380000000000109	0.0	1.069999999999709	29.38000000000011	0.2699999999999818	0.010000000000218279	0.009999999999763531	1.9999999999995453	0.13000000000010914	0.13999999999987267	scan_Plate_D_p00_0_F05f08d3.TIF	scan_Plate_D_p00_0_F05f08d0.TIF	scan_Plate_D_p00_0_F05f08d2.TIF	scan_Plate_D_p00_0_F05f08d1.TIF	0	0	0	0	558	1674	1	1536	1536	1536	1536	558	b'eLt40m//G61Gqd6mdzMwHW3TUxJyo5Uo+WE3Wo2SG3LGVAo5UNFnBwD+ca0W'	0.02174980565905571	0.04769333451986313	0.009472158	0.00841647	0.36119097	0.7154	0.034400363763173424	0.05860621233781179	0.030388627	0.056109805	0.0033333336	0.0	0.002193450927734375	0.00012715657552083334	0.017896973	0.017526675
-1	-1	-1	-1	213.0	0.0	0.0	2.3200000000001637	0.0	1.050000000000182	25.889999999999873	0.2699999999999818	0.01999999999998181	0.009999999999763531	2.8499999999994543	0.17000000000007276	0.13999999999987267	scan_Plate_D_p00_0_F06f00d3.TIF	scan_Plate_D_p00_0_F06f00d0.TIF	scan_Plate_D_p00_0_F06f00d2.TIF	scan_Plate_D_p00_0_F06f00d1.TIF	0	0	0	0	559	1674	1	1536	1536	1536	1536	559	b'eLt40m//G61Gqd6mdzMwGx2HoSTkRitR8sNutBolN+SMqRRyoKLPDgDCOaz6'	0.027888629585504532	0.05891529470682144	0.008638825	0.01402745	0.36119097	0.7154	0.038403923312822975	0.07929498453934987	0.034860786	0.070137255	0.0069721574	0.0	0.00012715657552083334	0.00012715657552083334	0.016796714	0.035301145
-1	-1	-1	-1	164.0	0.0	0.0	2.550000000000182	0.0	1.150000000000091	25.429999999999836	0.27999999999974534	0.020000000000436557	0.020000000000436557	3.069999999999709	0.1799999999998363	0.1700000000005275	scan_Plate_D_p00_0_F06f01d3.TIF	scan_Plate_D_p00_0_F06f01d0.TIF	scan_Plate_D_p00_0_F06f01d2.TIF	scan_Plate_D_p00_0_F06f01d1.TIF	0	0	0	0	560	1674	1	1536	1536	1536	1536	560	b'eLt40m//G61Gqd6mdzMwSzMwHK1CyQ650UqU/LAbrUbJDTljKoUcqOizAwDK1az+'	0.028721962124109268	0.05610980466008186	0.008638822	0.0140274465	0.36119097	0.7154	0.03999135891596476	0.07754835486412048	0.03652745	0.06733176	0.0033333336	0.0028054903	0.00015894571940104166	0.00012715657552083334	0.016897606	0.03475902
-1	-1	-1	-1	159.0	0.0	0.0	2.599999999999909	0.0	1.1399999999998727	33.690000000000055	0.2899999999999636	0.01999999999998181	0.01999999999998181	3.0000000000004547	0.1499999999996362	0.16000000000030923	scan_Plate_D_p00_0_F06f02d3.TIF	scan_Plate_D_p00_0_F06f02d0.TIF	scan_Plate_D_p00_0_F06f02d2.TIF	scan_Plate_D_p00_0_F06f02d1.TIF	0	0	0	0	561	1674	1	1536	1536	1536	1536	561	b'eLt40m//G61Gqd6mdzMwSzMwGq1CyQ650UqU/LAbrUbJDTljKoUcqOizAwDTca0C'	0.027888629585504532	0.05891529470682144	0.0078054927	0.01122196	0.36119097	0.7154	0.038961184521516166	0.07687949140866597	0.03569412	0.06733176	0.0069721574	0.0	0.00015894571940104166	0.00012715657552083334	0.016136575	0.03219417
-1	-1	-1	-1	194.0	0.0	0.0	2.5100000000002183	0.0	1.1400000000003274	35.42000000000007	0.29999999999972715	0.01999999999998181	0.01999999999998181	3.2900000000004184	0.21000000000003638	0.18000000000029104	scan_Plate_D_p00_0_F06f03d3.TIF	scan_Plate_D_p00_0_F06f03d0.TIF	scan_Plate_D_p00_0_F06f03d2.TIF	scan_Plate_D_p00_0_F06f03d1.TIF	0	0	0	0	562	1674	1	1536	1536	1536	1536	562	b'eLt40m//G61Gqd6mdzMwG61CKQm50UqU/LAbrUbJDTljKoUcqOizAwDcDa0G'	0.023416470736265182	0.053304314613342285	0.007805489	0.0140274465	0.36119097	0.7154	0.0340950737396876	0.07249225676059723	0.030388627	0.064526275	0.0033333336	0.0	0.00015894571940104166	0.00057220458984375	0.015262912	0.033344533
-1	-1	-1	-1	197.0	0.0	0.0	2.360000000000582	0.0	1.089999999999236	34.559999999999945	0.27999999999974534	0.020000000000436557	0.009999999999763531	2.7600000000002183	0.13999999999941792	0.14000000000032742	scan_Plate_D_p00_0_F06f04d3.TIF	scan_Plate_D_p00_0_F06f04d0.TIF	scan_Plate_D_p00_0_F06f04d2.TIF	scan_Plate_D_p00_0_F06f04d1.TIF	0	0	0	0	563	1674	1	1536	1536	1536	1536	563	b'eLt40m//G61Gqd6mdzMwA/WXRqtQckNutBIlP+xGq1FyQ86YSiEHKvrsAOSprQo='	0.028721962124109268	0.05891529470682144	0.009472154	0.014027454	0.36119097	0.7154	0.04198504984378815	0.08504774173100789	0.037360784	0.07294274	0.0033333336	0.0	0.00015894571940104166	0.00012715657552083334	0.019019168	0.044450823
-1	-1	-1	-1	185.0	0.0	0.0	2.3400000000001455	0.0	1.0600000000004002	40.539999999999964	0.26999999999952706	0.010000000000218279	0.010000000000218279	2.9200000000000728	0.13999999999987267	0.13999999999987267	scan_Plate_D_p00_0_F06f05d3.TIF	scan_Plate_D_p00_0_F06f05d0.TIF	scan_Plate_D_p00_0_F06f05d2.TIF	scan_Plate_D_p00_0_F06f05d1.TIF	0	0	0	0	564	1674	1	1536	1536	1536	1536	564	b'eLt40m//G61Gqd6mdzMwSzMwHa1CyQ650UqU/LAbrUbJDTljKoUcqOizAwDtRa0O'	0.029555294662714005	0.05891529470682144	0.009472154	0.014027454	0.36119097	0.7154	0.04222953816254934	0.083802729845047	0.037360784	0.07294274	0.0069721574	0.0	0.00015894571940104166	0.00012715657552083334	0.01867731	0.042049665
-1	-1	-1	-1	175.0	0.0	0.0	2.4200000000000728	0.0	1.1400000000003274	28.53999999999951	0.25999999999976353	0.01999999999998181	0.010000000000218279	2.849999999999909	0.13000000000010914	0.13000000000010914	scan_Plate_D_p00_0_F06f06d3.TIF	scan_Plate_D_p00_0_F06f06d0.TIF	scan_Plate_D_p00_0_F06f06d2.TIF	scan_Plate_D_p00_0_F06f06d1.TIF	0	0	0	0	565	1674	1	1536	1536	1536	1536	565	b'eLt40m//G61Gqd6mdzMwSzMwG61CyQ650UqU/LAbrUbJDTljKoUcqOizAwD14a0S'	0.031221963465213776	0.05891529470682144	0.012277648	0.014027454	0.36119097	0.7154	0.04713283975919088	0.08396833141644795	0.042666275	0.07294274	0.0069721574	0.0	0.0011761983235677083	0.00012715657552083334	0.021072427	0.04206369
-1	-1	-1	-1	175.0	0.0	0.0	2.549999999999727	0.0	1.2100000000000364	29.230000000000018	0.2899999999999636	0.01999999999998181	0.009999999999763531	2.8599999999996726	0.15000000000009095	0.169999999999618	scan_Plate_D_p00_0_F06f07d3.TIF	scan_Plate_D_p00_0_F06f07d0.TIF	scan_Plate_D_p00_0_F06f07d2.TIF	scan_Plate_D_p00_0_F06f07d1.TIF	0	0	0	0	566	1674	1	1536	1536	1536	1536	566	b'eLt40m//G61Gqd6mdzMwA6XU0SqU3JAbrUTJD7vRapTckDOmUsiBij47AP59rRY='	0.029555294662714005	0.06172078475356102	0.011444312	0.016832948	0.36119097	0.7154	0.04401246209939321	0.08888622124989827	0.040999606	0.075748235	0.0069721574	0.0	0.004164377848307292	0.00012715657552083334	0.020197187	0.048153356
-1	-1	-1	-1	173.0	0.0	0.0	2.599999999999909	0.0	1.1899999999995998	35.31999999999971	0.23999999999978172	0.020000000000436557	0.009999999999763531	2.869999999999891	0.16000000000030923	0.1299999999996544	scan_Plate_D_p00_0_F06f08d3.TIF	scan_Plate_D_p00_0_F06f08d0.TIF	scan_Plate_D_p00_0_F06f08d2.TIF	scan_Plate_D_p00_0_F06f08d1.TIF	0	0	0	0	567	1674	1	1536	1536	1536	1536	567	b'eLt40m//G61Gqd6mdzMwG23TUxJyo5Uo+WE3Wo2SG3LGVAo5UNFnBwAHKK0a'	0.03038862720131874	0.06172078475356102	0.011444312	0.01683294	0.36119097	0.7154	0.04447408517201742	0.08696317672729492	0.040999606	0.075748235	0.0069721574	0.0	0.0025431315104166665	0.00012715657552083334	0.019437345	0.04247372
-1	-1	-1	-1	183.0	0.0	0.0	2.3400000000001455	0.0	1.0300000000006548	26.81999999999971	0.2699999999999818	0.01999999999998181	0.020000000000436557	2.4999999999995453	0.13000000000010914	0.1299999999996544	scan_Plate_D_p00_0_F07f00d3.TIF	scan_Plate_D_p00_0_F07f00d0.TIF	scan_Plate_D_p00_0_F07f00d2.TIF	scan_Plate_D_p00_0_F07f00d1.TIF	0	0	0	0	568	1674	1	1536	1536	1536	1536	568	b'eLt40m//G61Gqd6mdzMwHx2HoSTkRitR8sNutBolN+SMqRRyoKLPDgDK4az+'	0.024249805137515068	0.053304314613342285	0.0078054927	0.01122196	0.36119097	0.7154	0.03560193379720052	0.07005219161510468	0.031221963	0.064526275	0.0069721574	0.0	0.0005404154459635416	0.00012715657552083334	0.014361193	0.026694557
-1	-1	-1	-1	182.0	0.0	0.0	2.3400000000006003	0.0	1.0499999999997272	30.769999999999982	0.2800000000002001	0.01999999999998181	0.010000000000218279	2.830000000000382	0.13999999999941792	0.1300000000005639	scan_Plate_D_p00_0_F07f01d3.TIF	scan_Plate_D_p00_0_F07f01d0.TIF	scan_Plate_D_p00_0_F07f01d2.TIF	scan_Plate_D_p00_0_F07f01d1.TIF	0	0	0	0	569	1674	1	1536	1536	1536	1536	569	b'eLt40m//G61Gqd6mdzMwTzMwHK1CyQ650UqU/LAbrUbJDTljKoUcqOizAwDTfa0C'	0.028721962124109268	0.05610980466008186	0.008638822	0.01122196	0.36119097	0.7154	0.04004265367984772	0.0718640685081482	0.03652745	0.064526275	0.0033333336	0.0	0.00015894571940104166	0.00012715657552083334	0.0169495	0.027460862
-1	-1	-1	-1	179.0	0.0	0.0	2.3499999999994543	0.0	1.0299999999997453	30.390000000000327	0.2600000000002183	0.01999999999998181	0.009999999999763531	2.789999999999509	0.16000000000076398	0.13999999999987267	scan_Plate_D_p00_0_F07f02d3.TIF	scan_Plate_D_p00_0_F07f02d0.TIF	scan_Plate_D_p00_0_F07f02d2.TIF	scan_Plate_D_p00_0_F07f02d1.TIF	0	0	0	0	570	1674	1	1536	1536	1536	1536	570	b'eLt40m//G61Gqd6mdzMwTzMwGq1CyQ650UqU/LAbrUbJDTljKoUcqOizAwDcGa0G'	0.028721962124109268	0.05610980466008186	0.008638822	0.01122196	0.36119097	0.7154	0.04018966108560562	0.07466844220956166	0.03652745	0.06733176	0.0033333336	0.0028054903	0.00015894571940104166	0.00012715657552083334	0.017250536	0.030350206
-1	-1	-1	-1	182.0	0.0	0.0	2.4099999999998545	0.0	1.1100000000001273	34.86000000000013	0.2899999999999636	0.019999999999527063	0.010000000000218279	2.8299999999999272	0.18999999999959982	0.16000000000030923	scan_Plate_D_p00_0_F07f03d3.TIF	scan_Plate_D_p00_0_F07f03d0.TIF	scan_Plate_D_p00_0_F07f03d2.TIF	scan_Plate_D_p00_0_F07f03d1.TIF	0	0	0	0	571	1674	1	1536	1536	1536	1536	571	b'eLt40m//G61Gqd6mdzMwH61CKQm50UqU/LAbrUbJDTljKoUcqOizAwDkta0K'	0.027888629585504532	0.05610980466008186	0.008638825	0.01122196	0.36119097	0.7154	0.03648800899585088	0.07202170292536418	0.034860786	0.064526275	0.0033333336	0.0	0.00133514404296875	0.00012715657552083334	0.014646485	0.028733937
-1	-1	-1	-1	175.0	0.0	0.0	2.5900000000001455	0.0	1.0300000000002	38.559999999999945	0.27000000000043656	0.01999999999998181	0.010000000000218279	2.4999999999995453	0.10999999999967258	0.13000000000010914	scan_Plate_D_p00_0_F07f04d3.TIF	scan_Plate_D_p00_0_F07f04d0.TIF	scan_Plate_D_p00_0_F07f04d2.TIF	scan_Plate_D_p00_0_F07f04d1.TIF	0	0	0	0	572	1674	1	1536	1536	1536	1536	572	b'eLt40m//G61Gqd6mdzMwB/WXRqtQckNutBIlP+xGq1FyQ86YSiEHKvrsAO1RrQ4='	0.027888629585504532	0.053304314613342285	0.008638825	0.01122196	0.36119097	0.7154	0.03715505450963974	0.06841365496317546	0.03569412	0.061720785	0.0033333336	0.0	0.0004450480143229167	0.00012715657552083334	0.015654836	0.026837671
-1	-1	-1	-1	185.0	0.0	0.0	2.4600000000000364	0.0	1.110000000000582	38.899999999999636	0.3100000000004002	0.019999999999527063	0.010000000000218279	2.9699999999998	0.17000000000007276	0.1299999999996544	scan_Plate_D_p00_0_F07f05d3.TIF	scan_Plate_D_p00_0_F07f05d0.TIF	scan_Plate_D_p00_0_F07f05d2.TIF	scan_Plate_D_p00_0_F07f05d1.TIF	0	0	0	0	573	1674	1	1536	1536	1536	1536	573	b'eLt40m//G61Gqd6mdzMwTzMwHa1CyQ650UqU/LAbrUbJDTljKoUcqOizAwD17a0S'	0.029555294662714005	0.05610980466008186	0.008638822	0.01122196	0.36119097	0.7154	0.0408811941742897	0.07275333007176717	0.037360784	0.06733176	0.0016666668	0.0	0.0004132588704427083	0.00012715657552083334	0.015644997	0.02853545
-1	-1	-1	-1	151.0	0.0	0.0	2.3400000000001455	0.0	1.069999999999709	34.77000000000044	0.25	0.019999999999527063	0.010000000000218279	2.9099999999993997	0.15000000000009095	0.13999999999987267	scan_Plate_D_p00_0_F07f06d3.TIF	scan_Plate_D_p00_0_F07f06d0.TIF	scan_Plate_D_p00_0_F07f06d2.TIF	scan_Plate_D_p00_0_F07f06d1.TIF	0	0	0	0	574	1674	1	1536	1536	1536	1536	574	b'eLt40m//G61Gqd6mdzMwTzMwG61CyQ650UqU/LAbrUbJDTljKoUcqOizAwD+ia0W'	0.028721962124109268	0.053304314613342285	0.010610983	0.01122196	0.36119097	0.7154	0.040509323279062905	0.07106710473696391	0.037360784	0.064526275	0.0025000002	0.0	0.0008900960286458334	0.00012715657552083334	0.01755934	0.028735755
-1	-1	-1	-1	177.0	0.0	0.0	2.5399999999999636	0.0	1.0499999999992724	31.470000000000255	0.2600000000002183	0.010000000000218279	0.020000000000436557	2.5799999999999272	0.13999999999987267	0.13999999999987267	scan_Plate_D_p00_0_F07f07d3.TIF	scan_Plate_D_p00_0_F07f07d0.TIF	scan_Plate_D_p00_0_F07f07d2.TIF	scan_Plate_D_p00_0_F07f07d1.TIF	0	0	0	0	575	1674	1	1536	1536	1536	1536	575	b'eLt40m//G61Gqd6mdzMwB6XU0SqU3JAbrUTJD7vRapTckDOmUsiBij47AAc0rRo='	0.029555294662714005	0.05610980466008186	0.0078054927	0.01122196	0.36119097	0.7154	0.04068157076835632	0.07494570811589558	0.03652745	0.06733176	0.0033333336	0.0	0.0007947285970052084	0.00012715657552083334	0.016935376	0.029361311
-1	-1	-1	-1	181.0	0.0	0.0	2.3700000000003456	0.0	1.0900000000001455	21.729999999999563	0.29000000000041837	0.01999999999998181	0.01999999999998181	2.899999999999636	0.15000000000009095	0.15999999999985448	scan_Plate_D_p00_0_F07f08d3.TIF	scan_Plate_D_p00_0_F07f08d0.TIF	scan_Plate_D_p00_0_F07f08d2.TIF	scan_Plate_D_p00_0_F07f08d1.TIF	0	0	0	0	576	1674	1	1536	1536	1536	1536	576	b'eLt40m//G61Gqd6mdzMwH23TUxJyo5Uo+WE3Wo2SG3LGVAo5UNFnBwAP0K0e'	0.029555294662714005	0.05610980466008186	0.010610979	0.0140274465	0.36119097	0.7154	0.04311096171538035	0.07367116212844849	0.040999606	0.06733176	0.0033333336	0.0	0.00015894571940104166	0.00012715657552083334	0.018522577	0.028219013
-1	-1	-1	-1	222.0	0.0	0.0	2.4499999999993634	0.0	1.0700000000006185	17.329999999999927	0.25999999999976353	0.01999999999998181	0.010000000000218279	2.7400000000002365	0.13999999999987267	0.15999999999985448	scan_Plate_D_p00_0_F08f00d3.TIF	scan_Plate_D_p00_0_F08f00d0.TIF	scan_Plate_D_p00_0_F08f00d2.TIF	scan_Plate_D_p00_0_F08f00d1.TIF	0	0	0	0	577	1674	1	1536	1536	1536	1536	577	b'eLt40m//G61Gqd6mdzOwGB2HoSTkRitR8sNutBolN+SMqRRyoKLPDgDTia0C'	0.029555294662714005	0.06733176112174988	0.00697216	0.014027454	0.36119097	0.7154	0.039385090271631874	0.08592946330706279	0.03652745	0.081359215	0.0033333336	0.00841647	0.00015894571940104166	0.00012715657552083334	0.013902466	0.026466684
-1	-1	-1	-1	167.0	0.0	0.0	2.4900000000002365	0.0	1.1700000000005275	25.09999999999991	0.2699999999999818	0.010000000000218279	0.010000000000218279	2.8200000000001637	0.17000000000007276	0.14000000000032742	scan_Plate_D_p00_0_F08f01d3.TIF	scan_Plate_D_p00_0_F08f01d0.TIF	scan_Plate_D_p00_0_F08f01d2.TIF	scan_Plate_D_p00_0_F08f01d1.TIF	0	0	0	0	578	1674	1	1536	1536	1536	1536	578	b'eLt40m//G61Gqd6mdzOwSDMwHK1CyQ650UqU/LAbrUbJDTljKoUcqOizAwDcJa0G'	0.028721962124109268	0.05610980466008186	0.008638822	0.01122196	0.36119097	0.7154	0.04007846117019653	0.07084283232688904	0.03652745	0.064526275	0.0033333336	0.0	0.00015894571940104166	0.00012715657552083334	0.017039886	0.025696695
-1	-1	-1	-1	168.0	0.0	0.0	2.5399999999999636	0.0	1.1399999999998727	32.39000000000033	0.2600000000002183	0.01999999999998181	0.01999999999998181	3.0299999999997453	0.16000000000030923	0.15000000000009095	scan_Plate_D_p00_0_F08f02d3.TIF	scan_Plate_D_p00_0_F08f02d0.TIF	scan_Plate_D_p00_0_F08f02d2.TIF	scan_Plate_D_p00_0_F08f02d1.TIF	0	0	0	0	579	1674	1	1536	1536	1536	1536	579	b'eLt40m//G61Gqd6mdzOwSDMwGq1CyQ650UqU/LAbrUbJDTljKoUcqOizAwDkwa0K'	0.029555294662714005	0.05610980466008186	0.008638822	0.01122196	0.36119097	0.7154	0.040201522409915924	0.07035134732723236	0.037360784	0.064526275	0.0033333336	0.0028054903	0.00015894571940104166	0.00012715657552083334	0.015386732	0.022770595
-1	-1	-1	-1	169.0	0.0	0.0	2.4400000000005093	0.0	1.0700000000001637	30.919999999999618	0.2899999999999636	0.01999999999998181	0.020000000000436557	2.699999999999818	0.15000000000009095	0.17000000000007276	scan_Plate_D_p00_0_F08f03d3.TIF	scan_Plate_D_p00_0_F08f03d0.TIF	scan_Plate_D_p00_0_F08f03d2.TIF	scan_Plate_D_p00_0_F08f03d1.TIF	0	0	0	0	580	1674	1	1536	1536	1536	1536	580	b'eLt40m//G61Gqd6mdzOwGK1CKQm50UqU/LAbrUbJDTljKoUcqOizAwDtXa0O'	0.028721962124109268	0.06172078475356102	0.0069721565	0.01122196	0.36119097	0.7154	0.03704611957073212	0.0755036324262619	0.03569412	0.07294274	0.0033333336	0.0	0.00015894571940104166	0.00012715657552083334	0.013554535	0.024614133
-1	-1	-1	-1	164.0	0.0	0.0	2.4200000000000728	0.0	1.1199999999998909	36.45999999999958	0.25	0.01999999999998181	0.009999999999763531	2.730000000000018	0.1499999999996362	0.14000000000032742	scan_Plate_D_p00_0_F08f04d3.TIF	scan_Plate_D_p00_0_F08f04d0.TIF	scan_Plate_D_p00_0_F08f04d2.TIF	scan_Plate_D_p00_0_F08f04d1.TIF	0	0	0	0	581	1674	1	1536	1536	1536	1536	581	b'eLt40m//G61Gqd6mdzOwAPWXRqtQckNutBIlP+xGq1FyQ86YSiEHKvrsAPX5rRI='	0.028721962124109268	0.05610980466008186	0.008638822	0.01122196	0.36119097	0.7154	0.03927428275346756	0.07042274375756581	0.03652745	0.06733176	0.0033333336	0.0	0.00015894571940104166	0.00012715657552083334	0.015702125	0.02311116
-1	-1	-1	-1	183.0	0.0	0.0	2.349999999999909	0.0	1.050000000000182	28.5	0.26999999999952706	0.010000000000218279	0.010000000000218279	2.610000000000582	0.11999999999989086	0.14000000000078217	scan_Plate_D_p00_0_F08f05d3.TIF	scan_Plate_D_p00_0_F08f05d0.TIF	scan_Plate_D_p00_0_F08f05d2.TIF	scan_Plate_D_p00_0_F08f05d1.TIF	0	0	0	0	582	1674	1	1536	1536	1536	1536	582	b'eLt40m//G61Gqd6mdzOwSDMwHa1CyQ650UqU/LAbrUbJDTljKoUcqOizAwD+la0W'	0.031221963465213776	0.06733176112174988	0.009777643	0.014027454	0.36119097	0.7154	0.04264387488365173	0.0846019188563029	0.040999606	0.081359215	0.0069721574	0.0	0.0004132588704427083	0.00012715657552083334	0.01608372	0.024680575
-1	-1	-1	-1	174.0	0.0	0.0	2.4400000000000546	0.0	1.150000000000091	23.629999999999654	0.2699999999999818	0.020000000000436557	0.02999999999974534	2.8799999999996544	0.19000000000005457	0.1499999999996362	scan_Plate_D_p00_0_F08f06d3.TIF	scan_Plate_D_p00_0_F08f06d0.TIF	scan_Plate_D_p00_0_F08f06d2.TIF	scan_Plate_D_p00_0_F08f06d1.TIF	0	0	0	0	583	1674	1	1536	1536	1536	1536	583	b'eLt40m//G61Gqd6mdzOwSDMwG61CyQ650UqU/LAbrUbJDTljKoUcqOizAwAHQK0a'	0.028721962124109268	0.05610980466008186	0.0078054927	0.01122196	0.36119097	0.7154	0.039760674039522804	0.06957998375097911	0.03652745	0.064526275	0.0069721574	0.0	0.00012715657552083334	0.00012715657552083334	0.015475455	0.022380052
-1	-1	-1	-1	202.0	0.0	0.0	2.4799999999995634	0.0	1.0299999999997453	29.300000000000182	0.27999999999974534	0.01999999999998181	0.010000000000218279	2.7899999999999636	0.1799999999998363	0.1700000000005275	scan_Plate_D_p00_0_F08f07d3.TIF	scan_Plate_D_p00_0_F08f07d0.TIF	scan_Plate_D_p00_0_F08f07d2.TIF	scan_Plate_D_p00_0_F08f07d1.TIF	0	0	0	0	584	1674	1	1536	1536	1536	1536	584	b'eLt40m//G61Gqd6mdzOwAKXU0SqU3JAbrUTJD7vRapTckDOmUsiBij47AA/crR4='	0.029555294662714005	0.05610980466008186	0.0078054927	0.01122196	0.36119097	0.7154	0.03972741216421127	0.0704344113667806	0.03652745	0.06733176	0.0069721574	0.0	0.00015894571940104166	0.00012715657552083334	0.015108194	0.02291805
-1	-1	-1	-1	151.0	0.0	0.0	2.4999999999995453	0.0	1.1100000000001273	33.09999999999991	0.29999999999972715	0.010000000000218279	0.010000000000218279	2.919999999999618	0.19000000000005457	0.13999999999987267	scan_Plate_D_p00_0_F08f08d3.TIF	scan_Plate_D_p00_0_F08f08d0.TIF	scan_Plate_D_p00_0_F08f08d2.TIF	scan_Plate_D_p00_0_F08f08d1.TIF	0	0	0	0	585	1674	1	1536	1536	1536	1536	585	b'eLt40m//G61Gqd6mdzOwGG3TUxJyo5Uo+WE3Wo2SG3LGVAo5UNFnBwAYeK0i'	0.028721962124109268	0.053304314613342285	0.0078054927	0.01122196	0.36119097	0.7154	0.03807768722375234	0.06822639207045238	0.03569412	0.064526275	0.0069721574	0.0	0.00015894571940104166	0.00012715657552083334	0.014892799	0.023069642
[truncated: 1,089 more rows]
[truncated: 135 more columns]
