# Supplementary material for: Integrated systems biology approach identifies gene targets for endothelial dysfunction
Source: Mol Syst Biol. 2023 Nov 30;19(12):e11462. doi: 10.15252/msb.202211462 (PMC10698507; doi:10.15252/msb.202211462)
Supplement: Supplementary file 9 — Dataset EV6 [file MSB-19-e11462-s013.zip › Dataset_EV6/scan.2021-05-01-live-daed_Image_108M_Image.csv]

Channel_dapi	Channel_dead	Channel_live	Count_dead_cell	Count_nuclei	Count_valid_nuclei	ExecutionTime_01Images	ExecutionTime_02Metadata	ExecutionTime_03NamesAndTypes	ExecutionTime_04Groups	ExecutionTime_05RunStarDist	ExecutionTime_06MeasureObjectIntensity	ExecutionTime_07FilterObjects	ExecutionTime_08MeasureObjectIntensity	ExecutionTime_09FilterObjects	ExecutionTime_10GrayToColor	ExecutionTime_11RescaleIntensity	ExecutionTime_12OverlayOutlines	ExecutionTime_13SaveImages	FileName_dapi	FileName_dead	FileName_live	Frame_dapi	Frame_dead	Frame_live	Group_Index	Group_Number	Height_dapi	Height_dead	Height_live	ImageNumber	ImageSet_ImageSet	MD5Digest_dapi	MD5Digest_dead	MD5Digest_live	Mean_dead_cell_Location_Center_X	Mean_dead_cell_Location_Center_Y	Mean_dead_cell_Location_Center_Z	Mean_dead_cell_Parent_valid_nuclei	Mean_nuclei_Children_valid_nuclei_Count	Mean_nuclei_Intensity_IntegratedIntensityEdge_dapi	Mean_nuclei_Intensity_IntegratedIntensity_dapi	Mean_nuclei_Intensity_LowerQuartileIntensity_dapi	Mean_nuclei_Intensity_MADIntensity_dapi	Mean_nuclei_Intensity_MassDisplacement_dapi	Mean_nuclei_Intensity_MaxIntensityEdge_dapi	Mean_nuclei_Intensity_MaxIntensity_dapi	Mean_nuclei_Intensity_MeanIntensityEdge_dapi	Mean_nuclei_Intensity_MeanIntensity_dapi	Mean_nuclei_Intensity_MedianIntensity_dapi
-1	-1	-1	0	141	131	0	0	2.03125	0	9.3125	0.28125	0.421875	0.734375	0.34375	0.171875	0.9375	0.109375	0.203125	scan_Plate_D_p00_0_A02f00d0.TIF	scan_Plate_D_p00_0_A02f00d2.TIF	scan_Plate_D_p00_0_A02f00d1.TIF	0	0	0	1	1	1536	1536	1536	1	b'eLsss9oUsxltlI02yoZ7owwazKPtMroEsxGVghlUhtgBAHb2YwE='	0ecadcd0cf5d850b77d47ea235c4605b	cea7b17ad4c9a4a191e5fdd398a53b13	966120c69663c8ec8140a8f77fdcc665	nan	nan	nan	nan	0.929078014	4.898137761	106.8417501	0.048579017	0.004590095	0.459647729	0.048128831	0.067437713	0.0346915	0.052886642	0.054650015
-1	-1	-1	1	125	119	0	0	2.046875	0	14.203125	0.296875	0.375	0.765625	0.359375	0.171875	0.953125	0.109375	0.171875	scan_Plate_D_p00_0_A02f01d0.TIF	scan_Plate_D_p00_0_A02f01d2.TIF	scan_Plate_D_p00_0_A02f01d1.TIF	0	0	0	2	1	1536	1536	1536	2	b'eLsss9oUsxltlA10o8xwtFFGn2AebZfRJZiNqBTMoDLEDgB8GGME'	f5a2e12b31e8ae21c2610909beaf3ddc	2614a4c3b00c316e74a571d3c23cb3a8	521b63023e52c80fd5e300698305884e	1630.479592	816.3265306	0	116	0.952	4.867305353	108.68057	0.047289684	0.004790832	0.397227238	0.046261623	0.067582863	0.033905145	0.051829471	0.053425252
-1	-1	-1	2	130	121	0	0	1.53125	0	4.234375	0.296875	0.390625	0.734375	0.359375	0.15625	0.953125	0.109375	0.125	scan_Plate_D_p00_0_A02f02d0.TIF	scan_Plate_D_p00_0_A02f02d2.TIF	scan_Plate_D_p00_0_A02f02d1.TIF	0	0	0	3	1	1536	1536	1536	3	b'eLsss9oUsxltlA10o8xotFFGn2AebZfRJZiNqBTMoDLEDgCBOmMH'	310e8d606b6c79e06046588b27ef3189	121d1f330d2c62903c8b850f71b1f7ba	7ab0de6813020a4648c6c7dedc3a7498	876.6670356	724.9781211	0	68	0.930769231	5.035387928	111.0980631	0.049176985	0.004973051	0.488011968	0.048521234	0.06827859	0.035319743	0.053988469	0.055845419
-1	-1	-1	1	108	103	0	0	1.8125	0	4.734375	0.328125	0.390625	0.71875	0.328125	0.203125	0.984375	0.109375	0.125	scan_Plate_D_p00_0_A02f03d0.TIF	scan_Plate_D_p00_0_A02f03d2.TIF	scan_Plate_D_p00_0_A02f03d1.TIF	0	0	0	4	1	1536	1536	1536	4	b'eLsss9oUsxltlA10o8x4tFFGn2AebZfRJZiNqBTMoDLEDgCGXGMK'	4b37a309a4e1004dc59b8b1ab7702dc0	9ace6e7152f7cb40e1eb597216a41866	0cfac690675f0edacd0789871a065cf2	1319.977273	167.8712121	0	35	0.953703704	4.590691329	103.5109593	0.04584594	0.004872117	0.455079726	0.045351791	0.066829944	0.032794093	0.050417257	0.051886344
-1	-1	-1	1	128	122	0	0	1.640625	0	4.40625	0.28125	0.390625	0.71875	0.359375	0.171875	1.015625	0.109375	0.140625	scan_Plate_D_p00_0_A02f04d0.TIF	scan_Plate_D_p00_0_A02f04d2.TIF	scan_Plate_D_p00_0_A02f04d1.TIF	0	0	0	5	1	1536	1536	1536	5	b'eLsss9oUsxltlA10o8xktFFGn2AebZfRJZiNqBTMoDLEDgCLfmMN'	7ce6b6531b978bac5ce6cba31fd228b1	17a7917eadb93a1e22b6d5b8f260fd46	d0e2b348917c60f262ab0ddf2c620951	1420.005553	1297.31226	0	24	0.953125	4.87414781	104.7076092	0.04841071	0.004744816	0.463174975	0.047538729	0.06748551	0.034556802	0.052965426	0.054851444
-1	-1	-1	1	121	111	0	0	1.5	0	4.078125	0.28125	0.359375	0.703125	0.34375	0.171875	0.9375	0.109375	0.125	scan_Plate_D_p00_0_A02f05d0.TIF	scan_Plate_D_p00_0_A02f05d2.TIF	scan_Plate_D_p00_0_A02f05d1.TIF	0	0	0	6	1	1536	1536	1536	6	b'eLsss9oUsxltlA10o8x0tFFGn2AebZfRJZiNqBTMoDLEDgCQoGMQ'	425ac7576e0aca51101459e376ddd5b0	db2bfae348c0fb46f9745b3691f62660	16603c944366857229deaf67311a519e	1411.774436	769.3703008	0	99	0.917355372	4.568387363	100.272843	0.045948416	0.004828865	0.418755037	0.045017226	0.06531879	0.032619449	0.050277012	0.051674588
-1	-1	-1	1	137	120	0	0	1.484375	0	4.265625	0.296875	0.40625	0.734375	0.375	0.203125	1.140625	0.109375	0.140625	scan_Plate_D_p00_0_A02f06d0.TIF	scan_Plate_D_p00_0_A02f06d2.TIF	scan_Plate_D_p00_0_A02f06d1.TIF	0	0	0	7	1	1536	1536	1536	7	b'eLsss9oUsxltlA10o8xstFFGn2AebZfRJZiNqBTMoDLEDgCVwmMT'	89f056e5c733407cc017408eacc3f230	1afbe20150625dd5c06393488a944491	2f988ef97ae0aaf2ca9a4ed03a97f303	1543.250563	1157.500676	0	21	0.875912409	4.743185277	107.3045795	0.04630467	0.004285549	0.407012923	0.04620509	0.063954051	0.033172377	0.050458747	0.052142736
-1	-1	-1	1	156	150	0	0	1.6875	0	4.578125	0.328125	0.4375	0.75	0.359375	0.171875	0.96875	0.109375	0.125	scan_Plate_D_p00_0_A02f07d0.TIF	scan_Plate_D_p00_0_A02f07d2.TIF	scan_Plate_D_p00_0_A02f07d1.TIF	0	0	0	8	1	1536	1536	1536	8	b'eLsss9oUsxltlA10o8x8tFFGn2AebZfRJZiNqBTMoDLEDgCa5GMW'	8064b5479bf453991a4a64d93bc26af8	8b89154b78357aee2512d30a64d83def	f7891221c5b2fd999523c40600eb9365	2038.49697	841.0060606	0	137	0.961538462	4.852632723	107.240659	0.048589564	0.004822072	0.425106342	0.048041292	0.068600122	0.034488132	0.052938874	0.054501836
-1	-1	-1	1	146	142	0	0	1.53125	0	4.9375	0.296875	0.453125	0.796875	0.375	0.234375	1	0.125	0.125	scan_Plate_D_p00_0_A02f08d0.TIF	scan_Plate_D_p00_0_A02f08d2.TIF	scan_Plate_D_p00_0_A02f08d1.TIF	0	0	0	9	1	1536	1536	1536	9	b'eLsss9oUsxltlA10o8xitFFGn2AebZfRJZiNqBTMoDLEDgCgBmMZ'	d586a203f8e955256b1bf5b42a40f045	42cae11adfd89748d1e2b4135802e21b	3c5f843a32f508a6c0e14405b7fc81d0	113.4306969	166.4330462	0	21	0.97260274	5.037648152	113.0528695	0.049314328	0.005006137	0.412003462	0.048471419	0.069138922	0.034805754	0.053861637	0.055487757
-1	-1	-1	1	151	122	0	0	1.703125	0	4.171875	0.296875	0.421875	0.75	0.375	0.1875	1	0.109375	0.140625	scan_Plate_D_p00_0_A03f00d0.TIF	scan_Plate_D_p00_0_A03f00d2.TIF	scan_Plate_D_p00_0_A03f00d1.TIF	0	0	0	10	1	1536	1536	1536	10	b'eLsss9oUsxltlA1oo8x4tFFGt2AebZfRJZiNqBTMoDLEDgB8IWME'	52525e88555adca2f4db6220a280642e	49bbdf798ca917303ce144585e88302e	0ec2b7c0a961bfe9527bb61e15c22985	11.95454545	352.392562	0	119	0.80794702	5.005232439	102.8273545	0.048955628	0.003374216	0.421973229	0.049081553	0.061312618	0.036163767	0.052209593	0.054327317
-1	-1	-1	2	164	138	0	0	1.53125	0	4.34375	0.3125	0.453125	0.765625	0.40625	0.171875	1.109375	0.109375	0.140625	scan_Plate_D_p00_0_A03f01d0.TIF	scan_Plate_D_p00_0_A03f01d2.TIF	scan_Plate_D_p00_0_A03f01d1.TIF	0	0	0	11	1	1536	1536	1536	11	b'eLsss9oUsxltlA1oo8wYVE6MNsroEsyj7TK6BLMRlYIZVIbYAQCBQ2MH'	1fd6d29e777b0b33b2a5a6e1861630ac	e12e103c20e3ef2c2456d9fdba09c89b	45ee45043682a185c18dfa3a056e5dc1	740.6856147	324.562002	0	123.5	0.841463415	5.019894471	106.8803565	0.048830423	0.003805852	0.500666538	0.049926923	0.063383174	0.036203703	0.052735656	0.054743071
-1	-1	-1	2	157	131	0	0	1.6875	0	4.421875	0.3125	0.4375	0.75	0.359375	0.171875	0.96875	0.125	0.125	scan_Plate_D_p00_0_A03f02d0.TIF	scan_Plate_D_p00_0_A03f02d2.TIF	scan_Plate_D_p00_0_A03f02d1.TIF	0	0	0	12	1	1536	1536	1536	12	b'eLsss9oUsxltlA1oo8w4zcBotFFGn2AebZfRJZiNqBTMoDLEDgCGZWMK'	c5a10db385b7ed6b41a2b438daf9f2c7	16904e70ea70504fe95ee675991c15cd	a58998c59e582da462bfa98a28d40e67	863.5416848	808.4543061	0	30.5	0.834394904	5.169351256	108.6098761	0.048964427	0.003959332	0.556457321	0.049948632	0.063864373	0.036371688	0.052939127	0.05491288
-1	-1	-1	2	138	121	0	0	1.53125	0	4.265625	0.28125	0.40625	0.734375	0.375	0.203125	1.125	0.109375	0.140625	scan_Plate_D_p00_0_A03f03d0.TIF	scan_Plate_D_p00_0_A03f03d2.TIF	scan_Plate_D_p00_0_A03f03d1.TIF	0	0	0	13	1	1536	1536	1536	13	b'eLsss9oUsxltlA1oo8w4zcB4tFFGn2AebZfRJZiNqBTMoDLEDgCLh2MN'	26f97739b0427d205cfc97869c3f3a13	43ba282f433bad4ce2c36099572cb33d	aee5f96e3fe5a30b441f9e4cda67bb8b	923.439014	879.1399703	0	108.5	0.876811594	4.870556878	106.8618374	0.047614889	0.004712418	0.470544258	0.047540105	0.064623645	0.03463366	0.05200644	0.053734886
-1	-1	-1	3	156	139	0	0	1.6875	0	4.75	0.328125	0.4375	0.765625	0.359375	0.171875	0.953125	0.125	0.125	scan_Plate_D_p00_0_A03f04d0.TIF	scan_Plate_D_p00_0_A03f04d2.TIF	scan_Plate_D_p00_0_A03f04d1.TIF	0	0	0	14	1	1536	1536	1536	14	b'eLsss9oUsxltlA1oo8w4zcBktFFGn2AebZfRJZiNqBTMoDLEDgCQqWMQ'	4679c8a944e8bdb366c3dfefd7f8d3ce	9b919da4968a00aefabecff89df3a55a	64ac90d9b840794b95d41d02c29b29a8	590.9567231	702.0211629	0	90	0.891025641	5.009045161	106.6341957	0.048913089	0.004388892	0.481807472	0.048943902	0.065839732	0.035877991	0.053437084	0.055555786
-1	-1	-1	3	134	118	0	0	1.5625	0	4	0.28125	0.40625	0.75	0.390625	0.1875	1.109375	0.109375	0.140625	scan_Plate_D_p00_0_A03f05d0.TIF	scan_Plate_D_p00_0_A03f05d2.TIF	scan_Plate_D_p00_0_A03f05d1.TIF	0	0	0	15	1	1536	1536	1536	15	b'eLsss9oUsxltlA1oo8wYVBKONsroEsyj7TK6BLMRlYIZVIbYAQCVy2MT'	eede30c6d2f4f9893971b7e63bf1629d	558fafd20343bfaa4bf0f6991ca93a75	57ca8a6f5501efd91339b0ca38b12331	377.5734713	1128.868159	0	113.3333333	0.880597015	4.860109778	102.5753929	0.048437506	0.004463785	0.41241431	0.047347144	0.064459551	0.035400443	0.052548256	0.054283893
-1	-1	-1	2	134	121	0	0	1.6875	0	4.421875	0.3125	0.40625	0.734375	0.359375	0.171875	0.953125	0.109375	0.125	scan_Plate_D_p00_0_A03f06d0.TIF	scan_Plate_D_p00_0_A03f06d2.TIF	scan_Plate_D_p00_0_A03f06d1.TIF	0	0	0	16	1	1536	1536	1536	16	b'eLsss9oUsxltlA1oo8wYlLZHG2V0CebRdhldgtmISsEMKkPsAJrtYxY='	312d6b5c8480160e92b03737d12d8410	9e9e4a0293dba8f1203234edbf996ea2	252228b09cf72b5e1baf0e3e595b6f3f	359.5536683	860.905641	0	106	0.902985075	5.12921347	114.2676918	0.048793575	0.004515481	0.459692979	0.048507665	0.066360695	0.035289518	0.053076662	0.054791358
-1	-1	-1	0	124	112	0	0	1.515625	0	4.203125	0.296875	0.375	0.734375	0.390625	0.28125	1.09375	0.109375	0.125	scan_Plate_D_p00_0_A03f07d0.TIF	scan_Plate_D_p00_0_A03f07d2.TIF	scan_Plate_D_p00_0_A03f07d1.TIF	0	0	0	17	1	1536	1536	1536	17	b'eLsss9oUsxltlA1oo8w4zcB8tFFGn2AebZfRJZiNqBTMoDLEDgCgD2MZ'	9870e8519ab04ecfe7bdb33484eb2c15	da9669aa40d5929035ba0c5c155c398f	49508785ca56d29b3490ffad9d8ebebc	nan	nan	nan	nan	0.903225806	5.199978836	115.9018554	0.04878322	0.004564965	0.473621141	0.049047154	0.065895568	0.035414732	0.053004185	0.054765901
-1	-1	-1	0	150	128	0	0	1.65625	0	4.734375	0.328125	0.4375	0.75	0.328125	0.171875	0.953125	0.109375	0.125	scan_Plate_D_p00_0_A03f08d0.TIF	scan_Plate_D_p00_0_A03f08d2.TIF	scan_Plate_D_p00_0_A03f08d1.TIF	0	0	0	18	1	1536	1536	1536	18	b'eLsss9oUsxltlA1oo8w4zcBitFFGn2AebZfRJZiNqBTMoDLEDgClMWMc'	6bb1a94beb24f3e0db25d2015a2c26dc	6f0d850d6b527cf7c7606de7bf538fd7	e8dc7608a378adf3d9e0fb3397aafcc1	nan	nan	nan	nan	0.853333333	4.921489512	109.4432416	0.047300428	0.004385376	0.472585437	0.046200549	0.063544132	0.03410372	0.051450538	0.053332323
-1	-1	-1	6	160	124	0	0	1.5625	0	4.09375	0.296875	0.40625	0.734375	0.375	0.1875	1.09375	0.109375	0.140625	scan_Plate_D_p00_0_A04f00d0.TIF	scan_Plate_D_p00_0_A04f00d2.TIF	scan_Plate_D_p00_0_A04f00d1.TIF	0	0	0	19	1	1536	1536	1536	19	b'eLsss9oUsxltlA1oo8xktFFGt2AebZfRJZiNqBTMoDLEDgCBTGMH'	b714fc2e743024debe266de5061e2ba1	2e17b289b9a3e3b8f13c5f208bf1266f	9d87e084e508d1757b702828ce7c642c	670.9273287	928.1323597	0	99.66666667	0.775	4.658064739	94.98312922	0.045534331	0.003783483	0.476162843	0.047043483	0.059712229	0.033894218	0.049111197	0.050779252
-1	-1	-1	1	144	124	0	0	1.71875	0	4.421875	0.296875	0.40625	0.734375	0.359375	0.171875	0.953125	0.125	0.109375	scan_Plate_D_p00_0_A04f01d0.TIF	scan_Plate_D_p00_0_A04f01d2.TIF	scan_Plate_D_p00_0_A04f01d1.TIF	0	0	0	20	1	1536	1536	1536	20	b'eLsss9oUsxltlA1oo8wEVE6MNsroEsyj7TK6BLMRlYIZVIbYAQCGbmMK'	7d5736589a80c9fb43fd920465122360	40cada9d95f46662ea4540c555b670ea	04f2db46d0706291d69cc67199cba5cd	1776.868421	262.6754386	0	119	0.861111111	5.084560009	106.5266007	0.049330675	0.004012427	0.415102353	0.048276762	0.064363779	0.035999027	0.053212222	0.055128421
-1	-1	-1	1	127	98	0	0	1.515625	0	3.828125	0.28125	0.375	0.703125	0.359375	0.203125	1.109375	0.109375	0.140625	scan_Plate_D_p00_0_A04f02d0.TIF	scan_Plate_D_p00_0_A04f02d2.TIF	scan_Plate_D_p00_0_A04f02d1.TIF	0	0	0	21	1	1536	1536	1536	21	b'eLsss9oUsxltlA1oowxY1BuNNsroE8yj7TK6BLMRlYIZVIbYAQCLkGMN'	5ed9209dab320e713df29841ee272368	5851e68adf8fc3c34529563918eba3ad	fb5bcf3865aadb2db7eff64a0a7d8955	355.2907801	453.4468085	0	90	0.771653543	4.626317655	98.72380559	0.044205081	0.003882736	0.514281758	0.045593204	0.059561256	0.032855733	0.048103512	0.049762024
-1	-1	-1	0	142	117	0	0	1.625	0	4.078125	0.296875	0.390625	0.71875	0.328125	0.171875	0.9375	0.109375	0.125	scan_Plate_D_p00_0_A04f03d0.TIF	scan_Plate_D_p00_0_A04f03d2.TIF	scan_Plate_D_p00_0_A04f03d1.TIF	0	0	0	22	1	1536	1536	1536	22	b'eLsss9oUsxltlA1oowxY1BuPNsroE8yj7TK6BLMRlYIZVIbYAQCQsmMQ'	3e3624ebf10178a0592dbda34564f2ca	95e26de4fe0fa7334e22afbe8574fa97	0ef0924c19fd33c05f48a2226218095b	nan	nan	nan	nan	0.823943662	4.952091295	103.6613574	0.046340329	0.004164516	0.534955158	0.046238779	0.062488657	0.034208016	0.050292866	0.051820008
-1	-1	-1	5	146	115	0	0	1.5	0	4.0625	0.296875	0.390625	0.71875	0.40625	0.1875	1.125	0.109375	0.140625	scan_Plate_D_p00_0_A04f04d0.TIF	scan_Plate_D_p00_0_A04f04d2.TIF	scan_Plate_D_p00_0_A04f04d1.TIF	0	0	0	23	1	1536	1536	1536	23	b'eLsss9oUsxltlA1oowxY1JuMNsroE8yj7TK6BLMRlYIZVIbYAQCV1GMT'	4341d61abb66ed24affa62f5583525e1	8d2a49b7c4174bf3c047dfc7d009b275	0694f62dca455130d52214bc1ff3c327	1053.983124	1052.540958	0	77.6	0.787671233	4.466946549	95.8942253	0.044714879	0.003780263	0.452516939	0.045107526	0.059366787	0.032955234	0.048384061	0.050088488
-1	-1	-1	1	152	130	0	0	1.65625	0	4.4375	0.328125	0.4375	0.734375	0.375	0.171875	0.953125	0.125	0.125	scan_Plate_D_p00_0_A04f05d0.TIF	scan_Plate_D_p00_0_A04f05d2.TIF	scan_Plate_D_p00_0_A04f05d1.TIF	0	0	0	24	1	1536	1536	1536	24	b'eLsss9oUsxltlA1oo8wEVBKONsroEsyj7TK6BLMRlYIZVIbYAQCa9mMW'	a26b65d3519e1beb4eb44f3d178fb09d	b37b73991c7baeaccf75bd1ae2d05260	d7739b89b73d65de5d386da4c73b944c	529.9416667	485.05	0	125	0.855263158	4.835488127	107.6520761	0.047005443	0.003961221	0.40642224	0.046267887	0.062934965	0.034028495	0.050833856	0.052531993
-1	-1	-1	3	159	134	0	0	1.515625	0	4.328125	0.3125	0.4375	0.75	0.40625	0.171875	1.09375	0.109375	0.109375	scan_Plate_D_p00_0_A04f06d0.TIF	scan_Plate_D_p00_0_A04f06d2.TIF	scan_Plate_D_p00_0_A04f06d1.TIF	0	0	0	25	1	1536	1536	1536	25	b'eLsss9oUsxltlA1oo8wElLZHG2V0CebRdhldgtmISsEMKkPsAKAYYxk='	4752a03ea5237dd88d50f1b7367637c6	28d2013efcb9c3760a347fba5fc65519	e50afcad1bc93f7a6ef5d24c3fdd128b	1089.356091	503.005128	0	84.66666667	0.842767296	4.889006014	107.4611256	0.047454941	0.004146928	0.430797186	0.047410485	0.062468883	0.034432975	0.051361762	0.053135628
-1	-1	-1	0	115	94	0	0	1.65625	0	3.8125	0.28125	0.375	0.703125	0.328125	0.15625	0.9375	0.109375	0.140625	scan_Plate_D_p00_0_A04f07d0.TIF	scan_Plate_D_p00_0_A04f07d2.TIF	scan_Plate_D_p00_0_A04f07d1.TIF	0	0	0	26	1	1536	1536	1536	26	b'eLsss9oUsxltlA1oowxY1JuPNsroE8yj7TK6BLMRlYIZVIbYAQClOmMc'	5df4b9a3ef3d0b2aa5747e8cccf6728f	d196e98a5990b31c34fadce15e5b2e44	54ee65d57e35fdc487cd10d66cb3bb48	nan	nan	nan	nan	0.817391304	4.426620414	98.20170213	0.042746756	0.004279285	0.38235634	0.042679758	0.060150945	0.031276414	0.046629648	0.047775316
-1	-1	-1	2	88	83	0	0	1.515625	0	3.75	0.25	0.359375	0.6875	0.34375	0.21875	1.09375	0.109375	0.140625	scan_Plate_D_p00_0_A04f08d0.TIF	scan_Plate_D_p00_0_A04f08d2.TIF	scan_Plate_D_p00_0_A04f08d1.TIF	0	0	0	27	1	1536	1536	1536	27	b'eLsss9oUsxltlA1oowxY1FuMNsroE8yj7TK6BLMRlYIZVIbYAQCqXGMf'	3eed81babd7207eac7aa6569a0f56a05	23d22fc9cc8910abbc2719734743d771	930c060000527eb5c2fe466209f9fe9b	1486.402808	615.4644912	0	70	0.943181818	5.144961593	116.9905906	0.049208893	0.005041216	0.414808216	0.048860281	0.068096585	0.035422079	0.053739316	0.055172243
-1	-1	-1	3	144	128	0	0	1.65625	0	4.390625	0.296875	0.453125	0.75	0.359375	0.171875	0.953125	0.109375	0.140625	scan_Plate_D_p00_0_A05f00d0.TIF	scan_Plate_D_p00_0_A05f00d2.TIF	scan_Plate_D_p00_0_A05f00d1.TIF	0	0	0	28	1	1536	1536	1536	28	b'eLsss9oUsxltlA1oo8x0tFFGt2AebZfRJZiNqBTMoDLEDgCGd2MK'	d12588c6a3f8e0bb380e4379d82068c6	feaaa1a55903048d3ed27253a886fbc2	1dc3b070074e2060fb5d5cd1ad91a1cc	817.7099405	1385.397391	0	97	0.888888889	5.275491489	118.0477562	0.051055125	0.003987884	0.467305315	0.05118079	0.065129547	0.036658227	0.055109017	0.057581824
-1	-1	-1	0	132	120	0	0	1.53125	0	3.921875	0.265625	0.390625	0.734375	0.328125	0.171875	1.015625	0.109375	0.140625	scan_Plate_D_p00_0_A05f02d0.TIF	scan_Plate_D_p00_0_A05f02d2.TIF	scan_Plate_D_p00_0_A05f02d1.TIF	0	0	0	29	1	1536	1536	1536	29	b'eLsss9oUsxltlA1oo8w0zcBotFFGn2AebZfRJZiNqBTMoDLEDgCQu2MQ'	c04879ac0642a79fe623d9f4d2aa916d	7dd971799900f053c30c350460afde51	3c1f312b9a4c5fcabf8871b374875912	nan	nan	nan	nan	0.909090909	5.06879285	108.1399963	0.048508992	0.004657797	0.536084477	0.050208675	0.06612808	0.03567141	0.053195436	0.055155643
-1	-1	-1	4	147	134	0	0	1.53125	0	4.375	0.296875	0.453125	0.734375	0.359375	0.171875	0.953125	0.109375	0.109375	scan_Plate_D_p00_0_A05f04d0.TIF	scan_Plate_D_p00_0_A05f04d2.TIF	scan_Plate_D_p00_0_A05f04d1.TIF	0	0	0	30	1	1536	1536	1536	30	b'eLsss9oUsxltlA1oo8w0zcBktFFGn2AebZfRJZiNqBTMoDLEDgCa/2MW'	b68340853f9ab83b8b84a4b9d53a7ba7	311bd7ce1893d1d40b5b0e0118b86142	b92dfffde2960db99064186e09c1328c	1510.230863	1332.163246	0	41.75	0.911564626	5.235085178	110.7827138	0.052533366	0.003759355	0.411308701	0.051484613	0.066858636	0.037601143	0.056184455	0.058704229
-1	-1	-1	1	124	111	0	0	1.515625	0	3.84375	0.265625	0.375	0.71875	0.34375	0.171875	0.96875	0.125	0.140625	scan_Plate_D_p00_0_A05f05d0.TIF	scan_Plate_D_p00_0_A05f05d2.TIF	scan_Plate_D_p00_0_A05f05d1.TIF	0	0	0	31	1	1536	1536	1536	31	b'eLsss9oUsxltlA1oo8wUVBKONsroEsyj7TK6BLMRlYIZVIbYAQCgIWMZ'	4d16f9cc22f5352a9bc8eccde11b553e	289ffe1750fbb2197e6185aca92b5f5e	19b265a514d417b6e20710482b048ba9	1381.270833	161.46875	0	104	0.89516129	4.877298274	106.8796622	0.048687452	0.00439509	0.411673736	0.047487495	0.065099778	0.034502155	0.052736128	0.054671273
-1	-1	-1	0	119	112	0	0	1.546875	0	4.234375	0.28125	0.375	0.71875	0.3125	0.15625	0.953125	0.109375	0.125	scan_Plate_D_p00_0_A05f06d0.TIF	scan_Plate_D_p00_0_A05f06d2.TIF	scan_Plate_D_p00_0_A05f06d1.TIF	0	0	0	32	1	1536	1536	1536	32	b'eLsss9oUsxltlA1oo8wUlLZHG2V0CebRdhldgtmISsEMKkPsAKVDYxw='	10a47012ad2b978fed874fe0b04e6a8b	0f742fb1a2abb8aeba74903a65b2cac7	70b1f7f734c8caa1708acd770077a285	nan	nan	nan	nan	0.941176471	5.40084011	122.7972763	0.053048564	0.00416158	0.427029343	0.051557024	0.068604889	0.036943916	0.056900147	0.059185201
-1	-1	-1	1	141	131	0	0	1.515625	0	4.46875	0.265625	0.4375	0.734375	0.359375	0.171875	0.96875	0.109375	0.109375	scan_Plate_D_p00_0_A05f07d0.TIF	scan_Plate_D_p00_0_A05f07d2.TIF	scan_Plate_D_p00_0_A05f07d1.TIF	0	0	0	33	1	1536	1536	1536	33	b'eLsss9oUsxltlA1oo8w0zcB8tFFGn2AebZfRJZiNqBTMoDLEDgCqZWMf'	41071ad82992ee87ff5ca636a05988bf	5e19002b50fa0c9f50e512e1cd5d494c	dbf3fd83f900548703f8af97b51eb406	1734.677906	1056.652174	0	116	0.929078014	4.927152226	107.0150647	0.049782689	0.004604133	0.433773244	0.049095378	0.067564045	0.035537294	0.054026243	0.055896299
-1	-1	-1	0	109	98	0	0	1.53125	0	4.171875	0.265625	0.359375	0.71875	0.3125	0.171875	0.953125	0.109375	0.125	scan_Plate_D_p00_0_A05f08d0.TIF	scan_Plate_D_p00_0_A05f08d2.TIF	scan_Plate_D_p00_0_A05f08d1.TIF	0	0	0	34	1	1536	1536	1536	34	b'eLsss9oUsxltlA1oo8w0zcBitFFGn2AebZfRJZiNqBTMoDLEDgCvh2Mi'	a6c4a891aa929a387c35a8ae7460573c	803a6aa1ac25373dbe3d4cb826f31b6d	7ce94abe75a59f5dcf2fc970f66664e6	nan	nan	nan	nan	0.899082569	4.929305455	109.8570071	0.046733355	0.004836497	0.515065401	0.047078356	0.065441222	0.033445051	0.051163185	0.052713803
-1	-1	-1	1	144	125	0	0	1.5	0	4.140625	0.296875	0.421875	0.734375	0.375	0.203125	1.09375	0.109375	0.140625	scan_Plate_D_p00_0_A06f00d0.TIF	scan_Plate_D_p00_0_A06f00d2.TIF	scan_Plate_D_p00_0_A06f00d1.TIF	0	0	0	35	1	1536	1536	1536	35	b'eLsss9oUsxltlA1oo8xstFFGt2AebZfRJZiNqBTMoDLEDgCLomMN'	a175053a0668fd33c20e806789b17208	1924fc5b277ca12715508ecc6af5a0ea	94fe406f030d8db0165602e9b01ba9a5	1596.152931	300.3062872	0	54	0.868055556	5.387552804	116.3267478	0.051736462	0.003389995	0.430236047	0.050550504	0.065117766	0.037035129	0.055203506	0.057615204
-1	-1	-1	1	137	125	0	0	1.65625	0	4.234375	0.3125	0.40625	0.734375	0.34375	0.1875	0.953125	0.109375	0.125	scan_Plate_D_p00_0_A06f01d0.TIF	scan_Plate_D_p00_0_A06f01d2.TIF	scan_Plate_D_p00_0_A06f01d1.TIF	0	0	0	36	1	1536	1536	1536	36	b'eLsss9oUsxltlA1oo8wMVE6MNsroEsyj7TK6BLMRlYIZVIbYAQCQxGMQ'	9750ed6872f16421d5bb197875c0a56d	5a135e6deeb3978344bb2dd816d32056	0d7e702d4b1a815c0b3d943e42d1d7d8	1959.329897	214.8453608	0	122	0.912408759	5.440199446	120.3412639	0.052610195	0.004093612	0.420622325	0.050865224	0.067633865	0.03745154	0.056651966	0.059009108
-1	-1	-1	2	138	124	0	0	1.53125	0	4.265625	0.28125	0.40625	0.734375	0.390625	0.1875	1.140625	0.109375	0.140625	scan_Plate_D_p00_0_A06f02d0.TIF	scan_Plate_D_p00_0_A06f02d2.TIF	scan_Plate_D_p00_0_A06f02d1.TIF	0	0	0	37	1	1536	1536	1536	37	b'eLsss9oUsxltlA1oowxYEhqNNsroE8yj7TK6BLMRlYIZVIbYAQCV5mMT'	7f3f4ed1b6e6bc1cfc27ad6fc37717dc	d99fac864bcb9317348d6867f9522a1d	38bc905ea5fc81989e0d2709c1bca083	2019.381203	1497.463294	0	118	0.898550725	5.178910899	110.5629992	0.050353726	0.004031166	0.404876839	0.049433268	0.065273139	0.036487576	0.054458773	0.056796933
-1	-1	-1	0	148	128	0	0	1.65625	0	4.78125	0.3125	0.4375	0.75	0.328125	0.171875	0.96875	0.109375	0.125	scan_Plate_D_p00_0_A06f03d0.TIF	scan_Plate_D_p00_0_A06f03d2.TIF	scan_Plate_D_p00_0_A06f03d1.TIF	0	0	0	38	1	1536	1536	1536	38	b'eLsss9oUsxltlA1oowxYEhqPNsroE8yj7TK6BLMRlYIZVIbYAQCbCGMW'	9088e6b4723ef05a7c496e1ac2d2d2a1	e665c2be6319168168ba442b0c277af1	f6c0ddb113fd89ce91d6970a3b973737	nan	nan	nan	nan	0.864864865	4.893131318	106.4672039	0.047013059	0.004517235	0.474091537	0.046114197	0.064368449	0.033805555	0.051266135	0.053029034
-1	-1	-1	0	149	133	0	0	1.5	0	4.3125	0.296875	0.4375	0.765625	0.375	0.203125	1.109375	0.109375	0.140625	scan_Plate_D_p00_0_A06f04d0.TIF	scan_Plate_D_p00_0_A06f04d2.TIF	scan_Plate_D_p00_0_A06f04d1.TIF	0	0	0	39	1	1536	1536	1536	39	b'eLsss9oUsxltlA1oowxYEpqMNsroE8yj7TK6BLMRlYIZVIbYAQCgKmMZ'	19d85ab33fc7313dd0227d8e35dea5c5	73d59ef7235b631f71d21fe58f6a3be1	74547e8bb276e62a8d1510f13ffcf099	nan	nan	nan	nan	0.89261745	5.131260002	111.0576835	0.05024276	0.003803775	0.41725786	0.049480392	0.065297038	0.035932233	0.054108513	0.056473114
-1	-1	-1	0	171	162	0	0	1.65625	0	4.65625	0.328125	0.4375	0.765625	0.328125	0.1875	0.953125	0.109375	0.125	scan_Plate_D_p00_0_A06f05d0.TIF	scan_Plate_D_p00_0_A06f05d2.TIF	scan_Plate_D_p00_0_A06f05d1.TIF	0	0	0	40	1	1536	1536	1536	40	b'eLsss9oUsxltlA1oowxcEo42yugSzKPtMroEsxGVghlUhtgBAKVMYxw='	bc07c2334da15ce478d52fef862ccff8	bb458f3a4f90064773c8263a7a86d868	90bc92e8390f088e62b7a775466d2937	nan	nan	nan	nan	0.947368421	5.219681261	111.2467591	0.052738575	0.004229602	0.421214378	0.051527401	0.068688869	0.037523086	0.056968573	0.059432688
-1	-1	-1	1	166	154	0	0	1.578125	0	4.6875	0.3125	0.453125	0.78125	0.375	0.171875	1.125	0.109375	0.125	scan_Plate_D_p00_0_A06f06d0.TIF	scan_Plate_D_p00_0_A06f06d2.TIF	scan_Plate_D_p00_0_A06f06d1.TIF	0	0	0	41	1	1536	1536	1536	41	b'eLsss9oUsxltlA1oo8wMlLZHG2V0CebRdhldgtmISsEMKkPsAKpuYx8='	1767aa03066a2d5a05981a64cf4fd8a1	70c11969e2b344127fa508dc65af97ba	43286aa12ead307f11d2e289658dcbe4	1868.670375	905.0415691	0	50	0.927710843	4.958965831	108.7807324	0.048604479	0.004368071	0.49396161	0.048787156	0.066882841	0.035009111	0.052981082	0.054999883
-1	-1	-1	1	135	129	0	0	1.671875	0	4.265625	0.3125	0.453125	0.75	0.359375	0.171875	0.953125	0.109375	0.125	scan_Plate_D_p00_0_A06f07d0.TIF	scan_Plate_D_p00_0_A06f07d2.TIF	scan_Plate_D_p00_0_A06f07d1.TIF	0	0	0	42	1	1536	1536	1536	42	b'eLsss9oUsxltlA1oowxYEpqPNsroE8yj7TK6BLMRlYIZVIbYAQCvkGMi'	f6b02eaa46a7e7f8b4fbba2f739237e2	d22a6ae122c2ebd5ee34cc524926c857	07252e52b34c2b23d9748a7b35d3a894	1679.087833	239.223162	0	116	0.955555556	5.095345274	113.8167833	0.049589825	0.004960605	0.428786543	0.049203931	0.069234849	0.035324493	0.054191362	0.055851581
-1	-1	-1	0	136	126	0	0	1.5	0	4.203125	0.296875	0.40625	0.734375	0.375	0.203125	1.09375	0.109375	0.140625	scan_Plate_D_p00_0_A07f00d0.TIF	scan_Plate_D_p00_0_A07f00d2.TIF	scan_Plate_D_p00_0_A07f00d1.TIF	0	0	0	43	1	1536	1536	1536	43	b'eLsss9oUsxltlA1oo8x8tFFGt2AebZfRJZiNqBTMoDLEDgCQzWMQ'	f0a1b14ecdee990bd02edf04c693fadd	9b0bfc57476c72ccd7e6b5a60e3d078d	83b9eda769433e830ba99df338656cae	nan	nan	nan	nan	0.926470588	5.460521021	117.0892972	0.053984043	0.003925167	0.390315799	0.052769383	0.068041775	0.038356239	0.057742955	0.060263167
-1	-1	-1	1	135	124	0	0	1.640625	0	4.359375	0.3125	0.40625	0.78125	0.34375	0.171875	0.96875	0.125	0.125	scan_Plate_D_p00_0_A07f01d0.TIF	scan_Plate_D_p00_0_A07f01d2.TIF	scan_Plate_D_p00_0_A07f01d1.TIF	0	0	0	44	1	1536	1536	1536	44	b'eLsss9oUsxltlA1oo8wcVE6MNsroEsyj7TK6BLMRlYIZVIbYAQCV72MT'	6379008acfdbe43cff70fb8e891ba107	30b0b04d5297508053718f5757fc77be	748e4266b6353237a8d9d563add51141	468.1651558	514.1033994	0	67	0.918518519	5.296307939	118.9006737	0.051338656	0.00435218	0.475351112	0.051289961	0.067703836	0.036753584	0.055718615	0.057982642
-1	-1	-1	0	125	118	0	0	1.53125	0	4.1875	0.265625	0.375	0.734375	0.34375	0.203125	1.109375	0.109375	0.125	scan_Plate_D_p00_0_A07f02d0.TIF	scan_Plate_D_p00_0_A07f02d2.TIF	scan_Plate_D_p00_0_A07f02d1.TIF	0	0	0	45	1	1536	1536	1536	45	b'eLsss9oUsxltlA1oo8w8zcBotFFGn2AebZfRJZiNqBTMoDLEDgCbEWMW'	78f4897ec06b014a27a54714dfe6e424	287af1b31ed1f8721b986fb6b6f2b473	78a75afcd8ad4357fc68ac22e05c9b7d	nan	nan	nan	nan	0.944	5.013043492	111.3611584	0.04905571	0.004779523	0.411406119	0.049887545	0.068453718	0.035460654	0.053681274	0.055462147
-1	-1	-1	0	113	104	0	0	1.640625	0	4.015625	0.28125	0.359375	0.734375	0.3125	0.171875	0.953125	0.109375	0.125	scan_Plate_D_p00_0_A07f03d0.TIF	scan_Plate_D_p00_0_A07f03d2.TIF	scan_Plate_D_p00_0_A07f03d1.TIF	0	0	0	46	1	1536	1536	1536	46	b'eLsss9oUsxltlA1oo8w8zcB4tFFGn2AebZfRJZiNqBTMoDLEDgCgM2MZ'	b03118085a17cbcea371c5d0c45313fb	c299e9f142833e7e9d487f5e65041427	954da24ffc1f257b44dada51c84838e3	nan	nan	nan	nan	0.920353982	5.027570705	113.9102681	0.047100204	0.004953043	0.569670156	0.049367795	0.066537677	0.034351484	0.051827709	0.053405044
-1	-1	-1	2	127	121	0	0	1.5	0	4.1875	0.296875	0.390625	0.734375	0.359375	0.21875	1.09375	0.109375	0.109375	scan_Plate_D_p00_0_A07f04d0.TIF	scan_Plate_D_p00_0_A07f04d2.TIF	scan_Plate_D_p00_0_A07f04d1.TIF	0	0	0	47	1	1536	1536	1536	47	b'eLsss9oUsxltlA1oo8w8zcBktFFGn2AebZfRJZiNqBTMoDLEDgClVWMc'	a9ef1f50528da8b8f728115bbf08b78c	d65cb2b3ca791ecbe54d4e2a10f1c4cd	0657c4fc2f006d6fc7e80f2fbbb214f1	1147.927035	709.9678479	0	68.5	0.952755906	5.277105589	115.5255478	0.051421204	0.004620767	0.43372978	0.050618052	0.068838412	0.036918262	0.056061994	0.058324525
-1	-1	-1	0	147	137	0	0	1.671875	0	4.28125	0.3125	0.453125	0.75	0.34375	0.171875	0.96875	0.109375	0.125	scan_Plate_D_p00_0_A07f05d0.TIF	scan_Plate_D_p00_0_A07f05d2.TIF	scan_Plate_D_p00_0_A07f05d1.TIF	0	0	0	48	1	1536	1536	1536	48	b'eLsss9oUsxltlA1oo8wcVBKONsroEsyj7TK6BLMRlYIZVIbYAQCqd2Mf'	091e71bededacd3c1b74c884ce5d3194	073fb1de865b44d0f81afe40c010ab16	c41bedcaeb58079cd36f3b4d10435e30	nan	nan	nan	nan	0.931972789	5.017000218	110.8441084	0.048868259	0.004995163	0.464203076	0.049199571	0.067477982	0.034986714	0.05347671	0.055232427
-1	-1	-1	0	115	110	0	0	1.53125	0	4.21875	0.265625	0.375	0.734375	0.34375	0.203125	1.109375	0.109375	0.125	scan_Plate_D_p00_0_A07f06d0.TIF	scan_Plate_D_p00_0_A07f06d2.TIF	scan_Plate_D_p00_0_A07f06d1.TIF	0	0	0	49	1	1536	1536	1536	49	b'eLsss9oUsxltlA1oo8wclLZHG2V0CebRdhldgtmISsEMKkPsAK+ZYyI='	b57ba1229bd47a76feb86a74cc6f4b5d	07ff05584d59255092769f9c3619d462	494d0dd42f74bbdfad373b585b87a035	nan	nan	nan	nan	0.956521739	5.28435105	119.8701919	0.051336061	0.00494558	0.383186005	0.049981958	0.069275006	0.036405564	0.05590005	0.057727944
-1	-1	-1	1	136	131	0	0	1.65625	0	4.28125	0.296875	0.453125	0.75	0.375	0.171875	0.96875	0.109375	0.125	scan_Plate_D_p00_0_A07f07d0.TIF	scan_Plate_D_p00_0_A07f07d2.TIF	scan_Plate_D_p00_0_A07f07d1.TIF	0	0	0	50	1	1536	1536	1536	50	b'eLsss9oUsxltlA1oo8w8zcB8tFFGn2AebZfRJZiNqBTMoDLEDgC0u2Ml'	e767924eed03104961a79d0219d7f360	d5c5904621022b1a56525008a699b650	730f3d472202da4f5c987d3ed491dcf3	1402.335766	105.6618005	0	119	0.963235294	4.634670368	99.85085138	0.046850447	0.005192322	0.460921889	0.046937766	0.067698739	0.033673985	0.05157997	0.052945059
-1	-1	-1	0	104	99	0	0	1.5625	0	3.34375	0.3125	0.453125	0.921875	0.390625	0.234375	1.15625	0.109375	0.21875	scan_Plate_D_p00_0_A07f08d0.TIF	scan_Plate_D_p00_0_A07f08d2.TIF	scan_Plate_D_p00_0_A07f08d1.TIF	0	0	0	51	1	1536	1536	1536	51	b'eLsss9oUsxltlA1oo8w8zcBitFFGn2AebZfRJZiNqBTMoDLEDgC53WMo'	60d4851779108ad9418c9c25ceb7d2f9	8eeec284e617e32ae17c183117ee2871	878f8fc31f37965dd5ae21d30dd1f712	nan	nan	nan	nan	0.951923077	4.733756526	107.4520927	0.046376993	0.005064943	0.422159135	0.045967829	0.067527141	0.033085219	0.051093515	0.052491356
-1	-1	-1	3	164	156	0	0	2.046875	0	4.359375	0.390625	0.484375	0.796875	0.375	0.171875	0.953125	0.109375	0.125	scan_Plate_D_p00_0_A08f00d0.TIF	scan_Plate_D_p00_0_A08f00d2.TIF	scan_Plate_D_p00_0_A08f00d1.TIF	0	0	0	52	1	1536	1536	1536	52	b'eLsss9oUsxltlA1oo8xitFFGt2AebZfRJZiNqBTMoDLEDgCV+GMT'	b55a877375c23b99560f61b10ce76be6	f3e220ba6b8448826fb1f32fbe27c093	cb8e7856c2c08420e6b6c6abbdb0872c	1495.061611	761.5158273	0	90.66666667	0.951219512	5.480058673	118.6635117	0.054018537	0.00429807	0.468238326	0.053368137	0.068901876	0.038529186	0.058098374	0.060567792
-1	-1	-1	4	155	147	0	0	1.546875	0	4.546875	0.296875	0.4375	0.75	0.390625	0.171875	1	0.109375	0.125	scan_Plate_D_p00_0_A08f01d0.TIF	scan_Plate_D_p00_0_A08f01d2.TIF	scan_Plate_D_p00_0_A08f01d1.TIF	0	0	0	53	1	1536	1536	1536	53	b'eLsss9oUsxltlA1oo8wCVE6MNsroEsyj7TK6BLMRlYIZVIbYAQCbGmMW'	472856862c152c496099cc9e70fdb137	f491bc995d1c8bf10b0d28da5d9c79e9	a58c85e5d2740659dfe80ca1c7423eef	1330.365301	863.7149638	0	111	0.948387097	5.374369646	115.3822721	0.053902617	0.004281308	0.401373419	0.052794894	0.068964264	0.038203251	0.058041273	0.060491033
-1	-1	-1	4	110	100	0	0	1.546875	0	3.921875	0.265625	0.359375	0.71875	0.359375	0.171875	0.96875	0.109375	0.140625	scan_Plate_D_p00_0_A08f02d0.TIF	scan_Plate_D_p00_0_A08f02d2.TIF	scan_Plate_D_p00_0_A08f02d1.TIF	0	0	0	54	1	1536	1536	1536	54	b'eLsss9oUsxltlA1oo8wizcBotFFGn2AebZfRJZiNqBTMoDLEDgCgPGMZ'	e9d1524d2e3ba2bff1326351c20d9010	413e8c40a0ad023c2705253e9842fa7c	2253846c7fa8c5df1a26b68ad21527d2	1230.46916	319.0799724	0	28.75	0.909090909	5.073238798	110.1445605	0.050522693	0.004121652	0.399978748	0.050212959	0.066725272	0.035820244	0.054426573	0.056501466
-1	-1	-1	1	153	148	0	0	1.5625	0	4.421875	0.3125	0.453125	0.8125	0.390625	0.171875	1.125	0.125	0.125	scan_Plate_D_p00_0_A08f03d0.TIF	scan_Plate_D_p00_0_A08f03d2.TIF	scan_Plate_D_p00_0_A08f03d1.TIF	0	0	0	55	1	1536	1536	1536	55	b'eLsss9oUsxltlA1oo8wizcB4tFFGn2AebZfRJZiNqBTMoDLEDgClXmMc'	e8662ce83268ea11e7089bdb59875436	ae9fd605d9a194b0e6b4845227068cb7	af6c5077eef6fca5df49f02b78408d4a	1350.624867	767.7433298	0	2	0.967320261	5.118360844	116.9852554	0.050256093	0.00471519	0.404433328	0.048783694	0.069446261	0.035416762	0.05486281	0.056935253
-1	-1	-1	0	153	141	0	0	1.6875	0	4.53125	0.328125	0.453125	0.78125	0.359375	0.171875	0.96875	0.109375	0.125	scan_Plate_D_p00_0_A08f04d0.TIF	scan_Plate_D_p00_0_A08f04d2.TIF	scan_Plate_D_p00_0_A08f04d1.TIF	0	0	0	56	1	1536	1536	1536	56	b'eLsss9oUsxltlA1oo8wizcBktFFGn2AebZfRJZiNqBTMoDLEDgCqgGMf'	65b92bc5543cb7a13023d93e203830f4	248933fcecb653f580888620ff7912fd	98cb5dea0eb222e90aad78addc2ce083	nan	nan	nan	nan	0.921568627	4.891627004	105.7113212	0.049963184	0.004497125	0.451811776	0.04889827	0.066827634	0.035522494	0.054167887	0.056257034
-1	-1	-1	3	171	153	0	0	1.546875	0	4.4375	0.3125	0.46875	0.796875	0.390625	0.203125	1.140625	0.125	0.125	scan_Plate_D_p00_0_A08f05d0.TIF	scan_Plate_D_p00_0_A08f05d2.TIF	scan_Plate_D_p00_0_A08f05d1.TIF	0	0	0	57	1	1536	1536	1536	57	b'eLsss9oUsxltlA1oo8wCVBKONsroEsyj7TK6BLMRlYIZVIbYAQCvomMi'	8248f3bd44bc0a83af59d78ec19c9a41	3f4df415db1f6a7e4f88813df85a6a13	484466cd302b787dd7e96bfeef35254f	593.1896292	387.8005664	0	115.6666667	0.894736842	4.88712672	107.7263331	0.049785459	0.004234562	0.473123717	0.048954586	0.066415334	0.035399006	0.053935336	0.056122421
-1	-1	-1	2	150	146	0	0	1.703125	0	4.75	0.3125	0.453125	0.78125	0.375	0.1875	0.953125	0.125	0.125	scan_Plate_D_p00_0_A08f06d0.TIF	scan_Plate_D_p00_0_A08f06d2.TIF	scan_Plate_D_p00_0_A08f06d1.TIF	0	0	0	58	1	1536	1536	1536	58	b'eLsss9oUsxltlA1oo8wClLZHG2V0CebRdhldgtmISsEMKkPsALTEYyU='	c69fb894ddfe5ade645b0cb4269cdbf0	9855276506d081519ea33985de729cc1	016eac1a9a72c89396698091f206d4b6	1495.41194	342.1615623	0	104	0.973333333	5.087025452	115.048469	0.051371015	0.004828343	0.418568399	0.050062847	0.069374336	0.036179848	0.055850465	0.057909966
-1	-1	-1	1	147	137	0	0	1.5625	0	4.21875	0.296875	0.453125	0.78125	0.40625	0.171875	1.09375	0.109375	0.140625	scan_Plate_D_p00_0_A08f07d0.TIF	scan_Plate_D_p00_0_A08f07d2.TIF	scan_Plate_D_p00_0_A08f07d1.TIF	0	0	0	59	1	1536	1536	1536	59	b'eLsss9oUsxltlA1oo8wizcB8tFFGn2AebZfRJZiNqBTMoDLEDgC55mMo'	a0159c6245a56b9d82cd04d9885751d1	7c4e307105769c34f0f3b18a3d921ff5	d6daffec3cd0202142ab48b08f61b4f3	751.5376884	998.7839196	0	125	0.931972789	4.921166943	108.049223	0.049893931	0.004631634	0.436048255	0.049915089	0.067516451	0.035524717	0.054241152	0.05606239
-1	-1	-1	4	166	157	0	0	1.6875	0	4.203125	0.328125	0.453125	0.78125	0.375	0.1875	0.984375	0.109375	0.125	scan_Plate_D_p00_0_A08f08d0.TIF	scan_Plate_D_p00_0_A08f08d2.TIF	scan_Plate_D_p00_0_A08f08d1.TIF	0	0	0	60	1	1536	1536	1536	60	b'eLsss9oUsxltlA1oo8wizcBitFFGn2AebZfRJZiNqBTMoDLEDgC/CGMr'	6fe5b4658c693c7f4626eb6c166bb50e	d3374adc69f5d707b6dcca466bfb0e35	33094be14e66b5da06394356a5f969ad	558.194274	805.0083247	0	68.5	0.945783133	5.066863755	106.2959699	0.052500314	0.004383401	0.410592445	0.052054054	0.069049418	0.037551165	0.05673579	0.058933616
-1	-1	-1	2	168	140	0	0	1.546875	0	4.34375	0.3125	0.46875	0.765625	0.40625	0.1875	1.0625	0.125	0.125	scan_Plate_D_p00_0_A09f00d0.TIF	scan_Plate_D_p00_0_A09f00d2.TIF	scan_Plate_D_p00_0_A09f00d1.TIF	0	0	0	61	1	1536	1536	1536	61	b'eLsss9oUsxltlA1oo8xytFFGt2AebZfRJZiNqBTMoDLEDgCbI2MW'	9b19d2eb808af3c5e3dcbcfac9548951	18e32063704f4c5f010abd83e07edaf1	1cf7f76437e6a901ecc42f64dc3b60cd	1590.487138	587.9806503	0	54.5	0.833333333	5.094440657	104.0087882	0.050135082	0.003775825	0.634536627	0.051565637	0.065123937	0.036892422	0.054319685	0.056813251
-1	-1	-1	5	128	109	0	0	1.703125	0	3.734375	0.296875	0.390625	0.734375	0.34375	0.1875	0.96875	0.125	0.125	scan_Plate_D_p00_0_A09f01d0.TIF	scan_Plate_D_p00_0_A09f01d2.TIF	scan_Plate_D_p00_0_A09f01d1.TIF	0	0	0	62	1	1536	1536	1536	62	b'eLsss9oUsxltlA1oo8wSVE6MNsroEsyj7TK6BLMRlYIZVIbYAQCgRWMZ'	92ee15a086166696ab78897d5a0aebba	040430505f5edf1b42e859801a987b98	f2f0dc0e7f145806e730b45d65ca309a	1159.665637	757.0541068	0	62.4	0.8515625	4.926923964	104.2895392	0.048146741	0.004258848	0.663246045	0.050394896	0.064783969	0.035658705	0.052371222	0.054387565
-1	-1	-1	1	169	131	0	0	1.5625	0	4.203125	0.3125	0.453125	0.75	0.390625	0.171875	1.140625	0.125	0.125	scan_Plate_D_p00_0_A09f02d0.TIF	scan_Plate_D_p00_0_A09f02d2.TIF	scan_Plate_D_p00_0_A09f02d1.TIF	0	0	0	63	1	1536	1536	1536	63	b'eLsss9oUsxltlA1oo8wyzcBotFFGn2AebZfRJZiNqBTMoDLEDgClZ2Mc'	d25e41b2885ed6f63fa47b2f5aaf8e7e	2b2b7743535c545700a6f8e7b38354ba	56b57a483a9d9faeeafbdcd3597728e8	1350.035517	1047.325178	0	69	0.775147929	4.661001136	94.91965696	0.045455875	0.00398269	0.681003209	0.047292046	0.061598277	0.033815432	0.049756347	0.051884562
-1	-1	-1	1	172	150	0	0	1.671875	0	4.3125	0.328125	0.453125	0.765625	0.359375	0.171875	0.96875	0.109375	0.125	scan_Plate_D_p00_0_A09f03d0.TIF	scan_Plate_D_p00_0_A09f03d2.TIF	scan_Plate_D_p00_0_A09f03d1.TIF	0	0	0	64	1	1536	1536	1536	64	b'eLsss9oUsxltlA1oo8wyzcB4tFFGn2AebZfRJZiNqBTMoDLEDgCqiWMf'	20a9d5feaa9d88688856133c0f91fa00	4dbe7d6f3532c618f816613ffa0aa5ac	bebdb79ad543ac65cb14d92a49dba921	1192.161074	1017.885906	0	104	0.872093023	4.975460621	101.7033553	0.048448455	0.004385014	0.660134504	0.05079713	0.065358501	0.036055667	0.053179253	0.055381874
-1	-1	-1	2	154	132	0	0	1.5625	0	4.296875	0.3125	0.453125	0.78125	0.375	0.171875	1.09375	0.109375	0.125	scan_Plate_D_p00_0_A09f04d0.TIF	scan_Plate_D_p00_0_A09f04d2.TIF	scan_Plate_D_p00_0_A09f04d1.TIF	0	0	0	65	1	1536	1536	1536	65	b'eLsss9oUsxltlA1oo8wyzcBktFFGn2AebZfRJZiNqBTMoDLEDgCvq2Mi'	9498ebbe2081d1ba028b7ef3f0501c6f	854acd2c8ad54700b231c859c5cb7e60	f7503b4c2561c88baea9645e833cd6c6	435.5126488	268.2172136	0	76	0.857142857	5.008943303	104.1195928	0.049186631	0.004100722	0.646348724	0.049625437	0.065205792	0.035830005	0.053515693	0.055948645
-1	-1	-1	1	145	128	0	0	1.6875	0	4.453125	0.296875	0.453125	0.75	0.359375	0.15625	0.96875	0.109375	0.140625	scan_Plate_D_p00_0_A09f05d0.TIF	scan_Plate_D_p00_0_A09f05d2.TIF	scan_Plate_D_p00_0_A09f05d1.TIF	0	0	0	66	1	1536	1536	1536	66	b'eLsss9oUsxltlA1oo8wSVBKONsroEsyj7TK6BLMRlYIZVIbYAQC0zWMl'	4a46cfe97ee45ef323fd61615d85b2e0	1fdd74f68737526cf72cf3e82339d1cb	27252a364de60effb831d2cb2a7ad4d0	706.5243056	1502.986111	0	92	0.882758621	5.03482252	106.5726757	0.048918802	0.004456647	0.628584879	0.049642239	0.066062904	0.035502708	0.053373436	0.055453138
-1	-1	-1	2	131	110	0	0	1.5625	0	4.125	0.28125	0.390625	0.71875	0.375	0.1875	1.140625	0.109375	0.125	scan_Plate_D_p00_0_A09f06d0.TIF	scan_Plate_D_p00_0_A09f06d2.TIF	scan_Plate_D_p00_0_A09f06d1.TIF	0	0	0	67	1	1536	1536	1536	67	b'eLsss9oUsxltlA1oo8wSlLZHG2V0CebRdhldgtmISsEMKkPsALnvYyg='	7d657c34b383f6db0461a3d8df877adf	a5aa2e8bebe63368776122969b8f096a	8941e45cb32d2c97c0d5b2cbfb406944	1677.190027	656.2969942	0	15	0.839694656	5.145347881	108.3520216	0.050187794	0.003790079	0.527544263	0.049450175	0.063675922	0.036091448	0.053884155	0.056304045
-1	-1	-1	2	140	124	0	0	1.65625	0	4.25	0.3125	0.390625	0.75	0.359375	0.171875	0.96875	0.109375	0.125	scan_Plate_D_p00_0_A09f07d0.TIF	scan_Plate_D_p00_0_A09f07d2.TIF	scan_Plate_D_p00_0_A09f07d1.TIF	0	0	0	68	1	1536	1536	1536	68	b'eLsss9oUsxltlA1oo8wyzcB8tFFGn2AebZfRJZiNqBTMoDLEDgC/EWMr'	35eb4c850e4a1a7456b2cea0e094bd4a	2058c497563e4f7052bf84260e091f52	9ff97ff1354c4e41ba5cf7ae8e41463b	747.7164054	866.4881486	0	63	0.885714286	4.83061321	103.4392341	0.046970525	0.004960157	0.613984362	0.04640251	0.064978862	0.033824408	0.051385724	0.052951088
-1	-1	-1	0	126	119	0	0	1.5	0	4.28125	0.265625	0.375	0.71875	0.34375	0.203125	1.109375	0.109375	0.125	scan_Plate_D_p00_0_A09f08d0.TIF	scan_Plate_D_p00_0_A09f08d2.TIF	scan_Plate_D_p00_0_A09f08d1.TIF	0	0	0	69	1	1536	1536	1536	69	b'eLsss9oUsxltlA1oo8wyzcBitFFGn2AebZfRJZiNqBTMoDLEDgDEM2Mu'	a96b700368982531583f6b4b8edf0b5f	3a11ec5e3c30f2da82b7794db15c65e2	26b2d697e9bf3678ef473d19139db693	nan	nan	nan	nan	0.944444444	5.076062217	110.6520512	0.050773502	0.004503725	0.369175293	0.049547713	0.068386164	0.03661371	0.055048781	0.057097679
-1	-1	-1	3	171	151	0	0	1.671875	0	4.703125	0.328125	0.4375	0.78125	0.375	0.171875	0.953125	0.125	0.125	scan_Plate_D_p00_0_A10f00d0.TIF	scan_Plate_D_p00_0_A10f00d2.TIF	scan_Plate_D_p00_0_A10f00d1.TIF	0	0	0	70	1	1536	1536	1536	70	b'eLsss9oUsxltlA1kTWZoMNooo1swj7bL6BLMRlQKZlAZYgcAcc5i/g=='	56167921184bbaf13ac70d983208a305	1fb9505fbf74c8ed5fd904df9c1eb0e3	47ca9344b98f7d9814c036fe64a3c469	1479.757203	1050.655221	0	145	0.883040936	5.265214797	112.2069531	0.050399727	0.004144448	0.64718718	0.051626609	0.065684496	0.037013996	0.054826745	0.057414616
-1	-1	-1	0	142	128	0	0	1.546875	0	4.328125	0.296875	0.453125	0.75	0.359375	0.1875	1.140625	0.109375	0.140625	scan_Plate_D_p00_0_A10f01d0.TIF	scan_Plate_D_p00_0_A10f01d2.TIF	scan_Plate_D_p00_0_A10f01d1.TIF	0	0	0	71	1	1536	1536	1536	71	b'eLsss9oUsxltlA1kTWZoAConRhtldAnm0XYZXYLZiErBDCpD7AB28GMB'	762d666ee379e544dcee49ee535c4df4	b9c658e20517753c219fba463a0f1444	424df20e051f8c0316449ddff502635e	nan	nan	nan	nan	0.901408451	4.818004396	103.6228006	0.047190555	0.005031668	0.58900648	0.047897418	0.066753727	0.034260316	0.052238608	0.054179536
-1	-1	-1	4	160	148	0	0	1.671875	0	4.40625	0.328125	0.484375	0.78125	0.40625	0.171875	0.984375	0.109375	0.125	scan_Plate_D_p00_0_A10f02d0.TIF	scan_Plate_D_p00_0_A10f02d2.TIF	scan_Plate_D_p00_0_A10f02d1.TIF	0	0	0	72	1	1536	1536	1536	72	b'eLsss9oUsxltlA1kTWZokGZgNNooo08wj7bL6BLMRlQKZlAZYgcAfBJjBA=='	0be7f4d7069755fdb508bf210edb31a4	6681711c1b4220a6530a192c85ca2902	a0d3c6d1b655768246ba452c8d9e0d95	1791.009339	1285.137207	0	104.25	0.925	5.115965124	108.0258195	0.049750325	0.004870284	0.696557545	0.05152676	0.067726286	0.036617733	0.054732974	0.056993459
-1	-1	-1	3	124	111	0	0	1.515625	0	4.484375	0.265625	0.375	0.71875	0.359375	0.203125	1.125	0.125	0.140625	scan_Plate_D_p00_0_A10f03d0.TIF	scan_Plate_D_p00_0_A10f03d2.TIF	scan_Plate_D_p00_0_A10f03d1.TIF	0	0	0	73	1	1536	1536	1536	73	b'eLsss9oUsxltlA1kTWZokGZgPNooo08wj7bL6BLMRlQKZlAZYgcAgTRjBw=='	bf4c07568b246f7ab5583b926b71fb46	1ff13203b5f801ad1751de96e59471b2	59fa3d745db4a052d94dfd826a1558b8	1266.928513	919.4442402	0	91.33333333	0.89516129	4.715166753	101.5974207	0.047787342	0.005117914	0.564374221	0.04844062	0.066408614	0.035004031	0.052949257	0.054883332
-1	-1	-1	1	187	173	0	0	1.671875	0	5.03125	0.34375	0.46875	0.796875	0.375	0.1875	0.953125	0.109375	0.125	scan_Plate_D_p00_0_A10f04d0.TIF	scan_Plate_D_p00_0_A10f04d2.TIF	scan_Plate_D_p00_0_A10f04d1.TIF	0	0	0	74	1	1536	1536	1536	74	b'eLsss9oUsxltlA1kTWZokGZgMtooo08wj7bL6BLMRlQKZlAZYgcAhlZjCg=='	661c2b98e14653f2d67e087ca2310080	35c92c1c30a0eacf596c9ce84463d4b1	9391f76f87faf29ca91d2140dafa06d5	826.1376026	1278.937931	0	153	0.92513369	5.331789385	116.1185015	0.050962914	0.004670586	0.588907726	0.052797733	0.068265552	0.037191958	0.055802352	0.05829841
-1	-1	-1	0	141	132	0	0	1.484375	0	4.25	0.28125	0.453125	0.75	0.359375	0.203125	1.09375	0.109375	0.140625	scan_Plate_D_p00_0_A10f05d0.TIF	scan_Plate_D_p00_0_A10f05d2.TIF	scan_Plate_D_p00_0_A10f05d1.TIF	0	0	0	75	1	1536	1536	1536	75	b'eLsss9oUsxltlA1kTWZoACoJRxtldAnm0XYZXYLZiErBDCpD7ACLeGMN'	de73147495e9404dcc2e7a653fe55f97	35d3b7f323831365c72e20f5abcb5856	aff35f02c1e9c41465b3f14c907080b7	nan	nan	nan	nan	0.936170213	5.056128113	106.9106214	0.050728181	0.004854793	0.583953832	0.051517761	0.068628851	0.036867312	0.055509156	0.057727124
-1	-1	-1	5	158	145	0	0	1.671875	0	4.328125	0.328125	0.453125	0.765625	0.375	0.171875	0.96875	0.109375	0.125	scan_Plate_D_p00_0_A10f06d0.TIF	scan_Plate_D_p00_0_A10f06d2.TIF	scan_Plate_D_p00_0_A10f06d1.TIF	0	0	0	76	1	1536	1536	1536	76	b'eLsss9oUsxltlA1kTWZoAErbo40yugTzaLuMLsFsRKVgBpUhdgCQmmMQ'	0839bbbc56e7909bf712c9d543db3c52	a436dd3673f47840903fd0b8c61cbee5	bdbf54c99e39da41a7f136b35acb96bd	490.6335887	1085.468954	0	98.8	0.917721519	4.931496894	104.0471015	0.049669187	0.004635766	0.517050413	0.049584185	0.067511654	0.036189182	0.054592502	0.056914977
-1	-1	-1	2	172	164	0	0	1.53125	0	4.1875	0.3125	0.46875	0.78125	0.421875	0.1875	1.140625	0.109375	0.125	scan_Plate_D_p00_0_A10f07d0.TIF	scan_Plate_D_p00_0_A10f07d2.TIF	scan_Plate_D_p00_0_A10f07d1.TIF	0	0	0	77	1	1536	1536	1536	77	b'eLsss9oUsxltlA1kTWZokGZgPtooo08wj7bL6BLMRlQKZlAZYgcAlbxjEw=='	f594e43f10a6b2a7fbb393ef8ee3fd60	df3ad40b43343aa3ba0d3e05b1edfb28	1bf5b59dcb23bdc63af8b828a850dfe5	1844.345184	263.2888905	0	80.5	0.953488372	4.747015717	98.86010048	0.048752981	0.005347499	0.5466848	0.049993279	0.068868157	0.035465663	0.054033639	0.056050106
-1	-1	-1	0	175	164	0	0	1.6875	0	4.671875	0.34375	0.453125	0.765625	0.359375	0.171875	0.953125	0.109375	0.125	scan_Plate_D_p00_0_A10f08d0.TIF	scan_Plate_D_p00_0_A10f08d2.TIF	scan_Plate_D_p00_0_A10f08d1.TIF	0	0	0	78	1	1536	1536	1536	78	b'eLsss9oUsxltlA1kTWZokGZgMdooo08wj7bL6BLMRlQKZlAZYgcAmt5jFg=='	1338895fe39f7645ec2e3dff22d5a335	5ccf588950503f7e2700876c397b0cbf	db70ef10a8ce113bd9d59726f50b0dad	nan	nan	nan	nan	0.937142857	5.088284072	109.6309521	0.049313977	0.004976313	0.52139465	0.04928651	0.06774734	0.035763392	0.054255343	0.056372102
-1	-1	-1	1	214	197	0	0	1.5	0	4.859375	0.375	0.46875	0.828125	0.390625	0.171875	1.109375	0.125	0.125	scan_Plate_D_p00_0_A11f00d0.TIF	scan_Plate_D_p00_0_A11f00d2.TIF	scan_Plate_D_p00_0_A11f00d1.TIF	0	0	0	79	1	1536	1536	1536	79	b'eLsss9oUsxltlA1kTQYqJ0YbZXQK5tF2GV2C2YhKwQwqQ+wAdvljAQ=='	5719ec4cfdd528ef8f7781065f88a925	c7d0dcf0d4a0a16afb66cf51a297eea8	3ddf53bed13af32ea558e5cc1df3c5ef	2017.486065	70.46934225	0	57	0.920560748	5.25654325	108.6988774	0.051875798	0.004338948	0.616766379	0.053461285	0.067729341	0.038213387	0.056694548	0.059540964
-1	-1	-1	14	218	198	0	0	1.765625	0	4.609375	0.34375	0.46875	0.8125	0.390625	0.171875	0.96875	0.109375	0.125	scan_Plate_D_p00_0_A11f01d0.TIF	scan_Plate_D_p00_0_A11f01d2.TIF	scan_Plate_D_p00_0_A11f01d1.TIF	0	0	0	80	1	1536	1536	1536	80	b'eLsss9oUsxltlA1kTQYpJ0YbZXQJ5tF2GV2C2YhKwQwqQ+wAfBtjBA=='	8e096268e410f3acb4694a6a8c2a90d5	2df3e0222aa9ff652a543ad1362b3216	95ace7d37009a669358310080b5f273a	1584.140958	770.7121998	0	165.1428571	0.908256881	4.906458886	102.7249574	0.050497885	0.004440265	0.538728046	0.052023801	0.066980756	0.037556163	0.055299759	0.057820075
-1	-1	-1	2	168	154	0	0	1.5625	0	4.5	0.328125	0.46875	0.796875	0.375	0.171875	1.140625	0.109375	0.140625	scan_Plate_D_p00_0_A11f02d0.TIF	scan_Plate_D_p00_0_A11f02d2.TIF	scan_Plate_D_p00_0_A11f02d1.TIF	0	0	0	81	1	1536	1536	1536	81	b'eLsss9oUsxltlA1kTQYqJ4xGG2X0CebRdhldgtmISsEMKkPsAIE9Ywc='	6376f1aa76b85fd47d2a8ebb73a2e4a1	86e2e68af74cea1973e8e5cbbca64f05	ff2dcb306a17249928a63abc693ad69f	641.0772538	861.1716892	0	98.5	0.916666667	5.099223752	109.6204506	0.050098897	0.004487737	0.676345977	0.051942631	0.068003561	0.036722461	0.055012222	0.057468782
-1	-1	-1	5	207	193	0	0	1.6875	0	4.828125	0.34375	0.453125	0.796875	0.375	0.171875	0.96875	0.109375	0.125	scan_Plate_D_p00_0_A11f03d0.TIF	scan_Plate_D_p00_0_A11f03d2.TIF	scan_Plate_D_p00_0_A11f03d1.TIF	0	0	0	82	1	1536	1536	1536	82	b'eLsss9oUsxltlA1kTQYqJ4xHG2X0CebRdhldgtmISsEMKkPsAIZfYwo='	c194488c9c2b2012e1d3d51b27bb02e8	98c27883462d4de006f30ce3ae29dcc5	766b78d81273a9a90bc4134958336c36	1524.592483	904.5128236	0	147.8	0.93236715	4.805188792	100.4688138	0.048159891	0.005064142	0.586361854	0.049316482	0.068067808	0.035320974	0.053527639	0.055692588
-1	-1	-1	4	190	174	0	0	1.53125	0	4.46875	0.3125	0.453125	0.828125	0.40625	0.1875	1.15625	0.109375	0.140625	scan_Plate_D_p00_0_A11f04d0.TIF	scan_Plate_D_p00_0_A11f04d2.TIF	scan_Plate_D_p00_0_A11f04d1.TIF	0	0	0	83	1	1536	1536	1536	83	b'eLsss9oUsxltlA1kTQYqJ0xGG2X0CebRdhldgtmISsEMKkPsAIuBYw0='	375044488920be33556ebc09f9b23294	b16e6599f37f10e37f6fce0d3c53fc6f	003bfc5efc3ad9b3fba2901f8e9202ea	1053.80837	916.6783636	0	107.75	0.915789474	4.931555238	102.5700471	0.051208114	0.004232991	0.530734549	0.052179864	0.067583518	0.037468585	0.056033269	0.058845207
-1	-1	-1	8	237	206	0	0	1.703125	0	4.921875	0.375	0.5	0.796875	0.4375	0.1875	0.96875	0.109375	0.140625	scan_Plate_D_p00_0_A11f05d0.TIF	scan_Plate_D_p00_0_A11f05d2.TIF	scan_Plate_D_p00_0_A11f05d1.TIF	0	0	0	84	1	1536	1536	1536	84	b'eLsss9oUsxltlA1kTQYqJ0xHG2X0CebRdhldgtmISsEMKkPsAJCjYxA='	9ebc21824caf5e4158bf60a528db316b	dc661f54b5cdca7830ae7b5e57018d89	696846d7e0c40af196c8e24e479ac82a	715.8447955	325.6491273	0	144.25	0.869198312	5.06775379	104.6947825	0.049736592	0.004061627	0.589021108	0.0520931	0.0658295	0.036879786	0.054400233	0.057086473
-1	-1	-1	4	202	182	0	0	1.5625	0	4.46875	0.34375	0.46875	0.859375	0.421875	0.1875	1.171875	0.125	0.15625	scan_Plate_D_p00_0_A11f06d0.TIF	scan_Plate_D_p00_0_A11f06d2.TIF	scan_Plate_D_p00_0_A11f06d1.TIF	0	0	0	85	1	1536	1536	1536	85	b'eLsss9oUsxltlA1kTQYqJ8xGG2X0CebRdhldgtmISsEMKkPsAJXFYxM='	b1c5cdd8154567581dbca4489354ac18	5d9e0aff8d5dabfd0a7d3297ac067b82	d5a918ced9d7845cb21a697a764d1e19	1390.46303	535.6626507	0	143.75	0.900990099	4.978010262	104.559695	0.050822381	0.004539318	0.586007268	0.051726956	0.06725414	0.037166721	0.055596467	0.058129312
-1	-1	-1	1	226	210	0	0	1.65625	0	4.9375	0.40625	0.5	0.84375	0.40625	0.171875	0.984375	0.125	0.125	scan_Plate_D_p00_0_A11f07d0.TIF	scan_Plate_D_p00_0_A11f07d2.TIF	scan_Plate_D_p00_0_A11f07d1.TIF	0	0	0	86	1	1536	1536	1536	86	b'eLsss9oUsxltlA1kTQYqJ8xHG2X0CebRdhldgtmISsEMKkPsAJrnYxY='	60a6317dce3f034b56084ba533ff5fd4	f711e6368362a0f0db9fee5f9e88c16c	44ae68744c733d9a548673632e6c8697	1896.889182	169.4168865	0	201	0.92920354	5.299644067	112.3323923	0.051752674	0.004535181	0.539295426	0.052482995	0.068789629	0.037567261	0.056424004	0.058924829
-1	-1	-1	2	142	130	0	0	1.578125	0	4.171875	0.3125	0.453125	0.796875	0.40625	0.171875	1.109375	0.09375	0.140625	scan_Plate_D_p00_0_A11f08d0.TIF	scan_Plate_D_p00_0_A11f08d2.TIF	scan_Plate_D_p00_0_A11f08d1.TIF	0	0	0	87	1	1536	1536	1536	87	b'eLsss9oUsxltlA1kTQYqJyxGG2X0CebRdhldgtmISsEMKkPsAKAJYxk='	da1c7be03a0ecb8eca1a6aa7741c18c7	7e5a9713cc159bdcda0f0288711ba7f1	7869a8b2f58fc0ce63cc06bb11ba3c1e	1267.634474	1442.323009	0	127.5	0.915492958	4.907582828	107.9521317	0.049476908	0.004585647	0.545275656	0.050256946	0.067994221	0.035907879	0.054369461	0.056715281
-1	-1	-1	2	157	149	0	0	1.65625	0	4.65625	0.3125	0.515625	0.765625	0.390625	0.1875	0.96875	0.109375	0.15625	scan_Plate_D_p00_0_A12f00d0.TIF	scan_Plate_D_p00_0_A12f00d2.TIF	scan_Plate_D_p00_0_A12f00d1.TIF	0	0	0	88	1	1536	1536	1536	88	b'eLsss9oUsxltlA1kTWY42iijXzCPtsvoEsxGVApmUBliBwB8JGME'	cf26d7974181737bfc82ce473a925fb4	867ef9c9a5868730cd7672195fc4d7fc	d96e1586ab2c94673521a522c8f1ae7e	1360.30973	807.9616679	0	79.5	0.949044586	5.017367652	108.8382226	0.049584846	0.00495164	0.555395888	0.050272799	0.068139766	0.036189937	0.054617741	0.056709302
-1	-1	-1	0	163	148	0	0	1.546875	0	4.203125	0.328125	0.484375	0.84375	0.359375	0.171875	1.125	0.125	0.140625	scan_Plate_D_p00_0_A12f01d0.TIF	scan_Plate_D_p00_0_A12f01d2.TIF	scan_Plate_D_p00_0_A12f01d1.TIF	0	0	0	89	1	1536	1536	1536	89	b'eLsss9oUsxltlA1kTQZK24ajjTL6BPNou4wuwWxEpWAGlSF2AIFGYwc='	2952308290e17325f6cbdab987649d7b	eea23846795ff158c9a5f34c7e37b48d	8a49b5d9d5d72b455dd38eecb1508de5	nan	nan	nan	nan	0.90797546	5.235237179	110.7744618	0.051915382	0.004040826	0.538737859	0.052521203	0.067709644	0.037767048	0.056169313	0.058724248
-1	-1	-1	4	156	146	0	0	1.734375	0	4.46875	0.328125	0.484375	0.78125	0.375	0.1875	0.96875	0.109375	0.125	scan_Plate_D_p00_0_A12f02d0.TIF	scan_Plate_D_p00_0_A12f02d2.TIF	scan_Plate_D_p00_0_A12f02d1.TIF	0	0	0	90	1	1536	1536	1536	90	b'eLsss9oUsxltlA1kTQZK20ajjTL6BPNou4wuwWxEpWAGlSF2AIZoYwo='	e7ac9c44e6f1832309c631eadda2779c	f831e8c48ce81b722f7a4e7bf08f3039	0cdb4e9ffb51f70f228a52e1ba077104	1446.557103	960.6221357	0	68	0.935897436	4.960286116	109.2237856	0.048651188	0.005287876	0.550294834	0.04932452	0.068054569	0.035373956	0.053937938	0.056007998
-1	-1	-1	7	158	146	0	0	1.5625	0	4.828125	0.296875	0.453125	0.8125	0.421875	0.15625	1.15625	0.109375	0.125	scan_Plate_D_p00_0_A12f03d0.TIF	scan_Plate_D_p00_0_A12f03d2.TIF	scan_Plate_D_p00_0_A12f03d1.TIF	0	0	0	91	1	1536	1536	1536	91	b'eLsss9oUsxltlA1kTQZK28ajjTL6BPNou4wuwWxEpWAGlSF2AIuKYw0='	2dfedc484ef0a15a6c6c5ec574c46fa2	fb217e13b764b4d2d49e48640c862b26	56db47bb0c9ff56d197c1e0823827fc2	1228.138558	723.5709448	0	100.1428571	0.924050633	5.117303372	109.2558459	0.04946026	0.004522132	0.581849023	0.051522241	0.067230699	0.036706214	0.054427699	0.056757499
-1	-1	-1	4	173	160	0	0	1.6875	0	3.953125	0.34375	0.5	0.8125	0.375	0.21875	0.984375	0.125	0.125	scan_Plate_D_p00_0_A12f04d0.TIF	scan_Plate_D_p00_0_A12f04d2.TIF	scan_Plate_D_p00_0_A12f04d1.TIF	0	0	0	92	1	1536	1536	1536	92	b'eLsss9oUsxltlA1kTQZK2yajjTL6BPNou4wuwWxEpWAGlSF2AJCsYxA='	0176a9862499d8658927a95be8a9a17a	9409595bc8c35193398fe8745499324c	612973c848f0f4f676f9c091ba200a2b	1113.568419	660.6756314	0	144	0.924855491	5.218243893	109.3111158	0.050283274	0.004675917	0.624677707	0.05310051	0.068280488	0.037391755	0.055301467	0.057660387
-1	-1	-1	1	204	188	0	0	1.578125	0	4.34375	0.359375	0.5	0.859375	0.421875	0.1875	1.171875	0.125	0.109375	scan_Plate_D_p00_0_A12f05d0.TIF	scan_Plate_D_p00_0_A12f05d2.TIF	scan_Plate_D_p00_0_A12f05d1.TIF	0	0	0	93	1	1536	1536	1536	93	b'eLsss9oUsxltlA1kTQZK26ajjTL6BPNou4wuwWxEpWAGlSF2AJXOYxM='	58592cc05830549603ceb32078184368	f435f959d881e4c8c3853a2f3d8ff1ed	a45a720d1e2b43303e4064cb7fabda11	1279.170895	273.4659546	0	174	0.921568627	4.974548004	105.3848383	0.049286698	0.004851018	0.574141604	0.050823431	0.06719354	0.036158708	0.054255484	0.056590599
-1	-1	-1	3	180	170	0	0	1.71875	0	4.421875	0.375	0.484375	0.796875	0.40625	0.171875	1	0.125	0.125	scan_Plate_D_p00_0_A12f06d0.TIF	scan_Plate_D_p00_0_A12f06d2.TIF	scan_Plate_D_p00_0_A12f06d1.TIF	0	0	0	94	1	1536	1536	1536	94	b'eLsss9oUsxltlA1kTQZJ26ONMroE82i7jC7BbESlYAaVIXYAmvBjFg=='	7cc9547f3a6dbf32fb1bad101d0c1a88	6e8a7a0a5d55fb4ef2ae3b74b7d83374	36c3b66802902866468afba49f98fbc0	612.036589	969.3654519	0	116	0.944444444	5.058105656	108.769461	0.050023891	0.00498024	0.568755042	0.05062551	0.068856284	0.03630083	0.055296202	0.057655652
-1	-1	-1	4	189	178	0	0	1.5625	0	4.75	0.359375	0.484375	0.84375	0.4375	0.171875	1.109375	0.125	0.140625	scan_Plate_D_p00_0_A12f07d0.TIF	scan_Plate_D_p00_0_A12f07d2.TIF	scan_Plate_D_p00_0_A12f07d1.TIF	0	0	0	95	1	1536	1536	1536	95	b'eLsss9oUsxltlA1kTQZK2+ajjTL6BPNou4wuwWxEpWAGlSF2AKASYxk='	a9b4857fea2c62c72014df53125b4598	115924d4763aa55640876249479700b1	d0e59710b0349384ec9d87f7e24f9e19	1378.452189	1160.505243	0	119.25	0.941798942	4.787763181	102.6621164	0.047635443	0.004985439	0.60677731	0.048222252	0.068195424	0.03480447	0.052828131	0.054911641
-1	-1	-1	2	166	158	0	0	1.734375	0	4.6875	0.328125	0.46875	0.78125	0.390625	0.203125	1.03125	0.109375	0.125	scan_Plate_D_p00_0_A12f08d0.TIF	scan_Plate_D_p00_0_A12f08d2.TIF	scan_Plate_D_p00_0_A12f08d1.TIF	0	0	0	96	1	1536	1536	1536	96	b'eLsss9oUsxltlA1kTQZK2xajjTL6BPNou4wuwWxEpWAGlSF2AKU0Yxw='	256495a5d1d36a3a1d11c205aa20bf86	24d2e1a1e703f83ddc8ba210908eaf68	b5efc0fefba1d87dc3a6d0dcecea9a25	1415.768668	394.9724854	0	83.5	0.951807229	4.928235184	108.8186441	0.048786305	0.005171169	0.592021899	0.049396931	0.068248874	0.035311983	0.053969012	0.05613427
-1	-1	-1	2	166	117	0	0	1.515625	0	4.3125	0.296875	0.40625	0.75	0.46875	0.171875	1.078125	0.109375	0.125	scan_Plate_D_p00_0_B01f00d0.TIF	scan_Plate_D_p00_0_B01f00d2.TIF	scan_Plate_D_p00_0_B01f00d1.TIF	0	0	0	97	1	1536	1536	1536	97	b'eLsss9oUsxltlA1oUW842iijWzCPtsvoEsxGVApmUBliBwB2/GMB'	51e251344f4c24cbcff624f2fcc72cc1	c7f8617e3974741301d45ec1b9457e72	53667aaa147479ffef93fe78320ecaa1	1698.199165	779.2781883	0	110.5	0.704819277	4.317364408	88.43785092	0.042340227	0.003134042	0.438050969	0.043382636	0.055218754	0.031877496	0.04575204	0.047555681
-1	-1	-1	2	134	98	0	0	1.640625	0	3.9375	0.28125	0.40625	0.71875	0.359375	0.1875	0.984375	0.125	0.125	scan_Plate_D_p00_0_B01f01d0.TIF	scan_Plate_D_p00_0_B01f01d2.TIF	scan_Plate_D_p00_0_B01f01d1.TIF	0	0	0	98	1	1536	1536	1536	98	b'eLsss9oUsxltlA1oUQ8uJ0YbZXQJ5tF2GV2C2YhKwQwqQ+wAfB5jBA=='	6be067311ab8d24f60a517e58a2106e1	8b0e6e3d3fb42850e9ac83394e7aa21a	16397d2748b233064a7d7918d3de441a	1303.499896	556.9783305	0	79	0.731343284	4.165318545	89.38702233	0.041076111	0.003761143	0.415916646	0.04104235	0.055751424	0.030391214	0.044668779	0.046102221
-1	-1	-1	3	166	113	0	0	1.515625	0	4.296875	0.296875	0.40625	0.734375	0.390625	0.1875	1.09375	0.125	0.140625	scan_Plate_D_p00_0_B01f02d0.TIF	scan_Plate_D_p00_0_B01f02d2.TIF	scan_Plate_D_p00_0_B01f02d1.TIF	0	0	0	99	1	1536	1536	1536	99	b'eLsss9oUsxltlA1oUQ8sJ4xGG2X0CebRdhldgtmISsEMKkPsAIFAYwc='	2cc2d37bffdf2005815d7edd34ca3a4d	28f1dd1c5be1797c1f26dc691eaecfe3	83a70304d7d1d4f6d75da0b05fb4e52c	1104.897428	817.5185643	0	54.33333333	0.680722892	4.092961881	85.96760601	0.039358629	0.003586264	0.507387285	0.040275847	0.053656843	0.029609224	0.042864737	0.044188289
-1	-1	-1	3	169	131	0	0	1.59375	0	4.28125	0.3125	0.453125	0.734375	0.375	0.171875	0.96875	0.109375	0.125	scan_Plate_D_p00_0_B01f04d0.TIF	scan_Plate_D_p00_0_B01f04d2.TIF	scan_Plate_D_p00_0_B01f04d1.TIF	0	0	0	100	1	1536	1536	1536	100	b'eLsss9oUsxltlA1oUQ8sJ0xGG2X0CebRdhldgtmISsEMKkPsAIuEYw0='	fada7fd0169609ff6894fc79e3240bda	5e1cc3b6eaba086be1c8a6088544f12e	b38f8707e517ce3a6b482261fbcb6451	1121.351035	981.9183941	0	108	0.775147929	4.463996396	92.57975221	0.04515389	0.003608764	0.471347373	0.045409867	0.059322932	0.033243218	0.048895508	0.050905829
-1	-1	-1	2	184	157	0	0	1.515625	0	4.4375	0.328125	0.46875	0.734375	0.390625	0.1875	1.125	0.125	0.109375	scan_Plate_D_p00_0_B01f05d0.TIF	scan_Plate_D_p00_0_B01f05d2.TIF	scan_Plate_D_p00_0_B01f05d1.TIF	0	0	0	101	1	1536	1536	1536	101	b'eLsss9oUsxltlA1oUW8IKglHG2V0CebRdhldgtmISsEMKkPsAJCmYxA='	d37367988b8f96c122e6be7dd0105804	1637015c3375076b8f8736f3195662fc	17eea11b4c1edf854788e40ee922dfbc	1744.755558	269.3375105	0	152.5	0.85326087	4.55564593	95.86412431	0.046185797	0.004234261	0.408057109	0.045197726	0.063809728	0.033524583	0.050583692	0.052479948
-1	-1	-1	3	154	134	0	0	1.65625	0	3.875	0.296875	0.453125	0.734375	0.375	0.1875	0.96875	0.109375	0.125	scan_Plate_D_p00_0_B01f06d0.TIF	scan_Plate_D_p00_0_B01f06d2.TIF	scan_Plate_D_p00_0_B01f06d1.TIF	0	0	0	102	1	1536	1536	1536	102	b'eLsss9oUsxltlA1oUW8IStujjTK6BPNou4wuwWxEpWAGlSF2AJXIYxM='	810bc2ffd0931fd512b6a155c114e258	58846b79022d38d2063320755f799487	b4f678521dd8bb93cd8873432de84054	727.0470264	734.3673142	0	121.3333333	0.87012987	4.526330458	95.04791868	0.046620352	0.004231078	0.405255172	0.046243512	0.063285329	0.033590463	0.050350082	0.051965428
-1	-1	-1	0	165	145	0	0	1.5	0	4.3125	0.3125	0.453125	0.765625	0.359375	0.1875	1.109375	0.109375	0.140625	scan_Plate_D_p00_0_B01f07d0.TIF	scan_Plate_D_p00_0_B01f07d2.TIF	scan_Plate_D_p00_0_B01f07d1.TIF	0	0	0	103	1	1536	1536	1536	103	b'eLsss9oUsxltlA1oUQ8sJ8xHG2X0CebRdhldgtmISsEMKkPsAJrqYxY='	200fcf9933d95a9f1a0f0de752fde7b2	aa33fd131e2ff984c92879e22252a9ca	31bfa19bced09ca9064921f14a102001	nan	nan	nan	nan	0.878787879	4.499535271	98.47595867	0.044549918	0.004619026	0.446314188	0.044543492	0.06360051	0.032256151	0.048852482	0.050224098
-1	-1	-1	1	140	118	0	0	1.625	0	4.15625	0.296875	0.40625	0.734375	0.375	0.171875	0.984375	0.125	0.125	scan_Plate_D_p00_0_B01f08d0.TIF	scan_Plate_D_p00_0_B01f08d2.TIF	scan_Plate_D_p00_0_B01f08d1.TIF	0	0	0	104	1	1536	1536	1536	104	b'eLsss9oUsxltlA1oUQ8sJyxGG2X0CebRdhldgtmISsEMKkPsAKAMYxk='	fdf23ef09ac56f9644347f5797dca829	f9e2b06a9e441f425cfa79d706ce9da6	32306d1b8c1609e047c8e1764a7b1d96	435.4280156	1317.928016	0	21	0.842857143	4.470294969	95.48864003	0.044196089	0.004336098	0.465458202	0.044362706	0.061656607	0.032228967	0.048160921	0.049514725
-1	-1	-1	0	179	143	0	0	1.53125	0	4.375	0.28125	0.484375	0.796875	0.359375	0.171875	1.125	0.125	0.125	scan_Plate_D_p00_0_B02f00d0.TIF	scan_Plate_D_p00_0_B02f00d2.TIF	scan_Plate_D_p00_0_B02f00d1.TIF	0	0	0	105	1	1536	1536	1536	105	b'eLsss9oUsxltlA1oUT/aKKNfMI+2y+gSzEZUCmZQGWIHAHwnYwQ='	b2c45bf914c45a61611066f34bdb673c	2e6b1e4e62af995a7e4819028abab218	43a29683b7ab8d6ecb5c4c8c67b37652	nan	nan	nan	nan	0.798882682	4.767170875	98.96297136	0.046752455	0.003595127	0.393359625	0.046457073	0.060322639	0.034554028	0.050361582	0.052412885
-1	-1	-1	3	139	115	0	0	1.640625	0	3.921875	0.328125	0.4375	0.734375	0.375	0.171875	0.984375	0.109375	0.140625	scan_Plate_D_p00_0_B02f01d0.TIF	scan_Plate_D_p00_0_B02f01d2.TIF	scan_Plate_D_p00_0_B02f01d1.TIF	0	0	0	106	1	1536	1536	1536	106	b'eLsss9oUsxltlA1oUW8EKidGG2V0CebRdhldgtmISsEMKkPsAIFJYwc='	49ff86f1de4ec53b5af73ef4ca4a6822	9c88eaf72b8d884c78773fff40b430f1	1c2b29fa3d7b3280345aa6e351f78964	1030.926158	955.4718983	0	101.3333333	0.827338129	4.740713894	99.72088797	0.046970267	0.003855707	0.402144788	0.046445459	0.062077804	0.034490272	0.050816998	0.052711619
-1	-1	-1	0	146	109	0	0	1.484375	0	4	0.296875	0.390625	0.765625	0.359375	0.15625	1.109375	0.109375	0.125	scan_Plate_D_p00_0_B02f02d0.TIF	scan_Plate_D_p00_0_B02f02d2.TIF	scan_Plate_D_p00_0_B02f02d1.TIF	0	0	0	107	1	1536	1536	1536	107	b'eLsss9oUsxltlA1oUQ9M20ajjTL6BPNou4wuwWxEpWAGlSF2AIZrYwo='	ad35ba2b3868412205ba48e45e1708c4	8777d858643a27552a03064dda173fb2	572209bb937e794414da8c31e8893960	nan	nan	nan	nan	0.746575342	4.469193022	95.72584483	0.043215942	0.003925509	0.502840767	0.043149613	0.05763352	0.031809878	0.047050436	0.048803547
-1	-1	-1	2	194	135	0	0	1.625	0	4.359375	0.328125	0.453125	0.796875	0.375	0.1875	1.015625	0.109375	0.125	scan_Plate_D_p00_0_B02f03d0.TIF	scan_Plate_D_p00_0_B02f03d2.TIF	scan_Plate_D_p00_0_B02f03d1.TIF	0	0	0	108	1	1536	1536	1536	108	b'eLsss9oUsxltlA1oUQ9M28ajjTL6BPNou4wuwWxEpWAGlSF2AIuNYw0='	336e5226aea8008d72bd9eb8a671c7a0	68ed7b83363c716247c853e567ad70be	b173ca39f764ebb05bfc82ae451e7c4b	1807.21297	355.7279894	0	122	0.695876289	4.142371681	88.54625438	0.039722771	0.003717223	0.534261893	0.041158359	0.053873143	0.029855331	0.043638895	0.045374758
-1	-1	-1	1	179	135	0	0	1.453125	0	4	0.40625	0.46875	0.78125	0.40625	0.1875	1.09375	0.109375	0.125	scan_Plate_D_p00_0_B02f04d0.TIF	scan_Plate_D_p00_0_B02f04d2.TIF	scan_Plate_D_p00_0_B02f04d1.TIF	0	0	0	109	1	1536	1536	1536	109	b'eLsss9oUsxltlA1oUQ9M2yajjTL6BPNou4wuwWxEpWAGlSF2AJCvYxA='	2c573e81e99f864972f2e291f66b804d	e610e063d28a26228a519f649f40cb12	9956cbf2d80f31ac17ce5ec57e019290	1318.155739	573.2488059	0	125	0.754189944	4.501466294	91.6873335	0.044105471	0.003553268	0.516836485	0.045059144	0.058313411	0.032771287	0.048006082	0.050106696
-1	-1	-1	0	146	117	0	0	1.75	0	4.265625	0.296875	0.421875	0.734375	0.328125	0.171875	0.96875	0.09375	0.125	scan_Plate_D_p00_0_B02f05d0.TIF	scan_Plate_D_p00_0_B02f05d2.TIF	scan_Plate_D_p00_0_B02f05d1.TIF	0	0	0	110	1	1536	1536	1536	110	b'eLsss9oUsxltlA1oUW8EKglHG2V0CebRdhldgtmISsEMKkPsAJXRYxM='	4e5c9b2f44f427428831ac84756ea2ce	84d15dddeb59a8bd78280f94a217cc7f	074bd57e97f909a0c0e643f92515d440	nan	nan	nan	nan	0.801369863	4.431678938	94.8883636	0.044519765	0.004226652	0.399512831	0.043595034	0.059874178	0.032231578	0.048504	0.050319912
-1	-1	-1	0	194	171	0	0	1.515625	0	4.46875	0.34375	0.453125	0.8125	0.359375	0.1875	1.125	0.109375	0.140625	scan_Plate_D_p00_0_B02f06d0.TIF	scan_Plate_D_p00_0_B02f06d2.TIF	scan_Plate_D_p00_0_B02f06d1.TIF	0	0	0	111	1	1536	1536	1536	111	b'eLsss9oUsxltlA1oUQ9O26ONMroE82i7jC7BbESlYAaVIXYAmvNjFg=='	474bb2555bf6c15eaef82af1987f2860	22b22dc3d0c1b579c9d021af2ffe0290	32ccc7699cb13f421b55112b4059aefc	nan	nan	nan	nan	0.881443299	4.743121951	99.45199523	0.047949342	0.004458336	0.460314186	0.047748943	0.065034286	0.034704562	0.052289967	0.054276128
-1	-1	-1	1	165	138	0	0	1.625	0	4.296875	0.28125	0.453125	0.765625	0.390625	0.1875	1.015625	0.109375	0.140625	scan_Plate_D_p00_0_B02f07d0.TIF	scan_Plate_D_p00_0_B02f07d2.TIF	scan_Plate_D_p00_0_B02f07d1.TIF	0	0	0	112	1	1536	1536	1536	112	b'eLsss9oUsxltlA1oUQ9M2+ajjTL6BPNou4wuwWxEpWAGlSF2AKAVYxk='	bee697f5c5f663e54a808c223c1ca2b5	73ddae806c8ea9be43d2aba23a428d95	dbe22c38b9be04a92713c1fb030c4c0d	880.29	707.28	0	132	0.836363636	4.507630351	96.29781541	0.04390603	0.004292584	0.477478077	0.043513614	0.061964015	0.032190487	0.048076298	0.04963633
-1	-1	-1	0	169	149	0	0	1.515625	0	4.5	0.3125	0.46875	0.796875	0.359375	0.171875	1.109375	0.109375	0.125	scan_Plate_D_p00_0_B02f08d0.TIF	scan_Plate_D_p00_0_B02f08d2.TIF	scan_Plate_D_p00_0_B02f08d1.TIF	0	0	0	113	1	1536	1536	1536	113	b'eLsss9oUsxltlA1oUQ9M2xajjTL6BPNou4wuwWxEpWAGlSF2AKU3Yxw='	5805e828ac90db80d2c2f85c8b6d7e7e	1f65d793dbb5051a9c5ba4d04fb2ae61	9e57eeb57f58ec8e4662f09d8e4c6025	nan	nan	nan	nan	0.881656805	5.002269448	106.4305546	0.048540139	0.004345742	0.452616903	0.04804659	0.065345904	0.035216371	0.052721563	0.054658475
-1	-1	-1	8	188	133	0	0	1.640625	0	4.53125	0.3125	0.453125	0.75	0.375	0.171875	0.96875	0.109375	0.109375	scan_Plate_D_p00_0_B03f00d0.TIF	scan_Plate_D_p00_0_B03f00d2.TIF	scan_Plate_D_p00_0_B03f00d1.TIF	0	0	0	114	1	1536	1536	1536	114	b'eLsss9oUsxltlA1oUW882iijWzCPtsvoEsxGVApmUBliBwCBUmMH'	3b225e2bbd0c7a633d363acdcb70ab67	d81bfc9007e93a313ce46d88350dcb0e	4958e7005841ae6b98b365b0ea4cb081	1316.126788	911.3965455	0	110.5	0.707446809	4.834914166	99.81072419	0.04497527	0.003128244	0.609561134	0.047820017	0.057779261	0.034603415	0.048408465	0.050450448
-1	-1	-1	2	185	146	0	0	1.46875	0	4.328125	0.328125	0.46875	0.765625	0.40625	0.171875	1.109375	0.109375	0.109375	scan_Plate_D_p00_0_B03f01d0.TIF	scan_Plate_D_p00_0_B03f01d2.TIF	scan_Plate_D_p00_0_B03f01d1.TIF	0	0	0	115	1	1536	1536	1536	115	b'eLsss9oUsxltlA1oUW8MKidGG2V0CebRdhldgtmISsEMKkPsAIZ0Ywo='	3fab18e19a77c014f4f285bb5705d081	0db0cd01325a8108163a45c7099c8391	ebc4e3c3390808602c1cfdd2cd8825af	1085.36622	1236.078654	0	125.5	0.789189189	4.779659225	99.49269438	0.046169218	0.003888891	0.588181312	0.048214917	0.060871198	0.034550022	0.050312375	0.052560021
-1	-1	-1	1	158	123	0	0	1.609375	0	4.3125	0.296875	0.421875	0.734375	0.359375	0.171875	0.953125	0.109375	0.125	scan_Plate_D_p00_0_B03f02d0.TIF	scan_Plate_D_p00_0_B03f02d2.TIF	scan_Plate_D_p00_0_B03f02d1.TIF	0	0	0	116	1	1536	1536	1536	116	b'eLsss9oUsxltlA1oUW+cZmA02iijTzCPtsvoEsxGVApmUBliBwCLlmMN'	1032d4dc5fa5735ad75931cc814cb1fa	21c62e26f16965f527496a48263d3cf6	bbf6dfbb6aec739eb609b574a3349d8e	1823.621359	290.184466	0	122	0.778481013	4.801380474	98.32036777	0.046016317	0.004078329	0.546382981	0.04741349	0.060736509	0.034445972	0.050217644	0.052263999
-1	-1	-1	0	156	125	0	0	1.484375	0	4.34375	0.28125	0.40625	0.71875	0.359375	0.203125	1.125	0.109375	0.125	scan_Plate_D_p00_0_B03f03d0.TIF	scan_Plate_D_p00_0_B03f03d2.TIF	scan_Plate_D_p00_0_B03f03d1.TIF	0	0	0	117	1	1536	1536	1536	117	b'eLsss9oUsxltlA1oUW+cZmA82iijTzCPtsvoEsxGVApmUBliBwCQuGMQ'	b017d37b8c09b9ad22b5384791d17ccc	dd1f21801254447cbad618fc84d14726	700f9134dae69b2ff65e499a391ba54a	nan	nan	nan	nan	0.801282051	4.854559394	100.5301169	0.045460337	0.004620888	0.612097912	0.046863188	0.061747178	0.034185804	0.05009316	0.051981598
-1	-1	-1	1	203	142	0	0	1.625	0	4.625	0.34375	0.453125	0.734375	0.359375	0.171875	0.96875	0.125	0.109375	scan_Plate_D_p00_0_B03f04d0.TIF	scan_Plate_D_p00_0_B03f04d2.TIF	scan_Plate_D_p00_0_B03f04d1.TIF	0	0	0	118	1	1536	1536	1536	118	b'eLsss9oUsxltlA1oUW+cZmAy2iijTzCPtsvoEsxGVApmUBliBwCV2mMT'	6bb9257b2e05969d901371c52bacf642	6381b9807f1af72fafc3e0ccccf0326e	eaf00a15731999885399cbe1eacaef97	1802.034483	339.862069	0	135	0.699507389	4.556600275	92.71940425	0.04293338	0.00357192	0.612694977	0.044584584	0.056305273	0.032496572	0.046702348	0.04866837
-1	-1	-1	0	181	134	0	0	1.46875	0	4.359375	0.328125	0.453125	0.734375	0.359375	0.203125	1.109375	0.109375	0.15625	scan_Plate_D_p00_0_B03f05d0.TIF	scan_Plate_D_p00_0_B03f05d2.TIF	scan_Plate_D_p00_0_B03f05d1.TIF	0	0	0	119	1	1536	1536	1536	119	b'eLsss9oUsxltlA1oUW8MKglHG2V0CebRdhldgtmISsEMKkPsAJr8YxY='	58ed5e067e82fbb2c86e0a2c174e4fb1	861c8100c0203825bb94b9e302f39bec	282005b5c5200d3fa173d4ceefbcaf13	nan	nan	nan	nan	0.740331492	4.18531171	87.11822121	0.040761377	0.004197437	0.47512467	0.040449733	0.056866131	0.030341769	0.044914389	0.046390503
-1	-1	-1	3	228	176	0	0	1.671875	0	4.578125	0.34375	0.4375	0.765625	0.375	0.171875	0.953125	0.109375	0.125	scan_Plate_D_p00_0_B03f06d0.TIF	scan_Plate_D_p00_0_B03f06d2.TIF	scan_Plate_D_p00_0_B03f06d1.TIF	0	0	0	120	1	1536	1536	1536	120	b'eLsss9oUsxltlA1oUW8MStujjTK6BPNou4wuwWxEpWAGlSF2AKAeYxk='	8a7dae16c7f2b19dcc2c1504854c094f	d6636f87ec74db801da7bd691283cff0	4d5a84b3be83d68659a1182883222155	799.1207601	859.9142173	0	161	0.771929825	4.535169429	91.29033456	0.045109624	0.00371785	0.473697819	0.045783624	0.059212775	0.033827657	0.048883064	0.050763286
-1	-1	-1	3	194	164	0	0	1.5	0	4.703125	0.34375	0.453125	0.828125	0.390625	0.171875	1.109375	0.109375	0.125	scan_Plate_D_p00_0_B03f07d0.TIF	scan_Plate_D_p00_0_B03f07d2.TIF	scan_Plate_D_p00_0_B03f07d1.TIF	0	0	0	121	1	1536	1536	1536	121	b'eLsss9oUsxltlA1oUW+cZmA+2iijTzCPtsvoEsxGVApmUBliBwClQGMc'	5e8b84907f07f3a432f0bbac850a72ca	fe13bbfd76c91cb6b0822894ca0e2377	d5338d378d88ff48619913733cbc1b5e	1516.599086	1110.215109	0	140.3333333	0.845360825	4.967907223	105.2414662	0.047863352	0.004188708	0.566922239	0.048814338	0.063856668	0.035405542	0.052105849	0.054171191
-1	-1	-1	0	144	120	0	0	1.65625	0	4.3125	0.296875	0.421875	0.71875	0.328125	0.171875	0.953125	0.109375	0.125	scan_Plate_D_p00_0_B03f08d0.TIF	scan_Plate_D_p00_0_B03f08d2.TIF	scan_Plate_D_p00_0_B03f08d1.TIF	0	0	0	122	1	1536	1536	1536	122	b'eLsss9oUsxltlA1oUW+cZmAx2iijTzCPtsvoEsxGVApmUBliBwCqYmMf'	325bcf58f598d2c11aa8321b92734f5e	af041a0bdd513dc6445470725de47957	f1015fb103b34b778f36a44c50a60f86	nan	nan	nan	nan	0.833333333	4.449286725	94.48676705	0.04383629	0.004666276	0.484302594	0.044661945	0.061534364	0.032350548	0.048317987	0.049942798
-1	-1	-1	0	184	128	0	0	1.453125	0	4.5	0.296875	0.453125	0.765625	0.359375	0.1875	1.109375	0.125	0.125	scan_Plate_D_p00_0_B04f00d0.TIF	scan_Plate_D_p00_0_B04f00d2.TIF	scan_Plate_D_p00_0_B04f00d1.TIF	0	0	0	123	1	1536	1536	1536	123	b'eLsss9oUsxltlA18UT/aKKNLMI+2y+gSzEZUCmZQGWIHAIZ9Ywo='	353ff62deddc7613d9409c4072fe828b	30c555bf50046c5aab43a643ff867329	b644ff727e4a6803659c6a51dd140c3e	nan	nan	nan	nan	0.695652174	4.733557148	93.74418866	0.04518428	0.002963445	0.532054246	0.047072449	0.057212855	0.034251874	0.048498358	0.050680522
-1	-1	-1	1	169	118	0	0	1.609375	0	4.265625	0.3125	0.40625	0.71875	0.34375	0.15625	0.9375	0.109375	0.125	scan_Plate_D_p00_0_B04f01d0.TIF	scan_Plate_D_p00_0_B04f01d2.TIF	scan_Plate_D_p00_0_B04f01d1.TIF	0	0	0	124	1	1536	1536	1536	124	b'eLsss9oUsxltlA10UW842iijTzCPtsvoEsxGVApmUBliBwCLn2MN'	662adc4f2ff20124ef6248a4671e4783	c28211c7640af1aac8ee6802028240a8	5b2ba6b22c8878eb5f94c52962fd5221	1398.066667	817.125	0	90	0.698224852	4.274495281	86.35499846	0.041899812	0.00375181	0.486348991	0.043126156	0.055518421	0.031354774	0.045602511	0.04728117
-1	-1	-1	0	175	131	0	0	1.4375	0	3.734375	0.34375	0.453125	0.890625	0.34375	0.1875	0.984375	0.109375	0.140625	scan_Plate_D_p00_0_B04f02d0.TIF	scan_Plate_D_p00_0_B04f02d2.TIF	scan_Plate_D_p00_0_B04f02d1.TIF	0	0	0	125	1	1536	1536	1536	125	b'eLsss9oUsxltlA10UW802iijTzCPtsvoEsxGVApmUBliBwCQwWMQ'	155bc0f3db67452cb7ef8dfe23d14821	ba36d6d84514a4db0e875aa6c8520ab5	81a1a5cf078a6f683f135a920df37660	nan	nan	nan	nan	0.748571429	4.75318105	98.25731059	0.044780361	0.003552086	0.577765784	0.046594776	0.058649411	0.033565744	0.048739818	0.050982172
-1	-1	-1	1	181	117	0	0	1.484375	0	4.671875	0.3125	0.40625	0.75	0.359375	0.171875	0.953125	0.125	0.125	scan_Plate_D_p00_0_B04f03d0.TIF	scan_Plate_D_p00_0_B04f03d2.TIF	scan_Plate_D_p00_0_B04f03d1.TIF	0	0	0	126	1	1536	1536	1536	126	b'eLsss9oUsxltlA10UW882iijTzCPtsvoEsxGVApmUBliBwCV42MT'	e7e571fe99a9f722aac35e91d13c52c7	19837695fe5c77928271040e01c9edab	53106ae32e5ec6ad25634c522c6313a4	1411.594545	1396.343636	0	107	0.64640884	4.001171231	80.31785622	0.037881204	0.003823307	0.678040867	0.040873069	0.052828031	0.029130515	0.041963912	0.043534153
-1	-1	-1	0	181	127	0	0	1.453125	0	4.28125	0.328125	0.421875	0.875	0.328125	0.1875	0.984375	0.125	0.125	scan_Plate_D_p00_0_B04f04d0.TIF	scan_Plate_D_p00_0_B04f04d2.TIF	scan_Plate_D_p00_0_B04f04d1.TIF	0	0	0	127	1	1536	1536	1536	127	b'eLsss9oUsxltlA10UW8y2iijTzCPtsvoEsxGVApmUBliBwCbBWMW'	d6533160ef862d9fc743157e992c7b5f	092dc9ded6ae92c0aac700239f9ae484	255b55ab538c78323518c88bce8d07ce	nan	nan	nan	nan	0.701657459	4.164702559	86.0222527	0.039580018	0.00425133	0.642051581	0.04147605	0.055863245	0.029945768	0.043988191	0.045521179
-1	-1	-1	0	191	147	0	0	1.515625	0	5.015625	0.328125	0.484375	0.765625	0.359375	0.1875	0.984375	0.09375	0.140625	scan_Plate_D_p00_0_B04f05d0.TIF	scan_Plate_D_p00_0_B04f05d2.TIF	scan_Plate_D_p00_0_B04f05d1.TIF	0	0	0	128	1	1536	1536	1536	128	b'eLsss9oUsxltlA10UW862iijTzCPtsvoEsxGVApmUBliBwCgJ2MZ'	6e581ae872aeea5358e543266b6ab4fa	d22c4e668648dbf8dfecd201507289db	a0a01c788cd533417aa7610b0bd6a757	nan	nan	nan	nan	0.769633508	4.558663737	95.56109529	0.042942097	0.004354422	0.625616843	0.045248098	0.059394234	0.032498036	0.047312359	0.048963753
-1	-1	-1	1	138	117	0	0	1.484375	0	4.03125	0.3125	0.40625	0.859375	0.375	0.1875	1	0.125	0.125	scan_Plate_D_p00_0_B04f06d0.TIF	scan_Plate_D_p00_0_B04f06d2.TIF	scan_Plate_D_p00_0_B04f06d1.TIF	0	0	0	129	1	1536	1536	1536	129	b'eLsss9oUsxltlA10UW822iijTzCPtsvoEsxGVApmUBliBwClSWMc'	3224a55ad7372bd4f508237d49185028	240478c94ce17c3c321974c18654a033	03fd84c2fc290ab26efcf089480ce6a8	1479.53	143.43	0	112	0.847826087	4.761486929	100.7055956	0.04660428	0.004336449	0.363657283	0.045679724	0.062740726	0.033782103	0.050714649	0.052519902
-1	-1	-1	0	140	127	0	0	1.53125	0	4.53125	0.3125	0.4375	0.75	0.34375	0.1875	0.984375	0.109375	0.140625	scan_Plate_D_p00_0_B04f07d0.TIF	scan_Plate_D_p00_0_B04f07d2.TIF	scan_Plate_D_p00_0_B04f07d1.TIF	0	0	0	130	1	1536	1536	1536	130	b'eLsss9oUsxltlA10UW8+2iijTzCPtsvoEsxGVApmUBliBwCqa2Mf'	2085516af0f055c83b67492d6faf94cf	0dbdd345c5861ddfc10b6ecb0114521e	a6d2a68d59fd4a4182bd879a9f55e002	nan	nan	nan	nan	0.907142857	4.884231784	105.9619686	0.048165123	0.004778392	0.436239763	0.047440589	0.065877587	0.035005793	0.052561103	0.054286049
-1	-1	-1	0	127	115	0	0	1.46875	0	3.875	0.3125	0.390625	0.875	0.34375	0.203125	1	0.109375	0.140625	scan_Plate_D_p00_0_B04f08d0.TIF	scan_Plate_D_p00_0_B04f08d2.TIF	scan_Plate_D_p00_0_B04f08d1.TIF	0	0	0	131	1	1536	1536	1536	131	b'eLsss9oUsxltlA10UW8x2iijTzCPtsvoEsxGVApmUBliBwCvjWMi'	18e13b191fd34fdfc10e11ed8087f44e	34593a55141f4c4042ced56f577eed60	a1e03540fcc62bb58ce543c4efda4c09	nan	nan	nan	nan	0.905511811	4.602221965	100.38246	0.045314355	0.004899059	0.484172655	0.045622146	0.065374228	0.032985679	0.049842003	0.051167957
-1	-1	-1	1	182	106	0	0	1.5	0	4.640625	0.3125	0.4375	0.734375	0.375	0.1875	0.984375	0.109375	0.140625	scan_Plate_D_p00_0_B05f00d0.TIF	scan_Plate_D_p00_0_B05f00d2.TIF	scan_Plate_D_p00_0_B05f00d1.TIF	0	0	0	132	1	1536	1536	1536	132	b'eLsss9oUsxltlA1oUW862iijWzCPtsvoEsxGVApmUBliBwCLqGMN'	695940b2350ec2a55c67e34c38a8a744	c9cd8f4b86c303060fdf75a5a8bd14a3	78fd33a94314c6ef1bc402cff7362f5c	582.5258677	639.4590701	0	5	0.582417582	4.136633856	82.94633277	0.039448379	0.002547813	0.480341279	0.040939005	0.049736726	0.030136618	0.042144085	0.043870543
-1	-1	-1	1	154	112	0	0	1.4375	0	4.015625	0.3125	0.421875	0.859375	0.359375	0.1875	0.984375	0.125	0.15625	scan_Plate_D_p00_0_B05f01d0.TIF	scan_Plate_D_p00_0_B05f01d2.TIF	scan_Plate_D_p00_0_B05f01d1.TIF	0	0	0	133	1	1536	1536	1536	133	b'eLsss9oUsxltlA1oUW8KKidGG2V0CebRdhldgtmISsEMKkPsAJDKYxA='	db39b8e37416e7e4cf2b7a80aa29c8ce	ec9767368b6403f960e0bec4bf515554	8bddd510566e8c7b19f17b4334acfd8e	832.2848101	1130.01635	0	1	0.727272727	4.618369518	94.58983819	0.044834835	0.003582968	0.540634451	0.045404456	0.057797503	0.033174841	0.048507519	0.050551702
-1	-1	-1	2	160	108	0	0	1.484375	0	4.53125	0.296875	0.4375	0.734375	0.375	0.1875	1	0.109375	0.140625	scan_Plate_D_p00_0_B05f02d0.TIF	scan_Plate_D_p00_0_B05f02d2.TIF	scan_Plate_D_p00_0_B05f02d1.TIF	0	0	0	134	1	1536	1536	1536	134	b'eLsss9oUsxltlA1oUW+aZmA02iijTzCPtsvoEsxGVApmUBliBwCV7GMT'	306cc6ffbe6d49fcf521aeb9e3a8dc4a	71919c4b86ef5fe7f2417db5fedcb71a	995e9e535a86bd957aac2c0ce9e8fe0d	1537.14932	528.9921707	0	82.5	0.675	4.379834726	90.26650974	0.041937283	0.003504272	0.549677695	0.043685885	0.055244857	0.031664965	0.045549386	0.047244055
-1	-1	-1	2	169	118	0	0	1.453125	0	4.046875	0.3125	0.421875	0.875	0.359375	0.1875	0.96875	0.125	0.140625	scan_Plate_D_p00_0_B05f03d0.TIF	scan_Plate_D_p00_0_B05f03d2.TIF	scan_Plate_D_p00_0_B05f03d1.TIF	0	0	0	135	1	1536	1536	1536	135	b'eLsss9oUsxltlA1oUW+aZmA82iijTzCPtsvoEsxGVApmUBliBwCbDmMW'	0f1a2374b9ac49855b306bc6afadacbc	ce5d241a2511545ef414249f334bb25d	f5a9788f2754c695c2483985ab4a7f96	1682.73914	1007.127219	0	113.5	0.698224852	4.597714753	96.12732973	0.043091859	0.003404652	0.507697272	0.043830509	0.055889838	0.03221574	0.046446959	0.048227279
-1	-1	-1	4	156	117	0	0	1.484375	0	4.65625	0.3125	0.421875	0.71875	0.375	0.203125	0.9375	0.125	0.125	scan_Plate_D_p00_0_B05f04d0.TIF	scan_Plate_D_p00_0_B05f04d2.TIF	scan_Plate_D_p00_0_B05f04d1.TIF	0	0	0	136	1	1536	1536	1536	136	b'eLsss9oUsxltlA1oUW+aZmAy2iijTzCPtsvoEsxGVApmUBliBwCgMGMZ'	09a76b6dedfbf4633bd07ff75f8f7ae8	3c6af1f815298a4230eb5189aacb2a6d	143f8f0bba4a06a4d1813223ba5aaf1f	1554.261668	549.2562803	0	58.25	0.75	4.728485898	96.99211472	0.045285434	0.003585969	0.565248786	0.046288635	0.059048413	0.03371316	0.048916015	0.050822525
-1	-1	-1	0	140	124	0	0	1.453125	0	3.921875	0.359375	0.421875	0.859375	0.34375	0.1875	0.96875	0.109375	0.140625	scan_Plate_D_p00_0_B05f05d0.TIF	scan_Plate_D_p00_0_B05f05d2.TIF	scan_Plate_D_p00_0_B05f05d1.TIF	0	0	0	137	1	1536	1536	1536	137	b'eLsss9oUsxltlA1oUW8KKglHG2V0CebRdhldgtmISsEMKkPsAKVSYxw='	fe57d334ce59e8fdd157b52c2c3ae611	0d522ab53ea89b6017bad01559f63bcc	b196815acfb76d2beea56c2b86580a58	nan	nan	nan	nan	0.885714286	4.942547958	107.0107125	0.047590544	0.004574411	0.472195068	0.046778157	0.065306038	0.034408919	0.051965118	0.053782157
-1	-1	-1	0	166	131	0	0	1.515625	0	4.859375	0.3125	0.453125	0.75	0.34375	0.1875	0.9375	0.109375	0.140625	scan_Plate_D_p00_0_B05f06d0.TIF	scan_Plate_D_p00_0_B05f06d2.TIF	scan_Plate_D_p00_0_B05f06d1.TIF	0	0	0	138	1	1536	1536	1536	138	b'eLsss9oUsxltlA1oUW8KStujjTK6BPNou4wuwWxEpWAGlSF2AKp0Yx8='	15b5157978ebee5bc8c790b5bf7c45eb	d915d9cc6c0675a636b130dc417931db	8f78297d05fcdc4d9dd9bceb1a853b6c	nan	nan	nan	nan	0.789156627	4.533213036	97.52784364	0.04412101	0.004089584	0.424284563	0.043656865	0.059272569	0.032227376	0.047998165	0.049669456
-1	-1	-1	0	145	131	0	0	1.609375	0	4.03125	0.34375	0.4375	0.875	0.34375	0.171875	0.96875	0.109375	0.140625	scan_Plate_D_p00_0_B05f07d0.TIF	scan_Plate_D_p00_0_B05f07d2.TIF	scan_Plate_D_p00_0_B05f07d1.TIF	0	0	0	139	1	1536	1536	1536	139	b'eLsss9oUsxltlA1oUW+aZmA+2iijTzCPtsvoEsxGVApmUBliBwCvlmMi'	595a772b88aae85b9bb14499a88e107a	f31e87445412585cf8a0fa15011d43bf	0e52bac28596afc3670f9d6dc8a291f1	nan	nan	nan	nan	0.903448276	4.712282498	102.2712534	0.046424308	0.004781317	0.425344773	0.046537894	0.065261468	0.033685728	0.050847098	0.052422891
-1	-1	-1	2	131	112	0	0	1.546875	0	4.921875	0.28125	0.40625	0.71875	0.359375	0.203125	0.953125	0.109375	0.125	scan_Plate_D_p00_0_B05f08d0.TIF	scan_Plate_D_p00_0_B05f08d2.TIF	scan_Plate_D_p00_0_B05f08d1.TIF	0	0	0	140	1	1536	1536	1536	140	b'eLsss9oUsxltlA1oUW+aZmAx2iijTzCPtsvoEsxGVApmUBliBwC0uGMl'	4a3f321562e46f8a42ab0d7f987492c7	103b56ba54e8ed96beb73ee0faabcf95	5d2304fae150bb7fefe63bc3a2c07943	1283.541238	547.9990826	0	59	0.854961832	4.746834839	101.8953995	0.047292895	0.004340461	0.442465217	0.046363721	0.063373751	0.033948773	0.051264012	0.053040606
-1	-1	-1	0	175	119	0	0	1.421875	0	4.1875	0.34375	0.40625	0.875	0.34375	0.1875	0.953125	0.109375	0.125	scan_Plate_D_p00_0_B07f00d0.TIF	scan_Plate_D_p00_0_B07f00d2.TIF	scan_Plate_D_p00_0_B07f00d1.TIF	0	0	0	141	1	1536	1536	1536	141	b'eLsss9oUsxltlA1oUW8+2iijWzCPtsvoEsxGVApmUBliBwCV/mMT'	0777443fb194d01f0cf886c2d588b43a	2a05d2f2cad60180516f1b48938101f9	57a126b1b214c7d88bcfbdd5f028b830	nan	nan	nan	nan	0.68	4.600173951	94.0228231	0.043021686	0.003249145	0.523059837	0.043704314	0.055185379	0.032344984	0.046279595	0.048040007
-1	-1	-1	0	158	121	0	0	1.453125	0	4.859375	0.3125	0.421875	0.734375	0.34375	0.1875	0.953125	0.109375	0.109375	scan_Plate_D_p00_0_B07f01d0.TIF	scan_Plate_D_p00_0_B07f01d2.TIF	scan_Plate_D_p00_0_B07f01d1.TIF	0	0	0	142	1	1536	1536	1536	142	b'eLsss9oUsxltlA1oUW8OKidGG2V0CebRdhldgtmISsEMKkPsAJsgYxY='	720707c9eb01a60de91ef8335422fb13	1d175554b2dfefef223df0b0fa31b456	9d37be43c95e91cf2096934ad9f4afca	nan	nan	nan	nan	0.765822785	4.646965852	97.24256506	0.044417823	0.003971853	0.463148857	0.04571344	0.059188569	0.03309993	0.048173184	0.049755084
-1	-1	-1	0	196	126	0	0	1.453125	0	4.09375	0.34375	0.40625	0.875	0.328125	0.171875	0.953125	0.109375	0.125	scan_Plate_D_p00_0_B07f02d0.TIF	scan_Plate_D_p00_0_B07f02d2.TIF	scan_Plate_D_p00_0_B07f02d1.TIF	0	0	0	143	1	1536	1536	1536	143	b'eLsss9oUsxltlA1oUW+eZmA02iijTzCPtsvoEsxGVApmUBliBwCgQmMZ'	d1adddbeb8eaba8ed7b5b40278a15f91	bad2b3e02952615709ac9834e7791b2e	0dbc39372b568b27386f7ea29a460325	nan	nan	nan	nan	0.642857143	4.206103153	86.46613937	0.039742637	0.003125343	0.439662196	0.040599888	0.051736582	0.029905764	0.042853183	0.044468879
-1	-1	-1	1	159	113	0	0	1.484375	0	4.515625	0.296875	0.421875	0.71875	0.359375	0.1875	0.9375	0.125	0.125	scan_Plate_D_p00_0_B07f03d0.TIF	scan_Plate_D_p00_0_B07f03d2.TIF	scan_Plate_D_p00_0_B07f03d1.TIF	0	0	0	144	1	1536	1536	1536	144	b'eLsss9oUsxltlA1oUW+eZmA82iijTzCPtsvoEsxGVApmUBliBwClZGMc'	a4f1edb07962352bdea132f91c99ba9b	25b2ffb4adcb57c8cb3a04e2fa77f310	af36823c0598ed809dc8953cb6321d3a	1697.319672	811.3852459	0	106	0.710691824	4.317352318	88.06921862	0.041021601	0.003945983	0.547678342	0.043338244	0.055789697	0.030942046	0.044786152	0.046253719
-1	-1	-1	0	146	111	0	0	1.46875	0	3.859375	0.3125	0.40625	0.84375	0.34375	0.1875	0.953125	0.109375	0.140625	scan_Plate_D_p00_0_B07f04d0.TIF	scan_Plate_D_p00_0_B07f04d2.TIF	scan_Plate_D_p00_0_B07f04d1.TIF	0	0	0	145	1	1536	1536	1536	145	b'eLsss9oUsxltlA1oUW+eZmAy2iijTzCPtsvoEsxGVApmUBliBwCqhmMf'	1c46aabe01e18beb94859c1e20d9dd4d	d00f433410b091190c483db4c7caddf7	8d2f10011f6e3f3dbe853ac3328fceaa	nan	nan	nan	nan	0.760273973	4.332971844	88.07241748	0.043064402	0.003783168	0.700546341	0.04577953	0.059235097	0.032218155	0.04692664	0.048607949
-1	-1	-1	2	153	126	0	0	1.484375	0	4.59375	0.296875	0.421875	0.71875	0.359375	0.1875	0.9375	0.109375	0.125	scan_Plate_D_p00_0_B07f05d0.TIF	scan_Plate_D_p00_0_B07f05d2.TIF	scan_Plate_D_p00_0_B07f05d1.TIF	0	0	0	146	1	1536	1536	1536	146	b'eLsss9oUsxltlA1oUW8OKglHG2V0CebRdhldgtmISsEMKkPsAK+oYyI='	69727a1d98fb98384a7cb26cddde3966	f53b8e2b594e87a7179e3e25dc3fb2da	391d0c107fed103db22c8341666c32c5	1662.576033	1054.142228	0	105.5	0.823529412	4.554617023	94.2743764	0.044932909	0.004280908	0.603667624	0.045956243	0.061993248	0.033425925	0.049309525	0.05106321
-1	-1	-1	0	153	139	0	0	1.4375	0	4.078125	0.328125	0.4375	0.890625	0.328125	0.1875	0.953125	0.125	0.125	scan_Plate_D_p00_0_B07f06d0.TIF	scan_Plate_D_p00_0_B07f06d2.TIF	scan_Plate_D_p00_0_B07f06d1.TIF	0	0	0	147	1	1536	1536	1536	147	b'eLsss9oUsxltlA1oUW8OStujjTK6BPNou4wuwWxEpWAGlSF2ALTKYyU='	d11f0cd22920f13d8b4c4776dea1adbb	115356aeaef9f4e97fdea0d4d5597608	e0a192d2d2fe58fe8f2fac15bc3b09f3	nan	nan	nan	nan	0.908496732	4.826307345	102.1225154	0.048688521	0.004691166	0.416871569	0.047344096	0.06618268	0.034840467	0.053100398	0.05502349
-1	-1	-1	0	119	105	0	0	1.484375	0	4.296875	0.3125	0.375	0.734375	0.3125	0.1875	0.9375	0.09375	0.125	scan_Plate_D_p00_0_B07f07d0.TIF	scan_Plate_D_p00_0_B07f07d2.TIF	scan_Plate_D_p00_0_B07f07d1.TIF	0	0	0	148	1	1536	1536	1536	148	b'eLsss9oUsxltlA1oUW+eZmA+2iijTzCPtsvoEsxGVApmUBliBwC57GMo'	d94a49a1d68f90b5ad5aaf0d65fc6220	b43c68afeb926fd9059c98977a34a02a	189aa2bc7e4c87c76b2e04681ff997d1	nan	nan	nan	nan	0.882352941	4.896962206	106.6668994	0.047628887	0.004479965	0.428291536	0.046410589	0.064553794	0.034349834	0.051775719	0.053493471
-1	-1	-1	0	131	116	0	0	1.453125	0	3.9375	0.296875	0.421875	0.859375	0.34375	0.171875	0.96875	0.125	0.140625	scan_Plate_D_p00_0_B07f08d0.TIF	scan_Plate_D_p00_0_B07f08d2.TIF	scan_Plate_D_p00_0_B07f08d1.TIF	0	0	0	149	1	1536	1536	1536	149	b'eLsss9oUsxltlA1oUW+eZmAx2iijTzCPtsvoEsxGVApmUBliBwC/DmMr'	3d5407e9634db7c4fe1777c8966cc72b	45a80f12193b094d426c02aa85300fc3	d9ab7ffdea98b5172434b6ee11fe638c	nan	nan	nan	nan	0.885496183	4.894906937	104.091893	0.048431969	0.004385786	0.461231127	0.049189014	0.065236416	0.035198847	0.052528839	0.054364759
-1	-1	-1	0	133	105	0	0	1.515625	0	4.359375	0.265625	0.390625	0.71875	0.34375	0.1875	0.953125	0.09375	0.140625	scan_Plate_D_p00_0_B08f00d0.TIF	scan_Plate_D_p00_0_B08f00d2.TIF	scan_Plate_D_p00_0_B08f00d1.TIF	0	0	0	150	1	1536	1536	1536	150	b'eLsss9oUsxltlA1oUW8x2iijWzCPtsvoEsxGVApmUBliBwCbKWMW'	a231a6b68ad1bb8c4d169e93e90f8655	90b8427c6994ee4abe60d53b14b99816	e66bad8656e604881079d180f83ed6fa	nan	nan	nan	nan	0.789473684	4.786638602	98.55902616	0.047237564	0.003447152	0.445230194	0.046570031	0.060273601	0.034596774	0.05090591	0.053198596
-1	-1	-1	0	130	118	0	0	1.515625	0	4	0.34375	0.40625	0.859375	0.34375	0.1875	0.984375	0.109375	0.140625	scan_Plate_D_p00_0_B08f01d0.TIF	scan_Plate_D_p00_0_B08f01d2.TIF	scan_Plate_D_p00_0_B08f01d1.TIF	0	0	0	151	1	1536	1536	1536	151	b'eLsss9oUsxltlA1oUW8BKidGG2V0CebRdhldgtmISsEMKkPsAKBLYxk='	cda16259a090478e3879c6a27710325f	7d0143f32cdfbdd81f784dc2ee69366e	6c0e5e1a76f90723537a780c91113819	nan	nan	nan	nan	0.907692308	4.973745151	105.9068653	0.048301019	0.004255314	0.394453239	0.047503352	0.065094445	0.035311773	0.052413351	0.054241384
-1	-1	-1	1	121	104	0	0	1.546875	0	4.640625	0.265625	0.390625	0.734375	0.34375	0.203125	0.953125	0.125	0.125	scan_Plate_D_p00_0_B08f02d0.TIF	scan_Plate_D_p00_0_B08f02d2.TIF	scan_Plate_D_p00_0_B08f02d1.TIF	0	0	0	152	1	1536	1536	1536	152	b'eLsss9oUsxltlA1oUW+RZmA02iijTzCPtsvoEsxGVApmUBliBwClbWMc'	8837501b2d5b7f7e4b310559453d189b	d6e028c8daee25c6f21dabad81a5c355	43b60d2e241d4247db6bc714659a769d	1468.968981	490.1782407	0	12	0.859504132	4.930509087	104.2379826	0.048798065	0.004247018	0.536620912	0.048356422	0.064304646	0.035579387	0.053016365	0.055155156
-1	-1	-1	1	157	136	0	0	1.515625	0	3.796875	0.40625	0.5	0.875	0.375	0.1875	1	0.125	0.125	scan_Plate_D_p00_0_B08f03d0.TIF	scan_Plate_D_p00_0_B08f03d2.TIF	scan_Plate_D_p00_0_B08f03d1.TIF	0	0	0	153	1	1536	1536	1536	153	b'eLsss9oUsxltlA1oUW+RZmA82iijTzCPtsvoEsxGVApmUBliBwCqj2Mf'	42cfc38cced589f979b899708b860fc2	4629f283b2e190ca0c5ff95e1d5a54ef	a8782f659e3accea91f8076a8f24fc82	1701.417189	888.8030113	0	97	0.866242038	4.846766106	99.30707806	0.048186428	0.00446269	0.494560538	0.047949607	0.064701802	0.035170401	0.052805529	0.055076764
-1	-1	-1	0	162	137	0	0	1.546875	0	4.546875	0.328125	0.484375	0.796875	0.34375	0.171875	1.03125	0.109375	0.140625	scan_Plate_D_p00_0_B08f04d0.TIF	scan_Plate_D_p00_0_B08f04d2.TIF	scan_Plate_D_p00_0_B08f04d1.TIF	0	0	0	154	1	1536	1536	1536	154	b'eLsss9oUsxltlA1oUW+RZmAy2iijTzCPtsvoEsxGVApmUBliBwCvsWMi'	e6b201ade9d8192990da7f345c56a85d	57e5750c0a19b167589213e8e4504251	2561703f60de09583fbe1226071dc3a5	nan	nan	nan	nan	0.845679012	4.83388356	104.4107111	0.047334496	0.004463707	0.548139981	0.047218432	0.063190038	0.034252614	0.05171338	0.053825416
-1	-1	-1	0	180	156	0	0	1.5	0	3.890625	0.328125	0.46875	0.8125	0.375	0.1875	1.125	0.109375	0.140625	scan_Plate_D_p00_0_B08f05d0.TIF	scan_Plate_D_p00_0_B08f05d2.TIF	scan_Plate_D_p00_0_B08f05d1.TIF	0	0	0	155	1	1536	1536	1536	155	b'eLsss9oUsxltlA1oUW8BKglHG2V0CebRdhldgtmISsEMKkPsALTTYyU='	8176547f80aa4f6b98de15ddddd79c99	a799ca6ce7b32d7a69183ddbb81215d1	ab1537ce9b4a2e4ce7d8f95c800afd66	nan	nan	nan	nan	0.866666667	4.667677089	97.97445887	0.047796488	0.004447737	0.470883471	0.048357266	0.063862692	0.034598114	0.052309263	0.054560379
-1	-1	-1	0	161	139	0	0	1.640625	0	3.859375	0.328125	0.46875	0.796875	0.34375	0.1875	0.984375	0.125	0.140625	scan_Plate_D_p00_0_B08f06d0.TIF	scan_Plate_D_p00_0_B08f06d2.TIF	scan_Plate_D_p00_0_B08f06d1.TIF	0	0	0	156	1	1536	1536	1536	156	b'eLsss9oUsxltlA1oUW8BStujjTK6BPNou4wuwWxEpWAGlSF2ALn1Yyg='	c72f3d69af95b5dab5fce7597aefabaa	49855728f33967bbd44012a366a70a4d	4925fc0ed7a4c8e64cf6a63f5e575fb2	nan	nan	nan	nan	0.863354037	4.731495163	100.9994743	0.047208333	0.004321082	0.419141443	0.045969787	0.063714236	0.03397302	0.051415857	0.053328184
-1	-1	-1	0	153	145	0	0	1.546875	0	4.0625	0.421875	0.46875	0.90625	0.359375	0.1875	1.140625	0.125	0.140625	scan_Plate_D_p00_0_B08f07d0.TIF	scan_Plate_D_p00_0_B08f07d2.TIF	scan_Plate_D_p00_0_B08f07d1.TIF	0	0	0	157	1	1536	1536	1536	157	b'eLsss9oUsxltlA1oUW+RZmA+2iijTzCPtsvoEsxGVApmUBliBwC/F2Mr'	5eb807163843b030bccd05bf202be864	2cbe644a51639986739d355f77edcfef	012ed5403bbcdcfb3eaadf6123d96346	nan	nan	nan	nan	0.947712418	4.83696294	106.5020875	0.047372278	0.00518828	0.501725787	0.046503253	0.067681414	0.033908966	0.052202728	0.053831525
-1	-1	-1	0	130	121	0	0	1.71875	0	3.6875	0.296875	0.453125	0.703125	0.359375	0.1875	1.015625	0.109375	0.140625	scan_Plate_D_p00_0_B08f08d0.TIF	scan_Plate_D_p00_0_B08f08d2.TIF	scan_Plate_D_p00_0_B08f08d1.TIF	0	0	0	158	1	1536	1536	1536	158	b'eLsss9oUsxltlA1oUW+RZmAx2iijTzCPtsvoEsxGVApmUBliBwDEOWMu'	510dfcda806ba8d8186404bf8cfe3e0e	7d7ff7a39adca8c82526715f4152ddfb	eb9ff368ff9050d8806c271c5fd2450e	nan	nan	nan	nan	0.930769231	3.805381469	81.0980287	0.035213727	0.003404904	0.375053849	0.034190408	0.052886383	0.026244183	0.038325293	0.039136272
-1	-1	-1	2	130	106	0	0	1.5	0	3.75	0.296875	0.515625	0.8125	0.46875	0.203125	1.03125	0.109375	0.140625	scan_Plate_D_p00_0_B09f00d0.TIF	scan_Plate_D_p00_0_B09f00d2.TIF	scan_Plate_D_p00_0_B09f00d1.TIF	0	0	0	159	1	1536	1536	1536	159	b'eLsss9oUsxltlA1oUW852iijWzCPtsvoEsxGVApmUBliBwCgVGMZ'	fc4098f11141985f8b7ba44b1b7cd546	63a7cefc36ab7c81e1cdcd9de27c25fe	390473acfbd5c28456713a72dc5d5fd3	1212.973851	366.9111341	0	31	0.815384615	5.092400234	104.6624428	0.048310262	0.003831196	0.569003398	0.048749605	0.062601939	0.035840509	0.052526165	0.054862336
-1	-1	-1	4	142	124	0	0	1.703125	0	4.09375	0.296875	0.421875	0.78125	0.390625	0.1875	0.984375	0.109375	0.171875	scan_Plate_D_p00_0_B09f01d0.TIF	scan_Plate_D_p00_0_B09f01d2.TIF	scan_Plate_D_p00_0_B09f01d1.TIF	0	0	0	160	1	1536	1536	1536	160	b'eLsss9oUsxltlA1oUW8JKidGG2V0CebRdhldgtmISsEMKkPsAKV2Yxw='	de158579b28bdcadb329a5b1a44d0ff8	a937c97ed0b7648eae2690edd5af903b	a493569612db7bf50d9b1e50e43cd314	1378.55757	1284.162489	0	117.5	0.873239437	4.825417503	97.90526041	0.048301624	0.004553789	0.50157957	0.04884322	0.064147295	0.035468688	0.052911016	0.055226887
-1	-1	-1	1	149	130	0	0	1.609375	0	3.90625	0.328125	0.46875	0.828125	0.421875	0.1875	1.109375	0.125	0.140625	scan_Plate_D_p00_0_B09f02d0.TIF	scan_Plate_D_p00_0_B09f02d2.TIF	scan_Plate_D_p00_0_B09f02d1.TIF	0	0	0	161	1	1536	1536	1536	161	b'eLsss9oUsxltlA1oUW+ZZmA02iijTzCPtsvoEsxGVApmUBliBwCqmGMf'	8336a22e7c913b61cb506217aaf6e047	6008103568965b8ee9a4700abfe238bb	c8af06a14a1db46ad31477e1007467c5	1847.01537	754.9341979	0	22	0.872483221	5.094415846	107.1536852	0.049503638	0.004100752	0.521679285	0.050400737	0.064953569	0.036304442	0.053934398	0.056480705
-1	-1	-1	0	122	106	0	0	1.640625	0	3.890625	0.3125	0.421875	0.796875	0.328125	0.171875	1	0.125	0.125	scan_Plate_D_p00_0_B09f03d0.TIF	scan_Plate_D_p00_0_B09f03d2.TIF	scan_Plate_D_p00_0_B09f03d1.TIF	0	0	0	162	1	1536	1536	1536	162	b'eLsss9oUsxltlA1oUW+ZZmA82iijTzCPtsvoEsxGVApmUBliBwCvumMi'	c86aa369efe6eb74f2fb6fc5273cc914	1673daa361c92240969d734f8a48e80b	8826a887b633c0c1db87e87637c795ed	nan	nan	nan	nan	0.868852459	5.036835144	108.9050795	0.048123448	0.004479887	0.681431841	0.049352925	0.064855235	0.035368359	0.052733746	0.054884995
-1	-1	-1	0	146	132	0	0	1.5625	0	3.796875	0.328125	0.453125	0.9375	0.359375	0.1875	1.140625	0.125	0.140625	scan_Plate_D_p00_0_B09f04d0.TIF	scan_Plate_D_p00_0_B09f04d2.TIF	scan_Plate_D_p00_0_B09f04d1.TIF	0	0	0	163	1	1536	1536	1536	163	b'eLsss9oUsxltlA1oUW+ZZmAy2iijTzCPtsvoEsxGVApmUBliBwC03GMl'	01d16404a0d3164701daf217c932f929	d223039c837661362a50cf3dc3945dea	592c9322491dd2114442fc1f54e49064	nan	nan	nan	nan	0.904109589	5.101196102	108.2462546	0.050517931	0.004440647	0.558990462	0.051463481	0.066768511	0.037039046	0.055251192	0.057744876
-1	-1	-1	0	130	115	0	0	1.625	0	3.8125	0.296875	0.4375	0.765625	0.359375	0.203125	1.078125	0.109375	0.125	scan_Plate_D_p00_0_B09f05d0.TIF	scan_Plate_D_p00_0_B09f05d2.TIF	scan_Plate_D_p00_0_B09f05d1.TIF	0	0	0	164	1	1536	1536	1536	164	b'eLsss9oUsxltlA1oUW8JKglHG2V0CebRdhldgtmISsEMKkPsALn+Yyg='	65107e7f30dfbd402e7f39b51b5680f1	dc47149c7d8a2c713a015bfe5acd45a8	e76fe3f915ce469aa6666f4891f12fdb	nan	nan	nan	nan	0.884615385	4.697781583	99.60710661	0.046406627	0.00490019	0.519920546	0.046363671	0.064689902	0.033853956	0.051271795	0.053196315
-1	-1	-1	0	126	110	0	0	1.5625	0	3.640625	0.296875	0.40625	0.84375	0.390625	0.1875	1.203125	0.15625	0.125	scan_Plate_D_p00_0_B09f06d0.TIF	scan_Plate_D_p00_0_B09f06d2.TIF	scan_Plate_D_p00_0_B09f06d1.TIF	0	0	0	165	1	1536	1536	1536	165	b'eLsss9oUsxltlA1oUW8JStujjTK6BPNou4wuwWxEpWAGlSF2AL8gYys='	d48d91c3a7741f0177329ca9423a0667	56d49f4a6fae9a6d978a92ab838cb995	03d117c173c48f61f86a11782edb0267	nan	nan	nan	nan	0.873015873	4.898554398	102.5894221	0.048761187	0.004087462	0.480625793	0.048214771	0.0651705	0.035448411	0.053281872	0.055649172
-1	-1	-1	1	130	120	0	0	1.640625	0	3.625	0.265625	0.421875	0.75	0.375	0.1875	1	0.125	0.140625	scan_Plate_D_p00_0_B09f07d0.TIF	scan_Plate_D_p00_0_B09f07d2.TIF	scan_Plate_D_p00_0_B09f07d1.TIF	0	0	0	166	1	1536	1536	1536	166	b'eLsss9oUsxltlA1oUW+ZZmA+2iijTzCPtsvoEsxGVApmUBliBwDEQmMu'	e666018cca5cd17cddfa8343c9b170cf	5fd1c1c6514b4e5b7b5b7f3305a757f8	984950b27bcaa9acb48923bd4327c903	1720.407317	4.441463415	0	115	0.923076923	4.762162635	99.54139675	0.047517489	0.005241658	0.530246668	0.048251539	0.067069311	0.034682344	0.052638055	0.054475193
-1	-1	-1	1	101	92	0	0	1.59375	0	4.171875	0.296875	0.4375	0.78125	0.390625	0.1875	1.140625	0.140625	0.21875	scan_Plate_D_p00_0_B09f08d0.TIF	scan_Plate_D_p00_0_B09f08d2.TIF	scan_Plate_D_p00_0_B09f08d1.TIF	0	0	0	167	1	1536	1536	1536	167	b'eLsss9oUsxltlA1oUW+ZZmAx2iijTzCPtsvoEsxGVApmUBliBwDJZGMx'	3ac35cbe578c2ed924acab14de60f90a	72c57fab133cf50de2c8f747ec16f8ee	f239f1e459a638f26ea2049e249a0624	1240.761905	673.6501587	0	58	0.910891089	4.601962064	99.83883632	0.047256924	0.004897649	0.515445197	0.046829307	0.065890805	0.033883128	0.052057047	0.054032308
-1	-1	-1	0	184	155	0	0	1.6875	0	4.15625	0.34375	0.484375	0.84375	0.390625	0.1875	1.015625	0.109375	0.140625	scan_Plate_D_p00_0_B10f00d0.TIF	scan_Plate_D_p00_0_B10f00d2.TIF	scan_Plate_D_p00_0_B10f00d1.TIF	0	0	0	168	1	1536	1536	1536	168	b'eLsss9oUsxltlA1kUW9oMNooo1swj7bL6BLMRlQKZlAZYgcAdv9jAQ=='	9972c9934592f29685239be255ba913f	80d9e6e6bff49885576b1c08d9866c4b	23257c012e4d9797c906957e57b5402e	nan	nan	nan	nan	0.842391304	5.271011022	107.6925267	0.050457322	0.003604231	0.568768446	0.051756183	0.06472865	0.037466341	0.05460353	0.057341934
-1	-1	-1	3	167	143	0	0	1.59375	0	4.171875	0.328125	0.46875	0.90625	0.390625	0.21875	1.25	0.203125	0.15625	scan_Plate_D_p00_0_B10f01d0.TIF	scan_Plate_D_p00_0_B10f01d2.TIF	scan_Plate_D_p00_0_B10f01d1.TIF	0	0	0	169	1	1536	1536	1536	169	b'eLsss9oUsxltlA1kUW9oAConRhtldAnm0XYZXYLZiErBDCpD7AB8IWME'	661b6d1ad7b2a14f46c4a34cdd918a24	ab53e7ac1fadfc749ba8f6016e74d105	a218bebe7ff3b951b27fc09e5f495a69	551.8603738	1260.447027	0	80.66666667	0.856287425	4.835091925	99.36064611	0.048364649	0.004104036	0.543389585	0.049436372	0.063964728	0.035914098	0.052769409	0.055069263
-1	-1	-1	2	172	147	0	0	1.59375	0	3.671875	0.34375	0.65625	0.796875	0.375	0.171875	0.984375	0.109375	0.125	scan_Plate_D_p00_0_B10f02d0.TIF	scan_Plate_D_p00_0_B10f02d2.TIF	scan_Plate_D_p00_0_B10f02d1.TIF	0	0	0	170	1	1536	1536	1536	170	b'eLsss9oUsxltlA1kUW9okGZgNNooo08wj7bL6BLMRlQKZlAZYgcAgUNjBw=='	df07a9215973d927626651c2453edc3c	81038d2b7128d424382ba62dae808719	f11e06ca0b8c8e4d04e2764149b479fd	1501.062843	1187.646821	0	127.5	0.854651163	4.922942359	100.058244	0.047941322	0.004509948	0.597480773	0.049324225	0.064679584	0.035647557	0.052864724	0.055247077
-1	-1	-1	4	179	148	0	0	1.578125	0	4.171875	0.328125	0.46875	0.796875	0.390625	0.1875	1.015625	0.125	0.1875	scan_Plate_D_p00_0_B10f03d0.TIF	scan_Plate_D_p00_0_B10f03d2.TIF	scan_Plate_D_p00_0_B10f03d1.TIF	0	0	0	171	1	1536	1536	1536	171	b'eLsss9oUsxltlA1kUW9okGZgPNooo08wj7bL6BLMRlQKZlAZYgcAhmVjCg=='	48b398bc9704db2398af7f20e209f8ad	2308cde911dde64a195fe7856d16b2b8	4d6ece42954bff12a9775dcd7a847ddd	775.2417439	462.8604349	0	80.75	0.826815642	4.900710272	101.6785216	0.04763939	0.004246705	0.660956947	0.049080758	0.064380584	0.035391687	0.052330378	0.054690641
-1	-1	-1	0	166	138	0	0	1.53125	0	3.78125	0.328125	0.46875	0.78125	0.359375	0.171875	1	0.109375	0.140625	scan_Plate_D_p00_0_B10f04d0.TIF	scan_Plate_D_p00_0_B10f04d2.TIF	scan_Plate_D_p00_0_B10f04d1.TIF	0	0	0	172	1	1536	1536	1536	172	b'eLsss9oUsxltlA1kUW9okGZgMtooo08wj7bL6BLMRlQKZlAZYgcAi4djDQ=='	a1db1e9bedc628f1664bbe3db081004f	7e449ba2a8d662ad52c0f5cc0cfd7064	4455afb1aff4ceac6ef21dd24a89582d	nan	nan	nan	nan	0.831325301	4.79037822	98.25599552	0.047449226	0.004272687	0.666893637	0.050793624	0.064343245	0.035520337	0.052218035	0.054582578
-1	-1	-1	1	178	158	0	0	1.5625	0	4.25	0.375	0.484375	0.796875	0.390625	0.1875	1	0.125	0.15625	scan_Plate_D_p00_0_B10f05d0.TIF	scan_Plate_D_p00_0_B10f05d2.TIF	scan_Plate_D_p00_0_B10f05d1.TIF	0	0	0	173	1	1536	1536	1536	173	b'eLsss9oUsxltlA1kUW9oACoJRxtldAnm0XYZXYLZiErBDCpD7ACQqWMQ'	87e09b301bb7c9aa4cdb86f90cfe1c79	16695bf1dc6211f2b2c81a64236c8526	97e8e96b70352aa30a03e8747d84ac35	1543.352273	726.3068182	0	157	0.887640449	4.937501461	103.5937703	0.048302156	0.00494645	0.618479065	0.049326312	0.065970149	0.035448863	0.053416784	0.055628509
-1	-1	-1	1	177	161	0	0	1.578125	0	4.46875	0.34375	0.46875	0.796875	0.375	0.1875	0.984375	0.125	0.125	scan_Plate_D_p00_0_B10f06d0.TIF	scan_Plate_D_p00_0_B10f06d2.TIF	scan_Plate_D_p00_0_B10f06d1.TIF	0	0	0	174	1	1536	1536	1536	174	b'eLsss9oUsxltlA1kUW9oAErbo40yugTzaLuMLsFsRKVgBpUhdgCVy2MT'	898daff5afd178e1cc939d158ed439e3	56fc5f27a6eacd2d74c4d24caf6cf430	fa26f9d53023563a4cb0c0e2554dd521	154.2990654	1190.084112	0	116	0.90960452	4.846108865	103.6902531	0.048537509	0.005102191	0.499512268	0.048678483	0.066290146	0.035366852	0.05354993	0.05553545
-1	-1	-1	0	152	144	0	0	1.578125	0	4.171875	0.328125	0.46875	0.765625	0.34375	0.203125	0.984375	0.109375	0.15625	scan_Plate_D_p00_0_B10f07d0.TIF	scan_Plate_D_p00_0_B10f07d2.TIF	scan_Plate_D_p00_0_B10f07d1.TIF	0	0	0	175	1	1536	1536	1536	175	b'eLsss9oUsxltlA1kUW9okGZgPtooo08wj7bL6BLMRlQKZlAZYgcAmu1jFg=='	ed196ae058ca38e32eecaeb60e2326dd	7661d6aed87e02f28f896c7527eca67e	f608bcb3d5cdc2724e444866a48142ac	nan	nan	nan	nan	0.947368421	4.679500231	102.050727	0.045574046	0.005312631	0.571582534	0.046688285	0.067222646	0.033123214	0.050684314	0.052194373
-1	-1	-1	0	170	155	0	0	1.578125	0	4.515625	0.34375	0.46875	0.765625	0.34375	0.1875	1	0.109375	0.125	scan_Plate_D_p00_0_B10f08d0.TIF	scan_Plate_D_p00_0_B10f08d2.TIF	scan_Plate_D_p00_0_B10f08d1.TIF	0	0	0	176	1	1536	1536	1536	176	b'eLsss9oUsxltlA1kUW9okGZgMdooo08wj7bL6BLMRlQKZlAZYgcAoA9jGQ=='	91f0379ef3af3d6ac92a424ba93d201c	0aa99b16256321f34282c440c2ce4ad0	b9ddf794554aad43baab0ce8ed393dc8	nan	nan	nan	nan	0.911764706	4.615323125	97.59182215	0.046625914	0.005312281	0.512125038	0.046637973	0.06652992	0.033786511	0.051755461	0.053501194
-1	-1	-1	0	194	173	0	0	1.578125	0	4.5	0.34375	0.484375	0.796875	0.359375	0.203125	1.015625	0.109375	0.15625	scan_Plate_D_p00_0_B11f00d0.TIF	scan_Plate_D_p00_0_B11f00d2.TIF	scan_Plate_D_p00_0_B11f00d1.TIF	0	0	0	177	1	1536	1536	1536	177	b'eLsss9oUsxltlA1kUQ8qJ0YbZXQK5tF2GV2C2YhKwQwqQ+wAfCpjBA=='	9b5be4626774906e3d0ae1e65e816bdd	774c28ae9a04552d71e86e2de74409c0	d12816dafbd4646ee434c0b54f48c077	nan	nan	nan	nan	0.891752577	5.183067503	105.6535815	0.050848937	0.004212027	0.58370585	0.052096513	0.066509225	0.037551714	0.055520864	0.058179176
-1	-1	-1	8	210	194	0	0	1.5625	0	4.125	0.34375	0.484375	0.8125	0.421875	0.1875	0.984375	0.125	0.140625	scan_Plate_D_p00_0_B11f01d0.TIF	scan_Plate_D_p00_0_B11f01d2.TIF	scan_Plate_D_p00_0_B11f01d1.TIF	0	0	0	178	1	1536	1536	1536	178	b'eLsss9oUsxltlA1kUQ8pJ0YbZXQJ5tF2GV2C2YhKwQwqQ+wAgUxjBw=='	32fcd2a29738b5d8b24a874f7343a4f5	c0b115fb1e5f1490ee1355314bb1e8b6	cce1f0bb753a114afc9858cf28cbb401	1501.058508	710.0103254	0	155	0.923809524	5.248931228	106.5906923	0.052303467	0.004089705	0.50855613	0.052733307	0.067858822	0.038519853	0.056757334	0.059423594
-1	-1	-1	2	170	156	0	0	1.578125	0	4.140625	0.328125	0.484375	0.796875	0.390625	0.1875	1.015625	0.109375	0.15625	scan_Plate_D_p00_0_B11f02d0.TIF	scan_Plate_D_p00_0_B11f02d2.TIF	scan_Plate_D_p00_0_B11f02d1.TIF	0	0	0	179	1	1536	1536	1536	179	b'eLsss9oUsxltlA1kUQ8qJ4xGG2X0CebRdhldgtmISsEMKkPsAIZuYwo='	fd3a28da0d61972ca9236d140bf692ca	8b06dcff4b2cba5cf78f02536abedbae	bc5cf84fb1a6b1e9ea97c5a12adb3cbb	1318.881046	733.3833019	0	93.5	0.917647059	4.947946135	101.3639756	0.050835905	0.004537227	0.578481116	0.051697446	0.067737408	0.037162564	0.05566783	0.058220542
-1	-1	-1	1	166	148	0	0	1.640625	0	4.046875	0.328125	0.46875	0.859375	0.484375	0.21875	1.1875	0.140625	0.15625	scan_Plate_D_p00_0_B11f03d0.TIF	scan_Plate_D_p00_0_B11f03d2.TIF	scan_Plate_D_p00_0_B11f03d1.TIF	0	0	0	180	1	1536	1536	1536	180	b'eLsss9oUsxltlA1kUQ8qJ4xHG2X0CebRdhldgtmISsEMKkPsAIuQYw0='	da0c46c36cc4e6a4ce3c8cb3317e8bb6	9680975ad4a4cbfd5c6ae69e971707b3	df0c8e53142529563b41495a6da18bdf	534.2087912	111.6263736	0	141	0.891566265	5.007265856	104.374625	0.048727115	0.004624415	0.598705892	0.050238354	0.065852354	0.035879544	0.053658162	0.056027814
-1	-1	-1	3	196	169	0	0	1.578125	0	4.1875	0.34375	0.484375	0.8125	0.390625	0.1875	1	0.125	0.15625	scan_Plate_D_p00_0_B11f04d0.TIF	scan_Plate_D_p00_0_B11f04d2.TIF	scan_Plate_D_p00_0_B11f04d1.TIF	0	0	0	181	1	1536	1536	1536	181	b'eLsss9oUsxltlA1kUQ8qJ0xGG2X0CebRdhldgtmISsEMKkPsAJCyYxA='	fea373ad7a0e01fdf3f1678f5aa1491e	4fcaed516ae1eadb214128e4f6538939	8a6ae7383e44e2dd95b921310ed30ea6	761.4658516	285.8342723	0	165	0.862244898	5.050326649	107.5146853	0.049737892	0.003816337	0.537150813	0.050073291	0.064836624	0.036532333	0.054213266	0.056912548
-1	-1	-1	2	178	159	0	0	1.59375	0	4.09375	0.34375	0.46875	0.8125	0.390625	0.171875	1	0.109375	0.125	scan_Plate_D_p00_0_B11f05d0.TIF	scan_Plate_D_p00_0_B11f05d2.TIF	scan_Plate_D_p00_0_B11f05d1.TIF	0	0	0	182	1	1536	1536	1536	182	b'eLsss9oUsxltlA1kUQ8qJ0xHG2X0CebRdhldgtmISsEMKkPsAJXUYxM='	db34e353808ea36b89d7cf6085d640ba	d8851c760b9f626aefd52b2ddf02275c	f9215c3d52942f684fb886e88b1881bd	950.6779967	1444.544809	0	148	0.893258427	4.853340317	101.6165513	0.048503889	0.004485004	0.57995157	0.049631296	0.066256071	0.035673697	0.053552993	0.055977175
-1	-1	-1	4	206	184	0	0	1.59375	0	4.84375	0.359375	0.484375	0.828125	0.40625	0.1875	1	0.125	0.15625	scan_Plate_D_p00_0_B11f06d0.TIF	scan_Plate_D_p00_0_B11f06d2.TIF	scan_Plate_D_p00_0_B11f06d1.TIF	0	0	0	183	1	1536	1536	1536	183	b'eLsss9oUsxltlA1kUQ8qJ8xGG2X0CebRdhldgtmISsEMKkPsAJr2YxY='	7ffac959c0c9e21ad1c0e12425297d94	615e86546bd4d5bbcada44634e39175c	da365104bd8e0b1b6780c6f9728e4e00	1307.853628	913.6572341	0	170.75	0.893203883	4.913927313	105.5316109	0.048430049	0.004770294	0.496904066	0.049683529	0.065411568	0.035499299	0.053399756	0.055751568
-1	-1	-1	3	183	167	0	0	1.609375	0	4.265625	0.34375	0.484375	0.796875	0.390625	0.1875	0.984375	0.125	0.140625	scan_Plate_D_p00_0_B11f07d0.TIF	scan_Plate_D_p00_0_B11f07d2.TIF	scan_Plate_D_p00_0_B11f07d1.TIF	0	0	0	184	1	1536	1536	1536	184	b'eLsss9oUsxltlA1kUQ8qJ8xHG2X0CebRdhldgtmISsEMKkPsAKAYYxk='	4aaadafb6c6ff3985f999d3e2e72d4ce	af0b830f8aec2bf7f38f3383ad8a177e	cde0924a3f37955cea552052f07446b9	1577.983698	340.3711731	0	118.6666667	0.912568306	4.853722921	101.7669007	0.048015294	0.005158939	0.639240007	0.049126575	0.066927154	0.035311542	0.053403062	0.055628166
-1	-1	-1	5	188	174	0	0	1.609375	0	4.328125	0.34375	0.46875	0.796875	0.375	0.1875	1	0.140625	0.140625	scan_Plate_D_p00_0_B11f08d0.TIF	scan_Plate_D_p00_0_B11f08d2.TIF	scan_Plate_D_p00_0_B11f08d1.TIF	0	0	0	185	1	1536	1536	1536	185	b'eLsss9oUsxltlA1kUQ8qJyxGG2X0CebRdhldgtmISsEMKkPsAKU6Yxw='	99754d40fc72bd422d37dd367ee81488	7cd3eb9ae8713d0b78472716db043087	3bf18018329e6e28fabf1e1ab8b5c394	1207.680552	429.1142779	0	116.4	0.925531915	4.875960324	100.0973514	0.048722019	0.00480065	0.567981293	0.050005275	0.066470664	0.035832158	0.053688614	0.05596473
-1	-1	-1	2	201	182	0	0	1.59375	0	4.578125	0.40625	0.53125	0.875	0.40625	0.203125	1.03125	0.125	0.1875	scan_Plate_D_p00_0_B12f00d0.TIF	scan_Plate_D_p00_0_B12f00d2.TIF	scan_Plate_D_p00_0_B12f00d1.TIF	0	0	0	186	1	1536	1536	1536	186	b'eLsss9oUsxltlA1kUW842iijXzCPtsvoEsxGVApmUBliBwCBVWMH'	da01038f37e74593701e7742e88aacd2	34ca8092013e2d6eb9d18945ab595454	3718be43834a46f03243141d12b93a9a	373.9958004	534.9725791	0	167.5	0.905472637	5.095231313	111.460511	0.04992139	0.004629423	0.550111432	0.051431474	0.066708148	0.036522904	0.054883557	0.057406398
-1	-1	-1	0	185	155	0	0	1.578125	0	4.8125	0.359375	0.484375	0.796875	0.359375	0.1875	1	0.109375	0.125	scan_Plate_D_p00_0_B12f01d0.TIF	scan_Plate_D_p00_0_B12f01d2.TIF	scan_Plate_D_p00_0_B12f01d1.TIF	0	0	0	187	1	1536	1536	1536	187	b'eLsss9oUsxltlA1kUQ9K24ajjTL6BPNou4wuwWxEpWAGlSF2AIZ3Ywo='	67e7f3a812fa6f514e6d14136f8a128b	e085e84aa4b817dd50646da938c5dd91	8e503ee18c03ffd32779f87d8eb8c567	nan	nan	nan	nan	0.837837838	4.938497761	107.6410322	0.046555127	0.004689747	0.591843326	0.047206205	0.063657383	0.034213209	0.05127286	0.053350179
-1	-1	-1	0	161	144	0	0	1.578125	0	3.75	0.328125	0.46875	0.78125	0.359375	0.171875	1.015625	0.125	0.15625	scan_Plate_D_p00_0_B12f02d0.TIF	scan_Plate_D_p00_0_B12f02d2.TIF	scan_Plate_D_p00_0_B12f02d1.TIF	0	0	0	188	1	1536	1536	1536	188	b'eLsss9oUsxltlA1kUQ9K20ajjTL6BPNou4wuwWxEpWAGlSF2AIuZYw0='	2e00fce05147c60e4fda6d73cc8dadee	f0fc65b40c1cc87f059eec5fc7aabc03	350d663a0f5325c5d608250836f37128	nan	nan	nan	nan	0.894409938	4.862307788	102.3821348	0.047869097	0.004885694	0.604997831	0.049801773	0.066290553	0.035057471	0.052824535	0.054942114
-1	-1	-1	2	188	177	0	0	1.59375	0	4.59375	0.34375	0.46875	0.78125	0.40625	0.1875	1	0.125	0.140625	scan_Plate_D_p00_0_B12f03d0.TIF	scan_Plate_D_p00_0_B12f03d2.TIF	scan_Plate_D_p00_0_B12f03d1.TIF	0	0	0	189	1	1536	1536	1536	189	b'eLsss9oUsxltlA1kUQ9K28ajjTL6BPNou4wuwWxEpWAGlSF2AJC7YxA='	a886515a742376c7a3eef4464dc1eac3	fdd67056b3b46376d61eb20918673294	82af3ece7a5687bfea2dad4c9c8e940d	787.3268916	207.3004047	0	171.5	0.941489362	4.819745172	103.1548775	0.047063899	0.005642118	0.619668845	0.049385643	0.067740009	0.034640745	0.052655017	0.054593867
-1	-1	-1	1	233	205	0	0	1.640625	0	4.71875	0.375	0.5	0.921875	0.40625	0.1875	1.015625	0.125	0.140625	scan_Plate_D_p00_0_B12f04d0.TIF	scan_Plate_D_p00_0_B12f04d2.TIF	scan_Plate_D_p00_0_B12f04d1.TIF	0	0	0	190	1	1536	1536	1536	190	b'eLsss9oUsxltlA1kUQ9K2yajjTL6BPNou4wuwWxEpWAGlSF2AJXdYxM='	22ef3f3be3cc2c195faf3c6d3727a2f5	60dab1df780cb40b1ce887970e1c0a59	e5957ed1b0354cd15b397ae31c697791	1374.894938	1108.042025	0	169	0.879828326	5.024328268	103.0634489	0.050207581	0.003886228	0.610278758	0.052045727	0.066110171	0.036928372	0.054883702	0.057797102
-1	-1	-1	2	190	177	0	0	1.578125	0	4.46875	0.421875	0.59375	0.828125	0.3125	0.171875	1.015625	0.125	0.15625	scan_Plate_D_p00_0_B12f05d0.TIF	scan_Plate_D_p00_0_B12f05d2.TIF	scan_Plate_D_p00_0_B12f05d1.TIF	0	0	0	191	1	1536	1536	1536	191	b'eLsss9oUsxltlA1kUQ9K26ajjTL6BPNou4wuwWxEpWAGlSF2AJr/YxY='	ca8decbe9a79acae84cb056d2dfab781	b113d8d1bb46d05f6f9cf82d8d96a812	4851065c25f82151323d5388a4aaa862	1157.16624	745.8749361	0	167.5	0.931578947	4.806809571	103.4007288	0.047019022	0.005406383	0.575370882	0.048083036	0.067689175	0.034626417	0.052444133	0.054294499
-1	-1	-1	2	195	185	0	0	1.609375	0	4.609375	0.34375	0.484375	0.828125	0.390625	0.1875	1	0.140625	0.171875	scan_Plate_D_p00_0_B12f06d0.TIF	scan_Plate_D_p00_0_B12f06d2.TIF	scan_Plate_D_p00_0_B12f06d1.TIF	0	0	0	192	1	1536	1536	1536	192	b'eLsss9oUsxltlA1kUQ9J26ONMroE82i7jC7BbESlYAaVIXYAoCFjGQ=='	c30ce2c7a8de3027856b1a9fbb0b93e6	147cdd6ce7e0d67541f3881caf397281	743a8d74cca02d651e1abe6c8e55d789	1901.166396	247.2824675	0	173.5	0.948717949	5.068298742	108.415597	0.051289236	0.004705168	0.509756952	0.051495857	0.068475062	0.037177112	0.056200756	0.058728331
-1	-1	-1	2	161	149	0	0	1.578125	0	4.171875	0.34375	0.46875	0.78125	0.390625	0.1875	0.984375	0.125	0.140625	scan_Plate_D_p00_0_B12f07d0.TIF	scan_Plate_D_p00_0_B12f07d2.TIF	scan_Plate_D_p00_0_B12f07d1.TIF	0	0	0	193	1	1536	1536	1536	193	b'eLsss9oUsxltlA1kUQ9K2+ajjTL6BPNou4wuwWxEpWAGlSF2AKVDYxw='	a7d4a4b190dbb4e078e12fbf4b721da1	0ef98b85731bfc16635e2793badb6153	e798cfe4ebcfa9c72195c2248cec57e4	154.8033333	55.6252381	0	147.5	0.925465839	4.599126527	100.2651928	0.045734898	0.005247468	0.534430731	0.045523717	0.067047467	0.033144643	0.050994815	0.052745132
-1	-1	-1	2	152	132	0	0	1.578125	0	4.421875	0.3125	0.46875	0.78125	0.390625	0.21875	1.046875	0.125	0.21875	scan_Plate_D_p00_0_B12f08d0.TIF	scan_Plate_D_p00_0_B12f08d2.TIF	scan_Plate_D_p00_0_B12f08d1.TIF	0	0	0	194	1	1536	1536	1536	194	b'eLsss9oUsxltlA1kUQ9K2xajjTL6BPNou4wuwWxEpWAGlSF2AKplYx8='	7518a4ca0503cca623880008a8b88205	c8aaf352689780fa4157ac30818b8382	665c661218f9f9134ae2abc6e4b1a4a6	1099.465462	363.3382625	0	104	0.868421053	4.700090411	105.8291554	0.045226195	0.004825268	0.558201568	0.045449414	0.064086408	0.032645592	0.050030124	0.051832571
-1	-1	-1	2	199	157	0	0	1.59375	0	4.21875	0.328125	0.46875	0.796875	0.390625	0.1875	1	0.109375	0.140625	scan_Plate_D_p00_0_C01f00d0.TIF	scan_Plate_D_p00_0_C01f00d2.TIF	scan_Plate_D_p00_0_C01f00d1.TIF	0	0	0	195	1	1536	1536	1536	195	b'eLsss9oUsxltlA1oSWg42iijWzCPtsvoEsxGVApmUBliBwB8LWME'	8f1bc5489cc8cbc22efae8d0d3035306	168972bf09a0b691cb76c987175e4af5	80224caa49b8762c76ca016695bbace8	678.5821068	1132.346896	0	78.5	0.788944724	4.65103473	92.59572681	0.047214879	0.003279985	0.501737186	0.048686148	0.060493242	0.035311252	0.050956336	0.053387673
-1	-1	-1	1	184	146	0	0	1.578125	0	4.34375	0.328125	0.484375	0.796875	0.390625	0.21875	1.015625	0.15625	0.1875	scan_Plate_D_p00_0_C01f01d0.TIF	scan_Plate_D_p00_0_C01f01d2.TIF	scan_Plate_D_p00_0_C01f01d1.TIF	0	0	0	196	1	1536	1536	1536	196	b'eLsss9oUsxltlA1oSQguJ0YbZXQJ5tF2GV2C2YhKwQwqQ+wAgU9jBw=='	b31fa0d6f07fc058486afa46d4fc753f	2766ef22e80799b6316bd3204e9a62f2	e5471480d3bdeee33c47958d3821c09a	1076.27957	444.2236559	0	43	0.793478261	4.813557102	102.1534075	0.046742067	0.003840109	0.559680897	0.04811584	0.061300366	0.034640516	0.05083981	0.053102295
-1	-1	-1	5	134	117	0	0	1.578125	0	3.5625	0.3125	0.421875	0.765625	0.375	0.203125	0.984375	0.125	0.140625	scan_Plate_D_p00_0_C01f02d0.TIF	scan_Plate_D_p00_0_C01f02d2.TIF	scan_Plate_D_p00_0_C01f02d1.TIF	0	0	0	197	1	1536	1536	1536	197	b'eLsss9oUsxltlA1oSQgsJ4xGG2X0CebRdhldgtmISsEMKkPsAIZxYwo='	84b103f4f4212cec936ccf98a0342068	3fc92ae2bbb11ac20b3a951d989e4fdd	71dafe2dd93d513938eaef1fe642d218	603.4508372	1195.746933	0	100.6	0.873134328	4.837618874	105.3136526	0.046888738	0.004936434	0.449388798	0.046119102	0.063955252	0.034510815	0.051637396	0.05351795
-1	-1	-1	1	165	133	0	0	1.59375	0	4.453125	0.328125	0.46875	0.765625	0.390625	0.1875	1	0.125	0.171875	scan_Plate_D_p00_0_C01f03d0.TIF	scan_Plate_D_p00_0_C01f03d2.TIF	scan_Plate_D_p00_0_C01f03d1.TIF	0	0	0	198	1	1536	1536	1536	198	b'eLsss9oUsxltlA1oSQgsJ4xHG2X0CebRdhldgtmISsEMKkPsAIuTYw0='	dd1d90b44dbbf57e86d46d5e865c209f	277adad731d520a3ecba7ed1d56d59a7	ed309461e2420537d507271be26bd664	1387.128049	556.5060976	0	126	0.806060606	4.502103979	95.96855935	0.043738096	0.004308007	0.54393838	0.04436699	0.060541722	0.032570834	0.048324094	0.05024466
-1	-1	-1	1	175	143	0	0	1.625	0	4.34375	0.328125	0.46875	0.78125	0.375	0.203125	0.984375	0.125	0.125	scan_Plate_D_p00_0_C01f04d0.TIF	scan_Plate_D_p00_0_C01f04d2.TIF	scan_Plate_D_p00_0_C01f04d1.TIF	0	0	0	199	1	1536	1536	1536	199	b'eLsss9oUsxltlA1oSQgsJ0xGG2X0CebRdhldgtmISsEMKkPsAJC1YxA='	4880db1e773a9ec2bf64f223d73f1631	3e5b453b3785aa6d68ee7040c6302cec	2bb2d24ed906bb28f4bbffe3907e55be	1469.131687	678.648834	0	100	0.817142857	4.803905513	99.28724935	0.045755428	0.004032753	0.61459698	0.047562573	0.061924407	0.034183361	0.050032301	0.052080031
-1	-1	-1	2	168	149	0	0	1.578125	0	4.3125	0.328125	0.46875	0.796875	0.40625	0.1875	1.015625	0.140625	0.15625	scan_Plate_D_p00_0_C01f05d0.TIF	scan_Plate_D_p00_0_C01f05d2.TIF	scan_Plate_D_p00_0_C01f05d1.TIF	0	0	0	200	1	1536	1536	1536	200	b'eLsss9oUsxltlA1oSWgIKglHG2V0CebRdhldgtmISsEMKkPsAJXXYxM='	ad342f21ce5657a02ddf08c45304ad95	b71e90ecc4cea6eb5ba032e1221cc666	63c844a933e61b52dc8d0631d5f9e97e	1607.398279	932.1335118	0	74.5	0.886904762	4.751521326	98.15706405	0.048204253	0.004586192	0.518054047	0.048043105	0.065850996	0.035230846	0.05307305	0.055375964
-1	-1	-1	2	136	120	0	0	1.59375	0	3.921875	0.3125	0.421875	0.734375	0.375	0.1875	1	0.125	0.125	scan_Plate_D_p00_0_C01f06d0.TIF	scan_Plate_D_p00_0_C01f06d2.TIF	scan_Plate_D_p00_0_C01f06d1.TIF	0	0	0	201	1	1536	1536	1536	201	b'eLsss9oUsxltlA1oSWgIStujjTK6BPNou4wuwWxEpWAGlSF2AJr5YxY='	f15079717f08896c1677aecb30e95eb0	a8153e161746913a1221a545cfdd4c69	e0d2558f0588e04a48529a1356be59eb	1227.377658	1049.481731	0	84	0.882352941	4.651928221	99.51964011	0.046432047	0.004797311	0.466741785	0.046141505	0.064474197	0.033815441	0.051084648	0.05296273
-1	-1	-1	5	162	139	0	0	1.625	0	4.03125	0.328125	0.46875	0.765625	0.390625	0.1875	1	0.140625	0.171875	scan_Plate_D_p00_0_C01f07d0.TIF	scan_Plate_D_p00_0_C01f07d2.TIF	scan_Plate_D_p00_0_C01f07d1.TIF	0	0	0	202	1	1536	1536	1536	202	b'eLsss9oUsxltlA1oSQgsJ8xHG2X0CebRdhldgtmISsEMKkPsAKAbYxk='	21c27b2164c33d4b34161cf9f1d7578f	bce70ce71d3ad66e98a6e2dd2500337a	b436ca15c86e7e57a2404de6520cb4ce	837.6325543	871.2981755	0	106.8	0.858024691	4.546399852	96.44689902	0.045274559	0.004832846	0.498090875	0.045354408	0.063554814	0.033119434	0.05017147	0.052129818
-1	-1	-1	3	135	116	0	0	1.578125	0	4.015625	0.3125	0.421875	0.765625	0.375	0.1875	1.0625	0.109375	0.140625	scan_Plate_D_p00_0_C01f08d0.TIF	scan_Plate_D_p00_0_C01f08d2.TIF	scan_Plate_D_p00_0_C01f08d1.TIF	0	0	0	203	1	1536	1536	1536	203	b'eLsss9oUsxltlA1oSQgsJyxGG2X0CebRdhldgtmISsEMKkPsAKU9Yxw='	23a43e97a53427d922fc5623735c8fcc	12c6bd3d2d02e8d779779dc35fc74c81	127131e9c6e194d7cd3b4414a47ccb3e	1570.473297	1126.755048	0	81.66666667	0.859259259	4.504676091	99.60764634	0.04359144	0.004634925	0.55444032	0.042790853	0.062658407	0.031569377	0.04821252	0.049923359
-1	-1	-1	0	182	149	0	0	1.5	0	4.28125	0.34375	0.484375	0.796875	0.34375	0.21875	1.015625	0.125	0.1875	scan_Plate_D_p00_0_C02f00d0.TIF	scan_Plate_D_p00_0_C02f00d2.TIF	scan_Plate_D_p00_0_C02f00d1.TIF	0	0	0	204	1	1536	1536	1536	204	b'eLsss9oUsxltlA1oSTjaKKNfMI+2y+gSzEZUCmZQGWIHAIFYYwc='	ab4676ac2e718f3e42b895f7e960a3b3	ba4fac981a7c6db3046fdc6a4cf5d5a0	3d2131250627866cd62ca359c246600e	nan	nan	nan	nan	0.818681319	4.994710866	105.6011531	0.048295426	0.003741712	0.532551133	0.049306395	0.062494433	0.035879776	0.052247222	0.054589223
-1	-1	-1	0	184	154	0	0	1.578125	0	4.28125	0.328125	0.484375	0.78125	0.359375	0.1875	1	0.109375	0.140625	scan_Plate_D_p00_0_C02f01d0.TIF	scan_Plate_D_p00_0_C02f01d2.TIF	scan_Plate_D_p00_0_C02f01d1.TIF	0	0	0	205	1	1536	1536	1536	205	b'eLsss9oUsxltlA1oSWgEKidGG2V0CebRdhldgtmISsEMKkPsAIZ6Ywo='	4339f80f4e16ac7adcb94e61f5ce1220	110bd13697e953a20828068504d997c3	05ba32e9ebba1ec2e922fb1a35b7b207	nan	nan	nan	nan	0.836956522	4.726514642	94.90698893	0.047281819	0.003993006	0.480362844	0.047339828	0.063053692	0.035243469	0.051429556	0.053510278
-1	-1	-1	2	174	156	0	0	1.5625	0	4.4375	0.359375	0.484375	0.78125	0.40625	0.21875	1.015625	0.203125	0.125	scan_Plate_D_p00_0_C02f02d0.TIF	scan_Plate_D_p00_0_C02f02d2.TIF	scan_Plate_D_p00_0_C02f02d1.TIF	0	0	0	206	1	1536	1536	1536	206	b'eLsss9oUsxltlA1oSQhM20ajjTL6BPNou4wuwWxEpWAGlSF2AIucYw0='	65dbbf7b5f0a5bccb03d0ea39e76273f	35b27e1955f65805281ab6f7cf650df5	01429a88bcba8cd58ae3dcdbc7f2a4a5	1148.781126	643.1687058	0	148.5	0.896551724	5.080331491	103.4731288	0.050810431	0.004216802	0.482425185	0.051082615	0.066167227	0.037304846	0.055237341	0.057796185
-1	-1	-1	2	145	136	0	0	1.546875	0	3.84375	0.328125	0.46875	0.796875	0.390625	0.171875	0.984375	0.125	0.140625	scan_Plate_D_p00_0_C02f03d0.TIF	scan_Plate_D_p00_0_C02f03d2.TIF	scan_Plate_D_p00_0_C02f03d1.TIF	0	0	0	207	1	1536	1536	1536	207	b'eLsss9oUsxltlA1oSQhM28ajjTL6BPNou4wuwWxEpWAGlSF2AJC+YxA='	8281f71cc34328fa5c323634cef62df8	36f2616c2e88c4f4a451327a7b186a8c	e853418b051bd54d1c01c1de1ec5a696	784.0971055	341.8238445	0	92	0.937931034	4.743129011	99.94625031	0.047052685	0.00515376	0.583329876	0.047945769	0.067677476	0.034999816	0.052035005	0.053607496
-1	-1	-1	0	154	132	0	0	1.609375	0	4.265625	0.3125	0.46875	0.78125	0.375	0.171875	1	0.109375	0.15625	scan_Plate_D_p00_0_C02f04d0.TIF	scan_Plate_D_p00_0_C02f04d2.TIF	scan_Plate_D_p00_0_C02f04d1.TIF	0	0	0	208	1	1536	1536	1536	208	b'eLsss9oUsxltlA1oSQhM2yajjTL6BPNou4wuwWxEpWAGlSF2AJXgYxM='	aec6daa912f8c6067263845170a4266c	b70f9ec9d7de05b5ba093823ed750c95	6a3012ece79dc325e534b2c749b0f501	nan	nan	nan	nan	0.857142857	4.938917998	103.2009025	0.048548619	0.004154884	0.520188236	0.048248431	0.063955471	0.035781811	0.052972961	0.055350106
-1	-1	-1	1	157	133	0	0	1.546875	0	3.96875	0.328125	0.46875	0.84375	0.375	0.203125	0.96875	0.09375	0.15625	scan_Plate_D_p00_0_C02f05d0.TIF	scan_Plate_D_p00_0_C02f05d2.TIF	scan_Plate_D_p00_0_C02f05d1.TIF	0	0	0	209	1	1536	1536	1536	209	b'eLsss9oUsxltlA1oSWgEKglHG2V0CebRdhldgtmISsEMKkPsAJsCYxY='	546fe248880fca012cbbbb2b5f7c90db	a191ac49f915000c73bd8323e1028246	fd341b5b069223e4ba0ef836c7467939	456.7380074	950.0221402	0	127	0.847133758	4.626057438	97.30829547	0.045393645	0.004504111	0.514583546	0.04604603	0.062488466	0.033427472	0.050092216	0.052143058
-1	-1	-1	2	190	170	0	0	1.53125	0	4.5625	0.359375	0.53125	0.84375	0.375	0.21875	0.984375	0.140625	0.078125	scan_Plate_D_p00_0_C02f06d0.TIF	scan_Plate_D_p00_0_C02f06d2.TIF	scan_Plate_D_p00_0_C02f06d1.TIF	0	0	0	210	1	1536	1536	1536	210	b'eLsss9oUsxltlA1oSQhO26ONMroE82i7jC7BbESlYAaVIXYAoCRjGQ=='	7352f6d2e73a59134fdb9fc65106187b	3e23c4f8f570e38feb3a403c8ada5899	3ad396071e1012ed5bce551f73c2331e	735.4957219	496.7340463	0	165.5	0.894736842	4.740343653	98.89555153	0.048406333	0.004433889	0.475572926	0.048273517	0.065696566	0.03506413	0.053169621	0.055490957
-1	-1	-1	2	170	156	0	0	1.546875	0	4.078125	0.34375	0.46875	0.8125	0.390625	0.1875	1	0.125	0.140625	scan_Plate_D_p00_0_C02f07d0.TIF	scan_Plate_D_p00_0_C02f07d2.TIF	scan_Plate_D_p00_0_C02f07d1.TIF	0	0	0	211	1	1536	1536	1536	211	b'eLsss9oUsxltlA1oSQhM2+ajjTL6BPNou4wuwWxEpWAGlSF2AKVGYxw='	9400a0d068456f4b912f40856168c876	1795579580285b10164b7c9faad575fe	3772dec38a0fe2995fd3a944f4c6d7f1	1596.594621	1005.941348	0	129.5	0.917647059	4.710762899	100.3121927	0.04595689	0.005157603	0.553042176	0.04640845	0.066077528	0.033688497	0.051030645	0.052692044
-1	-1	-1	0	191	179	0	0	1.515625	0	4.671875	0.359375	0.484375	0.828125	0.359375	0.234375	1.140625	0.109375	0.140625	scan_Plate_D_p00_0_C02f08d0.TIF	scan_Plate_D_p00_0_C02f08d2.TIF	scan_Plate_D_p00_0_C02f08d1.TIF	0	0	0	212	1	1536	1536	1536	212	b'eLsss9oUsxltlA1oSQhM2xajjTL6BPNou4wuwWxEpWAGlSF2AKpoYx8='	c38bc09d4609d26f3e28b455c1538c94	ccc0a934694fc2fc86ef4e9ec6aa3f26	df9ccc51e7cb17f6566a5eea2b1daffc	nan	nan	nan	nan	0.937172775	4.612872316	97.52334983	0.045007543	0.005024276	0.485067413	0.045067497	0.06589145	0.033233557	0.049876807	0.051435923
-1	-1	-1	2	187	135	0	0	1.546875	0	4.171875	0.34375	0.46875	0.75	0.40625	0.203125	1	0.109375	0.140625	scan_Plate_D_p00_0_C03f00d0.TIF	scan_Plate_D_p00_0_C03f00d2.TIF	scan_Plate_D_p00_0_C03f00d1.TIF	0	0	0	213	1	1536	1536	1536	213	b'eLsss9oUsxltlA1oSWg82iijWzCPtsvoEsxGVApmUBliBwCGg2MK'	63eec5be97522975705b9b001e123af5	c4a7aac6a608da2da4bc5a4bc5687834	9dee25817ea6983c7062f66f8a4e02ae	742.1197868	659.5475017	0	109.5	0.721925134	4.697347195	96.47486749	0.044438609	0.003480637	0.508590308	0.045848554	0.057548455	0.033388863	0.048095879	0.050152478
-1	-1	-1	0	147	123	0	0	1.578125	0	4.125	0.390625	0.515625	0.78125	0.328125	0.1875	1.046875	0.125	0.140625	scan_Plate_D_p00_0_C03f01d0.TIF	scan_Plate_D_p00_0_C03f01d2.TIF	scan_Plate_D_p00_0_C03f01d1.TIF	0	0	0	214	1	1536	1536	1536	214	b'eLsss9oUsxltlA1oSWgMKidGG2V0CebRdhldgtmISsEMKkPsAIulYw0='	c48fc790fcdf85fde4e5ad7638d8ef10	c4046a970172fe1ec1626664095cf5f8	f3f8fdebedd66ac5d41ad3fdb4794546	nan	nan	nan	nan	0.836734694	5.202467563	109.2206914	0.049666004	0.003718002	0.52610484	0.049907395	0.063973482	0.036523133	0.053480226	0.055818113
-1	-1	-1	0	151	118	0	0	1.53125	0	4.125	0.328125	0.421875	0.765625	0.359375	0.1875	1	0.125	0.125	scan_Plate_D_p00_0_C03f02d0.TIF	scan_Plate_D_p00_0_C03f02d2.TIF	scan_Plate_D_p00_0_C03f02d1.TIF	0	0	0	215	1	1536	1536	1536	215	b'eLsss9oUsxltlA1oSWicZmA02iijTzCPtsvoEsxGVApmUBliBwCQx2MQ'	ea4f45beb47c17b5fdc90155b6708f35	3196054cd1094378a52ea234e9bd7121	d165d0eaa2938a31d08bc576ac1828b6	nan	nan	nan	nan	0.781456954	4.807730298	98.61280119	0.046936623	0.003744968	0.669669695	0.048098499	0.061894961	0.034916199	0.051058354	0.053320857
-1	-1	-1	1	164	128	0	0	1.5	0	4.375	0.3125	0.46875	0.78125	0.390625	0.1875	1.015625	0.140625	0.140625	scan_Plate_D_p00_0_C03f03d0.TIF	scan_Plate_D_p00_0_C03f03d2.TIF	scan_Plate_D_p00_0_C03f03d1.TIF	0	0	0	216	1	1536	1536	1536	216	b'eLsss9oUsxltlA1oSWicZmA82iijTzCPtsvoEsxGVApmUBliBwCV6WMT'	b2c0e6e9fcbd7a12c1010c12833ec40b	a824da3c9042e7fecc9481d2cffb4baf	cf9ec9949ca414e3a5b5cf62bdbaabe1	1196.43326	1082.33698	0	117	0.780487805	4.437879179	92.53294827	0.042610462	0.004696327	0.574403769	0.044153061	0.059785071	0.031979494	0.047343482	0.049076963
-1	-1	-1	0	165	129	0	0	1.546875	0	3.984375	0.3125	0.453125	0.765625	0.359375	0.1875	0.984375	0.109375	0.140625	scan_Plate_D_p00_0_C03f04d0.TIF	scan_Plate_D_p00_0_C03f04d2.TIF	scan_Plate_D_p00_0_C03f04d1.TIF	0	0	0	217	1	1536	1536	1536	217	b'eLsss9oUsxltlA1oSWicZmAy2iijTzCPtsvoEsxGVApmUBliBwCbC2MW'	792622904856f1c33484c670a7e90591	3581f49de50bafd69e1c1947dfb4ab9d	0c4371ae10bfefbb30a0065d5caa334a	nan	nan	nan	nan	0.781818182	4.541899078	93.32874811	0.044987316	0.004086095	0.559080415	0.046183413	0.060217851	0.033822528	0.049343912	0.051371357
-1	-1	-1	0	173	139	0	0	1.59375	0	4.125	0.328125	0.46875	0.78125	0.359375	0.1875	0.984375	0.125	0.15625	scan_Plate_D_p00_0_C03f05d0.TIF	scan_Plate_D_p00_0_C03f05d2.TIF	scan_Plate_D_p00_0_C03f05d1.TIF	0	0	0	218	1	1536	1536	1536	218	b'eLsss9oUsxltlA1oSWgMKglHG2V0CebRdhldgtmISsEMKkPsAKAtYxk='	37c16194132e191daf1a4cb637722439	c02bfdf4a54cb8d1b2810dfd95bd0dfd	e407a4f8654fc29beca73408225b64b9	nan	nan	nan	nan	0.803468208	4.744812558	97.38789561	0.046595738	0.004036063	0.538808376	0.04710566	0.061824748	0.034310446	0.050683479	0.052837377
-1	-1	-1	2	164	140	0	0	1.53125	0	4.296875	0.34375	0.46875	0.78125	0.390625	0.1875	1	0.125	0.125	scan_Plate_D_p00_0_C03f06d0.TIF	scan_Plate_D_p00_0_C03f06d2.TIF	scan_Plate_D_p00_0_C03f06d1.TIF	0	0	0	219	1	1536	1536	1536	219	b'eLsss9oUsxltlA1oSWgMStujjTK6BPNou4wuwWxEpWAGlSF2AKVPYxw='	15c741875fa362eb62330d62dc60a315	b66d8d223e62133dce72cdf6e3586d62	67854d741ad99dc1f4e1d9e5951d10f9	1761.607432	517.8648649	0	117	0.853658537	4.317141841	91.98045601	0.043581537	0.004769599	0.416620678	0.043023805	0.062614246	0.031660265	0.048155883	0.049634695
-1	-1	-1	1	162	132	0	0	1.515625	0	4.515625	0.328125	0.46875	0.765625	0.390625	0.28125	1.09375	0.109375	0.15625	scan_Plate_D_p00_0_C03f07d0.TIF	scan_Plate_D_p00_0_C03f07d2.TIF	scan_Plate_D_p00_0_C03f07d1.TIF	0	0	0	220	1	1536	1536	1536	220	b'eLsss9oUsxltlA1oSWicZmA+2iijTzCPtsvoEsxGVApmUBliBwCqcWMf'	9dae06f1fd256deac28c7f1f69238c8c	9ef1f1e7e47abff1c9c9e6f467946232	c921a1325c33a94227523b0dc7879a5c	1225.338235	1164.536765	0	126	0.814814815	4.360681692	94.80999191	0.042421364	0.004533521	0.510081417	0.042425728	0.060861754	0.031078686	0.046833581	0.048326722
-1	-1	-1	1	160	139	0	0	1.546875	0	3.828125	0.328125	0.46875	0.78125	0.40625	0.203125	1	0.15625	0.140625	scan_Plate_D_p00_0_C03f08d0.TIF	scan_Plate_D_p00_0_C03f08d2.TIF	scan_Plate_D_p00_0_C03f08d1.TIF	0	0	0	221	1	1536	1536	1536	221	b'eLsss9oUsxltlA1oSWicZmAx2iijTzCPtsvoEsxGVApmUBliBwCvk2Mi'	318be8af665015fae9c248dcc3391042	4146f85f2008c54d34be7995751d301f	fd3606010ad1b51dbe2798370f8180ff	1182.657724	103.5235893	0	133	0.86875	4.670530253	98.11665557	0.045851536	0.004541593	0.453061357	0.045806473	0.063723675	0.03353092	0.05049585	0.052382947
-1	-1	-1	5	195	156	0	0	1.53125	0	4.4375	0.34375	0.484375	0.796875	0.40625	0.203125	1.015625	0.15625	0.203125	scan_Plate_D_p00_0_C04f00d0.TIF	scan_Plate_D_p00_0_C04f00d2.TIF	scan_Plate_D_p00_0_C04f00d1.TIF	0	0	0	222	1	1536	1536	1536	222	b'eLsss9oUsxltlA1oSWgy2iijWzCPtsvoEsxGVApmUBliBwCLrmMN'	53adf757c048d5ea72b7c65fd9ed4d5d	7912e2ee5da10bfe4442c572d8062951	389ee759f4c81b36e93e8bdb8d306464	1101.515222	1027.945801	0	96.6	0.8	4.835173237	96.19585532	0.048889165	0.003218944	0.569869862	0.050521474	0.061776178	0.036664312	0.052622614	0.055264341
-1	-1	-1	1	201	150	0	0	1.5625	0	4	0.34375	0.484375	0.796875	0.390625	0.1875	1	0.125	0.125	scan_Plate_D_p00_0_C04f01d0.TIF	scan_Plate_D_p00_0_C04f01d2.TIF	scan_Plate_D_p00_0_C04f01d1.TIF	0	0	0	223	1	1536	1536	1536	223	b'eLsss9oUsxltlA1oSWgCKidGG2V0CebRdhldgtmISsEMKkPsAJDQYxA='	5ed509336ed621728d58a52285f0f445	124cd6f3b26307301872680d57689d6b	eadb3c08375801b01ef373f716765666	2003.444444	1332.174603	0	147	0.746268657	4.546570777	92.53204917	0.044751445	0.004011885	0.624167291	0.046436311	0.059282221	0.033514966	0.048967003	0.05105659
-1	-1	-1	1	182	152	0	0	1.5	0	4.34375	0.34375	0.484375	0.8125	0.390625	0.21875	1.03125	0.125	0.1875	scan_Plate_D_p00_0_C04f02d0.TIF	scan_Plate_D_p00_0_C04f02d2.TIF	scan_Plate_D_p00_0_C04f02d1.TIF	0	0	0	224	1	1536	1536	1536	224	b'eLsss9oUsxltlA1oSQgs6o1GG2X0CebRdhldgtmISsEMKkPsAJXyYxM='	ea1d34eb36bb729349b9cd5d0a3aadb6	c9f46993af1f491897b1419291934fb0	7d6dc6f2c8e108f3132a796d219ed9eb	1528.887324	1299.93662	0	141	0.835164835	5.11597589	109.3177441	0.04903569	0.003869102	0.604410325	0.050081614	0.063786982	0.036176023	0.053300586	0.055799434
-1	-1	-1	1	205	170	0	0	1.5625	0	4.40625	0.359375	0.484375	0.8125	0.375	0.171875	0.984375	0.125	0.125	scan_Plate_D_p00_0_C04f03d0.TIF	scan_Plate_D_p00_0_C04f03d2.TIF	scan_Plate_D_p00_0_C04f03d1.TIF	0	0	0	225	1	1536	1536	1536	225	b'eLsss9oUsxltlA1oSQgs6o1HG2X0CebRdhldgtmISsEMKkPsAJsUYxY='	c356a026d15692e66e342ed1b52f274f	9f30c21c5fc80377c3acf99d5db82fb3	edc969b330fc675d3f09cdfe5a42ff42	309.0386139	256.5465347	0	25	0.829268293	4.984898207	102.3205264	0.047223259	0.003842575	0.606529042	0.048676293	0.062654933	0.035326683	0.05151667	0.053860872
-1	-1	-1	0	189	146	0	0	1.53125	0	4.5	0.34375	0.484375	0.75	0.359375	0.203125	1.015625	0.125	0.171875	scan_Plate_D_p00_0_C04f04d0.TIF	scan_Plate_D_p00_0_C04f04d2.TIF	scan_Plate_D_p00_0_C04f04d1.TIF	0	0	0	226	1	1536	1536	1536	226	b'eLsss9oUsxltlA1oSQgs6k1GG2X0CebRdhldgtmISsEMKkPsAKA2Yxk='	0d8cb674a5467065548b30feb7a6899d	9f6916a7fc89d17631c52bbad6ba8cd3	ebf46bb538033b216d7aead5bb586b90	nan	nan	nan	nan	0.772486772	4.772626615	97.37698617	0.045951314	0.00373403	0.544332771	0.047188511	0.059980856	0.034579533	0.050080257	0.052338511
-1	-1	-1	3	168	135	0	0	1.546875	0	3.6875	0.328125	0.46875	0.78125	0.390625	0.203125	1.125	0.140625	0.140625	scan_Plate_D_p00_0_C04f05d0.TIF	scan_Plate_D_p00_0_C04f05d2.TIF	scan_Plate_D_p00_0_C04f05d1.TIF	0	0	0	227	1	1536	1536	1536	227	b'eLsss9oUsxltlA1oSWgCKglHG2V0CebRdhldgtmISsEMKkPsAKVYYxw='	f97a2453c9414ffa5ba4735ced913079	5a5b3b60bc4dab6acbf4cca07d61635a	215dd172f59b45f9737fa5211133ae0d	908.2094218	959.7953378	0	121.6666667	0.803571429	4.58368519	91.70576173	0.045863611	0.004543276	0.620627174	0.048014494	0.062616257	0.034638187	0.050595777	0.052486242
-1	-1	-1	0	194	160	0	0	1.5625	0	4.390625	0.359375	0.5	0.8125	0.359375	0.234375	1.015625	0.125	0.203125	scan_Plate_D_p00_0_C04f06d0.TIF	scan_Plate_D_p00_0_C04f06d2.TIF	scan_Plate_D_p00_0_C04f06d1.TIF	0	0	0	228	1	1536	1536	1536	228	b'eLsss9oUsxltlA1oSWgCStujjTK6BPNou4wuwWxEpWAGlSF2AKp6Yx8='	14a86ee9b83beb0fd73122fcb995e9ca	5018ae202e8d57cfa20fd398bac9fce7	8d0138729efa7bd2e01c5676e0c4efeb	nan	nan	nan	nan	0.824742268	4.734754734	101.2398375	0.045958467	0.004098346	0.503047904	0.046233196	0.061679239	0.033875169	0.05029321	0.052413508
-1	-1	-1	0	163	139	0	0	1.546875	0	3.828125	0.328125	0.46875	0.765625	0.359375	0.1875	0.984375	0.109375	0.140625	scan_Plate_D_p00_0_C04f07d0.TIF	scan_Plate_D_p00_0_C04f07d2.TIF	scan_Plate_D_p00_0_C04f07d1.TIF	0	0	0	229	1	1536	1536	1536	229	b'eLsss9oUsxltlA1oSQgs6s1HG2X0CebRdhldgtmISsEMKkPsAK+cYyI='	f6c3877c5f8e05a90ea1267b6b509504	17884cdf7cb737897268100058987ee5	f2133163c9981c017d1f848feeff95e7	nan	nan	nan	nan	0.852760736	4.799197392	100.2914639	0.046199769	0.004971456	0.575651314	0.047360671	0.064134566	0.034088963	0.050939824	0.052702472
-1	-1	-1	2	182	157	0	0	1.53125	0	4.484375	0.34375	0.484375	0.796875	0.40625	0.234375	1.015625	0.203125	0.140625	scan_Plate_D_p00_0_C04f08d0.TIF	scan_Plate_D_p00_0_C04f08d2.TIF	scan_Plate_D_p00_0_C04f08d1.TIF	0	0	0	230	1	1536	1536	1536	230	b'eLsss9oUsxltlA1oSQgs6i1GG2X0CebRdhldgtmISsEMKkPsALS+YyU='	07e56cb5ab4ec8ee9bad26ffece35c5a	58358570f2ebf1bb6c7cd774f9c21808	3c49e1edd97a392ea49ff62f21bec6fb	1166.777107	563.5270804	0	103	0.862637363	4.762741805	103.0560576	0.047042104	0.004542563	0.488845387	0.046690226	0.064403739	0.034040191	0.051568183	0.05363224
-1	-1	-1	2	153	124	0	0	1.5	0	3.78125	0.328125	0.4375	0.75	0.375	0.1875	1	0.125	0.140625	scan_Plate_D_p00_0_C05f00d0.TIF	scan_Plate_D_p00_0_C05f00d2.TIF	scan_Plate_D_p00_0_C05f00d1.TIF	0	0	0	231	1	1536	1536	1536	231	b'eLsss9oUsxltlA1oSWg62iijWzCPtsvoEsxGVApmUBliBwCQ2WMQ'	aaeab21c7bcc2e479d6b7f6a6b7c7866	e5cce87f47e1cfa6da38c3b100357339	93499781b1d262552106d494c60c8d81	1660.793625	873.1117586	0	86	0.810457516	5.23248455	106.9857435	0.049716937	0.003365221	0.603117471	0.051710937	0.063181516	0.037134131	0.053293917	0.055701708
-1	-1	-1	0	145	116	0	0	1.546875	0	3.65625	0.3125	0.4375	0.828125	0.390625	0.234375	1.140625	0.109375	0.140625	scan_Plate_D_p00_0_C05f01d0.TIF	scan_Plate_D_p00_0_C05f01d2.TIF	scan_Plate_D_p00_0_C05f01d1.TIF	0	0	0	232	1	1536	1536	1536	232	b'eLsss9oUsxltlA1oSWgKKidGG2V0CebRdhldgtmISsEMKkPsAJX7YxM='	e64b9a84169819244df83d08c96230b0	e6d368edabfebfc9e29b44c483155620	0d9b515706d2ae7b348629243e792587	nan	nan	nan	nan	0.8	4.770089269	100.2976375	0.04730228	0.003595738	0.507947643	0.04786387	0.061326436	0.034725296	0.051153734	0.053437848
-1	-1	-1	1	118	99	0	0	1.59375	0	3.515625	0.265625	0.390625	0.75	0.359375	0.1875	1	0.125	0.140625	scan_Plate_D_p00_0_C05f02d0.TIF	scan_Plate_D_p00_0_C05f02d2.TIF	scan_Plate_D_p00_0_C05f02d1.TIF	0	0	0	233	1	1536	1536	1536	233	b'eLsss9oUsxltlA1oSWiaZmA02iijTzCPtsvoEsxGVApmUBliBwCbHWMW'	30b94db0e84eb1f0b571e73e814bfa72	b38bbe2cb00ded2b227bd9d19252ec43	624982df6a95b84bbfd7e82cc77c9872	299.6724138	356.3017241	0	91	0.838983051	4.702618921	97.97365613	0.045633981	0.004329834	0.593750064	0.046621791	0.062841295	0.033632478	0.049936737	0.051772304
-1	-1	-1	1	125	108	0	0	1.515625	0	3.796875	0.3125	0.390625	0.796875	0.390625	0.1875	1.109375	0.125	0.140625	scan_Plate_D_p00_0_C05f03d0.TIF	scan_Plate_D_p00_0_C05f03d2.TIF	scan_Plate_D_p00_0_C05f03d1.TIF	0	0	0	234	1	1536	1536	1536	234	b'eLsss9oUsxltlA1oSWiaZmA82iijTzCPtsvoEsxGVApmUBliBwCgP2MZ'	5fa843f150b64232ff148b8ca9c1ce0e	1c2de0b48ed5894a9c1c96cc9b95e8f0	0dca03f4b27eb6c6b90a1a1c55f431ba	1539.72142	1224.477136	0	19	0.864	4.74423434	98.99052421	0.046314778	0.004770475	0.576686917	0.047109858	0.064246471	0.03432045	0.051038812	0.052898215
-1	-1	-1	4	154	114	0	0	1.625	0	4.03125	0.328125	0.421875	0.765625	0.390625	0.203125	1	0.109375	0.140625	scan_Plate_D_p00_0_C05f04d0.TIF	scan_Plate_D_p00_0_C05f04d2.TIF	scan_Plate_D_p00_0_C05f04d1.TIF	0	0	0	235	1	1536	1536	1536	235	b'eLsss9oUsxltlA1oSWiaZmAy2iijTzCPtsvoEsxGVApmUBliBwClYWMc'	296d203242478d3fa3bf581963fec2a7	724989cd2cce7cabee69fb56db5f80e3	4f6d228a6fc1be619de17a561da8eed3	1686.604006	313.4486434	0	97.75	0.74025974	4.472680498	93.11648659	0.04315397	0.004135606	0.611154845	0.046401408	0.058497022	0.032707242	0.047552415	0.049546488
-1	-1	-1	0	145	115	0	0	1.515625	0	3.96875	0.3125	0.4375	0.828125	0.375	0.203125	1.125	0.109375	0.140625	scan_Plate_D_p00_0_C05f05d0.TIF	scan_Plate_D_p00_0_C05f05d2.TIF	scan_Plate_D_p00_0_C05f05d1.TIF	0	0	0	236	1	1536	1536	1536	236	b'eLsss9oUsxltlA1oSWgKKglHG2V0CebRdhldgtmISsEMKkPsAKqDYx8='	3e2fe10f29311eb82b1301569ccbbd94	58098deda34786fcb44c0a5c99c6e391	75e230619569642ea2e32434d54d7d02	nan	nan	nan	nan	0.793103448	4.653769874	96.13529642	0.045182179	0.004025705	0.579910871	0.045535611	0.060889643	0.033210448	0.049385959	0.051473257
-1	-1	-1	0	144	122	0	0	1.625	0	3.984375	0.3125	0.453125	0.8125	0.34375	0.1875	1	0.125	0.15625	scan_Plate_D_p00_0_C05f06d0.TIF	scan_Plate_D_p00_0_C05f06d2.TIF	scan_Plate_D_p00_0_C05f06d1.TIF	0	0	0	237	1	1536	1536	1536	237	b'eLsss9oUsxltlA1oSWgKStujjTK6BPNou4wuwWxEpWAGlSF2AK+lYyI='	da6ee331e85771749b6de4bc81b18df9	d774220de4a618b7c3c28634ce4ef7f4	393d50661e3033164bfa6ab2b0d1aa23	nan	nan	nan	nan	0.847222222	5.0423171	109.4988151	0.04858896	0.004049734	0.447080534	0.047791776	0.06310517	0.035128448	0.052463249	0.054616927
-1	-1	-1	1	145	133	0	0	1.515625	0	4.546875	0.3125	0.484375	0.796875	0.40625	0.21875	1.015625	0.140625	0.203125	scan_Plate_D_p00_0_C05f07d0.TIF	scan_Plate_D_p00_0_C05f07d2.TIF	scan_Plate_D_p00_0_C05f07d1.TIF	0	0	0	238	1	1536	1536	1536	238	b'eLsss9oUsxltlA1oSWiaZmA+2iijTzCPtsvoEsxGVApmUBliBwC0x2Ml'	3cd7acac421a131570744a9d05d34542	ae02370fb6fb133eb3521a7a20d8cad2	2f5ea1ab4f1b7fb990a05af3b283ee7e	216.725065	1452.551605	0	129	0.917241379	5.077333729	108.9098586	0.048076904	0.004815441	0.544253451	0.048205115	0.066720042	0.034973035	0.052744675	0.054640002
-1	-1	-1	0	122	105	0	0	1.53125	0	3.703125	0.296875	0.390625	0.90625	0.34375	0.203125	1.015625	0.109375	0.171875	scan_Plate_D_p00_0_C05f08d0.TIF	scan_Plate_D_p00_0_C05f08d2.TIF	scan_Plate_D_p00_0_C05f08d1.TIF	0	0	0	239	1	1536	1536	1536	239	b'eLsss9oUsxltlA1oSWiaZmAx2iijTzCPtsvoEsxGVApmUBliBwC56WMo'	a561d376ff9a95feae0ff9d1c9a87fc2	db92123964e49225bf92cea084afa0ef	0785305e83938219f59872648bd9df99	nan	nan	nan	nan	0.860655738	4.635144735	102.7375076	0.045375953	0.004335039	0.428291244	0.044061884	0.063110095	0.032602406	0.049731557	0.051546517
-1	-1	-1	1	194	126	0	0	1.5625	0	4.140625	0.3125	0.453125	0.765625	0.390625	0.203125	1.015625	0.125	0.21875	scan_Plate_D_p00_0_C06f00d0.TIF	scan_Plate_D_p00_0_C06f00d2.TIF	scan_Plate_D_p00_0_C06f00d1.TIF	0	0	0	240	1	1536	1536	1536	240	b'eLsss9oUsxltlA10STjaKKNTMI+2y+gSzEZUCmZQGWIHAJYEYxM='	1386f7f48015aff2f36851da9058b4dd	db7893a4dba416f01b544bc3e9672db2	9b178fae7a8d0ef8ee6e9539d5f81cae	87.11720698	886.7668329	0	111	0.649484536	4.282496664	81.40562731	0.041757006	0.003032951	0.681580674	0.045463663	0.05466308	0.032343173	0.04520497	0.047178351
-1	-1	-1	0	153	126	0	0	1.546875	0	3.84375	0.328125	0.421875	0.765625	0.359375	0.203125	0.984375	0.109375	0.140625	scan_Plate_D_p00_0_C06f01d0.TIF	scan_Plate_D_p00_0_C06f01d2.TIF	scan_Plate_D_p00_0_C06f01d1.TIF	0	0	0	241	1	1536	1536	1536	241	b'eLsss9oUsxltlA10SWg42iijTzCPtsvoEsxGVApmUBliBwCbJmMW'	fb9c016701ce1b8e5122167b43c91570	ae59c826910b5060d4e6e40933b02d94	7acacf31db9054b1038f8330f2d256a1	nan	nan	nan	nan	0.823529412	4.847095581	99.01728283	0.047024391	0.00411274	0.584772639	0.048273643	0.063203692	0.034879344	0.051368208	0.053535843
-1	-1	-1	1	167	128	0	0	1.53125	0	4.4375	0.328125	0.484375	0.78125	0.375	0.1875	1.015625	0.125	0.171875	scan_Plate_D_p00_0_C06f02d0.TIF	scan_Plate_D_p00_0_C06f02d2.TIF	scan_Plate_D_p00_0_C06f02d1.TIF	0	0	0	242	1	1536	1536	1536	242	b'eLsss9oUsxltlA10SWg02iijTzCPtsvoEsxGVApmUBliBwCgSGMZ'	f3d2ba92e45dcb69d6ca907228a66c38	56c4af1f8715e349b8baf8220aecab0c	a5e305ee090f8d6277a043a3092e8459	648.5909091	161.125	0	121	0.766467066	4.806226529	99.48660335	0.044719862	0.004495985	0.695859514	0.046691882	0.061221932	0.033740598	0.04925438	0.051071045
-1	-1	-1	0	168	125	0	0	1.53125	0	3.96875	0.328125	0.4375	0.8125	0.359375	0.203125	0.984375	0.09375	0.140625	scan_Plate_D_p00_0_C06f03d0.TIF	scan_Plate_D_p00_0_C06f03d2.TIF	scan_Plate_D_p00_0_C06f03d1.TIF	0	0	0	243	1	1536	1536	1536	243	b'eLsss9oUsxltlA10SWg82iijTzCPtsvoEsxGVApmUBliBwClamMc'	2beb0eb7ff5b9fa8c2393137bb9cb731	6f8fc9e32d96109969bf5cdc52533940	a4ca6c36c6ed3b70d06104a026b0213e	nan	nan	nan	nan	0.744047619	4.566099453	92.70840281	0.042684833	0.004045948	0.691288222	0.045123088	0.0586208	0.03253543	0.047007597	0.048797091
-1	-1	-1	0	169	123	0	0	1.53125	0	4.390625	0.328125	0.4375	0.78125	0.34375	0.1875	1.015625	0.140625	0.15625	scan_Plate_D_p00_0_C06f04d0.TIF	scan_Plate_D_p00_0_C06f04d2.TIF	scan_Plate_D_p00_0_C06f04d1.TIF	0	0	0	244	1	1536	1536	1536	244	b'eLsss9oUsxltlA10SWgy2iijTzCPtsvoEsxGVApmUBliBwCqjGMf'	b8bd16bd8d4184f5fb4e2df860abac51	77d69d81ce2f838df7852e812fa61509	4abbd93b73dca22eed85ab7fa4b4a715	nan	nan	nan	nan	0.727810651	4.71807549	99.04521563	0.043440689	0.003489141	0.731662171	0.046544193	0.05794936	0.033084905	0.047339817	0.049395903
-1	-1	-1	0	168	134	0	0	1.5625	0	4.296875	0.359375	0.484375	0.765625	0.34375	0.1875	1	0.109375	0.140625	scan_Plate_D_p00_0_C06f05d0.TIF	scan_Plate_D_p00_0_C06f05d2.TIF	scan_Plate_D_p00_0_C06f05d1.TIF	0	0	0	245	1	1536	1536	1536	245	b'eLsss9oUsxltlA18STjaKKNLMI+2y+gSzEZUCmZQGWIHAK+uYyI='	f62307f66b1868e05b83862e32ad130d	d9e559b2bb417e42b7a80287716b0ab6	910433f2ada1284fc2ff4ed0bba19585	nan	nan	nan	nan	0.797619048	4.495734627	93.2696436	0.043470376	0.004396854	0.631578397	0.04417219	0.060830587	0.03251137	0.047947527	0.049639436
-1	-1	-1	0	150	123	0	0	1.484375	0	4.34375	0.3125	0.4375	0.765625	0.375	0.1875	1.046875	0.125	0.140625	scan_Plate_D_p00_0_C06f06d0.TIF	scan_Plate_D_p00_0_C06f06d2.TIF	scan_Plate_D_p00_0_C06f06d1.TIF	0	0	0	246	1	1536	1536	1536	246	b'eLsss9oUsxltlA10SWg22iijTzCPtsvoEsxGVApmUBliBwC00GMl'	69cd03d793376d17f9526f8693981f46	c1c15b68b2a2a46de84beae9e00aeef5	f884071bfe284306e5e163a190bce1dd	nan	nan	nan	nan	0.82	4.492099599	95.66509411	0.043294401	0.004734095	0.484166918	0.043735012	0.061872166	0.032000266	0.047781375	0.049166545
-1	-1	-1	0	148	122	0	0	1.546875	0	4.078125	0.328125	0.4375	0.765625	0.34375	0.203125	1	0.109375	0.125	scan_Plate_D_p00_0_C06f07d0.TIF	scan_Plate_D_p00_0_C06f07d2.TIF	scan_Plate_D_p00_0_C06f07d1.TIF	0	0	0	247	1	1536	1536	1536	247	b'eLsss9oUsxltlA10SWg+2iijTzCPtsvoEsxGVApmUBliBwC58mMo'	9c462510f28fb9ec935ab105552c9d58	63bd66f91b88713cca41737f2cfb04cb	53b3883ff7ebaf1f684b88d5eee00fad	nan	nan	nan	nan	0.824324324	4.47356241	97.19804049	0.042406989	0.004445593	0.594180933	0.043221792	0.060801658	0.031323325	0.046696873	0.048193711
-1	-1	-1	0	125	101	0	0	1.546875	0	4.265625	0.296875	0.40625	0.75	0.34375	0.25	0.953125	0.140625	0.140625	scan_Plate_D_p00_0_C06f08d0.TIF	scan_Plate_D_p00_0_C06f08d2.TIF	scan_Plate_D_p00_0_C06f08d1.TIF	0	0	0	248	1	1536	1536	1536	248	b'eLsss9oUsxltlA10SWgx2iijTzCPtsvoEsxGVApmUBliBwC/FGMr'	4c21aab826977175d8ca259a8ef90e35	02bcb9b4b8c30f2e7b402a075d5c523c	b5a581433747db406128b37566358e56	nan	nan	nan	nan	0.808	4.385245324	97.30286405	0.043260566	0.004821369	0.672180627	0.044761942	0.061405448	0.031948866	0.047900829	0.04943176
-1	-1	-1	1	165	125	0	0	1.515625	0	4.296875	0.328125	0.4375	0.75	0.375	0.203125	1	0.109375	0.140625	scan_Plate_D_p00_0_C07f00d0.TIF	scan_Plate_D_p00_0_C07f00d2.TIF	scan_Plate_D_p00_0_C07f00d1.TIF	0	0	0	249	1	1536	1536	1536	249	b'eLsss9oUsxltlA1oSWg+2iijWzCPtsvoEsxGVApmUBliBwCbL2MW'	0d4c11e9fc2f53094fc2637771b84568	270ffb2c2ccc5512daa67e69c4ba81ef	1e6c69711dce2fa4fa6ae848f686c750	1538.685714	949.0095238	0	118	0.757575758	4.904902656	98.41597476	0.047458765	0.0031359	0.650754036	0.049626048	0.060677097	0.035495896	0.051094711	0.053641029
-1	-1	-1	0	151	110	0	0	1.578125	0	3.984375	0.3125	0.4375	0.75	0.359375	0.1875	1.015625	0.109375	0.140625	scan_Plate_D_p00_0_C07f01d0.TIF	scan_Plate_D_p00_0_C07f01d2.TIF	scan_Plate_D_p00_0_C07f01d1.TIF	0	0	0	250	1	1536	1536	1536	250	b'eLsss9oUsxltlA1oSWgOKidGG2V0CebRdhldgtmISsEMKkPsAKBRYxk='	7566674411520c1d2867859d04ae94b0	938dc8ea64edd5da040eb210782c9c11	ec72b6b0004424eb7ccc09ba7b2112c7	nan	nan	nan	nan	0.728476821	4.73171868	95.50639299	0.045455956	0.003253441	0.62535769	0.04765472	0.058284811	0.034053163	0.048882166	0.051012084
-1	-1	-1	0	164	123	0	0	1.546875	0	4.09375	0.3125	0.421875	0.8125	0.359375	0.203125	1	0.125	0.140625	scan_Plate_D_p00_0_C07f02d0.TIF	scan_Plate_D_p00_0_C07f02d2.TIF	scan_Plate_D_p00_0_C07f02d1.TIF	0	0	0	251	1	1536	1536	1536	251	b'eLsss9oUsxltlA1oSWieZmA02iijTzCPtsvoEsxGVApmUBliBwClc2Mc'	055138406512db018a122ac8da206a6a	c8e27f6eafa85b3bcfe77ed08a1d02a4	181e6ae249b86a87a77f975ba875b8ad	nan	nan	nan	nan	0.75	4.616894765	92.37065234	0.04466295	0.003866194	0.571068344	0.047106368	0.059043727	0.033689156	0.048762545	0.050790674
-1	-1	-1	3	178	138	0	0	1.53125	0	4.4375	0.34375	0.46875	0.765625	0.390625	0.1875	1	0.125	0.15625	scan_Plate_D_p00_0_C07f03d0.TIF	scan_Plate_D_p00_0_C07f03d2.TIF	scan_Plate_D_p00_0_C07f03d1.TIF	0	0	0	252	1	1536	1536	1536	252	b'eLsss9oUsxltlA1oSWieZmA82iijTzCPtsvoEsxGVApmUBliBwCqlWMf'	93577194c2d022a84a6c8a029145b83f	62d0e1e7644731ed5eedd4e66c9e74c9	3c95c250301347e13bbb2055b83123ff	1153.683907	248.2800146	0	130.6666667	0.775280899	4.608924651	91.43860616	0.044466829	0.004280888	0.714076813	0.04756948	0.060628173	0.033940597	0.049008173	0.051026753
-1	-1	-1	4	151	123	0	0	1.546875	0	4.203125	0.328125	0.453125	0.765625	0.390625	0.1875	1	0.109375	0.125	scan_Plate_D_p00_0_C07f04d0.TIF	scan_Plate_D_p00_0_C07f04d2.TIF	scan_Plate_D_p00_0_C07f04d1.TIF	0	0	0	253	1	1536	1536	1536	253	b'eLsss9oUsxltlA1oSWieZmAy2iijTzCPtsvoEsxGVApmUBliBwCvt2Mi'	62cc6b69d42da3a49eaf8872c2a9e824	44b6a256bd93064c88b2a42497739993	ac6c87168c3300c7257475eb0768bad2	1263.529884	401.2030578	0	113.5	0.814569536	4.811714952	97.97177505	0.046151584	0.004435914	0.662958645	0.047896271	0.062303162	0.034820784	0.050822722	0.052802179
-1	-1	-1	0	175	153	0	0	1.578125	0	4.484375	0.328125	0.484375	0.859375	0.359375	0.203125	1.078125	0.09375	0.125	scan_Plate_D_p00_0_C07f05d0.TIF	scan_Plate_D_p00_0_C07f05d2.TIF	scan_Plate_D_p00_0_C07f05d1.TIF	0	0	0	254	1	1536	1536	1536	254	b'eLsss9oUsxltlA1oSWgOKglHG2V0CebRdhldgtmISsEMKkPsALTZYyU='	052293bcec6683d6a03d068e6da49c18	699da8598801b25a830e268aecf3f0dd	76bc90cfd9b7ebc7d72facc6d6b4fe18	nan	nan	nan	nan	0.874285714	4.876532233	101.1490708	0.048504518	0.004494839	0.543433579	0.049480392	0.064942509	0.035725454	0.053266916	0.055588494
-1	-1	-1	0	174	140	0	0	1.5625	0	4.46875	0.34375	0.46875	0.8125	0.359375	0.203125	1	0.109375	0.140625	scan_Plate_D_p00_0_C07f06d0.TIF	scan_Plate_D_p00_0_C07f06d2.TIF	scan_Plate_D_p00_0_C07f06d1.TIF	0	0	0	255	1	1536	1536	1536	255	b'eLsss9oUsxltlA1oSWgOStujjTK6BPNou4wuwWxEpWAGlSF2ALn7Yyg='	a0d484d15526c75ab9e79ff7eb178ece	c1fbfc72d06ecf99509521767bfad2e0	5feecfade5c812d1d0b12884453f24bd	nan	nan	nan	nan	0.804597701	4.894665452	101.6803673	0.047420334	0.003678936	0.531570407	0.048068292	0.061349185	0.034653065	0.051318767	0.053674444
-1	-1	-1	0	151	139	0	0	1.515625	0	3.828125	0.3125	0.484375	0.828125	0.375	0.1875	1.09375	0.125	0.140625	scan_Plate_D_p00_0_C07f07d0.TIF	scan_Plate_D_p00_0_C07f07d2.TIF	scan_Plate_D_p00_0_C07f07d1.TIF	0	0	0	256	1	1536	1536	1536	256	b'eLsss9oUsxltlA1oSWieZmA+2iijTzCPtsvoEsxGVApmUBliBwC/HWMr'	4efaabe210233bd96b6c83617e9ba0bd	8a1481be5b4171b6621b146c87fa2570	c3b535869cb69425f75e048c26569ac0	nan	nan	nan	nan	0.920529801	4.851149448	104.1291003	0.048204763	0.004841307	0.486294905	0.047929976	0.066757802	0.03479959	0.052954752	0.054962089
-1	-1	-1	0	113	92	0	0	1.609375	0	3.734375	0.265625	0.40625	0.6875	0.34375	0.1875	1.015625	0.109375	0.140625	scan_Plate_D_p00_0_C07f08d0.TIF	scan_Plate_D_p00_0_C07f08d2.TIF	scan_Plate_D_p00_0_C07f08d1.TIF	0	0	0	257	1	1536	1536	1536	257	b'eLsss9oUsxltlA1oSWieZmAx2iijTzCPtsvoEsxGVApmUBliBwDEP2Mu'	d40652269281baabd4e5ab841830cf8d	b707cff8654b19a6949eeef7a837d8b3	7bbf487cb9dc5c30799462700a4c65a4	nan	nan	nan	nan	0.814159292	4.287118838	93.32504381	0.042519358	0.004488891	0.47525172	0.042904692	0.060212194	0.031081035	0.04683217	0.048303121
-1	-1	-1	1	131	102	0	0	1.546875	0	3.65625	0.28125	0.421875	0.796875	0.40625	0.21875	1.078125	0.125	0.140625	scan_Plate_D_p00_0_C08f00d0.TIF	scan_Plate_D_p00_0_C08f00d2.TIF	scan_Plate_D_p00_0_C08f00d1.TIF	0	0	0	258	1	1536	1536	1536	258	b'eLsss9oUsxltlA1oSWgx2iijWzCPtsvoEsxGVApmUBliBwCgWmMZ'	9dc492bcf0f036f50f3134a054da3fa5	2929608e0171a016dde46c1d62618fde	773a5730cdd9e443297df01943fbbb40	1538.736533	196.5397333	0	1	0.778625954	4.543256212	92.23942113	0.046255803	0.003673527	0.481993485	0.046245011	0.059933326	0.034093894	0.050068607	0.052237696
-1	-1	-1	0	119	108	0	0	1.59375	0	3.765625	0.28125	0.40625	0.890625	0.375	0.1875	0.984375	0.09375	0.125	scan_Plate_D_p00_0_C08f01d0.TIF	scan_Plate_D_p00_0_C08f01d2.TIF	scan_Plate_D_p00_0_C08f01d1.TIF	0	0	0	259	1	1536	1536	1536	259	b'eLsss9oUsxltlA1oSWgBKidGG2V0CebRdhldgtmISsEMKkPsAKV8Yxw='	20551b795ffe046c634b8e45e545e1f8	9e4af25cb42c3e4995e6f5229f9c2930	0adae4567a86f11f33d143ebf6b01b6b	nan	nan	nan	nan	0.907563025	5.017288073	103.059535	0.051564746	0.004041591	0.416636902	0.050271603	0.066884658	0.037163362	0.055918089	0.058550807
-1	-1	-1	1	135	118	0	0	1.546875	0	3.90625	0.296875	0.46875	0.8125	0.375	0.21875	1	0.140625	0.15625	scan_Plate_D_p00_0_C08f02d0.TIF	scan_Plate_D_p00_0_C08f02d2.TIF	scan_Plate_D_p00_0_C08f02d1.TIF	0	0	0	260	1	1536	1536	1536	260	b'eLsss9oUsxltlA1oSWiRZmA02iijTzCPtsvoEsxGVApmUBliBwCqnmMf'	08862f79d60722ca27b2ae4bf405c8b1	aca2b87dc138fdc4b19bf9e4ee23a907	de1bcd7ea23411ac57d759e7879bc5ef	1868.72973	1455.364865	0	114	0.874074074	4.930542593	105.4071311	0.048094418	0.00459199	0.513804122	0.048483454	0.065113053	0.035241823	0.052593859	0.054472413
-1	-1	-1	1	115	107	0	0	1.546875	0	3.640625	0.359375	0.4375	0.765625	0.359375	0.1875	1	0.125	0.140625	scan_Plate_D_p00_0_C08f03d0.TIF	scan_Plate_D_p00_0_C08f03d2.TIF	scan_Plate_D_p00_0_C08f03d1.TIF	0	0	0	261	1	1536	1536	1536	261	b'eLsss9oUsxltlA1oSWiRZmA82iijTzCPtsvoEsxGVApmUBliBwCvwGMi'	be79d68405e7d663c3aa37effa4528d2	ca0d73f1626e53aeef9634d5479a0eaa	305497c5b39ff109adef8b2ce73e920c	1460.686747	567.9518072	0	106	0.930434783	4.742092649	101.0339302	0.046175963	0.005099246	0.543062638	0.047272522	0.066477059	0.034072465	0.051225016	0.052800803
-1	-1	-1	1	161	124	0	0	1.546875	0	4.53125	0.3125	0.4375	0.828125	0.390625	0.1875	1.09375	0.125	0.140625	scan_Plate_D_p00_0_C08f04d0.TIF	scan_Plate_D_p00_0_C08f04d2.TIF	scan_Plate_D_p00_0_C08f04d1.TIF	0	0	0	262	1	1536	1536	1536	262	b'eLsss9oUsxltlA1oSWiRZmAy2iijTzCPtsvoEsxGVApmUBliBwC04mMl'	1499ab43b361c840e7716201ff18b1df	84255032e3b6629c7241eb54c4c672cf	4979d9d83e939e29974ec9c916f97649	2032.410758	1326.537897	0	113	0.770186335	4.601246264	93.67772667	0.044684263	0.004042728	0.593266205	0.04621214	0.059557356	0.033406539	0.049073013	0.05125589
-1	-1	-1	0	133	102	0	0	1.640625	0	3.71875	0.296875	0.40625	0.765625	0.34375	0.1875	1	0.109375	0.15625	scan_Plate_D_p00_0_C08f05d0.TIF	scan_Plate_D_p00_0_C08f05d2.TIF	scan_Plate_D_p00_0_C08f05d1.TIF	0	0	0	263	1	1536	1536	1536	263	b'eLsss9oUsxltlA1oSWgBKglHG2V0CebRdhldgtmISsEMKkPsALoEYyg='	b9618cc84195e42c12727f4d1aaaf7b8	a285cbc6e9ebc8a529db8f5c30dfea94	3f852ae289a411c192fc694aaa3e60e1	nan	nan	nan	nan	0.766917293	4.119617384	85.24792523	0.042015284	0.004617461	0.554161195	0.043464087	0.058689803	0.031091814	0.046446155	0.047984819
-1	-1	-1	0	155	130	0	0	1.5	0	4.21875	0.328125	0.46875	0.796875	0.359375	0.21875	1.03125	0.125	0.203125	scan_Plate_D_p00_0_C08f06d0.TIF	scan_Plate_D_p00_0_C08f06d2.TIF	scan_Plate_D_p00_0_C08f06d1.TIF	0	0	0	264	1	1536	1536	1536	264	b'eLsss9oUsxltlA1oSWgBStujjTK6BPNou4wuwWxEpWAGlSF2AL8mYys='	70722fe567d9108894ba71d94037edcf	c064cd3630a21605fe9b26ff274946c7	ad6b8b3dd3ea459a8786533bb22191cd	nan	nan	nan	nan	0.838709677	4.769276871	101.1281345	0.046310911	0.00415088	0.450981143	0.046756919	0.062495786	0.033803246	0.05055078	0.052535863
-1	-1	-1	0	147	135	0	0	1.53125	0	4	0.328125	0.46875	0.78125	0.375	0.15625	1	0.109375	0.171875	scan_Plate_D_p00_0_C08f07d0.TIF	scan_Plate_D_p00_0_C08f07d2.TIF	scan_Plate_D_p00_0_C08f07d1.TIF	0	0	0	265	1	1536	1536	1536	265	b'eLsss9oUsxltlA1oSWiRZmA+2iijTzCPtsvoEsxGVApmUBliBwDESGMu'	c3ef12c817b4d397bc8c720c4548611c	839d4bfef34c9716ac92f97555569245	169089b281fe12f834c7a04a0108a869	nan	nan	nan	nan	0.918367347	4.535060217	98.07035848	0.044955509	0.005244248	0.451892023	0.044231336	0.065693033	0.032228865	0.049810828	0.051266302
-1	-1	-1	0	127	117	0	0	1.453125	0	4.0625	0.296875	0.390625	0.796875	0.34375	0.1875	1.015625	0.109375	0.140625	scan_Plate_D_p00_0_C08f08d0.TIF	scan_Plate_D_p00_0_C08f08d2.TIF	scan_Plate_D_p00_0_C08f08d1.TIF	0	0	0	266	1	1536	1536	1536	266	b'eLsss9oUsxltlA1oSWiRZmAx2iijTzCPtsvoEsxGVApmUBliBwDJamMx'	2e8c8c089c8a3e3c531a97b7c388adb2	5bdcaf5ed40fe9e5b1c125276756d644	bd0bdf39cefae9227bc56d603b7aec4c	nan	nan	nan	nan	0.921259843	4.830846987	105.7958817	0.048500246	0.004803327	0.456917589	0.049052935	0.067424686	0.034671134	0.053300072	0.055278893
-1	-1	-1	3	148	111	0	0	1.59375	0	4.21875	0.328125	0.4375	0.765625	0.375	0.1875	1	0.109375	0.15625	scan_Plate_D_p00_0_C09f00d0.TIF	scan_Plate_D_p00_0_C09f00d2.TIF	scan_Plate_D_p00_0_C09f00d1.TIF	0	0	0	267	1	1536	1536	1536	267	b'eLsss9oUsxltlA1oSWg52iijWzCPtsvoEsxGVApmUBliBwClhWMc'	f01a986ea8043a0d69e5f8ecf674b322	d14bf4cda894318d6e913903502c0fd0	c0590052f618eca9c387180eb325897a	916.1495578	713.7031421	0	35.66666667	0.75	4.806911267	101.257178	0.046334375	0.003334672	0.656381788	0.047329237	0.059000113	0.033918925	0.049664815	0.051827367
-1	-1	-1	2	81	74	0	0	1.53125	0	3.421875	0.265625	0.375	0.75	0.40625	0.21875	1.28125	0.15625	0.140625	scan_Plate_D_p00_0_C09f01d0.TIF	scan_Plate_D_p00_0_C09f01d2.TIF	scan_Plate_D_p00_0_C09f01d1.TIF	0	0	0	268	1	1536	1536	1536	268	b'eLsss9oUsxltlA1oSWgJKidGG2V0CebRdhldgtmISsEMKkPsAKqnYx8='	ede2571e6c39850641c7d4a971baf2a3	23e212eb22cea014ae23c7fa7cfde784	1bb35b09bf8283f61a47931385bfcc78	806.0648443	870.153613	0	35	0.913580247	5.039931428	109.3672101	0.049434141	0.004921859	0.530795773	0.048817163	0.06728286	0.035393736	0.054145617	0.056184243
-1	-1	-1	3	113	100	0	0	1.5625	0.015625	3.828125	0.28125	0.40625	0.75	0.359375	0.1875	1	0.125	0.140625	scan_Plate_D_p00_0_C09f02d0.TIF	scan_Plate_D_p00_0_C09f02d2.TIF	scan_Plate_D_p00_0_C09f02d1.TIF	0	0	0	269	1	1536	1536	1536	269	b'eLsss9oUsxltlA1oSWiZZmA02iijTzCPtsvoEsxGVApmUBliBwCvyWMi'	28204eafd655e08abd3db94483618ccd	cdee08449e2d26a2716907122d4f031b	e46c3e3a6f28a48fb39624d4aec4cd55	1388.823171	533.5844781	0	37.66666667	0.884955752	5.330383214	114.184778	0.050812797	0.004338761	0.631737744	0.05161224	0.066432586	0.036922216	0.055235581	0.057690008
-1	-1	-1	3	111	104	0	0	1.5625	0	3.71875	0.3125	0.4375	0.75	0.4375	0.203125	1.015625	0.125	0.140625	scan_Plate_D_p00_0_C09f03d0.TIF	scan_Plate_D_p00_0_C09f03d2.TIF	scan_Plate_D_p00_0_C09f03d1.TIF	0	0	0	270	1	1536	1536	1536	270	b'eLsss9oUsxltlA1oSWiZZmA82iijTzCPtsvoEsxGVApmUBliBwC062Ml'	337378d5873ce6531b3cf26b9b89c091	69015db73aa2dc5d2f3f920c4cc336c4	3416ec56688f3d12bf69cbf5c895379d	587.4711611	997.6515723	0	33.33333333	0.936936937	5.067337323	107.6854366	0.049457467	0.004624537	0.591915804	0.050542597	0.067690704	0.035922011	0.054412076	0.056799924
-1	-1	-1	2	109	94	0	0	1.578125	0	3.84375	0.28125	0.390625	0.75	0.359375	0.1875	1	0.125	0.140625	scan_Plate_D_p00_0_C09f04d0.TIF	scan_Plate_D_p00_0_C09f04d2.TIF	scan_Plate_D_p00_0_C09f04d1.TIF	0	0	0	271	1	1536	1536	1536	271	b'eLsss9oUsxltlA1oSWiZZmAy2iijTzCPtsvoEsxGVApmUBliBwC6DWMo'	98436a28bbe33bc5df8bf0f4793996cb	f74f5be3d5d47681ff1859995630b941	5f30d3fb22b7e959670bce307d92ad3a	995.4665885	330.9755101	0	48.5	0.862385321	4.962713489	104.2695356	0.04801803	0.004616008	0.562995191	0.047555651	0.064642273	0.035041723	0.052778895	0.054974466
-1	-1	-1	2	118	104	0	0	1.53125	0	3.96875	0.3125	0.390625	0.765625	0.390625	0.1875	1.109375	0.125	0.15625	scan_Plate_D_p00_0_C09f05d0.TIF	scan_Plate_D_p00_0_C09f05d2.TIF	scan_Plate_D_p00_0_C09f05d1.TIF	0	0	0	272	1	1536	1536	1536	272	b'eLsss9oUsxltlA1oSWgJKglHG2V0CebRdhldgtmISsEMKkPsAL8vYys='	cbc33584863fc014751bd858cf83bd94	a92d99a7a735014c7301884e5e328d17	b08adf1932671eead6f432cf2e0fa758	935.2109237	590.2761105	0	43	0.881355932	5.072761004	112.2561221	0.047301098	0.004666492	0.659093263	0.048054686	0.065235044	0.034342683	0.051965487	0.053970767
-1	-1	-1	0	113	102	0	0	1.640625	0	3.8125	0.28125	0.40625	0.78125	0.390625	0.21875	1.046875	0.109375	0.15625	scan_Plate_D_p00_0_C09f06d0.TIF	scan_Plate_D_p00_0_C09f06d2.TIF	scan_Plate_D_p00_0_C09f06d1.TIF	0	0	0	273	1	1536	1536	1536	273	b'eLsss9oUsxltlA1oSWgJStujjTK6BPNou4wuwWxEpWAGlSF2AMRRYy4='	8be6c25afa03adfc694f16d251f6650a	7762ec138f414f4b66ced4cb98a3a149	fb3ed3cab08bd53cdc1c316a915ca0a9	nan	nan	nan	nan	0.902654867	4.741530242	104.6171348	0.046579128	0.005004337	0.510686147	0.046500309	0.065964681	0.033563894	0.051567648	0.053428815
-1	-1	-1	0	132	121	0	0	1.53125	0	4.046875	0.328125	0.4375	0.828125	0.390625	0.171875	1.09375	0.125	0.140625	scan_Plate_D_p00_0_C09f07d0.TIF	scan_Plate_D_p00_0_C09f07d2.TIF	scan_Plate_D_p00_0_C09f07d1.TIF	0	0	0	274	1	1536	1536	1536	274	b'eLsss9oUsxltlA1oSWiZZmA+2iijTzCPtsvoEsxGVApmUBliBwDJc2Mx'	e4fc908e5579969c701a9b0e466a39e8	72c8d09621620917cca48a7ceeba3edb	e2634ee64987106a0a633772095ac34c	nan	nan	nan	nan	0.916666667	4.891286753	108.0059603	0.047974025	0.00480024	0.501815329	0.046835012	0.066558623	0.034111452	0.05263803	0.054611573
-1	-1	-1	3	100	95	0	0	1.65625	0	3.5625	0.265625	0.40625	0.765625	0.34375	0.1875	1	0.109375	0.140625	scan_Plate_D_p00_0_C09f08d0.TIF	scan_Plate_D_p00_0_C09f08d2.TIF	scan_Plate_D_p00_0_C09f08d1.TIF	0	0	0	275	1	1536	1536	1536	275	b'eLsss9oUsxltlA1oSWiZZmAx2iijTzCPtsvoEsxGVApmUBliBwDOlWM0'	154ed7d90981453715233671cc044142	2de1b08a219aa922b05a91b1541f6f47	d482e2ece2ceb02a6cf22e6a936c60e9	1197.970844	837.7427714	0	22.66666667	0.95	4.803593267	104.1709649	0.047350615	0.005267541	0.533279504	0.046831071	0.067819238	0.033776254	0.052387407	0.054060862
-1	-1	-1	0	110	104	0	0	1.546875	0	3.75	0.265625	0.421875	0.765625	0.421875	0.1875	1	0.109375	0.140625	scan_Plate_D_p00_0_C10f00d0.TIF	scan_Plate_D_p00_0_C10f00d2.TIF	scan_Plate_D_p00_0_C10f00d1.TIF	0	0	0	276	1	1536	1536	1536	276	b'eLsss9oUsxltlA1kSWhoMNooo1swj7bL6BLMRlQKZlAZYgcAfDBjBA=='	74df4057d80ac3245585bfe964ec82bc	b0a9ec8c29b65e05ff8c6483289b32ed	1489219362cd8c6f5a69aa4ddd2e5f1b	nan	nan	nan	nan	0.945454545	5.475088998	116.9908961	0.051751992	0.004205191	0.512863944	0.052513476	0.068465439	0.037916161	0.05619398	0.058661896
-1	-1	-1	1	102	96	0	0	1.6875	0	3.40625	0.28125	0.375	0.75	0.359375	0.1875	0.984375	0.125	0.15625	scan_Plate_D_p00_0_C10f01d0.TIF	scan_Plate_D_p00_0_C10f01d2.TIF	scan_Plate_D_p00_0_C10f01d1.TIF	0	0	0	277	1	1536	1536	1536	277	b'eLsss9oUsxltlA1kSWhoAConRhtldAnm0XYZXYLZiErBDCpD7ACBUmMH'	5621f004bce2051fdb1440e227a49c51	50e66b89b82c84c267677af6a6e1cd39	45a288a6ddd136e676eba6534e90ed48	62.30949741	988.197524	0	69	0.941176471	5.175055867	112.7826089	0.049081916	0.005234941	0.543630795	0.048975886	0.068294028	0.035829238	0.05426333	0.056234396
-1	-1	-1	0	122	113	0	0	1.484375	0	3.890625	0.296875	0.40625	0.828125	0.359375	0.1875	1.109375	0.109375	0.140625	scan_Plate_D_p00_0_C10f02d0.TIF	scan_Plate_D_p00_0_C10f02d2.TIF	scan_Plate_D_p00_0_C10f02d1.TIF	0	0	0	278	1	1536	1536	1536	278	b'eLsss9oUsxltlA1kSWhokGZgNNooo08wj7bL6BLMRlQKZlAZYgcAhnRjCg=='	94ea453ca1a50114d2ef925163aef9e4	74b70b7ed55ca1a189e5d3864126e5ef	ed9022e5db1a8dd3c4a2e7d8591376a3	nan	nan	nan	nan	0.926229508	5.332908662	113.6483765	0.050334422	0.004887782	0.555311346	0.050544163	0.068394184	0.037008105	0.055187823	0.057288328
-1	-1	-1	1	106	92	0	0	1.671875	0	3.71875	0.28125	0.40625	0.734375	0.359375	0.171875	0.984375	0.125	0.140625	scan_Plate_D_p00_0_C10f03d0.TIF	scan_Plate_D_p00_0_C10f03d2.TIF	scan_Plate_D_p00_0_C10f03d1.TIF	0	0	0	279	1	1536	1536	1536	279	b'eLsss9oUsxltlA1kSWhokGZgPNooo08wj7bL6BLMRlQKZlAZYgcAi5ZjDQ=='	63008344eb4600a54617b6dda6fe5e6b	665abfdeedef0548c8f4dbfa071d8041	873d5e487fa307ef23c843322c9be74f	1177.614471	688.8694178	0	53	0.867924528	4.887577159	102.5001045	0.045724017	0.004750651	0.646072025	0.047538521	0.064471216	0.034292582	0.050359622	0.051943742
-1	-1	-1	2	128	109	0	0	1.546875	0	3.984375	0.28125	0.359375	0.8125	0.359375	0.1875	1.109375	0.125	0.15625	scan_Plate_D_p00_0_C10f04d0.TIF	scan_Plate_D_p00_0_C10f04d2.TIF	scan_Plate_D_p00_0_C10f04d1.TIF	0	0	0	280	1	1536	1536	1536	280	b'eLsss9oUsxltlA1kSWhokGZgMtooo08wj7bL6BLMRlQKZlAZYgcAkLhjEA=='	bbc28ad37b374e1982a32ca91bb902be	a3b49182e97b851f8b9af497d5643914	a7a02fc0ad6d4f9cf331cb6b98e44a07	772.5417883	323.7710691	0	86	0.8515625	4.854768732	101.5867921	0.047123999	0.004501832	0.647880773	0.048587978	0.064141166	0.035054459	0.051804341	0.053942463
-1	-1	-1	0	160	142	0	0	1.640625	0	4.5	0.34375	0.5	0.796875	0.359375	0.1875	1	0.109375	0.140625	scan_Plate_D_p00_0_C10f05d0.TIF	scan_Plate_D_p00_0_C10f05d2.TIF	scan_Plate_D_p00_0_C10f05d1.TIF	0	0	0	281	1	1536	1536	1536	281	b'eLsss9oUsxltlA1kSWhoACoJRxtldAnm0XYZXYLZiErBDCpD7ACV2mMT'	3b6ee875ae19565ea9ea92d7b75f7358	378c745c4cb99d276b5867b632384fbe	e4419a16802aa7d1f8f03b6b4c46ae26	nan	nan	nan	nan	0.8875	5.00893373	108.4192488	0.047318718	0.005147727	0.699882534	0.048183299	0.065798318	0.034650256	0.052410816	0.054434616
-1	-1	-1	0	119	112	0	0	1.546875	0	3.578125	0.375	0.484375	0.859375	0.359375	0.1875	1	0.125	0.140625	scan_Plate_D_p00_0_C10f06d0.TIF	scan_Plate_D_p00_0_C10f06d2.TIF	scan_Plate_D_p00_0_C10f06d1.TIF	0	0	0	282	1	1536	1536	1536	282	b'eLsss9oUsxltlA1kSWhoAErbo40yugTzaLuMLsFsRKVgBpUhdgCa/GMW'	2d7998f2e79e131c3c53d88495eeb0c7	24a24faf1365b18d9bc262ab7d08831f	d30aa38d2b82a082199c9d7b5b37f232	nan	nan	nan	nan	0.941176471	5.078284967	109.7502108	0.050052416	0.004986055	0.543801118	0.050896494	0.068602513	0.036194825	0.055143031	0.057455467
-1	-1	-1	0	120	114	0	0	1.640625	0	3.9375	0.296875	0.40625	0.78125	0.34375	0.1875	0.984375	0.109375	0.109375	scan_Plate_D_p00_0_C10f07d0.TIF	scan_Plate_D_p00_0_C10f07d2.TIF	scan_Plate_D_p00_0_C10f07d1.TIF	0	0	0	283	1	1536	1536	1536	283	b'eLsss9oUsxltlA1kSWhokGZgPtooo08wj7bL6BLMRlQKZlAZYgcAoB5jGQ=='	20f159dc29fc03d248c25d544cd23f39	c0a5e43c6da8db2545f0d286901efa80	b010703cbe2f3e3d2d4a0d4dc9f0e04e	nan	nan	nan	nan	0.95	5.076718912	110.9077822	0.049318992	0.005116508	0.510462266	0.049928072	0.068655221	0.03557885	0.054362613	0.056369948
-1	-1	-1	2	99	84	0	0	1.578125	0	3.546875	0.28125	0.375	0.765625	0.390625	0.21875	1.140625	0.125	0.140625	scan_Plate_D_p00_0_C10f08d0.TIF	scan_Plate_D_p00_0_C10f08d2.TIF	scan_Plate_D_p00_0_C10f08d1.TIF	0	0	0	284	1	1536	1536	1536	284	b'eLsss9oUsxltlA1kSWhokGZgMdooo08wj7bL6BLMRlQKZlAZYgcApUBjHA=='	b4394a5761b3ce0e8c14c17666fb930a	2f2f6f5de7eab0e7eff7e1d6de19e224	946f8dc66497c0889a8a2d65b785a4bb	1423.875492	576.9403993	0	35.5	0.848484848	4.426663002	96.3948611	0.042745204	0.004695282	0.661009277	0.044085388	0.062201065	0.031399918	0.047242777	0.048542192
-1	-1	-1	4	236	202	0	0	1.625	0	4.625	0.390625	0.5	0.84375	0.40625	0.1875	1	0.109375	0.140625	scan_Plate_D_p00_0_C11f00d0.TIF	scan_Plate_D_p00_0_C11f00d2.TIF	scan_Plate_D_p00_0_C11f00d1.TIF	0	0	0	285	1	1536	1536	1536	285	b'eLsss9oUsxltlA1kSQgqJ0YbZXQK5tF2GV2C2YhKwQwqQ+wAgVtjBw=='	9f03c6a97ab8e124c17b62b6b326f011	fdec0855cd83d18289b2beade460cd4b	fa7fa5b8f835e150a560572092df5027	500.4856758	465.0192617	0	166.25	0.855932203	4.938739838	99.78754349	0.048743877	0.003892537	0.531556873	0.05007823	0.064413166	0.036294871	0.053080856	0.055507295
-1	-1	-1	4	225	203	0	0	1.625	0	4.609375	0.390625	0.5	0.890625	0.359375	0.234375	1.09375	0.125	0.140625	scan_Plate_D_p00_0_C11f01d0.TIF	scan_Plate_D_p00_0_C11f01d2.TIF	scan_Plate_D_p00_0_C11f01d1.TIF	0	0	0	286	1	1536	1536	1536	286	b'eLsss9oUsxltlA1kSQgpJ0YbZXQJ5tF2GV2C2YhKwQwqQ+wAhn1jCg=='	604c45179d9d113253fa36e5226da06c	d8324f3ac19eecc900b9d42a61d1038a	62981bf25ef4f8366f3984ae4b118e5b	432.8424069	878.1806974	0	144.25	0.902222222	4.797005631	99.02816273	0.048092114	0.005230784	0.5555763	0.049017947	0.067195314	0.035376075	0.053638429	0.055981644
-1	-1	-1	4	247	212	0	0	1.78125	0	4.609375	0.390625	0.515625	0.875	0.453125	0.234375	0.984375	0.125	0.125	scan_Plate_D_p00_0_C11f02d0.TIF	scan_Plate_D_p00_0_C11f02d2.TIF	scan_Plate_D_p00_0_C11f02d1.TIF	0	0	0	287	1	1536	1536	1536	287	b'eLsss9oUsxltlA1kSQgqJ4xGG2X0CebRdhldgtmISsEMKkPsAIufYw0='	032febe1da1a77e3752c2c2d56ea34a7	dbc595ff6769469bf64a052a6880a90f	8d82007e665626af94f00146e3e9b116	736.9176807	718.0177478	0	200.5	0.858299595	4.899428872	98.03721329	0.049241146	0.003826216	0.565757505	0.051087575	0.064322792	0.036649438	0.053674778	0.056386469
-1	-1	-1	4	187	165	0	0	1.65625	0	4.25	0.375	0.515625	0.984375	0.4375	0.21875	1	0.125	0.140625	scan_Plate_D_p00_0_C11f03d0.TIF	scan_Plate_D_p00_0_C11f03d2.TIF	scan_Plate_D_p00_0_C11f03d1.TIF	0	0	0	288	1	1536	1536	1536	288	b'eLsss9oUsxltlA1kSQgqJ4xHG2X0CebRdhldgtmISsEMKkPsAJDBYxA='	56c8c26d54220daacd03f172cbd9a18f	5fb537fc46eafeef24110860af809a8b	b39719d3acd8b74fa19488cbc889140a	644.8927664	889.4688873	0	130.25	0.882352941	5.013918882	104.2789514	0.048732705	0.004580622	0.606192542	0.050283267	0.06612304	0.035968298	0.053546168	0.055823256
-1	-1	-1	2	186	170	0	0	1.734375	0	4.46875	0.390625	0.46875	0.84375	0.390625	0.1875	1	0.109375	0.15625	scan_Plate_D_p00_0_C11f04d0.TIF	scan_Plate_D_p00_0_C11f04d2.TIF	scan_Plate_D_p00_0_C11f04d1.TIF	0	0	0	289	1	1536	1536	1536	289	b'eLsss9oUsxltlA1kSQgqJ0xGG2X0CebRdhldgtmISsEMKkPsAJXjYxM='	a5a78d2ecccb128e2af5067965d59309	a12395fe2995323590252309260e0519	56ab81362395e264cc3ec9073815b0fe	1431.168321	722.8786876	0	168	0.913978495	5.152825773	111.7937568	0.048977608	0.00484999	0.557779845	0.049937953	0.066993866	0.035973155	0.054118367	0.056455531
-1	-1	-1	2	263	236	0	0	1.640625	0	4.734375	0.421875	0.515625	0.921875	0.390625	0.21875	1.125	0.125	0.140625	scan_Plate_D_p00_0_C11f05d0.TIF	scan_Plate_D_p00_0_C11f05d2.TIF	scan_Plate_D_p00_0_C11f05d1.TIF	0	0	0	290	1	1536	1536	1536	290	b'eLsss9oUsxltlA1kSQgqJ0xHG2X0CebRdhldgtmISsEMKkPsAJsFYxY='	6b8e1d79a536ae6918b8e7176638ed7a	92bbba3ddc7ee353b47d75ed85fd9659	3b157a0edb44f6d98e38a7da0a32e2aa	1141.386013	385.7260788	0	19.5	0.897338403	5.106051857	104.014032	0.050494727	0.004376636	0.557685545	0.051932642	0.067113794	0.037305009	0.055354715	0.058027787
-1	-1	-1	3	259	218	0	0	1.796875	0	5.03125	0.390625	0.53125	0.84375	0.40625	0.203125	1	0.125	0.125	scan_Plate_D_p00_0_C11f06d0.TIF	scan_Plate_D_p00_0_C11f06d2.TIF	scan_Plate_D_p00_0_C11f06d1.TIF	0	0	0	291	1	1536	1536	1536	291	b'eLsss9oUsxltlA1kSQgqJ8xGG2X0CebRdhldgtmISsEMKkPsAKAnYxk='	a2f117d3d6b2db1511f9557a9fc9001a	5825f408b94bb8ea1ade71161408b3d7	a95dd18109822da2e32e99ab51d2d175	803.5906037	807.9035477	0	215.6666667	0.841698842	4.870545287	100.232499	0.048672822	0.003874372	0.526522523	0.049720562	0.064010651	0.03590845	0.053066669	0.055593799
-1	-1	-1	6	260	242	0	0	1.75	0	5.046875	0.421875	0.546875	0.875	0.515625	0.234375	1.203125	0.140625	0.15625	scan_Plate_D_p00_0_C11f07d0.TIF	scan_Plate_D_p00_0_C11f07d2.TIF	scan_Plate_D_p00_0_C11f07d1.TIF	0	0	0	292	1	1536	1536	1536	292	b'eLsss9oUsxltlA1kSQgqJ8xHG2X0CebRdhldgtmISsEMKkPsAKVJYxw='	37113f8f35c2ec5cc1b27a2105421fe2	efdc0aa35fc3ced788011b202ef4110f	a301e2e5ce40d463ad9732e5838151fb	1406.050152	1312.251697	0	219.1666667	0.930769231	4.93230451	104.5385398	0.049798481	0.004790354	0.464012357	0.049937134	0.0676783	0.036403477	0.054904219	0.057351037
-1	-1	-1	9	222	210	0	0	1.796875	0	4.515625	0.375	0.484375	0.859375	0.40625	0.1875	1	0.125	0.140625	scan_Plate_D_p00_0_C11f08d0.TIF	scan_Plate_D_p00_0_C11f08d2.TIF	scan_Plate_D_p00_0_C11f08d1.TIF	0	0	0	293	1	1536	1536	1536	293	b'eLsss9oUsxltlA1kSQgqJyxGG2X0CebRdhldgtmISsEMKkPsAKprYx8='	a8b71c3109f4929ff23736d94759baed	37fd325676e3e3bc4811f2ecfbebdc98	a00a785a824699675e7ac45a6485b77e	1112.47145	645.8447702	0	162.7777778	0.945945946	5.000840009	104.7070238	0.05011625	0.004952497	0.484162143	0.049970739	0.06824091	0.036377388	0.0553027	0.057751959
-1	-1	-1	2	193	170	0	0	1.65625	0	4.8125	0.359375	0.5	0.828125	0.453125	0.21875	1.015625	0.171875	0.140625	scan_Plate_D_p00_0_C12f00d0.TIF	scan_Plate_D_p00_0_C12f00d2.TIF	scan_Plate_D_p00_0_C12f00d1.TIF	0	0	0	294	1	1536	1536	1536	294	b'eLsss9oUsxltlA1kSWg42iijXzCPtsvoEsxGVApmUBliBwCGhmMK'	53b3c669bef251b2ecf7f48a9be93cd1	63d383a33813b9e06a0aa9c7d9cd7ac2	0069a686a9ffa4741a3bf25df140732e	1522.758643	867.7291408	0	123.5	0.880829016	5.141873498	110.9737861	0.050095326	0.003902761	0.511502873	0.050946858	0.065062136	0.036752141	0.054439392	0.057107917
-1	-1	-1	2	175	156	0	0	1.53125	0	4.15625	0.328125	0.46875	0.8125	0.390625	0.1875	0.984375	0.109375	0.140625	scan_Plate_D_p00_0_C12f01d0.TIF	scan_Plate_D_p00_0_C12f01d2.TIF	scan_Plate_D_p00_0_C12f01d1.TIF	0	0	0	295	1	1536	1536	1536	295	b'eLsss9oUsxltlA1kSQhK24ajjTL6BPNou4wuwWxEpWAGlSF2AIuoYw0='	a1b0eb8a2c52dd2d1a9f12f49679a994	a5146a7f26be11b5fdd68a719a805096	9c073db4ea7a607e8fa090de14a07f5d	1215.791626	1288.309229	0	87	0.891428571	4.687430682	100.9668345	0.047278616	0.004839788	0.529131983	0.04780331	0.065816595	0.03435476	0.05250368	0.05486709
-1	-1	-1	1	156	140	0	0	1.609375	0	4.4375	0.328125	0.46875	0.84375	0.390625	0.1875	1.125	0.109375	0.125	scan_Plate_D_p00_0_C12f02d0.TIF	scan_Plate_D_p00_0_C12f02d2.TIF	scan_Plate_D_p00_0_C12f02d1.TIF	0	0	0	296	1	1536	1536	1536	296	b'eLsss9oUsxltlA1kSQhK20ajjTL6BPNou4wuwWxEpWAGlSF2AJDKYxA='	5cc901817b84803d696d7fa470bd5aea	d811398235de6b659a0abd7b7e7c3a79	4ca3b2dcd6461780157271fccea18677	1187.493726	169.3186951	0	76	0.897435897	5.049367145	109.8093578	0.049274677	0.004301894	0.587591522	0.049384331	0.065790796	0.035661175	0.054000811	0.056710329
-1	-1	-1	3	178	152	0	0	1.765625	0	4.1875	0.34375	0.5	0.8125	0.359375	0.1875	0.96875	0.109375	0.09375	scan_Plate_D_p00_0_C12f03d0.TIF	scan_Plate_D_p00_0_C12f03d2.TIF	scan_Plate_D_p00_0_C12f03d1.TIF	0	0	0	297	1	1536	1536	1536	297	b'eLsss9oUsxltlA1kSQhK28ajjTL6BPNou4wuwWxEpWAGlSF2AJXsYxM='	40247910b16808c16d5efbc7c636cffa	cc666843f31b1b0b0da04e3ad15245c8	d3a681c4ab5e98fa7d62a46b1ef33236	993.2914259	1264.209671	0	109.3333333	0.853932584	4.634595672	99.20637978	0.045453657	0.004590636	0.516349213	0.046381315	0.063279305	0.033392336	0.050367559	0.0524651
-1	-1	-1	5	202	176	0	0	1.640625	0	4.890625	0.375	0.515625	0.84375	0.4375	0.234375	1.140625	0.109375	0.140625	scan_Plate_D_p00_0_C12f04d0.TIF	scan_Plate_D_p00_0_C12f04d2.TIF	scan_Plate_D_p00_0_C12f04d1.TIF	0	0	0	298	1	1536	1536	1536	298	b'eLsss9oUsxltlA1kSQhK2yajjTL6BPNou4wuwWxEpWAGlSF2AJsOYxY='	da96f9529a5592a5af67e462e302bcf3	596036ca9ad82e681e8809fda3837b55	ecf2cf2859a27ede6484afbe3a8a2476	1600.989812	309.1228972	0	142.4	0.871287129	5.087161066	111.5004824	0.048347662	0.004201984	0.558830068	0.048622359	0.063964779	0.035426372	0.053081765	0.055732978
-1	-1	-1	3	241	225	0	0	1.65625	0	4.78125	0.390625	0.515625	0.875	0.40625	0.1875	1	0.109375	0.125	scan_Plate_D_p00_0_C12f05d0.TIF	scan_Plate_D_p00_0_C12f05d2.TIF	scan_Plate_D_p00_0_C12f05d1.TIF	0	0	0	299	1	1536	1536	1536	299	b'eLsss9oUsxltlA1kSQhK26ajjTL6BPNou4wuwWxEpWAGlSF2AKAwYxk='	efd18595988970ba70312923b20ed6db	85b0e019c034946420a1f21f69913672	9a8e8153b0060a8d3c5da76536b5f26f	1431.375984	449.8566932	0	173	0.933609959	5.081986543	105.6014969	0.05080378	0.004809013	0.531236288	0.051871407	0.068170898	0.037402998	0.055886918	0.058432031
-1	-1	-1	1	174	158	0	0	1.609375	0	4.734375	0.34375	0.484375	0.828125	0.40625	0.21875	1	0.140625	0.203125	scan_Plate_D_p00_0_C12f06d0.TIF	scan_Plate_D_p00_0_C12f06d2.TIF	scan_Plate_D_p00_0_C12f06d1.TIF	0	0	0	300	1	1536	1536	1536	300	b'eLsss9oUsxltlA1kSQhJ26ONMroE82i7jC7BbESlYAaVIXYApVJjHA=='	ca52b3c630bdc11776aa5345386a3dd4	69dddc3dacd96a8a8546d0507552c460	d6bfd6f9445763a4e0269b10489b539a	1869.948598	322.1775701	0	152	0.908045977	4.86018516	108.8388008	0.047186745	0.005114599	0.534927284	0.047064059	0.066300474	0.034063698	0.052127032	0.054002688
-1	-1	-1	0	187	175	0	0	1.609375	0	4.5	0.375	0.5	0.84375	0.375	0.1875	0.984375	0.109375	0.140625	scan_Plate_D_p00_0_C12f07d0.TIF	scan_Plate_D_p00_0_C12f07d2.TIF	scan_Plate_D_p00_0_C12f07d1.TIF	0	0	0	301	1	1536	1536	1536	301	b'eLsss9oUsxltlA1kSQhK2+ajjTL6BPNou4wuwWxEpWAGlSF2AKp0Yx8='	e9c014a283e15f28cdf1a92c45cfa93a	1619a02d085f4923922b6ccb5ab27797	bf42598c8704d13c4f930c0008902b50	nan	nan	nan	nan	0.935828877	4.932479211	110.609947	0.047982373	0.0053525	0.551073602	0.047652377	0.06821112	0.034524336	0.053449421	0.055641816
-1	-1	-1	1	170	154	0	0	1.65625	0	5.015625	0.328125	0.5	0.875	0.40625	0.1875	0.984375	0.125	0.15625	scan_Plate_D_p00_0_C12f08d0.TIF	scan_Plate_D_p00_0_C12f08d2.TIF	scan_Plate_D_p00_0_C12f08d1.TIF	0	0	0	302	1	1536	1536	1536	302	b'eLsss9oUsxltlA1kSQhK2xajjTL6BPNou4wuwWxEpWAGlSF2AK+WYyI='	089a01e8d7afa859affd3a2620d752f2	2ef442b307cef70af60044ccc3ace6d9	29137502447c1a462db15cfded0c0f72	1074.977444	6.07518797	0	154	0.905882353	4.936870834	108.7566507	0.048620099	0.004748454	0.5250221	0.04959349	0.066616407	0.03506903	0.053387622	0.055546937
-1	-1	-1	3	200	155	0	0	1.65625	0	4.375	0.359375	0.484375	0.828125	0.40625	0.1875	1	0.125	0.140625	scan_Plate_D_p00_0_D01f00d0.TIF	scan_Plate_D_p00_0_D01f00d2.TIF	scan_Plate_D_p00_0_D01f00d1.TIF	0	0	0	303	1	1536	1536	1536	303	b'eLsss9oUsxltlA1kOWFgONooo1swj7bL6BLMRlQKZlAZYgcAgV5jBw=='	35fe1a7ac09d707e61151388b3f0f618	9d20abcac6b3b9e003b722e3d8158431	ac1d0eaa39ef0d4f4ddbb7d42d8de815	829.6741978	1076.99845	0	145.3333333	0.775	4.817152335	100.1706653	0.046892921	0.003386579	0.469275267	0.0462161	0.059944787	0.03461084	0.05059664	0.052935537
-1	-1	-1	2	209	165	0	0	1.578125	0	4.765625	0.359375	0.484375	0.828125	0.421875	0.25	1.03125	0.234375	0.15625	scan_Plate_D_p00_0_D01f01d0.TIF	scan_Plate_D_p00_0_D01f01d2.TIF	scan_Plate_D_p00_0_D01f01d1.TIF	0	0	0	304	1	1536	1536	1536	304	b'eLsss9oUsxltlA1kOWEALidGG2V0CebRdhldgtmISsEMKkPsAIaAYwo='	d85c4f5ec6ab3a31924acdb1ac155c9c	1de1f2068378788e20feea584c0abcf0	5213494542a275d3a7bb22ecc1b8423e	579.3639168	677.0923449	0	160.5	0.789473684	4.863714952	98.24089837	0.047008064	0.003790002	0.541503001	0.047681105	0.061090527	0.035067868	0.050907316	0.053085053
-1	-1	-1	3	196	166	0	0	1.625	0	4.203125	0.359375	0.5	0.8125	0.40625	0.1875	0.984375	0.125	0.125	scan_Plate_D_p00_0_D01f02d0.TIF	scan_Plate_D_p00_0_D01f02d2.TIF	scan_Plate_D_p00_0_D01f02d1.TIF	0	0	0	305	1	1536	1536	1536	305	b'eLsss9oUsxltlA1kOWEALCeMRhtl9Anm0XYZXYLZiErBDCpD7ACLomMN'	9408db11b7e076239fff5a5abd923462	1da406477acb5d686e12826097211bba	0f43e94c7edad1471b56db409f7ff10c	1264.305403	715.7067387	0	153	0.846938776	4.692736322	98.23196648	0.04645062	0.004453235	0.478951457	0.0470886	0.063257002	0.034587453	0.051136344	0.053189979
-1	-1	-1	8	212	185	0	0	1.703125	0	4.890625	0.375	0.5	0.875	0.390625	0.1875	1.15625	0.125	0.140625	scan_Plate_D_p00_0_D01f03d0.TIF	scan_Plate_D_p00_0_D01f03d2.TIF	scan_Plate_D_p00_0_D01f03d1.TIF	0	0	0	306	1	1536	1536	1536	306	b'eLsss9oUsxltlA1kOWEALCeMRxtl9Anm0XYZXYLZiErBDCpD7ACQxGMQ'	6db8301e55eea2a1d70252c7675fce24	3dd0422f26013c7038573db4d0d481a1	5621f5dd5fba6af11cc201bf86edb4f2	625.2241685	888.9767922	0	155.375	0.872641509	5.024963283	104.5951493	0.048381087	0.004464571	0.507242694	0.048817542	0.065359462	0.035788646	0.053093159	0.055334682
-1	-1	-1	5	212	183	0	0	1.8125	0	4.5	0.359375	0.515625	0.8125	0.40625	0.1875	1	0.125	0.140625	scan_Plate_D_p00_0_D01f04d0.TIF	scan_Plate_D_p00_0_D01f04d2.TIF	scan_Plate_D_p00_0_D01f04d1.TIF	0	0	0	307	1	1536	1536	1536	307	b'eLsss9oUsxltlA1kOWEALCdMRhtl9Anm0XYZXYLZiErBDCpD7ACV5mMT'	791ee3cf243a7ee4c5c65b2260a77653	edf4b7cb8d4c75d2d2668fd952a5156d	be7d9d8a60fb2797ba16fe9bd90fcabc	1261.247048	708.8154311	0	145.4	0.863207547	4.904219122	103.1237584	0.048166694	0.004560598	0.491599197	0.048902899	0.064479218	0.035617371	0.052979744	0.055265997
-1	-1	-1	6	179	151	0	0	1.640625	0	4.59375	0.34375	0.5	0.859375	0.40625	0.203125	1.125	0.109375	0.140625	scan_Plate_D_p00_0_D01f05d0.TIF	scan_Plate_D_p00_0_D01f05d2.TIF	scan_Plate_D_p00_0_D01f05d1.TIF	0	0	0	308	1	1536	1536	1536	308	b'eLsss9oUsxltlA1kOWFgCCoJRxtldAnm0XYZXYLZiErBDCpD7ACbCGMW'	d0b550b39d29812bf491b0baff1eba40	57532d62961a3a05c3ca2505a9a3e43d	70581b2293ff5f81d67cbb16ba9191ca	685.7843164	958.331576	0	140	0.843575419	4.541906739	94.90267142	0.046077184	0.004085587	0.501832572	0.046335446	0.062898936	0.03415673	0.050535064	0.052575582
-1	-1	-1	5	206	173	0	0	1.765625	0	4.234375	0.375	0.5	0.828125	0.40625	0.1875	0.984375	0.109375	0.140625	scan_Plate_D_p00_0_D01f06d0.TIF	scan_Plate_D_p00_0_D01f06d2.TIF	scan_Plate_D_p00_0_D01f06d1.TIF	0	0	0	309	1	1536	1536	1536	309	b'eLsss9oUsxltlA1kOWFgCErbo40yugTzaLuMLsFsRKVgBpUhdgCgKmMZ'	b1a3743bc65773a1a9bbbc9875bb1671	5b5cbd28a4d2c87c9d505951f400e79b	228b98240a3e2a422a225a3a9d62dc0a	470.393319	582.0984893	0	137.4	0.839805825	4.452967694	93.87322655	0.045025441	0.004582941	0.470178474	0.044886471	0.062836666	0.033094614	0.049493481	0.051217353
-1	-1	-1	1	155	117	0	0	1.640625	0	4.453125	0.328125	0.4375	0.78125	0.390625	0.25	1.015625	0.1875	0.203125	scan_Plate_D_p00_0_D01f07d0.TIF	scan_Plate_D_p00_0_D01f07d2.TIF	scan_Plate_D_p00_0_D01f07d1.TIF	0	0	0	310	1	1536	1536	1536	310	b'eLsss9oUsxltlA1kOWEALCfMRxtl9Anm0XYZXYLZiErBDCpD7AClTGMc'	3e601cc76fdd090d473ca29bc6c5801f	b86ed531a3bce8414d7b3215f2f78db8	6773e116712fd271d4198b9d1e21ebc0	1361.302326	382.9883721	0	111	0.75483871	4.174596423	93.99128546	0.039865235	0.004231143	0.499634234	0.04063868	0.056410382	0.029303177	0.043841874	0.045157128
-1	-1	-1	0	193	161	0	0	1.59375	0	4.328125	0.375	0.515625	0.875	0.359375	0.140625	0.96875	0.109375	0.15625	scan_Plate_D_p00_0_D01f08d0.TIF	scan_Plate_D_p00_0_D01f08d2.TIF	scan_Plate_D_p00_0_D01f08d1.TIF	0	0	0	311	1	1536	1536	1536	311	b'eLsss9oUsxltlA1kOWEALCcsRhtl9Anm0XYZXYLZiErBDCpD7ACqbmMf'	4073cdb2640e88e8daf1d046fa186f67	b13b25833fb041ad72efb6bdc29ab2aa	0e85db2c29472fa9bfb12509aaed8246	nan	nan	nan	nan	0.834196891	4.514006491	97.33018879	0.04376396	0.004762716	0.575564221	0.044660541	0.062684441	0.032214226	0.048406793	0.049994607
-1	-1	-1	0	203	166	0	0	1.609375	0	5.03125	0.359375	0.484375	0.828125	0.359375	0.1875	1.015625	0.109375	0.140625	scan_Plate_D_p00_0_D02f00d0.TIF	scan_Plate_D_p00_0_D02f00d2.TIF	scan_Plate_D_p00_0_D02f00d1.TIF	0	0	0	312	1	1536	1536	1536	312	b'eLsss9oUsxltlA1kOTHaKKNjMI+2y+gSzEZUCmZQGWIHAIaJYwo='	4f3c97429a950de7b37d917f35cc44d0	9c0cd9f64bb58410af345d4fd7eb943f	a0a792bc445446211ca9ef166167047a	nan	nan	nan	nan	0.81773399	5.124059953	105.0015878	0.048982454	0.003234158	0.495752684	0.049502677	0.062148207	0.036556482	0.052790507	0.055376254
-1	-1	-1	3	218	183	0	0	1.625	0	4.71875	0.375	0.5	0.796875	0.40625	0.1875	1	0.109375	0.140625	scan_Plate_D_p00_0_D02f01d0.TIF	scan_Plate_D_p00_0_D02f01d2.TIF	scan_Plate_D_p00_0_D02f01d1.TIF	0	0	0	313	1	1536	1536	1536	313	b'eLsss9oUsxltlA1kOQFqlBmONsroE8yj7TK6BLMRlYIZVIbYAQCLq2MN'	070c6b15e21f6de70e2033807c80739b	183ed39744343e8b0e51b3373cd48b70	bf996ee7227e2249e91094aaf0449bf1	1899.220842	575.889704	0	155.3333333	0.839449541	4.802492998	96.70041941	0.048592274	0.003765827	0.528470516	0.049751464	0.063148133	0.036093446	0.052805395	0.055353837
-1	-1	-1	0	167	152	0	0	1.59375	0	4.984375	0.328125	0.484375	0.8125	0.375	0.203125	0.984375	0.109375	0.15625	scan_Plate_D_p00_0_D02f02d0.TIF	scan_Plate_D_p00_0_D02f02d2.TIF	scan_Plate_D_p00_0_D02f02d1.TIF	0	0	0	314	1	1536	1536	1536	314	b'eLsss9oUsxltlA1kOQFqlBmNNsroE8yj7TK6BLMRlYIZVIbYAQCQzWMQ'	0b05109ab12aa8d2dfcc7b41a9a7a0e4	e62e054fa2b08bed7f761a6980ee1b1b	032b9f01856b2d8a565a68a948c7d998	nan	nan	nan	nan	0.910179641	5.077942874	108.8800353	0.050702376	0.004642437	0.505930738	0.050054348	0.066991963	0.036633575	0.055539745	0.058204009
-1	-1	-1	4	194	169	0	0	1.640625	0	4.671875	0.34375	0.484375	0.8125	0.421875	0.109375	1	0.109375	0.125	scan_Plate_D_p00_0_D02f03d0.TIF	scan_Plate_D_p00_0_D02f03d2.TIF	scan_Plate_D_p00_0_D02f03d1.TIF	0	0	0	315	1	1536	1536	1536	315	b'eLsss9oUsxltlA1kOQFqlBmPNsroE8yj7TK6BLMRlYIZVIbYAQCV72MT'	c24b8d1ee2ca777b243648e3c3ad166f	48074f76ce3d41d1cebb47d0f113aeb8	1efbf16f6ef83f018bc1a186498f624e	1123.430882	717.4708497	0	121	0.871134021	4.655354365	95.15798771	0.045804342	0.004873709	0.574975609	0.047509921	0.064012615	0.034363215	0.050777629	0.052717386
-1	-1	-1	0	187	167	0	0	1.640625	0	4.796875	0.359375	0.484375	0.8125	0.375	0.1875	1	0.109375	0.140625	scan_Plate_D_p00_0_D02f04d0.TIF	scan_Plate_D_p00_0_D02f04d2.TIF	scan_Plate_D_p00_0_D02f04d1.TIF	0	0	0	316	1	1536	1536	1536	316	b'eLsss9oUsxltlA1kOQFqlJmMNsroE8yj7TK6BLMRlYIZVIbYAQCbEWMW'	16354ac522134afc3d43371637005a6f	533a4e9a1dd6025b118ab0e36545da19	38bd0507cfaf4b017ddbf86dbb7d3f69	nan	nan	nan	nan	0.893048128	5.168465551	106.9377681	0.051102018	0.004197328	0.505985133	0.050992398	0.066481385	0.037507019	0.055697897	0.058365694
-1	-1	-1	1	196	167	0	0	1.671875	0	4.65625	0.359375	0.484375	0.875	0.390625	0.203125	1.015625	0.125	0.15625	scan_Plate_D_p00_0_D02f05d0.TIF	scan_Plate_D_p00_0_D02f05d2.TIF	scan_Plate_D_p00_0_D02f05d1.TIF	0	0	0	317	1	1536	1536	1536	317	b'eLsss9oUsxltlA1kOQFqlJmONsroE8yj7TK6BLMRlYIZVIbYAQCgM2MZ'	e3217ab6bd46d9ec006e8862aec77856	5e744e1eda0e862014dac20252c48f70	a272fed24edb03516e698349e9c25f64	144.704698	479.8680089	0	116	0.852040816	4.942292052	102.8549526	0.047962441	0.004270749	0.565406255	0.048884608	0.064217758	0.035535651	0.052592803	0.054851827
-1	-1	-1	0	210	178	0	0	1.609375	0	4.84375	0.375	0.5	0.84375	0.375	0.1875	1	0.125	0.140625	scan_Plate_D_p00_0_D02f06d0.TIF	scan_Plate_D_p00_0_D02f06d2.TIF	scan_Plate_D_p00_0_D02f06d1.TIF	0	0	0	318	1	1536	1536	1536	318	b'eLsss9oUsxltlA1kOWEATtujjTK6BPNou4wuwWxEpWAGlSF2AKVVYxw='	0563c7e14f4311e732c80be11b0802a0	c5c572df8dda7d8ab01863e2217ee7a0	0e571fd04dc7a1f8a8a6db6d75adb8a5	nan	nan	nan	nan	0.847619048	4.869547889	103.5956922	0.047740164	0.004417555	0.49583009	0.048125909	0.064246417	0.034922082	0.052229463	0.054408908
-1	-1	-1	4	216	191	0	0	1.625	0	4.875	0.390625	0.5	0.875	0.40625	0.203125	1.015625	0.125	0.15625	scan_Plate_D_p00_0_D02f07d0.TIF	scan_Plate_D_p00_0_D02f07d2.TIF	scan_Plate_D_p00_0_D02f07d1.TIF	0	0	0	319	1	1536	1536	1536	319	b'eLsss9oUsxltlA1kOQFqlJmPNsroE8yj7TK6BLMRlYIZVIbYAQCqd2Mf'	585cdd4bca8418fa8faa233afd76c058	175149b4b4d233c033e5da5d042f911d	b8ed67e7401ebcb205d6aa98153bfdc3	485.2929056	165.7952824	0	105.25	0.884259259	4.770265908	100.9403491	0.047151673	0.004966365	0.554189975	0.04754961	0.06553272	0.034595126	0.052123283	0.054128669
-1	-1	-1	0	216	185	0	0	1.578125	0	4.8125	0.375	0.5	0.828125	0.359375	0.203125	1.046875	0.140625	0.15625	scan_Plate_D_p00_0_D02f08d0.TIF	scan_Plate_D_p00_0_D02f08d2.TIF	scan_Plate_D_p00_0_D02f08d1.TIF	0	0	0	320	1	1536	1536	1536	320	b'eLsss9oUsxltlA1kOQFqlFmMNsroE8yj7TK6BLMRlYIZVIbYAQCvmWMi'	c8ef23d6d219381413bcfd1589509e1e	6a58fd8f4af757534bdbbd90850367a0	2cf25ed48f22148dbbba374812b76ff3	nan	nan	nan	nan	0.856481481	4.797667318	100.3931232	0.04826629	0.00421696	0.464702826	0.048052268	0.064211934	0.035019873	0.052657068	0.055054135
-1	-1	-1	7	201	143	0	0	1.59375	0	4.625	0.34375	0.484375	0.78125	0.40625	0.1875	1.03125	0.140625	0.15625	scan_Plate_D_p00_0_D03f00d0.TIF	scan_Plate_D_p00_0_D03f00d2.TIF	scan_Plate_D_p00_0_D03f00d1.TIF	0	0	0	321	1	1536	1536	1536	321	b'eLsss9oUsxltlA1kOWFgPNooo1swj7bL6BLMRlQKZlAZYgcAi7RjDQ=='	e0beb2f096a98fe9fbc5bff14d813a73	b82425c7af2da1f9b42a010274819f7b	c0b03520a83cd8d978fc2c0ab67a6410	1195.432529	765.6541394	0	123	0.711442786	4.605245311	91.19182604	0.044562245	0.003694676	0.580751004	0.047031341	0.057820668	0.034317941	0.048464694	0.050456636
-1	-1	-1	2	156	116	0	0	1.640625	0	4.703125	0.3125	0.4375	0.75	0.390625	0.203125	1	0.109375	0.15625	scan_Plate_D_p00_0_D03f01d0.TIF	scan_Plate_D_p00_0_D03f01d2.TIF	scan_Plate_D_p00_0_D03f01d1.TIF	0	0	0	322	1	1536	1536	1536	322	b'eLsss9oUsxltlA1kOWFgDConRhtldAnm0XYZXYLZiErBDCpD7ACQ1mMQ'	10362a3f69926b3b760c9be8352788a4	9da10fc7b47a1196b6f28665650efdc1	bdf29e281894f39aeb4b6657219365ed	959.2191591	1030.617628	0	55	0.743589744	4.452921795	91.97065781	0.044117751	0.003378441	0.459523653	0.044639289	0.057415379	0.032855376	0.047666336	0.049648045
-1	-1	-1	0	141	107	0	0	1.546875	0	4.140625	0.328125	0.46875	0.765625	0.359375	0.203125	1	0.140625	0.15625	scan_Plate_D_p00_0_D03f02d0.TIF	scan_Plate_D_p00_0_D03f02d2.TIF	scan_Plate_D_p00_0_D03f02d1.TIF	0	0	0	323	1	1536	1536	1536	323	b'eLsss9oUsxltlA1kOWFgnGZgNNooo08wj7bL6BLMRlQKZlAZYgcAlfhjEw=='	76e8a8cd2836f068cb9dbff0663a5c26	6309c8e4103564585d340e05880f1c90	2e4c49007a2192842776bf8f76966fd4	nan	nan	nan	nan	0.758865248	4.454843583	91.37096717	0.041780602	0.004281282	0.645133987	0.043626967	0.058546282	0.031558402	0.046053099	0.047583393
-1	-1	-1	3	168	141	0	0	1.640625	0	4.703125	0.328125	0.484375	0.890625	0.4375	0.21875	1.0625	0.125	0.15625	scan_Plate_D_p00_0_D03f03d0.TIF	scan_Plate_D_p00_0_D03f03d2.TIF	scan_Plate_D_p00_0_D03f03d1.TIF	0	0	0	324	1	1536	1536	1536	324	b'eLsss9oUsxltlA1kOWFgnGZgPNooo08wj7bL6BLMRlQKZlAZYgcAmxpjFg=='	15f2b48dd1fe926a8995d5063cc54f43	26b5fdc3337ed9e5310994248845bcfd	c33da465f523ef4e944138aeebf8b67e	1361.446097	799.9379017	0	118	0.839285714	4.761770848	97.11315563	0.046850274	0.004297557	0.568135631	0.047965687	0.063451028	0.034924841	0.051395628	0.053528864
-1	-1	-1	1	141	109	0	0	1.5625	0	3.96875	0.390625	0.46875	0.765625	0.375	0.203125	1.015625	0.15625	0.1875	scan_Plate_D_p00_0_D03f04d0.TIF	scan_Plate_D_p00_0_D03f04d2.TIF	scan_Plate_D_p00_0_D03f04d1.TIF	0	0	0	325	1	1536	1536	1536	325	b'eLsss9oUsxltlA1kOWFgnGZgMtooo08wj7bL6BLMRlQKZlAZYgcAoDxjGQ=='	6797cec13ce901715b3db36795032149	41e99b8e216aa9e4888732d1b90b1d18	fd7ad14ce31e6ae5f1a32785019e9b78	1910.589189	685.9718919	0	1	0.773049645	4.666790122	99.22803999	0.045090323	0.004249197	0.600411253	0.046987824	0.060724021	0.033664724	0.049458173	0.051440557
-1	-1	-1	1	171	134	0	0	1.578125	0	4.828125	0.328125	0.484375	0.78125	0.375	0.1875	1.015625	0.140625	0.171875	scan_Plate_D_p00_0_D03f05d0.TIF	scan_Plate_D_p00_0_D03f05d2.TIF	scan_Plate_D_p00_0_D03f05d1.TIF	0	0	0	326	1	1536	1536	1536	326	b'eLsss9oUsxltlA1kOWFgDCoJRxtldAnm0XYZXYLZiErBDCpD7AClXmMc'	0804f54b9837579ad1e48ea35998e54d	a919b383599ff739fa93fddbd4493e8f	f256981148e027244e3d97166d920099	7.726541555	357.2815013	0	122	0.783625731	4.30813916	88.42740636	0.043367063	0.00428582	0.491007331	0.043291416	0.059607957	0.032158697	0.047807379	0.049635819
-1	-1	-1	1	183	139	0	0	1.609375	0	4.46875	0.34375	0.484375	0.796875	0.390625	0.1875	1	0.125	0.15625	scan_Plate_D_p00_0_D03f06d0.TIF	scan_Plate_D_p00_0_D03f06d2.TIF	scan_Plate_D_p00_0_D03f06d1.TIF	0	0	0	327	1	1536	1536	1536	327	b'eLsss9oUsxltlA1kOWFgDErbo40yugTzaLuMLsFsRKVgBpUhdgCqgGMf'	04182c3f5e1c9f5bd177a182a768a55a	027866c57dc25fb54c732ee60d0dd890	8cac7bb1624be71de0303510b8cf4186	813.3069307	1439.465347	0	119	0.759562842	4.437395446	94.37029668	0.043305579	0.003881951	0.527803103	0.043337253	0.058628663	0.03206499	0.047326755	0.04907945
-1	-1	-1	3	167	136	0	0	1.59375	0	4.65625	0.328125	0.5	0.78125	0.40625	0.203125	0.984375	0.125	0.140625	scan_Plate_D_p00_0_D03f07d0.TIF	scan_Plate_D_p00_0_D03f07d2.TIF	scan_Plate_D_p00_0_D03f07d1.TIF	0	0	0	328	1	1536	1536	1536	328	b'eLsss9oUsxltlA1kOWFgnGZgPtooo08wj7bL6BLMRlQKZlAZYgcAr6JjIg=='	51b8af45ec1a770356790740e626aafc	e957efe0568fbbe5558012ee21a549db	09c8a113cf88add2cf1cdccc76b7250b	1202.016747	909.0561735	0	110.3333333	0.814371257	4.348482507	90.19726417	0.041980029	0.004502758	0.448067692	0.042674193	0.060431261	0.03143076	0.046399751	0.047789001
-1	-1	-1	2	185	150	0	0	1.625	0	4.578125	0.359375	0.484375	0.8125	0.390625	0.140625	1	0.109375	0.15625	scan_Plate_D_p00_0_D03f08d0.TIF	scan_Plate_D_p00_0_D03f08d2.TIF	scan_Plate_D_p00_0_D03f08d1.TIF	0	0	0	329	1	1536	1536	1536	329	b'eLsss9oUsxltlA1kOWFgnGZgMdooo08wj7bL6BLMRlQKZlAZYgcAtMRjJQ=='	f93b80874ee485a0960a883c69afb4ba	937dd0c0bc9222f4b83f6827adbf698b	eceda5f1ba446f703959ddfa940b71f1	890.6157316	742.5107058	0	149.5	0.810810811	4.488075654	94.68208957	0.043734936	0.00445056	0.518019216	0.043475498	0.061143244	0.031953028	0.048144865	0.049836498
-1	-1	-1	0	213	168	0	0	1.625	0	4.96875	0.34375	0.5	0.8125	0.375	0.1875	1.046875	0.140625	0.15625	scan_Plate_D_p00_0_D04f00d0.TIF	scan_Plate_D_p00_0_D04f00d2.TIF	scan_Plate_D_p00_0_D04f00d1.TIF	0	0	0	330	1	1536	1536	1536	330	b'eLsss9oUsxltlA1kOQEp6kcbZXQJ5tF2GV2C2YhKwQwqQ+wAkN9jEA=='	dde839245863346cf45de74dd65d59c5	21ed53d24f8ad30a17bb16d93bebc1d8	64b9caaa88560f5928ad758e9fb40e07	nan	nan	nan	nan	0.788732394	4.975376616	96.17546008	0.04858636	0.002891168	0.57097394	0.050821108	0.060681345	0.036961453	0.051959554	0.054533299
-1	-1	-1	1	224	180	0	0	1.5625	0	4.84375	0.375	0.5	0.828125	0.40625	0.1875	0.984375	0.109375	0.15625	scan_Plate_D_p00_0_D04f01d0.TIF	scan_Plate_D_p00_0_D04f01d2.TIF	scan_Plate_D_p00_0_D04f01d1.TIF	0	0	0	331	1	1536	1536	1536	331	b'eLsss9oUsxltlA1kOQEq6g1HG2X0CebRdhldgtmISsEMKkPsAJYBYxM='	1cabe084129008f6ac0b317dd7eeec95	8f04d2c0625bab294306f4b30303600f	75f9ffc54770d12065ef6717efd8672a	993.4310345	1090.793103	0	178	0.803571429	5.084322423	100.9508569	0.050102052	0.003031936	0.533507694	0.051277843	0.062559876	0.037257003	0.053653194	0.056424056
-1	-1	-1	0	181	142	0	0	1.546875	0	4.21875	0.421875	0.578125	0.796875	0.359375	0.1875	1.015625	0.140625	0.140625	scan_Plate_D_p00_0_D04f02d0.TIF	scan_Plate_D_p00_0_D04f02d2.TIF	scan_Plate_D_p00_0_D04f02d1.TIF	0	0	0	332	1	1536	1536	1536	332	b'eLsss9oUsxltlA1kOQEq6o1GG2X0CebRdhldgtmISsEMKkPsAJsjYxY='	9714ea2a5fb6345b9b2c22d075c785a4	ff56f1908a9f1dc47c8e52d484b495c8	bea3e53df5e6a6143095c4a4a43f69e1	nan	nan	nan	nan	0.784530387	4.776925383	98.71123992	0.046297167	0.004171661	0.646939041	0.048396276	0.061329129	0.034707508	0.050694541	0.052917854
-1	-1	-1	2	185	150	0	0	1.546875	0	4.328125	0.34375	0.5	0.796875	0.40625	0.1875	1	0.125	0.140625	scan_Plate_D_p00_0_D04f03d0.TIF	scan_Plate_D_p00_0_D04f03d2.TIF	scan_Plate_D_p00_0_D04f03d1.TIF	0	0	0	333	1	1536	1536	1536	333	b'eLsss9oUsxltlA1kOQEq6o1HG2X0CebRdhldgtmISsEMKkPsAKBFYxk='	eb1fc8ff6e0dacb8f5273084f54be238	f8b6a3d366edefb838cbb1a92b0419ea	dfdd7f3d55191041255907855bf3c080	1132.370621	1292.809266	0	123	0.810810811	4.916495625	98.22101693	0.046998349	0.00364894	0.606522909	0.049102889	0.061725546	0.035376389	0.051253821	0.053718511
-1	-1	-1	0	193	157	0	0	1.53125	0	4.90625	0.34375	0.484375	0.8125	0.375	0.234375	1.015625	0.15625	0.1875	scan_Plate_D_p00_0_D04f04d0.TIF	scan_Plate_D_p00_0_D04f04d2.TIF	scan_Plate_D_p00_0_D04f04d1.TIF	0	0	0	334	1	1536	1536	1536	334	b'eLsss9oUsxltlA1kOQEq6k1GG2X0CebRdhldgtmISsEMKkPsAKVnYxw='	e2c2f742c85f86ac35ed470d3aa7deef	4e5c82c48185c52aa73918054da4e542	5fce32195823ce0ca477b596a1e0fd47	nan	nan	nan	nan	0.813471503	4.881547303	98.68834763	0.047605558	0.003873461	0.655597637	0.049834922	0.062362141	0.035830103	0.051817945	0.054114188
-1	-1	-1	0	197	165	0	0	1.609375	0	4.125	0.34375	0.5	0.796875	0.375	0.1875	1	0.109375	0.125	scan_Plate_D_p00_0_D04f05d0.TIF	scan_Plate_D_p00_0_D04f05d2.TIF	scan_Plate_D_p00_0_D04f05d1.TIF	0	0	0	335	1	1536	1536	1536	335	b'eLsss9oUsxltlA1kOQEq6k1HG2X0CebRdhldgtmISsEMKkPsAKqJYx8='	fc66bca695643af0bd076a5f6766aaa2	e9e35da58fc6bb11e73f463fe9198ba6	a78e42a60da9c01767cdae102514d03e	nan	nan	nan	nan	0.837563452	4.952708162	101.3917642	0.048150629	0.003951255	0.589169011	0.049701421	0.063321984	0.036134159	0.052536475	0.054982439
-1	-1	-1	4	182	152	0	0	1.53125	0	4.640625	0.34375	0.484375	0.84375	0.40625	0.21875	1.09375	0.125	0.140625	scan_Plate_D_p00_0_D04f06d0.TIF	scan_Plate_D_p00_0_D04f06d2.TIF	scan_Plate_D_p00_0_D04f06d1.TIF	0	0	0	336	1	1536	1536	1536	336	b'eLsss9oUsxltlA1kOQEq6s1GG2X0CebRdhldgtmISsEMKkPsAK+rYyI='	85a35e925af18d07f341613ae17a7a0f	0da9553dff6b2f0a9edbf533d0d26b39	f7857d3b3f0fbc1d2f39fd3ed4e517a4	470.7701334	689.3350212	0	118.25	0.835164835	4.792454903	98.31186805	0.047793243	0.003763461	0.558566097	0.049626425	0.06301021	0.035818521	0.052258378	0.054843227
-1	-1	-1	0	164	132	0	0	1.6875	0	4.03125	0.328125	0.5	0.78125	0.359375	0.203125	1	0.125	0.140625	scan_Plate_D_p00_0_D04f07d0.TIF	scan_Plate_D_p00_0_D04f07d2.TIF	scan_Plate_D_p00_0_D04f07d1.TIF	0	0	0	337	1	1536	1536	1536	337	b'eLsss9oUsxltlA1kOQEq6s1HG2X0CebRdhldgtmISsEMKkPsALTNYyU='	874f5a4aa175b041e6f404032bd86ffd	492ad4b01430d17436291d5084c9041d	4c3f35a99fc302fe92726295a3183886	nan	nan	nan	nan	0.804878049	4.482908068	92.97756833	0.044435375	0.004375652	0.562638996	0.045218527	0.061397062	0.032820553	0.049094783	0.051115659
-1	-1	-1	0	170	153	0	0	1.578125	0	4.359375	0.34375	0.484375	0.859375	0.34375	0.25	1.046875	0.125	0.140625	scan_Plate_D_p00_0_D04f08d0.TIF	scan_Plate_D_p00_0_D04f08d2.TIF	scan_Plate_D_p00_0_D04f08d1.TIF	0	0	0	338	1	1536	1536	1536	338	b'eLsss9oUsxltlA1kOQEq6i1GG2X0CebRdhldgtmISsEMKkPsALnvYyg='	5326a7651ea6872601c1f33fb01a03f7	2299006335a965b1a01fd178c584c8ab	823257f36c08c4dbe9cc1ab0918a9882	nan	nan	nan	nan	0.9	4.900513154	103.3692106	0.049580185	0.004750117	0.431432924	0.049171036	0.066355284	0.036025941	0.054335652	0.056603905
-1	-1	-1	1	183	141	0	0	1.6875	0	4.03125	0.328125	0.5	0.796875	0.390625	0.203125	1	0.109375	0.125	scan_Plate_D_p00_0_D05f00d0.TIF	scan_Plate_D_p00_0_D05f00d2.TIF	scan_Plate_D_p00_0_D05f00d1.TIF	0	0	0	339	1	1536	1536	1536	339	b'eLsss9oUsxltlA1kOWFgOtooo1swj7bL6BLMRlQKZlAZYgcAlgpjEw=='	e2b0d4538ebe5f2a10396866aadc60ac	6ab9c5811d3c36e9f7d350880f74ce4e	d34d64adb9e41c65eb4d06e7e3bfd4b1	1135.190255	294.0510441	0	89	0.770491803	4.826128248	94.52344981	0.048032289	0.002920927	0.534597555	0.049492753	0.060861268	0.036039689	0.051603287	0.054255385
-1	-1	-1	1	164	144	0	0	1.5625	0	4.125	0.328125	0.484375	0.84375	0.390625	0.1875	1.140625	0.125	0.140625	scan_Plate_D_p00_0_D05f01d0.TIF	scan_Plate_D_p00_0_D05f01d2.TIF	scan_Plate_D_p00_0_D05f01d1.TIF	0	0	0	340	1	1536	1536	1536	340	b'eLsss9oUsxltlA1kOWFgCionRhtldAnm0XYZXYLZiErBDCpD7ACbLGMW'	f02c9d19c0252a4398accfc41af2c81d	31225f9a96fa4352a74b1e5159aa725e	92584ace3079ab66fce0bbf5d0c73db9	1909.125541	399.7229437	0	66	0.87804878	5.184472809	106.0044345	0.051401852	0.003791198	0.550668108	0.0522044	0.066200281	0.038043354	0.055793371	0.058601507
-1	-1	-1	4	191	153	0	0	1.6875	0	4.828125	0.359375	0.5	0.8125	0.40625	0.1875	1	0.109375	0.140625	scan_Plate_D_p00_0_D05f02d0.TIF	scan_Plate_D_p00_0_D05f02d2.TIF	scan_Plate_D_p00_0_D05f02d1.TIF	0	0	0	341	1	1536	1536	1536	341	b'eLsss9oUsxltlA1kOWFgmmZgNNooo08wj7bL6BLMRlQKZlAZYgcAoE5jGQ=='	89d5add3ed6e2f2dbc4ceba36eaa3fc3	a9183fc497e9b134e57ee46c3bbe042d	eb5ec001afa5b9b89ae53b4b04c84eac	1587.040493	490.0170126	0	77.25	0.80104712	4.635092257	94.73830114	0.04469408	0.00452022	0.752987257	0.046990459	0.061859001	0.033664081	0.049277614	0.051099145
-1	-1	-1	1	202	171	0	0	1.546875	0	4.5	0.359375	0.484375	0.875	0.40625	0.203125	1.109375	0.109375	0.15625	scan_Plate_D_p00_0_D05f03d0.TIF	scan_Plate_D_p00_0_D05f03d2.TIF	scan_Plate_D_p00_0_D05f03d1.TIF	0	0	0	342	1	1536	1536	1536	342	b'eLsss9oUsxltlA1kOWFgmmZgPNooo08wj7bL6BLMRlQKZlAZYgcApXBjHA=='	bc9ce78746e952db59cbd5fe7b13c117	0260892a7ede88fd9ca68fb04fe75fa9	2a05c30d513ed3f96ede503932ddbafa	568.2595212	715.1838955	0	154	0.846534653	5.108882048	103.7438802	0.048342763	0.004283168	0.718842434	0.051826337	0.065214736	0.036379676	0.053293874	0.055808563
-1	-1	-1	1	156	122	0	0	1.640625	0	4.15625	0.3125	0.453125	0.765625	0.390625	0.1875	1.015625	0.125	0.140625	scan_Plate_D_p00_0_D05f04d0.TIF	scan_Plate_D_p00_0_D05f04d2.TIF	scan_Plate_D_p00_0_D05f04d1.TIF	0	0	0	343	1	1536	1536	1536	343	b'eLsss9oUsxltlA1kOWFgmmZgMtooo08wj7bL6BLMRlQKZlAZYgcAqpJjHw=='	2b3e4d23b5792a3bd8831fd94e3cff5c	be48df37055c366bfef2785a4c78c07f	7f843b19c8a634989b7858ac3339dee2	793.1129032	411.516129	0	119	0.782051282	4.876680577	99.33461051	0.047614456	0.003269693	0.590938288	0.049393393	0.061272312	0.035525165	0.05138666	0.053943595
-1	-1	-1	1	215	172	0	0	1.546875	0	4.46875	0.359375	0.53125	0.921875	0.390625	0.21875	1	0.125	0.15625	scan_Plate_D_p00_0_D05f05d0.TIF	scan_Plate_D_p00_0_D05f05d2.TIF	scan_Plate_D_p00_0_D05f05d1.TIF	0	0	0	344	1	1536	1536	1536	344	b'eLsss9oUsxltlA1kOWFgCioJRxtldAnm0XYZXYLZiErBDCpD7ACvtGMi'	2a257f31c9103314f53d869fba964c02	8f2226e9191f384c7292b54dbcbbf1a1	73486d2a8d529c92e478ab44190bb3a8	830.2707182	851.9116022	0	77	0.8	4.737502012	93.36390366	0.046554309	0.00404983	0.544941146	0.048662404	0.062290717	0.035167374	0.050973752	0.053227093
-1	-1	-1	1	171	138	0	0	1.71875	0	4.171875	0.34375	0.46875	0.8125	0.40625	0.203125	1	0.125	0.140625	scan_Plate_D_p00_0_D05f06d0.TIF	scan_Plate_D_p00_0_D05f06d2.TIF	scan_Plate_D_p00_0_D05f06d1.TIF	0	0	0	345	1	1536	1536	1536	345	b'eLsss9oUsxltlA1kOWFgCkrbo40yugTzaLuMLsFsRKVgBpUhdgC01mMl'	d544496b30c22fb7eed3cbf78dda25fc	bdad4cb0c419da6dfdfc92af1440fd35	66bcb3e0722d5c970109600140bfb669	447.112782	466.1278195	0	132	0.807017544	4.521583607	93.69223068	0.045473597	0.004261018	0.546120292	0.045738567	0.061248209	0.033387131	0.04991485	0.052094544
-1	-1	-1	0	188	171	0	0	1.515625	0	4.546875	0.359375	0.484375	0.890625	0.375	0.1875	1.109375	0.125	0.15625	scan_Plate_D_p00_0_D05f07d0.TIF	scan_Plate_D_p00_0_D05f07d2.TIF	scan_Plate_D_p00_0_D05f07d1.TIF	0	0	0	346	1	1536	1536	1536	346	b'eLsss9oUsxltlA1kOWFgmmZgPtooo08wj7bL6BLMRlQKZlAZYgcAufhjKA=='	45e97c8ac176bb1b5047ae685989c56f	6e44a97fccfd343d73c9f852a0f24675	b65038c947ebf8362cbc84f10900be02	nan	nan	nan	nan	0.909574468	4.843411553	102.7347767	0.048624261	0.004861561	0.516190991	0.049113425	0.066753409	0.035337418	0.053674156	0.055966234
-1	-1	-1	0	175	161	0	0	1.71875	0	4.125	0.359375	0.515625	0.78125	0.375	0.1875	1	0.125	0.140625	scan_Plate_D_p00_0_D05f08d0.TIF	scan_Plate_D_p00_0_D05f08d2.TIF	scan_Plate_D_p00_0_D05f08d1.TIF	0	0	0	347	1	1536	1536	1536	347	b'eLsss9oUsxltlA1kOWFgmmZgMdooo08wj7bL6BLMRlQKZlAZYgcAvxpjKw=='	190d6395b505f353550ad5e3b53e5efd	63351bd0cf00149ed34dbd0843ace44b	9b569fbe083645a08c0a1f1bf34fb286	nan	nan	nan	nan	0.92	4.9201089	108.064966	0.0484924	0.004930266	0.4729666	0.048118369	0.066626054	0.035047999	0.053362538	0.055490745
-1	-1	-1	1	222	176	0	0	1.515625	0	4.46875	0.359375	0.484375	0.890625	0.390625	0.296875	1.015625	0.125	0.140625	scan_Plate_D_p00_0_D06f00d0.TIF	scan_Plate_D_p00_0_D06f00d2.TIF	scan_Plate_D_p00_0_D06f00d1.TIF	0	0	0	348	1	1536	1536	1536	348	b'eLsss9oUsxltlA1kOQEqCUcbZXQK5tF2GV2C2YhKwQwqQ+wAmzVjFg=='	d22a647a04baba61ba058863887b2803	08a4986ccf7b4b1bd6bd1b572257a087	cd9424fd9f8a3fd0ec3ff5fe544ceea0	1519.78022	1136.901099	0	165	0.792792793	4.901944189	97.15407161	0.047668977	0.003427966	0.646132175	0.050263673	0.062002688	0.03627926	0.051776828	0.054285785
-1	-1	-1	1	180	151	0	0	1.703125	0	4.75	0.34375	0.5	0.796875	0.390625	0.1875	1	0.109375	0.140625	scan_Plate_D_p00_0_D06f01d0.TIF	scan_Plate_D_p00_0_D06f01d2.TIF	scan_Plate_D_p00_0_D06f01d1.TIF	0	0	0	349	1	1536	1536	1536	349	b'eLsss9oUsxltlA1kOQEqCQ1HG2X0CebRdhldgtmISsEMKkPsAKBXYxk='	c35ec0457cf7a643f2d8a8388ae1b330	20e084af6b0e3e02c9ea16c9f578b933	cc1a93b7ef4f7c03c6e50f1614572117	1812.860746	197.6610615	0	75	0.838888889	5.07048047	106.5623792	0.047620165	0.004189339	0.678139846	0.050185684	0.063785722	0.035801842	0.052230538	0.054555666
-1	-1	-1	1	149	121	0	0	1.578125	0	4.28125	0.3125	0.484375	0.78125	0.484375	0.1875	1.015625	0.125	0.15625	scan_Plate_D_p00_0_D06f02d0.TIF	scan_Plate_D_p00_0_D06f02d2.TIF	scan_Plate_D_p00_0_D06f02d1.TIF	0	0	0	350	1	1536	1536	1536	350	b'eLsss9oUsxltlA1kOQEqCY1GG2X0CebRdhldgtmISsEMKkPsAKV5Yxw='	9d9c31efa713576c74d12b5c81b64854	589e69a269a366c16be04c12f579663a	98c1559e61764aee9185a0ca0694173d	1582.037398	1464.956098	0	80	0.812080537	4.78791636	100.1934118	0.04679716	0.00413491	0.614773096	0.048057179	0.061862349	0.034413209	0.051336703	0.053857248
-1	-1	-1	2	167	131	0	0	1.6875	0	4.15625	0.328125	0.484375	0.796875	0.390625	0.203125	0.953125	0.140625	0.140625	scan_Plate_D_p00_0_D06f03d0.TIF	scan_Plate_D_p00_0_D06f03d2.TIF	scan_Plate_D_p00_0_D06f03d1.TIF	0	0	0	351	1	1536	1536	1536	351	b'eLsss9oUsxltlA1kOQEqCY1HG2X0CebRdhldgtmISsEMKkPsAKqbYx8='	23e037b86965a5f5bfafe72b5d07818d	d29455edb21c3091ffccff8888a1f661	dcf2a93749dd0568524523ba2c3d3a58	392.9566824	846.2593563	0	126.5	0.784431138	4.499888287	92.27018145	0.044703778	0.003956738	0.563043038	0.045962163	0.060446499	0.033163383	0.049187466	0.051456221
-1	-1	-1	2	209	169	0	0	1.625	0	5	0.359375	0.5	0.828125	0.421875	0.21875	1.015625	0.125	0.203125	scan_Plate_D_p00_0_D06f04d0.TIF	scan_Plate_D_p00_0_D06f04d2.TIF	scan_Plate_D_p00_0_D06f04d1.TIF	0	0	0	352	1	1536	1536	1536	352	b'eLsss9oUsxltlA1kOQEqCU1GG2X0CebRdhldgtmISsEMKkPsAK+9YyI='	95b56d56bb66ca9a27b9bab0bac1b6a3	88e2b41c0a2ef42dce443e820d891fb5	21e0b8204f694e862a420e7ee5fae102	1139.992841	1358.629931	0	160.5	0.80861244	4.660850075	95.28189247	0.046677631	0.004042984	0.548020599	0.048065314	0.062228272	0.034887206	0.051216613	0.053582901
-1	-1	-1	1	172	148	0	0	1.609375	0	4.34375	0.34375	0.484375	0.796875	0.40625	0.1875	0.984375	0.109375	0.140625	scan_Plate_D_p00_0_D06f05d0.TIF	scan_Plate_D_p00_0_D06f05d2.TIF	scan_Plate_D_p00_0_D06f05d1.TIF	0	0	0	353	1	1536	1536	1536	353	b'eLsss9oUsxltlA1kOQEpCUcbZXQJ5tF2GV2C2YhKwQwqQ+wAtN9jJQ=='	535be28226d13f3d9af3cfe0b954d31d	a2b6332f0b1a96bada732a288778be51	86276d36ba59c3898515a2a8cfe6b5e8	749.8765432	1311.567901	0	141	0.860465116	4.897046524	102.291268	0.046583077	0.004777899	0.590695644	0.048058448	0.064370537	0.034641221	0.051478271	0.053494715
-1	-1	-1	1	153	119	0	0	1.578125	0	3.9375	0.3125	0.4375	0.796875	0.375	0.171875	1.125	0.125	0.140625	scan_Plate_D_p00_0_D06f06d0.TIF	scan_Plate_D_p00_0_D06f06d2.TIF	scan_Plate_D_p00_0_D06f06d1.TIF	0	0	0	354	1	1536	1536	1536	354	b'eLsss9oUsxltlA1kOQEqCc1GG2X0CebRdhldgtmISsEMKkPsALoBYyg='	d711013bb9c4ffdcaf79914064670426	d994142d47967f85128f4659bc095e38	4566137d8424e4002fa29fbcdd26b43f	1803.870056	1473.231638	0	85	0.777777778	4.473289925	93.54084875	0.043210104	0.004267048	0.62007405	0.044500013	0.060250577	0.032333996	0.047475091	0.049047958
-1	-1	-1	2	169	137	0	0	1.625	0	4.265625	0.328125	0.484375	0.78125	0.40625	0.203125	1	0.125	0.140625	scan_Plate_D_p00_0_D06f07d0.TIF	scan_Plate_D_p00_0_D06f07d2.TIF	scan_Plate_D_p00_0_D06f07d1.TIF	0	0	0	355	1	1536	1536	1536	355	b'eLsss9oUsxltlA1kOQEqCc1HG2X0CebRdhldgtmISsEMKkPsAL8jYys='	9546f21c930840e7415dff7554b198bf	29097126271dd563d8ecdf089a4b7c4e	181d9642ec31ad2c6250e4acc7f7553f	1473.858592	886.4990458	0	125.5	0.810650888	4.398745842	92.20662777	0.043079311	0.004763167	0.595642445	0.04413835	0.061795697	0.032119339	0.04784855	0.049430201
-1	-1	-1	0	157	132	0	0	1.546875	0	4.625	0.328125	0.484375	0.875	0.375	0.1875	1.09375	0.125	0.15625	scan_Plate_D_p00_0_D06f08d0.TIF	scan_Plate_D_p00_0_D06f08d2.TIF	scan_Plate_D_p00_0_D06f08d1.TIF	0	0	0	356	1	1536	1536	1536	356	b'eLsss9oUsxltlA1kOQEqCS1GG2X0CebRdhldgtmISsEMKkPsAMRFYy4='	c93002e78b82762a46f3bace7a56971f	6e7daa24f4235a26026e720e86465768	5a81199fbeed1e6cc84222c5042e05c7	nan	nan	nan	nan	0.840764331	4.553894401	97.14153906	0.044902893	0.004869699	0.484017059	0.044345958	0.063248456	0.03281998	0.049736118	0.051560459
-1	-1	-1	0	113	87	0	0	1.71875	0	3.703125	0.28125	0.40625	0.765625	0.34375	0.203125	1.046875	0.109375	0.140625	scan_Plate_D_p00_0_D10f00d0.TIF	scan_Plate_D_p00_0_D10f00d2.TIF	scan_Plate_D_p00_0_D10f00d1.TIF	0	0	0	357	1	1536	1536	1536	357	b'eLsss9oUsxltlA1oOWEw2iijWzCPtsvoEsxGVApmUBliBwCBYWMH'	043c43aeb498bbc217ff59ab9dcef3c0	5b8367610f3b750fe19a588f1e1fe238	3de9d20f6a116610f210837540e794c3	nan	nan	nan	nan	0.769911504	4.502570608	98.58569633	0.042379237	0.004207397	0.579524182	0.042819619	0.058815984	0.031504791	0.04647414	0.047992852
-1	-1	-1	0	116	88	0	0	1.640625	0	3.96875	0.296875	0.4375	0.8125	0.390625	0.203125	1	0.109375	0.15625	scan_Plate_D_p00_0_D10f01d0.TIF	scan_Plate_D_p00_0_D10f01d2.TIF	scan_Plate_D_p00_0_D10f01d1.TIF	0	0	0	358	1	1536	1536	1536	358	b'eLsss9oUsxltlA1oOWEAKidGG2V0CebRdhldgtmISsEMKkPsAIaDYwo='	6b8d9b2807e6e95ce3c52d6d766d859f	fcec6f7503c0801a4a73dbc649f8576e	35df6f54c81eac3753fb017017d95fac	nan	nan	nan	nan	0.75862069	4.538127121	100.0427448	0.041128443	0.004483704	0.623840972	0.043026004	0.058742731	0.030920112	0.045504006	0.046847938
-1	-1	-1	2	116	95	0	0	1.609375	0	3.875	0.296875	0.390625	0.75	0.359375	0.1875	1	0.125	0.140625	scan_Plate_D_p00_0_D10f02d0.TIF	scan_Plate_D_p00_0_D10f02d2.TIF	scan_Plate_D_p00_0_D10f02d1.TIF	0	0	0	359	1	1536	1536	1536	359	b'eLsss9oUsxltlA1oOWGQZmA02iijTzCPtsvoEsxGVApmUBliBwCLpWMN'	df964cc99472a270121aa46fd21e6100	6cd65b283e818e766d8caa844cde0d43	893d28f6a6595066811fad04677e9bdd	1010.337762	682.3406221	0	46.5	0.818965517	4.765120253	98.99335087	0.044824239	0.0050236	0.713771496	0.046560318	0.062988782	0.033777132	0.049582108	0.051084239
-1	-1	-1	1	116	93	0	0	1.5625	0	3.703125	0.296875	0.390625	0.78125	0.390625	0.203125	1.109375	0.125	0.140625	scan_Plate_D_p00_0_D10f03d0.TIF	scan_Plate_D_p00_0_D10f03d2.TIF	scan_Plate_D_p00_0_D10f03d1.TIF	0	0	0	360	1	1536	1536	1536	360	b'eLsss9oUsxltlA1oOWGQZmA82iijTzCPtsvoEsxGVApmUBliBwCQx2MQ'	73ef6ff7e8831b6b1b9bbe1ef3e517fb	eb82b8271a6bfda5eb222b82b1770ebd	49ee29011453032fcba3b53c0c76c58e	746.0371287	738.519802	0	93	0.801724138	4.537832183	94.25870873	0.042640886	0.004813979	0.756136635	0.045573148	0.061228937	0.032116588	0.047609967	0.049251271
-1	-1	-1	0	115	100	0	0	1.6875	0	3.765625	0.296875	0.40625	0.75	0.34375	0.203125	1	0.109375	0.140625	scan_Plate_D_p00_0_D10f04d0.TIF	scan_Plate_D_p00_0_D10f04d2.TIF	scan_Plate_D_p00_0_D10f04d1.TIF	0	0	0	361	1	1536	1536	1536	361	b'eLsss9oUsxltlA1oOWGQZmAy2iijTzCPtsvoEsxGVApmUBliBwCV6WMT'	96e68561c6871b2b4930f676b76f1cfd	d6201db10ac81163ff316799ffb48ed0	3a31c8a0da73c611d810a0db0365dded	nan	nan	nan	nan	0.869565217	4.731677785	104.6600108	0.04375419	0.004866904	0.68484467	0.046203008	0.064382287	0.0325464	0.048680889	0.050253638
-1	-1	-1	0	124	103	0	0	1.515625	0	4.421875	0.296875	0.390625	0.796875	0.375	0.1875	1.125	0.109375	0.140625	scan_Plate_D_p00_0_D10f05d0.TIF	scan_Plate_D_p00_0_D10f05d2.TIF	scan_Plate_D_p00_0_D10f05d1.TIF	0	0	0	362	1	1536	1536	1536	362	b'eLsss9oUsxltlA1oOWEAKglHG2V0CebRdhldgtmISsEMKkPsAJsLYxY='	a910651c6297bb4c1e8f5056061446d1	4bc45e35e68b81f6d7a7e142fe6fd828	07814aca9bbd7b57571b59b5a00597f1	nan	nan	nan	nan	0.830645161	4.411865625	95.80736906	0.043156251	0.00484771	0.596105697	0.044279251	0.062064828	0.031721986	0.048113966	0.049836104
-1	-1	-1	2	115	97	0	0	1.765625	0	3.640625	0.296875	0.390625	0.765625	0.375	0.203125	1	0.125	0.140625	scan_Plate_D_p00_0_D10f06d0.TIF	scan_Plate_D_p00_0_D10f06d2.TIF	scan_Plate_D_p00_0_D10f06d1.TIF	0	0	0	363	1	1536	1536	1536	363	b'eLsss9oUsxltlA1oOWEAStujjTK6BPNou4wuwWxEpWAGlSF2AKAtYxk='	4265921fd8bec1ddeb896518cbcc008b	bded2bbb179d1d0e689c17b8d5550dda	25bbd16cbda5fc6b205cfbedee8ef431	1139.074904	651.5215062	0	21	0.843478261	4.390746209	94.92987919	0.042288832	0.004892719	0.589986906	0.043673054	0.061608927	0.031244564	0.047245268	0.048880481
-1	-1	-1	0	108	82	0	0	1.59375	0	3.84375	0.28125	0.40625	0.8125	0.390625	0.203125	1.109375	0.109375	0.140625	scan_Plate_D_p00_0_D10f07d0.TIF	scan_Plate_D_p00_0_D10f07d2.TIF	scan_Plate_D_p00_0_D10f07d1.TIF	0	0	0	364	1	1536	1536	1536	364	b'eLsss9oUsxltlA1oOWGQZmA+2iijTzCPtsvoEsxGVApmUBliBwClT2Mc'	924eed20a965e9707a56563b772913e0	42563e8551bc316501f3349141090981	e9e3b312212efc43f44e754ffd1e7615	nan	nan	nan	nan	0.759259259	3.919423048	86.78132469	0.037772651	0.004534393	0.551378564	0.038314579	0.056700863	0.027883552	0.04209458	0.043157898
-1	-1	-1	0	119	101	0	0	1.671875	0	3.703125	0.296875	0.40625	0.765625	0.34375	0.203125	1	0.109375	0.140625	scan_Plate_D_p00_0_D10f08d0.TIF	scan_Plate_D_p00_0_D10f08d2.TIF	scan_Plate_D_p00_0_D10f08d1.TIF	0	0	0	365	1	1536	1536	1536	365	b'eLsss9oUsxltlA1oOWGQZmAx2iijTzCPtsvoEsxGVApmUBliBwCqcWMf'	381f4117607df37fb1d9fa05d83f79bf	759c66c06031a543b9c69ab00850c284	daaf419facaf002325db05eed906cf2a	nan	nan	nan	nan	0.848739496	4.290165068	91.155197	0.042841229	0.005386413	0.5764765	0.043837371	0.062135016	0.031568463	0.048259738	0.049842733
-1	-1	-1	1	126	112	0	0	1.5625	0	4.4375	0.296875	0.40625	0.8125	0.375	0.203125	1.109375	0.125	0.140625	scan_Plate_D_p00_0_D11f00d0.TIF	scan_Plate_D_p00_0_D11f00d2.TIF	scan_Plate_D_p00_0_D11f00d1.TIF	0	0	0	366	1	1536	1536	1536	366	b'eLsss9oUsxltlA10OTHaKKNTMI+2y+gSzEZUCmZQGWIHAIaMYwo='	f78e6c0e16062057a4974cf9fe0aa151	2d575c4a7d240d0cb317646b7a039f02	37751088e97a803adad84a5cb4216486	1150.446667	327.4219048	0	24	0.888888889	5.385971048	112.1044317	0.051036612	0.003828278	0.541155125	0.052449216	0.065915511	0.037776067	0.055247498	0.057783224
-1	-1	-1	0	106	82	0	0	1.734375	0	3.703125	0.296875	0.421875	0.734375	0.34375	0.1875	1.09375	0.109375	0.140625	scan_Plate_D_p00_0_D11f01d0.TIF	scan_Plate_D_p00_0_D11f01d2.TIF	scan_Plate_D_p00_0_D11f01d1.TIF	0	0	0	367	1	1536	1536	1536	367	b'eLsss9oUsxltlA18OTHaKKNLMI+2y+gSzEZUCmZQGWIHAIuuYw0='	2594be140c29e29379faf20b11b8815d	ddd1832ee4c2fcefba60575386707554	e68329e30397ce3cf055bb67f5d29745	nan	nan	nan	nan	0.773584906	4.592004512	96.56217172	0.044262945	0.004058459	0.587007135	0.046634269	0.059685889	0.03281937	0.048501982	0.050440658
-1	-1	-1	4	126	105	0	0	1.546875	0	3.921875	0.3125	0.40625	0.796875	0.40625	0.21875	1.125	0.109375	0.125	scan_Plate_D_p00_0_D11f02d0.TIF	scan_Plate_D_p00_0_D11f02d2.TIF	scan_Plate_D_p00_0_D11f02d1.TIF	0	0	0	368	1	1536	1536	1536	368	b'eLsss9oUsxltlA10OWE02iijTzCPtsvoEsxGVApmUBliBwCQ0GMQ'	31829cbb27b918fda870748da28961ab	a58e7c8efd8b09a556089541013af2cf	49679ea3b65ae50e9b384817f47e7b98	1169.379305	997.6184742	0	55	0.833333333	4.835854547	100.8198799	0.047095572	0.004443137	0.67302917	0.048277604	0.06415172	0.034955143	0.051479542	0.053211056
-1	-1	-1	3	102	90	0	0	1.671875	0	3.984375	0.296875	0.390625	0.8125	0.359375	0.203125	0.984375	0.125	0.125	scan_Plate_D_p00_0_D11f03d0.TIF	scan_Plate_D_p00_0_D11f03d2.TIF	scan_Plate_D_p00_0_D11f03d1.TIF	0	0	0	369	1	1536	1536	1536	369	b'eLsss9oUsxltlA10OWE82iijTzCPtsvoEsxGVApmUBliBwCV8mMT'	87d47cffcf647bb9100887a672e78b19	aef63fa80635e99a8635c4f27cf3470d	0f9700cbf8df2632f31624015c72cd30	944.2926451	621.2388675	0	65.33333333	0.882352941	5.223940279	120.2091167	0.047472071	0.005083868	0.761380628	0.047933611	0.066445097	0.034708778	0.052619541	0.054603068
-1	-1	-1	0	100	87	0	0	1.546875	0	3.671875	0.296875	0.390625	0.78125	0.359375	0.234375	1.09375	0.109375	0.15625	scan_Plate_D_p00_0_D11f04d0.TIF	scan_Plate_D_p00_0_D11f04d2.TIF	scan_Plate_D_p00_0_D11f04d1.TIF	0	0	0	370	1	1536	1536	1536	370	b'eLsss9oUsxltlA10OWEy2iijTzCPtsvoEsxGVApmUBliBwCbFGMW'	a9a45442edd200a5d0742278d6de49b0	1ddab9944948e80254c62a5cb6046ef1	c628641d1051dec7313bfa4f171717a4	nan	nan	nan	nan	0.87	4.969310192	108.485519	0.047475023	0.004926833	0.62663204	0.047930949	0.065096403	0.034815215	0.052279877	0.05420789
-1	-1	-1	0	123	104	0	0	1.671875	0	3.75	0.3125	0.40625	0.75	0.328125	0.203125	1	0.125	0.140625	scan_Plate_D_p00_0_D11f05d0.TIF	scan_Plate_D_p00_0_D11f05d2.TIF	scan_Plate_D_p00_0_D11f05d1.TIF	0	0	0	371	1	1536	1536	1536	371	b'eLsss9oUsxltlA10OWE62iijTzCPtsvoEsxGVApmUBliBwCgNmMZ'	1049596099ad3f7bcb19d8afcfb64f7c	781467377f48fe70eae0e87a9c727d20	d9ec3e7384e19615d7f3ae2e3679f368	nan	nan	nan	nan	0.845528455	4.647407668	101.9579234	0.044960494	0.004706671	0.571735934	0.044689817	0.0629717	0.032868002	0.049735954	0.051551557
-1	-1	-1	1	120	113	0	0	1.578125	0	4.578125	0.296875	0.421875	0.84375	0.390625	0.1875	1.09375	0.109375	0.140625	scan_Plate_D_p00_0_D11f06d0.TIF	scan_Plate_D_p00_0_D11f06d2.TIF	scan_Plate_D_p00_0_D11f06d1.TIF	0	0	0	372	1	1536	1536	1536	372	b'eLsss9oUsxltlA10OWE22iijTzCPtsvoEsxGVApmUBliBwClWGMc'	8857eb8b1491a9e992b479bcbfb4d0d5	424a659eac470fa0ebf17bb2d8cddda0	6dea94e74e676e35354feff26f453b5d	1448.363636	123.7662338	0	106	0.941666667	5.360415935	121.3351196	0.050081815	0.0050093	0.502392923	0.049932784	0.068155705	0.036300489	0.054988861	0.057067385
-1	-1	-1	0	101	96	0	0	1.734375	0	3.9375	0.28125	0.40625	0.75	0.34375	0.1875	0.984375	0.109375	0.140625	scan_Plate_D_p00_0_D11f07d0.TIF	scan_Plate_D_p00_0_D11f07d2.TIF	scan_Plate_D_p00_0_D11f07d1.TIF	0	0	0	373	1	1536	1536	1536	373	b'eLsss9oUsxltlA10OWE+2iijTzCPtsvoEsxGVApmUBliBwCqemMf'	5eb896cba558808f533f894837fb786a	ecb343a62192faf587ddfbd779c57628	6af2206e6c8ea121e35492e0b84a6487	nan	nan	nan	nan	0.95049505	4.72036506	104.262252	0.046666939	0.005334363	0.512498559	0.04701967	0.06771605	0.033857808	0.051724418	0.053305849
-1	-1	-1	0	87	72	0	0	1.546875	0	3.828125	0.265625	0.390625	0.75	0.359375	0.21875	1.171875	0.109375	0.15625	scan_Plate_D_p00_0_D11f08d0.TIF	scan_Plate_D_p00_0_D11f08d2.TIF	scan_Plate_D_p00_0_D11f08d1.TIF	0	0	0	374	1	1536	1536	1536	374	b'eLsss9oUsxltlA10OWEx2iijTzCPtsvoEsxGVApmUBliBwCvnGMi'	f4c65614435cb1ec2be124ca8364d590	81d5000f7efe397bf7cfe565738ac417	26bab56f97187cad831b831caa04ddeb	nan	nan	nan	nan	0.827586207	4.405932395	99.85105115	0.041645591	0.004523921	0.451750218	0.042064021	0.060767446	0.030158605	0.045950644	0.047211931
-1	-1	-1	5	200	178	0	0	1.703125	0	4.515625	0.375	0.5	0.828125	0.40625	0.1875	1	0.125	0.140625	scan_Plate_D_p00_0_D12f00d0.TIF	scan_Plate_D_p00_0_D12f00d2.TIF	scan_Plate_D_p00_0_D12f00d1.TIF	0	0	0	375	1	1536	1536	1536	375	b'eLsss9oUsxltlA1oOTHaKKNfMI+2y+gSzEZUCmZQGWIHAIu3Yw0='	4942a11ca6a29137c1abb2b2da8890c4	cc07e597d3eae650a8bcd50ae66d0a8d	35bddbd853574413e7472e3d25203d2b	1697.649394	824.3331993	0	109.2	0.89	5.074641224	103.8510749	0.050238856	0.004174024	0.544312694	0.051448298	0.066035117	0.037188185	0.054608708	0.057026151
-1	-1	-1	1	180	153	0	0	1.609375	0	4.78125	0.328125	0.484375	0.8125	0.390625	0.1875	1.015625	0.140625	0.15625	scan_Plate_D_p00_0_D12f01d0.TIF	scan_Plate_D_p00_0_D12f01d2.TIF	scan_Plate_D_p00_0_D12f01d1.TIF	0	0	0	376	1	1536	1536	1536	376	b'eLsss9oUsxltlA1oOWEEKidGG2V0CebRdhldgtmISsEMKkPsAJDZYxA='	94e86ce1c75efca52bb21a32eca50e04	0271867fac78c8c4a3382aa7018828c9	fa9fd894b824d7facafecc4d0d030738	2008.73535	793.0132325	0	121	0.85	4.834298779	101.9269682	0.047746615	0.004354274	0.584915202	0.048454656	0.064407761	0.034893982	0.052425665	0.054728455
-1	-1	-1	7	154	145	0	0	1.5625	0	4.171875	0.328125	0.484375	0.78125	0.359375	0.203125	0.96875	0.109375	0.125	scan_Plate_D_p00_0_D12f02d0.TIF	scan_Plate_D_p00_0_D12f02d2.TIF	scan_Plate_D_p00_0_D12f02d1.TIF	0	0	0	377	1	1536	1536	1536	377	b'eLsss9oUsxltlA1oOQFM20ajjTL6BPNou4wuwWxEpWAGlSF2AJX7YxM='	87c6d5234eb37c1e9726e021ecab6475	70d63cc40f49d25ac9ee1f115db4763e	d524e5c94cc2e1291aafbc3f5605d26b	994.6084349	688.2079164	0	120.8571429	0.941558442	5.061357631	109.2721064	0.050128962	0.004932433	0.562690291	0.051668913	0.068387592	0.036726169	0.05538976	0.057801176
-1	-1	-1	3	185	170	0	0	1.609375	0	4.75	0.359375	0.484375	0.859375	0.421875	0.203125	1.0625	0.109375	0.15625	scan_Plate_D_p00_0_D12f03d0.TIF	scan_Plate_D_p00_0_D12f03d2.TIF	scan_Plate_D_p00_0_D12f03d1.TIF	0	0	0	378	1	1536	1536	1536	378	b'eLsss9oUsxltlA1oOQFM28ajjTL6BPNou4wuwWxEpWAGlSF2AJsdYxY='	da718792775e4e052d03b2bd04290490	48d16091400ebf4a27c117cc6ed45e17	5119170a8bcba11ac606e75007dcd443	969.6563321	650.9565253	0	161	0.918918919	5.063526127	106.7365551	0.04994845	0.004750117	0.630168503	0.051798902	0.067863407	0.03657501	0.055142763	0.057603582
-1	-1	-1	3	206	180	0	0	1.671875	0	4.921875	0.390625	0.484375	0.828125	0.40625	0.203125	1	0.125	0.125	scan_Plate_D_p00_0_D12f04d0.TIF	scan_Plate_D_p00_0_D12f04d2.TIF	scan_Plate_D_p00_0_D12f04d1.TIF	0	0	0	379	1	1536	1536	1536	379	b'eLsss9oUsxltlA1oOQFM2yajjTL6BPNou4wuwWxEpWAGlSF2AKA/Yxk='	346422bed533e8f88b07b19aa802731f	f952711d140c770e7cf7e61f620028d1	49bb93988585ecb49673a7ea471e857b	1262.876253	489.4713278	0	162.6666667	0.873786408	4.63238044	98.87545806	0.04600201	0.004904804	0.605791399	0.046566471	0.06435745	0.033730546	0.051039981	0.053064117
-1	-1	-1	11	200	184	0	0	1.6875	0	4.78125	0.375	0.5	0.875	0.375	0.234375	1.078125	0.125	0.09375	scan_Plate_D_p00_0_D12f05d0.TIF	scan_Plate_D_p00_0_D12f05d2.TIF	scan_Plate_D_p00_0_D12f05d1.TIF	0	0	0	380	1	1536	1536	1536	380	b'eLsss9oUsxltlA1oOWEEKglHG2V0CebRdhldgtmISsEMKkPsAKVhYxw='	92e62cbb1f2249f15cf33cc214e5c19d	26d4f67aa1adec862e237c596fad8c31	2bcede6f1ae8e900906fc5c27993c857	1336.271058	652.6406912	0	158.8181818	0.92	4.97328558	107.8040509	0.048146189	0.004881594	0.548968055	0.050183014	0.066392789	0.035813691	0.05331478	0.05553043
-1	-1	-1	3	219	197	0	0	1.578125	0	4.859375	0.375	0.5	0.84375	0.390625	0.1875	0.984375	0.125	0.140625	scan_Plate_D_p00_0_D12f06d0.TIF	scan_Plate_D_p00_0_D12f06d2.TIF	scan_Plate_D_p00_0_D12f06d1.TIF	0	0	0	381	1	1536	1536	1536	381	b'eLsss9oUsxltlA1oOQFO26ONMroE82i7jC7BbESlYAaVIXYAqoNjHw=='	3008e9a4eea62b28a01c9031be18114c	2b9926357dc2dc1c86e854302cc938da	1c339771a637b83a867e70059ba0139e	1245.154528	481.8672782	0	182.6666667	0.899543379	5.014862657	105.4103052	0.049645972	0.00454587	0.590193656	0.052084488	0.066553547	0.036585781	0.054563318	0.057104826
-1	-1	-1	2	174	157	0	0	1.609375	0	4.65625	0.375	0.515625	0.828125	0.4375	0.21875	1.125	0.125	0.140625	scan_Plate_D_p00_0_D12f07d0.TIF	scan_Plate_D_p00_0_D12f07d2.TIF	scan_Plate_D_p00_0_D12f07d1.TIF	0	0	0	382	1	1536	1536	1536	382	b'eLsss9oUsxltlA1oOQFM2+ajjTL6BPNou4wuwWxEpWAGlSF2AK+lYyI='	07158291472099c9ed64660d711bb8d4	2edefcdc312e05fb0d385f8c5fc1e4ca	3fa294957ecabd9a10b6633a4452af3c	1000.317876	509.223918	0	110	0.902298851	4.653482241	101.7622631	0.045695427	0.005117036	0.561106225	0.046461195	0.065143495	0.033506725	0.050818007	0.052660462
-1	-1	-1	1	165	156	0	0	1.640625	0	4.5	0.34375	0.5	0.828125	0.390625	0.203125	1	0.109375	0.125	scan_Plate_D_p00_0_D12f08d0.TIF	scan_Plate_D_p00_0_D12f08d2.TIF	scan_Plate_D_p00_0_D12f08d1.TIF	0	0	0	383	1	1536	1536	1536	383	b'eLsss9oUsxltlA1oOQFM2xajjTL6BPNou4wuwWxEpWAGlSF2ALTHYyU='	fd189742033aabde6d3c7f1051e4f101	71cbff7ef12195612a118a3dcd5012db	4093370685e7668c6549168ade0030b3	731.7132616	167.6594982	0	58	0.945454545	4.95204567	108.0419312	0.047826334	0.005224786	0.611764849	0.049632903	0.068367763	0.034790367	0.053034459	0.055005917
-1	-1	-1	3	182	147	0	0	1.671875	0	4.46875	0.328125	0.484375	0.828125	0.46875	0.28125	1.015625	0.109375	0.140625	scan_Plate_D_p00_0_E01f00d0.TIF	scan_Plate_D_p00_0_E01f00d2.TIF	scan_Plate_D_p00_0_E01f00d1.TIF	0	0	0	384	1	1536	1536	1536	384	b'eLsss9oUsxltlA1k2jYwHG2U0S2YR9tldAlmIyoFM6gMsQMAho9jCg=='	9fc9cb8ac273e1cc65458b4a7c2c8123	04362663700b7cfa6750598f1c195288	17d7d8e8cebc85439d15e425f694f42b	514.649373	1273.409651	0	123.6666667	0.807692308	4.682241796	97.60175847	0.046757029	0.003855897	0.471426944	0.047443695	0.061218973	0.034751277	0.050651067	0.052691568
-1	-1	-1	5	181	141	0	0	1.640625	0	4.1875	0.34375	0.484375	0.78125	0.40625	0.171875	0.984375	0.125	0.140625	scan_Plate_D_p00_0_E01f01d0.TIF	scan_Plate_D_p00_0_E01f01d2.TIF	scan_Plate_D_p00_0_E01f01d1.TIF	0	0	0	385	1	1536	1536	1536	385	b'eLsss9oUsxltlA1k2jYAlxOjjTK6BPNou4wuwWxEpWAGlSF2AIuxYw0='	c009b5ada28e27328bca9a9ef54d6063	b7e86a85768c1ffaec6d56b5486f419c	959cc8ef08406e818768fb2a1d615796	614.0970752	371.9119205	0	125.2	0.779005525	4.646687683	95.22727835	0.046478764	0.003653816	0.505102682	0.04659358	0.060221581	0.034393843	0.050091977	0.052103985
-1	-1	-1	8	170	151	0	0	1.625	0	4.390625	0.34375	0.5	0.859375	0.421875	0.1875	1.171875	0.125	0.140625	scan_Plate_D_p00_0_E01f02d0.TIF	scan_Plate_D_p00_0_E01f02d2.TIF	scan_Plate_D_p00_0_E01f02d1.TIF	0	0	0	386	1	1536	1536	1536	386	b'eLsss9oUsxltlA1k2jYAlhNGo40y+gTzaLuMLsFsRKVgBpUhdgCQ02MQ'	dd3b3b981906176153d16c43e09d2596	ffc5c5efe4317c2ebc8a972306c1b44c	16bf60f082668bad6dcc20ab9f433b6d	703.27926	586.5058552	0	97.125	0.888235294	4.978258079	107.4325104	0.048909497	0.004412486	0.517475603	0.049596817	0.065671706	0.036059414	0.053366685	0.055404733
-1	-1	-1	2	168	148	0	0	1.828125	0	4.5	0.390625	0.546875	0.828125	0.40625	0.203125	1	0.109375	0.140625	scan_Plate_D_p00_0_E01f03d0.TIF	scan_Plate_D_p00_0_E01f03d2.TIF	scan_Plate_D_p00_0_E01f03d1.TIF	0	0	0	387	1	1536	1536	1536	387	b'eLsss9oUsxltlA1k2jYAlhPGo40y+gTzaLuMLsFsRKVgBpUhdgCV9WMT'	81968558b90108f0f9da0b90e96f2e0b	07619cd9963c15552742c42be536ec5a	c6674fa17350540342858b53bebc14df	1513.604452	365.5255445	0	81.5	0.880952381	4.984520121	110.3899433	0.04706612	0.004650147	0.549734142	0.046812827	0.064911878	0.034308861	0.051776147	0.053809085
-1	-1	-1	5	173	143	0	0	1.703125	0	4.25	0.328125	0.5	0.84375	0.40625	0.1875	1.140625	0.125	0.140625	scan_Plate_D_p00_0_E01f04d0.TIF	scan_Plate_D_p00_0_E01f04d2.TIF	scan_Plate_D_p00_0_E01f04d1.TIF	0	0	0	388	1	1536	1536	1536	388	b'eLsss9oUsxltlA1k2jYAlhMmo40y+gTzaLuMLsFsRKVgBpUhdgCbF2MW'	fcf8573e2cfd482a4117240dbb0e79f0	abdc796bc79fe680c5c244edb84432da	749ec41ca767ccca754bd66445dc9f0f	1333.630233	773.872064	0	128.6	0.826589595	4.585262596	98.15474455	0.045338504	0.004783785	0.556975124	0.046541805	0.062519353	0.033663345	0.050252563	0.052270252
-1	-1	-1	3	150	136	0	0	1.796875	0	4.65625	0.3125	0.5	0.71875	0.390625	0.203125	1.015625	0.109375	0.15625	scan_Plate_D_p00_0_E01f05d0.TIF	scan_Plate_D_p00_0_E01f05d2.TIF	scan_Plate_D_p00_0_E01f05d1.TIF	0	0	0	389	1	1536	1536	1536	389	b'eLsss9oUsxltlA1k2jYwBJWEo40yugTzaLuMLsFsRKVgBpUhdgCgOWMZ'	0ca6aaa6f382a9c9d86cbae612889408	c38442f0fdd146c07aca5b87c874b97e	fa748f03ee3d20574bc8a1c8b59a11a1	891.3540802	663.4809216	0	117	0.906666667	4.622252824	99.21586343	0.047207122	0.004805724	0.482194586	0.047471017	0.065536543	0.034467044	0.0520172	0.054028818
-1	-1	-1	0	174	147	0	0	1.671875	0	4.515625	0.359375	0.5	0.859375	0.359375	0.203125	1.125	0.125	0.140625	scan_Plate_D_p00_0_E01f06d0.TIF	scan_Plate_D_p00_0_E01f06d2.TIF	scan_Plate_D_p00_0_E01f06d1.TIF	0	0	0	390	1	1536	1536	1536	390	b'eLsss9oUsxltlA1k2jYwBKXt0UYZXYJ5tF1Gl2A2olIwg8oQOwClW2Mc'	f365b11d43775548b8f93f56ae73f3b6	d080ba4eb13da3f4fcf2b88a44c42d2d	4037ae61ca833fdb8ad595c7c67fae9b	nan	nan	nan	nan	0.844827586	4.633930588	100.7369287	0.044962158	0.004398799	0.53315435	0.044940221	0.062853909	0.032986397	0.049243432	0.050855931
-1	-1	-1	1	169	149	0	0	1.8125	0	4.546875	0.359375	0.515625	0.859375	0.390625	0.1875	1	0.109375	0.125	scan_Plate_D_p00_0_E01f07d0.TIF	scan_Plate_D_p00_0_E01f07d2.TIF	scan_Plate_D_p00_0_E01f07d1.TIF	0	0	0	391	1	1536	1536	1536	391	b'eLsss9oUsxltlA1k2jYAlhPmo40y+gTzaLuMLsFsRKVgBpUhdgCqfWMf'	cf29fb6fca69c3de8dfae577764397b5	f50b26a80fc2ac2f432d67cab6e0ee4d	190f4904d78b65e87f80d4aaedbc97be	1243.165138	1325.752294	0	143	0.881656805	4.671666797	100.8691948	0.045338344	0.00472636	0.49691716	0.045582191	0.064251731	0.033227427	0.049732698	0.051211997
-1	-1	-1	4	153	132	0	0	1.625	0	4.171875	0.328125	0.46875	0.828125	0.4375	0.21875	1.15625	0.125	0.140625	scan_Plate_D_p00_0_E01f08d0.TIF	scan_Plate_D_p00_0_E01f08d2.TIF	scan_Plate_D_p00_0_E01f08d1.TIF	0	0	0	392	1	1536	1536	1536	392	b'eLsss9oUsxltlA1k2jYAlhMWo40y+gTzaLuMLsFsRKVgBpUhdgCvn2Mi'	5cfc72186bbee0132ecd9096b7baf463	2f0f99fb40c22fb2c99dbe5e92569d69	ee2cca2c99579cd1e00ee55426fb731e	1018.844428	751.87527	0	123	0.862745098	4.569676431	97.41686833	0.04525862	0.004425977	0.482326255	0.045168992	0.063242501	0.033133002	0.049592024	0.051230455
-1	-1	-1	2	174	148	0	0	1.703125	0	4.171875	0.34375	0.484375	0.796875	0.40625	0.1875	1.03125	0.109375	0.125	scan_Plate_D_p00_0_E02f00d0.TIF	scan_Plate_D_p00_0_E02f00d2.TIF	scan_Plate_D_p00_0_E02f00d1.TIF	0	0	0	393	1	1536	1536	1536	393	b'eLsss9oUsxltlA1k2h5tlNExmEfbZXQJZiMqBTOoDLEDAIu6Yw0='	267a68336ca646aa5d7cb930ab3301d8	090afa2873c5cdebbbb0b2687ed53712	5dc92f9373137200567140e0599b980a	1188.390773	120.0501012	0	105	0.850574713	4.96414438	100.4933253	0.050617873	0.003743935	0.561253544	0.050634122	0.065028121	0.037225506	0.054802431	0.057514252
-1	-1	-1	5	192	168	0	0	1.640625	0	4.734375	0.40625	0.5	0.90625	0.46875	0.234375	1.203125	0.15625	0.15625	scan_Plate_D_p00_0_E02f01d0.TIF	scan_Plate_D_p00_0_E02f01d2.TIF	scan_Plate_D_p00_0_E02f01d1.TIF	0	0	0	394	1	1536	1536	1536	394	b'eLsss9oUsxltlA1k2gY1ygxHG2X0CebRdhldgtmISsEMKkPsAJDcYxA='	59486253d4a5a0b77060ad1df644083a	e24a6b7d1319a4af1fb85cea2345bf46	bae3e897785efdce60d3adeb983ad21d	795.5713518	1009.295	0	119.2	0.875	4.775031678	93.9521898	0.050337095	0.003948123	0.521578814	0.051658413	0.065657239	0.037209487	0.054748819	0.057447324
-1	-1	-1	3	196	168	0	0	1.734375	0	4.515625	0.375	0.5	0.828125	0.421875	0.1875	1	0.125	0.125	scan_Plate_D_p00_0_E02f02d0.TIF	scan_Plate_D_p00_0_E02f02d2.TIF	scan_Plate_D_p00_0_E02f02d1.TIF	0	0	0	395	1	1536	1536	1536	395	b'eLsss9oUsxltlA1k2gY1yoxGG2X0CebRdhldgtmISsEMKkPsAJX+YxM='	2e0454393e7c6f4bff9f1a3687b91207	0d302a21622dc21a9b96ac3ae7c9a1e3	a2868af490fa2951726e52b23454efc3	1210.354082	722.7504396	0	155.6666667	0.857142857	4.870513744	103.7170395	0.048112469	0.004291666	0.556737341	0.048655238	0.064615909	0.035347988	0.052815406	0.055261519
-1	-1	-1	2	180	152	0	0	1.5625	0	4.203125	0.359375	0.5	0.859375	0.40625	0.1875	1.15625	0.15625	0.15625	scan_Plate_D_p00_0_E02f03d0.TIF	scan_Plate_D_p00_0_E02f03d2.TIF	scan_Plate_D_p00_0_E02f03d1.TIF	0	0	0	396	1	1536	1536	1536	396	b'eLsss9oUsxltlA1k2gY1yoxHG2X0CebRdhldgtmISsEMKkPsAJsgYxY='	d3df322dbd8305acf14f1c57c0b4a46c	d99a106620c6f8123b49f1fd92b7a306	b36d9316546e0697fcfe3de861d4116d	1699.902266	620.980096	0	136.5	0.844444444	4.700788102	103.4144683	0.045487403	0.004899344	0.63617918	0.047263985	0.063617646	0.033699374	0.050523404	0.052444503
-1	-1	-1	1	199	161	0	0	1.78125	0	4.3125	0.40625	0.5	0.828125	0.40625	0.1875	1	0.125	0.140625	scan_Plate_D_p00_0_E02f04d0.TIF	scan_Plate_D_p00_0_E02f04d2.TIF	scan_Plate_D_p00_0_E02f04d1.TIF	0	0	0	397	1	1536	1536	1536	397	b'eLsss9oUsxltlA1k2gY1ykxGG2X0CebRdhldgtmISsEMKkPsAKBCYxk='	eb4eae9a1140a6b92410b407da48fe5b	c8d77acc03bd65932291497119e114c2	73d37880a0ccd3d53c77449fe509fe29	1543.363636	661.8080808	0	160	0.809045226	4.79746401	99.64350233	0.045945368	0.004313639	0.66589057	0.047873434	0.063094781	0.034286695	0.050605646	0.052648842
-1	-1	-1	2	171	148	0	0	1.625	0	4.421875	0.421875	0.5625	0.84375	0.40625	0.203125	1.140625	0.125	0.140625	scan_Plate_D_p00_0_E02f05d0.TIF	scan_Plate_D_p00_0_E02f05d2.TIF	scan_Plate_D_p00_0_E02f05d1.TIF	0	0	0	398	1	1536	1536	1536	398	b'eLsss9oUsxltlA1k2gY1ykxHG2X0CebRdhldgtmISsEMKkPsAKVkYxw='	39faa945d80d7674b1eb122dfa819e77	d4ed757996d4e4e1cbdd6df4c2fcf0ad	c109e1799a8f578b838cc78a3390a16a	580.7297636	488.2067465	0	111	0.865497076	4.774875257	100.8471384	0.047367658	0.00451896	0.569670131	0.047646683	0.064510525	0.034629108	0.0520554	0.054348237
-1	-1	-1	1	168	153	0	0	1.765625	0	4.578125	0.34375	0.515625	0.828125	0.421875	0.203125	1	0.125	0.140625	scan_Plate_D_p00_0_E02f06d0.TIF	scan_Plate_D_p00_0_E02f06d2.TIF	scan_Plate_D_p00_0_E02f06d1.TIF	0	0	0	399	1	1536	1536	1536	399	b'eLsss9oUsxltlA1k2jYAp+3RRhldgnm0XUaXYDaiUjCDyhA7AKqGYx8='	e6543fd35201d9b57f9f82a13394a5ea	7183a43799028d887708f269bf23f3c5	9e2e24af96df112fbdb8b880ba09da1f	1094.973333	524.98	0	152	0.910714286	4.927365224	105.0957162	0.049436213	0.004663611	0.465700662	0.048913219	0.066849018	0.035751642	0.054127795	0.056367254
-1	-1	-1	1	173	158	0	0	1.609375	0	4.96875	0.359375	0.5	0.828125	0.40625	0.25	1.03125	0.203125	0.140625	scan_Plate_D_p00_0_E02f07d0.TIF	scan_Plate_D_p00_0_E02f07d2.TIF	scan_Plate_D_p00_0_E02f07d1.TIF	0	0	0	400	1	1536	1536	1536	400	b'eLsss9oUsxltlA1k2gY1ysxHG2X0CebRdhldgtmISsEMKkPsAK+oYyI='	6731fc8ba3b933b7f2a7446462e7b9a8	ae5569d3e1ab27560d11662d7bee3d88	30b295d63803b347e4840d5d8e777732	31.52054795	504.6164384	0	155	0.913294798	4.899671876	110.2689976	0.047144477	0.004947222	0.497991218	0.046974911	0.065873069	0.034242623	0.051931394	0.053759976
-1	-1	-1	1	169	147	0	0	1.59375	0	4.34375	0.34375	0.484375	0.796875	0.40625	0.203125	1	0.125	0.140625	scan_Plate_D_p00_0_E02f08d0.TIF	scan_Plate_D_p00_0_E02f08d2.TIF	scan_Plate_D_p00_0_E02f08d1.TIF	0	0	0	401	1	1536	1536	1536	401	b'eLsss9oUsxltlA1k2gY1yixGG2X0CebRdhldgtmISsEMKkPsALTKYyU='	d5e2ffe2b4bccee80bbb65988fd129bc	089c26a7ba5864bdd3ece00351e21987	17fc1458b7777ca23f19e707a0d79584	165.6060606	211.8181818	0	142	0.869822485	4.659990612	98.55666088	0.046693095	0.004791609	0.507890576	0.046475598	0.064419036	0.034056058	0.051333929	0.053229692
-1	-1	-1	4	214	168	0	0	1.625	0	4.109375	0.375	0.5	0.890625	0.421875	0.203125	1.140625	0.125	0.140625	scan_Plate_D_p00_0_E03f00d0.TIF	scan_Plate_D_p00_0_E03f00d2.TIF	scan_Plate_D_p00_0_E03f00d1.TIF	0	0	0	402	1	1536	1536	1536	402	b'eLsss9oUsxltlA1k2jYwHm2U0S2YR9tldAlmIyoFM6gMsQMAkOVjEA=='	e766c96a08c7b0d42dcdc8e251205fea	fd50ff8f788fd4f641804907794dbf39	d1a18b1c965a86981b2cee33eb936f37	741.283182	564.812197	0	133.75	0.785046729	4.738950595	96.25630947	0.046312392	0.003408135	0.617414772	0.048842234	0.060529911	0.035060825	0.050319067	0.05279604
-1	-1	-1	1	187	141	0	0	1.796875	0	4.1875	0.34375	0.484375	0.8125	0.40625	0.1875	1	0.125	0.140625	scan_Plate_D_p00_0_E03f01d0.TIF	scan_Plate_D_p00_0_E03f01d2.TIF	scan_Plate_D_p00_0_E03f01d1.TIF	0	0	0	403	1	1536	1536	1536	403	b'eLsss9oUsxltlA1k2jYwBpUTo40yugTzaLuMLsFsRKVgBpUhdgCWB2MT'	2c58a1f4b53beb5463038432085e3e1b	bf6e4ca21f44dae243f07459d1e33cb7	3ec4e1a04644f5b6fa943a25ba769916	1299.436364	1504.163636	0	133	0.754010695	4.556807761	96.57403244	0.044813586	0.003760358	0.503251636	0.045122791	0.058857852	0.033225077	0.048656832	0.050649172
-1	-1	-1	0	153	123	0	0	1.640625	0	3.984375	0.328125	0.46875	0.828125	0.328125	0.1875	1.125	0.125	0.15625	scan_Plate_D_p00_0_E03f02d0.TIF	scan_Plate_D_p00_0_E03f02d2.TIF	scan_Plate_D_p00_0_E03f02d1.TIF	0	0	0	404	1	1536	1536	1536	404	b'eLsss9oUsxltlA1k2jYwTjMwGm2U0SeYR9tldAlmIyoFM6gMsQMAmyljFg=='	acf9b617a0acf0cc9203ecc49ff03a74	b3fb177647da15b90e36b4d5efd391c2	abfedf2e0c4d4c51b740cb018fac6630	nan	nan	nan	nan	0.803921569	4.684700095	100.6536859	0.045289112	0.00427444	0.608925454	0.046288884	0.061751159	0.033377769	0.049695845	0.051718329
-1	-1	-1	1	160	130	0	0	1.796875	0	4.140625	0.328125	0.5	0.78125	0.390625	0.1875	1	0.125	0.140625	scan_Plate_D_p00_0_E03f03d0.TIF	scan_Plate_D_p00_0_E03f03d2.TIF	scan_Plate_D_p00_0_E03f03d1.TIF	0	0	0	405	1	1536	1536	1536	405	b'eLsss9oUsxltlA1k2jYwTjMwHm2U0SeYR9tldAlmIyoFM6gMsQMAoEtjGQ=='	f6ddc03cb7044e9783ba80ba7d3a75ee	b7ae54e8cb3690389068bfdf0297c7fe	6d13c869f4a197480f4632161bd94e79	1013.464549	1125.363368	0	53	0.8125	4.847793763	97.28011864	0.04635871	0.004062693	0.659670242	0.048275191	0.062831261	0.034966912	0.050576246	0.052601191
-1	-1	-1	4	195	156	0	0	1.6875	0	4.4375	0.375	0.53125	0.90625	0.40625	0.203125	1.125	0.140625	0.171875	scan_Plate_D_p00_0_E03f04d0.TIF	scan_Plate_D_p00_0_E03f04d2.TIF	scan_Plate_D_p00_0_E03f04d1.TIF	0	0	0	406	1	1536	1536	1536	406	b'eLsss9oUsxltlA1k2jYwTjMwGW2U0SeYR9tldAlmIyoFM6gMsQMApW1jHA=='	e5cf11f4d86137216e89c42c1f55ea38	c73d42943c9099082240a6246e4f6694	ab605ca606de043121c00dcac69d9ae9	1304.811042	940.7593165	0	148	0.8	4.476023146	91.51946371	0.043376361	0.004516671	0.668682545	0.045260966	0.06106134	0.03294553	0.048096313	0.049900885
-1	-1	-1	7	218	173	0	0	1.6875	0	4.53125	0.359375	0.484375	0.90625	0.40625	0.203125	1	0.109375	0.140625	scan_Plate_D_p00_0_E03f05d0.TIF	scan_Plate_D_p00_0_E03f05d2.TIF	scan_Plate_D_p00_0_E03f05d1.TIF	0	0	0	407	1	1536	1536	1536	407	b'eLsss9oUsxltlA1k2jYwBpWEo40yugTzaLuMLsFsRKVgBpUhdgCqj2Mf'	851e7593c6cd4727c9d674bda89ffc2f	5c6f468fb23c8039b3ce83b66e8e804e	d21aeffb1a5885cafb1cc141809c1ef7	1541.634933	724.1023168	0	149.7142857	0.793577982	4.290401403	86.79034021	0.044002855	0.004249607	0.618538484	0.046616625	0.060886173	0.03341962	0.048590265	0.05054328
-1	-1	-1	3	174	138	0	0	1.578125	0	4.15625	0.34375	0.484375	0.828125	0.40625	0.1875	1.140625	0.109375	0.140625	scan_Plate_D_p00_0_E03f06d0.TIF	scan_Plate_D_p00_0_E03f06d2.TIF	scan_Plate_D_p00_0_E03f06d1.TIF	0	0	0	408	1	1536	1536	1536	408	b'eLsss9oUsxltlA1k2jYwBqXt0UYZXYJ5tF1Gl2A2olIwg8oQOwCvsWMi'	3b689ff0aca40e860b1777355ef66a4f	863bb9d45a5c7ef1523308b472d70c9a	a894a5483d1de0585c7c8fb514eecd6e	850.8876876	254.82875	0	122.6666667	0.793103448	4.339484063	90.63650674	0.04364065	0.004238739	0.56658416	0.044078986	0.06080482	0.03222027	0.047988587	0.049786699
-1	-1	-1	0	179	162	0	0	1.75	0	4.65625	0.359375	0.5	0.8125	0.375	0.203125	1	0.125	0.15625	scan_Plate_D_p00_0_E03f07d0.TIF	scan_Plate_D_p00_0_E03f07d2.TIF	scan_Plate_D_p00_0_E03f07d1.TIF	0	0	0	409	1	1536	1536	1536	409	b'eLsss9oUsxltlA1k2jYwTjMwH22U0SeYR9tldAlmIyoFM6gMsQMAtNNjJQ=='	aa71fbabc04e8a0b376870832ad6d780	e780e91e43bd69b218d8aead5941bd0f	c77fdf6d58a9b661ee7134db11a00d8c	nan	nan	nan	nan	0.905027933	4.866524954	109.6641455	0.046875267	0.005038865	0.530110147	0.046149055	0.06617025	0.033767168	0.051774664	0.053738944
-1	-1	-1	1	180	154	0	0	1.609375	0	4.765625	0.34375	0.484375	0.8125	0.40625	0.265625	1.03125	0.203125	0.171875	scan_Plate_D_p00_0_E03f08d0.TIF	scan_Plate_D_p00_0_E03f08d2.TIF	scan_Plate_D_p00_0_E03f08d1.TIF	0	0	0	410	1	1536	1536	1536	410	b'eLsss9oUsxltlA1k2jYwTjOwGG2U0SeYR9tldAlmIyoFM6gMsQMAufVjKA=='	3547456d2eace70d4ead6b671fca3295	876eb9b16322edf5ff52e88ae8717e02	db7404ab12cf16fad441d453c27f13aa	112.8900446	301.1456166	0	20	0.855555556	4.589805942	95.57833891	0.046346241	0.004591466	0.513239578	0.045173242	0.063755877	0.033483292	0.050824122	0.052764162
-1	-1	-1	0	176	154	0	0	1.5625	0	4.234375	0.34375	0.484375	0.796875	0.359375	0.203125	1	0.125	0.140625	scan_Plate_D_p00_0_E04f00d0.TIF	scan_Plate_D_p00_0_E04f00d2.TIF	scan_Plate_D_p00_0_E04f00d1.TIF	0	0	0	411	1	1536	1536	1536	411	b'eLsss9oUsxltlA1k2oYU9aONMroE82i7jC7BbESlYAaVIXYAlhBjEw=='	5a526a27cfc3d26e73dedae22ff9290b	e45b102326332252f8d1a009f8d52861	65d077cbc8aac992f135927db2bac0d7	nan	nan	nan	nan	0.875	4.965648196	104.7732003	0.049219736	0.004257241	0.505611768	0.048759071	0.065511717	0.036013176	0.053735252	0.056132934
-1	-1	-1	1	164	145	0	0	1.65625	0	4.390625	0.34375	0.484375	0.859375	0.40625	0.203125	1.234375	0.140625	0.140625	scan_Plate_D_p00_0_E04f01d0.TIF	scan_Plate_D_p00_0_E04f01d2.TIF	scan_Plate_D_p00_0_E04f01d1.TIF	0	0	0	412	1	1536	1536	1536	412	b'eLsss9oUsxltlA1k2gYV9YajjTL6BPNou4wuwWxEpWAGlSF2AJsyYxY='	bb2ec799cd40cb13d27f5afd642dc796	b10d4ace98ed3a5d5f012b37ad6a6bf6	c2b33b1634e315cb0a2ed577c0704caf	785.5833333	1181.62963	0	138	0.884146341	4.769397817	101.1278475	0.047477902	0.004538576	0.419851452	0.045659886	0.065072749	0.034381923	0.05210969	0.054183615
-1	-1	-1	2	169	150	0	0	1.78125	0	4.125	0.34375	0.5	0.8125	0.46875	0.171875	1	0.125	0.15625	scan_Plate_D_p00_0_E04f02d0.TIF	scan_Plate_D_p00_0_E04f02d2.TIF	scan_Plate_D_p00_0_E04f02d1.TIF	0	0	0	413	1	1536	1536	1536	413	b'eLsss9oUsxltlA1k2gYV9UajjTL6BPNou4wuwWxEpWAGlSF2AKBUYxk='	d5a1e2f8c1e8553aa07a226a9da33278	047f0177e0557694d5bdcfe9d9817890	4f80e0db2e30637f9dd4f89ef502e351	595.0140163	765.9716842	0	133.5	0.887573964	4.452136142	90.31399076	0.045079858	0.005106978	0.521036551	0.044991605	0.064624821	0.03355374	0.050081918	0.051744026
-1	-1	-1	0	153	139	0	0	1.640625	0	4.375	0.328125	0.484375	0.8125	0.359375	0.203125	1.125	0.125	0.15625	scan_Plate_D_p00_0_E04f03d0.TIF	scan_Plate_D_p00_0_E04f03d2.TIF	scan_Plate_D_p00_0_E04f03d1.TIF	0	0	0	414	1	1536	1536	1536	414	b'eLsss9oUsxltlA1k2gYV9cajjTL6BPNou4wuwWxEpWAGlSF2AKV2Yxw='	3ca1f6de13421cc2c15bedbfb6588118	b0247178b0884ab40031e98092fb0ea2	d916985b63ad82ad31334d529371df04	nan	nan	nan	nan	0.908496732	4.722767187	100.8282636	0.047144511	0.004972987	0.496431998	0.046567933	0.06618268	0.034408324	0.052300451	0.054446911
-1	-1	-1	0	172	146	0	0	1.703125	0	4.28125	0.328125	0.5	0.8125	0.359375	0.1875	1	0.125	0.15625	scan_Plate_D_p00_0_E04f04d0.TIF	scan_Plate_D_p00_0_E04f04d2.TIF	scan_Plate_D_p00_0_E04f04d1.TIF	0	0	0	415	1	1536	1536	1536	415	b'eLsss9oUsxltlA1k2gYV9SajjTL6BPNou4wuwWxEpWAGlSF2AKqYYx8='	35acc185be85258e44b1a7afd126909b	43351a8ec0b3170ec78232a1057ac871	9c38b01a57f1ce4ac6ed192ea63c56b4	nan	nan	nan	nan	0.848837209	4.823402936	102.565736	0.048214615	0.004214874	0.570833322	0.04798283	0.064518485	0.035051828	0.052944812	0.055609549
-1	-1	-1	4	202	185	0	0	1.625	0	4.5	0.390625	0.515625	0.9375	0.421875	0.203125	1.015625	0.125	0.15625	scan_Plate_D_p00_0_E04f05d0.TIF	scan_Plate_D_p00_0_E04f05d2.TIF	scan_Plate_D_p00_0_E04f05d1.TIF	0	0	0	416	1	1536	1536	1536	416	b'eLsss9oUsxltlA1k2gYV9aajjTL6BPNou4wuwWxEpWAGlSF2AK+6YyI='	620683b1165e5b6f3aafbb5a8b0a71ba	210999d0f1d77ac0aac53a19a5d55794	bb04bfebcce9e3043dfa80392a1af7aa	1209.874752	1285.459192	0	142.25	0.915841584	4.668349772	98.81917903	0.047878403	0.005054418	0.509814684	0.047558566	0.067175755	0.034548171	0.053311167	0.055753274
-1	-1	-1	3	206	178	0	0	1.75	0	4.5625	0.40625	0.5	0.859375	0.421875	0.203125	1	0.125	0.140625	scan_Plate_D_p00_0_E04f06d0.TIF	scan_Plate_D_p00_0_E04f06d2.TIF	scan_Plate_D_p00_0_E04f06d1.TIF	0	0	0	417	1	1536	1536	1536	417	b'eLsss9oUsxltlA1k2gYV9WajjTL6BPNou4wuwWxEpWAGlSF2ALTcYyU='	4aec0f2ff89a34fe232d211ec5ed0fd6	6a09d580988b35cc91f224ab70630550	545bc93cc758e77a617662aca1fa4a2a	556.2505232	945.2005664	0	113.3333333	0.86407767	4.703934173	104.8105671	0.047364951	0.004539706	0.503912683	0.045860981	0.064428822	0.033836515	0.051915422	0.054114117
-1	-1	-1	4	195	185	0	0	1.625	0	4.640625	0.375	0.5	0.890625	0.40625	0.21875	1.140625	0.125	0.15625	scan_Plate_D_p00_0_E04f07d0.TIF	scan_Plate_D_p00_0_E04f07d2.TIF	scan_Plate_D_p00_0_E04f07d1.TIF	0	0	0	418	1	1536	1536	1536	418	b'eLsss9oUsxltlA1k2gYV9eajjTL6BPNou4wuwWxEpWAGlSF2ALn+Yyg='	68eeb779a7c3fa71460fac59a8d1ecfc	bd6e4a2f1b43a7be9fbb7c1d99fdbfdc	2c1c9e0127e705f8f1ab8b0b9456e2b6	1108.700568	391.9966647	0	143.5	0.948717949	4.752053408	101.2564581	0.048385661	0.005379406	0.465130705	0.047538876	0.068263365	0.034689405	0.053718162	0.055823307
-1	-1	-1	0	154	144	0	0	1.71875	0	4.296875	0.34375	0.515625	0.78125	0.34375	0.203125	1.015625	0.109375	0.140625	scan_Plate_D_p00_0_E04f08d0.TIF	scan_Plate_D_p00_0_E04f08d2.TIF	scan_Plate_D_p00_0_E04f08d1.TIF	0	0	0	419	1	1536	1536	1536	419	b'eLsss9oUsxltlA1k2gYV9RajjTL6BPNou4wuwWxEpWAGlSF2AL8gYys='	1b3adba31b5a853b381e7e1390c6c610	c00405c52387ec4bd590ac8a8dc5e7ea	be4e00bfe214aeeb9920ac002a474baa	nan	nan	nan	nan	0.935064935	4.763841839	101.9535292	0.046555174	0.004798404	0.471997741	0.044853655	0.066360641	0.033613617	0.051286067	0.053162504
-1	-1	-1	4	187	160	0	0	1.625	0	4.40625	0.34375	0.515625	0.875	0.421875	0.203125	1.15625	0.125	0.15625	scan_Plate_D_p00_0_E05f00d0.TIF	scan_Plate_D_p00_0_E05f00d2.TIF	scan_Plate_D_p00_0_E05f00d1.TIF	0	0	0	420	1	1536	1536	1536	420	b'eLsss9oUsxltlA1k2jYwHW2U0S2YR9tldAlmIyoFM6gMsQMAmztjFg=='	ea249f8e38a839c64df092c1f5577bf1	a89cd65689689bded0d0e7f910cf0d0a	fd1aa9afd2a8d6dc0978c38162012cb0	1669.714409	818.3810925	0	142.5	0.855614973	4.737445584	101.6842707	0.047461108	0.004298632	0.582312909	0.048542949	0.064434129	0.035052457	0.052305071	0.05476334
-1	-1	-1	1	177	144	0	0	1.71875	0	4.296875	0.34375	0.5	0.8125	0.390625	0.203125	1.046875	0.140625	0.109375	scan_Plate_D_p00_0_E05f01d0.TIF	scan_Plate_D_p00_0_E05f01d2.TIF	scan_Plate_D_p00_0_E05f01d1.TIF	0	0	0	421	1	1536	1536	1536	421	b'eLsss9oUsxltlA1k2jYwBZUTo40yugTzaLuMLsFsRKVgBpUhdgCgXWMZ'	043ba72255e1e744522dc70402148e11	5068641bbbc398d74e7f95c238856164	8667fdb7a9f227788a97c410737db5f9	1548.472527	1198.289377	0	139	0.813559322	4.728025254	97.20069703	0.047367392	0.003770733	0.480901137	0.047528333	0.062309351	0.034653206	0.051515274	0.053933228
-1	-1	-1	1	159	146	0	0	1.671875	0	4.46875	0.328125	0.484375	0.84375	0.390625	0.21875	1.125	0.125	0.15625	scan_Plate_D_p00_0_E05f02d0.TIF	scan_Plate_D_p00_0_E05f02d2.TIF	scan_Plate_D_p00_0_E05f02d1.TIF	0	0	0	422	1	1536	1536	1536	422	b'eLsss9oUsxltlA1k2jYwTTMwGm2U0SeYR9tldAlmIyoFM6gMsQMApX9jHA=='	e2891bbbb38284df484a67ce53164f4f	9b66968b13f7c97e91b80e125d8bf8dc	1b2308fe2f445ce552be981faeebf703	1193.231865	531.5971503	0	59	0.918238994	5.156242815	113.4914562	0.049935185	0.004683966	0.494466104	0.048939798	0.067206197	0.036034272	0.054677516	0.056968691
-1	-1	-1	6	188	158	0	0	1.703125	0	4.25	0.34375	0.515625	0.8125	0.40625	0.21875	1	0.125	0.140625	scan_Plate_D_p00_0_E05f03d0.TIF	scan_Plate_D_p00_0_E05f03d2.TIF	scan_Plate_D_p00_0_E05f03d1.TIF	0	0	0	423	1	1536	1536	1536	423	b'eLsss9oUsxltlA1k2jYwTTMwHm2U0SeYR9tldAlmIyoFM6gMsQMAqqFjHw=='	9a6c5fb26068862a6d6d0419cc5b5037	c3a431cb40b213d46adc48717c475188	2eee890dd6194fe2a48a4cd5049c01d5	1212.443697	784.4895046	0	130.5	0.840425532	4.739508749	100.8953498	0.047390259	0.004212601	0.522236026	0.047740307	0.064080867	0.03489629	0.051939465	0.054214868
-1	-1	-1	0	179	150	0	0	1.5625	0	4.96875	0.328125	0.484375	0.84375	0.375	0.203125	1.15625	0.125	0.15625	scan_Plate_D_p00_0_E05f04d0.TIF	scan_Plate_D_p00_0_E05f04d2.TIF	scan_Plate_D_p00_0_E05f04d1.TIF	0	0	0	424	1	1536	1536	1536	424	b'eLsss9oUsxltlA1k2jYwTTMwGW2U0SeYR9tldAlmIyoFM6gMsQMAr8NjIg=='	0bc9851e43450929f90df4b5cdf4c408	4d661c8fece6c30e445ec1fafc3fe380	0f4fc796eb3a2b860d4f98e1e9508222	nan	nan	nan	nan	0.837988827	4.881881668	100.4000319	0.048459193	0.003868395	0.564064703	0.049426686	0.06311218	0.036054897	0.052632374	0.055023933
-1	-1	-1	5	212	189	0	0	1.796875	0	4.453125	0.359375	0.515625	0.84375	0.40625	0.203125	1	0.125	0.140625	scan_Plate_D_p00_0_E05f05d0.TIF	scan_Plate_D_p00_0_E05f05d2.TIF	scan_Plate_D_p00_0_E05f05d1.TIF	0	0	0	425	1	1536	1536	1536	425	b'eLsss9oUsxltlA1k2jYwBZWEo40yugTzaLuMLsFsRKVgBpUhdgC05WMl'	d1bf74dbdba8920f6b31b514f444d742	3a25461a33bf21f2a1ca0a34c6da9d10	d3125edd929a15f60200bd9f123d66b6	899.6351867	1001.266252	0	176.6	0.891509434	5.041005071	102.2951218	0.050601703	0.004085133	0.502978648	0.050738075	0.066535789	0.037252362	0.05499741	0.057517955
-1	-1	-1	7	203	182	0	0	1.640625	0	4.484375	0.390625	0.515625	0.9375	0.40625	0.203125	1	0.125	0.140625	scan_Plate_D_p00_0_E05f06d0.TIF	scan_Plate_D_p00_0_E05f06d2.TIF	scan_Plate_D_p00_0_E05f06d1.TIF	0	0	0	426	1	1536	1536	1536	426	b'eLsss9oUsxltlA1k2jYwBaXt0UYZXYJ5tF1Gl2A2olIwg8oQOwC6B2Mo'	c5ae3bc1ac9301a709b95f5c46d52aab	0ff581a5b64e3dcd18d0f7a633861f65	47d56684b9b5680860390f361d488a36	1099.374902	907.308944	0	141.4285714	0.896551724	4.675355994	100.1835743	0.047585791	0.004702204	0.442016335	0.047534605	0.065343366	0.034755179	0.052218106	0.054235524
-1	-1	-1	6	191	180	0	0	1.703125	0	4.609375	0.375	0.484375	0.859375	0.375	0.1875	1.0625	0.125	0.125	scan_Plate_D_p00_0_E05f07d0.TIF	scan_Plate_D_p00_0_E05f07d2.TIF	scan_Plate_D_p00_0_E05f07d1.TIF	0	0	0	427	1	1536	1536	1536	427	b'eLsss9oUsxltlA1k2jYwTTMwH22U0SeYR9tldAlmIyoFM6gMsQMAvyljKw=='	900bd5002936d1628ba084a7a7166516	18272b4139ef63711129745a5b4f34b3	aab1af75c5ed2fc4fcd32e26016f5904	1102.750981	734.260147	0	167.1666667	0.942408377	4.720396887	103.6883457	0.047768378	0.005237446	0.53566655	0.047351662	0.067916556	0.034477522	0.052973296	0.054950992
-1	-1	-1	0	194	175	0	0	1.640625	0	4.359375	0.375	0.515625	0.90625	0.40625	0.21875	1.140625	0.109375	0.140625	scan_Plate_D_p00_0_E05f08d0.TIF	scan_Plate_D_p00_0_E05f08d2.TIF	scan_Plate_D_p00_0_E05f08d1.TIF	0	0	0	428	1	1536	1536	1536	428	b'eLsss9oUsxltlA1k2jYwTTOwGG2U0SeYR9tldAlmIyoFM6gMsQMAxEtjLg=='	737edf0b18fb4d1ed6c31465e8a82537	39e273d20562f72f05fef3d10cdec324	c0e61a911ad89c9e4e0bdea953dc05d1	nan	nan	nan	nan	0.902061856	4.806612793	105.4701474	0.048189092	0.004751283	0.470219269	0.04620259	0.066160894	0.034331262	0.052907078	0.055010682
-1	-1	-1	5	173	135	0	0	1.703125	0	4.15625	0.3125	0.5	0.78125	0.421875	0.203125	1	0.125	0.140625	scan_Plate_D_p00_0_E06f00d0.TIF	scan_Plate_D_p00_0_E06f00d2.TIF	scan_Plate_D_p00_0_E06f00d1.TIF	0	0	0	429	1	1536	1536	1536	429	b'eLsss9oUsxltlA1k2gaVhKONMjoF82i7jC7BbESlYAaVIXYAoGZjGQ=='	d91e760432a147126d46d457fbbcbacf	d615f7d0123999a074b8af21873f1367	b05777f5966ed4a36a0cab77dfe6084d	867.497528	415.3887651	0	84.8	0.780346821	4.725881713	96.33347189	0.047755729	0.002883837	0.554036098	0.04796697	0.060762411	0.035108378	0.051280926	0.054017388
-1	-1	-1	0	172	160	0	0	1.609375	0	4.359375	0.359375	0.5	0.875	0.375	0.1875	1.125	0.125	0.15625	scan_Plate_D_p00_0_E06f01d0.TIF	scan_Plate_D_p00_0_E06f01d2.TIF	scan_Plate_D_p00_0_E06f01d1.TIF	0	0	0	430	1	1536	1536	1536	430	b'eLsss9oUsxltlA1k2gaVhIajjTL6BPNou4wuwWxEpWAGlSF2AKWIYxw='	cad563b8ecdbd38bf5f7fd9be0558e25	d6add0f490d208d13d32bf57a9da11af	e10b740e7efb130846b021e6890a5355	nan	nan	nan	nan	0.930232558	5.119103345	114.3446191	0.049697794	0.005159276	0.490777327	0.047872691	0.068220473	0.03544109	0.054847684	0.057209032
-1	-1	-1	3	167	154	0	0	1.78125	0	4.203125	0.34375	0.515625	0.828125	0.484375	0.171875	1.015625	0.109375	0.140625	scan_Plate_D_p00_0_E06f02d0.TIF	scan_Plate_D_p00_0_E06f02d2.TIF	scan_Plate_D_p00_0_E06f02d1.TIF	0	0	0	431	1	1536	1536	1536	431	b'eLsss9oUsxltlA1k2gaVhEajjTL6BPNou4wuwWxEpWAGlSF2AKqqYx8='	fa255699708f78a04e22b52994247e58	4a398726fb690b9ec0d34885496f71a1	b4fdd021343596e33d604220372b43d2	833.5956294	574.1900624	0	76	0.922155689	4.762968213	101.9036456	0.049343676	0.004598417	0.494509928	0.048442532	0.067504968	0.035587482	0.054487571	0.057150064
-1	-1	-1	1	184	170	0	0	1.671875	0	4.53125	0.359375	0.5	0.890625	0.40625	0.203125	1.125	0.125	0.15625	scan_Plate_D_p00_0_E06f03d0.TIF	scan_Plate_D_p00_0_E06f03d2.TIF	scan_Plate_D_p00_0_E06f03d1.TIF	0	0	0	432	1	1536	1536	1536	432	b'eLsss9oUsxltlA1k2gaVhMajjTL6BPNou4wuwWxEpWAGlSF2AK/MYyI='	c720848fde0d7f78e9c7cfa2ed7c6fca	b40c6c151eace33c5c1e332812f29971	890dfdc8b99c514ecc960cd0bf5c7d65	1161.165038	291.8697068	0	158	0.923913043	5.211643758	115.8756388	0.050074311	0.004408672	0.551557218	0.050528393	0.067207279	0.036335433	0.055019282	0.057749149
-1	-1	-1	4	146	125	0	0	1.765625	0	3.921875	0.3125	0.46875	0.78125	0.40625	0.1875	1.015625	0.125	0.140625	scan_Plate_D_p00_0_E06f04d0.TIF	scan_Plate_D_p00_0_E06f04d2.TIF	scan_Plate_D_p00_0_E06f04d1.TIF	0	0	0	433	1	1536	1536	1536	433	b'eLsss9oUsxltlA1k2gaVhCajjTL6BPNou4wuwWxEpWAGlSF2ALTuYyU='	36cfe1db4bb5ecacb4867d188f189589	dd4f9a5c1d47e1bc5d4a63111f747139	8b82c5c472b0b283bf814c91a9a90dbb	1152.160494	452.8173364	0	96.5	0.856164384	4.941745292	101.7002098	0.049046107	0.003995227	0.503571168	0.049083387	0.06415796	0.036210314	0.053401912	0.055956416
-1	-1	-1	2	139	129	0	0	1.578125	0	4.28125	0.3125	0.484375	0.84375	0.390625	0.1875	1.109375	0.125	0.140625	scan_Plate_D_p00_0_E06f05d0.TIF	scan_Plate_D_p00_0_E06f05d2.TIF	scan_Plate_D_p00_0_E06f05d1.TIF	0	0	0	434	1	1536	1536	1536	434	b'eLsss9oUsxltlA1k2oaUhKONMroE82i7jC7BbESlYAaVIXYAuhBjKA=='	042dbda927c2ba2d921e124443c6547c	fefa897b5e1d5ba906452ac353d836fc	11b5e57f1a816d147a84e54a80627eb8	1104.928139	741.8677953	0	112	0.928057554	5.167115873	114.7708175	0.050431351	0.004429334	0.501163242	0.048292456	0.067142806	0.035970557	0.05490571	0.057376913
-1	-1	-1	14	177	159	0	0	1.734375	0	4.296875	0.359375	0.5	0.8125	0.421875	0.203125	1.015625	0.109375	0.15625	scan_Plate_D_p00_0_E06f06d0.TIF	scan_Plate_D_p00_0_E06f06d2.TIF	scan_Plate_D_p00_0_E06f06d1.TIF	0	0	0	435	1	1536	1536	1536	435	b'eLsss9oUsxltlA1k2gaVhGajjTL6BPNou4wuwWxEpWAGlSF2AL8yYys='	5b4a3babbf9b3bdc2e1494b14ff29e60	698e2e210b1a73e45ecb4dafb987cead	5964512fe2e46b74d816f7a019da96c8	1252.314128	549.4143471	0	105.7857143	0.898305085	4.895916728	101.7629363	0.048838625	0.0044752	0.532579575	0.048311074	0.066283756	0.035757986	0.053518825	0.055834968
-1	-1	-1	1	186	173	0	0	1.65625	0	4.453125	0.375	0.5	0.875	0.390625	0.203125	1.140625	0.109375	0.125	scan_Plate_D_p00_0_E06f07d0.TIF	scan_Plate_D_p00_0_E06f07d2.TIF	scan_Plate_D_p00_0_E06f07d1.TIF	0	0	0	436	1	1536	1536	1536	436	b'eLsss9oUsxltlA1k2gaVhOajjTL6BPNou4wuwWxEpWAGlSF2AMRUYy4='	fce283eb43784112635608af8b58af93	006647cca79fc17ea1d7a8d120fbc3ff	bb6f4df1d5901c85b85723c9848d3f22	211.9487179	1369.854701	0	92	0.930107527	4.691217012	105.6673747	0.046326493	0.005535571	0.531804592	0.046049448	0.066850973	0.033003333	0.051728831	0.05362808
-1	-1	-1	0	181	166	0	0	1.78125	0	4.625	0.359375	0.515625	0.8125	0.375	0.1875	0.984375	0.125	0.140625	scan_Plate_D_p00_0_E06f08d0.TIF	scan_Plate_D_p00_0_E06f08d2.TIF	scan_Plate_D_p00_0_E06f08d1.TIF	0	0	0	437	1	1536	1536	1536	437	b'eLsss9oUsxltlA1k2gaVhBajjTL6BPNou4wuwWxEpWAGlSF2AMl2YzE='	9e889284a595e7abb1e80a92ffb0344f	821212b5896ad549876cb7d6ed64fc16	90bc53905f4bba9a1452c86cee8901be	nan	nan	nan	nan	0.917127072	4.646704829	103.1974539	0.045639121	0.005315139	0.496281331	0.0447284	0.066348245	0.032545335	0.050800405	0.052678848
-1	-1	-1	4	206	180	0	0	1.640625	0	4.8125	0.375	0.515625	0.875	0.40625	0.25	1.03125	0.109375	0.15625	scan_Plate_D_p00_0_E07f00d0.TIF	scan_Plate_D_p00_0_E07f00d2.TIF	scan_Plate_D_p00_0_E07f00d1.TIF	0	0	0	438	1	1536	1536	1536	438	b'eLsss9oUsxltlA1k2jYwH22U0S2YR9tldAlmIyoFM6gMsQMApZFjHA=='	8018fc55f7f5d82f8eba6e736c05febf	a169bfeed55f53d62a7f7b6a4fb96b1b	0517b7a6239eaf53ae39ef31d190558d	507.966213	1181.90237	0	122.75	0.873786408	5.234936345	110.5815891	0.050827892	0.003731274	0.50566505	0.051511765	0.065046469	0.037236201	0.05497728	0.057713627
-1	-1	-1	0	187	165	0	0	1.765625	0	4.390625	0.34375	0.5	0.828125	0.375	0.1875	1	0.109375	0.140625	scan_Plate_D_p00_0_E07f01d0.TIF	scan_Plate_D_p00_0_E07f01d2.TIF	scan_Plate_D_p00_0_E07f01d1.TIF	0	0	0	439	1	1536	1536	1536	439	b'eLsss9oUsxltlA1k2jYwB5UTo40yugTzaLuMLsFsRKVgBpUhdgCqs2Mf'	5e158a42dfc1a7ab5c4051cfbdfd7f86	eb064ad3c0662b730898c3caf790c09e	dddde5f7b9d413e08a63beef52350846	nan	nan	nan	nan	0.882352941	5.250496405	109.2055001	0.052166092	0.003492733	0.501767957	0.051603248	0.066121528	0.03779828	0.056305059	0.059377982
-1	-1	-1	5	206	175	0	0	1.59375	0	4.5625	0.390625	0.515625	0.875	0.40625	0.203125	1.015625	0.125	0.15625	scan_Plate_D_p00_0_E07f02d0.TIF	scan_Plate_D_p00_0_E07f02d2.TIF	scan_Plate_D_p00_0_E07f02d1.TIF	0	0	0	440	1	1536	1536	1536	440	b'eLsss9oUsxltlA1k2jYwTzMwGm2U0SeYR9tldAlmIyoFM6gMsQMAr9VjIg=='	f5d665c87732e4641b47d9dd63741f21	50d5e97c6e2263ca2b41164b6430274c	1d4b4d0811bc8ccad4216ec3fef7b759	1034.735476	843.8180783	0	150.6	0.849514563	5.015008694	104.1646384	0.049569265	0.003787549	0.538449797	0.049160588	0.064585293	0.036373593	0.053613471	0.056125588
-1	-1	-1	2	183	158	0	0	1.671875	0	4.234375	0.359375	0.484375	0.84375	0.40625	0.1875	1	0.125	0.140625	scan_Plate_D_p00_0_E07f03d0.TIF	scan_Plate_D_p00_0_E07f03d2.TIF	scan_Plate_D_p00_0_E07f03d1.TIF	0	0	0	441	1	1536	1536	1536	441	b'eLsss9oUsxltlA1k2jYwTzMwHm2U0SeYR9tldAlmIyoFM6gMsQMAtPdjJQ=='	0c6d664afc4104dcb39ee7c6e5c1f550	ce3e501b949f410e27e34f9b8fde76a2	9898c8fa378adfd6eff6b7d7581508a1	1608.657088	1089.666284	0	156	0.863387978	4.711925487	99.46232256	0.047889758	0.004374051	0.524495201	0.048318511	0.06443189	0.035102085	0.052551937	0.054911261
-1	-1	-1	2	187	164	0	0	1.640625	0	4.28125	0.359375	0.484375	0.875	0.40625	0.1875	1.109375	0.125	0.15625	scan_Plate_D_p00_0_E07f04d0.TIF	scan_Plate_D_p00_0_E07f04d2.TIF	scan_Plate_D_p00_0_E07f04d1.TIF	0	0	0	442	1	1536	1536	1536	442	b'eLsss9oUsxltlA1k2jYwTzMwGW2U0SeYR9tldAlmIyoFM6gMsQMAuhljKA=='	1ca75da3935b61ae004e929f8499d7a3	4016678b7ba7988e70e4ccd6ed86c3bb	140a69c5e54ad29f997f7c7f3ce264f4	1318.968023	645.7472159	0	153.5	0.877005348	5.102126287	108.6923239	0.050541442	0.00413458	0.463376269	0.049917362	0.065779814	0.036698211	0.055058814	0.057726116
-1	-1	-1	0	165	143	0	0	1.8125	0	4.1875	0.328125	0.484375	0.796875	0.359375	0.1875	1	0.125	0.140625	scan_Plate_D_p00_0_E07f05d0.TIF	scan_Plate_D_p00_0_E07f05d2.TIF	scan_Plate_D_p00_0_E07f05d1.TIF	0	0	0	443	1	1536	1536	1536	443	b'eLsss9oUsxltlA1k2jYwB5WEo40yugTzaLuMLsFsRKVgBpUhdgC/O2Mr'	0c5c806a51aca893bf005918708dae36	7f35be6dde6de44a498e4aad8e7aa618	881af5f6752f9e7d2320c0ad46514624	nan	nan	nan	nan	0.866666667	4.704121073	101.605297	0.047991268	0.004437384	0.490338763	0.047218431	0.064344215	0.034549648	0.052444867	0.054674334
-1	-1	-1	2	185	171	0	0	1.640625	0	4.875	0.4375	0.609375	0.859375	0.453125	0.25	1	0.125	0.140625	scan_Plate_D_p00_0_E07f06d0.TIF	scan_Plate_D_p00_0_E07f06d2.TIF	scan_Plate_D_p00_0_E07f06d1.TIF	0	0	0	444	1	1536	1536	1536	444	b'eLsss9oUsxltlA1k2jYwB6Xt0UYZXYJ5tF1Gl2A2olIwg8oQOwDEXWMu'	b924f66e46f38b0c3a7275957151723c	e1ce65a7e8793ebb3e93c4ebe64c00ad	98e2c3390fb5c3ff5d0218cabd749664	440.3282429	842.1732115	0	162.5	0.924324324	4.879737221	107.240589	0.048185878	0.00498854	0.529034025	0.047459911	0.06694334	0.034620894	0.05313548	0.055178852
-1	-1	-1	2	188	174	0	0	1.796875	0	4.359375	0.421875	0.53125	0.921875	0.40625	0.21875	0.984375	0.109375	0.171875	scan_Plate_D_p00_0_E07f07d0.TIF	scan_Plate_D_p00_0_E07f07d2.TIF	scan_Plate_D_p00_0_E07f07d1.TIF	0	0	0	445	1	1536	1536	1536	445	b'eLsss9oUsxltlA1k2jYwTzMwH22U0SeYR9tldAlmIyoFM6gMsQMAyX9jMQ=='	12f81ce8dbdc914dee44da01512bf0f6	430e274f2e90e595d9b91bcf492321b9	568505fe374485d5d92f391fa14330a7	1867.425245	1143.886529	0	153	0.925531915	5.037604795	112.4770583	0.049283373	0.004974358	0.455151641	0.048573503	0.067030139	0.035326073	0.054159305	0.056406895
-1	-1	-1	1	193	176	0.015625	0	1.625	0	5.046875	0.359375	0.5	0.828125	0.4375	0.21875	1.125	0.125	0.15625	scan_Plate_D_p00_0_E07f08d0.TIF	scan_Plate_D_p00_0_E07f08d2.TIF	scan_Plate_D_p00_0_E07f08d1.TIF	0	0	0	446	1	1536	1536	1536	446	b'eLsss9oUsxltlA1k2jYwTzOwGG2U0SeYR9tldAlmIyoFM6gMsQMAzqFjNA=='	89836445905b57f1e649b84332c3b6d9	58d7a0deb256219c8c8a4ff30118f4b9	2c711930759463fb1180e0ee60e3b3a9	1982.029703	1043.277228	0	171	0.911917098	5.156834082	109.9582905	0.050451688	0.004312229	0.43011385	0.049272362	0.067080907	0.036164598	0.055003955	0.057502734
-1	-1	-1	2	195	166	0	0	1.625	0	4.453125	0.359375	0.484375	0.828125	0.421875	0.203125	1	0.125	0.140625	scan_Plate_D_p00_0_E08f00d0.TIF	scan_Plate_D_p00_0_E08f00d2.TIF	scan_Plate_D_p00_0_E08f00d1.TIF	0	0	0	447	1	1536	1536	1536	447	b'eLsss9oUsxltlA1k2jawGG2U0S2YR9tldAlmIyoFM6gMsQMAqrxjHw=='	c014c9d88f6eaf27092ae6ece2bfed13	af1a84eba9620c939fd0ff1a06de6756	ac304fa29cd90b448f66ac5143f9681a	531.2438017	573.7761708	0	161.5	0.851282051	4.956733334	103.9805371	0.049025463	0.004156353	0.525566719	0.048088416	0.064576079	0.035629966	0.053541033	0.056051678
-1	-1	-1	0	156	148	0	0	1.640625	0	4.15625	0.328125	0.5	0.859375	0.375	0.1875	1.109375	0.125	0.140625	scan_Plate_D_p00_0_E08f01d0.TIF	scan_Plate_D_p00_0_E08f01d2.TIF	scan_Plate_D_p00_0_E08f01d1.TIF	0	0	0	448	1	1536	1536	1536	448	b'eLsss9oUsxltlA1k2jawAJUTo40yugTzaLuMLsFsRKVgBpUhdgCv3mMi'	1dd8315b3d09e869c588a3dc8d4ab20b	9aa186b5fd25fc76637e76255f9c6395	1f57fe7a5a8c9bc9236008792174bc6f	nan	nan	nan	nan	0.948717949	5.316195148	113.7439425	0.052128862	0.004522109	0.433840588	0.05118955	0.069241736	0.037675839	0.056720693	0.059118193
-1	-1	-1	0	142	140	0	0	1.796875	0	4.21875	0.328125	0.484375	0.796875	0.359375	0.203125	1	0.109375	0.15625	scan_Plate_D_p00_0_E08f02d0.TIF	scan_Plate_D_p00_0_E08f02d2.TIF	scan_Plate_D_p00_0_E08f02d1.TIF	0	0	0	449	1	1536	1536	1536	449	b'eLsss9oUsxltlA1k2jawSDMwGm2U0SeYR9tldAlmIyoFM6gMsQMAtQBjJQ=='	272f9d55bfc2421637dfef9c8cac3a92	8388b198fd5e6630adf67b0d489e7ed4	898887f0ad113f887f1f90f0e94f7ed8	nan	nan	nan	nan	0.985915493	5.071837823	108.8248921	0.051752807	0.00485545	0.444766005	0.049645659	0.070634503	0.03690768	0.057003905	0.059612423
-1	-1	-1	3	154	143	0	0	1.703125	0	4.078125	0.34375	0.484375	0.84375	0.421875	0.1875	1.125	0.125	0.140625	scan_Plate_D_p00_0_E08f03d0.TIF	scan_Plate_D_p00_0_E08f03d2.TIF	scan_Plate_D_p00_0_E08f03d1.TIF	0	0	0	450	1	1536	1536	1536	450	b'eLsss9oUsxltlA1k2jawSDMwHm2U0SeYR9tldAlmIyoFM6gMsQMAuiJjKA=='	d1be600e2942033e47354dacf7bd73e6	8fb69d3936ffa6d004f99273a7fc2d5a	234a9191045501eeeb1ca86371f6aa82	949.3342232	723.8937469	0	91.33333333	0.928571429	5.06137048	109.2824323	0.048113026	0.005208752	0.499295098	0.048362264	0.067256612	0.035277433	0.053286832	0.055226176
-1	-1	-1	2	150	133	0	0	1.765625	0	4.015625	0.328125	0.5	0.796875	0.390625	0.203125	1	0.125	0.140625	scan_Plate_D_p00_0_E08f04d0.TIF	scan_Plate_D_p00_0_E08f04d2.TIF	scan_Plate_D_p00_0_E08f04d1.TIF	0	0	0	451	1	1536	1536	1536	451	b'eLsss9oUsxltlA1k2jawSDMwGW2U0SeYR9tldAlmIyoFM6gMsQMAv0RjKw=='	46a6c1cb3422c93a234663de39f18ddf	717ea22a42ab7d50dd8d55a3e5991414	9eee6e53dfc1a5aae06c0fa4f77e537c	1117.360386	562.9761505	0	58	0.886666667	5.09167567	107.7814845	0.049455888	0.004098861	0.489077495	0.04873583	0.065521463	0.03615154	0.053843431	0.056311513
-1	-1	-1	1	183	173	0	0	1.578125	0	4.390625	0.359375	0.5	0.921875	0.4375	0.3125	1.203125	0.140625	0.15625	scan_Plate_D_p00_0_E08f05d0.TIF	scan_Plate_D_p00_0_E08f05d2.TIF	scan_Plate_D_p00_0_E08f05d1.TIF	0	0	0	452	1	1536	1536	1536	452	b'eLsss9oUsxltlA1k2jawAJWEo40yugTzaLuMLsFsRKVgBpUhdgDEZmMu'	b69fbcbdb152b353a86c38d3566eb273	9c968863e647db0a8d0aa99a74498cdd	cbdaf1491ba4da42c0203e164784e86f	467.5761589	1206.466887	0	156	0.945355191	4.750120781	99.9660557	0.047921432	0.005321942	0.444295847	0.047139634	0.068252811	0.034678266	0.053287778	0.055331516
-1	-1	-1	1	168	150	0	0	1.78125	0	4.140625	0.34375	0.484375	0.8125	0.40625	0.1875	1	0.109375	0.140625	scan_Plate_D_p00_0_E08f06d0.TIF	scan_Plate_D_p00_0_E08f06d2.TIF	scan_Plate_D_p00_0_E08f06d1.TIF	0	0	0	453	1	1536	1536	1536	453	b'eLsss9oUsxltlA1k2jawAKXt0UYZXYJ5tF1Gl2A2olIwg8oQOwDJiGMx'	01769083941527c19e23f100c47ab95f	9817d29d65a83902ecb499403b2eb3ce	e5126b1a80e016158beed61e837350c6	661.1993243	1284.777027	0	134	0.892857143	4.75793695	101.9042799	0.047522635	0.004889134	0.459609454	0.046400491	0.065598545	0.034363552	0.05231051	0.05431567
-1	-1	-1	1	170	158	0	0	1.625	0	4.578125	0.34375	0.484375	0.84375	0.40625	0.203125	1.140625	0.109375	0.15625	scan_Plate_D_p00_0_E08f07d0.TIF	scan_Plate_D_p00_0_E08f07d2.TIF	scan_Plate_D_p00_0_E08f07d1.TIF	0	0	0	454	1	1536	1536	1536	454	b'eLsss9oUsxltlA1k2jawSDMwH22U0SeYR9tldAlmIyoFM6gMsQMAzqpjNA=='	db2c1bb14d5dd3a875b9c27cb4449194	6bf40638ec7a07972db816fbc9e1cfd0	dff804d7df3f1a6315e108166ad1eaed	1001.590164	68.66393443	0	138	0.929411765	4.297407844	91.15787129	0.04424545	0.005319765	0.50298385	0.043908651	0.06627545	0.032012269	0.049418492	0.05093154
-1	-1	-1	1	195	184	0	0	1.734375	0	5.03125	0.375	0.515625	0.84375	0.40625	0.203125	1	0.125	0.140625	scan_Plate_D_p00_0_E08f08d0.TIF	scan_Plate_D_p00_0_E08f08d2.TIF	scan_Plate_D_p00_0_E08f08d1.TIF	0	0	0	455	1	1536	1536	1536	455	b'eLsss9oUsxltlA1k2jawSDOwGG2U0SeYR9tldAlmIyoFM6gMsQMA08xjNw=='	ca420dfbcd2bb5730c6e6b9f0d42121c	3c778cfe92cb1be60b32409fd6cdac7d	98f26a4e41db279b577b0fd6bcb7df45	1009.081081	1161.162162	0	183	0.943589744	4.964560278	108.2498217	0.048682906	0.00514886	0.446344708	0.047002386	0.068060369	0.034957179	0.053623087	0.055568837
-1	-1	-1	7	181	141	0	0	1.609375	0	4.234375	0.328125	0.484375	0.84375	0.421875	0.1875	1.125	0.125	0.140625	scan_Plate_D_p00_0_E09f00d0.TIF	scan_Plate_D_p00_0_E09f00d2.TIF	scan_Plate_D_p00_0_E09f00d1.TIF	0	0	0	456	1	1536	1536	1536	456	b'eLsss9oUsxltlA1k2jawHG2U0S2YR9tldAlmIyoFM6gMsQMAr+djIg=='	1b7b31cdecbffa018ea7da06d90b748d	605b528319c583e828662d2b78c52c15	83f6d7df651444fd358a565f35268f5d	769.0077	353.7959883	0	107.1428571	0.779005525	4.332481318	86.9901624	0.042991314	0.004292726	0.616688138	0.04592499	0.059417085	0.032961582	0.047950364	0.050016983
-1	-1	-1	2	176	146	0	0	1.703125	0	4.015625	0.359375	0.515625	0.84375	0.40625	0.203125	1.0625	0.109375	0.140625	scan_Plate_D_p00_0_E09f01d0.TIF	scan_Plate_D_p00_0_E09f01d2.TIF	scan_Plate_D_p00_0_E09f01d1.TIF	0	0	0	457	1	1536	1536	1536	457	b'eLsss9oUsxltlA1k2jawBJUTo40yugTzaLuMLsFsRKVgBpUhdgC1CWMl'	99699ee88f0e87a788f98eef6edfa181	9658a8870b4668e46acde6d7fec3d62c	741d486c9a8ee99fab17ee0032142e97	613.7062236	1005.19222	0	70	0.829545455	4.656924271	98.34817489	0.044418291	0.004726341	0.635794664	0.046158138	0.062501124	0.033113077	0.049394222	0.051298957
-1	-1	-1	5	193	153	0	0	1.640625	0	4.890625	0.34375	0.5	0.8125	0.421875	0.1875	1.015625	0.125	0.15625	scan_Plate_D_p00_0_E09f02d0.TIF	scan_Plate_D_p00_0_E09f02d2.TIF	scan_Plate_D_p00_0_E09f02d1.TIF	0	0	0	458	1	1536	1536	1536	458	b'eLsss9oUsxltlA1k2jawTDMwGm2U0SeYR9tldAlmIyoFM6gMsQMAuitjKA=='	5ccc2560dbeb7ec1893725b912c0a7fd	1a36a4355ef8580c77f7e7533b085556	9d1630b9daf03fad8554e071a96c72f9	1397.760952	847.196173	0	115.2	0.792746114	4.545671018	96.09784606	0.044447749	0.004480704	0.615649633	0.045715341	0.061153515	0.033268945	0.049264275	0.051338745
-1	-1	-1	1	200	157	0	0	1.6875	0	4.765625	0.34375	0.484375	0.796875	0.40625	0.1875	1	0.125	0.140625	scan_Plate_D_p00_0_E09f03d0.TIF	scan_Plate_D_p00_0_E09f03d2.TIF	scan_Plate_D_p00_0_E09f03d1.TIF	0	0	0	459	1	1536	1536	1536	459	b'eLsss9oUsxltlA1k2jawTDMwHm2U0SeYR9tldAlmIyoFM6gMsQMAv01jKw=='	b8de1f5d3e45f50addbcdfb11b3c47c5	3ec71465e3d8252392cf72de0b1d6054	2781ca99127ae6c1474ccf757bb6b93c	408.7286325	342.724359	0	137	0.785	4.504863192	92.40755542	0.044158776	0.00440022	0.572884957	0.045428655	0.060727991	0.033198892	0.048878531	0.050850292
-1	-1	-1	0	253	198	0	0	1.671875	0	5.328125	0.390625	0.515625	0.859375	0.375	0.1875	1.015625	0.125	0.15625	scan_Plate_D_p00_0_E09f04d0.TIF	scan_Plate_D_p00_0_E09f04d2.TIF	scan_Plate_D_p00_0_E09f04d1.TIF	0	0	0	460	1	1536	1536	1536	460	b'eLsss9oUsxltlA1k2jawTDMwGW2U0SeYR9tldAlmIyoFM6gMsQMAxG9jLg=='	8cca451c55d0443fa1bca579a3489aa2	98c7dfa5cfa5ab5cfd40d1b7264f5782	1428f9f1926078eb1735953ca61de78f	nan	nan	nan	nan	0.782608696	4.825217265	98.29997817	0.045678421	0.004164623	0.695856097	0.048451111	0.061511027	0.034428419	0.050348494	0.052668818
-1	-1	-1	4	201	169	0	0	1.59375	0	4.578125	0.375	0.5	0.8125	0.390625	0.1875	1	0.109375	0.140625	scan_Plate_D_p00_0_E09f05d0.TIF	scan_Plate_D_p00_0_E09f05d2.TIF	scan_Plate_D_p00_0_E09f05d1.TIF	0	0	0	461	1	1536	1536	1536	461	b'eLsss9oUsxltlA1k2jawBJWEo40yugTzaLuMLsFsRKVgBpUhdgDJkWMx'	0ea5ff60828634dcca5c954c0bfc3408	5a7664422558fe7566901d17d993942e	41707a03ed9fc78f2cb132eaea93a5c7	793.2378809	731.5244535	0	131.25	0.84079602	4.599805618	96.74354754	0.044594248	0.004945226	0.605614645	0.045509301	0.062804578	0.033017197	0.049825746	0.051878098
-1	-1	-1	3	205	164	0	0	1.625	0	5.015625	0.375	0.5	0.84375	0.453125	0.234375	1.125	0.125	0.140625	scan_Plate_D_p00_0_E09f06d0.TIF	scan_Plate_D_p00_0_E09f06d2.TIF	scan_Plate_D_p00_0_E09f06d1.TIF	0	0	0	462	1	1536	1536	1536	462	b'eLsss9oUsxltlA1k2jawBKXt0UYZXYJ5tF1Gl2A2olIwg8oQOwDOs2M0'	83254b8b56f722b2d3cc491285e29262	98495243262ce8e962e55c864374b786	13578e838cdd8c6d8a6abdf9d2675ad9	1244.506516	726.4786941	0	155.3333333	0.8	4.514113808	95.69008242	0.043866178	0.004650122	0.623432341	0.046003317	0.06158464	0.032803773	0.048738211	0.050709988
-1	-1	-1	0	161	136	0	0	1.625	0	4.3125	0.328125	0.46875	0.796875	0.375	0.203125	1	0.109375	0.140625	scan_Plate_D_p00_0_E09f07d0.TIF	scan_Plate_D_p00_0_E09f07d2.TIF	scan_Plate_D_p00_0_E09f07d1.TIF	0	0	0	463	1	1536	1536	1536	463	b'eLsss9oUsxltlA1k2jawTDMwH22U0SeYR9tldAlmIyoFM6gMsQMA09VjNw=='	62a994989f390a9bca15ef5cac2dd851	1ee3d110c75afe9b35cb210881d526b1	103944a93b013da2d93b6130c2e6ce02	nan	nan	nan	nan	0.844720497	4.737452118	103.3719499	0.045018815	0.004756615	0.628877201	0.045781876	0.062851951	0.033150595	0.049787049	0.051758158
-1	-1	-1	1	169	137	0	0	1.578125	0	4.578125	0.375	0.484375	0.875	0.40625	0.1875	1.015625	0.125	0.15625	scan_Plate_D_p00_0_E09f08d0.TIF	scan_Plate_D_p00_0_E09f08d2.TIF	scan_Plate_D_p00_0_E09f08d1.TIF	0	0	0	464	1	1536	1536	1536	464	b'eLsss9oUsxltlA1k2jawTDOwGG2U0SeYR9tldAlmIyoFM6gMsQMA2PdjOg=='	73066d74ffeb4811ed342282b454ed8a	813f48ae883933714840a8c97c76038f	e51222370667b6573e5eb3d0ec38fc99	1790.610526	1018.747368	0	137	0.810650888	4.446439422	98.20879069	0.043518068	0.004710466	0.529666123	0.043171329	0.060927385	0.031473418	0.048196894	0.050102766
-1	-1	-1	5	117	81	0	0	1.59375	0	3.734375	0.28125	0.390625	0.71875	0.375	0.203125	1	0.09375	0.125	scan_Plate_D_p00_0_E10f00d0.TIF	scan_Plate_D_p00_0_E10f00d2.TIF	scan_Plate_D_p00_0_E10f00d1.TIF	0	0	0	465	1	1536	1536	1536	465	b'eLsss9oUsxltlA1o2jYYbZTRLZhH22V0CWYjKgUzqAyxAwCGkmMK'	b72380c87f866c7a0e10c636004dcae9	81f3d44c7b97597538f63f476b3c949e	068b52c8eb4adb1d5af3f3183559c030	1092.945559	679.9348587	0	59.8	0.692307692	3.988834985	77.38078611	0.04075396	0.003663603	0.604700378	0.044335398	0.055923113	0.031672523	0.044959688	0.046752022
-1	-1	-1	10	111	84	0	0	1.53125	0	3.453125	0.28125	0.390625	0.84375	0.359375	0.203125	1	0.125	0.15625	scan_Plate_D_p00_0_E10f01d0.TIF	scan_Plate_D_p00_0_E10f01d2.TIF	scan_Plate_D_p00_0_E10f01d1.TIF	0	0	0	466	1	1536	1536	1536	466	b'eLsss9oUsxltlA1o2jYAlROjjTK6BPNou4wuwWxEpWAGlSF2AIu0Yw0='	f1bf7f3fff5586a8cd9d1a31b1845ec1	5bfd5611d2b4c1234ae93368b9936d2d	68671329a27b5e03aa0276135868de65	1355.023147	921.8545259	0	58.4	0.756756757	3.892373498	77.13700421	0.04134956	0.004320141	0.631118483	0.04581999	0.058772771	0.03191006	0.046177131	0.047930388
-1	-1	-1	18	203	147	0	0	1.6875	0	4.875	0.375	0.484375	0.828125	0.40625	0.203125	1	0.125	0.140625	scan_Plate_D_p00_0_E10f02d0.TIF	scan_Plate_D_p00_0_E10f02d2.TIF	scan_Plate_D_p00_0_E10f02d1.TIF	0	0	0	467	1	1536	1536	1536	467	b'eLsss9oUsxltlA1o2jZIMzAabZTRJ5hH22V0CWYjKgUzqAyxAwCQ1mMQ'	9e9e698910f88669526c32496e3c166e	62bf31b22f1e44df60abfe759f16bf46	d60bc4831f0a6284e6e7a35ca80c2a22	1356.74266	879.9599148	0	120.3888889	0.724137931	4.381203597	91.08380333	0.040185669	0.004041305	0.812782743	0.045411927	0.056830371	0.031869221	0.04453862	0.045847883
-1	-1	-1	26	179	147	0	0	1.578125	0	4.578125	0.390625	0.53125	0.78125	0.484375	0.21875	1	0.125	0.15625	scan_Plate_D_p00_0_E10f03d0.TIF	scan_Plate_D_p00_0_E10f03d2.TIF	scan_Plate_D_p00_0_E10f03d1.TIF	0	0	0	468	1	1536	1536	1536	468	b'eLsss9oUsxltlA1o2jZIMzAebZTRJ5hH22V0CWYjKgUzqAyxAwCV+GMT'	7114d5d8e03eb2d5318cf672159924e2	f644c6f356ae08db55278d374bb4db7b	03a32de306e36fee0ab2a001590cff61	1153.520137	852.3756649	0	105.7307692	0.82122905	4.316326695	88.12268243	0.044378739	0.004461528	0.664587002	0.048374685	0.062246569	0.033963618	0.049251727	0.051096304
-1	-1	-1	24	157	124	0	0	1.71875	0	3.96875	0.28125	0.4375	0.78125	0.390625	0.203125	1	0.109375	0.140625	scan_Plate_D_p00_0_E10f04d0.TIF	scan_Plate_D_p00_0_E10f04d2.TIF	scan_Plate_D_p00_0_E10f04d1.TIF	0	0	0	469	1	1536	1536	1536	469	b'eLsss9oUsxltlA1o2jZIMzAZbZTRJ5hH22V0CWYjKgUzqAyxAwCbGmMW'	eaeec336c1d00b1c677799fc3beb2919	628e566097d3efc575254f5cf9c46c1a	42777f23af9444e3cf74044102bafeac	745.3166357	1161.40196	0	90.83333333	0.789808917	4.165127093	78.47050219	0.043350947	0.003889096	0.60837248	0.046127072	0.059216187	0.033565629	0.047716711	0.049529017
-1	-1	-1	22	153	127	0	0	1.546875	0	3.890625	0.34375	0.46875	0.796875	0.46875	0.203125	1.03125	0.125	0.140625	scan_Plate_D_p00_0_E10f05d0.TIF	scan_Plate_D_p00_0_E10f05d2.TIF	scan_Plate_D_p00_0_E10f05d1.TIF	0	0	0	470	1	1536	1536	1536	470	b'eLsss9oUsxltlA1o2jYAlYSjjTK6BPNou4wuwWxEpWAGlSF2AKA8Yxk='	fe9b1bf06bb8aad0f374ad137863e617	3c73714bfff730ad0c299370bce22d26	70d368ac20c49a60358db9acc776bac7	1206.969329	861.8935751	0	91.81818182	0.830065359	4.084702047	83.41590014	0.043404145	0.005041363	0.613764816	0.047061351	0.062325889	0.03316654	0.048785074	0.050578108
-1	-1	-1	9	150	125	0	0	1.640625	0	3.953125	0.3125	0.4375	0.8125	0.453125	0.1875	1.078125	0.109375	0.15625	scan_Plate_D_p00_0_E10f06d0.TIF	scan_Plate_D_p00_0_E10f06d2.TIF	scan_Plate_D_p00_0_E10f06d1.TIF	0	0	0	471	1	1536	1536	1536	471	b'eLsss9oUsxltlA1o2jYApe3RRhldgnm0XUaXYDaiUjCDyhA7AKVeYxw='	13a0f5bbdea78a47d34fe3ae51ea558c	057aceaa0416b8dfd7e8f00c1bb64286	ebcf5f0d05654f605da069887e42a10a	843.6520751	657.9573253	0	103.7777778	0.833333333	4.418749867	90.42163115	0.044238769	0.004803839	0.682309559	0.047199582	0.063229343	0.03335824	0.049506538	0.051269226
-1	-1	-1	10	116	95	0	0	1.578125	0	4.1875	0.28125	0.390625	0.75	0.375	0.1875	1.015625	0.125	0.140625	scan_Plate_D_p00_0_E10f07d0.TIF	scan_Plate_D_p00_0_E10f07d2.TIF	scan_Plate_D_p00_0_E10f07d1.TIF	0	0	0	472	1	1536	1536	1536	472	b'eLsss9oUsxltlA1o2jZIMzAfbZTRJ5hH22V0CWYjKgUzqAyxAwCqgGMf'	d81c4be1d6eacaf4cc48147c94e35bdd	f7759b549f4aeeb34aa68d8ad56a3d95	f504b8a76c7bfb308474d675dc3c692e	856.7161068	538.9178384	0	66	0.818965517	4.100169571	84.05488193	0.041100413	0.005245409	0.660794648	0.043082066	0.061438559	0.030713313	0.046262237	0.04765108
-1	-1	-1	15	109	95	0	0	1.59375	0	3.65625	0.28125	0.390625	0.75	0.375	0.1875	1	0.125	0.140625	scan_Plate_D_p00_0_E10f08d0.TIF	scan_Plate_D_p00_0_E10f08d2.TIF	scan_Plate_D_p00_0_E10f08d1.TIF	0	0	0	473	1	1536	1536	1536	473	b'eLsss9oUsxltlA1o2jZIM7AYbZTRJ5hH22V0CWYjKgUzqAyxAwCvomMi'	16440c87997a627e21f464ec988b36e7	fa74e00e8020c259563a31837fa338b1	900402d7d8ebe620aded81be84724e09	1143.986604	954.1233585	0	74.06666667	0.871559633	4.346313593	88.31742834	0.04458099	0.005072551	0.731321751	0.04832866	0.064094941	0.033478701	0.050100793	0.051945981
-1	-1	-1	76	189	150	0	0	1.53125	0	4.609375	0.28125	0.46875	0.765625	0.421875	0.203125	1.0625	0.125	0.203125	scan_Plate_D_p00_0_E11f00d0.TIF	scan_Plate_D_p00_0_E11f00d2.TIF	scan_Plate_D_p00_0_E11f00d1.TIF	0	0	0	474	1	1536	1536	1536	474	b'eLsss9oUsxltlA1o2jYcbZTRLZhH22V0CWYjKgUzqAyxAwCLvWMN'	43d0c884c5c41ac6277a7fcf06489343	b59413fc5a926eff84bf51d1708b3a51	6f545ebe1a5ceedd76806f9a5689fdde	1152.910472	599.2905675	0	94.25	0.793650794	3.336483449	56.90751154	0.039187124	0.003374241	0.402503319	0.0421739	0.054038721	0.030951751	0.042480033	0.04336472
-1	-1	-1	28	152	116	0	0	1.578125	0	3.84375	0.28125	0.484375	0.765625	0.390625	0.203125	1	0.125	0.140625	scan_Plate_D_p00_0_E11f01d0.TIF	scan_Plate_D_p00_0_E11f01d2.TIF	scan_Plate_D_p00_0_E11f01d1.TIF	0	0	0	475	1	1536	1536	1536	475	b'eLsss9oUsxltlA1o2gaXE6ONMroE82i7jC7BbESlYAaVIXYAkN9jEA=='	4f30a4e623947d80dbc18f6d3aa65cc8	78b49aa0b211c68dbc1ae3e9908ee3ff	f676ab574c076f475f33bc809584e8a7	1334.57485	903.9848409	0	88	0.763157895	3.676382021	71.71603712	0.041471916	0.003989124	0.486068105	0.04359669	0.056722014	0.031788646	0.045708784	0.047328181
-1	-1	-1	30	162	133	0	0	1.546875	0	3.96875	0.296875	0.46875	0.8125	0.421875	0.203125	1.125	0.125	0.15625	scan_Plate_D_p00_0_E11f02d0.TIF	scan_Plate_D_p00_0_E11f02d2.TIF	scan_Plate_D_p00_0_E11f02d1.TIF	0	0	0	476	1	1536	1536	1536	476	b'eLsss9oUsxltlA1o2gaWE0ajjTL6BPNou4wuwWxEpWAGlSF2AJYBYxM='	43ba931bafad879478e04deb2794089a	d3dd99a75490539e5e3525703824bea4	d43ed67882d80dcb4b9ef67f58869ee1	1053.75395	676.1585151	0	102.6666667	0.820987654	4.100503854	79.50053127	0.042754288	0.00481103	0.614197314	0.047392965	0.061292853	0.033451564	0.0480745	0.04981637
-1	-1	-1	59	214	175	0	0	1.671875	0	4.171875	0.328125	0.484375	0.765625	0.421875	0.1875	1.0625	0.125	0.125	scan_Plate_D_p00_0_E11f03d0.TIF	scan_Plate_D_p00_0_E11f03d2.TIF	scan_Plate_D_p00_0_E11f03d1.TIF	0	0	0	477	1	1536	1536	1536	477	b'eLsss9oUsxltlA1o2gaWE8ajjTL6BPNou4wuwWxEpWAGlSF2AJsjYxY='	048d40e3d2963613c179e814dcb42617	aeb19ea47fa75224719507fa437cc85c	b6b1df49f250d3db1a94ed8e93ea8f01	917.5698961	915.9498167	0	132.6949153	0.817757009	3.829203691	69.52774456	0.04213992	0.004523261	0.564792182	0.047338664	0.060508772	0.033814234	0.047225844	0.048674436
-1	-1	-1	35	155	130	0	0	1.5625	0	4.25	0.28125	0.46875	0.765625	0.40625	0.1875	1	0.125	0.15625	scan_Plate_D_p00_0_E11f04d0.TIF	scan_Plate_D_p00_0_E11f04d2.TIF	scan_Plate_D_p00_0_E11f04d1.TIF	0	0	0	478	1	1536	1536	1536	478	b'eLsss9oUsxltlA1o2gaWEyajjTL6BPNou4wuwWxEpWAGlSF2AKBFYxk='	8d1eb873546e70c1f87684191f352f53	fc6c5a43aec99ffd951f55dc8ae37eae	481b16cc64b244f8bf675a19958d0d53	1033.001791	727.484429	0	98.97142857	0.838709677	4.041620499	75.86204327	0.04423091	0.003774191	0.523873021	0.04851541	0.060532989	0.03453186	0.048521379	0.050220089
-1	-1	-1	47	146	124	0	0	1.59375	0	3.90625	0.28125	0.421875	0.78125	0.40625	0.203125	1.015625	0.109375	0.140625	scan_Plate_D_p00_0_E11f05d0.TIF	scan_Plate_D_p00_0_E11f05d2.TIF	scan_Plate_D_p00_0_E11f05d1.TIF	0	0	0	479	1	1536	1536	1536	479	b'eLsss9oUsxltlA1o2jYElYSjjTK6BPNou4wuwWxEpWAGlSF2AKVnYxw='	23f03aebedb101dcaa5c74be3e95a530	21bb65ce441770afe130e67d3a15d5cc	84867f2b3573b2db5cb1456bf62acf89	1512.265678	903.9610212	0	91.21276596	0.849315068	3.75960158	70.44567539	0.042347373	0.004500682	0.534092717	0.046393435	0.059386153	0.033373488	0.046934024	0.048077318
-1	-1	-1	66	164	133	0	0	1.578125	0	3.75	0.265625	0.453125	0.78125	0.4375	0.1875	1	0.125	0.15625	scan_Plate_D_p00_0_E11f06d0.TIF	scan_Plate_D_p00_0_E11f06d2.TIF	scan_Plate_D_p00_0_E11f06d1.TIF	0	0	0	480	1	1536	1536	1536	480	b'eLsss9oUsxltlA1o2jYEpe3RRhldgnm0XUaXYDaiUjCDyhA7AKqJYx8='	0e374fe32d6d823ba86bf26a107aff91	2574537b2a726cadbe28fb139e52c2e9	9c7abda0f4ebb3f7c0fca5b6ca668c3b	1297.080788	898.9664425	0	89.81818182	0.81097561	3.284348135	57.2123927	0.039010634	0.003993774	0.374769178	0.041539392	0.054819792	0.030211267	0.042677413	0.043517746
-1	-1	-1	76	212	170	0	0	1.625	0	4.140625	0.296875	0.4375	0.734375	0.375	0.1875	0.9375	0.109375	0.125	scan_Plate_D_p00_0_E11f07d0.TIF	scan_Plate_D_p00_0_E11f07d2.TIF	scan_Plate_D_p00_0_E11f07d1.TIF	0	0	0	481	1	1536	1536	1536	481	b'eLsss9oUsxltlA1o2gaWE+ajjTL6BPNou4wuwWxEpWAGlSF2AK+rYyI='	f1a85b7c37ca7c6a6a789a97f5f261c2	488064ba5e8c99f26aeccd3b2233aea1	00f790f0ad0605bc21f7ea49d44605b9	862.1266307	781.3845986	0	112.3289474	0.801886792	3.418524316	59.65639591	0.039309237	0.004192496	0.469128053	0.043175977	0.055719456	0.031046197	0.043467989	0.044430992
-1	-1	-1	77	159	127	0	0	1.5	0	3.734375	0.25	0.390625	0.71875	0.375	0.1875	0.984375	0.125	0.140625	scan_Plate_D_p00_0_E11f08d0.TIF	scan_Plate_D_p00_0_E11f08d2.TIF	scan_Plate_D_p00_0_E11f08d1.TIF	0	0	0	482	1	1536	1536	1536	482	b'eLsss9oUsxltlA1o2gaWExajjTL6BPNou4wuwWxEpWAGlSF2ALTNYyU='	119f1c666d6354c3d39a5ed7274f35f0	5cb2b3e2d36a2136df91f7f1da761b1d	ed37883fb86b9637fd0948c3018ad3e2	1126.790867	776.4457093	0	78.1038961	0.798742138	2.70379538	45.4039066	0.034794096	0.004097136	0.363785665	0.038147471	0.051635656	0.027691556	0.038716179	0.039211766
-1	-1	-1	20	147	117	0	0	1.484375	0	4.3125	0.265625	0.40625	0.703125	0.359375	0.171875	0.953125	0.109375	0.125	scan_Plate_D_p00_0_E12f00d0.TIF	scan_Plate_D_p00_0_E12f00d2.TIF	scan_Plate_D_p00_0_E12f00d1.TIF	0	0	0	483	1	1536	1536	1536	483	b'eLsss9oUsxltlA102h5tlNEpmEfbZXQJZiMqBTOoDLEDAJDoYxA='	89e8f60f28c75098aacdec5b8780bcb9	2e3405c36915f072e3f99e7201434d9b	036743fa63e3d85b74fb57d236d51b68	1004.782202	772.1007068	0	92.55	0.795918367	4.119365318	79.9008982	0.043358095	0.004139234	0.585671353	0.046627936	0.060719028	0.033513302	0.048065216	0.04976506
-1	-1	-1	28	117	90	0	0	1.5	0	3.671875	0.234375	0.359375	0.6875	0.34375	0.1875	0.96875	0.125	0.125	scan_Plate_D_p00_0_E12f01d0.TIF	scan_Plate_D_p00_0_E12f01d2.TIF	scan_Plate_D_p00_0_E12f01d1.TIF	0	0	0	484	1	1536	1536	1536	484	b'eLsss9oUsxltlA102jYcbZTRJ5hH22V0CWYjKgUzqAyxAwCWCmMT'	d15fe9339b087a4c0edac60d5abeb95f	f469430001ae48b902af1cae1bef2442	dccf371e15c6f043065885fb6b07e3ad	1026.202869	829.784835	0	64.64285714	0.769230769	3.914813757	75.11022474	0.040749127	0.004531171	0.619228654	0.044842889	0.058211657	0.031431291	0.045311731	0.046558692
-1	-1	-1	34	125	98	0	0	1.5	0	3.828125	0.25	0.359375	0.6875	0.34375	0.171875	0.953125	0.109375	0.125	scan_Plate_D_p00_0_E12f02d0.TIF	scan_Plate_D_p00_0_E12f02d2.TIF	scan_Plate_D_p00_0_E12f02d1.TIF	0	0	0	485	1	1536	1536	1536	485	b'eLsss9oUsxltlA102jYabZTRJ5hH22V0CWYjKgUzqAyxAwCbLGMW'	a23e937f3dd76e570ce635018adc3f12	9708f373ad250c370683978ac4dbcbfa	0e45559cc5770f74927b3a5569d046e8	911.2940138	681.7217405	0	73.61764706	0.784	3.425897985	63.78716934	0.039511931	0.004347488	0.392792065	0.041676628	0.055734713	0.030488077	0.043906481	0.04509445
-1	-1	-1	29	167	146	0	0	1.609375	0	4.5625	0.28125	0.453125	0.734375	0.375	0.171875	1	0.109375	0.171875	scan_Plate_D_p00_0_E12f03d0.TIF	scan_Plate_D_p00_0_E12f03d2.TIF	scan_Plate_D_p00_0_E12f03d1.TIF	0	0	0	486	1	1536	1536	1536	486	b'eLsss9oUsxltlA102jYebZTRJ5hH22V0CWYjKgUzqAyxAwCgTmMZ'	94d01ba10c73813730abb1fb036df9a7	9f8f43a5a5017e858298af5b0a6f5271	1a656163483e24429a938702ac118e86	1069.33551	669.1050315	0	117.8965517	0.874251497	4.131837128	82.00897088	0.043974482	0.00498952	0.529635885	0.047267531	0.063683676	0.034160503	0.049413528	0.050803537
-1	-1	-1	30	142	116	0	0	1.453125	0	3.734375	0.265625	0.40625	0.71875	0.375	0.171875	0.9375	0.109375	0.125	scan_Plate_D_p00_0_E12f04d0.TIF	scan_Plate_D_p00_0_E12f04d2.TIF	scan_Plate_D_p00_0_E12f04d1.TIF	0	0	0	487	1	1536	1536	1536	487	b'eLsss9oUsxltlA102jYZbZTRJ5hH22V0CWYjKgUzqAyxAwClcGMc'	bbdae921f18db3e49f4b1865dfd86f9c	0d80299c3682c659a4aa5b0d10f20108	7a524728fb72a797afcdb1ac4bb85988	983.1136173	1095.478497	0	87.8	0.816901408	3.816573019	75.3724199	0.040145324	0.005205894	0.54044783	0.042519288	0.060437759	0.03134232	0.045655653	0.046810243
-1	-1	-1	9	92	79	0	0	1.453125	0	3.796875	0.234375	0.40625	0.71875	0.359375	0.234375	1.09375	0.109375	0.140625	scan_Plate_D_p00_0_E12f05d0.TIF	scan_Plate_D_p00_0_E12f05d2.TIF	scan_Plate_D_p00_0_E12f05d1.TIF	0	0	0	488	1	1536	1536	1536	488	b'eLsss9oUsxltlA102jYdbZTRJ5hH22V0CWYjKgUzqAyxAwCqkmMf'	38f125e8cfbbe2d109ffa1a1a419a359	e4bab51a5a11f7222f2eabf49914f0e3	dc44545ad57ff35f7afa31a69dd3dd79	983.7896729	655.1026416	0	66.88888889	0.858695652	4.352485883	91.82789054	0.042908106	0.005456673	0.577519897	0.045368295	0.06295381	0.032449802	0.048188842	0.049541858
-1	-1	-1	5	87	73	0	0	1.671875	0	3.328125	0.234375	0.359375	0.734375	0.34375	0.1875	0.984375	0.109375	0.125	scan_Plate_D_p00_0_E12f06d0.TIF	scan_Plate_D_p00_0_E12f06d2.TIF	scan_Plate_D_p00_0_E12f06d1.TIF	0	0	0	489	1	1536	1536	1536	489	b'eLsss9oUsxltlA182h5tlNElmEfbZXQJZiMqBTOoDLEDAK+0YyI='	df1cc6e3bef64859de7b6ad9892e8a30	b59dc8becf0035dfc6d1e3ac18de8290	41056841d13e84ca25fa735d4815c268	1258.101523	1002.342276	0	64.6	0.83908046	4.368025068	89.08556043	0.045588585	0.004907415	0.567608672	0.049295145	0.064027139	0.033969015	0.050574115	0.052372842
-1	-1	-1	19	88	73	0	0	1.484375	0	3.4375	0.21875	0.359375	0.671875	0.359375	0.203125	1.015625	0.140625	0.140625	scan_Plate_D_p00_0_E12f07d0.TIF	scan_Plate_D_p00_0_E12f07d2.TIF	scan_Plate_D_p00_0_E12f07d1.TIF	0	0	0	490	1	1536	1536	1536	490	b'eLsss9oUsxltlA102jYfbZTRJ5hH22V0CWYjKgUzqAyxAwC01mMl'	6a48898d793e55d8fbbefda343468f24	75d47018f7c3971fec2a9be6c730d966	4da55532abb4355a0ba5e8f607190110	1028.431393	923.1144644	0	47.89473684	0.829545455	3.583916248	65.66534802	0.039765849	0.004477333	0.413967114	0.041810932	0.057882419	0.029485309	0.044164567	0.045391834
-1	-1	-1	7	72	65	0	0	1.59375	0	3.515625	0.21875	0.359375	0.671875	0.34375	0.1875	0.984375	0.109375	0.125	scan_Plate_D_p00_0_E12f08d0.TIF	scan_Plate_D_p00_0_E12f08d2.TIF	scan_Plate_D_p00_0_E12f08d1.TIF	0	0	0	491	1	1536	1536	1536	491	b'eLsss9oUsxltlA102rYYbZTRJ5hH22V0CWYjKgUzqAyxAwC5+GMo'	5a101a6c73147005f8a56e5912b41042	59a5c8a5de0c39158e84154233bd3785	3b7b1e6a40045a71eaa91da23b361cfb	1140.440393	704.802524	0	44.14285714	0.902777778	4.285210128	87.20309232	0.045782126	0.004995163	0.483394541	0.048125572	0.065286627	0.033429707	0.050554298	0.052109529
[truncated: 69 more columns]
