# Supplementary material for: Integrated systems biology approach identifies gene targets for endothelial dysfunction
Source: Mol Syst Biol. 2023 Nov 30;19(12):e11462. doi: 10.15252/msb.202211462 (PMC10698507; doi:10.15252/msb.202211462)
Supplement: Supplementary file 9 — Dataset EV6 [file MSB-19-e11462-s013.zip › Dataset_EV6/scan.2021-05-01-live-daed_Image_106M_Image.csv]

Channel_dapi	Channel_dead	Channel_live	Count_dead_cell	Count_nuclei	Count_valid_nuclei	ExecutionTime_01Images	ExecutionTime_02Metadata	ExecutionTime_03NamesAndTypes	ExecutionTime_04Groups	ExecutionTime_05RunStarDist	ExecutionTime_06MeasureObjectIntensity	ExecutionTime_07FilterObjects	ExecutionTime_08MeasureObjectIntensity	ExecutionTime_09FilterObjects	ExecutionTime_10GrayToColor	ExecutionTime_11RescaleIntensity	ExecutionTime_12OverlayOutlines	ExecutionTime_13SaveImages	FileName_dapi	FileName_dead	FileName_live	Frame_dapi	Frame_dead	Frame_live	Group_Index	Group_Number	Height_dapi	Height_dead	Height_live	ImageNumber	ImageSet_ImageSet	MD5Digest_dapi	MD5Digest_dead	MD5Digest_live	Mean_dead_cell_Location_Center_X	Mean_dead_cell_Location_Center_Y	Mean_dead_cell_Location_Center_Z	Mean_dead_cell_Parent_valid_nuclei	Mean_nuclei_Children_valid_nuclei_Count	Mean_nuclei_Intensity_IntegratedIntensityEdge_dapi	Mean_nuclei_Intensity_IntegratedIntensity_dapi	Mean_nuclei_Intensity_LowerQuartileIntensity_dapi	Mean_nuclei_Intensity_MADIntensity_dapi	Mean_nuclei_Intensity_MassDisplacement_dapi	Mean_nuclei_Intensity_MaxIntensityEdge_dapi	Mean_nuclei_Intensity_MaxIntensity_dapi	Mean_nuclei_Intensity_MeanIntensityEdge_dapi	Mean_nuclei_Intensity_MeanIntensity_dapi	Mean_nuclei_Intensity_MedianIntensity_dapi
-1	-1	-1	0	310	307	0	0	2.078125	0	10.640625	0.40625	0.484375	0.84375	0.34375	0.171875	0.953125	0.109375	0.203125	scan_Plate_D_p00_0_A01f00d0.TIF	scan_Plate_D_p00_0_A01f00d2.TIF	scan_Plate_D_p00_0_A01f00d1.TIF	0	0	0	1	1	1536	1536	1536	1	b'eLv0UZbgsxltqow2VYZ7UwUazKOtFboEsxGVghlUhtgBAHcUYwE='	ae89f5460d2e4f3de147817683cd2091	6dce92b4c75ea05903d03176e3a2904d	e862aba0a14cf70bcf1df753c667e479	nan	nan	nan	nan	0.990322581	1.738939825	34.87351263	0.01806536	0.002643211	0.566770566	0.018377519	0.030541031	0.013419413	0.020643296	0.021007049
-1	-1	-1	5	237	237	0	0	2.140625	0	12.765625	0.375	0.484375	0.84375	0.390625	0.1875	0.984375	0.125	0.1875	scan_Plate_D_p00_0_A01f01d0.TIF	scan_Plate_D_p00_0_A01f01d2.TIF	scan_Plate_D_p00_0_A01f01d1.TIF	0	0	0	2	1	1536	1536	1536	2	b'eLv0UZbgsxltqgx0U8VwtKlCn2Aeba3QJZiNqBTMoDLEDgB8NmME'	164d5083a6ffb36226e5699ebf3fc009	68490b41a5ba60f125fc5415e1e38b05	48c5a1932372bd8ddda6a7a58c555240	859.9057991	150.9953116	0	219.6	1	2.139293567	43.89230431	0.021366344	0.00294377	0.563949894	0.021904991	0.035355068	0.015901879	0.024198997	0.024691283
-1	-1	-1	4	230	227	0	0	1.5	0	5.078125	0.359375	0.5	0.796875	0.390625	0.171875	0.984375	0.109375	0.125	scan_Plate_D_p00_0_A01f02d0.TIF	scan_Plate_D_p00_0_A01f02d2.TIF	scan_Plate_D_p00_0_A01f02d1.TIF	0	0	0	3	1	1536	1536	1536	3	b'eLv0UZbgsxltqgx0U8VotKlCn2Aeba3QJZiNqBTMoDLEDgCBWGMH'	67c47662553dbe3305f1672bbc1680e9	f3f23f6f89bf19b65e43f9f9677ffc32	6e7ddd1742cc766998a7985c035a3c25	1215.854289	684.7546094	0	135.25	0.986956522	2.559858591	53.97895069	0.025981816	0.003343154	0.497413768	0.025579826	0.042891202	0.018819655	0.029147329	0.029757693
-1	-1	-1	4	325	323	0	0	1.5625	0	5.453125	0.4375	0.484375	1.0625	0.40625	0.203125	0.984375	0.125	0.140625	scan_Plate_D_p00_0_A01f03d0.TIF	scan_Plate_D_p00_0_A01f03d2.TIF	scan_Plate_D_p00_0_A01f03d1.TIF	0	0	0	4	1	1536	1536	1536	4	b'eLv0UZbgsxltqgx0U8V4tKlCn2Aeba3QJZiNqBTMoDLEDgCGemMK'	738bc339622753e44d11313bf47cb789	57b8fe5aa9f8dfa05b2634fd3d143b8b	3ac4b778c6d521020200e3fc3ec559d7	1616.034109	1117.211159	0	303	0.993846154	1.95452205	39.45019806	0.020617555	0.002962299	0.520233587	0.021042325	0.035284849	0.015175571	0.023502636	0.023943725
-1	-1	-1	6	269	265	0	0	1.609375	0	5.3125	0.40625	0.59375	0.84375	0.390625	0.171875	0.953125	0.109375	0.140625	scan_Plate_D_p00_0_A01f04d0.TIF	scan_Plate_D_p00_0_A01f04d2.TIF	scan_Plate_D_p00_0_A01f04d1.TIF	0	0	0	5	1	1536	1536	1536	5	b'eLv0UZbgsxltqgx0U8VktKlCn2Aeba3QJZiNqBTMoDLEDgCLnGMN'	a08442db7693da1aaeaea838cd34d824	4822bcf60ce11de2201db1f9f45d07e7	e3ad2b9f52f0d3b6259091cd7b37d023	596.5603824	785.8380739	0	224.5	0.985130112	2.910912311	59.75960226	0.029467768	0.003806548	0.571243837	0.031169231	0.048537558	0.021801064	0.033108169	0.033682404
-1	-1	-1	3	258	255	0	0	1.625	0	5.765625	0.390625	0.5	0.8125	0.390625	0.203125	0.953125	0.109375	0.125	scan_Plate_D_p00_0_A01f05d0.TIF	scan_Plate_D_p00_0_A01f05d2.TIF	scan_Plate_D_p00_0_A01f05d1.TIF	0	0	0	6	1	1536	1536	1536	6	b'eLv0UZbgsxltqgx0U8V0tKlCn2Aeba3QJZiNqBTMoDLEDgCQvmMQ'	dd053c9796972b4122d1c306a205e0a0	e23234a44724e3c400a8078c4b923aa3	ebd954d74a2587f0b9cd57a6c99505dc	871.3954862	1506.360403	0	237	0.988372093	2.345013342	48.40444664	0.024265393	0.003201157	0.547684533	0.024548412	0.040256108	0.017861251	0.027358412	0.027904092
-1	-1	-1	0	193	192	0	0	1.515625	0	5.109375	0.328125	0.46875	0.796875	0.359375	0.1875	1.125	0.109375	0.125	scan_Plate_D_p00_0_A01f06d0.TIF	scan_Plate_D_p00_0_A01f06d2.TIF	scan_Plate_D_p00_0_A01f06d1.TIF	0	0	0	7	1	1536	1536	1536	7	b'eLv0UZbgsxltqgx0U8VstKlCn2Aeba3QJZiNqBTMoDLEDgCV4GMT'	871c1678b00baf818c9926654aa40909	172856cdcb2ac142fb2e4312e21eb1a4	6c6f738e1c7ca568ecfbc2831be3656d	nan	nan	nan	nan	0.994818653	2.579849805	55.98651262	0.025596489	0.003255231	0.479361256	0.025548144	0.0415313	0.018633612	0.028666425	0.02927071
-1	-1	-1	0	171	166	0	0	1.71875	0	4.5625	0.328125	0.453125	0.75	0.328125	0.15625	0.96875	0.109375	0.140625	scan_Plate_D_p00_0_A01f07d0.TIF	scan_Plate_D_p00_0_A01f07d2.TIF	scan_Plate_D_p00_0_A01f07d1.TIF	0	0	0	8	1	1536	1536	1536	8	b'eLv0UZbgsxltqgx0U8V8tKlCn2Aeba3QJZiNqBTMoDLEDgCbAmMW'	3149bf3becce5ec5bb93070f36e6faab	042476cdde2412adc1fda830745335da	d3f2710c79da45f8cdbf940b76a515a8	nan	nan	nan	nan	0.970760234	1.705607734	37.22626967	0.016866324	0.002274362	0.530268763	0.016572831	0.027973576	0.012304708	0.019064229	0.019477169
-1	-1	-1	4	187	185	0	0	1.53125	0	6.125	0.328125	0.484375	0.765625	0.484375	0.1875	0.96875	0.109375	0.140625	scan_Plate_D_p00_0_A01f08d0.TIF	scan_Plate_D_p00_0_A01f08d2.TIF	scan_Plate_D_p00_0_A01f08d1.TIF	0	0	0	9	1	1536	1536	1536	9	b'eLv0UZbgsxltqgx0U8VitKlCn2Aeba3QJZiNqBTMoDLEDgCgJGMZ'	6cdf47ad2e55a8a5796a0c35091627b0	81141711e2e6e948f46fbc76534fc683	699a4e143ecfe1b99aeb9f59afd43a6d	697.2322333	1439.519798	0	175.25	0.989304813	2.343135864	51.05145736	0.023485609	0.003562286	0.591935302	0.023098914	0.039932075	0.017250692	0.027018406	0.027556307
-1	-1	-1	6	188	167	0	0	2.015625	0	4.359375	0.296875	0.453125	0.75	0.375	0.171875	0.953125	0.109375	0.125	scan_Plate_D_p00_0_A02f00d0.TIF	scan_Plate_D_p00_0_A02f00d2.TIF	scan_Plate_D_p00_0_A02f00d1.TIF	0	0	0	10	1	1536	1536	1536	10	b'eLv0UZbgsxltqgxoU8VotKlCt2Aeba3QJZiNqBTMoDLEDgB8P2ME'	789c3c22b5ff733d9c3b77e3d2ca84d2	013ec9f1dbe289c87e81af21f951e365	f790a344f7056855e9780705be163d45	1107.997301	897.0449658	0	126.8333333	0.888297872	4.431092496	84.16130647	0.045732891	0.002606368	0.522032855	0.048171944	0.056543003	0.034418036	0.048277397	0.050291028
-1	-1	-1	2	205	201	0	0	1.609375	0	4.828125	0.3125	0.453125	0.796875	0.390625	0.171875	1.09375	0.125	0.125	scan_Plate_D_p00_0_A02f01d0.TIF	scan_Plate_D_p00_0_A02f01d2.TIF	scan_Plate_D_p00_0_A02f01d1.TIF	0	0	0	11	1	1536	1536	1536	11	b'eLv0UZbgsxltqgxoU8UozcBwtKlCn2Aeba3QJZiNqBTMoDLEDgCBYWMH'	28abea9c148a867c7889db3ab050ff2d	f0b3a925101e853802cf8c95d9121eee	a99df0ac7efa4b72d505e3a52cd99f79	929.8550321	691.0839798	0	95.5	0.980487805	5.101484357	101.4049534	0.051799247	0.003049509	0.471426613	0.052914711	0.064072797	0.037962553	0.054664645	0.05702141
-1	-1	-1	1	178	170	0	0	1.703125	0	3.96875	0.296875	0.4375	0.765625	0.375	0.171875	0.96875	0.109375	0.125	scan_Plate_D_p00_0_A02f02d0.TIF	scan_Plate_D_p00_0_A02f02d2.TIF	scan_Plate_D_p00_0_A02f02d1.TIF	0	0	0	12	1	1536	1536	1536	12	b'eLv0UZbgsxltqgxoU8UozcBotKlCn2Aeba3QJZiNqBTMoDLEDgCGg2MK'	771194f079f92f44f234f02acd921dbd	9cee5d91701b0f449afae538100a8231	93bdf240036024d40fc84bb37853f84a	134.9854015	819.9562044	0	131	0.95505618	4.450932093	87.0813881	0.046247488	0.003343699	0.665414496	0.049281835	0.059549611	0.03454185	0.049606259	0.051632749
-1	-1	-1	3	142	130	0	0	1.515625	0	4.21875	0.28125	0.4375	0.71875	0.390625	0.171875	1.078125	0.125	0.125	scan_Plate_D_p00_0_A02f03d0.TIF	scan_Plate_D_p00_0_A02f03d2.TIF	scan_Plate_D_p00_0_A02f03d1.TIF	0	0	0	13	1	1536	1536	1536	13	b'eLv0UZbgsxltqgxoU8UozcB4tKlCn2Aeba3QJZiNqBTMoDLEDgCLpWMN'	14332e94f29be2e4afcab6e057d52d16	6759cf1ea8a34bc9e55dc00bd10d63dd	b8b963e8b8431fb384d54190da2978c0	1183.093563	870.0113793	0	109.6666667	0.915492958	4.609906002	96.31659946	0.046353769	0.003873807	0.495024895	0.047666443	0.062068521	0.033844881	0.049858421	0.051361045
-1	-1	-1	4	155	146	0	0	1.65625	0	3.953125	0.296875	0.4375	0.71875	0.375	0.171875	0.9375	0.109375	0.125	scan_Plate_D_p00_0_A02f04d0.TIF	scan_Plate_D_p00_0_A02f04d2.TIF	scan_Plate_D_p00_0_A02f04d1.TIF	0	0	0	14	1	1536	1536	1536	14	b'eLv0UZbgsxltqgxoU8UozcBktKlCn2Aeba3QJZiNqBTMoDLEDgCQx2MQ'	c421c605c033e36716329948c582beef	6b3ac936172d39e7ce6f55fe00d0a175	bee4f2ab65571714ca7093a9a6a745f3	616.0972762	997.6733156	0	122.25	0.941935484	4.559560276	87.61867189	0.047822685	0.002624057	0.57136804	0.05031221	0.058696057	0.03516627	0.050001713	0.052045163
-1	-1	-1	3	153	145	0	0	1.5	0	4.515625	0.28125	0.4375	0.734375	0.375	0.171875	1.109375	0.125	0.125	scan_Plate_D_p00_0_A02f05d0.TIF	scan_Plate_D_p00_0_A02f05d2.TIF	scan_Plate_D_p00_0_A02f05d1.TIF	0	0	0	15	1	1536	1536	1536	15	b'eLv0UZbgsxltqgxoU8UozcB0tKlCn2Aeba3QJZiNqBTMoDLEDgCV6WMT'	37b916fe01057c14cd6e29ef36e9ae60	aa94194acfff1c76b93d1c8078928213	053e8da12fcd493355a04f9f06266928	327.8806049	948.6208446	0	111.6666667	0.947712418	4.624699005	92.79129113	0.047976576	0.00363041	0.523655829	0.049644865	0.06158299	0.035335461	0.051491999	0.053504427
-1	-1	-1	2	194	182	0	0	1.671875	0	4.640625	0.34375	0.453125	0.75	0.375	0.171875	0.953125	0.109375	0.109375	scan_Plate_D_p00_0_A02f06d0.TIF	scan_Plate_D_p00_0_A02f06d2.TIF	scan_Plate_D_p00_0_A02f06d1.TIF	0	0	0	16	1	1536	1536	1536	16	b'eLv0UZbgsxltqgxoU8UozcBstKlCn2Aeba3QJZiNqBTMoDLEDgCbC2MW'	1a369d40572d54e20036a05044fcbbc9	50126af8a648c18d11737de8be23d723	6e9cde806a387810bb6bbe2cf336706a	933.5940243	341.5017138	0	137	0.93814433	4.74511866	97.07555578	0.048005454	0.003169223	0.462552687	0.049717956	0.060688174	0.035203759	0.051062092	0.053087578
-1	-1	-1	3	157	153	0	0	1.515625	0	4.328125	0.296875	0.453125	0.75	0.40625	0.1875	1.09375	0.125	0.109375	scan_Plate_D_p00_0_A02f07d0.TIF	scan_Plate_D_p00_0_A02f07d2.TIF	scan_Plate_D_p00_0_A02f07d1.TIF	0	0	0	17	1	1536	1536	1536	17	b'eLv0UZbgsxltqgxoU8UozcB8tKlCn2Aeba3QJZiNqBTMoDLEDgCgLWMZ'	4ad8b348c9662c6efe7a47c2a08d91f4	d375066e249cf4009eafaad3d2681709	8b1c9ab63c3f9f2b7a5e48359f304079	857.2650522	674.961546	0	126	0.974522293	4.658497474	95.22653719	0.047786173	0.004707615	0.434449769	0.049536221	0.066756657	0.034804528	0.052069133	0.053550481
-1	-1	-1	1	147	137	0	0	1.640625	0	4.265625	0.296875	0.421875	0.71875	0.34375	0.171875	0.9375	0.109375	0.125	scan_Plate_D_p00_0_A02f08d0.TIF	scan_Plate_D_p00_0_A02f08d2.TIF	scan_Plate_D_p00_0_A02f08d1.TIF	0	0	0	18	1	1536	1536	1536	18	b'eLv0UZbgsxltqgxoU8UozcBitKlCn2Aeba3QJZiNqBTMoDLEDgClT2Mc'	c6397bd363bd32f4f55300a22a14a800	73e2ce42dd5f93d1a232ea6224e2969c	71434a5f12b599de5e012a2856442d2a	1619.425876	1392.869721	0	33	0.931972789	4.696194171	97.2666213	0.049022614	0.003912268	0.434868876	0.049341905	0.06419083	0.035092975	0.052431805	0.054223585
-1	-1	-1	0	175	169	0	0	1.515625	0	4.390625	0.296875	0.453125	0.78125	0.359375	0.171875	1.078125	0.109375	0.125	scan_Plate_D_p00_0_A03f00d0.TIF	scan_Plate_D_p00_0_A03f00d2.TIF	scan_Plate_D_p00_0_A03f00d1.TIF	0	0	0	19	1	1536	1536	1536	19	b'eLv0UZbgsxltqgxoU8V4tKlCt2Aeba3QJZiNqBTMoDLEDgCBamMH'	69bba4fb0a55e420b87ae4a88d8adf95	0a7845e8897519bf67c8096f47baceb3	a3b9f747f7f13dcdbc4dd823631839a4	nan	nan	nan	nan	0.965714286	4.964507969	100.8400206	0.049043753	0.00373789	0.484837812	0.051404675	0.063798603	0.036063438	0.052949377	0.055351796
-1	-1	-1	2	141	139	0	0	1.640625	0	4.125	0.296875	0.453125	0.71875	0.375	0.171875	0.96875	0.09375	0.125	scan_Plate_D_p00_0_A03f01d0.TIF	scan_Plate_D_p00_0_A03f01d2.TIF	scan_Plate_D_p00_0_A03f01d1.TIF	0	0	0	20	1	1536	1536	1536	20	b'eLv0UZbgsxltqgxoU8U4zcBwtKlCn2Aeba3QJZiNqBTMoDLEDgCGjGMK'	05bcdd6b50b94a6a147743a4d0bf8b4f	5fabc13472b63d1c50038ccbbc8231f7	cbe748ed3642df19166b3cf4b65bce06	947.7162076	1479.127787	0	74.5	0.985815603	4.923655011	104.8140264	0.049289389	0.004707405	0.459399302	0.049107409	0.067207105	0.035541443	0.053933278	0.055940416
-1	-1	-1	1	142	136	0	0	1.515625	0	3.484375	0.28125	0.4375	0.75	0.375	0.171875	1.109375	0.109375	0.140625	scan_Plate_D_p00_0_A03f02d0.TIF	scan_Plate_D_p00_0_A03f02d2.TIF	scan_Plate_D_p00_0_A03f02d1.TIF	0	0	0	21	1	1536	1536	1536	21	b'eLv0UZbgsxltqgxoU8U4zcBotKlCn2Aeba3QJZiNqBTMoDLEDgCLrmMN'	57265d944220c244a5317c977ba56ebb	81e905a3fb8b0288bbae9fe30793e2a2	22421d1a289724998aa1f91737e51282	705.9642857	1256.142857	0	121	0.957746479	5.1272459	104.9285531	0.047418543	0.003945488	0.59103836	0.049671544	0.063293087	0.035608316	0.051301442	0.053205857
-1	-1	-1	2	188	182	0	0	1.625	0	4.515625	0.328125	0.4375	0.90625	0.359375	0.171875	0.953125	0.109375	0.125	scan_Plate_D_p00_0_A03f03d0.TIF	scan_Plate_D_p00_0_A03f03d2.TIF	scan_Plate_D_p00_0_A03f03d1.TIF	0	0	0	22	1	1536	1536	1536	22	b'eLv0UZbgsxltqgxoU8U4zcB4tKlCn2Aeba3QJZiNqBTMoDLEDgCQ0GMQ'	86ed3f22bcee77b32243ecc4c1e81da6	c51616510355f39e2a0d2c58ec74d22d	9152beffc7b8c8d43ca8b232297245b9	1499.668489	1485.755335	0	74.5	0.968085106	4.686485012	95.31655901	0.0460397	0.004481058	0.628400498	0.049793217	0.063625166	0.034699229	0.050716321	0.052657514
-1	-1	-1	2	216	211	0	0	1.515625	0	5	0.328125	0.46875	0.796875	0.40625	0.1875	1.109375	0.125	0.125	scan_Plate_D_p00_0_A03f04d0.TIF	scan_Plate_D_p00_0_A03f04d2.TIF	scan_Plate_D_p00_0_A03f04d1.TIF	0	0	0	23	1	1536	1536	1536	23	b'eLv0UZbgsxltqgxoU8U4zcBktKlCn2Aeba3QJZiNqBTMoDLEDgCV8mMT'	dcebb5dcb706e825565b2a4f58fec215	602d335a959b6533f5e57ab2d36ddb0c	4d5b914e72edd8d6f8ff55707f572dae	1093.603907	892.9021696	0	180.5	0.976851852	4.926824225	97.8708732	0.048957117	0.003777788	0.568533073	0.051888961	0.064213243	0.036731453	0.052793673	0.054962505
-1	-1	-1	0	168	161	0	0	1.65625	0	4.46875	0.3125	0.453125	0.75	0.328125	0.171875	0.953125	0.09375	0.109375	scan_Plate_D_p00_0_A03f05d0.TIF	scan_Plate_D_p00_0_A03f05d2.TIF	scan_Plate_D_p00_0_A03f05d1.TIF	0	0	0	24	1	1536	1536	1536	24	b'eLv0UZbgsxltqgxoU8U4zcB0tKlCn2Aeba3QJZiNqBTMoDLEDgCbFGMW'	fa682306577bcdf47ec384dbce2753a2	23ff9db25bbc83e8ac9129a6ea357e1b	9891dc7f71f12896b3b510989d5238cc	nan	nan	nan	nan	0.958333333	4.82509396	103.1802713	0.048084338	0.004533178	0.435376952	0.049025981	0.06509196	0.034759816	0.052564488	0.054584109
-1	-1	-1	3	155	139	0	0	1.484375	0	4.609375	0.296875	0.4375	0.765625	0.390625	0.1875	1.109375	0.109375	0.125	scan_Plate_D_p00_0_A03f06d0.TIF	scan_Plate_D_p00_0_A03f06d2.TIF	scan_Plate_D_p00_0_A03f06d1.TIF	0	0	0	25	1	1536	1536	1536	25	b'eLv0UZbgsxltqgxoU8U4zcBstKlCn2Aeba3QJZiNqBTMoDLEDgCgNmMZ'	1b2be909b768e12728fd9b3fce5aa7d0	5c482fc16c1aa2a0248ab9d2d1f799fd	3088b3b86d475d5e5acb02a3a964f8ef	948.5415275	1146.618572	0	123.6666667	0.896774194	4.6606991	99.22754192	0.045403846	0.003961167	0.445318165	0.047163707	0.061155027	0.033222272	0.049297095	0.051063764
-1	-1	-1	0	165	160	0	0	1.65625	0	4.40625	0.3125	0.4375	0.75	0.34375	0.171875	1.015625	0.15625	0.140625	scan_Plate_D_p00_0_A03f07d0.TIF	scan_Plate_D_p00_0_A03f07d2.TIF	scan_Plate_D_p00_0_A03f07d1.TIF	0	0	0	26	1	1536	1536	1536	26	b'eLv0UZbgsxltqgxoU8U4zcB8tKlCn2Aeba3QJZiNqBTMoDLEDgClWGMc'	24a6a69d6a0762845734d01bf63039be	c1e5e24ba597529656de32e12b0fcd71	16dffa346be5134b82f597c10466b86d	nan	nan	nan	nan	0.96969697	4.859413241	103.7395771	0.047100193	0.004286587	0.479925127	0.04814892	0.064347642	0.034320825	0.051344207	0.05310724
-1	-1	-1	4	136	132	0	0	1.5	0	4.265625	0.28125	0.4375	0.734375	0.390625	0.203125	1.109375	0.109375	0.125	scan_Plate_D_p00_0_A03f08d0.TIF	scan_Plate_D_p00_0_A03f08d2.TIF	scan_Plate_D_p00_0_A03f08d1.TIF	0	0	0	27	1	1536	1536	1536	27	b'eLv0UZbgsxltqgxoU8U4zcBitKlCn2Aeba3QJZiNqBTMoDLEDgCqemMf'	696910d6ada16fc26c404d4cda5cec33	2109c0226d9ebcbe894b29a83ea66df5	0817ebd158d21a4063310131227641c8	1064.651099	376.3311936	0	116.5	0.970588235	4.871459007	105.6852336	0.048637355	0.00519648	0.446309094	0.049251702	0.067601025	0.035179861	0.053475975	0.055071884
-1	-1	-1	0	190	185	0	0	1.640625	0	4.5	0.328125	0.453125	0.765625	0.328125	0.171875	0.953125	0.109375	0.125	scan_Plate_D_p00_0_A04f00d0.TIF	scan_Plate_D_p00_0_A04f00d2.TIF	scan_Plate_D_p00_0_A04f00d1.TIF	0	0	0	28	1	1536	1536	1536	28	b'eLv0UZbgsxltqgxoU8VktKlCt2Aeba3QJZiNqBTMoDLEDgCGlWMK'	2a3f1bf233b762246abcdbb2cc543773	504cafb475d41eace32a1a2c2ffe853b	70057aa8e9afccd47a0995a548796142	nan	nan	nan	nan	0.973684211	5.215493819	106.5276584	0.050874028	0.003504551	0.448291652	0.052059325	0.064239685	0.037393683	0.054386874	0.056682951
-1	-1	-1	0	170	161	0	0	1.5	0	5.1875	0.328125	0.453125	0.8125	0.328125	0.1875	1.09375	0.109375	0.140625	scan_Plate_D_p00_0_A04f01d0.TIF	scan_Plate_D_p00_0_A04f01d2.TIF	scan_Plate_D_p00_0_A04f01d1.TIF	0	0	0	29	1	1536	1536	1536	29	b'eLv0UZbgsxltqgxoUwVYBBqONlXoE8yjrRW6BLMRlYIZVIbYAQCLt2MN'	e7f2dada772a671cfb835ad6e0d73e58	6db0bf87beb8b15efc1e569244d5bb9c	248705e00b2dac6d64ba1308d606edca	nan	nan	nan	nan	0.947058824	5.343474933	117.718712	0.051017195	0.003915188	0.422052137	0.051218443	0.065563597	0.036823125	0.054821168	0.057025528
-1	-1	-1	0	150	144	0	0	1.6875	0	4.640625	0.296875	0.46875	0.734375	0.328125	0.171875	0.953125	0.109375	0.125	scan_Plate_D_p00_0_A04f02d0.TIF	scan_Plate_D_p00_0_A04f02d2.TIF	scan_Plate_D_p00_0_A04f02d1.TIF	0	0	0	30	1	1536	1536	1536	30	b'eLv0UZbgsxltqgxoUwVYBBqNNlXoE8yjrRW6BLMRlYIZVIbYAQCQ2WMQ'	e6a3af3ab729b1dbf1a3e762c9faf2a4	159951bb005b253c5630a7e57a3d2f5f	bd303c01da751ec491a3b079c11633a4	nan	nan	nan	nan	0.96	5.001977616	109.9987848	0.048106251	0.004273221	0.432244095	0.047917754	0.064479076	0.034776109	0.052300864	0.054199407
-1	-1	-1	0	152	146	0	0	1.515625	0	4.859375	0.3125	0.453125	0.796875	0.328125	0.1875	1.09375	0.109375	0.125	scan_Plate_D_p00_0_A04f03d0.TIF	scan_Plate_D_p00_0_A04f03d2.TIF	scan_Plate_D_p00_0_A04f03d1.TIF	0	0	0	31	1	1536	1536	1536	31	b'eLv0UZbgsxltqgxoUwVYBBqPNlXoE8yjrRW6BLMRlYIZVIbYAQCV+2MT'	f97192c4ecf12e52d46f5942796fbb79	6051a471c995154c8f07e65e18a6275c	192d6ccb966756ffa0d8efa538f9a7b9	nan	nan	nan	nan	0.960526316	4.747440913	103.3417911	0.045604739	0.004816897	0.475410258	0.045910736	0.0646798	0.033137927	0.050170816	0.051631673
-1	-1	-1	3	197	187	0	0	1.671875	0	4.734375	0.3125	0.484375	0.75	0.375	0.171875	0.953125	0.109375	0.125	scan_Plate_D_p00_0_A04f04d0.TIF	scan_Plate_D_p00_0_A04f04d2.TIF	scan_Plate_D_p00_0_A04f04d1.TIF	0	0	0	32	1	1536	1536	1536	32	b'eLv0UZbgsxltqgxoUwVYBJqMNlXoE8yjrRW6BLMRlYIZVIbYAQCbHWMW'	4175921fce2747c05b99c263b4103003	abfbffe1d2bb555840cdfb240a6a6cdf	069674056a7c8b03f5d25420d125fa0b	1620.885034	1011.024443	0	156	0.949238579	4.655164145	96.50880837	0.046345438	0.004326574	0.456562915	0.047262924	0.063459768	0.034092166	0.050741438	0.052681727
-1	-1	-1	1	133	127	0	0	1.5	0	4.296875	0.28125	0.40625	0.734375	0.390625	0.1875	1.09375	0.109375	0.125	scan_Plate_D_p00_0_A04f05d0.TIF	scan_Plate_D_p00_0_A04f05d2.TIF	scan_Plate_D_p00_0_A04f05d1.TIF	0	0	0	33	1	1536	1536	1536	33	b'eLv0UZbgsxltqgxoUwVYBJqONlXoE8yjrRW6BLMRlYIZVIbYAQCgP2MZ'	3daba045b5d9b7dc15cb8d42444c818c	0c11d5b6c684052203c6691ba423303d	911ad98f86f7b0aae31d7303ed012f37	937.9108028	523.2923687	0	104	0.954887218	4.796821664	106.6930992	0.047391161	0.004488844	0.476855623	0.047248194	0.064778389	0.034108325	0.051655804	0.053467523
-1	-1	-1	2	198	193	0	0	1.640625	0	4.515625	0.359375	0.453125	0.765625	0.359375	0.171875	0.9375	0.109375	0.125	scan_Plate_D_p00_0_A04f06d0.TIF	scan_Plate_D_p00_0_A04f06d2.TIF	scan_Plate_D_p00_0_A04f06d1.TIF	0	0	0	34	1	1536	1536	1536	34	b'eLv0UZbgsxltqgxoUwVYBJqNNlXoE8yjrRW6BLMRlYIZVIbYAQClYWMc'	5f29adb1028ca1aa3669643d94d02678	d9a91326b52adb774aa058f47f3370b0	ad5cb3886d14adb466ff7e6dffbd987c	169.3684863	1125.633076	0	126	0.974747475	5.066375245	105.1261947	0.050637077	0.004093378	0.434797136	0.050902686	0.065486905	0.036519852	0.054494168	0.056620419
-1	-1	-1	2	134	131	0	0	1.484375	0	4.109375	0.28125	0.4375	0.734375	0.421875	0.1875	1.109375	0.109375	0.140625	scan_Plate_D_p00_0_A04f07d0.TIF	scan_Plate_D_p00_0_A04f07d2.TIF	scan_Plate_D_p00_0_A04f07d1.TIF	0	0	0	35	1	1536	1536	1536	35	b'eLv0UZbgsxltqgxoUwVYBJqPNlXoE8yjrRW6BLMRlYIZVIbYAQCqg2Mf'	5a360385c319bcdf9d2332ac1eab3567	185b9349f43bdbe62e227611b1fb6b03	c6425a7773481b95c26b7c938bb295f9	1746.450169	1102.369651	0	125	0.97761194	4.891922799	104.3312634	0.048576769	0.004984965	0.423378817	0.049505713	0.067945334	0.035319325	0.05327461	0.054769202
-1	-1	-1	1	160	155	0	0	1.65625	0	4.515625	0.3125	0.421875	0.734375	0.375	0.15625	0.953125	0.109375	0.125	scan_Plate_D_p00_0_A04f08d0.TIF	scan_Plate_D_p00_0_A04f08d2.TIF	scan_Plate_D_p00_0_A04f08d1.TIF	0	0	0	36	1	1536	1536	1536	36	b'eLv0UZbgsxltqgxoUwVYBFqMNlXoE8yjrRW6BLMRlYIZVIbYAQCvpWMi'	1b429bf1b8f2f7057e1a10781b867994	4c232b10739cc9023e50b1a7c046e21d	37a81b85f23ef69311395f68e2155543	1246.445313	1063.863281	0	135	0.96875	4.616918234	95.947674	0.045351872	0.004661759	0.500480758	0.046128096	0.065091455	0.033110873	0.049792553	0.051263453
-1	-1	-1	1	164	163	0	0	1.515625	0	4.4375	0.3125	0.453125	0.765625	0.40625	0.171875	1.09375	0.109375	0.125	scan_Plate_D_p00_0_A05f00d0.TIF	scan_Plate_D_p00_0_A05f00d2.TIF	scan_Plate_D_p00_0_A05f00d1.TIF	0	0	0	37	1	1536	1536	1536	37	b'eLv0UZbgsxltqgxoU8V0tKlCt2Aeba3QJZiNqBTMoDLEDgCLwGMN'	e6073312d521588836c99d66076d7747	a192e574fc84691ce2397cb3b0a930c9	f76636a7cf3c643326b8b323c820dbc5	714.7302703	639.3513514	0	139	0.993902439	4.970527855	107.544863	0.047863659	0.004911834	0.58179868	0.049061447	0.065917536	0.034990624	0.05264353	0.054363779
-1	-1	-1	1	153	151	0	0	1.65625	0	4.046875	0.296875	0.453125	0.734375	0.359375	0.15625	0.953125	0.109375	0.125	scan_Plate_D_p00_0_A05f01d0.TIF	scan_Plate_D_p00_0_A05f01d2.TIF	scan_Plate_D_p00_0_A05f01d1.TIF	0	0	0	38	1	1536	1536	1536	38	b'eLv0UZbgsxltqgxoU8U0zcBwtKlCn2Aeba3QJZiNqBTMoDLEDgCQ4mMQ'	c8ba4473fdb5b877c38d430bd4bda896	a2eb4346cc6ec242f688b698fb28cbe1	9a6fc2146e36569f2981b1825e43af2d	1659.067308	1102.355769	0	120	0.986928105	5.301673935	110.797615	0.053163932	0.003642422	0.449902886	0.054270427	0.0671843	0.038596955	0.056673066	0.059056765
-1	-1	-1	1	151	150	0	0	1.53125	0	4.25	0.296875	0.453125	0.75	0.390625	0.1875	1.109375	0.125	0.125	scan_Plate_D_p00_0_A05f02d0.TIF	scan_Plate_D_p00_0_A05f02d2.TIF	scan_Plate_D_p00_0_A05f02d1.TIF	0	0	0	39	1	1536	1536	1536	39	b'eLv0UZbgsxltqgxoU8U0zcBotKlCn2Aeba3QJZiNqBTMoDLEDgCWBGMT'	35a56d714123cf221f6a77514df9fd28	1f063c7787c5a475b3c9d56352994739	8bd504db3decfb557fbfb4140ca1e5d4	1657.363881	1467.943396	0	36	0.993377483	5.022556657	105.5902781	0.049659683	0.004743002	0.551203367	0.051766695	0.066888876	0.036654573	0.054210968	0.056099623
-1	-1	-1	4	181	172	0	0	1.640625	0	4.671875	0.34375	0.4375	0.765625	0.359375	0.15625	0.9375	0.109375	0.125	scan_Plate_D_p00_0_A05f03d0.TIF	scan_Plate_D_p00_0_A05f03d2.TIF	scan_Plate_D_p00_0_A05f03d1.TIF	0	0	0	40	1	1536	1536	1536	40	b'eLv0UZbgsxltqgxoU8U0zcB4tKlCn2Aeba3QJZiNqBTMoDLEDgCbJmMW'	2b9d54f6dba088d8f6c68dafa15d7cef	2894fc4304e172fb872f57a28ae00ab3	3a70b00bc72f5e05c67a03aaf58e06ec	1248.921977	688.9509586	0	129.75	0.950276243	4.777097208	101.1636227	0.045291157	0.004136514	0.648632423	0.04812759	0.060641793	0.033729539	0.049222718	0.050766804
-1	-1	-1	3	199	189	0	0	1.5	0	4.90625	0.328125	0.46875	0.78125	0.421875	0.171875	1.109375	0.109375	0.125	scan_Plate_D_p00_0_A05f04d0.TIF	scan_Plate_D_p00_0_A05f04d2.TIF	scan_Plate_D_p00_0_A05f04d1.TIF	0	0	0	41	1	1536	1536	1536	41	b'eLv0UZbgsxltqgxoU8U0zcBktKlCn2Aeba3QJZiNqBTMoDLEDgCgSGMZ'	649926a8720f81150e70de9b38d0814a	5f1ef7afee9fe4f741bef81330a879fe	6e014f44e53f6738167349ced5e9407b	629.9399564	698.6597438	0	87.66666667	0.949748744	4.765039254	93.17140015	0.046750623	0.003481743	0.570695626	0.049523017	0.060425042	0.034984187	0.050150481	0.05209685
-1	-1	-1	0	176	173	0	0	1.703125	0	4.40625	0.3125	0.453125	0.765625	0.328125	0.15625	0.9375	0.109375	0.125	scan_Plate_D_p00_0_A05f05d0.TIF	scan_Plate_D_p00_0_A05f05d2.TIF	scan_Plate_D_p00_0_A05f05d1.TIF	0	0	0	42	1	1536	1536	1536	42	b'eLv0UZbgsxltqgxoU8U0zcB0tKlCn2Aeba3QJZiNqBTMoDLEDgClamMc'	97ec958995c1fef3ff340224957a2ef0	2d40a3c4e4981f6a111cd0d54a16debb	9a153474c70495dd5c590f6c77fd8078	nan	nan	nan	nan	0.982954545	4.72585142	100.3816761	0.0467168	0.004856468	0.473278199	0.047973489	0.065911737	0.034148085	0.05135917	0.052851645
-1	-1	-1	1	208	204	0	0	1.515625	0	4.890625	0.4375	0.453125	0.8125	0.390625	0.171875	1.09375	0.125	0.125	scan_Plate_D_p00_0_A05f06d0.TIF	scan_Plate_D_p00_0_A05f06d2.TIF	scan_Plate_D_p00_0_A05f06d1.TIF	0	0	0	43	1	1536	1536	1536	43	b'eLv0UZbgsxltqgxoU8U0zcBstKlCn2Aeba3QJZiNqBTMoDLEDgCqjGMf'	c7ada69f3491a1e3f442a00eb9116701	992807b018d3d49d33287742e709ca4e	d124eacb3431ea63e1c9b760ff95296f	1123.55644	1342.70767	0	185	0.980769231	5.050541171	105.9024653	0.050704148	0.00419088	0.431443163	0.05193674	0.066583751	0.036653124	0.05483808	0.057068291
-1	-1	-1	0	156	153	0	0	1.984375	0	4.375	0.3125	0.453125	0.734375	0.34375	0.171875	0.953125	0.09375	0.125	scan_Plate_D_p00_0_A05f07d0.TIF	scan_Plate_D_p00_0_A05f07d2.TIF	scan_Plate_D_p00_0_A05f07d1.TIF	0	0	0	44	1	1536	1536	1536	44	b'eLv0UZbgsxltqgxoU8U0zcB8tKlCn2Aeba3QJZiNqBTMoDLEDgCvrmMi'	d5ec4b04bc6df7c35b51a2e83a7cb220	ee7ccc47b813d7153c2cdbe054d46b27	a37da4ab2446e5d9d348acd0da40dad9	nan	nan	nan	nan	0.980769231	4.859385983	107.1041238	0.048160009	0.004873727	0.456408324	0.049643515	0.067693888	0.035171874	0.052996666	0.054738363
-1	-1	-1	4	184	182	0	0	1.625	0	4.625	0.328125	0.46875	0.796875	0.390625	0.171875	1.109375	0.109375	0.140625	scan_Plate_D_p00_0_A05f08d0.TIF	scan_Plate_D_p00_0_A05f08d2.TIF	scan_Plate_D_p00_0_A05f08d1.TIF	0	0	0	45	1	1536	1536	1536	45	b'eLv0UZbgsxltqgxoU8U0zcBitKlCn2Aeba3QJZiNqBTMoDLEDgC00GMl'	f55f29c143001bad6c27013236674f05	e1fe5f005459ba96dbfbf44f957654f6	f0b4f0ba9b6c28a9ca971cbc709b3001	929.7685194	1030.045123	0	155.5	0.989130435	4.832076906	102.1209336	0.048834612	0.005100936	0.449520008	0.050073542	0.067350188	0.035785811	0.053788877	0.05553713
-1	-1	-1	1	159	153	0	0	1.65625	0	4.234375	0.3125	0.46875	0.734375	0.359375	0.171875	0.96875	0.109375	0.125	scan_Plate_D_p00_0_A06f00d0.TIF	scan_Plate_D_p00_0_A06f00d2.TIF	scan_Plate_D_p00_0_A06f00d1.TIF	0	0	0	46	1	1536	1536	1536	46	b'eLv0UZbgsxltqgxoU8VstKlCt2Aeba3QJZiNqBTMoDLEDgCQ62MQ'	2bc103e66c7b86d372301594bf6a6793	69c9b846cf298e6774c3c95a6ae13e23	b8ddb8a69750a714221aa2cbb7a69492	1033.091667	131.4	0	122	0.962264151	4.812960031	100.5530994	0.046879671	0.004528367	0.453058293	0.047718126	0.064019535	0.034995344	0.05125232	0.052800424
-1	-1	-1	0	136	136	0	0	1.484375	0	4.21875	0.296875	0.453125	0.75	0.359375	0.1875	1.125	0.109375	0.140625	scan_Plate_D_p00_0_A06f01d0.TIF	scan_Plate_D_p00_0_A06f01d2.TIF	scan_Plate_D_p00_0_A06f01d1.TIF	0	0	0	47	1	1536	1536	1536	47	b'eLv0UZbgsxltqgxoU8UszcBwtKlCn2Aeba3QJZiNqBTMoDLEDgCWDWMT'	f49a5e9b3eba63d80ca5348f30c3e959	43ae79f33692c93c2c887c121e32b023	2b9d3347537838f32d8c8374bb022f9c	nan	nan	nan	nan	1	5.443957547	119.714802	0.05214776	0.004614358	0.37549063	0.051422186	0.06964469	0.03772172	0.056512682	0.058490813
-1	-1	-1	0	129	129	0	0	1.625	0	4.21875	0.296875	0.4375	0.734375	0.328125	0.171875	0.96875	0.109375	0.125	scan_Plate_D_p00_0_A06f02d0.TIF	scan_Plate_D_p00_0_A06f02d2.TIF	scan_Plate_D_p00_0_A06f02d1.TIF	0	0	0	48	1	1536	1536	1536	48	b'eLv0UZbgsxltqgxoU8UszcBotKlCn2Aeba3QJZiNqBTMoDLEDgCbL2MW'	b1306f66d05a54c75b212890e4c0082f	b1cd286cc6b5845acc28cd605630ad53	4df56ce311dc8e3d79421130b96423d5	nan	nan	nan	nan	1	6.370161626	129.761274	0.057579176	0.002520596	0.364169175	0.055709551	0.068803498	0.043405838	0.059677352	0.062051589
-1	-1	-1	2	170	169	0	0	1.609375	0	4.75	0.3125	0.46875	0.8125	0.390625	0.171875	1.09375	0.125	0.109375	scan_Plate_D_p00_0_A06f03d0.TIF	scan_Plate_D_p00_0_A06f03d2.TIF	scan_Plate_D_p00_0_A06f03d1.TIF	0	0	0	49	1	1536	1536	1536	49	b'eLv0UZbgsxltqgxoU8UszcB4tKlCn2Aeba3QJZiNqBTMoDLEDgCgUWMZ'	6a52b32c42b8181c95052d4412c16fb1	dd93266ed481675a9f64e50969c93b0b	4deb785608589036e77770bb6e8f7590	1320.049569	142.3426724	0	151.5	0.994117647	6.01771887	122.6410409	0.055971471	0.003042005	0.33553411	0.054998911	0.067862149	0.04218444	0.05906321	0.061618472
-1	-1	-1	0	159	152	0	0	1.65625	0	4.46875	0.28125	0.453125	0.75	0.328125	0.171875	0.953125	0.109375	0.125	scan_Plate_D_p00_0_A06f04d0.TIF	scan_Plate_D_p00_0_A06f04d2.TIF	scan_Plate_D_p00_0_A06f04d1.TIF	0	0	0	50	1	1536	1536	1536	50	b'eLv0UZbgsxltqgxoU8UszcBktKlCn2Aeba3QJZiNqBTMoDLEDgClc2Mc'	159e91d048393f67a1c12659151f4553	c6026df0c4e999e78af425eb00a8c353	91dd6d69a93067d04c42b109b1e1eed5	nan	nan	nan	nan	0.955974843	4.662703228	100.7095107	0.045789146	0.004399442	0.467589978	0.046663611	0.062931233	0.033603392	0.050226028	0.052152244
-1	-1	-1	0	165	161	0	0	1.515625	0	4.40625	0.3125	0.453125	0.859375	0.375	0.171875	1.109375	0.09375	0.109375	scan_Plate_D_p00_0_A06f05d0.TIF	scan_Plate_D_p00_0_A06f05d2.TIF	scan_Plate_D_p00_0_A06f05d1.TIF	0	0	0	51	1	1536	1536	1536	51	b'eLv0UZbgsxltqgxoU8UszcB0tKlCn2Aeba3QJZiNqBTMoDLEDgCqlWMf'	d97b4846fe5ee279894d12ce60727991	3a74ab13c0389f29f7e9181bc0352965	552753dd12048a23726dedff284d1219	nan	nan	nan	nan	0.975757576	4.830473851	103.6208122	0.047460907	0.004625024	0.524807944	0.048584176	0.065896743	0.034416148	0.052010876	0.053868082
-1	-1	-1	2	189	186	0	0	1.65625	0	4.625	0.34375	0.453125	0.765625	0.375	0.171875	0.953125	0.125	0.109375	scan_Plate_D_p00_0_A06f06d0.TIF	scan_Plate_D_p00_0_A06f06d2.TIF	scan_Plate_D_p00_0_A06f06d1.TIF	0	0	0	52	1	1536	1536	1536	52	b'eLv0UZbgsxltqgxoU8UszcBstKlCn2Aeba3QJZiNqBTMoDLEDgCvt2Mi'	f6d563861ea736fb09b10c1d66a70f96	7377e55b7deda792d429d986c251120c	a36b979fbdce5e70f2bf587ddb38c634	789.9937737	1016.920096	0	169	0.984126984	5.052055062	106.9791818	0.049649815	0.004394517	0.455120699	0.051420712	0.065899055	0.03647825	0.053876756	0.055815976
-1	-1	-1	1	153	149	0	0	1.609375	0	4.578125	0.296875	0.453125	0.765625	0.40625	0.171875	1.125	0.109375	0.125	scan_Plate_D_p00_0_A06f07d0.TIF	scan_Plate_D_p00_0_A06f07d2.TIF	scan_Plate_D_p00_0_A06f07d1.TIF	0	0	0	53	1	1536	1536	1536	53	b'eLv0UZbgsxltqgxoU8UszcB8tKlCn2Aeba3QJZiNqBTMoDLEDgC02WMl'	8f95f4bfec2f0ec1d9e0797e9196e8a5	6e8337f422bc775f7b4f8e7b1326472a	1b2d2cdd5a93aad99dd362c22d9f1ca2	1527.631519	1254.630385	0	137	0.973856209	5.010764325	113.5633726	0.048227444	0.004971139	0.442183405	0.0483143	0.067171364	0.034700586	0.05282074	0.054389623
-1	-1	-1	0	164	162	0	0	1.671875	0	4.578125	0.328125	0.453125	0.75	0.34375	0.171875	0.953125	0.09375	0.109375	scan_Plate_D_p00_0_A06f08d0.TIF	scan_Plate_D_p00_0_A06f08d2.TIF	scan_Plate_D_p00_0_A06f08d1.TIF	0	0	0	54	1	1536	1536	1536	54	b'eLv0UZbgsxltqgxoU8UszcBitKlCn2Aeba3QJZiNqBTMoDLEDgC5+2Mo'	f4b3e896475d77d61f6a3792d49def59	25849e3aac6d2086fbfd6c318c9c3443	4d2b903fdbad1e08300f995505f315f7	nan	nan	nan	nan	0.987804878	5.227215585	110.8278178	0.052426803	0.004420478	0.421047998	0.052049235	0.06858465	0.037547681	0.056691778	0.058886838
-1	-1	-1	1	143	142	0	0	1.515625	0	4.4375	0.28125	0.4375	0.734375	0.390625	0.1875	1.09375	0.109375	0.140625	scan_Plate_D_p00_0_A07f00d0.TIF	scan_Plate_D_p00_0_A07f00d2.TIF	scan_Plate_D_p00_0_A07f00d1.TIF	0	0	0	55	1	1536	1536	1536	55	b'eLv0UZbgsxltqgxoU8V8tKlCt2Aeba3QJZiNqBTMoDLEDgCWFmMT'	50c260a6a0c4a508c8ae5c24efa7bcab	faeb182ac112a5d9070df00df42418f9	c43f0ba9b83378cf3d271c49a1323836	1754.949134	82.63977198	0	65	0.993006993	4.903345781	101.3596347	0.04895593	0.004409241	0.436030845	0.049879794	0.064976009	0.035931899	0.053259754	0.0552737
-1	-1	-1	0	154	145	0	0	1.640625	0	4.0625	0.3125	0.4375	0.734375	0.328125	0.15625	0.953125	0.109375	0.125	scan_Plate_D_p00_0_A07f01d0.TIF	scan_Plate_D_p00_0_A07f01d2.TIF	scan_Plate_D_p00_0_A07f01d1.TIF	0	0	0	56	1	1536	1536	1536	56	b'eLv0UZbgsxltqgxoUwVYQhiONlXoE8yjrRW6BLMRlYIZVIbYAQCbOGMW'	7d299dd094f67101de0adaf036d43994	1690bd85fc4e6210c4aebbc9f934e84e	df34c2ad07b83984f528e5809f336a22	nan	nan	nan	nan	0.941558442	4.444136096	93.94609769	0.04329213	0.004243012	0.540446315	0.044945455	0.059484794	0.032481205	0.04745765	0.049054438
-1	-1	-1	2	159	154	0	0	1.640625	0	4.453125	0.296875	0.453125	0.78125	0.359375	0.171875	1.09375	0.109375	0.125	scan_Plate_D_p00_0_A07f02d0.TIF	scan_Plate_D_p00_0_A07f02d2.TIF	scan_Plate_D_p00_0_A07f02d1.TIF	0	0	0	57	1	1536	1536	1536	57	b'eLv0UZbgsxltqgxoUwVYQhiNNlXoE8yjrRW6BLMRlYIZVIbYAQCgWmMZ'	8c05d017030a8622deff3897bc8366e7	8b614e216ed0fde4d35e76debb9ef41f	fa7e0f124cc4f537b38903591a29ef9d	1244.781832	376.6894713	0	76	0.968553459	4.55906559	95.20489952	0.044548802	0.004703527	0.549703082	0.046905456	0.062340847	0.033239254	0.048930736	0.050340186
-1	-1	-1	2	134	131	0	0	1.625	0	4.40625	0.28125	0.453125	0.75	0.34375	0.171875	0.953125	0.109375	0.125	scan_Plate_D_p00_0_A07f03d0.TIF	scan_Plate_D_p00_0_A07f03d2.TIF	scan_Plate_D_p00_0_A07f03d1.TIF	0	0	0	58	1	1536	1536	1536	58	b'eLv0UZbgsxltqgxoUwVYQhiPNlXoE8yjrRW6BLMRlYIZVIbYAQClfGMc'	53927e23eab0ec109fe7ab708ada5dc3	4595f7ca68db6f2c55a0b5c9f6b11848	27c69a5d382de183d864305ee442ebd2	882.0119346	403.1183856	0	87	0.97761194	4.617807753	101.783743	0.042280943	0.004669514	0.567903814	0.043880352	0.061611	0.031426185	0.046963722	0.048393722
-1	-1	-1	2	144	140	0	0	1.515625	0	4.296875	0.296875	0.453125	0.75	0.421875	0.1875	1.078125	0.109375	0.140625	scan_Plate_D_p00_0_A07f04d0.TIF	scan_Plate_D_p00_0_A07f04d2.TIF	scan_Plate_D_p00_0_A07f04d1.TIF	0	0	0	59	1	1536	1536	1536	59	b'eLv0UZbgsxltqgxoUwVYQpiMNlXoE8yjrRW6BLMRlYIZVIbYAQCqnmMf'	423371702fc42216ddc0991a576effe6	1dd39ae9fe0c1a7b395b75ffc01b1913	6b752aeff2c8887ffd64a97d58b20ae7	272.4527692	759.01023	0	76.5	0.972222222	4.837643023	104.5676759	0.046195935	0.003798406	0.576792687	0.047976345	0.060639005	0.034467114	0.049777803	0.051502805
-1	-1	-1	0	135	133	0	0	1.65625	0	4.28125	0.296875	0.4375	0.71875	0.328125	0.171875	0.953125	0.109375	0.125	scan_Plate_D_p00_0_A07f05d0.TIF	scan_Plate_D_p00_0_A07f05d2.TIF	scan_Plate_D_p00_0_A07f05d1.TIF	0	0	0	60	1	1536	1536	1536	60	b'eLv0UZbgsxltqgxoUwVYQpiONlXoE8yjrRW6BLMRlYIZVIbYAQCvwGMi'	49168f03c2b08f7aad2ed97391f976b4	3b589b769c285276f10d363fedc3e1a2	f048f4abf706c8726b882f860793f6a0	nan	nan	nan	nan	0.985185185	4.863521523	101.0514116	0.045763341	0.004080954	0.605934606	0.048322185	0.062603952	0.03491083	0.049806425	0.051445994
-1	-1	-1	9	176	173	0	0	1.5	0	4.390625	0.3125	0.453125	0.796875	0.390625	0.171875	1.09375	0.109375	0.125	scan_Plate_D_p00_0_A07f06d0.TIF	scan_Plate_D_p00_0_A07f06d2.TIF	scan_Plate_D_p00_0_A07f06d1.TIF	0	0	0	61	1	1536	1536	1536	61	b'eLv0UZbgsxltqgxoUwVYQpiNNlXoE8yjrRW6BLMRlYIZVIbYAQC04mMl'	04ef6984f29d07dfc6b64aff9c30ea13	d597309f20b5b3cb458d93210a52aec4	75e544989a57dc555e03585286e0d578	1352.91124	488.9348756	0	136	0.982954545	4.554466125	88.90046259	0.044967716	0.003858828	0.649250529	0.048288365	0.06070505	0.034449431	0.04909676	0.051038703
-1	-1	-1	1	123	118	0	0	1.625	0	4.109375	0.28125	0.390625	0.71875	0.328125	0.171875	0.953125	0.109375	0.125	scan_Plate_D_p00_0_A07f07d0.TIF	scan_Plate_D_p00_0_A07f07d2.TIF	scan_Plate_D_p00_0_A07f07d1.TIF	0	0	0	62	1	1536	1536	1536	62	b'eLv0UZbgsxltqgxoUwVYQpiPNlXoE8yjrRW6BLMRlYIZVIbYAQC6BGMo'	e7a811642bc3de08c0135defa71e3407	246dd27c0139191a5586e589b73b400e	af8a45fb339911b5719f694649d36195	1712.903475	728.7837838	0	114	0.959349593	4.707616264	101.851338	0.044454196	0.00479977	0.486164347	0.045402426	0.064576221	0.032687443	0.048997696	0.050257367
-1	-1	-1	1	117	112	0	0	1.484375	0	4.15625	0.25	0.390625	0.71875	0.375	0.21875	1.109375	0.109375	0.125	scan_Plate_D_p00_0_A07f08d0.TIF	scan_Plate_D_p00_0_A07f08d2.TIF	scan_Plate_D_p00_0_A07f08d1.TIF	0	0	0	63	1	1536	1536	1536	63	b'eLv0UZbgsxltqgxoUwVYQliMNlXoE8yjrRW6BLMRlYIZVIbYAQC/JmMr'	578d7c33ce138cb5cc54bddb579c4ed4	540c73ac9bcebe05fde5c6d992305e4d	e19d28a9096b30bd0512d4c11e23831b	1436.222636	468.7714073	0	95	0.957264957	4.28175646	91.54109641	0.041378054	0.00448163	0.523897562	0.042551929	0.061640847	0.030714646	0.045618438	0.046730273
-1	-1	-1	9	175	175	0	0	1.640625	0	4.375	0.328125	0.4375	0.75	0.359375	0.171875	0.96875	0.109375	0.125	scan_Plate_D_p00_0_A08f00d0.TIF	scan_Plate_D_p00_0_A08f00d2.TIF	scan_Plate_D_p00_0_A08f00d1.TIF	0	0	0	64	1	1536	1536	1536	64	b'eLv0UZbgsxltqgxoU8VitKlCt2Aeba3QJZiNqBTMoDLEDgCbQWMW'	41933a0705b0e67e1e91bc1a719399cf	41d5f06a7b86737b967821b4bfa15642	c64c2c263ec28e8e98056363463e6433	894.5306777	747.6130923	0	134.4444444	1	4.887129525	99.90185786	0.046339902	0.003865529	0.554467388	0.050377098	0.06123774	0.035350952	0.050180755	0.05200167
-1	-1	-1	1	177	173	0	0	1.5	0	4.578125	0.3125	0.46875	0.828125	0.390625	0.171875	1.09375	0.109375	0.125	scan_Plate_D_p00_0_A08f01d0.TIF	scan_Plate_D_p00_0_A08f01d2.TIF	scan_Plate_D_p00_0_A08f01d1.TIF	0	0	0	65	1	1536	1536	1536	65	b'eLv0UZbgsxltqgxoU8UizcBwtKlCn2Aeba3QJZiNqBTMoDLEDgCgY2MZ'	30be68ceeaca3722211281f685e1c100	ff860aecf8d6cf961b73af084452f9cc	db2841d3fb511f04d1aa22f892300d2d	467.4605263	708.2894737	0	143	0.97740113	4.747435627	95.80627009	0.045244407	0.003572652	0.593924235	0.048204046	0.05993557	0.034256461	0.048969204	0.050868558
-1	-1	-1	2	133	132	0	0	1.65625	0	4.09375	0.265625	0.46875	0.71875	0.34375	0.171875	0.9375	0.109375	0.125	scan_Plate_D_p00_0_A08f02d0.TIF	scan_Plate_D_p00_0_A08f02d2.TIF	scan_Plate_D_p00_0_A08f02d1.TIF	0	0	0	66	1	1536	1536	1536	66	b'eLv0UZbgsxltqgxoU8UizcBotKlCn2Aeba3QJZiNqBTMoDLEDgClhWMc'	a591b8319b8fde75493c074b66d6a216	75728f0d20ba79e492993653fb998518	0a854eec83871e7a48b0494e8dc09310	1497.737553	307.9655506	0	57.5	0.992481203	4.457066221	91.27456266	0.043509794	0.004309205	0.499386541	0.044650341	0.060968771	0.032605871	0.047825101	0.04944
-1	-1	-1	4	174	168	0	0	1.515625	0	4.5	0.3125	0.4375	0.78125	0.40625	0.171875	1.078125	0.109375	0.140625	scan_Plate_D_p00_0_A08f03d0.TIF	scan_Plate_D_p00_0_A08f03d2.TIF	scan_Plate_D_p00_0_A08f03d1.TIF	0	0	0	67	1	1536	1536	1536	67	b'eLv0UZbgsxltqgxoU8UizcB4tKlCn2Aeba3QJZiNqBTMoDLEDgCqp2Mf'	734829c1eb8a1d006cfbade15f7724ee	9adce0adf16043bda6277ba158a9f8d6	9c3ee57969dc9105bc1cc6bdcd33a5b8	1246.005797	789.3274037	0	80.25	0.965517241	4.316786459	88.71352478	0.04124016	0.004087616	0.626856003	0.043251875	0.057426504	0.031221359	0.045153796	0.046514818
-1	-1	-1	1	157	153	0	0	1.640625	0	4.15625	0.296875	0.4375	0.75	0.34375	0.15625	0.953125	0.109375	0.125	scan_Plate_D_p00_0_A08f04d0.TIF	scan_Plate_D_p00_0_A08f04d2.TIF	scan_Plate_D_p00_0_A08f04d1.TIF	0	0	0	68	1	1536	1536	1536	68	b'eLv0UZbgsxltqgxoU8UizcBktKlCn2Aeba3QJZiNqBTMoDLEDgCvyWMi'	411c9b9263567356274c570034670818	ada09b3b4ede6a173819dc0d57c764c1	5357e591a13defb9327cfedfe09aa74e	737.2271698	842.810566	0	1	0.974522293	4.348174834	92.04946547	0.040778777	0.004218665	0.694170877	0.043378861	0.056957829	0.030976742	0.044759255	0.046017215
-1	-1	-1	3	152	151	0	0	1.5	0	4.328125	0.3125	0.4375	0.75	0.40625	0.171875	1.078125	0.125	0.125	scan_Plate_D_p00_0_A08f05d0.TIF	scan_Plate_D_p00_0_A08f05d2.TIF	scan_Plate_D_p00_0_A08f05d1.TIF	0	0	0	69	1	1536	1536	1536	69	b'eLv0UZbgsxltqgxoU8UizcB0tKlCn2Aeba3QJZiNqBTMoDLEDgC062Ml'	9bf5ecaa91bf0acd64b9021d53a8f8fe	5ded2df57c456a0883e31d2046511147	e4065c0e1d58e8df68f6d5a2685439cc	924.9289627	875.1845739	0	111.6666667	0.993421053	4.91499344	104.7674864	0.046833842	0.004336045	0.608173446	0.049320418	0.063578583	0.034968597	0.051055118	0.052698477
-1	-1	-1	1	152	147	0	0	1.640625	0	4.28125	0.3125	0.4375	0.734375	0.34375	0.171875	0.953125	0.109375	0.125	scan_Plate_D_p00_0_A08f06d0.TIF	scan_Plate_D_p00_0_A08f06d2.TIF	scan_Plate_D_p00_0_A08f06d1.TIF	0	0	0	70	1	1536	1536	1536	70	b'eLv0UZbgsxltqgxoU8UizcBstKlCn2Aeba3QJZiNqBTMoDLEDgC6DWMo'	3cb62bc4134fab8ca894b00a61e436ff	6be151807039291d6212eb589db61e1f	71dd9e21fa701854ceedbbeda730f943	822.851711	168.9315589	0	119	0.967105263	4.723563849	100.1886566	0.044688607	0.004314653	0.493903056	0.045116445	0.060916686	0.033146963	0.048658268	0.05002356
-1	-1	-1	1	146	141	0	0	1.59375	0	4.109375	0.28125	0.4375	0.75	0.375	0.171875	1.078125	0.109375	0.125	scan_Plate_D_p00_0_A08f07d0.TIF	scan_Plate_D_p00_0_A08f07d2.TIF	scan_Plate_D_p00_0_A08f07d1.TIF	0	0	0	71	1	1536	1536	1536	71	b'eLv0UZbgsxltqgxoU8UizcB8tKlCn2Aeba3QJZiNqBTMoDLEDgC/L2Mr'	ffd79278ab9034bd6c82620cf811cc37	1cd452cf458594451ce0580bf32b911e	585ecd159c541cae572aad1f13d982aa	874.1111111	927.7569444	0	8	0.965753425	4.365675387	89.35254204	0.042210842	0.004264415	0.515435611	0.044379361	0.059120837	0.032010889	0.046319709	0.047534098
-1	-1	-1	4	148	142	0	0	1.625	0	4.265625	0.296875	0.4375	0.734375	0.359375	0.171875	0.953125	0.09375	0.125	scan_Plate_D_p00_0_A08f08d0.TIF	scan_Plate_D_p00_0_A08f08d2.TIF	scan_Plate_D_p00_0_A08f08d1.TIF	0	0	0	72	1	1536	1536	1536	72	b'eLv0UZbgsxltqgxoU8UizcBitKlCn2Aeba3QJZiNqBTMoDLEDgDEUWMu'	e1a4b37c73ec206037b8fd2a79f85444	57cc28e46836aff752257284914d293c	a06bbdc61a5e9fd6f8ca3ddfb252ffbc	723.0055829	1333.051017	0	59.25	0.959459459	4.567781503	95.86695831	0.044703337	0.004160938	0.578416555	0.046226913	0.061032821	0.033451768	0.048740946	0.050267493
-1	-1	-1	0	142	136	0	0	1.484375	0	4.390625	0.28125	0.4375	0.765625	0.375	0.171875	1.09375	0.109375	0.125	scan_Plate_D_p00_0_A09f00d0.TIF	scan_Plate_D_p00_0_A09f00d2.TIF	scan_Plate_D_p00_0_A09f00d1.TIF	0	0	0	73	1	1536	1536	1536	73	b'eLv0UZbgsxltqgxoU8VytKlCt2Aeba3QJZiNqBTMoDLEDgCgbGMZ'	1604872e9b0cc7ea1eb986622257bfd1	96f7c52212da893a7740f11646c648ed	5f942ae279615b438d54bdf4e9de54af	nan	nan	nan	nan	0.957746479	4.622115813	96.97664794	0.044077372	0.00428996	0.559021925	0.045655369	0.059844393	0.032876338	0.048407104	0.050227078
-1	-1	-1	1	152	146	0	0	1.625	0	4.140625	0.3125	0.453125	0.734375	0.359375	0.15625	0.96875	0.109375	0.125	scan_Plate_D_p00_0_A09f01d0.TIF	scan_Plate_D_p00_0_A09f01d2.TIF	scan_Plate_D_p00_0_A09f01d1.TIF	0	0	0	74	1	1536	1536	1536	74	b'eLv0UZbgsxltqgxoU8UyzcBwtKlCn2Aeba3QJZiNqBTMoDLEDgCljmMc'	6fb2747af581861ff13f5d81928fae7a	2bbe6edbfab369808da017d6dfc03b6a	10b589f3800636bfc3ab4da680c7676a	1760.114286	1283.771429	0	127	0.960526316	4.661162745	98.67066871	0.044083123	0.004220715	0.601065629	0.046917085	0.060407001	0.033047527	0.048392594	0.050264451
-1	-1	-1	1	128	118	0	0	1.578125	0	4.203125	0.28125	0.390625	0.734375	0.375	0.1875	1.109375	0.109375	0.125	scan_Plate_D_p00_0_A09f02d0.TIF	scan_Plate_D_p00_0_A09f02d2.TIF	scan_Plate_D_p00_0_A09f02d1.TIF	0	0	0	75	1	1536	1536	1536	75	b'eLv0UZbgsxltqgxoU8UyzcBotKlCn2Aeba3QJZiNqBTMoDLEDgCqsGMf'	6b4202cea2f098453bf82d300c171db7	a889382cf338acd35058eb9951044b07	6a526776c6650e0cfe0c2bec3f63d8dd	282.8917456	474.0351827	0	31	0.921875	4.252305184	86.6751296	0.04190426	0.004563682	0.629602434	0.044954262	0.059692349	0.031704251	0.046557389	0.048203621
-1	-1	-1	3	142	137	0	0	1.609375	0	4.078125	0.296875	0.4375	0.71875	0.359375	0.171875	0.953125	0.109375	0.109375	scan_Plate_D_p00_0_A09f03d0.TIF	scan_Plate_D_p00_0_A09f03d2.TIF	scan_Plate_D_p00_0_A09f03d1.TIF	0	0	0	76	1	1536	1536	1536	76	b'eLv0UZbgsxltqgxoU8UyzcB4tKlCn2Aeba3QJZiNqBTMoDLEDgCv0mMi'	f6c37d16f86367ae354ef0b8b2ef92c9	453be7264a0b78b16bdef9ac76bf4651	6e2be250416a52860e2adbf1b941ca30	1176.466196	309.6851731	0	75.33333333	0.964788732	4.21166151	86.51416567	0.039895931	0.004327792	0.77863711	0.044034562	0.057466945	0.030407993	0.044195371	0.045511009
-1	-1	-1	3	148	142	0	0	1.46875	0	4.03125	0.28125	0.4375	0.734375	0.421875	0.203125	1.078125	0.109375	0.140625	scan_Plate_D_p00_0_A09f04d0.TIF	scan_Plate_D_p00_0_A09f04d2.TIF	scan_Plate_D_p00_0_A09f04d1.TIF	0	0	0	77	1	1536	1536	1536	77	b'eLv0UZbgsxltqgxoU8UyzcBktKlCn2Aeba3QJZiNqBTMoDLEDgC09GMl'	08bacdd31942eac619e731003e04d770	819a6d0601d72e065020985c1c34c42f	bf9cb1bba4cd9acbf9be54d328878ea8	1073.706703	685.8414203	0	85.66666667	0.959459459	4.075321679	85.65484362	0.038995899	0.003853357	0.676397213	0.042786211	0.055601441	0.029750487	0.043131117	0.044560054
-1	-1	-1	0	134	128	0	0	1.625	0	3.953125	0.296875	0.421875	0.71875	0.328125	0.171875	0.953125	0.109375	0.125	scan_Plate_D_p00_0_A09f05d0.TIF	scan_Plate_D_p00_0_A09f05d2.TIF	scan_Plate_D_p00_0_A09f05d1.TIF	0	0	0	78	1	1536	1536	1536	78	b'eLv0UZbgsxltqgxoU8UyzcB0tKlCn2Aeba3QJZiNqBTMoDLEDgC6FmMo'	55b1803a63c7aee879fcf5c9d1bf1402	24063067cd63093a482b6011b58b2c94	dcaf4c9320cea5c9fc4358e596899532	nan	nan	nan	nan	0.955223881	4.529979542	94.74167201	0.044817736	0.004280212	0.640740088	0.046792204	0.061034959	0.033357836	0.049314125	0.05132351
-1	-1	-1	0	153	147	0	0	1.515625	0	4.5	0.296875	0.453125	0.78125	0.359375	0.171875	1.09375	0.109375	0.125	scan_Plate_D_p00_0_A09f06d0.TIF	scan_Plate_D_p00_0_A09f06d2.TIF	scan_Plate_D_p00_0_A09f06d1.TIF	0	0	0	79	1	1536	1536	1536	79	b'eLv0UZbgsxltqgxoU8UyzcBstKlCn2Aeba3QJZiNqBTMoDLEDgC/OGMr'	27e033a8f936a7c17e4bc0d6a49b88ba	350111e2ef4ce1066dff21eeaacfdd7e	aacd56d0aa15917137c583913c0ece6e	nan	nan	nan	nan	0.960784314	4.623240914	97.10407626	0.045229976	0.004229164	0.538748788	0.047867082	0.061998792	0.033787062	0.049619111	0.051497492
-1	-1	-1	1	150	140	0	0	1.625	0	4.125	0.28125	0.453125	0.734375	0.359375	0.171875	0.953125	0.109375	0.109375	scan_Plate_D_p00_0_A09f07d0.TIF	scan_Plate_D_p00_0_A09f07d2.TIF	scan_Plate_D_p00_0_A09f07d1.TIF	0	0	0	80	1	1536	1536	1536	80	b'eLv0UZbgsxltqgxoU8UyzcB8tKlCn2Aeba3QJZiNqBTMoDLEDgDEWmMu'	c757fd59206c144d1d443bbd8da001c9	cd7fc7b457e43473e4a0cf672cfaac7d	6b66d3a25940b8137594e157e11d96ad	575.9176883	1284.901926	0	129	0.933333333	4.296507846	92.75381474	0.041121034	0.004397629	0.581963519	0.04352955	0.058405712	0.030676705	0.045579015	0.047102506
-1	-1	-1	1	141	131	0	0	1.5	0	4.28125	0.28125	0.4375	0.734375	0.390625	0.1875	1.09375	0.109375	0.140625	scan_Plate_D_p00_0_A09f08d0.TIF	scan_Plate_D_p00_0_A09f08d2.TIF	scan_Plate_D_p00_0_A09f08d1.TIF	0	0	0	81	1	1536	1536	1536	81	b'eLv0UZbgsxltqgxoU8UyzcBitKlCn2Aeba3QJZiNqBTMoDLEDgDJfGMx'	4aa6e19f9d6ec6ea1eb89dc56e27a804	4e0cec8c3b0a3eff46e531e6028b9123	26ad9eb99805910f8a481de8fdb2fb4a	50.8021821	962.9718145	0	114	0.929078014	4.186765121	90.23380061	0.040061071	0.004355477	0.58522269	0.042195194	0.058046966	0.02987317	0.044371739	0.045610193
-1	-1	-1	1	160	156	0	0	1.6875	0	4.46875	0.328125	0.453125	0.75	0.359375	0.171875	0.953125	0.109375	0.109375	scan_Plate_D_p00_0_A10f00d0.TIF	scan_Plate_D_p00_0_A10f00d2.TIF	scan_Plate_D_p00_0_A10f00d1.TIF	0	0	0	82	1	1536	1536	1536	82	b'eLv0UZbgsxltqgxk+Q5J2qNNFboE82hrhS7BbESlYAaVIXYAdxdjAQ=='	1ec6ea0039feb505caacd58143d337f6	4762a0f6355d650b8982d369e2fcc064	37ed50fe7f6969d80188b7f1e5c3bdf3	364.9395973	39.48993289	0	137	0.975	4.95205602	106.7366929	0.046720093	0.00442231	0.55087427	0.047819265	0.063661825	0.034359455	0.051142011	0.052968759
-1	-1	-1	1	185	180	0	0	1.5	0	4.78125	0.328125	0.46875	0.828125	0.375	0.1875	1.078125	0.109375	0.125	scan_Plate_D_p00_0_A10f01d0.TIF	scan_Plate_D_p00_0_A10f01d2.TIF	scan_Plate_D_p00_0_A10f01d1.TIF	0	0	0	83	1	1536	1536	1536	83	b'eLv0UZbgsxltqgxk+Q5K2oajTRX6BPNoa4UuwWxEpWAGlSF2AHw5YwQ='	5181248ece37e151228f048b4e4c127c	cee8f683d3a32af98c91f7a9e1ec47c5	604a5de591073ce6fe9751e4cd1c63c4	1003.650624	912.3957219	0	112	0.972972973	5.010827027	107.3317703	0.049237384	0.00445056	0.48534887	0.050160509	0.06584904	0.035861446	0.053780861	0.055948377
-1	-1	-1	4	141	136	0	0	1.671875	0	4.1875	0.28125	0.4375	0.71875	0.34375	0.171875	0.953125	0.109375	0.125	scan_Plate_D_p00_0_A10f02d0.TIF	scan_Plate_D_p00_0_A10f02d2.TIF	scan_Plate_D_p00_0_A10f02d1.TIF	0	0	0	84	1	1536	1536	1536	84	b'eLv0UZbgsxltqgxk+Q5K2kajTRX6BPNoa4UuwWxEpWAGlSF2AIFbYwc='	3e14f89cbb74fbbf3b15bd9476d4a827	6700a6ee62baeb7ee4bf2d56afa2f513	fd02a58322c50163ca7b59f5d693c62a	156.5257545	1432.884384	0	94.5	0.964539007	4.785645317	102.2380162	0.045837292	0.004704397	0.562712468	0.047501177	0.063617646	0.033936734	0.050250153	0.0517604
-1	-1	-1	1	140	138	0	0	1.5	0	4.171875	0.296875	0.4375	0.75	0.390625	0.1875	1.078125	0.125	0.140625	scan_Plate_D_p00_0_A10f03d0.TIF	scan_Plate_D_p00_0_A10f03d2.TIF	scan_Plate_D_p00_0_A10f03d1.TIF	0	0	0	85	1	1536	1536	1536	85	b'eLv0UZbgsxltqgxk+Q5K2sajTRX6BPNoa4UuwWxEpWAGlSF2AIZ9Ywo='	68b8ad4eaf71ce375b68fdc1c361a04a	ce505467d024323dd0b0e4d613d4e306	edbf7a7b7194062cb8c6c27e22228f76	73.17241379	896.4252874	0	125	0.985714286	4.728198886	102.9390117	0.046975574	0.005006607	0.444578619	0.047004353	0.066883352	0.034151211	0.051931653	0.053702382
-1	-1	-1	2	152	148	0	0	1.625	0	4.3125	0.3125	0.4375	0.734375	0.359375	0.171875	0.953125	0.109375	0.125	scan_Plate_D_p00_0_A10f04d0.TIF	scan_Plate_D_p00_0_A10f04d2.TIF	scan_Plate_D_p00_0_A10f04d1.TIF	0	0	0	86	1	1536	1536	1536	86	b'eLv0UZbgsxltqgxk+Q5K2iajTRX6BPNoa4UuwWxEpWAGlSF2AIufYw0='	0f4ea262e1e4425e311bc1a4d8f5edf3	cb0b36328ada6cb8e5cfe0a81a5caad9	3221e578954a5d2ef7b5a1b868082625	1871.174825	451.7248508	0	119	0.973684211	4.784566098	101.169529	0.046717582	0.00427931	0.544557947	0.047633248	0.063859467	0.034483605	0.051025618	0.052936579
-1	-1	-1	4	134	131	0	0	1.546875	0	4.875	0.296875	0.453125	0.796875	0.390625	0.171875	1.109375	0.125	0.125	scan_Plate_D_p00_0_A10f05d0.TIF	scan_Plate_D_p00_0_A10f05d2.TIF	scan_Plate_D_p00_0_A10f05d1.TIF	0	0	0	87	1	1536	1536	1536	87	b'eLv0UZbgsxltqgxk+Q5K2qajTRX6BPNoa4UuwWxEpWAGlSF2AJDBYxA='	84bdad4e490016514077bf79287499d7	6034206ee5e65eb47901089b904447d0	54a7df58196f0499427632e3211dcb45	1098.05851	1162.908385	0	103.5	0.97761194	4.946663518	113.3232243	0.045246601	0.00447117	0.525425021	0.045496641	0.064178916	0.033216321	0.049680487	0.051203238
-1	-1	-1	1	167	164	0	0	1.65625	0	4.609375	0.328125	0.46875	0.75	0.375	0.171875	0.953125	0.109375	0.140625	scan_Plate_D_p00_0_A10f06d0.TIF	scan_Plate_D_p00_0_A10f06d2.TIF	scan_Plate_D_p00_0_A10f06d1.TIF	0	0	0	88	1	1536	1536	1536	88	b'eLv0UZbgsxltqgxk+Q5K2majTRX6BPNoa4UuwWxEpWAGlSF2AJXjYxM='	381e73392da6abadf3bccba78ec2470d	1a7e28ecd55c146d9c2b59ecb59b23a5	c16800b6ea01cbac12d979dda3fb246b	1797.518182	753.4909091	0	156	0.982035928	5.005108064	109.6895264	0.048062434	0.004726245	0.472175649	0.048591523	0.066633029	0.035066938	0.052514513	0.054140607
-1	-1	-1	4	133	133	0	0	1.5	0	4.078125	0.296875	0.453125	0.75	0.40625	0.1875	1.125	0.109375	0.125	scan_Plate_D_p00_0_A10f07d0.TIF	scan_Plate_D_p00_0_A10f07d2.TIF	scan_Plate_D_p00_0_A10f07d1.TIF	0	0	0	89	1	1536	1536	1536	89	b'eLv0UZbgsxltqgxk+Q5K2uajTRX6BPNoa4UuwWxEpWAGlSF2AJsFYxY='	97913dc3e5fb7685556f4c5bc03fc822	4457393194deb8d6424cb3e59c2b1756	079575271ae9bb52cf74a0f9cf141356	375.0788179	1180.666002	0	99.75	1	5.049876396	106.725734	0.04789128	0.004540929	0.530367255	0.049718493	0.066355809	0.035568278	0.052179034	0.053663106
-1	-1	-1	1	172	170	0	0	1.625	0	4.625	0.3125	0.453125	0.765625	0.359375	0.171875	0.96875	0.109375	0.125	scan_Plate_D_p00_0_A10f08d0.TIF	scan_Plate_D_p00_0_A10f08d2.TIF	scan_Plate_D_p00_0_A10f08d1.TIF	0	0	0	90	1	1536	1536	1536	90	b'eLv0UZbgsxltqgxk+Q5K2hajTRX6BPNoa4UuwWxEpWAGlSF2AKAnYxk='	92556276dfaf4b11f48c69e1cfaa1af6	fd51e65237a832c5be4a7bc54fa04e77	e0a6304b060d97c8adf268541f67470d	1303.625626	260.8418418	0	140	0.988372093	4.808473318	102.6516235	0.048065434	0.005048315	0.47637424	0.049427789	0.067796355	0.035104982	0.052864213	0.05447446
-1	-1	-1	1	154	149	0	0	1.5	0	4.28125	0.296875	0.4375	0.765625	0.375	0.1875	1.109375	0.109375	0.125	scan_Plate_D_p00_0_A11f00d0.TIF	scan_Plate_D_p00_0_A11f00d2.TIF	scan_Plate_D_p00_0_A11f00d1.TIF	0	0	0	91	1	1536	1536	1536	91	b'eLv0UZbgsxltqgxk+W442lShXzCPtlboEsxGVApmUBliBwB8QmME'	08d1d851eb4171f857ebb1a92997aae8	7b6e9363e8718b293abb80a94f86ea6e	8c8b129bb4bb3ed3d450bbd33941d521	2034.969259	1043.571429	0	124	0.967532468	4.961994769	106.823532	0.049658944	0.004448645	0.48495322	0.049684189	0.066621353	0.035647285	0.054195375	0.056450793
-1	-1	-1	4	160	160	0	0	1.640625	0	4.4375	0.3125	0.453125	0.75	0.375	0.171875	0.953125	0.109375	0.125	scan_Plate_D_p00_0_A11f01d0.TIF	scan_Plate_D_p00_0_A11f01d2.TIF	scan_Plate_D_p00_0_A11f01d1.TIF	0	0	0	92	1	1536	1536	1536	92	b'eLv0UZbgsxltqgxk+W4IbKoYjjZV6BPMo60VugSzEZWCGVSG2AEAgWRjBw=='	817c411e1cf781c4ee7200ac674e27fe	b2352262f328b3cf185fd9be879270c4	1603f71dcf372f9284276a8d5e903566	1556.839856	339.4621644	0	142.5	1	5.220183206	114.2859637	0.052265873	0.004588422	0.390124206	0.052228321	0.069170053	0.037958006	0.057171699	0.05974934
-1	-1	-1	0	152	145	0	0	1.5	0	4.109375	0.296875	0.453125	0.765625	0.359375	0.203125	1.09375	0.109375	0.125	scan_Plate_D_p00_0_A11f02d0.TIF	scan_Plate_D_p00_0_A11f02d2.TIF	scan_Plate_D_p00_0_A11f02d1.TIF	0	0	0	93	1	1536	1536	1536	93	b'eLv0UZbgsxltqgxk+W4IbKoYjTZV6BPMo60VugSzEZWCGVSG2AEAhoZjCg=='	23f79ac31c87e6a60bb7d3de2a12e7bf	6d38804aac1b1bb822a828263301adb2	a963cc3f841be28c8208137b3ae295d5	nan	nan	nan	nan	0.953947368	4.746231819	100.786534	0.046931501	0.004558334	0.556488922	0.047824845	0.064010141	0.034330141	0.051474618	0.053380228
-1	-1	-1	2	170	165	0	0	1.640625	0	4.6875	0.34375	0.453125	0.75	0.375	0.171875	0.953125	0.109375	0.125	scan_Plate_D_p00_0_A11f03d0.TIF	scan_Plate_D_p00_0_A11f03d2.TIF	scan_Plate_D_p00_0_A11f03d1.TIF	0	0	0	94	1	1536	1536	1536	94	b'eLv0UZbgsxltqgxk+W4IbKoYjzZV6BPMo60VugSzEZWCGVSG2AEAi6hjDQ=='	9932315485e3b0f4c92c5331d29efed1	555eecc77c97ee877e6a0b6bcce0cd2a	db246546df14b87af93bc3ebb985af2b	1614.215686	1047.072352	0	154.5	0.970588235	4.78881718	104.3161176	0.046181838	0.005147624	0.51514261	0.046744418	0.065959441	0.033565793	0.051259445	0.053066265
-1	-1	-1	2	150	146	0	0	1.5	0	4.265625	0.296875	0.453125	0.75	0.390625	0.1875	1.078125	0.109375	0.140625	scan_Plate_D_p00_0_A11f04d0.TIF	scan_Plate_D_p00_0_A11f04d2.TIF	scan_Plate_D_p00_0_A11f04d1.TIF	0	0	0	95	1	1536	1536	1536	95	b'eLv0UZbgsxltqgxk+W4IbKqYjDZV6BPMo60VugSzEZWCGVSG2AEAkMpjEA=='	b13c1ffbd092206900722b239c81ab56	963b14e2e6a6d9e5eb02dc76b403d686	a8aba02e2993c483469bf70dc959477c	800.5179922	730.6065826	0	114	0.973333333	4.933739903	101.5471476	0.048595871	0.004634192	0.529515834	0.049759368	0.066441327	0.03574564	0.053170703	0.055118329
-1	-1	-1	5	152	151	0	0	1.65625	0	4.109375	0.3125	0.4375	0.734375	0.359375	0.171875	0.96875	0.109375	0.125	scan_Plate_D_p00_0_A11f05d0.TIF	scan_Plate_D_p00_0_A11f05d2.TIF	scan_Plate_D_p00_0_A11f05d1.TIF	0	0	0	96	1	1536	1536	1536	96	b'eLv0UZbgsxltqgxk+W4IbKqYjjZV6BPMo60VugSzEZWCGVSG2AEAlexjEw=='	978f65c440f53b8f94dcc48c298fcb4d	dec5de02b115acf0032a702ab8379f50	3ba6f31691f5c2174ea4625c8853fb3d	751.8170969	446.8100356	0	114.8	0.993421053	4.873478272	102.5190919	0.048998144	0.004799226	0.474677773	0.049318558	0.067198464	0.035822618	0.053697073	0.055632888
-1	-1	-1	1	151	149	0	0	1.515625	0	4.4375	0.3125	0.453125	0.78125	0.390625	0.171875	1.09375	0.109375	0.125	scan_Plate_D_p00_0_A11f06d0.TIF	scan_Plate_D_p00_0_A11f06d2.TIF	scan_Plate_D_p00_0_A11f06d1.TIF	0	0	0	97	1	1536	1536	1536	97	b'eLv0UZbgsxltqgxk+W4IbKqYjTZV6BPMo60VugSzEZWCGVSG2AEAmw5jFg=='	ca9749e84f6535a915616576b5383eb6	78ae3901b4582afcbef06598ff9092a5	d1d92d741ad010ed0b6c42afe500b729	1318.220307	1468.360792	0	130	0.986754967	4.905400922	106.7510463	0.048471592	0.004880629	0.465745064	0.05005899	0.068253916	0.03501806	0.053278141	0.055124995
-1	-1	-1	1	148	147	0	0	1.65625	0	4.296875	0.296875	0.453125	0.71875	0.34375	0.171875	0.953125	0.109375	0.125	scan_Plate_D_p00_0_A11f07d0.TIF	scan_Plate_D_p00_0_A11f07d2.TIF	scan_Plate_D_p00_0_A11f07d1.TIF	0	0	0	98	1	1536	1536	1536	98	b'eLv0UZbgsxltqgxk+W4IbKqYjzZV6BPMo60VugSzEZWCGVSG2AEAoDBjGQ=='	27200255934b5db13f606fd4a9db2a43	6ca58de11e681cf6070ecc7fd821e41f	b26b7837b6c44d89e0e72dacc18c4d7e	2000.42043	1297.83871	0	127	0.993243243	4.871407701	102.6123205	0.048772097	0.004630906	0.468563928	0.049927435	0.06784736	0.035440683	0.053338631	0.055186876
-1	-1	-1	0	145	141	0	0	1.515625	0	4.234375	0.28125	0.4375	0.765625	0.359375	0.171875	1.078125	0.109375	0.125	scan_Plate_D_p00_0_A11f08d0.TIF	scan_Plate_D_p00_0_A11f08d2.TIF	scan_Plate_D_p00_0_A11f08d1.TIF	0	0	0	99	1	1536	1536	1536	99	b'eLv0UZbgsxltqgxk+W4IbKpYjDZV6BPMo60VugSzEZWCGVSG2AEApVJjHA=='	aebe08f6e7dd9b3230539164968288ce	f4ac7852c5ef2bd6f8fc6d2765965737	ef2bbab35d236aa700f22781d41414ff	nan	nan	nan	nan	0.972413793	5.058288407	110.4390687	0.049437981	0.004988988	0.443626277	0.048805704	0.067098336	0.035351067	0.054165929	0.056139526
-1	-1	-1	1	128	122	0	0	1.640625	0	4.3125	0.296875	0.390625	0.703125	0.34375	0.171875	0.953125	0.109375	0.125	scan_Plate_D_p00_0_A12f00d0.TIF	scan_Plate_D_p00_0_A12f00d2.TIF	scan_Plate_D_p00_0_A12f00d1.TIF	0	0	0	100	1	1536	1536	1536	100	b'eLv0UZbgsxltqgxk+W5oNNpUoVswj7ZW6BLMRlQKZlAZYgcAgW1jBw=='	f831295803acc4339fbb5daafe37ab01	2fea73b43edf42f70f5984ae905d5952	f801a43be6ff555f9425be1b59d444cb	898.3966006	922.4995279	0	96	0.953125	4.711048065	100.529222	0.046349764	0.004918218	0.414999955	0.045499872	0.065102058	0.033620935	0.051174694	0.052967213
-1	-1	-1	0	145	142	0	0	1.5	0	4.21875	0.296875	0.46875	0.765625	0.34375	0.1875	1.09375	0.109375	0.125	scan_Plate_D_p00_0_A12f01d0.TIF	scan_Plate_D_p00_0_A12f01d2.TIF	scan_Plate_D_p00_0_A12f01d1.TIF	0	0	0	101	1	1536	1536	1536	101	b'eLv0UZbgsxltqgxk+W5olGZgONpUoU8wj7ZW6BLMRlQKZlAZYgcAho9jCg=='	61d99306bf361f4a37ffb636b74c2e6a	a191f8d8b024405e59f7a863e5a3506a	b8f06de52695a9315edd21ca9853d035	nan	nan	nan	nan	0.979310345	4.771779873	100.5095856	0.047233544	0.004839816	0.459113641	0.047678624	0.065756759	0.034824061	0.052255922	0.054257809
-1	-1	-1	0	143	138	0	0	1.65625	0	4.359375	0.3125	0.4375	0.75	0.328125	0.171875	0.984375	0.109375	0.140625	scan_Plate_D_p00_0_A12f02d0.TIF	scan_Plate_D_p00_0_A12f02d2.TIF	scan_Plate_D_p00_0_A12f02d1.TIF	0	0	0	102	1	1536	1536	1536	102	b'eLv0UZbgsxltqgxk+W5olGZgNNpUoU8wj7ZW6BLMRlQKZlAZYgcAi7FjDQ=='	ddb43597818bf94f00dbabd2695a6f6a	8bf59f41db9df4a2d6931ac138ed2b93	92bf46199b604df5565420a2e36e7633	nan	nan	nan	nan	0.965034965	4.681125902	102.7853506	0.04588775	0.005265385	0.545955169	0.047137365	0.066373916	0.033488106	0.051034553	0.052690439
-1	-1	-1	4	160	151	0	0	1.53125	0	4.078125	0.3125	0.46875	0.78125	0.421875	0.1875	1.09375	0.125	0.125	scan_Plate_D_p00_0_A12f03d0.TIF	scan_Plate_D_p00_0_A12f03d2.TIF	scan_Plate_D_p00_0_A12f03d1.TIF	0	0	0	103	1	1536	1536	1536	103	b'eLv0UZbgsxltqgxk+W5olGZgPNpUoU8wj7ZW6BLMRlQKZlAZYgcAkNNjEA=='	10130ffb5027f42715ff0911c959a0a7	edee809aacf34cf68c8ad974f92a3789	09867a3b9bb9b396936403454408e9d9	1313.943296	502.8253854	0	119.75	0.94375	4.408552771	92.77681852	0.043732273	0.004826105	0.54100028	0.045159694	0.063679497	0.032288973	0.048554891	0.050089178
-1	-1	-1	2	172	169	0	0	1.671875	0	4.203125	0.34375	0.453125	0.796875	0.375	0.1875	0.96875	0.125	0.125	scan_Plate_D_p00_0_A12f04d0.TIF	scan_Plate_D_p00_0_A12f04d2.TIF	scan_Plate_D_p00_0_A12f04d1.TIF	0	0	0	104	1	1536	1536	1536	104	b'eLv0UZbgsxltqgxk+W5olGZgMtpUoU8wj7ZW6BLMRlQKZlAZYgcAlfVjEw=='	d6454b7dc102c5c3700bbf1cc5bcaca8	5d71c177a16b9a100b365a5cb8dbf019	0fe2deed65740d39b003ecb373d009d1	1777.722706	956.084942	0	121	0.98255814	4.480886816	93.96537202	0.044826195	0.005109138	0.590739594	0.047399257	0.065501517	0.033378264	0.050174486	0.051982357
-1	-1	-1	0	166	165	0	0	1.578125	0	4.609375	0.328125	0.46875	0.859375	0.359375	0.171875	1.09375	0.125	0.125	scan_Plate_D_p00_0_A12f05d0.TIF	scan_Plate_D_p00_0_A12f05d2.TIF	scan_Plate_D_p00_0_A12f05d1.TIF	0	0	0	105	1	1536	1536	1536	105	b'eLv0UZbgsxltqgxk+W5olGZgOtpUoU8wj7ZW6BLMRlQKZlAZYgcAmxdjFg=='	a3d3ec8964bd477c73760158f6ada67b	695052697ab9de969a627d3679f7446a	dc85eb08a64866fcd925ee671b939634	nan	nan	nan	nan	0.993975904	4.594291062	96.29285615	0.044557903	0.005624243	0.55580073	0.046121517	0.066601799	0.032949203	0.050091561	0.051534552
-1	-1	-1	0	131	131	0	0	1.65625	0	4.390625	0.28125	0.453125	0.75	0.34375	0.171875	1.03125	0.109375	0.125	scan_Plate_D_p00_0_A12f06d0.TIF	scan_Plate_D_p00_0_A12f06d2.TIF	scan_Plate_D_p00_0_A12f06d1.TIF	0	0	0	106	1	1536	1536	1536	106	b'eLv0UZbgsxltqgxk+W5olGZgNtpUoU8wj7ZW6BLMRlQKZlAZYgcAoDljGQ=='	e4b2dbc56f3465060b4f08762d0c1dc0	940ece23007c2230bcb391eac331470b	af9249b317544b08af2bacd6704d7a2c	nan	nan	nan	nan	1	5.071840608	109.5358371	0.050045883	0.005624684	0.451574651	0.050080416	0.070815775	0.036419665	0.055556007	0.057453372
-1	-1	-1	1	157	153	0	0	1.5	0	4.484375	0.296875	0.453125	0.78125	0.421875	0.1875	1.109375	0.125	0.125	scan_Plate_D_p00_0_A12f07d0.TIF	scan_Plate_D_p00_0_A12f07d2.TIF	scan_Plate_D_p00_0_A12f07d1.TIF	0	0	0	107	1	1536	1536	1536	107	b'eLv0UZbgsxltqgxk+W5olGZgPtpUoU8wj7ZW6BLMRlQKZlAZYgcApVtjHA=='	091f9ca901b5849e6b068daf9e1df3ce	bffa66c213b367414842f8b49759687d	80863429df93308f9b8dd213afd8b37c	1231.207792	1196.779221	0	127	0.974522293	4.321958763	90.41653898	0.044200533	0.005169552	0.453860224	0.044668323	0.064654978	0.032689429	0.049389837	0.050999472
-1	-1	-1	2	161	160	0	0	1.671875	0	4.234375	0.328125	0.453125	0.765625	0.390625	0.171875	0.96875	0.125	0.125	scan_Plate_D_p00_0_A12f08d0.TIF	scan_Plate_D_p00_0_A12f08d2.TIF	scan_Plate_D_p00_0_A12f08d1.TIF	0	0	0	108	1	1536	1536	1536	108	b'eLv0UZbgsxltqgxk+W5olGZgMdpUoU8wj7ZW6BLMRlQKZlAZYgcAqn1jHw=='	78a89c0474550dd6ff87d4dddb4f04b4	62b0dd2eaebc588e59178e0b777c9f5f	7d27e2507672ec13b8c39fde1677fdc9	1272.604189	925.6349762	0	149	0.99378882	4.79241179	101.0435302	0.047009446	0.005164049	0.503653283	0.048419659	0.067498805	0.03462625	0.052119774	0.053805865
-1	-1	-1	0	156	152	0	0	1.546875	0	4.328125	0.3125	0.453125	0.796875	0.359375	0.1875	1.15625	0.109375	0.140625	scan_Plate_D_p00_0_B01f00d0.TIF	scan_Plate_D_p00_0_B01f00d2.TIF	scan_Plate_D_p00_0_B01f00d1.TIF	0	0	0	109	1	1536	1536	1536	109	b'eLv0UZbgsxltqgxoETjaVKFfMI+2VugSzEZUCmZQGWIHAHxFYwQ='	0e05a4b173763b7782f44d206c177f5b	5ed089f143166b717d48469fd660df65	ff4ce2e083ea2b8e17eef27646882e7f	nan	nan	nan	nan	0.974358974	4.951689596	106.8967552	0.049558782	0.004495828	0.42545337	0.048345787	0.064799375	0.035707736	0.053779768	0.055835813
-1	-1	-1	0	164	153	0	0	1.65625	0	4.546875	0.328125	0.453125	0.765625	0.34375	0.1875	0.96875	0.109375	0.125	scan_Plate_D_p00_0_B01f01d0.TIF	scan_Plate_D_p00_0_B01f01d2.TIF	scan_Plate_D_p00_0_B01f01d1.TIF	0	0	0	110	1	1536	1536	1536	110	b'eLv0UZbgsxltqgxoEQhsqhiONlXoE8yjrRW6BLMRlYIZVIbYAQCBZ2MH'	f6bc09621638ac9fbebca6fbf9f31804	30ab23d63a2f9115e0e8d2395e5e450b	cb30739f2b6a747ccca743018265d00f	nan	nan	nan	nan	0.932926829	5.081169122	112.9204986	0.048719653	0.004404099	0.475220539	0.047770129	0.063612474	0.034843678	0.052895918	0.05508271
-1	-1	-1	1	161	151	0	0	1.546875	0	4.34375	0.34375	0.484375	0.8125	0.40625	0.1875	1.109375	0.109375	0.140625	scan_Plate_D_p00_0_B01f02d0.TIF	scan_Plate_D_p00_0_B01f02d2.TIF	scan_Plate_D_p00_0_B01f02d1.TIF	0	0	0	111	1	1536	1536	1536	111	b'eLv0UZbgsxltqgxoEQhsqhiNNlXoE8yjrRW6BLMRlYIZVIbYAQCGiWMK'	cad5d3b32caa4feaabfaf02e1c04848a	a09cb89245db71dae61c2d6c6b0c50be	c615152a741086dc2b9db99dd419a38f	748.6129032	998	0	132	0.937888199	4.552419143	104.6684701	0.043698606	0.004966479	0.492508248	0.043704314	0.063577254	0.031400329	0.048357787	0.049838653
-1	-1	-1	2	151	148	0	0	1.671875	0	4.25	0.3125	0.453125	0.75	0.375	0.1875	1	0.109375	0.125	scan_Plate_D_p00_0_B01f03d0.TIF	scan_Plate_D_p00_0_B01f03d2.TIF	scan_Plate_D_p00_0_B01f03d1.TIF	0	0	0	112	1	1536	1536	1536	112	b'eLv0UZbgsxltqgxoEQhsqhiPNlXoE8yjrRW6BLMRlYIZVIbYAQCLq2MN'	1c6e0482dc613a6b43f1a4535ed11db7	b85bafecfb2235d41022e92ee8ee6437	2ad6819455df81e9756bb1c736afc7dd	1920.094703	921.057566	0	137	0.98013245	4.598163729	101.850954	0.045394632	0.00498268	0.472831285	0.045205511	0.065439573	0.033014783	0.05027574	0.051835977
-1	-1	-1	1	161	157	0	0	1.546875	0	4.8125	0.328125	0.46875	0.828125	0.390625	0.1875	1.09375	0.109375	0.140625	scan_Plate_D_p00_0_B01f04d0.TIF	scan_Plate_D_p00_0_B01f04d2.TIF	scan_Plate_D_p00_0_B01f04d1.TIF	0	0	0	113	1	1536	1536	1536	113	b'eLv0UZbgsxltqgxoEQhsqpiMNlXoE8yjrRW6BLMRlYIZVIbYAQCQzWMQ'	3736027037bae3ab69188d7971f07b61	ed086c3aecb3e9af61e0bcfecec5e41b	b77d1768b93c950fa66f0693f1d9e6bb	1073.674419	987.124031	0	148	0.97515528	5.058257168	113.1019815	0.04792705	0.00471271	0.477009863	0.047613572	0.066255429	0.034538206	0.052614866	0.054606683
-1	-1	-1	1	161	155	0	0	1.671875	0	4.3125	0.3125	0.46875	0.75	0.375	0.1875	0.984375	0.125	0.125	scan_Plate_D_p00_0_B01f05d0.TIF	scan_Plate_D_p00_0_B01f05d2.TIF	scan_Plate_D_p00_0_B01f05d1.TIF	0	0	0	114	1	1536	1536	1536	114	b'eLv0UZbgsxltqgxoEQhsqpiONlXoE8yjrRW6BLMRlYIZVIbYAQCV72MT'	b3db287c6edb3614a3549e44f6a7e94e	d42db30d87f6636305bf9a1f81c0299b	27e1abd255e523d5014d5c9514efdab2	322.28	456.32	0	145	0.962732919	4.764142549	103.4321291	0.048409561	0.004665294	0.453872833	0.048028031	0.067470706	0.034703815	0.053043762	0.055043094
-1	-1	-1	0	155	150	0	0	1.546875	0	4.453125	0.3125	0.453125	0.796875	0.375	0.203125	1.140625	0.125	0.125	scan_Plate_D_p00_0_B01f06d0.TIF	scan_Plate_D_p00_0_B01f06d2.TIF	scan_Plate_D_p00_0_B01f06d1.TIF	0	0	0	115	1	1536	1536	1536	115	b'eLv0UZbgsxltqgxoEQhsqpiNNlXoE8yjrRW6BLMRlYIZVIbYAQCbEWMW'	1ea4562db8a1b1fdd0d473b497e44124	f5773e6edd363f7daeb62e58e2a40ce8	a146273bc3531e16a5ba15f2a582cdb8	nan	nan	nan	nan	0.967741935	4.870246053	104.3813304	0.04942886	0.004680799	0.446009016	0.048364005	0.06762533	0.035119601	0.053672297	0.055529313
-1	-1	-1	0	181	177	0	0	1.6875	0	4.140625	0.359375	0.46875	0.8125	0.34375	0.1875	1.015625	0.109375	0.125	scan_Plate_D_p00_0_B01f07d0.TIF	scan_Plate_D_p00_0_B01f07d2.TIF	scan_Plate_D_p00_0_B01f07d1.TIF	0	0	0	116	1	1536	1536	1536	116	b'eLv0UZbgsxltqgxoEQhsqpiPNlXoE8yjrRW6BLMRlYIZVIbYAQCgM2MZ'	3101563876a937eaaf9ef1b0b3090e49	8ed96277b6dc80ebd771570e77d58f65	54a18f8f6d18275dfbad45794bd5ac76	nan	nan	nan	nan	0.977900552	4.81006121	107.6723918	0.046624042	0.004827755	0.45172078	0.046462362	0.066042068	0.033430542	0.051365152	0.053230279
-1	-1	-1	0	124	113	0	0	1.53125	0	3.84375	0.28125	0.390625	0.765625	0.359375	0.203125	1.125	0.109375	0.140625	scan_Plate_D_p00_0_B01f08d0.TIF	scan_Plate_D_p00_0_B01f08d2.TIF	scan_Plate_D_p00_0_B01f08d1.TIF	0	0	0	117	1	1536	1536	1536	117	b'eLv0UZbgsxltqgxoEQhsqliMNlXoE8yjrRW6BLMRlYIZVIbYAQClVWMc'	48532efb53437402bc3eec5c4a3c286b	9040bf0d479e78eacd3082113fe45ad8	5325944e63d977c7d466a25d2c06fdba	nan	nan	nan	nan	0.911290323	4.634171667	105.2005605	0.044872104	0.004725719	0.444240584	0.044582518	0.06423102	0.032123964	0.049038796	0.050328627
-1	-1	-1	0	170	166	0	0	1.65625	0	4.6875	0.34375	0.46875	0.78125	0.359375	0.171875	0.984375	0.109375	0.140625	scan_Plate_D_p00_0_B02f00d0.TIF	scan_Plate_D_p00_0_B02f00d2.TIF	scan_Plate_D_p00_0_B02f00d1.TIF	0	0	0	118	1	1536	1536	1536	118	b'eLv0UZbgsxltqgxoEWg02lShWzCPtlboEsxGVApmUBliBwCBcGMH'	1c332d1cd63e3005542639081d49f0e0	eacf96856ce536b3d8e94fc9d4d8a501	82fec1d9b911bfaa75f619039c1ea33d	nan	nan	nan	nan	0.976470588	5.239374849	111.923818	0.051398069	0.00401997	0.477190817	0.04977478	0.066175657	0.036579288	0.055385274	0.057814719
-1	-1	-1	0	154	147	0	0	1.546875	0	4.34375	0.3125	0.46875	0.8125	0.34375	0.203125	1.078125	0.109375	0.125	scan_Plate_D_p00_0_B02f01d0.TIF	scan_Plate_D_p00_0_B02f01d2.TIF	scan_Plate_D_p00_0_B02f01d1.TIF	0	0	0	119	1	1536	1536	1536	119	b'eLv0UZbgsxltqgxoEWiUZmA42lShTzCPtlboEsxGVApmUBliBwCGkmMK'	70a2334a868d760bef98aa6522dc59bc	84d5d3dd4a375c453ed08f3db9e2147b	94c966904375004cb76b6e874de876bb	nan	nan	nan	nan	0.954545455	4.998402785	110.9556864	0.049637371	0.004350419	0.423849105	0.04928394	0.066281692	0.035487301	0.054010587	0.056202014
-1	-1	-1	0	125	122	0	0	1.671875	0	4.046875	0.28125	0.390625	0.765625	0.328125	0.1875	0.984375	0.109375	0.125	scan_Plate_D_p00_0_B02f02d0.TIF	scan_Plate_D_p00_0_B02f02d2.TIF	scan_Plate_D_p00_0_B02f02d1.TIF	0	0	0	120	1	1536	1536	1536	120	b'eLv0UZbgsxltqgxoEWiUZmA02lShTzCPtlboEsxGVApmUBliBwCLtGMN'	2036c834b9ced532309a1624da63aca4	846b2eb8f513bdb6d4dfb45b3b332568	fd190ebd8a79e977d96cfe4c4162af56	nan	nan	nan	nan	0.976	5.031376692	112.0326416	0.048759958	0.004384811	0.49072082	0.047944521	0.065388761	0.034778737	0.052858251	0.054769987
-1	-1	-1	0	148	140	0	0	1.5625	0	4.21875	0.3125	0.46875	0.8125	0.390625	0.1875	1.140625	0.109375	0.140625	scan_Plate_D_p00_0_B02f03d0.TIF	scan_Plate_D_p00_0_B02f03d2.TIF	scan_Plate_D_p00_0_B02f03d1.TIF	0	0	0	121	1	1536	1536	1536	121	b'eLv0UZbgsxltqgxoEWiUZmA82lShTzCPtlboEsxGVApmUBliBwCQ1mMQ'	347302d21559968f94aa162b6862cec8	12a6057fac97b9a4f97c9d520c8599b4	76b3b82282cad5b81ebdf1ed57916e63	nan	nan	nan	nan	0.945945946	4.736417922	105.1712478	0.046308107	0.004789472	0.41568916	0.044411996	0.065883428	0.032836823	0.050921057	0.05264217
-1	-1	-1	2	175	171	0	0	1.671875	0	4.671875	0.359375	0.46875	0.765625	0.390625	0.1875	0.984375	0.109375	0.125	scan_Plate_D_p00_0_B02f04d0.TIF	scan_Plate_D_p00_0_B02f04d2.TIF	scan_Plate_D_p00_0_B02f04d1.TIF	0	0	0	122	1	1536	1536	1536	122	b'eLv0UZbgsxltqgxoEWiUZmAy2lShTzCPtlboEsxGVApmUBliBwCV+GMT'	c465e5345a353dbc320dfcefa566828e	59f54bbadd8c24b58c00b77cf0140002	33969af75ce1ab5e776a7de5a3402fb4	1135.002647	153.2076494	0	161.5	0.977142857	5.326032314	108.7545699	0.050848071	0.004111921	0.397083532	0.051133239	0.067624548	0.038168799	0.055065955	0.057090274
-1	-1	-1	0	181	177	0	0	1.53125	0	4.625	0.359375	0.484375	0.84375	0.375	0.15625	1.140625	0.109375	0.125	scan_Plate_D_p00_0_B02f05d0.TIF	scan_Plate_D_p00_0_B02f05d2.TIF	scan_Plate_D_p00_0_B02f05d1.TIF	0	0	0	123	1	1536	1536	1536	123	b'eLv0UZbgsxltqgxoEWiUZmA62lShTzCPtlboEsxGVApmUBliBwCbGmMW'	14bd558228e12b1f3289baace106012b	bbda7d4fd56657b29a494b15449a3b26	418008cee587033d47793724a212da69	nan	nan	nan	nan	0.977900552	4.724053588	103.4968294	0.046684574	0.004944134	0.44417187	0.045943736	0.065834305	0.03344676	0.051361636	0.053095155
-1	-1	-1	2	182	178	0	0	1.671875	0	4.921875	0.375	0.484375	0.796875	0.390625	0.1875	0.96875	0.125	0.125	scan_Plate_D_p00_0_B02f06d0.TIF	scan_Plate_D_p00_0_B02f06d2.TIF	scan_Plate_D_p00_0_B02f06d1.TIF	0	0	0	124	1	1536	1536	1536	124	b'eLv0UZbgsxltqgxoEWiUZmA22lShTzCPtlboEsxGVApmUBliBwCgPGMZ'	c1ca511b066a51d9e5f06d559f35e51b	0e0da41d5633d7949310ac711bdfc993	0f14911e05e4bbba06f470fd77855a9b	1201.029558	1288.466915	0	157	0.978021978	4.935404279	110.2928083	0.048295038	0.004676169	0.414756562	0.04804181	0.067251387	0.034308724	0.052831619	0.054814487
-1	-1	-1	1	182	180	0	0	1.53125	0	5	0.359375	0.484375	0.859375	0.390625	0.171875	1.09375	0.109375	0.140625	scan_Plate_D_p00_0_B02f07d0.TIF	scan_Plate_D_p00_0_B02f07d2.TIF	scan_Plate_D_p00_0_B02f07d1.TIF	0	0	0	125	1	1536	1536	1536	125	b'eLv0UZbgsxltqgxoEWiUZmA+2lShTzCPtlboEsxGVApmUBliBwClXmMc'	0acf51bc35399608ddfadc7acb11ecfc	bff0c70a41095831d9a25ac2f118f0d5	ad0db9a36ebf9a28b9b104b0bfcb0009	1644.118644	934.0677966	0	179	0.989010989	4.917818145	112.9153563	0.047323684	0.005257194	0.454259449	0.04691083	0.068643362	0.033513347	0.052203499	0.05377905
-1	-1	-1	0	135	130	0	0	1.671875	0	3.84375	0.296875	0.484375	0.734375	0.34375	0.171875	0.953125	0.109375	0.125	scan_Plate_D_p00_0_B02f08d0.TIF	scan_Plate_D_p00_0_B02f08d2.TIF	scan_Plate_D_p00_0_B02f08d1.TIF	0	0	0	126	1	1536	1536	1536	126	b'eLv0UZbgsxltqgxoEWiUZmAx2lShTzCPtlboEsxGVApmUBliBwCqgGMf'	9b79f47cc05884ea7fccade469255034	cf1195c798d70fe964431498f3186f3a	f10218d64ca3370a898ce8201b0d4899	nan	nan	nan	nan	0.962962963	4.68664245	107.8744073	0.045657574	0.004837035	0.452704913	0.045836123	0.066472324	0.032575622	0.050166346	0.051588414
-1	-1	-1	0	176	170	0	0	1.53125	0	4.6875	0.34375	0.46875	0.828125	0.359375	0.1875	1.109375	0.125	0.125	scan_Plate_D_p00_0_B03f00d0.TIF	scan_Plate_D_p00_0_B03f00d2.TIF	scan_Plate_D_p00_0_B03f00d1.TIF	0	0	0	127	1	1536	1536	1536	127	b'eLv0UZbgsxltqgxoEWg82lShWzCPtlboEsxGVApmUBliBwCGm2MK'	295b76ac264f51eb724f3f57ae2733f9	7d44e908d4a9d7fe191d24417fd93488	14b1e85e195746ed6606b5d3836abf88	nan	nan	nan	nan	0.965909091	5.277006772	113.7380274	0.048347002	0.004341583	0.570278282	0.04896631	0.065164711	0.035670299	0.052755701	0.054764191
-1	-1	-1	0	143	136	0	0	1.65625	0	4.140625	0.359375	0.46875	0.75	0.34375	0.1875	0.96875	0.109375	0.140625	scan_Plate_D_p00_0_B03f01d0.TIF	scan_Plate_D_p00_0_B03f01d2.TIF	scan_Plate_D_p00_0_B03f01d1.TIF	0	0	0	128	1	1536	1536	1536	128	b'eLv0UZbgsxltqgxoEWicZmA42lShTzCPtlboEsxGVApmUBliBwCLvWMN'	9af3ebffe3ed87a29364b5e5c2905f63	535bee262cc97f4e0575339f39dabe84	53cd2b8767a4dc04f78de129d07119a3	nan	nan	nan	nan	0.951048951	4.83672075	106.0217575	0.047763161	0.004624761	0.44021176	0.046698418	0.064958214	0.034238624	0.052152616	0.053960814
-1	-1	-1	0	135	132	0	0	1.515625	0	4.484375	0.296875	0.453125	0.78125	0.359375	0.1875	1.09375	0.125	0.125	scan_Plate_D_p00_0_B03f02d0.TIF	scan_Plate_D_p00_0_B03f02d2.TIF	scan_Plate_D_p00_0_B03f02d1.TIF	0	0	0	129	1	1536	1536	1536	129	b'eLv0UZbgsxltqgxoEWicZmA02lShTzCPtlboEsxGVApmUBliBwCQ32MQ'	68464dbbfaeaa6ff5efa0c62bb8ea082	a551fcfa56e5326aaa39289ff22d97da	245ed1678ef4389b623b6982c951fe8f	nan	nan	nan	nan	0.977777778	5.160646831	117.0525179	0.04817034	0.004779439	0.615735389	0.048776671	0.066225184	0.035085214	0.052786003	0.054666146
-1	-1	-1	0	155	154	0	0	1.65625	0.015625	4.296875	0.3125	0.453125	0.765625	0.34375	0.171875	0.984375	0.109375	0.125	scan_Plate_D_p00_0_B03f03d0.TIF	scan_Plate_D_p00_0_B03f03d2.TIF	scan_Plate_D_p00_0_B03f03d1.TIF	0	0	0	130	1	1536	1536	1536	130	b'eLv0UZbgsxltqgxoEWicZmA82lShTzCPtlboEsxGVApmUBliBwCWAWMT'	bd2421b05d13c8d668837f614b1cabd9	d15dffc7344d246c1cd71efd6cef45d7	b983ae482576de927e31c34df82d2e2d	nan	nan	nan	nan	0.993548387	4.814824376	101.3222692	0.046190972	0.004618777	0.462647727	0.046669359	0.064451288	0.034472707	0.050658772	0.052180152
-1	-1	-1	1	206	201	0	0	1.5	0	4.8125	0.359375	0.484375	0.84375	0.40625	0.1875	1.09375	0.109375	0.125	scan_Plate_D_p00_0_B03f04d0.TIF	scan_Plate_D_p00_0_B03f04d2.TIF	scan_Plate_D_p00_0_B03f04d1.TIF	0	0	0	131	1	1536	1536	1536	131	b'eLv0UZbgsxltqgxoEWicZmAy2lShTzCPtlboEsxGVApmUBliBwCbI2MW'	719ec77f33a4124ea112c4bd5e02d870	bde8260007398753452affd56e506dea	146f1ca626711e2c87531569c56a8e20	1971.207612	1161.678201	0	152	0.975728155	4.862484169	103.8209799	0.047036912	0.00443196	0.593849773	0.048799608	0.063978626	0.034494755	0.051443663	0.053472451
-1	-1	-1	0	177	172	0	0	1.671875	0	4.40625	0.34375	0.484375	0.78125	0.34375	0.1875	0.984375	0.109375	0.140625	scan_Plate_D_p00_0_B03f05d0.TIF	scan_Plate_D_p00_0_B03f05d2.TIF	scan_Plate_D_p00_0_B03f05d1.TIF	0	0	0	132	1	1536	1536	1536	132	b'eLv0UZbgsxltqgxoEWicZmA62lShTzCPtlboEsxGVApmUBliBwCgRWMZ'	9f4ed8749f93cba96f503a2ad607e611	a4aa7290627f35859cc1c41525553514	016cc7ec55cd0693e23f33f9758a0b86	nan	nan	nan	nan	0.971751412	4.773694158	105.1019948	0.047111004	0.005018326	0.496862534	0.047050702	0.066933911	0.033944382	0.051972108	0.053734348
-1	-1	-1	2	155	152	0	0	1.515625	0	4.421875	0.34375	0.484375	0.859375	0.421875	0.1875	1.09375	0.109375	0.140625	scan_Plate_D_p00_0_B03f06d0.TIF	scan_Plate_D_p00_0_B03f06d2.TIF	scan_Plate_D_p00_0_B03f06d1.TIF	0	0	0	133	1	1536	1536	1536	133	b'eLv0UZbgsxltqgxoEWicZmA22lShTzCPtlboEsxGVApmUBliBwClZ2Mc'	885e8af6268221d2f803d1ef426f6ddd	119512540dbb29b176b7bc336e787b97	41dfcc6759e14e15770442b8fcb17b8c	1502.337531	1365.512134	0	143.5	0.980645161	4.701937918	107.3410717	0.046694441	0.005196125	0.478335635	0.046508833	0.067333464	0.033285977	0.051468452	0.052921674
-1	-1	-1	0	117	112	0	0	1.671875	0	4.203125	0.28125	0.375	0.75	0.328125	0.1875	1	0.109375	0.125	scan_Plate_D_p00_0_B03f07d0.TIF	scan_Plate_D_p00_0_B03f07d2.TIF	scan_Plate_D_p00_0_B03f07d1.TIF	0	0	0	134	1	1536	1536	1536	134	b'eLv0UZbgsxltqgxoEWicZmA+2lShTzCPtlboEsxGVApmUBliBwCqiWMf'	0ced2d95a76eeaac7ed7e34f514d459d	04731231e18cbc3e50d94f9c27aad5eb	1caeec39fa7454a9b8a84cc77373d85b	nan	nan	nan	nan	0.957264957	4.560835537	100.2932969	0.045777519	0.004977038	0.438826265	0.044552895	0.066955004	0.032568522	0.050550205	0.05207343
-1	-1	-1	0	139	137	0	0	1.515625	0	4.3125	0.296875	0.453125	0.75	0.390625	0.203125	1.140625	0.125	0.125	scan_Plate_D_p00_0_B03f08d0.TIF	scan_Plate_D_p00_0_B03f08d2.TIF	scan_Plate_D_p00_0_B03f08d1.TIF	0	0	0	135	1	1536	1536	1536	135	b'eLv0UZbgsxltqgxoEWicZmAx2lShTzCPtlboEsxGVApmUBliBwCvq2Mi'	8cafbf445c20426fed86ddd6081364b2	39fbcc2c7b84dd0aa66e2a218198ea47	a7995db431a6b097c7230738bc7b97a8	nan	nan	nan	nan	0.985611511	4.769476581	99.21785631	0.050255398	0.004393736	0.387514115	0.04956786	0.068454825	0.036042505	0.054601894	0.056712768
-1	-1	-1	0	214	209	0	0	1.640625	0	4.609375	0.359375	0.484375	0.796875	0.359375	0.1875	1	0.109375	0.125	scan_Plate_D_p00_0_B04f00d0.TIF	scan_Plate_D_p00_0_B04f00d2.TIF	scan_Plate_D_p00_0_B04f00d1.TIF	0	0	0	136	1	1536	1536	1536	136	b'eLv0UZbgsxltqgx8ETjaVKFLMI+2VugSzEZUCmZQGWIHAIvGYw0='	52091956a4762f9cace97f444d7ee37b	52a6ecf607034003c83e36fc058ea3c8	88075c130c18f64627eb6c300fff31fa	nan	nan	nan	nan	0.976635514	4.970216276	103.4913258	0.047768067	0.003745712	0.503139518	0.049197647	0.061692601	0.035365677	0.051622701	0.053783006
-1	-1	-1	0	120	113	0	0	1.546875	0	3.9375	0.265625	0.359375	0.9375	0.40625	0.203125	1.09375	0.109375	0.140625	scan_Plate_D_p00_0_B04f01d0.TIF	scan_Plate_D_p00_0_B04f01d2.TIF	scan_Plate_D_p00_0_B04f01d1.TIF	0	0	0	137	1	1536	1536	1536	137	b'eLv0UZbgsxltqgx0EWg42lShTzCPtlboEsxGVApmUBliBwCQ6GMQ'	978709eeb35a84394d010de8d6bf7da7	414adecc86fdfc3f086cb03d7b2f1bbb	77264498b3a233c7c88ad92a1c4778c5	nan	nan	nan	nan	0.941666667	4.654780773	99.64632039	0.047348023	0.003713385	0.417207021	0.046909768	0.062008355	0.03412534	0.050975894	0.052876867
-1	-1	-1	1	129	121	0	0	1.59375	0	4.40625	0.296875	0.40625	0.734375	0.359375	0.171875	1	0.109375	0.140625	scan_Plate_D_p00_0_B04f02d0.TIF	scan_Plate_D_p00_0_B04f02d2.TIF	scan_Plate_D_p00_0_B04f02d1.TIF	0	0	0	138	1	1536	1536	1536	138	b'eLv0UZbgsxltqgx0EWg02lShTzCPtlboEsxGVApmUBliBwCWCmMT'	330aa244a34d266183201496918bc0a2	034e6d31b441dc008c4466a45a549588	b691275c83ba9f059774ec22054bd389	281.8862069	1000.927586	0	83	0.937984496	4.78528549	106.7196425	0.047645289	0.004454879	0.479650709	0.04756474	0.064862601	0.034175595	0.052034534	0.053954997
-1	-1	-1	2	175	162	0	0	1.71875	0	4.5625	0.359375	0.46875	0.828125	0.390625	0.1875	1.140625	0.109375	0.125	scan_Plate_D_p00_0_B04f03d0.TIF	scan_Plate_D_p00_0_B04f03d2.TIF	scan_Plate_D_p00_0_B04f03d1.TIF	0	0	0	139	1	1536	1536	1536	139	b'eLv0UZbgsxltqgx0EWg82lShTzCPtlboEsxGVApmUBliBwCbLGMW'	12e5c587911ec72309e39c5eb5eb8dc4	ba11ee5ab3f08710ead465230c6d308d	30ee6c14fb86934f5d6e117c5883e463	763.5013751	1050.499284	0	147.5	0.925714286	4.816339835	106.0677529	0.046131074	0.003990745	0.479156927	0.047381616	0.061278132	0.033952429	0.050162872	0.052134964
-1	-1	-1	0	186	175	0	0	1.65625	0	4.828125	0.328125	0.5	0.765625	0.34375	0.171875	0.9375	0.109375	0.140625	scan_Plate_D_p00_0_B04f04d0.TIF	scan_Plate_D_p00_0_B04f04d2.TIF	scan_Plate_D_p00_0_B04f04d1.TIF	0	0	0	140	1	1536	1536	1536	140	b'eLv0UZbgsxltqgx0EWgy2lShTzCPtlboEsxGVApmUBliBwCgTmMZ'	3d614f229873069a832dd68cf94db951	0e3e00a6af7e19229e86ded5d42ee10d	8a4ab82401af319971bedb898cd8133e	nan	nan	nan	nan	0.940860215	4.82450095	104.1661088	0.047053497	0.004158329	0.442036932	0.0475407	0.062568753	0.034150987	0.050989339	0.052889294
-1	-1	-1	1	183	175	0	0	1.546875	0	4.875	0.359375	0.46875	0.84375	0.40625	0.1875	1.078125	0.109375	0.125	scan_Plate_D_p00_0_B04f05d0.TIF	scan_Plate_D_p00_0_B04f05d2.TIF	scan_Plate_D_p00_0_B04f05d1.TIF	0	0	0	141	1	1536	1536	1536	141	b'eLv0UZbgsxltqgx0EWg62lShTzCPtlboEsxGVApmUBliBwClcGMc'	2eef9dd6cd9bc96de93d13b960ac2034	6851be86a2ef1b7229808ce26d000dc9	4c8d9db958b67343c066d6c0b3499775	1414.410959	1069.630137	0	172	0.956284153	4.854141621	106.3091778	0.04722693	0.004705465	0.449282734	0.0474471	0.066114455	0.034031508	0.051881386	0.053760967
-1	-1	-1	2	138	135	0	0	1.6875	0	4.296875	0.296875	0.46875	0.75	0.390625	0.171875	0.984375	0.109375	0.125	scan_Plate_D_p00_0_B04f06d0.TIF	scan_Plate_D_p00_0_B04f06d2.TIF	scan_Plate_D_p00_0_B04f06d1.TIF	0	0	0	142	1	1536	1536	1536	142	b'eLv0UZbgsxltqgx0EWg22lShTzCPtlboEsxGVApmUBliBwCqkmMf'	69eb14ff1a071d54fcba835e3f214e24	e8dd7d2c7e937d142267ad8e5614a1ee	b0966dcf78baced0fa38aa637665496f	1084.229246	626.057497	0	30	0.97826087	4.840548999	103.6448788	0.047159526	0.004887597	0.476146748	0.047206138	0.06647583	0.034212749	0.051777949	0.053363015
-1	-1	-1	0	132	124	0	0	1.53125	0	4.5	0.3125	0.421875	0.78125	0.390625	0.1875	1.109375	0.109375	0.140625	scan_Plate_D_p00_0_B04f07d0.TIF	scan_Plate_D_p00_0_B04f07d2.TIF	scan_Plate_D_p00_0_B04f07d1.TIF	0	0	0	143	1	1536	1536	1536	143	b'eLv0UZbgsxltqgx0EWg+2lShTzCPtlboEsxGVApmUBliBwCvtGMi'	11ca52f7c712c0a83e80d7c6e1761303	1e40b85694366174ef76e7195a535201	1fec3b002dcb76de84250951687bcd16	nan	nan	nan	nan	0.939393939	4.962765568	112.2386374	0.047007444	0.004548554	0.496997566	0.047008515	0.064962827	0.033765314	0.051139375	0.052659132
-1	-1	-1	0	124	114	0	0	1.671875	0	4.4375	0.296875	0.375	0.75	0.328125	0.171875	0.984375	0.109375	0.140625	scan_Plate_D_p00_0_B04f08d0.TIF	scan_Plate_D_p00_0_B04f08d2.TIF	scan_Plate_D_p00_0_B04f08d1.TIF	0	0	0	144	1	1536	1536	1536	144	b'eLv0UZbgsxltqgx0EWgx2lShTzCPtlboEsxGVApmUBliBwC01mMl'	099ab912892f8e040c7ad6700cf2b113	5f2ab5ec1742bc6350b9ca639a7139e9	55d0b2125b59821bcdca6186c6416c92	nan	nan	nan	nan	0.919354839	4.85765432	114.9307857	0.04585031	0.004436133	0.439126637	0.045863991	0.063478554	0.032734229	0.049968914	0.051502932
-1	-1	-1	0	172	163	0	0	1.515625	0	4.625	0.328125	0.46875	0.8125	0.359375	0.1875	1.109375	0.109375	0.125	scan_Plate_D_p00_0_B05f00d0.TIF	scan_Plate_D_p00_0_B05f00d2.TIF	scan_Plate_D_p00_0_B05f00d1.TIF	0	0	0	145	1	1536	1536	1536	145	b'eLv0UZbgsxltqgxoEWg62lShWzCPtlboEsxGVApmUBliBwCQ8WMQ'	81007b6a3de11afa22e36e62b050162b	c53c40bffd8575b2003a3f4f8101aae0	ee42bcddb7095eb5293db11c3ee74711	nan	nan	nan	nan	0.947674419	4.737149238	99.93593717	0.045877858	0.003985555	0.540431811	0.046718696	0.061478975	0.033839778	0.049767878	0.051620707
-1	-1	-1	1	136	130	0	0	1.671875	0	4.21875	0.3125	0.453125	0.75	0.375	0.171875	0.96875	0.140625	0.125	scan_Plate_D_p00_0_B05f01d0.TIF	scan_Plate_D_p00_0_B05f01d2.TIF	scan_Plate_D_p00_0_B05f01d1.TIF	0	0	0	146	1	1536	1536	1536	146	b'eLv0UZbgsxltqgxoEWiaZmA42lShTzCPtlboEsxGVApmUBliBwCWE2MT'	a77d83467c53043d8aa192aca9c1b130	b3cf681f195746e66765aa4fba427818	d9f09bc4901e543fa0f8a7174f8cec0b	660.3787276	680.8200795	0	104	0.955882353	5.04952398	110.6967282	0.048721554	0.004264045	0.450511473	0.048326543	0.064646755	0.035296766	0.052913727	0.054967934
-1	-1	-1	1	166	159	0	0	1.5625	0	4.5	0.328125	0.453125	0.796875	0.40625	0.1875	1.125	0.140625	0.125	scan_Plate_D_p00_0_B05f02d0.TIF	scan_Plate_D_p00_0_B05f02d2.TIF	scan_Plate_D_p00_0_B05f02d1.TIF	0	0	0	147	1	1536	1536	1536	147	b'eLv0UZbgsxltqgxoEWiaZmA02lShTzCPtlboEsxGVApmUBliBwCbNWMW'	961f49b39d11c9b884bd95d64f9ffca2	cb16c37d25681eb171b6c3a6cdd92b9a	870e7520afe447670a65e04cc50a06a6	828.3636364	1061.318182	0	151	0.957831325	4.846894875	106.8169689	0.045910735	0.004216479	0.548956983	0.046606953	0.063173089	0.033638445	0.050154637	0.051956966
-1	-1	-1	4	186	184	0	0	1.65625	0	4.625	0.34375	0.46875	0.765625	0.375	0.171875	0.984375	0.109375	0.140625	scan_Plate_D_p00_0_B05f03d0.TIF	scan_Plate_D_p00_0_B05f03d2.TIF	scan_Plate_D_p00_0_B05f03d1.TIF	0	0	0	148	1	1536	1536	1536	148	b'eLv0UZbgsxltqgxoEWiaZmA82lShTzCPtlboEsxGVApmUBliBwCgV2MZ'	ee10375689e1c5ab70cafd78980f2d50	f43e7f797125d27519748d6a9d10599b	548e89ee8c8245fc6a73cb606a91d4a9	703.8261282	727.0126552	0	155.25	0.989247312	4.737543138	99.47866962	0.046559453	0.004436514	0.506777142	0.047596945	0.064444599	0.034227738	0.050921975	0.052768444
-1	-1	-1	2	191	187	0	0	1.515625	0	4.859375	0.359375	0.484375	0.84375	0.421875	0.1875	1.125	0.125	0.125	scan_Plate_D_p00_0_B05f04d0.TIF	scan_Plate_D_p00_0_B05f04d2.TIF	scan_Plate_D_p00_0_B05f04d1.TIF	0	0	0	149	1	1536	1536	1536	149	b'eLv0UZbgsxltqgxoEWiaZmAy2lShTzCPtlboEsxGVApmUBliBwCleWMc'	50daad292c738d0d60f6e20ead4b58db	61253a0bf713b6b9d4463def6266024b	75ce768242344e0eb590723647f29a84	1445.922145	456.4850058	0	154.5	0.979057592	5.1083291	110.5626455	0.049083661	0.004638648	0.452939034	0.049022967	0.065734533	0.035562469	0.053546685	0.055602341
-1	-1	-1	0	190	185	0	0	1.6875	0	4.90625	0.34375	0.484375	0.796875	0.34375	0.1875	0.984375	0.109375	0.140625	scan_Plate_D_p00_0_B05f05d0.TIF	scan_Plate_D_p00_0_B05f05d2.TIF	scan_Plate_D_p00_0_B05f05d1.TIF	0	0	0	150	1	1536	1536	1536	150	b'eLv0UZbgsxltqgxoEWiaZmA62lShTzCPtlboEsxGVApmUBliBwCqm2Mf'	0eff1c04ed5e0e377e6172a6010d2da6	082a55b631811b681eb43e5d49798c6e	611d042778989b5bbc5fadeae5da3c9b	nan	nan	nan	nan	0.973684211	5.004884433	107.7016432	0.049506435	0.004358739	0.45474907	0.048812221	0.066412358	0.035603217	0.053619671	0.055596615
-1	-1	-1	0	185	179	0	0	1.546875	0	4.5	0.34375	0.484375	0.828125	0.359375	0.1875	1.125	0.109375	0.125	scan_Plate_D_p00_0_B05f06d0.TIF	scan_Plate_D_p00_0_B05f06d2.TIF	scan_Plate_D_p00_0_B05f06d1.TIF	0	0	0	151	1	1536	1536	1536	151	b'eLv0UZbgsxltqgxoEWiaZmA22lShTzCPtlboEsxGVApmUBliBwCvvWMi'	6bb021d4cb5beb80ccc5f502434aa159	c4d7760cf9bbfb5a416d61dcd3ba5c33	0f23dd3dd486c131dfa81e17dc098e01	nan	nan	nan	nan	0.967567568	4.78197161	101.8406864	0.047677701	0.00429314	0.499461608	0.047635672	0.064528544	0.034380717	0.051794115	0.053691765
-1	-1	-1	0	156	154	0	0	1.671875	0	4.453125	0.328125	0.46875	0.78125	0.34375	0.1875	0.984375	0.109375	0.125	scan_Plate_D_p00_0_B05f07d0.TIF	scan_Plate_D_p00_0_B05f07d2.TIF	scan_Plate_D_p00_0_B05f07d1.TIF	0	0	0	152	1	1536	1536	1536	152	b'eLv0UZbgsxltqgxoEWiaZmA+2lShTzCPtlboEsxGVApmUBliBwC032Ml'	bbb9faedecbb983c9dbaadc9aa7d3024	68e8831a9ba65324c3e898e678999015	6b981335ff67c2def10d741af29aaff8	nan	nan	nan	nan	0.987179487	4.713839312	103.0992501	0.045172608	0.005013288	0.568975519	0.046535131	0.065763609	0.032977873	0.049848944	0.0511678
-1	-1	-1	0	122	116	0	0	1.578125	0	4.15625	0.296875	0.390625	0.765625	0.359375	0.203125	1.09375	0.125	0.140625	scan_Plate_D_p00_0_B05f08d0.TIF	scan_Plate_D_p00_0_B05f08d2.TIF	scan_Plate_D_p00_0_B05f08d1.TIF	0	0	0	153	1	1536	1536	1536	153	b'eLv0UZbgsxltqgxoEWiaZmAx2lShTzCPtlboEsxGVApmUBliBwC6AWMo'	ab7a81327311ad16c2054a056d2c59e9	d0d943243a6b96960301c37d0315b98c	031acc95c659c06c0212991b0fa90a7a	nan	nan	nan	nan	0.950819672	4.876588174	109.2780441	0.045517326	0.004637483	0.461257978	0.045732861	0.065015149	0.032869316	0.049753117	0.051095747
-1	-1	-1	1	168	161	0	0	1.640625	0	4.53125	0.34375	0.46875	0.78125	0.375	0.171875	0.96875	0.109375	0.125	scan_Plate_D_p00_0_B06f00d0.TIF	scan_Plate_D_p00_0_B06f00d2.TIF	scan_Plate_D_p00_0_B06f00d1.TIF	0	0	0	154	1	1536	1536	1536	154	b'eLv0UZbgsxltqgxoEWg22lShWzCPtlboEsxGVApmUBliBwCWHGMT'	485868d1fb1f6dc743657252d903b132	096600cc3982995df90672a1ec9a97d8	b19666cefa1e0ce0d6ee0a9c146562dd	1570.673171	1012.317073	0	117	0.958333333	5.070464549	110.3277525	0.046944943	0.003850719	0.501886764	0.047141013	0.061140261	0.034603042	0.050692224	0.052550196
-1	-1	-1	1	171	163	0	0	1.515625	0	4.734375	0.328125	0.484375	0.828125	0.375	0.1875	1.125	0.109375	0.140625	scan_Plate_D_p00_0_B06f01d0.TIF	scan_Plate_D_p00_0_B06f01d2.TIF	scan_Plate_D_p00_0_B06f01d1.TIF	0	0	0	155	1	1536	1536	1536	155	b'eLv0UZbgsxltqgxoEWiWZmA42lShTzCPtlboEsxGVApmUBliBwCbPmMW'	fe2a1cf138aa89d59c324dd5287f2ecb	6e2d2cfb953c6d414a8c2d337f822128	e895e24094a13ddb82373443df94430e	731.7303371	692.7977528	0	163	0.953216374	5.073845963	110.0667713	0.047138238	0.00401465	0.548558145	0.04855279	0.062676816	0.034763589	0.051161605	0.05318088
-1	-1	-1	1	158	145	0	0	1.671875	0	4.34375	0.328125	0.46875	0.734375	0.390625	0.1875	0.96875	0.109375	0.125	scan_Plate_D_p00_0_B06f02d0.TIF	scan_Plate_D_p00_0_B06f02d2.TIF	scan_Plate_D_p00_0_B06f02d1.TIF	0	0	0	156	1	1536	1536	1536	156	b'eLv0UZbgsxltqgxoEWiWZmA02lShTzCPtlboEsxGVApmUBliBwCgYGMZ'	1098bcdbdd2af487667054fb2edb7466	8e21bd7ca3ed423bad3b57cf8483ac99	2b8d1763ab43450c651bbf6cf358429d	251.1904762	705.1190476	0	140	0.917721519	4.809918283	101.6602122	0.045863313	0.004272493	0.472402987	0.04673168	0.062534983	0.033534651	0.049842521	0.051511504
-1	-1	-1	5	169	162	0	0	1.5625	0	4.546875	0.34375	0.46875	0.828125	0.40625	0.203125	1.15625	0.109375	0.140625	scan_Plate_D_p00_0_B06f03d0.TIF	scan_Plate_D_p00_0_B06f03d2.TIF	scan_Plate_D_p00_0_B06f03d1.TIF	0	0	0	157	1	1536	1536	1536	157	b'eLv0UZbgsxltqgxoEWiWZmA82lShTzCPtlboEsxGVApmUBliBwClgmMc'	397d0a2532d0da09e37812d0ed8d4ea7	0cd23f9294f21a7aa9d05baffccd4da6	6bc50424c0802fc2e1f9baef16830aa3	1477.560807	1091.658057	0	135.6	0.958579882	4.844822254	104.8327554	0.046862491	0.004194331	0.461034149	0.046766709	0.064086099	0.034364942	0.051130291	0.052883371
-1	-1	-1	2	194	186	0	0	1.6875	0	4.609375	0.359375	0.484375	0.8125	0.421875	0.203125	1.03125	0.109375	0.140625	scan_Plate_D_p00_0_B06f04d0.TIF	scan_Plate_D_p00_0_B06f04d2.TIF	scan_Plate_D_p00_0_B06f04d1.TIF	0	0	0	158	1	1536	1536	1536	158	b'eLv0UZbgsxltqgxoEWiWZmAy2lShTzCPtlboEsxGVApmUBliBwCqpGMf'	51a4bb0ad414795d38bf81fb56fc7dd4	2af8e944f218c3649f348f278b450de9	b4ee82a1ba16ae52fe523cb81557a873	1411.994309	974.0293058	0	166	0.958762887	4.839431636	101.7255732	0.04710803	0.004189437	0.498636918	0.047584251	0.063264943	0.034480129	0.051207519	0.053102881
-1	-1	-1	2	142	137	0	0	1.515625	0	4.140625	0.296875	0.484375	0.78125	0.40625	0.1875	1.109375	0.109375	0.125	scan_Plate_D_p00_0_B06f05d0.TIF	scan_Plate_D_p00_0_B06f05d2.TIF	scan_Plate_D_p00_0_B06f05d1.TIF	0	0	0	159	1	1536	1536	1536	159	b'eLv0UZbgsxltqgxoEWiWZmA62lShTzCPtlboEsxGVApmUBliBwCvxmMi'	6bc5789c4c2999ed1e0fcae0a53e5896	2fba6db8799c5bb22cfc4023af508628	194a1b1bb49a14e1cf45876940446d00	1018.27381	1151.902473	0	76.5	0.964788732	4.762202072	101.5404685	0.048927845	0.004138631	0.40012119	0.048176181	0.06557695	0.035403936	0.053058768	0.055066599
-1	-1	-1	1	177	173	0	0	1.671875	0	4.484375	0.34375	0.46875	0.796875	0.390625	0.1875	0.96875	0.109375	0.140625	scan_Plate_D_p00_0_B06f06d0.TIF	scan_Plate_D_p00_0_B06f06d2.TIF	scan_Plate_D_p00_0_B06f06d1.TIF	0	0	0	160	1	1536	1536	1536	160	b'eLv0UZbgsxltqgxoEWiWZmA22lShTzCPtlboEsxGVApmUBliBwC06GMl'	101f317d4ec86470da12cb29828c0b91	3c4df3331588a661789002145259dd8e	338b68ede914b3f121ec5e8a80460c74	77.75813953	1311.237209	0	156	0.97740113	4.826958865	107.5735608	0.046942875	0.004788296	0.515257378	0.046204064	0.066128806	0.033580425	0.051511557	0.053170455
-1	-1	-1	2	154	147	0	0	1.53125	0	4.625	0.328125	0.46875	0.8125	0.40625	0.171875	1.125	0.125	0.125	scan_Plate_D_p00_0_B06f07d0.TIF	scan_Plate_D_p00_0_B06f07d2.TIF	scan_Plate_D_p00_0_B06f07d1.TIF	0	0	0	161	1	1536	1536	1536	161	b'eLv0UZbgsxltqgxoEWiWZmA+2lShTzCPtlboEsxGVApmUBliBwC6CmMo'	283aa3c2ef1d9d146032798770d24c60	a07d91c3acc0e89d96b297298633bdcf	865a3bd03e280b4c21a51140335adb49	1023.293521	759.0394899	0	108	0.954545455	4.724725707	108.3920186	0.045424194	0.005045347	0.463161367	0.045375081	0.064921211	0.03245652	0.05015735	0.051761631
-1	-1	-1	2	150	145	0	0	1.65625	0	4.59375	0.3125	0.46875	0.78125	0.375	0.1875	0.96875	0.109375	0.140625	scan_Plate_D_p00_0_B06f08d0.TIF	scan_Plate_D_p00_0_B06f08d2.TIF	scan_Plate_D_p00_0_B06f08d1.TIF	0	0	0	162	1	1536	1536	1536	162	b'eLv0UZbgsxltqgxoEWiWZmAx2lShTzCPtlboEsxGVApmUBliBwC/LGMr'	c696375fe37ba4b0b35f83c7f217151e	436548314d6b6f95f72011fecac71a1f	9528c882bdb3bbdde9f730dc07a331e8	1608.378066	640.6516762	0	135.5	0.966666667	5.033646935	111.0329819	0.047582702	0.004931074	0.480433608	0.048300403	0.066820206	0.03435557	0.052205217	0.053828069
-1	-1	-1	1	160	154	0	0	1.5	0	4.296875	0.3125	0.453125	0.78125	0.390625	0.1875	1.109375	0.125	0.125	scan_Plate_D_p00_0_B07f00d0.TIF	scan_Plate_D_p00_0_B07f00d2.TIF	scan_Plate_D_p00_0_B07f00d1.TIF	0	0	0	163	1	1536	1536	1536	163	b'eLv0UZbgsxltqgxoEWg+2lShWzCPtlboEsxGVApmUBliBwCbR2MW'	8fb0a5e21050a33c7df6b29ccfa457ed	d632a2ba40f59c9275478b4c19af20c3	69fe93c277d351f2571992a742dece92	703.1960543	1196.11344	0	110	0.9625	4.769469847	99.72887302	0.045386773	0.003559054	0.630785919	0.047130073	0.059130835	0.033689612	0.048976637	0.051005448
-1	-1	-1	0	160	152	0	0	1.65625	0	4.296875	0.3125	0.453125	0.765625	0.34375	0.1875	0.96875	0.109375	0.125	scan_Plate_D_p00_0_B07f01d0.TIF	scan_Plate_D_p00_0_B07f01d2.TIF	scan_Plate_D_p00_0_B07f01d1.TIF	0	0	0	164	1	1536	1536	1536	164	b'eLv0UZbgsxltqgxoEQgsIQxHmyr0CebR1gpdgtmISsEMKkPsAKBpYxk='	a82bdb7fd1a4dacf7853ee8a576b4000	9588d042a4663a2eb538cca23cf7677d	bdc1b07eb4115d5845e31b481c1dc130	nan	nan	nan	nan	0.95	5.164093647	109.6136009	0.048769553	0.003366434	0.578571474	0.049234757	0.062267538	0.035557274	0.052027154	0.054202235
-1	-1	-1	1	222	222	0	0	1.546875	0	4.84375	0.34375	0.484375	0.828125	0.40625	0.1875	1.09375	0.125	0.125	scan_Plate_D_p00_0_B07f02d0.TIF	scan_Plate_D_p00_0_B07f02d2.TIF	scan_Plate_D_p00_0_B07f02d1.TIF	0	0	0	165	1	1536	1536	1536	165	b'eLv0UZbgsxltqgxoEQgsIYxGmyr0CebR1gpdgtmISsEMKkPsAKWLYxw='	ac4d2e1223c44d7367d6896f55543f69	ddac1e762b1cbf3c3e5c4d7dbcfdce3d	9ef6d9c95ee812d120b0d88870331af4	1904.64878	98.05365854	0	178	1	5.295831041	101.2096488	0.050953023	0.002891769	0.433365191	0.052623702	0.063182066	0.039385067	0.054151127	0.056433119
-1	-1	-1	1	169	165	0	0	1.6875	0	4.4375	0.3125	0.453125	0.75	0.359375	0.1875	0.9375	0.109375	0.125	scan_Plate_D_p00_0_B07f03d0.TIF	scan_Plate_D_p00_0_B07f03d2.TIF	scan_Plate_D_p00_0_B07f03d1.TIF	0	0	0	166	1	1536	1536	1536	166	b'eLv0UZbgsxltqgxoEQgsIYxHmyr0CebR1gpdgtmISsEMKkPsAKqtYx8='	e91fee69ba3076d2c5729dcc6b25a890	ba1c6838b19041a5fa156f7d9d47a8d6	995f650cfe7fd4e11e520f8acf4f76e0	1294.478723	1228.712766	0	157	0.976331361	4.691114322	97.23017816	0.045530326	0.004362472	0.52562641	0.047355621	0.062744315	0.034105153	0.049901547	0.051652008
-1	-1	-1	1	186	183	0	0	1.515625	0	4.65625	0.3125	0.453125	0.796875	0.390625	0.1875	1.09375	0.109375	0.140625	scan_Plate_D_p00_0_B07f04d0.TIF	scan_Plate_D_p00_0_B07f04d2.TIF	scan_Plate_D_p00_0_B07f04d1.TIF	0	0	0	167	1	1536	1536	1536	167	b'eLv0UZbgsxltqgxoEQgsIUxGmyr0CebR1gpdgtmISsEMKkPsAK/PYyI='	3b2202411fbd1c3bb1428867b11b20be	60975b38293ccb070aa35d69379b23f5	cad793dadeef66eede0018ee50dd0531	417.3313609	1174.414201	0	125	0.983870968	5.11315026	105.419127	0.04991173	0.003779815	0.506574385	0.051043091	0.064950804	0.036737887	0.053982325	0.056418287
-1	-1	-1	0	166	160	0	0	1.671875	0	4.484375	0.328125	0.453125	0.75	0.328125	0.171875	0.953125	0.09375	0.125	scan_Plate_D_p00_0_B07f05d0.TIF	scan_Plate_D_p00_0_B07f05d2.TIF	scan_Plate_D_p00_0_B07f05d1.TIF	0	0	0	168	1	1536	1536	1536	168	b'eLv0UZbgsxltqgxoEQgsIUxHmyr0CebR1gpdgtmISsEMKkPsALTxYyU='	98f986951396c7ef617586d5096b5fc8	22d8e7ce17978d4165b4a729225ce63a	0ceb798e26450347238baa3c4a69d5c4	nan	nan	nan	nan	0.963855422	4.915317497	103.7589902	0.04754972	0.004312714	0.548637117	0.048444796	0.063924237	0.034950257	0.051853877	0.053884232
-1	-1	-1	0	162	161	0	0	1.5	0	4.53125	0.328125	0.46875	0.796875	0.375	0.1875	1.109375	0.125	0.125	scan_Plate_D_p00_0_B07f06d0.TIF	scan_Plate_D_p00_0_B07f06d2.TIF	scan_Plate_D_p00_0_B07f06d1.TIF	0	0	0	169	1	1536	1536	1536	169	b'eLv0UZbgsxltqgxoEQgsIcxGmyr0CebR1gpdgtmISsEMKkPsALoTYyg='	ed06574d85359e76bf4c245452f65dba	47f7fe7bc01d98a62bbef8e498acddb0	8ef3975f64a525b46f669be9756cfaca	nan	nan	nan	nan	0.99382716	5.09365824	103.9908941	0.050420258	0.00412162	0.500776565	0.051100068	0.066228675	0.036886755	0.05454903	0.056858817
-1	-1	-1	0	176	170	0	0	1.671875	0	4.578125	0.328125	0.46875	0.765625	0.359375	0.171875	0.96875	0.09375	0.140625	scan_Plate_D_p00_0_B07f07d0.TIF	scan_Plate_D_p00_0_B07f07d2.TIF	scan_Plate_D_p00_0_B07f07d1.TIF	0	0	0	170	1	1536	1536	1536	170	b'eLv0UZbgsxltqgxoEQgsIcxHmyr0CebR1gpdgtmISsEMKkPsAL81Yys='	982023cf73216d19ed7594d7cd2c0259	6039b67ec16f31b240aa13cccbdc2592	dbe283c47c82f9712cc49183d0433ce6	nan	nan	nan	nan	0.965909091	4.578867344	95.92361973	0.044403029	0.004222701	0.586046677	0.045544452	0.062019172	0.032848258	0.048549898	0.050151912
-1	-1	-1	0	91	88	0	0	1.5625	0	3.765625	0.265625	0.40625	0.71875	0.34375	0.21875	1.15625	0.109375	0.15625	scan_Plate_D_p00_0_B07f08d0.TIF	scan_Plate_D_p00_0_B07f08d2.TIF	scan_Plate_D_p00_0_B07f08d1.TIF	0	0	0	171	1	1536	1536	1536	171	b'eLv0UZbgsxltqgxoEQgsISxGmyr0CebR1gpdgtmISsEMKkPsAMRXYy4='	9890856cca0574afaaff5f8e7352e001	64c74688aaa3af0b05f78973d808aee7	b11f4b506b79a593b75d00ad6bb4d2ce	nan	nan	nan	nan	0.967032967	4.884853496	108.7916107	0.04683859	0.004682383	0.434312966	0.046631192	0.066479275	0.033928852	0.05125283	0.052731961
-1	-1	-1	0	170	164	0	0	1.6875	0	4.078125	0.328125	0.484375	0.796875	0.34375	0.203125	0.984375	0.109375	0.125	scan_Plate_D_p00_0_B08f00d0.TIF	scan_Plate_D_p00_0_B08f00d2.TIF	scan_Plate_D_p00_0_B08f00d1.TIF	0	0	0	172	1	1536	1536	1536	172	b'eLv0UZbgsxltqgxoEWgx2lShWzCPtlboEsxGVApmUBliBwCgcmMZ'	26bba32b2baa5efff1bbfff5169eb72f	899b7f77e52dc4b595d532fd4c51a2e3	06ae8a8ee42cd935242b23b24ddc95be	nan	nan	nan	nan	0.964705882	4.692966611	98.38600938	0.045225494	0.003368825	0.575864183	0.046391818	0.058784368	0.033671205	0.048636014	0.050590582
-1	-1	-1	2	154	152	0	0	1.5625	0	4.46875	0.328125	0.484375	0.8125	0.40625	0.1875	1.125	0.125	0.140625	scan_Plate_D_p00_0_B08f01d0.TIF	scan_Plate_D_p00_0_B08f01d2.TIF	scan_Plate_D_p00_0_B08f01d1.TIF	0	0	0	173	1	1536	1536	1536	173	b'eLv0UZbgsxltqgxoEWiRZmA42lShTzCPtlboEsxGVApmUBliBwCllGMc'	0c66d2a4e35199d371e1e9aaee1fbe38	7d6fa8cc20afdda3d5a5d7885d1211c8	202246fabce68add9e1162a0e8b4dcd7	1849.940877	905.8067043	0	132	0.987012987	5.181247067	110.7152483	0.049701631	0.004355009	0.548967432	0.051929626	0.065864919	0.036462222	0.054105441	0.056280962
-1	-1	-1	0	175	171	0	0	1.671875	0	4.5625	0.34375	0.46875	0.796875	0.34375	0.1875	0.984375	0.109375	0.125	scan_Plate_D_p00_0_B08f02d0.TIF	scan_Plate_D_p00_0_B08f02d2.TIF	scan_Plate_D_p00_0_B08f02d1.TIF	0	0	0	174	1	1536	1536	1536	174	b'eLv0UZbgsxltqgxoEWiRZmA02lShTzCPtlboEsxGVApmUBliBwCqtmMf'	89a560bba4f14ec6c0a340921374c637	7b8e26ab4ed8829486e2889395d3346c	aeb981fdb919489ca11f165d60faa084	nan	nan	nan	nan	0.977142857	4.980721378	108.5310557	0.047190561	0.004330847	0.594890394	0.048932674	0.063270273	0.034637064	0.051523533	0.053594737
-1	-1	-1	0	149	143	0	0	1.53125	0	4.078125	0.28125	0.453125	0.734375	0.375	0.1875	1.125	0.109375	0.15625	scan_Plate_D_p00_0_B08f03d0.TIF	scan_Plate_D_p00_0_B08f03d2.TIF	scan_Plate_D_p00_0_B08f03d1.TIF	0	0	0	175	1	1536	1536	1536	175	b'eLv0UZbgsxltqgxoEWiRZmA82lShTzCPtlboEsxGVApmUBliBwCv2GMi'	d41dcf2ef1164be195af8babd07e47af	340818cb8dde5d8b22335ab8a7c9d2cf	d0591fa330eed54f24eac653d0f66255	nan	nan	nan	nan	0.959731544	4.678000625	98.64091366	0.046541456	0.00386355	0.556347217	0.048095131	0.061995183	0.034155705	0.050376604	0.052402723
-1	-1	-1	1	167	161	0	0	1.65625	0	4.921875	0.328125	0.453125	0.78125	0.390625	0.1875	0.953125	0.125	0.125	scan_Plate_D_p00_0_B08f04d0.TIF	scan_Plate_D_p00_0_B08f04d2.TIF	scan_Plate_D_p00_0_B08f04d1.TIF	0	0	0	176	1	1536	1536	1536	176	b'eLv0UZbgsxltqgxoEWiRZmAy2lShTzCPtlboEsxGVApmUBliBwC0+mMl'	59e84564cc5074aae678802a94e8b561	06095020c1946fd11d942ce7a2640829	32edef3b71a08ef495b02d7ded9847b8	373.8971963	1254.233645	0	130	0.964071856	5.059738835	107.0916302	0.048509408	0.004091338	0.578253416	0.049717424	0.064208532	0.035615995	0.052629505	0.054731493
-1	-1	-1	1	199	198	0	0	1.5	0	4.9375	0.34375	0.46875	0.84375	0.421875	0.1875	1.09375	0.125	0.125	scan_Plate_D_p00_0_B08f05d0.TIF	scan_Plate_D_p00_0_B08f05d2.TIF	scan_Plate_D_p00_0_B08f05d1.TIF	0	0	0	177	1	1536	1536	1536	177	b'eLv0UZbgsxltqgxoEWiRZmA62lShTzCPtlboEsxGVApmUBliBwC6HGMo'	2033dc230a5e18e16e7553f8d82bcc54	ba5fe2ca9db33b5eb6af91116bcc3cd4	b9cc21a74caf558d34062036a4e6c205	944.3021583	1207.280576	0	181	0.994974874	4.892047222	102.9688986	0.048392392	0.004100514	0.508226072	0.049182018	0.064282594	0.035302247	0.052664266	0.054932826
-1	-1	-1	1	153	148	0	0	1.671875	0	3.25	0.328125	0.46875	0.765625	0.359375	0.1875	1	0.109375	0.140625	scan_Plate_D_p00_0_B08f06d0.TIF	scan_Plate_D_p00_0_B08f06d2.TIF	scan_Plate_D_p00_0_B08f06d1.TIF	0	0	0	178	1	1536	1536	1536	178	b'eLv0UZbgsxltqgxoEWiRZmA22lShTzCPtlboEsxGVApmUBliBwC/PmMr'	a6011f6b3f895be5ffbff5401e82e7b8	35877980e9056b9618f0ebd0bdd9a22b	c9becff6f81618f2f238e2307a7a9793	942.172043	769.8494624	0	84	0.967320261	4.837596816	107.0018937	0.047185629	0.004461089	0.494288737	0.047641625	0.06459709	0.034132651	0.051646932	0.053603296
-1	-1	-1	1	164	158	0	0	1.5625	0	4.375	0.375	0.546875	0.859375	0.40625	0.1875	1.109375	0.109375	0.15625	scan_Plate_D_p00_0_B08f07d0.TIF	scan_Plate_D_p00_0_B08f07d2.TIF	scan_Plate_D_p00_0_B08f07d1.TIF	0	0	0	179	1	1536	1536	1536	179	b'eLv0UZbgsxltqgxoEWiRZmA+2lShTzCPtlboEsxGVApmUBliBwDEYGMu'	d112b7abd0e7c2cc511d3c13bf84a10d	57090a402b241c90fb7032feed3f2c45	291e73d0c6ab25bc42f656c93f8daba9	13.2972973	1218.5	0	158	0.963414634	4.714619393	102.3106204	0.046450796	0.004807528	0.450356714	0.046444331	0.065110678	0.033868216	0.051073908	0.052776786
-1	-1	-1	1	143	130	0	0	1.796875	0	4.34375	0.28125	0.484375	0.765625	0.390625	0.171875	0.984375	0.109375	0.140625	scan_Plate_D_p00_0_B08f08d0.TIF	scan_Plate_D_p00_0_B08f08d2.TIF	scan_Plate_D_p00_0_B08f08d1.TIF	0	0	0	180	1	1536	1536	1536	180	b'eLv0UZbgsxltqgxoEWiRZmAx2lShTzCPtlboEsxGVApmUBliBwDJgmMx'	b8274357493b0eefbc93ebc460dee5ca	7306e6fa3ba7d66b555bb562c2d9988b	a5eef6c77ad967010117c97b4fd6e3e9	1946.62406	1232.090226	0	123	0.909090909	4.594079966	99.21841415	0.043742941	0.004176916	0.477175801	0.043920398	0.059900438	0.032115642	0.047769752	0.04937461
-1	-1	-1	1	187	181	0	0	1.484375	0	4.421875	0.3125	0.46875	0.8125	0.40625	0.1875	1.15625	0.109375	0.140625	scan_Plate_D_p00_0_B09f00d0.TIF	scan_Plate_D_p00_0_B09f00d2.TIF	scan_Plate_D_p00_0_B09f00d1.TIF	0	0	0	181	1	1536	1536	1536	181	b'eLv0UZbgsxltqgxoEWg52lShWzCPtlboEsxGVApmUBliBwClnWMc'	9c2e45d142d4c1b67fced6fbdc364148	228cc60f7f8eaa3ddfe10056e4f77f0e	5f8bd8370ae2642607c9c1f852e6903d	1311.72	180.9933333	0	146	0.967914439	4.986356537	104.3860752	0.049125827	0.003315073	0.456399108	0.049096343	0.062216017	0.035624511	0.052603907	0.055052889
-1	-1	-1	1	118	112	0	0	1.625	0	4.609375	0.28125	0.390625	0.71875	0.34375	0.171875	0.953125	0.109375	0.140625	scan_Plate_D_p00_0_B09f01d0.TIF	scan_Plate_D_p00_0_B09f01d2.TIF	scan_Plate_D_p00_0_B09f01d1.TIF	0	0	0	182	1	1536	1536	1536	182	b'eLv0UZbgsxltqgxoEWiZZmA42lShTzCPtlboEsxGVApmUBliBwCqv2Mf'	495fa5a2a4e604ddb584bbb204020d4c	f7556daed19836462ced10dc26c1deef	e69def3f657f52107d84fd62c5511df3	1185.69268	932.4668508	0	11	0.949152542	5.228059968	114.0431929	0.052052055	0.004007552	0.491528201	0.051696826	0.066854838	0.036969471	0.055857836	0.058227519
-1	-1	-1	0	143	140	0	0	1.515625	0	4.375	0.296875	0.453125	0.765625	0.375	0.1875	1.09375	0.109375	0.140625	scan_Plate_D_p00_0_B09f02d0.TIF	scan_Plate_D_p00_0_B09f02d2.TIF	scan_Plate_D_p00_0_B09f02d1.TIF	0	0	0	183	1	1536	1536	1536	183	b'eLv0UZbgsxltqgxoEWiZZmA02lShTzCPtlboEsxGVApmUBliBwCv4WMi'	18966d35a14caa1852a92c822516546b	b32c3ece79493c57fee6697f6944072a	d8a566387da89ca539e3176b25dc3f80	nan	nan	nan	nan	0.979020979	5.320017155	115.0185478	0.050764114	0.003927784	0.52881531	0.051030547	0.065262708	0.036926971	0.0546917	0.057107589
-1	-1	-1	1	168	162	0	0	1.640625	0	4.4375	0.3125	0.4375	0.75	0.65625	0.171875	0.9375	0.109375	0.125	scan_Plate_D_p00_0_B09f03d0.TIF	scan_Plate_D_p00_0_B09f03d2.TIF	scan_Plate_D_p00_0_B09f03d1.TIF	0	0	0	184	1	1536	1536	1536	184	b'eLv0UZbgsxltqgxoEWiZZmA82lShTzCPtlboEsxGVApmUBliBwC1A2Ml'	ed1e2c9b25b1847c3123a560bf09f1f6	96b5e9acd0e477895b33ba98464a1530	a7fb3e3ec67673b5c4a6589897bfe143	431.5149701	430.8143713	0	121	0.964285714	4.905154587	101.0102277	0.047300899	0.00352674	0.596073686	0.049029346	0.061172238	0.034802457	0.05103083	0.053411053
-1	-1	-1	1	170	159	0	0	1.484375	0	4.78125	0.3125	0.453125	0.8125	0.40625	0.1875	1.125	0.109375	0.125	scan_Plate_D_p00_0_B09f04d0.TIF	scan_Plate_D_p00_0_B09f04d2.TIF	scan_Plate_D_p00_0_B09f04d1.TIF	0	0	0	185	1	1536	1536	1536	185	b'eLv0UZbgsxltqgxoEWiZZmAy2lShTzCPtlboEsxGVApmUBliBwC6JWMo'	ad25024dc49a9a305ce228a01860e14e	2da72d99ad9b00cfbac627f4e3a087d0	6abef43c1acd4b55ac542bce1879009f	1643.914894	591.9148936	0	149	0.935294118	4.901361391	105.5551493	0.047786416	0.003516018	0.545365725	0.048497437	0.061427203	0.034761278	0.05148387	0.053908679
-1	-1	-1	0	162	156	0	0	1.640625	0	4.84375	0.3125	0.46875	0.75	0.34375	0.171875	0.953125	0.109375	0.125	scan_Plate_D_p00_0_B09f05d0.TIF	scan_Plate_D_p00_0_B09f05d2.TIF	scan_Plate_D_p00_0_B09f05d1.TIF	0	0	0	186	1	1536	1536	1536	186	b'eLv0UZbgsxltqgxoEWiZZmA62lShTzCPtlboEsxGVApmUBliBwC/R2Mr'	8b6287e258990676925d5718973687a4	45c1f1b542c9f964169f778c5d91f26b	5e274cbd1ff247d0b5cf613ce749022b	nan	nan	nan	nan	0.962962963	5.064998011	110.0706325	0.050786779	0.003790879	0.445385226	0.049756156	0.065734743	0.036272195	0.054935196	0.057704434
-1	-1	-1	2	184	183	0	0	1.515625	0	4.59375	0.328125	0.4375	0.78125	0.40625	0.1875	1.09375	0.109375	0.140625	scan_Plate_D_p00_0_B09f06d0.TIF	scan_Plate_D_p00_0_B09f06d2.TIF	scan_Plate_D_p00_0_B09f06d1.TIF	0	0	0	187	1	1536	1536	1536	187	b'eLv0UZbgsxltqgxoEWiZZmA22lShTzCPtlboEsxGVApmUBliBwDEaWMu'	385a34ef1cecd2894c6956bebb9c8219	42ba6f3c2ccebc9bc75c2daeb2f3e41f	8a25fde1acc49d5eb0e2fc4844285f49	648.7565375	872.2422518	0	169	0.994565217	5.0438453	106.8967086	0.051201449	0.003956895	0.423870645	0.050471537	0.066621813	0.036780998	0.05540596	0.057971196
-1	-1	-1	0	126	120	0	0	1.65625	0	4.28125	0.28125	0.375	0.734375	0.3125	0.1875	0.953125	0.109375	0.125	scan_Plate_D_p00_0_B09f07d0.TIF	scan_Plate_D_p00_0_B09f07d2.TIF	scan_Plate_D_p00_0_B09f07d1.TIF	0	0	0	188	1	1536	1536	1536	188	b'eLv0UZbgsxltqgxoEWiZZmA+2lShTzCPtlboEsxGVApmUBliBwDJi2Mx'	022dae6b06f8d331caff1e953802f96a	eba99d7009008f1ed16297ed8dda05a5	d5e81131403bfc23ecf2e486a7524484	nan	nan	nan	nan	0.952380952	4.911666132	112.8555579	0.049274505	0.004914379	0.397307488	0.048210283	0.067620957	0.034902538	0.053884759	0.055839912
-1	-1	-1	0	92	90	0	0	1.484375	0	3.875	0.25	0.375	0.71875	0.328125	0.21875	1.109375	0.109375	0.125	scan_Plate_D_p00_0_B09f08d0.TIF	scan_Plate_D_p00_0_B09f08d2.TIF	scan_Plate_D_p00_0_B09f08d1.TIF	0	0	0	189	1	1536	1536	1536	189	b'eLv0UZbgsxltqgxoEWiZZmAx2lShTzCPtlboEsxGVApmUBliBwDOrWM0'	ad57a2aeec23bf9bdd7e70df6ced6153	0f5e11d65a6c6c07016cb50b3374b3bc	ce08845ea00dc3a3f03aae1307801f02	nan	nan	nan	nan	0.97826087	4.861205784	106.3463656	0.050427742	0.004619194	0.449238354	0.050125789	0.069103515	0.035696301	0.054849815	0.056953161
-1	-1	-1	1	156	151	0	0	1.640625	0	4.203125	0.296875	0.453125	0.75	0.390625	0.1875	0.953125	0.109375	0.125	scan_Plate_D_p00_0_B10f00d0.TIF	scan_Plate_D_p00_0_B10f00d2.TIF	scan_Plate_D_p00_0_B10f00d1.TIF	0	0	0	190	1	1536	1536	1536	190	b'eLv0UZbgsxltqgxkEQhJ2qNNFboE82hrhS7BbESlYAaVIXYAfEhjBA=='	129562e4589792a3309ee6aad6f30651	801d3fd954e01e94ceea118d511565db	15641f81cdc1dc21d43c4a0edb4336dd	1298.809524	3.793650794	0	144	0.967948718	4.82855229	102.4631146	0.047708704	0.004393424	0.437689146	0.0475773	0.063338526	0.034742309	0.052014277	0.054014282
-1	-1	-1	1	138	133	0	0	1.53125	0	4.1875	0.28125	0.453125	0.75	0.359375	0.1875	1	0.109375	0.125	scan_Plate_D_p00_0_B10f01d0.TIF	scan_Plate_D_p00_0_B10f01d2.TIF	scan_Plate_D_p00_0_B10f01d1.TIF	0	0	0	191	1	1536	1536	1536	191	b'eLv0UZbgsxltqgxkEQhK2oajTRX6BPNoa4UuwWxEpWAGlSF2AIFqYwc='	9a8293753bd080b888f6cb301388ed12	a96b05cde3b305f5c66998978d686bc8	1fb137d54592de6f26833b391ed73079	1922.704918	393.4098361	0	88	0.963768116	4.805798	102.3445399	0.047244042	0.004610999	0.491111199	0.047320875	0.064162647	0.034285932	0.05181795	0.053807621
-1	-1	-1	2	158	156	0	0	1.53125	0	4.546875	0.3125	0.453125	0.765625	0.375	0.171875	0.96875	0.109375	0.125	scan_Plate_D_p00_0_B10f02d0.TIF	scan_Plate_D_p00_0_B10f02d2.TIF	scan_Plate_D_p00_0_B10f02d1.TIF	0	0	0	192	1	1536	1536	1536	192	b'eLv0UZbgsxltqgxkEQhK2kajTRX6BPNoa4UuwWxEpWAGlSF2AIaMYwo='	ce15a3d862c996c9d34dc4bd6059e9f4	48b55766896f135463a73e860fe8b2ce	2b4498059b878973a4efa09f70bc3a6d	1399.639358	86.17813217	0	107.5	0.987341772	4.950276175	107.877113	0.048119905	0.004937302	0.505664511	0.048435309	0.066786896	0.035049749	0.052943344	0.05479081
-1	-1	-1	0	156	156	0	0	1.515625	0	5	0.3125	0.484375	0.765625	0.34375	0.171875	1	0.109375	0.140625	scan_Plate_D_p00_0_B10f03d0.TIF	scan_Plate_D_p00_0_B10f03d2.TIF	scan_Plate_D_p00_0_B10f03d1.TIF	0	0	0	193	1	1536	1536	1536	193	b'eLv0UZbgsxltqgxkEQhK2sajTRX6BPNoa4UuwWxEpWAGlSF2AIuuYw0='	372270a002c18717e7b24c4294842ffd	778b8bc5f5fdbde4ba51f946305dcc4e	46d9140e48ebee19710f3381cbe8885f	nan	nan	nan	nan	1	5.047371612	106.535101	0.048693781	0.004662575	0.502519375	0.048887715	0.066782216	0.035806176	0.053385812	0.055332853
-1	-1	-1	0	161	156	0	0	1.5625	0	4.53125	0.3125	0.453125	0.796875	0.34375	0.171875	0.9375	0.109375	0.140625	scan_Plate_D_p00_0_B10f04d0.TIF	scan_Plate_D_p00_0_B10f04d2.TIF	scan_Plate_D_p00_0_B10f04d1.TIF	0	0	0	194	1	1536	1536	1536	194	b'eLv0UZbgsxltqgxkEQhK2iajTRX6BPNoa4UuwWxEpWAGlSF2AJDQYxA='	ae2f8a1522126a56015873168fa21340	3674d4077cee0ecc3a5874bd0f46c149	4552ab6d7b7841479f505768e28d8821	nan	nan	nan	nan	0.968944099	4.94789526	110.5909907	0.047395367	0.004660025	0.455091863	0.047460784	0.065305336	0.034216699	0.05204345	0.053985874
-1	-1	-1	4	169	163	0	0	1.5625	0	4.5625	0.3125	0.46875	0.75	0.390625	0.1875	0.984375	0.109375	0.125	scan_Plate_D_p00_0_B10f05d0.TIF	scan_Plate_D_p00_0_B10f05d2.TIF	scan_Plate_D_p00_0_B10f05d1.TIF	0	0	0	195	1	1536	1536	1536	195	b'eLv0UZbgsxltqgxkEQhK2qajTRX6BPNoa4UuwWxEpWAGlSF2AJXyYxM='	3bae8d203e5afc56f73a5ed8e36bc553	da8a442b438fb5611884433dc72811c1	11ad058b4c3564b0cb4cfea15e4dadaa	1578.652728	959.1590851	0	144.25	0.964497041	4.397899275	91.6451211	0.045477625	0.00466613	0.481921047	0.045356329	0.06415804	0.033055531	0.050225702	0.052095366
-1	-1	-1	0	193	188	0	0	1.515625	0	5.078125	0.34375	0.453125	0.796875	0.34375	0.1875	0.9375	0.109375	0.125	scan_Plate_D_p00_0_B10f06d0.TIF	scan_Plate_D_p00_0_B10f06d2.TIF	scan_Plate_D_p00_0_B10f06d1.TIF	0	0	0	196	1	1536	1536	1536	196	b'eLv0UZbgsxltqgxkEQhK2majTRX6BPNoa4UuwWxEpWAGlSF2AJsUYxY='	18828a59464fec68862a64439e570afd	381f5b4097b5d366a0754e1249592c86	53cfd3526eceb434f6d93da2d1c92395	nan	nan	nan	nan	0.974093264	5.005952202	108.0849067	0.049008296	0.004637459	0.483353284	0.048248327	0.066741027	0.034979687	0.053632358	0.055817251
-1	-1	-1	1	150	143	0	0	1.53125	0	4.25	0.296875	0.453125	0.75	0.390625	0.171875	1	0.09375	0.140625	scan_Plate_D_p00_0_B10f07d0.TIF	scan_Plate_D_p00_0_B10f07d2.TIF	scan_Plate_D_p00_0_B10f07d1.TIF	0	0	0	197	1	1536	1536	1536	197	b'eLv0UZbgsxltqgxkEQhK2uajTRX6BPNoa4UuwWxEpWAGlSF2AKA2Yxk='	bf153c96a755b9b0c53613d6ad9bea55	6fbc22cf73dddcfe9985d6c6cf4726dd	5926795472979e7a6ed79c27cebc5d50	1299.575	1527.575	0	132	0.953333333	4.532718743	95.47683506	0.044323122	0.004810436	0.52644268	0.045233561	0.064181251	0.032331357	0.048861496	0.050254171
-1	-1	-1	1	145	138	0	0	1.53125	0	4.5625	0.28125	0.453125	0.75	0.375	0.1875	0.9375	0.109375	0.125	scan_Plate_D_p00_0_B10f08d0.TIF	scan_Plate_D_p00_0_B10f08d2.TIF	scan_Plate_D_p00_0_B10f08d1.TIF	0	0	0	198	1	1536	1536	1536	198	b'eLv0UZbgsxltqgxkEQhK2hajTRX6BPNoa4UuwWxEpWAGlSF2AKVYYxw='	efb5ae3132bc3441d72a3e2a90190a6e	556311973e489b52c00acae7636bec67	60f171ea63ad54d30376f8d0c16e754f	186.4455206	185.8046812	0	62	0.951724138	4.322685077	95.09551482	0.043235139	0.004843716	0.456061079	0.0433224	0.06513472	0.030908216	0.04784149	0.049137198
-1	-1	-1	3	170	151	0	0	1.53125	0	4.390625	0.296875	0.453125	0.75	0.375	0.1875	1	0.109375	0.125	scan_Plate_D_p00_0_B11f00d0.TIF	scan_Plate_D_p00_0_B11f00d2.TIF	scan_Plate_D_p00_0_B11f00d1.TIF	0	0	0	199	1	1536	1536	1536	199	b'eLv0UZbgsxltqgxkEWg42lShXzCPtlboEsxGVApmUBliBwCBc2MH'	5522844a2af8a9ac6b6ecec0129a1393	3bc637132842fa8cf9182b9ac0f79772	351e1c98ce70c0be7272288e9d5ee93a	635.7363908	1064.764237	0	121.3333333	0.888235294	4.250576966	87.65446937	0.042577254	0.004006664	0.515725733	0.043193472	0.058027609	0.031416931	0.046709256	0.048501595
-1	-1	-1	0	132	128	0	0	1.5	0	4.359375	0.28125	0.453125	0.734375	0.34375	0.171875	0.9375	0.109375	0.125	scan_Plate_D_p00_0_B11f01d0.TIF	scan_Plate_D_p00_0_B11f01d2.TIF	scan_Plate_D_p00_0_B11f01d1.TIF	0	0	0	200	1	1536	1536	1536	200	b'eLv0UZbgsxltqgxkEWgIbKoYjjZV6BPMo60VugSzEZWCGVSG2AEAhpVjCg=='	0166220a07d3e6369a55ecfc1c1a4dfb	3d8955baac12ae40d2d8ff5cdc75c62b	97b5972400684b33f778fb514b4c68ff	nan	nan	nan	nan	0.96969697	4.784876057	106.3997455	0.046280232	0.005075488	0.55392189	0.047042787	0.066303724	0.033720645	0.051096261	0.052652706
-1	-1	-1	0	117	107	0	0	1.46875	0	4.09375	0.265625	0.375	0.734375	0.3125	0.1875	1	0.109375	0.125	scan_Plate_D_p00_0_B11f02d0.TIF	scan_Plate_D_p00_0_B11f02d2.TIF	scan_Plate_D_p00_0_B11f02d1.TIF	0	0	0	201	1	1536	1536	1536	201	b'eLv0UZbgsxltqgxkEWgIbKoYjTZV6BPMo60VugSzEZWCGVSG2AEAi7djDQ=='	8e246d8409e903b64450cc6fcd312201	bd6df5485393e59fc497c827ddc83b88	0f0a3f7232a17c740eb0887bb1ef79f3	nan	nan	nan	nan	0.914529915	4.558153096	100.3717838	0.044225442	0.004641128	0.541479316	0.044661643	0.063798893	0.032308508	0.048859278	0.050405959
-1	-1	-1	0	168	160	0	0	1.53125	0	4.828125	0.328125	0.453125	0.75	0.34375	0.171875	0.953125	0.109375	0.125	scan_Plate_D_p00_0_B11f03d0.TIF	scan_Plate_D_p00_0_B11f03d2.TIF	scan_Plate_D_p00_0_B11f03d1.TIF	0	0	0	202	1	1536	1536	1536	202	b'eLv0UZbgsxltqgxkEWgIbKoYjzZV6BPMo60VugSzEZWCGVSG2AEAkNljEA=='	90cf4331e575c68e006f6dd17d68e829	6a07ff6dbce9159f736b0773eb6be671	22989deb5d4dd540f2671db783ced9eb	nan	nan	nan	nan	0.952380952	4.815657337	104.709283	0.045693207	0.004774689	0.596495265	0.047437223	0.064496175	0.033506037	0.050590079	0.052453423
-1	-1	-1	2	204	202	0	0	1.5	0	5.0625	0.34375	0.453125	0.78125	0.390625	0.171875	0.96875	0.125	0.140625	scan_Plate_D_p00_0_B11f04d0.TIF	scan_Plate_D_p00_0_B11f04d2.TIF	scan_Plate_D_p00_0_B11f04d1.TIF	0	0	0	203	1	1536	1536	1536	203	b'eLv0UZbgsxltqgxkEWgIbKqYjDZV6BPMo60VugSzEZWCGVSG2AEAlftjEw=='	c60123dfe5486c6aad43b0174209638c	3394c7854f5322906879881bc4aade5a	56c539a8533c7e78023738242a1586a7	1677.284582	856.3259112	0	94	0.990196078	4.889326696	100.9430903	0.048196951	0.00448442	0.565781653	0.050115183	0.06576041	0.035948526	0.052944167	0.055135987
-1	-1	-1	0	123	114	0	0	1.53125	0	4.453125	0.265625	0.390625	0.71875	0.3125	0.171875	0.96875	0.109375	0.125	scan_Plate_D_p00_0_B11f05d0.TIF	scan_Plate_D_p00_0_B11f05d2.TIF	scan_Plate_D_p00_0_B11f05d1.TIF	0	0	0	204	1	1536	1536	1536	204	b'eLv0UZbgsxltqgxkEWgIbKqYjjZV6BPMo60VugSzEZWCGVSG2AEAmx1jFg=='	ec6f0a56431b003dd0e3864912574b28	18d8b8fa89372024203888ef283903f5	3b4588a0e2a9f3ce0f92533731634402	nan	nan	nan	nan	0.926829268	4.614721853	102.1421495	0.043885258	0.005007806	0.467880469	0.044025481	0.064484271	0.031879142	0.048718516	0.0501953
-1	-1	-1	0	141	136	0	0	1.515625	0	4.0625	0.296875	0.453125	0.765625	0.34375	0.1875	0.984375	0.109375	0.140625	scan_Plate_D_p00_0_B11f06d0.TIF	scan_Plate_D_p00_0_B11f06d2.TIF	scan_Plate_D_p00_0_B11f06d1.TIF	0	0	0	205	1	1536	1536	1536	205	b'eLv0UZbgsxltqgxkEWgIbKqYjTZV6BPMo60VugSzEZWCGVSG2AEAoD9jGQ=='	1b393e9b0f932c56f9225f5ab51e05cf	0cc7182ad38d7c6b2bc2f51c0c80580c	25d1c6853a04bc9bcfb78fba59735301	nan	nan	nan	nan	0.964539007	4.769781508	105.5457389	0.047077561	0.004903922	0.476351109	0.046943708	0.066463144	0.033861152	0.051669258	0.053304469
-1	-1	-1	1	122	113	0	0	1.5	0	4.4375	0.265625	0.359375	0.71875	0.34375	0.171875	0.96875	0.109375	0.125	scan_Plate_D_p00_0_B11f07d0.TIF	scan_Plate_D_p00_0_B11f07d2.TIF	scan_Plate_D_p00_0_B11f07d1.TIF	0	0	0	206	1	1536	1536	1536	206	b'eLv0UZbgsxltqgxkEWgIbKqYjzZV6BPMo60VugSzEZWCGVSG2AEApWFjHA=='	c7d881ebf1e94b2aa593c6faf732eae9	b7ef3b7230ddb24175596cf8fe3479ed	8d703e841c1cf89bbf13196abd5d67cb	1921.856322	1050.798851	0	74	0.926229508	4.409970691	95.86368957	0.042881076	0.004618942	0.545649992	0.04401785	0.062734647	0.031508136	0.047565235	0.049147819
-1	-1	-1	0	122	121	0	0	1.484375	0	4.140625	0.28125	0.390625	0.71875	0.359375	0.203125	1.09375	0.125	0.125	scan_Plate_D_p00_0_B11f08d0.TIF	scan_Plate_D_p00_0_B11f08d2.TIF	scan_Plate_D_p00_0_B11f08d1.TIF	0	0	0	207	1	1536	1536	1536	207	b'eLv0UZbgsxltqgxkEWgIbKpYjDZV6BPMo60VugSzEZWCGVSG2AEAqoNjHw=='	244cd82a7ace7ba90b6690395d61a517	12639a86684425bb6e3a02580b6f9ae9	6f907484f41e3e969fc4817258c6debd	nan	nan	nan	nan	0.991803279	4.952755536	110.0311146	0.047875467	0.004865765	0.417437065	0.047000579	0.068667659	0.034332689	0.052584021	0.05435311
-1	-1	-1	2	151	148	0	0	1.625	0	4.390625	0.3125	0.453125	0.75	0.390625	0.171875	0.9375	0.109375	0.125	scan_Plate_D_p00_0_B12f00d0.TIF	scan_Plate_D_p00_0_B12f00d2.TIF	scan_Plate_D_p00_0_B12f00d1.TIF	0	0	0	208	1	1536	1536	1536	208	b'eLv0UZbgsxltqgxkEWhoNNpUoVswj7ZW6BLMRlQKZlAZYgcAhp5jCg=='	0cb4f7f955e86ecd4c075bdb816fb111	23948a09efb9c77d0b7c3d1434df0b4c	fa9bbfafc59567f5487ef70c50e048af	1539.544325	1083.497883	0	120.5	0.98013245	5.074544297	116.7888452	0.049220585	0.004551072	0.431092557	0.049639553	0.066589278	0.035514645	0.053794206	0.055880542
-1	-1	-1	0	108	93	0	0	1.5	0	3.734375	0.25	0.375	0.703125	0.359375	0.203125	1.125	0.109375	0.140625	scan_Plate_D_p00_0_B12f01d0.TIF	scan_Plate_D_p00_0_B12f01d2.TIF	scan_Plate_D_p00_0_B12f01d1.TIF	0	0	0	209	1	1536	1536	1536	209	b'eLv0UZbgsxltqgxkEWholGZgONpUoU8wj7ZW6BLMRlQKZlAZYgcAi8BjDQ=='	4ed805d83e61390304b8e67b2f0608a4	6cb2a51f4473099501cad16c77934b8b	986c35aa906ae05af552e5406a32bfe0	nan	nan	nan	nan	0.861111111	4.353316364	93.79016157	0.043428862	0.00449905	0.417220107	0.043613432	0.060224705	0.031736074	0.047677924	0.049171467
-1	-1	-1	1	138	130	0	0	1.59375	0	4.203125	0.28125	0.4375	0.734375	0.359375	0.171875	0.984375	0.109375	0.140625	scan_Plate_D_p00_0_B12f02d0.TIF	scan_Plate_D_p00_0_B12f02d2.TIF	scan_Plate_D_p00_0_B12f02d1.TIF	0	0	0	210	1	1536	1536	1536	210	b'eLv0UZbgsxltqgxkEWholGZgNNpUoU8wj7ZW6BLMRlQKZlAZYgcAkOJjEA=='	309942ae309a47b30a679305697a6c21	909cd4ce2f65910bdf491ddd8b628f3f	ac15fb1c42ff485851bbdfdf4c633121	128.7563025	374.2268908	0	113	0.942028986	4.459322549	97.61801737	0.04388081	0.00462739	0.469803319	0.044124627	0.062308413	0.031885068	0.048321053	0.04982153
-1	-1	-1	1	153	143	0	0	1.515625	0	4.265625	0.3125	0.453125	0.765625	0.40625	0.1875	1.09375	0.109375	0.140625	scan_Plate_D_p00_0_B12f03d0.TIF	scan_Plate_D_p00_0_B12f03d2.TIF	scan_Plate_D_p00_0_B12f03d1.TIF	0	0	0	211	1	1536	1536	1536	211	b'eLv0UZbgsxltqgxkEWholGZgPNpUoU8wj7ZW6BLMRlQKZlAZYgcAlgRjEw=='	c065f8fd0fe3a3320dd3422e7fd23b8f	aacb9c3f774a5fea82b6076773be5d17	a9849220f336f64b2e041334cc352e55	763.3138686	358.8467153	0	103	0.934640523	4.347542257	94.07816437	0.043252146	0.004598765	0.528608853	0.043587098	0.061396341	0.031552395	0.047732075	0.04931592
-1	-1	-1	0	172	170	0	0	1.65625	0	4.609375	0.34375	0.453125	0.78125	0.328125	0.171875	0.953125	0.109375	0.140625	scan_Plate_D_p00_0_B12f04d0.TIF	scan_Plate_D_p00_0_B12f04d2.TIF	scan_Plate_D_p00_0_B12f04d1.TIF	0	0	0	212	1	1536	1536	1536	212	b'eLv0UZbgsxltqgxkEWholGZgMtpUoU8wj7ZW6BLMRlQKZlAZYgcAmyZjFg=='	329a3a82df6cd72f056e9b761e54b7f5	5c1c5a63de220b743fcb20792d962036	6aa23563541272909a9bee0922eee492	nan	nan	nan	nan	0.988372093	4.987465776	108.408269	0.049125728	0.0048379	0.485673137	0.049388336	0.0667525	0.035512113	0.054048141	0.056238328
-1	-1	-1	5	132	129	0	0	1.5	0	4.3125	0.28125	0.453125	0.734375	0.40625	0.203125	1.09375	0.109375	0.140625	scan_Plate_D_p00_0_B12f05d0.TIF	scan_Plate_D_p00_0_B12f05d2.TIF	scan_Plate_D_p00_0_B12f05d1.TIF	0	0	0	213	1	1536	1536	1536	213	b'eLv0UZbgsxltqgxkEWholGZgOtpUoU8wj7ZW6BLMRlQKZlAZYgcAoEhjGQ=='	5aa4da1c90c79258775a16c8bd44cf8a	1f5056b09844d48696a26c43c2f9a90d	32adb968fad78f1d331dc2e272208568	1473.110714	770.1652723	0	120	0.977272727	4.404108364	94.67392533	0.044500223	0.004905199	0.463218006	0.044331005	0.065352673	0.032305545	0.049297549	0.050852349
-1	-1	-1	3	136	130	0	0	1.65625	0	4.171875	0.296875	0.453125	0.71875	0.359375	0.171875	0.953125	0.109375	0.125	scan_Plate_D_p00_0_B12f06d0.TIF	scan_Plate_D_p00_0_B12f06d2.TIF	scan_Plate_D_p00_0_B12f06d1.TIF	0	0	0	214	1	1536	1536	1536	214	b'eLv0UZbgsxltqgxkEWholGZgNtpUoU8wj7ZW6BLMRlQKZlAZYgcApWpjHA=='	7af899c9adf9c2570e749fd579ddc00a	2dca686ecb851c712f2669c9f9e5b06d	5172b42c2e5875cd4474ffd4ba048879	653.4032791	1030.824068	0	75	0.955882353	4.832263458	104.8353456	0.04845856	0.004967789	0.398770876	0.048293279	0.067316201	0.034733836	0.053043938	0.054827601
-1	-1	-1	1	150	148	0	0	1.5	0	4.453125	0.3125	0.453125	0.765625	0.40625	0.1875	1.0625	0.125	0.125	scan_Plate_D_p00_0_B12f07d0.TIF	scan_Plate_D_p00_0_B12f07d2.TIF	scan_Plate_D_p00_0_B12f07d1.TIF	0	0	0	215	1	1536	1536	1536	215	b'eLv0UZbgsxltqgxkEWholGZgPtpUoU8wj7ZW6BLMRlQKZlAZYgcAqoxjHw=='	89e1c28592ff19a5df8c50ca84897dd6	037ffd2c2f830b9051d8caf7699f11be	aece80c2efafcdbcc4ee31c287f68440	1203.960452	629.4293785	0	88	0.986666667	4.659603433	102.494706	0.046588382	0.005526724	0.50004456	0.045844291	0.068605269	0.033368202	0.051822688	0.053321956
-1	-1	-1	0	133	127	0	0	1.640625	0	4.109375	0.3125	0.421875	0.71875	0.34375	0.171875	0.953125	0.109375	0.125	scan_Plate_D_p00_0_B12f08d0.TIF	scan_Plate_D_p00_0_B12f08d2.TIF	scan_Plate_D_p00_0_B12f08d1.TIF	0	0	0	216	1	1536	1536	1536	216	b'eLv0UZbgsxltqgxkEWholGZgMdpUoU8wj7ZW6BLMRlQKZlAZYgcAr65jIg=='	0ccd520087b7ac6f5a4c1d444a01d57c	9aa6eb1741be20b6d62445f305cf5126	266d7db1eb7fe036e2b43149a611242f	nan	nan	nan	nan	0.954887218	4.661099744	101.6365288	0.045209453	0.004867255	0.442560933	0.044369722	0.066260143	0.032303868	0.049918461	0.051429845
-1	-1	-1	7	374	374	0	0	1.484375	0	5.765625	0.4375	0.515625	0.953125	0.40625	0.234375	1.046875	0.125	0.140625	scan_Plate_D_p00_0_C01f00d0.TIF	scan_Plate_D_p00_0_C01f00d2.TIF	scan_Plate_D_p00_0_C01f00d1.TIF	0	0	0	217	1	1536	1536	1536	217	b'eLv0UZbgsxltqgxoCTHaVKFfMI+2VugSzEZUCmZQGWIHAIF2Ywc='	3170e21d8b1de00f51f9a225f9737c05	b8b487ff513bc0d2c8b37586839a20f2	ba76d34cebca3855063df57a181646bf	676.3994289	732.0976791	0	287.7142857	1	5.155170481	100.4190063	0.053840261	0.003103392	0.487993703	0.054935709	0.06711038	0.039565813	0.057634949	0.060871466
-1	-1	-1	1	248	247	0	0	1.703125	0	5.03125	0.359375	0.515625	0.828125	0.359375	0.171875	0.984375	0.109375	0.140625	scan_Plate_D_p00_0_C01f01d0.TIF	scan_Plate_D_p00_0_C01f01d2.TIF	scan_Plate_D_p00_0_C01f01d1.TIF	0	0	0	218	1	1536	1536	1536	218	b'eLv0UZbgsxltqgxoCQFsqhiONlXoE8yjrRW6BLMRlYIZVIbYAQCGmGMK'	88c7f94df7430b14a0925847b9226891	6435549ff55400085e033389659af671	a7d16ceded039ec599c8830a1f3bf791	1947.857143	984.7402597	0	214	0.995967742	5.04752679	103.1774854	0.052329505	0.004001755	0.47366962	0.053182301	0.067800677	0.038116927	0.056824503	0.059748143
-1	-1	-1	7	311	309	0	0	1.546875	0	4.859375	0.421875	0.515625	0.9375	0.40625	0.171875	1.125	0.125	0.140625	scan_Plate_D_p00_0_C01f02d0.TIF	scan_Plate_D_p00_0_C01f02d2.TIF	scan_Plate_D_p00_0_C01f02d1.TIF	0	0	0	219	1	1536	1536	1536	219	b'eLv0UZbgsxltqgxoCQFsqhiNNlXoE8yjrRW6BLMRlYIZVIbYAQCLumMN'	ded1ec0f6e9b81efa4b80a14f04dfd13	74911ddbb13bc5fa03ed647a55816043	d976ff082364d7c122ca0c605b4f7b9e	1208.202463	1076.153596	0	261.7142857	0.993569132	4.803537434	95.68762561	0.049448117	0.004513466	0.508725899	0.049958604	0.067042407	0.036211808	0.054478664	0.057108145
-1	-1	-1	6	365	365	0	0	1.75	0	5.5625	0.5	0.515625	0.953125	0.40625	0.1875	0.984375	0.109375	0.140625	scan_Plate_D_p00_0_C01f03d0.TIF	scan_Plate_D_p00_0_C01f03d2.TIF	scan_Plate_D_p00_0_C01f03d1.TIF	0	0	0	220	1	1536	1536	1536	220	b'eLv0UZbgsxltqgxoCQFsqhiPNlXoE8yjrRW6BLMRlYIZVIbYAQCQ3GMQ'	a654203ee1bdcf0ad7c198494566b40a	d4a34cc93e4c961c570a5bb1290233d1	bd9eda36ab02ec5c3ca5fb9e088686f3	1414.623283	569.203004	0	282	1	4.90143823	100.6502685	0.050490141	0.004731526	0.510467748	0.050983976	0.067696147	0.0368188	0.05564084	0.058388799
-1	-1	-1	5	290	288	0	0	1.5625	0	5.421875	0.4375	0.484375	0.9375	0.421875	0.203125	1.109375	0.125	0.15625	scan_Plate_D_p00_0_C01f04d0.TIF	scan_Plate_D_p00_0_C01f04d2.TIF	scan_Plate_D_p00_0_C01f04d1.TIF	0	0	0	221	1	1536	1536	1536	221	b'eLv0UZbgsxltqgxoCQFsqpiMNlXoE8yjrRW6BLMRlYIZVIbYAQCV/mMT'	41b9c86b912bef954419c406f989876e	414ec044229b5f9c0a9fa4a2f20f5a26	746b59ce521e7a627cc02d271f055e4e	818.6299955	980.8584074	0	151	0.993103448	4.736586884	100.3373088	0.048557083	0.004971438	0.521672064	0.048837879	0.067014487	0.035349452	0.053867827	0.056311611
-1	-1	-1	0	250	246	0	0	1.734375	0	5.203125	0.40625	0.53125	0.84375	0.359375	0.1875	0.984375	0.109375	0.125	scan_Plate_D_p00_0_C01f05d0.TIF	scan_Plate_D_p00_0_C01f05d2.TIF	scan_Plate_D_p00_0_C01f05d1.TIF	0	0	0	222	1	1536	1536	1536	222	b'eLv0UZbgsxltqgxoCQFsqpiONlXoE8yjrRW6BLMRlYIZVIbYAQCbIGMW'	88351563a94ccad9744f053e223236a9	e55545bb97f38caccd3ac71547dd34d8	61f3fb8a648d799415a0daeed3fe0f46	nan	nan	nan	nan	0.984	4.973971515	107.1326183	0.050303746	0.005427574	0.496317837	0.049847961	0.069738512	0.03615958	0.055702416	0.058021556
-1	-1	-1	1	213	211	0	0	1.5625	0	4.15625	0.390625	0.515625	0.875	0.40625	0.1875	1.15625	0.109375	0.140625	scan_Plate_D_p00_0_C01f06d0.TIF	scan_Plate_D_p00_0_C01f06d2.TIF	scan_Plate_D_p00_0_C01f06d1.TIF	0	0	0	223	1	1536	1536	1536	223	b'eLv0UZbgsxltqgxoCQFsqpiNNlXoE8yjrRW6BLMRlYIZVIbYAQCgQmMZ'	c1847cbed07386552ea2b0a3f6f2c31b	7c13653461aa3313b00c1b7403922d6a	48033b64fcaa84ed426a13d62242dca8	1125.358779	1496.679389	0	155	0.990610329	4.893263705	106.7558262	0.048098857	0.004876357	0.547181475	0.047822418	0.067858822	0.034507862	0.053058119	0.055200339
-1	-1	-1	1	196	194	0	0	1.71875	0	4.796875	0.359375	0.5	0.84375	0.40625	0.1875	1	0.125	0.140625	scan_Plate_D_p00_0_C01f07d0.TIF	scan_Plate_D_p00_0_C01f07d2.TIF	scan_Plate_D_p00_0_C01f07d1.TIF	0	0	0	224	1	1536	1536	1536	224	b'eLv0UZbgsxltqgxoCQFsqpiPNlXoE8yjrRW6BLMRlYIZVIbYAQClZGMc'	95da2e65856828bbc7850c7506369209	6e78e8f456430814684c01c0c1fa9678	bc34294571229afbcb16ec55c8b8f8d6	1448.779221	1117.350649	0	182	0.989795918	4.844593501	106.9879997	0.047091846	0.005566904	0.576570486	0.047296331	0.067916525	0.033944087	0.052376455	0.054126933
-1	-1	-1	2	164	159	0	0	1.578125	0	4.578125	0.34375	0.484375	0.828125	0.40625	0.1875	1.125	0.109375	0.140625	scan_Plate_D_p00_0_C01f08d0.TIF	scan_Plate_D_p00_0_C01f08d2.TIF	scan_Plate_D_p00_0_C01f08d1.TIF	0	0	0	225	1	1536	1536	1536	225	b'eLv0UZbgsxltqgxoCQFsqliMNlXoE8yjrRW6BLMRlYIZVIbYAQCqhmMf'	38daf0f7f91855e543ac58a10c45094b	9686edfc8fb4b568df8c612fc93be774	dc1c665b581e3d96e5aa1214e777bdfe	1133.393699	690.0837971	0	147.5	0.969512195	4.885078484	108.7799211	0.04771108	0.004934246	0.662983688	0.048797666	0.06580892	0.034529649	0.052451657	0.05439826
-1	-1	-1	4	221	214	0	0	1.703125	0	4.75	0.375	0.515625	0.828125	0.40625	0.1875	1	0.109375	0.140625	scan_Plate_D_p00_0_C02f00d0.TIF	scan_Plate_D_p00_0_C02f00d2.TIF	scan_Plate_D_p00_0_C02f00d1.TIF	0	0	0	226	1	1536	1536	1536	226	b'eLv0UZbgsxltqgxoCWE02lShWzCPtlboEsxGVApmUBliBwCGoWMK'	83095f813ca8cd19e9fdfdb8e250ab51	3e3835cd09877608d711855bd666b7a8	ad878c2e026b6bb06864a130526eed9a	1356.756338	1094.212097	0	158.25	0.968325792	4.685851414	95.9998809	0.046142784	0.004058863	0.596422859	0.046706676	0.061309627	0.03419044	0.050493761	0.052720446
-1	-1	-1	0	198	194	0	0	1.546875	0	4.671875	0.359375	0.5	0.859375	0.375	0.171875	1.109375	0.109375	0.140625	scan_Plate_D_p00_0_C02f01d0.TIF	scan_Plate_D_p00_0_C02f01d2.TIF	scan_Plate_D_p00_0_C02f01d1.TIF	0	0	0	227	1	1536	1536	1536	227	b'eLv0UZbgsxltqgxoCWGUZmA42lShTzCPtlboEsxGVApmUBliBwCLw2MN'	53f2d39ff12537b15c6649106b026c14	0da6a42e85328c96e6b15e32f9203744	87e4a07466b12bbdd398cb3be504a9d8	nan	nan	nan	nan	0.97979798	4.806249746	101.618662	0.046155638	0.004683858	0.559728791	0.047675393	0.06370761	0.03419448	0.050946671	0.052936879
-1	-1	-1	0	178	166	0	0	1.703125	0	4.5625	0.328125	0.484375	0.78125	0.359375	0.1875	1	0.109375	0.125	scan_Plate_D_p00_0_C02f02d0.TIF	scan_Plate_D_p00_0_C02f02d2.TIF	scan_Plate_D_p00_0_C02f02d1.TIF	0	0	0	228	1	1536	1536	1536	228	b'eLv0UZbgsxltqgxoCWGUZmA02lShTzCPtlboEsxGVApmUBliBwCQ5WMQ'	258d0a1eed2c3c751e85625ef034cdda	6c3ed4ff844719abeaa92a204fbad4f6	2ce5bb3d9ccf2cf815f57f9a76855d31	nan	nan	nan	nan	0.93258427	4.447621738	95.22918573	0.043718667	0.004965512	0.504652215	0.044187658	0.061662257	0.032123255	0.048584239	0.050302418
-1	-1	-1	2	202	194	0	0	1.578125	0	5.015625	0.375	0.484375	0.859375	0.40625	0.1875	1.125	0.109375	0.140625	scan_Plate_D_p00_0_C02f03d0.TIF	scan_Plate_D_p00_0_C02f03d2.TIF	scan_Plate_D_p00_0_C02f03d1.TIF	0	0	0	229	1	1536	1536	1536	229	b'eLv0UZbgsxltqgxoCWGUZmA82lShTzCPtlboEsxGVApmUBliBwCWB2MT'	a7d3e541675a7c8cd57e44e2a0f63f36	ccdc3028653c6abc757ddac69409d4e8	1aedaf6fe564799b2b08679198fbbfcf	743.1719516	1286.5773	0	182	0.96039604	4.716827951	103.4051802	0.044776256	0.005538025	0.616113135	0.046393992	0.065372905	0.032982199	0.050183557	0.05180604
-1	-1	-1	1	210	206	0	0	1.71875	0	4.5	0.359375	0.5	0.8125	0.390625	0.1875	1	0.125	0.125	scan_Plate_D_p00_0_C02f04d0.TIF	scan_Plate_D_p00_0_C02f04d2.TIF	scan_Plate_D_p00_0_C02f04d1.TIF	0	0	0	230	1	1536	1536	1536	230	b'eLv0UZbgsxltqgxoCWGUZmAy2lShTzCPtlboEsxGVApmUBliBwCbKWMW'	5a63d437e3d62fa2e164370ea1db8b4a	8d9d05f1405f17658bb8e22e3951da93	1c8a77f36c140f594df32373bfd27a29	1011.912281	50.21052632	0	183	0.980952381	4.897304037	105.7170586	0.047427124	0.004447849	0.524113237	0.047545608	0.063745554	0.034873269	0.052114849	0.054369189
-1	-1	-1	0	207	204	0	0	1.59375	0	4.828125	0.359375	0.484375	0.875	0.359375	0.1875	1.125	0.109375	0.140625	scan_Plate_D_p00_0_C02f05d0.TIF	scan_Plate_D_p00_0_C02f05d2.TIF	scan_Plate_D_p00_0_C02f05d1.TIF	0	0	0	231	1	1536	1536	1536	231	b'eLv0UZbgsxltqgxoCWGUZmA62lShTzCPtlboEsxGVApmUBliBwCgS2MZ'	5b7a84b457203877476c063fbbc057ab	729a2b210a1d2226effb2d7ed505ec15	0843bb17d6bece554b4ec317c939fd0c	nan	nan	nan	nan	0.985507246	4.91631035	101.5565848	0.048105937	0.005088728	0.507332074	0.048703185	0.067085713	0.035260216	0.05322081	0.055265739
-1	-1	-1	1	210	207	0	0	1.734375	0	4.9375	0.375	0.5	0.828125	0.40625	0.1875	1	0.125	0.125	scan_Plate_D_p00_0_C02f06d0.TIF	scan_Plate_D_p00_0_C02f06d2.TIF	scan_Plate_D_p00_0_C02f06d1.TIF	0	0	0	232	1	1536	1536	1536	232	b'eLv0UZbgsxltqgxoCWGUZmA22lShTzCPtlboEsxGVApmUBliBwClbWMc'	6637ada0be42bb287a2def44727e22dd	eeeabe14376b1921c6b7db05ae809cea	a01032061a568c619c0a3bba641e9221	169.8133333	729.4666667	0	187	0.985714286	4.772915028	105.0841003	0.046802056	0.004748098	0.488410212	0.047456745	0.065262953	0.034110299	0.051693637	0.053691947
-1	-1	-1	0	170	167	0	0	1.578125	0	4.609375	0.34375	0.484375	0.859375	0.359375	0.1875	1.125	0.109375	0.140625	scan_Plate_D_p00_0_C02f07d0.TIF	scan_Plate_D_p00_0_C02f07d2.TIF	scan_Plate_D_p00_0_C02f07d1.TIF	0	0	0	233	1	1536	1536	1536	233	b'eLv0UZbgsxltqgxoCWGUZmA+2lShTzCPtlboEsxGVApmUBliBwCqj2Mf'	b443930f379c4d6f318b7da563e03479	550c8f85a6715e34e0eeaeba41209735	33c3bc44de8e2af8250012c37f1bbf15	nan	nan	nan	nan	0.982352941	4.708614032	104.7839478	0.0457677	0.004955523	0.588050751	0.046122379	0.066240523	0.033175463	0.050823639	0.052740277
-1	-1	-1	2	204	201	0	0	1.71875	0	4.84375	0.359375	0.484375	0.796875	0.390625	0.1875	0.984375	0.109375	0.125	scan_Plate_D_p00_0_C02f08d0.TIF	scan_Plate_D_p00_0_C02f08d2.TIF	scan_Plate_D_p00_0_C02f08d1.TIF	0	0	0	234	1	1536	1536	1536	234	b'eLv0UZbgsxltqgxoCWGUZmAx2lShTzCPtlboEsxGVApmUBliBwCvsWMi'	432bc1dbd5d3f017d166e8179c2b101c	33bca93b7a16b1fe8cd0526c0cb396c8	9596b7e914d753a67f52387e270419bd	81.0540285	1412.502218	0	196	0.985294118	4.673296947	102.0142899	0.046078789	0.005318795	0.516293017	0.046623835	0.066765264	0.033424631	0.051101425	0.052628703
-1	-1	-1	2	220	210	0	0	1.546875	0	4.6875	0.34375	0.484375	0.859375	0.390625	0.1875	1.125	0.109375	0.140625	scan_Plate_D_p00_0_C03f00d0.TIF	scan_Plate_D_p00_0_C03f00d2.TIF	scan_Plate_D_p00_0_C03f00d1.TIF	0	0	0	235	1	1536	1536	1536	235	b'eLv0UZbgsxltqgxoCWE82lShWzCPtlboEsxGVApmUBliBwCLzGMN'	b2904f6540619aab8005aff744126761	1df0c06016fcd737c204a192be1f67e1	7b6a062209e1d0aced7e3abd5047039e	1654.700595	987.183631	0	161	0.954545455	4.627609397	93.92831162	0.045316007	0.003546523	0.53702791	0.046822588	0.058940785	0.033817341	0.049097349	0.051278394
-1	-1	-1	3	184	179	0	0	1.6875	0	4.71875	0.34375	0.484375	0.78125	0.375	0.1875	1	0.109375	0.140625	scan_Plate_D_p00_0_C03f01d0.TIF	scan_Plate_D_p00_0_C03f01d2.TIF	scan_Plate_D_p00_0_C03f01d1.TIF	0	0	0	236	1	1536	1536	1536	236	b'eLv0UZbgsxltqgxoCWGcZmA42lShTzCPtlboEsxGVApmUBliBwCQ7mMQ'	26b8127c2066c4e0213d3b58a903574e	413e1843a20def229f6e7ab018dbe304	de9ea3935374e2f38658a7ec5cfc04fa	1650.61494	807.2345661	0	162.3333333	0.972826087	4.878861998	102.7014784	0.046641416	0.004299569	0.504879947	0.047087816	0.06344554	0.034524024	0.051100202	0.053073099
-1	-1	-1	1	180	167	0	0	1.59375	0	5.046875	0.34375	0.46875	0.828125	0.40625	0.1875	1.125	0.109375	0.15625	scan_Plate_D_p00_0_C03f02d0.TIF	scan_Plate_D_p00_0_C03f02d2.TIF	scan_Plate_D_p00_0_C03f02d1.TIF	0	0	0	237	1	1536	1536	1536	237	b'eLv0UZbgsxltqgxoCWGcZmA02lShTzCPtlboEsxGVApmUBliBwCWEGMT'	bce16b9c7aeb69f51751c33f7b013091	f84a68cb158f53cdbb84951622193f01	7db9b3fcb75629026d15f9373f602765	1797.932642	1519.043806	0	154	0.927777778	4.69871307	101.3373413	0.044753837	0.004552981	0.535206844	0.045451275	0.061952592	0.032999606	0.049361903	0.051198068
-1	-1	-1	3	203	190	0	0	1.71875	0	4.484375	0.359375	0.484375	0.796875	0.40625	0.1875	0.984375	0.125	0.125	scan_Plate_D_p00_0_C03f03d0.TIF	scan_Plate_D_p00_0_C03f03d2.TIF	scan_Plate_D_p00_0_C03f03d1.TIF	0	0	0	238	1	1536	1536	1536	238	b'eLv0UZbgsxltqgxoCWGcZmA82lShTzCPtlboEsxGVApmUBliBwCbMmMW'	ed05432d3e2def109e55e76db670f59b	7c19ff115f327effb454e0ccc2b60ac6	e471d0e2ae0aeae86c81a9b7e7945b92	1633.977185	713.4141777	0	127.3333333	0.935960591	4.689235579	95.74910176	0.045643834	0.004256497	0.608178085	0.047654388	0.062396131	0.033987212	0.050288072	0.052452001
-1	-1	-1	4	232	212	0	0	1.53125	0	5.109375	0.359375	0.484375	0.859375	0.40625	0.1875	1.140625	0.109375	0.140625	scan_Plate_D_p00_0_C03f04d0.TIF	scan_Plate_D_p00_0_C03f04d2.TIF	scan_Plate_D_p00_0_C03f04d1.TIF	0	0	0	239	1	1536	1536	1536	239	b'eLv0UZbgsxltqgxoCWGcZmAy2lShTzCPtlboEsxGVApmUBliBwCgVGMZ'	d7622f7e5f267826a6273399d2eb99cc	09770f71f9a5fffbd5083a4e53953c7d	6b660f48a8aa0b731b321ce897067a60	628.17852	823.0603048	0	126.25	0.913793103	4.174775297	86.47165988	0.041829212	0.004175974	0.620664509	0.044271545	0.057595907	0.031645104	0.04619484	0.048020964
-1	-1	-1	3	200	191	0	0	1.703125	0	4.9375	0.359375	0.484375	0.8125	0.40625	0.1875	1	0.125	0.125	scan_Plate_D_p00_0_C03f05d0.TIF	scan_Plate_D_p00_0_C03f05d2.TIF	scan_Plate_D_p00_0_C03f05d1.TIF	0	0	0	240	1	1536	1536	1536	240	b'eLv0UZbgsxltqgxoCWGcZmA62lShTzCPtlboEsxGVApmUBliBwCldmMc'	ccac2ba9884cc81f29b605301720083b	adce48d18d0bcaa59d72408fb08d3fa2	276b84369b2601d3f358eaf19f038fbf	1218.570707	1106.685426	0	163	0.955	4.670992893	102.3778419	0.045976827	0.004666001	0.5133182	0.045967284	0.064072866	0.033477013	0.050703719	0.052709341
-1	-1	-1	3	207	202	0	0	1.5625	0	5.40625	0.359375	0.5	0.859375	0.375	0.21875	1.0625	0.125	0.140625	scan_Plate_D_p00_0_C03f06d0.TIF	scan_Plate_D_p00_0_C03f06d2.TIF	scan_Plate_D_p00_0_C03f06d1.TIF	0	0	0	241	1	1536	1536	1536	241	b'eLv0UZbgsxltqgxoCWGcZmA22lShTzCPtlboEsxGVApmUBliBwCqmGMf'	90ec82fe4251cf09c8e55f2c1dc31496	6bbb6e5d38bd53b94409f3f2d5eebcac	2a0d0f123a8bd361e14b01e7b93706d0	1378.116669	1170.281211	0	183.6666667	0.975845411	4.79226037	105.4412881	0.046418004	0.004982187	0.56497947	0.046652942	0.065584568	0.033539118	0.051236999	0.053050903
-1	-1	-1	1	193	189	0	0	1.703125	0	4.828125	0.359375	0.5	0.796875	0.375	0.171875	1	0.125	0.125	scan_Plate_D_p00_0_C03f07d0.TIF	scan_Plate_D_p00_0_C03f07d2.TIF	scan_Plate_D_p00_0_C03f07d1.TIF	0	0	0	242	1	1536	1536	1536	242	b'eLv0UZbgsxltqgxoCWGcZmA+2lShTzCPtlboEsxGVApmUBliBwCvumMi'	e670ee41abde9da93b094ee0600458e3	4ae76c62b331c70b12dfb0fa0636baa1	9eea6187b437f55a4330cc115f04c665	49.864	534.656	0	175	0.979274611	4.627082539	103.2713623	0.045471419	0.005243237	0.496837	0.045095646	0.066749817	0.032832451	0.050410377	0.051902038
-1	-1	-1	0	188	181	0	0	1.546875	0	4.890625	0.359375	0.484375	0.8125	0.375	0.1875	1.125	0.109375	0.125	scan_Plate_D_p00_0_C03f08d0.TIF	scan_Plate_D_p00_0_C03f08d2.TIF	scan_Plate_D_p00_0_C03f08d1.TIF	0	0	0	243	1	1536	1536	1536	243	b'eLv0UZbgsxltqgxoCWGcZmAx2lShTzCPtlboEsxGVApmUBliBwC03GMl'	99a48d5a32724c70a3289a50a1f25f4a	b14fd12a1307824fc13f8c39203eb350	6338b9190b64e3e51dc2ab474733f2b0	nan	nan	nan	nan	0.962765957	4.451174907	95.7666159	0.043639751	0.004755532	0.513492866	0.044013486	0.062620518	0.03214174	0.048141556	0.049501448
-1	-1	-1	1	232	224	0	0	1.734375	0	4.65625	0.34375	0.46875	0.796875	0.375	0.1875	0.984375	0.125	0.125	scan_Plate_D_p00_0_C04f00d0.TIF	scan_Plate_D_p00_0_C04f00d2.TIF	scan_Plate_D_p00_0_C04f00d1.TIF	0	0	0	244	1	1536	1536	1536	244	b'eLv0UZbgsxltqgxoCWEy2lShWzCPtlboEsxGVApmUBliBwCQ92MQ'	39545f56fdf36e8169181839d20a1efc	77d126ec617ffb84368f3594443f2690	f14808e25a3c411c2666d7bcf5a36b22	1191.886378	54.72818581	0	13	0.965517241	4.32271192	82.31203565	0.04274204	0.00311629	0.665920612	0.046360446	0.055476537	0.032924465	0.046098168	0.048124556
-1	-1	-1	1	146	142	0	0	1.53125	0	4.40625	0.3125	0.46875	0.859375	0.40625	0.15625	1.125	0.109375	0.140625	scan_Plate_D_p00_0_C04f01d0.TIF	scan_Plate_D_p00_0_C04f01d2.TIF	scan_Plate_D_p00_0_C04f01d1.TIF	0	0	0	245	1	1536	1536	1536	245	b'eLv0UZbgsxltqgxoCQEsAg1Hmyr0CebR1gpdgtmISsEMKkPsAJYZYxM='	4b7358e5f31868b7e1975f6b20355eaa	558aa87e15cf25c9c44b57e3ddcaf6da	1ce92f5f1562bff31c13b80a0b1c1c87	119.3344426	590.1980033	0	31	0.97260274	5.134130098	109.9154616	0.049327884	0.003934223	0.575639168	0.050506796	0.065017815	0.036147982	0.05377155	0.056372788
-1	-1	-1	1	187	181	0	0	1.671875	0	4.515625	0.328125	0.46875	0.78125	0.390625	0.1875	0.984375	0.109375	0.140625	scan_Plate_D_p00_0_C04f02d0.TIF	scan_Plate_D_p00_0_C04f02d2.TIF	scan_Plate_D_p00_0_C04f02d1.TIF	0	0	0	246	1	1536	1536	1536	246	b'eLv0UZbgsxltqgxoCQEsAo1Gmyr0CebR1gpdgtmISsEMKkPsAJs7YxY='	ba6c2df63b8cfdd23347a2361b184790	d7d4bf3d1adf60c27dce06e883677d28	9342150bbc5a3a57aab0aee2d10fbc07	884.2085143	1479.159861	0	162	0.967914439	4.722095697	96.06382282	0.046578853	0.004370453	0.645975873	0.049642177	0.063617646	0.034944217	0.051435994	0.053695864
-1	-1	-1	0	202	194	0	0	1.546875	0	4.90625	0.34375	0.484375	0.859375	0.375	0.1875	1.125	0.125	0.125	scan_Plate_D_p00_0_C04f03d0.TIF	scan_Plate_D_p00_0_C04f03d2.TIF	scan_Plate_D_p00_0_C04f03d1.TIF	0	0	0	247	1	1536	1536	1536	247	b'eLv0UZbgsxltqgxoCQEsAo1Hmyr0CebR1gpdgtmISsEMKkPsAKBdYxk='	e7fd375f0d84a11b8108942e98382536	1f1987499117c8f122c3c783753a086a	2c759c4cf33fa9fd6bcc81d4205c9f6f	nan	nan	nan	nan	0.96039604	4.732850653	98.39092646	0.045461423	0.004713584	0.634208616	0.048727338	0.062593045	0.034345066	0.050264223	0.052204963
-1	-1	-1	2	194	188	0	0	1.6875	0	4.625	0.34375	0.46875	0.8125	0.390625	0.203125	1.046875	0.109375	0.140625	scan_Plate_D_p00_0_C04f04d0.TIF	scan_Plate_D_p00_0_C04f04d2.TIF	scan_Plate_D_p00_0_C04f04d1.TIF	0	0	0	248	1	1536	1536	1536	248	b'eLv0UZbgsxltqgxoCQEsAk1Gmyr0CebR1gpdgtmISsEMKkPsAKV/Yxw='	9bc2c58b7048a59e1150acd829615f4e	8c4166be75566f8580e61ca02adc6677	e991b329be011aba56a17e6b824a11bf	1846.262851	413.1180173	0	161.5	0.969072165	4.973101565	102.2889513	0.047908533	0.003728154	0.488216364	0.049181615	0.062463346	0.036274545	0.051956621	0.054191596
-1	-1	-1	2	169	162	0	0	1.59375	0	4.8125	0.328125	0.46875	0.828125	0.390625	0.1875	1.109375	0.109375	0.140625	scan_Plate_D_p00_0_C04f05d0.TIF	scan_Plate_D_p00_0_C04f05d2.TIF	scan_Plate_D_p00_0_C04f05d1.TIF	0	0	0	249	1	1536	1536	1536	249	b'eLv0UZbgsxltqgxoCQEsAk1Hmyr0CebR1gpdgtmISsEMKkPsAKqhYx8='	4f1086eaeb881df469fcd0688718f162	cf8938a5ee5ee4bace38398b37490267	eefb2362620f3d3378f8c10a4acab1fd	1555.762748	1022.679616	0	145.5	0.958579882	4.84515184	99.07834062	0.047816128	0.004740581	0.471634356	0.048530101	0.06566713	0.035283901	0.052684421	0.054783954
-1	-1	-1	1	140	138	0	0	1.6875	0	4.34375	0.296875	0.46875	0.78125	0.390625	0.1875	1	0.109375	0.140625	scan_Plate_D_p00_0_C04f06d0.TIF	scan_Plate_D_p00_0_C04f06d2.TIF	scan_Plate_D_p00_0_C04f06d1.TIF	0	0	0	250	1	1536	1536	1536	250	b'eLv0UZbgsxltqgxoCQEsAs1Gmyr0CebR1gpdgtmISsEMKkPsAK/DYyI='	1c29d3e343a3d6b1dee4aa7f031315a0	4abbf5982c4e3a9e2d6d74a0cda707bd	62bfe084cd92f6f8cb3149b6a4276e1a	840.2159091	1082.409091	0	136	0.985714286	4.91238107	106.4228594	0.047632451	0.005182313	0.514167759	0.04841	0.066915666	0.03467746	0.052517068	0.054206274
-1	-1	-1	0	171	162	0	0	1.53125	0	4.796875	0.328125	0.46875	0.828125	0.359375	0.1875	1.109375	0.109375	0.140625	scan_Plate_D_p00_0_C04f07d0.TIF	scan_Plate_D_p00_0_C04f07d2.TIF	scan_Plate_D_p00_0_C04f07d1.TIF	0	0	0	251	1	1536	1536	1536	251	b'eLv0UZbgsxltqgxoCQEsAs1Hmyr0CebR1gpdgtmISsEMKkPsALTlYyU='	755bc5c6ee61503e169f0f36368dfe4c	ec57334385f319b053f3a568e835cd75	143c3cbdf4f0c691afa17e5ad042991c	nan	nan	nan	nan	0.947368421	4.588514812	96.09351566	0.045233429	0.004947212	0.544032241	0.045579833	0.064345177	0.033117955	0.050168506	0.051951518
-1	-1	-1	1	178	169	0	0	1.71875	0	4.34375	0.34375	0.46875	0.78125	0.375	0.1875	0.984375	0.109375	0.125	scan_Plate_D_p00_0_C04f08d0.TIF	scan_Plate_D_p00_0_C04f08d2.TIF	scan_Plate_D_p00_0_C04f08d1.TIF	0	0	0	252	1	1536	1536	1536	252	b'eLv0UZbgsxltqgxoCQEsAi1Gmyr0CebR1gpdgtmISsEMKkPsALoHYyg='	5cea433a84739859f8f288df93ccab83	95957d137bf36e01016feaa783bda26e	c59977b7b2460400ccb4286c251e0fcd	1175.029412	953.4411765	0	117	0.949438202	4.734465052	103.4233228	0.045919869	0.004781251	0.552491705	0.046497273	0.064416639	0.033521992	0.050577608	0.052364233
-1	-1	-1	0	209	205	0	0	1.578125	0	4.5	0.34375	0.484375	0.84375	0.359375	0.171875	1.109375	0.109375	0.140625	scan_Plate_D_p00_0_C05f00d0.TIF	scan_Plate_D_p00_0_C05f00d2.TIF	scan_Plate_D_p00_0_C05f00d1.TIF	0	0	0	253	1	1536	1536	1536	253	b'eLv0UZbgsxltqgxoCWE62lShWzCPtlboEsxGVApmUBliBwCWImMT'	e3e448d8525665205ebd891f56095722	e0bb8c43f89ed2e28d395c138c0397b8	4605034e667fdf838314eda455ef82ce	nan	nan	nan	nan	0.980861244	4.698645925	93.25009689	0.044932457	0.003270508	0.679513491	0.048091018	0.05855935	0.034034918	0.048358919	0.050411151
-1	-1	-1	0	196	189	0	0	1.703125	0	4.453125	0.359375	0.484375	0.796875	0.359375	0.1875	0.984375	0.109375	0.140625	scan_Plate_D_p00_0_C05f01d0.TIF	scan_Plate_D_p00_0_C05f01d2.TIF	scan_Plate_D_p00_0_C05f01d1.TIF	0	0	0	254	1	1536	1536	1536	254	b'eLv0UZbgsxltqgxoCWGaZmA42lShTzCPtlboEsxGVApmUBliBwCbRGMW'	dfc2b983668aec866518b6218c62b2aa	2988cbd820b18b51041ac1c7bed11dba	3ceed3814dbd51e9f088046e357bd810	nan	nan	nan	nan	0.964285714	4.754666152	99.86049162	0.046674941	0.004669621	0.528790435	0.047286233	0.063259887	0.034270913	0.051453827	0.053577311
-1	-1	-1	1	198	187	0	0	1.53125	0	4.8125	0.359375	0.46875	0.828125	0.40625	0.1875	1.109375	0.109375	0.125	scan_Plate_D_p00_0_C05f02d0.TIF	scan_Plate_D_p00_0_C05f02d2.TIF	scan_Plate_D_p00_0_C05f02d1.TIF	0	0	0	255	1	1536	1536	1536	255	b'eLv0UZbgsxltqgxoCWGaZmA02lShTzCPtlboEsxGVApmUBliBwCgZmMZ'	8cca565c271ae57c13f6d31d21765e1c	de490f35014d039ea10c87833c538b74	174bc84e58a52637700a06b4d642fd7d	1195.681818	487.8409091	0	178	0.944444444	4.446035339	89.446944	0.044390267	0.004065532	0.640504484	0.046662937	0.060873019	0.033278222	0.048956103	0.051132594
-1	-1	-1	5	196	180	0	0	1.71875	0	4.390625	0.328125	0.46875	0.78125	0.421875	0.171875	1	0.109375	0.140625	scan_Plate_D_p00_0_C05f03d0.TIF	scan_Plate_D_p00_0_C05f03d2.TIF	scan_Plate_D_p00_0_C05f03d1.TIF	0	0	0	256	1	1536	1536	1536	256	b'eLv0UZbgsxltqgxoCWGaZmA82lShTzCPtlboEsxGVApmUBliBwCliGMc'	ff909336e07cc391b3e871b8d0b3a6a4	6ebbb9a0de525a22a61e1931e6a99861	1cf795a79aed931729e5187f5b4e9de6	875.8558105	433.3664019	0	139	0.918367347	4.150263867	83.47311687	0.041722213	0.004702801	0.676583678	0.044747297	0.059605839	0.031621249	0.046570026	0.048142402
-1	-1	-1	0	172	166	0	0	1.578125	0	5.046875	0.328125	0.46875	0.84375	0.359375	0.1875	1.140625	0.109375	0.140625	scan_Plate_D_p00_0_C05f04d0.TIF	scan_Plate_D_p00_0_C05f04d2.TIF	scan_Plate_D_p00_0_C05f04d1.TIF	0	0	0	257	1	1536	1536	1536	257	b'eLv0UZbgsxltqgxoCWGaZmAy2lShTzCPtlboEsxGVApmUBliBwCqqmMf'	0e298c23fd0d5c4f2e8f3787a8b5f265	82d7287975959be2037a7bb7100e6c91	6d8d508414e16a63a568429d054c44b5	nan	nan	nan	nan	0.965116279	4.947911054	108.4740647	0.04719213	0.004334054	0.660585739	0.048666678	0.063512438	0.034707964	0.051775601	0.054014177
-1	-1	-1	5	206	201	0	0	1.734375	0	4.546875	0.359375	0.484375	0.8125	0.421875	0.1875	0.984375	0.109375	0.125	scan_Plate_D_p00_0_C05f05d0.TIF	scan_Plate_D_p00_0_C05f05d2.TIF	scan_Plate_D_p00_0_C05f05d1.TIF	0	0	0	258	1	1536	1536	1536	258	b'eLv0UZbgsxltqgxoCWGaZmA62lShTzCPtlboEsxGVApmUBliBwCvzGMi'	61ab38e1ed7489588c4c9b883041930f	5763d8f118a33b59f18c8cc3eb648b4a	64b7b06a2bda819017df4acc5c9f5f3a	1357.436256	782.2114309	0	165.6	0.975728155	4.637360046	95.31763117	0.046524608	0.004798431	0.576517518	0.049288235	0.06491745	0.034791954	0.05157983	0.053576764
-1	-1	-1	2	195	189	0	0	1.578125	0	4.6875	0.375	0.5	0.921875	0.4375	0.1875	1.125	0.125	0.15625	scan_Plate_D_p00_0_C05f06d0.TIF	scan_Plate_D_p00_0_C05f06d2.TIF	scan_Plate_D_p00_0_C05f06d1.TIF	0	0	0	259	1	1536	1536	1536	259	b'eLv0UZbgsxltqgxoCWGaZmA22lShTzCPtlboEsxGVApmUBliBwC07mMl'	47b9056c368f8b7ec64bca247ecb058a	ac8449383e99c5f87f980bfcd8d33bcf	64a28a6722a9003620baac6f75a741c9	639.3024451	850.9459714	0	127	0.969230769	4.734363717	100.9240007	0.046269786	0.004822616	0.589427179	0.047622975	0.065359066	0.033806914	0.051133073	0.053039355
-1	-1	-1	1	167	162	0	0	1.734375	0	4.015625	0.34375	0.5	0.828125	0.390625	0.1875	0.984375	0.125	0.125	scan_Plate_D_p00_0_C05f07d0.TIF	scan_Plate_D_p00_0_C05f07d2.TIF	scan_Plate_D_p00_0_C05f07d1.TIF	0	0	0	260	1	1536	1536	1536	260	b'eLv0UZbgsxltqgxoCWGaZmA+2lShTzCPtlboEsxGVApmUBliBwC6EGMo'	9d00bafa0d5fb45e3f3e6146341a9186	d7688e90cf138ffecd0d3dca85107fd7	1ee3f4c55901c9804bbdbb299617b184	228.7654321	97.20987654	0	157	0.97005988	4.785894261	105.4488986	0.047574403	0.00496497	0.511218385	0.047579059	0.066910695	0.03430353	0.052450356	0.054331925
-1	-1	-1	0	152	144	0	0	1.546875	0	4.796875	0.3125	0.53125	0.84375	0.421875	0.1875	0.984375	0.109375	0.140625	scan_Plate_D_p00_0_C05f08d0.TIF	scan_Plate_D_p00_0_C05f08d2.TIF	scan_Plate_D_p00_0_C05f08d1.TIF	0	0	0	261	1	1536	1536	1536	261	b'eLv0UZbgsxltqgxoCWGaZmAx2lShTzCPtlboEsxGVApmUBliBwC/MmMr'	c7b29f8d43c56d5bc23c76f31d7e1e13	d7b577b11e0411a72ca9663301356c37	ec9c8d9e045702593cbb70a9a5f06e73	nan	nan	nan	nan	0.947368421	4.718150745	103.6122126	0.045442904	0.005023376	0.519705576	0.04596096	0.064940223	0.032824463	0.050392762	0.052132057
-1	-1	-1	2	236	224	0	0	1.734375	0	4.40625	0.375	0.484375	0.828125	0.390625	0.1875	0.984375	0.109375	0.140625	scan_Plate_D_p00_0_C06f00d0.TIF	scan_Plate_D_p00_0_C06f00d2.TIF	scan_Plate_D_p00_0_C06f00d1.TIF	0	0	0	262	1	1536	1536	1536	262	b'eLv0UZbgsxltqgxoCWE22lShWzCPtlboEsxGVApmUBliBwCbTWMW'	5b2a3a154453620eb7b25c248635fe41	17c5d0d4b0baf3e6d25b70b8dd5745af	13f88244301e1b3e30d655ac2ba13666	919.4581284	485.8110428	0	153	0.949152542	4.492133165	88.55828609	0.043317208	0.003845812	0.638336593	0.046370196	0.05802145	0.033128469	0.047429945	0.049439058
-1	-1	-1	0	178	165	0	0	1.5625	0	4.8125	0.328125	0.484375	0.8125	0.359375	0.1875	1.140625	0.109375	0.140625	scan_Plate_D_p00_0_C06f01d0.TIF	scan_Plate_D_p00_0_C06f01d2.TIF	scan_Plate_D_p00_0_C06f01d1.TIF	0	0	0	263	1	1536	1536	1536	263	b'eLv0UZbgsxltqgxoCWGWZmA42lShTzCPtlboEsxGVApmUBliBwCgb2MZ'	5b8a5fdfc0b24fc7500d2c81fa2d43f3	68e4705cf3b9ec3507130ed802beea0e	2eafbe4f6c3117b79c9d531b03c67dec	nan	nan	nan	nan	0.926966292	4.566126887	92.86258524	0.044778564	0.004564427	0.664529644	0.047396338	0.061879876	0.033607258	0.049530588	0.051479463
-1	-1	-1	0	186	178	0	0	1.6875	0	4.515625	0.34375	0.484375	0.796875	0.359375	0.1875	0.984375	0.109375	0.125	scan_Plate_D_p00_0_C06f02d0.TIF	scan_Plate_D_p00_0_C06f02d2.TIF	scan_Plate_D_p00_0_C06f02d1.TIF	0	0	0	264	1	1536	1536	1536	264	b'eLv0UZbgsxltqgxoCWGWZmA02lShTzCPtlboEsxGVApmUBliBwClkWMc'	2f3da3d4d52adeaf646ee68fb71aff8b	42f9c02b0390a29e28b3ea1ba7b2cd19	5408761698abb57bfbe76a2049bef4aa	nan	nan	nan	nan	0.956989247	4.74345647	100.0431154	0.045243396	0.0042883	0.646446798	0.046876401	0.062684283	0.033824388	0.049975805	0.052090464
-1	-1	-1	2	155	140	0	0	1.546875	0	4.703125	0.3125	0.46875	0.8125	0.390625	0.1875	1.125	0.109375	0.140625	scan_Plate_D_p00_0_C06f03d0.TIF	scan_Plate_D_p00_0_C06f03d2.TIF	scan_Plate_D_p00_0_C06f03d1.TIF	0	0	0	265	1	1536	1536	1536	265	b'eLv0UZbgsxltqgxoCWGWZmA82lShTzCPtlboEsxGVApmUBliBwCqs2Mf'	0d2a8e79ba0ea8805fb408a5aba2dcb1	46678d2f1beb17a4097dd1356617cb1c	96ee04a9fa6bea9b413734a87b77adb3	1153.007487	691.289192	0	120.5	0.903225806	4.261995673	89.33128324	0.04050962	0.004610569	0.717588898	0.042871454	0.058665047	0.03058581	0.045295198	0.046911972
-1	-1	-1	0	176	160	0	0	1.6875	0	4.53125	0.328125	0.484375	0.78125	0.359375	0.1875	0.984375	0.109375	0.125	scan_Plate_D_p00_0_C06f04d0.TIF	scan_Plate_D_p00_0_C06f04d2.TIF	scan_Plate_D_p00_0_C06f04d1.TIF	0	0	0	266	1	1536	1536	1536	266	b'eLv0UZbgsxltqgxoCWGWZmAy2lShTzCPtlboEsxGVApmUBliBwCv1WMi'	530d180634ca0524cb53076b861861fa	6dc7853f491e5c6c706d9b6c11af8467	7d05cbe912d8a052fbf75d201bc64145	nan	nan	nan	nan	0.909090909	4.573112841	96.57213553	0.043833523	0.004323108	0.597798948	0.045756511	0.059770064	0.032764482	0.048297404	0.050274006
-1	-1	-1	2	199	191	0	0	1.5625	0	5	0.359375	0.46875	0.828125	0.40625	0.203125	1.109375	0.109375	0.125	scan_Plate_D_p00_0_C06f05d0.TIF	scan_Plate_D_p00_0_C06f05d2.TIF	scan_Plate_D_p00_0_C06f05d1.TIF	0	0	0	267	1	1536	1536	1536	267	b'eLv0UZbgsxltqgxoCWGWZmA62lShTzCPtlboEsxGVApmUBliBwC092Ml'	97378220f969cf2e6366004840481d05	4a5f2f98e24421d167103d330da068b6	6ff4e23fc3b5facfce5905e0bc1f7f88	1315.444569	158.6011828	0	164.5	0.959798995	4.373462856	89.91803882	0.04377363	0.004715023	0.605441016	0.045763502	0.061708051	0.032710418	0.048494557	0.050259717
-1	-1	-1	0	174	169	0	0	1.703125	0	4.6875	0.34375	0.484375	0.78125	0.34375	0.171875	1	0.109375	0.140625	scan_Plate_D_p00_0_C06f06d0.TIF	scan_Plate_D_p00_0_C06f06d2.TIF	scan_Plate_D_p00_0_C06f06d1.TIF	0	0	0	268	1	1536	1536	1536	268	b'eLv0UZbgsxltqgxoCWGWZmA22lShTzCPtlboEsxGVApmUBliBwC6GWMo'	8f72ac6e953efecd66f6a42e693b9782	ebad23a23871dc765d7917e0fa37d532	a755e6f2615bd0c72a593a93dd6e6f5b	nan	nan	nan	nan	0.971264368	4.586370892	98.68780526	0.043309968	0.004740042	0.630453655	0.044597352	0.063310526	0.031912681	0.048020925	0.049608765
-1	-1	-1	0	187	183	0	0	1.578125	0	4.96875	0.34375	0.484375	0.84375	0.359375	0.1875	1.09375	0.109375	0.140625	scan_Plate_D_p00_0_C06f07d0.TIF	scan_Plate_D_p00_0_C06f07d2.TIF	scan_Plate_D_p00_0_C06f07d1.TIF	0	0	0	269	1	1536	1536	1536	269	b'eLv0UZbgsxltqgxoCWGWZmA+2lShTzCPtlboEsxGVApmUBliBwC/O2Mr'	3536817ebfc13b6ea76635c5a80ef6f5	3b95f2109596d2258f7f6f6159728299	d0367614a761157304773ab6ac564cb3	nan	nan	nan	nan	0.978609626	4.636608379	97.99411505	0.045387393	0.004990375	0.530441002	0.045399489	0.065921943	0.033258564	0.0502774	0.051912454
-1	-1	-1	0	156	150	0	0	1.734375	0	4.109375	0.3125	0.46875	0.765625	0.34375	0.203125	0.984375	0.109375	0.125	scan_Plate_D_p00_0_C06f08d0.TIF	scan_Plate_D_p00_0_C06f08d2.TIF	scan_Plate_D_p00_0_C06f08d1.TIF	0	0	0	270	1	1536	1536	1536	270	b'eLv0UZbgsxltqgxoCWGWZmAx2lShTzCPtlboEsxGVApmUBliBwDEXWMu'	4815a2deb1b96fdfc1028288b4d5b1dd	0ac6b36229be7d773c7d108e7fca3987	ca34f50b84748307d9f3c06202724cc0	nan	nan	nan	nan	0.961538462	4.545633175	93.82171612	0.044172578	0.004662575	0.564172273	0.045772082	0.062209358	0.032605152	0.048679688	0.050304159
-1	-1	-1	3	195	187	0	0	1.5625	0	4.890625	0.328125	0.46875	0.8125	0.390625	0.1875	1.109375	0.125	0.125	scan_Plate_D_p00_0_C07f00d0.TIF	scan_Plate_D_p00_0_C07f00d2.TIF	scan_Plate_D_p00_0_C07f00d1.TIF	0	0	0	271	1	1536	1536	1536	271	b'eLv0UZbgsxltqgx8CTHaVKFLMI+2VugSzEZUCmZQGWIHAKB4Yxk='	7462a4f8af55a2b917e50de3b678c19e	5962030667add1491d8e6f0167c135ee	c38051e4295c6ba4a991d15e90352e9b	1376.114536	392.6700912	0	135.3333333	0.958974359	4.400602715	88.75699884	0.042853644	0.003643062	0.568572384	0.044831773	0.056814364	0.032392908	0.046688973	0.048588657
-1	-1	-1	0	157	140	0	0	1.671875	0	4.296875	0.328125	0.46875	0.765625	0.34375	0.1875	1	0.109375	0.140625	scan_Plate_D_p00_0_C07f01d0.TIF	scan_Plate_D_p00_0_C07f01d2.TIF	scan_Plate_D_p00_0_C07f01d1.TIF	0	0	0	272	1	1536	1536	1536	272	b'eLv0UZbgsxltqgx0CWE42lShTzCPtlboEsxGVApmUBliBwClmmMc'	24e332e147aa8fa60760986acc26bbb1	82118ae7ea8cf949339567df8997c2bf	33852d1a5c0be0f5480841abd109451e	nan	nan	nan	nan	0.891719745	4.300887954	91.10584617	0.03943979	0.004340227	0.716796355	0.042404561	0.056613852	0.029711516	0.043697741	0.045075332
-1	-1	-1	0	139	134	0	0	1.546875	0	4.828125	0.3125	0.46875	0.8125	0.359375	0.1875	1.125	0.125	0.125	scan_Plate_D_p00_0_C07f02d0.TIF	scan_Plate_D_p00_0_C07f02d2.TIF	scan_Plate_D_p00_0_C07f02d1.TIF	0	0	0	273	1	1536	1536	1536	273	b'eLv0UZbgsxltqgx0CWE02lShTzCPtlboEsxGVApmUBliBwCqvGMf'	749201bbb65660ff721df2b83bfe022b	8c79748b53e7de108c0f546df25c51c5	cea1cdd67d1afdaac729b7302d7084fc	nan	nan	nan	nan	0.964028777	5.161544367	109.8989161	0.047762055	0.004643935	0.638541051	0.049708215	0.064771002	0.035486464	0.052568761	0.054777286
-1	-1	-1	2	212	201	0	0	1.640625	0	4.671875	0.34375	0.484375	0.796875	0.390625	0.1875	0.984375	0.109375	0.140625	scan_Plate_D_p00_0_C07f03d0.TIF	scan_Plate_D_p00_0_C07f03d2.TIF	scan_Plate_D_p00_0_C07f03d1.TIF	0	0	0	274	1	1536	1536	1536	274	b'eLv0UZbgsxltqgx0CWE82lShTzCPtlboEsxGVApmUBliBwCv3mMi'	141bef72579154eacbbb578412f97070	96365d8527d5ce44fd4e84bf179dfa4e	0a79901d9be3d32a94ca5f4f3fce1797	357.6015416	874.144048	0	114.5	0.948113208	4.522418537	90.36005539	0.043468058	0.003963766	0.59846659	0.044899121	0.059065717	0.032796181	0.047669173	0.049613095
-1	-1	-1	1	192	182	0	0	1.578125	0	4.984375	0.34375	0.484375	0.84375	0.40625	0.171875	1.109375	0.125	0.140625	scan_Plate_D_p00_0_C07f04d0.TIF	scan_Plate_D_p00_0_C07f04d2.TIF	scan_Plate_D_p00_0_C07f04d1.TIF	0	0	0	275	1	1536	1536	1536	275	b'eLv0UZbgsxltqgx0CWEy2lShTzCPtlboEsxGVApmUBliBwC1AGMl'	71c589723ec0d98e662eb1d7e2bb271c	57171c295b557e7174438974e067f4f9	9b78c48c93c05e972205b17d53cccd86	1702.474026	1442.441558	0	139	0.947916667	4.707143395	98.0441153	0.045535215	0.003995983	0.610549698	0.046867945	0.061305616	0.033806329	0.049986007	0.0522725
-1	-1	-1	0	166	158	0	0	1.734375	0	4.703125	0.328125	0.484375	0.78125	0.34375	0.1875	0.984375	0.109375	0.125	scan_Plate_D_p00_0_C07f05d0.TIF	scan_Plate_D_p00_0_C07f05d2.TIF	scan_Plate_D_p00_0_C07f05d1.TIF	0	0	0	276	1	1536	1536	1536	276	b'eLv0UZbgsxltqgx0CWE62lShTzCPtlboEsxGVApmUBliBwC6ImMo'	b59b1398354219fa94e9f85bf25a827e	f34c9e8cd2ae93affe51d388af9720fe	76e9eec3ac32047f5094253f4b320bdc	nan	nan	nan	nan	0.951807229	4.927138277	106.5188022	0.046478355	0.004267577	0.578424257	0.047063433	0.063706217	0.034027132	0.050979054	0.053017261
-1	-1	-1	0	182	176	0	0	1.5625	0	5.0625	0.34375	0.484375	0.84375	0.375	0.1875	1.109375	0.125	0.125	scan_Plate_D_p00_0_C07f06d0.TIF	scan_Plate_D_p00_0_C07f06d2.TIF	scan_Plate_D_p00_0_C07f06d1.TIF	0	0	0	277	1	1536	1536	1536	277	b'eLv0UZbgsxltqgx0CWE22lShTzCPtlboEsxGVApmUBliBwC/RGMr'	2806c573c40d9795ea81078c1c60cfde	59296c71446ad195e392f7d5ec7508f9	1d2fcd79d196d9bad69d0989769bba86	nan	nan	nan	nan	0.967032967	4.600750609	98.1144316	0.045756546	0.00449285	0.497958886	0.046558175	0.06315935	0.033548604	0.050173786	0.051983152
-1	-1	-1	0	144	133	0	0	1.703125	0	4.125	0.296875	0.46875	0.765625	0.34375	0.1875	1	0.109375	0.140625	scan_Plate_D_p00_0_C07f07d0.TIF	scan_Plate_D_p00_0_C07f07d2.TIF	scan_Plate_D_p00_0_C07f07d1.TIF	0	0	0	278	1	1536	1536	1536	278	b'eLv0UZbgsxltqgx0CWE+2lShTzCPtlboEsxGVApmUBliBwDEZmMu'	60cbd482efe5db44b4c4c75d25042b9c	ace64e606cac3a1900366c4d0e9593cd	dbf649d3ba139cabb496fdf5e1a51ca4	nan	nan	nan	nan	0.923611111	4.424377665	94.31266485	0.043059232	0.004211723	0.530697899	0.043320869	0.060695947	0.031449784	0.047280414	0.048940427
-1	-1	-1	0	138	115	0	0	1.546875	0	4.078125	0.296875	0.4375	0.765625	0.375	0.1875	1.125	0.109375	0.140625	scan_Plate_D_p00_0_C07f08d0.TIF	scan_Plate_D_p00_0_C07f08d2.TIF	scan_Plate_D_p00_0_C07f08d1.TIF	0	0	0	279	1	1536	1536	1536	279	b'eLv0UZbgsxltqgx0CWEx2lShTzCPtlboEsxGVApmUBliBwDJiGMx'	a9a954196695db54bc6aec10881f945e	c4f747b5d48079d22f19ac1e95326b26	b41934e98ce6c95fc4cf2e412fa1675b	nan	nan	nan	nan	0.833333333	4.328257911	94.6926444	0.042013258	0.004354889	0.440112306	0.04072349	0.058601994	0.030309141	0.046124583	0.047652793
-1	-1	-1	1	195	182	0	0	1.703125	0	4.3125	0.359375	0.484375	0.84375	0.390625	0.171875	0.984375	0.125	0.125	scan_Plate_D_p00_0_C08f00d0.TIF	scan_Plate_D_p00_0_C08f00d2.TIF	scan_Plate_D_p00_0_C08f00d1.TIF	0	0	0	280	1	1536	1536	1536	280	b'eLv0UZbgsxltqgxoCWEx2lShWzCPtlboEsxGVApmUBliBwClo2Mc'	1e0603096f8028fb41c8b01afb444619	816657f113c0a19d8bcd8438cf4631eb	06bd08c613e3dcc71769d8b4255ea4f8	143.7153232	864.4894699	0	10	0.933333333	4.271481002	87.32344496	0.040586609	0.003101496	0.671821528	0.043090353	0.053312675	0.030819579	0.043802673	0.045521236
-1	-1	-1	0	169	157	0	0	1.578125	0	4.9375	0.328125	0.5	0.84375	0.375	0.1875	1.125	0.109375	0.140625	scan_Plate_D_p00_0_C08f01d0.TIF	scan_Plate_D_p00_0_C08f01d2.TIF	scan_Plate_D_p00_0_C08f01d1.TIF	0	0	0	281	1	1536	1536	1536	281	b'eLv0UZbgsxltqgxoCWGRZmA42lShTzCPtlboEsxGVApmUBliBwCqxWMf'	37ad62076dd7b34413e2a35a27be3c1e	6d4d1fb6fa805df1a1985548ca978d23	62846a7c93343f895bf8d4256e4cb28f	nan	nan	nan	nan	0.928994083	4.796499616	102.2363789	0.043933402	0.0038455	0.665471273	0.046460541	0.059008399	0.033072699	0.04804849	0.04998147
-1	-1	-1	1	179	167	0	0	1.6875	0	4.4375	0.328125	0.484375	0.765625	0.375	0.1875	0.984375	0.125	0.125	scan_Plate_D_p00_0_C08f02d0.TIF	scan_Plate_D_p00_0_C08f02d2.TIF	scan_Plate_D_p00_0_C08f02d1.TIF	0	0	0	282	1	1536	1536	1536	282	b'eLv0UZbgsxltqgxoCWGRZmA02lShTzCPtlboEsxGVApmUBliBwCv52Mi'	8b5311892fb0ba6bde308abf3b2fd7d4	49e7a7000254d0d5ee2af146d80daa0b	1a63438832aa8234ec5812de3947bf3d	880.6542443	865.0610766	0	149	0.932960894	4.490551382	93.14594133	0.042867079	0.004269609	0.657554236	0.044834843	0.059292752	0.032091048	0.047391473	0.049267938
-1	-1	-1	2	217	199	0	0	1.5625	0	4.8125	0.34375	0.46875	0.828125	0.40625	0.171875	1.125	0.125	0.125	scan_Plate_D_p00_0_C08f03d0.TIF	scan_Plate_D_p00_0_C08f03d2.TIF	scan_Plate_D_p00_0_C08f03d1.TIF	0	0	0	283	1	1536	1536	1536	283	b'eLv0UZbgsxltqgxoCWGRZmA82lShTzCPtlboEsxGVApmUBliBwC1CWMl'	a6d206477d010250c90c02e97d15039c	6be8c1844da92c17cc673e98043a9d8b	4ffbe870b4299a702eb65187787d677e	1020.555949	1175.79477	0	159.5	0.917050691	4.325985711	86.54077411	0.042012404	0.003566888	0.637552195	0.0454516	0.056753585	0.03190576	0.045884003	0.047865357
-1	-1	-1	10	207	201	0	0	1.71875	0	4.625	0.359375	0.484375	0.796875	0.40625	0.1875	0.984375	0.109375	0.140625	scan_Plate_D_p00_0_C08f04d0.TIF	scan_Plate_D_p00_0_C08f04d2.TIF	scan_Plate_D_p00_0_C08f04d1.TIF	0	0	0	284	1	1536	1536	1536	284	b'eLv0UZbgsxltqgxoCWGRZmAy2lShTzCPtlboEsxGVApmUBliBwC6K2Mo'	8c2cfa10b55a624a9b0f46c0cc0c5908	1520caececdc0bdbf98e66a49eff2367	753bd770c8407f3b619075ba339243a4	388.4689222	1204.975254	0	142.3	0.971014493	4.698058456	96.20658553	0.04325761	0.003740567	0.762095071	0.047042228	0.058072018	0.033621453	0.04731044	0.049204476
-1	-1	-1	2	195	186	0	0	1.5625	0	4.671875	0.34375	0.484375	0.828125	0.40625	0.1875	1.109375	0.125	0.140625	scan_Plate_D_p00_0_C08f05d0.TIF	scan_Plate_D_p00_0_C08f05d2.TIF	scan_Plate_D_p00_0_C08f05d1.TIF	0	0	0	285	1	1536	1536	1536	285	b'eLv0UZbgsxltqgxoCWGRZmA62lShTzCPtlboEsxGVApmUBliBwC/TWMr'	e7225e76941e30afca8f80a183080513	7349bbe9efe347c07e20d1c7181d421d	d8ebdace5ea54c40a2e80b3ef6150418	1581.570637	931.7535773	0	107.5	0.953846154	4.577334349	94.79434204	0.044300357	0.00401063	0.520341879	0.045258066	0.060178306	0.032939119	0.048514028	0.050403301
-1	-1	-1	1	171	160	0	0	1.6875	0	4.265625	0.34375	0.46875	0.78125	0.390625	0.1875	1	0.125	0.125	scan_Plate_D_p00_0_C08f06d0.TIF	scan_Plate_D_p00_0_C08f06d2.TIF	scan_Plate_D_p00_0_C08f06d1.TIF	0	0	0	286	1	1536	1536	1536	286	b'eLv0UZbgsxltqgxoCWGRZmA22lShTzCPtlboEsxGVApmUBliBwDEb2Mu'	c3895e25fb472af0f35825f611689943	0edee43ee98d21a1dbf7507f599d6899	c56b1a5f8b91ffb2136c74d8fa342f6b	960.6835443	157.835443	0	132	0.935672515	4.509139506	97.49995416	0.044229766	0.004411485	0.512282909	0.045449208	0.061934403	0.032375755	0.048648038	0.05032036
-1	-1	-1	1	161	150	0	0	1.546875	0	4.828125	0.328125	0.4375	0.8125	0.40625	0.171875	1.109375	0.109375	0.125	scan_Plate_D_p00_0_C08f07d0.TIF	scan_Plate_D_p00_0_C08f07d2.TIF	scan_Plate_D_p00_0_C08f07d1.TIF	0	0	0	287	1	1536	1536	1536	287	b'eLv0UZbgsxltqgxoCWGRZmA+2lShTzCPtlboEsxGVApmUBliBwDJkWMx'	52768d9c56deed56862de453649c7efc	78a6de8e7976bef1bf8419d456342414	ac6245644f740793c244c8cf6008054c	1609.141243	1298.80791	0	133	0.931677019	4.704021472	100.0148664	0.046674894	0.004645976	0.545878306	0.047488883	0.064388609	0.034278061	0.051264829	0.053078806
-1	-1	-1	0	148	135	0	0	1.703125	0	4.3125	0.3125	0.46875	0.765625	0.34375	0.1875	0.984375	0.109375	0.125	scan_Plate_D_p00_0_C08f08d0.TIF	scan_Plate_D_p00_0_C08f08d2.TIF	scan_Plate_D_p00_0_C08f08d1.TIF	0	0	0	288	1	1536	1536	1536	288	b'eLv0UZbgsxltqgxoCWGRZmAx2lShTzCPtlboEsxGVApmUBliBwDOs2M0'	93e18a930fc8cdf93ebc0b0d1843c642	fa0576ddd220a8c07cf987ce7ad4e9db	31b052c17fe32f11e5798c69a1ebd124	nan	nan	nan	nan	0.912162162	4.612050209	99.44386733	0.043532716	0.004455146	0.562723335	0.04408531	0.060572405	0.031806486	0.047985122	0.049682899
-1	-1	-1	0	176	175	0	0	1.53125	0	4.953125	0.328125	0.46875	0.84375	0.359375	0.171875	1.109375	0.109375	0.125	scan_Plate_D_p00_0_C09f00d0.TIF	scan_Plate_D_p00_0_C09f00d2.TIF	scan_Plate_D_p00_0_C09f00d1.TIF	0	0	0	289	1	1536	1536	1536	289	b'eLv0UZbgsxltqgxoCWE52lShWzCPtlboEsxGVApmUBliBwCqzmMf'	9ac79ebeeff296504865cc1f75009aa8	f8e75253001006a31080ddb44199b030	fb8bbff6b98cbb193ebb9964745e4fdc	nan	nan	nan	nan	0.994318182	5.25729495	110.9762966	0.050396502	0.00393594	0.484971987	0.051049949	0.064869114	0.03723904	0.054765567	0.057439827
-1	-1	-1	1	159	158	0	0	1.65625	0	4.484375	0.3125	0.46875	0.78125	0.390625	0.171875	0.984375	0.125	0.125	scan_Plate_D_p00_0_C09f01d0.TIF	scan_Plate_D_p00_0_C09f01d2.TIF	scan_Plate_D_p00_0_C09f01d1.TIF	0	0	0	290	1	1536	1536	1536	290	b'eLv0UZbgsxltqgxoCWGZZmA42lShTzCPtlboEsxGVApmUBliBwCv8GMi'	79398dd74c44f82c840d2f01445c13a1	60196808912eacbe08822ef7184f1f12	0846d3e35baee4113c6f1c6d46930715	739.8263566	1487.037209	0	138	0.993710692	5.22443595	111.3607033	0.050075224	0.004787105	0.538504362	0.04959598	0.067175966	0.036347901	0.055024599	0.057444379
-1	-1	-1	0	123	115	0	0	1.578125	0	4.703125	0.296875	0.390625	0.78125	0.359375	0.203125	1.109375	0.109375	0.140625	scan_Plate_D_p00_0_C09f02d0.TIF	scan_Plate_D_p00_0_C09f02d2.TIF	scan_Plate_D_p00_0_C09f02d1.TIF	0	0	0	291	1	1536	1536	1536	291	b'eLv0UZbgsxltqgxoCWGZZmA02lShTzCPtlboEsxGVApmUBliBwC1EmMl'	37dbeaacdaaf99dc86a153183d9c98c5	bb662937c60c4c217630150e6196dc3a	7c47947782c2019afb991e7fbafbf341	nan	nan	nan	nan	0.93495935	5.005910065	110.4760308	0.047014418	0.004536564	0.540276643	0.04700235	0.06450496	0.034421969	0.051515296	0.053366413
-1	-1	-1	2	154	150	0	0	1.71875	0	4.390625	0.3125	0.46875	0.765625	0.390625	0.1875	1	0.109375	0.140625	scan_Plate_D_p00_0_C09f03d0.TIF	scan_Plate_D_p00_0_C09f03d2.TIF	scan_Plate_D_p00_0_C09f03d1.TIF	0	0	0	292	1	1536	1536	1536	292	b'eLv0UZbgsxltqgxoCWGZZmA82lShTzCPtlboEsxGVApmUBliBwC6NGMo'	e1d31dc1f1715f0af04227cb93a4b95c	46c1d47bcfbfd52751d24514d4547f49	27ffd78cb7baf45fdf85bbe59e2c1507	730.0730786	115.5319885	0	133.5	0.974025974	4.676895899	98.31775366	0.047508062	0.004954465	0.569394856	0.048053815	0.066015471	0.034701338	0.052684453	0.054835107
-1	-1	-1	0	152	149	0	0	1.53125	0	4.671875	0.328125	0.46875	0.8125	0.359375	0.171875	1.140625	0.109375	0.140625	scan_Plate_D_p00_0_C09f04d0.TIF	scan_Plate_D_p00_0_C09f04d2.TIF	scan_Plate_D_p00_0_C09f04d1.TIF	0	0	0	293	1	1536	1536	1536	293	b'eLv0UZbgsxltqgxoCWGZZmAy2lShTzCPtlboEsxGVApmUBliBwC/VmMr'	2045a3445929ed725f4f20ffe1c36b5c	25e97da3395eb425c8425ac86245a8fa	34ea87e8004faa01d03f140d074424fa	nan	nan	nan	nan	0.980263158	5.144781504	111.0955206	0.04984452	0.004929438	0.515233337	0.049618045	0.066852473	0.036109797	0.054731704	0.056961976
-1	-1	-1	1	157	154	0	0	1.6875	0	4.5625	0.328125	0.46875	0.78125	0.390625	0.1875	0.984375	0.109375	0.140625	scan_Plate_D_p00_0_C09f05d0.TIF	scan_Plate_D_p00_0_C09f05d2.TIF	scan_Plate_D_p00_0_C09f05d1.TIF	0	0	0	294	1	1536	1536	1536	294	b'eLv0UZbgsxltqgxoCWGZZmA62lShTzCPtlboEsxGVApmUBliBwDEeGMu'	477728ebdcbc073294ec0331accd6d33	5f6b755f1c8c0b091275b6d42de971c6	85653df5519aa7bc0d8b443e7101e6f5	674.8181818	1359.8	0	150	0.98089172	4.890125139	106.5814506	0.047982024	0.005310025	0.539899913	0.048081074	0.067977683	0.034683663	0.053111792	0.054966908
-1	-1	-1	0	145	141	0	0	1.53125	0	4.4375	0.3125	0.46875	0.78125	0.375	0.1875	1.125	0.125	0.125	scan_Plate_D_p00_0_C09f06d0.TIF	scan_Plate_D_p00_0_C09f06d2.TIF	scan_Plate_D_p00_0_C09f06d1.TIF	0	0	0	295	1	1536	1536	1536	295	b'eLv0UZbgsxltqgxoCWGZZmA22lShTzCPtlboEsxGVApmUBliBwDJmmMx'	ea44dd727c8926a68799f88da9beed85	8310298a8028dc216b6d404b70f0674d	934e1afa0e5de54e63527110defade23	nan	nan	nan	nan	0.972413793	5.044901887	110.3500762	0.048836416	0.005022138	0.475618795	0.048427411	0.067464929	0.03493664	0.053537382	0.055417064
-1	-1	-1	0	166	163	0	0	1.640625	0	4.546875	0.328125	0.453125	0.78125	0.359375	0.1875	0.984375	0.125	0.125	scan_Plate_D_p00_0_C09f07d0.TIF	scan_Plate_D_p00_0_C09f07d2.TIF	scan_Plate_D_p00_0_C09f07d1.TIF	0	0	0	296	1	1536	1536	1536	296	b'eLv0UZbgsxltqgxoCWGZZmA+2lShTzCPtlboEsxGVApmUBliBwDOvGM0'	a064c0407bd6eef2b0c83e9d3e1b7afd	c57f82072135ff145254fcaa8531e738	5826239e30807ff4e19ac32483b68543	nan	nan	nan	nan	0.981927711	4.843367362	105.5357778	0.047717068	0.005308283	0.443255706	0.047034477	0.068310193	0.034192073	0.052778846	0.054592798
-1	-1	-1	3	153	149	0	0	1.53125	0	5.015625	0.328125	0.46875	0.828125	0.390625	0.1875	1.125	0.125	0.125	scan_Plate_D_p00_0_C09f08d0.TIF	scan_Plate_D_p00_0_C09f08d2.TIF	scan_Plate_D_p00_0_C09f08d1.TIF	0	0	0	297	1	1536	1536	1536	297	b'eLv0UZbgsxltqgxoCWGZZmAx2lShTzCPtlboEsxGVApmUBliBwDT3mM3'	bdda5fc0c8f0ee03937721f95a89870b	ec66bffabe1496e439cbbe164edeee1e	9fcfd6bf22d7cd7000cbbb019cec275e	1631.674992	477.5054388	0	132.6666667	0.973856209	4.803362472	105.3405262	0.047338552	0.005370309	0.476218886	0.046582717	0.067430085	0.034051381	0.052461146	0.054213138
-1	-1	-1	1	182	178	0	0	1.71875	0	4.625	0.328125	0.484375	0.796875	0.390625	0.1875	1	0.109375	0.140625	scan_Plate_D_p00_0_C10f00d0.TIF	scan_Plate_D_p00_0_C10f00d2.TIF	scan_Plate_D_p00_0_C10f00d1.TIF	0	0	0	298	1	1536	1536	1536	298	b'eLv0UZbgsxltqgxkCQFJ2qNNFboE82hrhS7BbESlYAaVIXYAgXljBw=='	3d023cc2fbedf01174647f96369c3704	b55767d50269e1c5f5ec1b687a9efc23	b895d0d691a2efcf15b09979f28813e4	1103.401015	401.284264	0	141	0.978021978	4.974121741	100.8138203	0.046700324	0.003594125	0.578821002	0.048075988	0.060279079	0.035188405	0.050430166	0.052505143
-1	-1	-1	0	178	170	0	0	1.53125	0	4.796875	0.328125	0.484375	0.8125	0.359375	0.1875	1.125	0.109375	0.125	scan_Plate_D_p00_0_C10f01d0.TIF	scan_Plate_D_p00_0_C10f01d2.TIF	scan_Plate_D_p00_0_C10f01d1.TIF	0	0	0	299	1	1536	1536	1536	299	b'eLv0UZbgsxltqgxkCQFK2oajTRX6BPNoa4UuwWxEpWAGlSF2AIabYwo='	4a0ec7be228ea5027f5e39c98015bfef	206f9d52ea1d04cbd732c69247d0c21c	d899d49950db447bb2578a01aff73061	nan	nan	nan	nan	0.95505618	4.64741611	99.56501639	0.045013258	0.004272945	0.554537414	0.045823768	0.060601169	0.033265674	0.049309182	0.051269787
-1	-1	-1	1	175	166	0	0	1.6875	0	4.484375	0.328125	0.46875	0.78125	0.375	0.1875	0.984375	0.125	0.125	scan_Plate_D_p00_0_C10f02d0.TIF	scan_Plate_D_p00_0_C10f02d2.TIF	scan_Plate_D_p00_0_C10f02d1.TIF	0	0	0	300	1	1536	1536	1536	300	b'eLv0UZbgsxltqgxkCQFK2kajTRX6BPNoa4UuwWxEpWAGlSF2AIu9Yw0='	2a1b3e7a151d5206de441f90faa7d20e	30aac90899a5055f33198f6d16e849ff	5c42fa42e9ce830bbc8f4208ab8d6580	1848.069666	967.4325109	0	154	0.948571429	4.573490876	95.03333009	0.044549722	0.004212094	0.546171871	0.045864486	0.061287826	0.032954788	0.049026437	0.051018525
-1	-1	-1	2	169	160	0	0	1.578125	0	4.71875	0.328125	0.484375	0.8125	0.40625	0.1875	1.125	0.125	0.140625	scan_Plate_D_p00_0_C10f03d0.TIF	scan_Plate_D_p00_0_C10f03d2.TIF	scan_Plate_D_p00_0_C10f03d1.TIF	0	0	0	301	1	1536	1536	1536	301	b'eLv0UZbgsxltqgxkCQFK2sajTRX6BPNoa4UuwWxEpWAGlSF2AJDfYxA='	198d15154048e2e3d7c5896ecab9989e	c6c8590093802b55db263cc186fcf5cf	238d903c3c5188714a2eb9c49f648724	1847.740701	730.2503198	0	126	0.946745562	4.728078634	100.5724143	0.044853578	0.004303916	0.540886266	0.046632865	0.062083461	0.033391381	0.04931967	0.051188574
-1	-1	-1	4	202	194	0	0	1.71875	0	4.5	0.34375	0.484375	0.8125	0.390625	0.1875	0.984375	0.109375	0.140625	scan_Plate_D_p00_0_C10f04d0.TIF	scan_Plate_D_p00_0_C10f04d2.TIF	scan_Plate_D_p00_0_C10f04d1.TIF	0	0	0	302	1	1536	1536	1536	302	b'eLv0UZbgsxltqgxkCQFK2iajTRX6BPNoa4UuwWxEpWAGlSF2AJYBYxM='	980d57aa22983dcf5acb469127f42974	31ac81fd4440005b3fa1c8fda64d4759	fd6fbcdcc645397b113184895dea5643	924.178244	1062.072485	0	168	0.96039604	4.506440416	96.16095372	0.044633833	0.004809466	0.601160361	0.045551355	0.062093342	0.033011066	0.049531661	0.051408517
-1	-1	-1	1	169	152	0	0	1.5625	0	4.859375	0.34375	0.5	0.8125	0.40625	0.171875	1.109375	0.125	0.125	scan_Plate_D_p00_0_C10f05d0.TIF	scan_Plate_D_p00_0_C10f05d2.TIF	scan_Plate_D_p00_0_C10f05d1.TIF	0	0	0	303	1	1536	1536	1536	303	b'eLv0UZbgsxltqgxkCQFK2qajTRX6BPNoa4UuwWxEpWAGlSF2AJsjYxY='	eeb132a06a9e2837aa7c3c4f530d7b16	d61bf2809dd4e9f9a8881312c2c44ecb	28e2e17d7f539c8d2b796be86788b8b6	402.9064935	1055.831169	0	142	0.899408284	4.674497602	104.2744412	0.043618033	0.004823397	0.54201738	0.043860625	0.062016539	0.031835886	0.048276261	0.049856828
-1	-1	-1	1	183	171	0	0	1.75	0	4.328125	0.34375	0.484375	0.78125	0.375	0.1875	0.984375	0.109375	0.125	scan_Plate_D_p00_0_C10f06d0.TIF	scan_Plate_D_p00_0_C10f06d2.TIF	scan_Plate_D_p00_0_C10f06d1.TIF	0	0	0	304	1	1536	1536	1536	304	b'eLv0UZbgsxltqgxkCQFK2majTRX6BPNoa4UuwWxEpWAGlSF2AKBFYxk='	c11089584eea147ff0e2e64123b8de66	7c5d5e38c478733d6fdc0027f41d5976	1212276ba4f574e25f3a70cdc920c5d3	1791.959596	649.7878788	0	87	0.93442623	4.554076459	99.15054764	0.044350037	0.004608127	0.487586178	0.044466688	0.06150092	0.032254821	0.048830278	0.050586652
-1	-1	-1	0	186	177	0	0	1.5625	0	5.21875	0.359375	0.484375	0.84375	0.359375	0.1875	1.109375	0.125	0.140625	scan_Plate_D_p00_0_C10f07d0.TIF	scan_Plate_D_p00_0_C10f07d2.TIF	scan_Plate_D_p00_0_C10f07d1.TIF	0	0	0	305	1	1536	1536	1536	305	b'eLv0UZbgsxltqgxkCQFK2uajTRX6BPNoa4UuwWxEpWAGlSF2AKVnYxw='	58d7c403f8abd3d971872c143145797d	383813774c1324b00507287650d2b2f3	0174f18e85a68440f3611ccce2e8e44d	nan	nan	nan	nan	0.951612903	4.741506122	102.46978	0.04516663	0.004991363	0.556949836	0.04630027	0.064733425	0.03341175	0.050007838	0.051635943
-1	-1	-1	0	126	116	0	0	1.671875	0	4.109375	0.296875	0.390625	0.75	0.328125	0.171875	0.984375	0.109375	0.125	scan_Plate_D_p00_0_C10f08d0.TIF	scan_Plate_D_p00_0_C10f08d2.TIF	scan_Plate_D_p00_0_C10f08d1.TIF	0	0	0	306	1	1536	1536	1536	306	b'eLv0UZbgsxltqgxkCQFK2hajTRX6BPNoa4UuwWxEpWAGlSF2AKqJYx8='	3e52d5470856e878d945250ff95b2f22	90f55c90d86a64eaf71c4de4c141f915	e7633979d4ef9a142c6a049900e990a7	nan	nan	nan	nan	0.920634921	4.480165683	95.99794783	0.042411204	0.004863889	0.549554172	0.043978083	0.062116404	0.031688641	0.047080144	0.048210283
-1	-1	-1	1	149	140	0	0	1.53125	0	4.609375	0.296875	0.453125	0.78125	0.421875	0.1875	1.109375	0.125	0.140625	scan_Plate_D_p00_0_C11f00d0.TIF	scan_Plate_D_p00_0_C11f00d2.TIF	scan_Plate_D_p00_0_C11f00d1.TIF	0	0	0	307	1	1536	1536	1536	307	b'eLv0UZbgsxltqgxkCWE42lShXzCPtlboEsxGVApmUBliBwCGpGMK'	436370480b3880a1e751e0f8c28862af	a2ba8dfe87106b932d874738e662bcdb	ba511bab90315296dd0debecffffc4e5	2032.28169	1209.140845	0	140	0.939597315	4.543138808	97.34491818	0.044650954	0.003844574	0.537449098	0.045039966	0.058930529	0.032789455	0.048643599	0.050759386
-1	-1	-1	0	163	155	0	0	1.71875	0	4.328125	0.328125	0.46875	0.78125	0.34375	0.1875	0.984375	0.109375	0.125	scan_Plate_D_p00_0_C11f01d0.TIF	scan_Plate_D_p00_0_C11f01d2.TIF	scan_Plate_D_p00_0_C11f01d1.TIF	0	0	0	308	1	1536	1536	1536	308	b'eLv0UZbgsxltqgxkCWEIbKoYjjZV6BPMo60VugSzEZWCGVSG2AEAi8ZjDQ=='	d62e8d55ae577bb6d3a7be33e6a82c40	c244789bf94540fe015ca6f97e586880	98ee980a624d452911393a7fd61655e5	nan	nan	nan	nan	0.950920245	4.828476259	104.0324798	0.047223635	0.004477953	0.465717724	0.047058845	0.063735601	0.034362295	0.051806761	0.053926255
-1	-1	-1	1	157	145	0	0	1.5625	0	4.25	0.296875	0.46875	0.78125	0.40625	0.1875	1.125	0.125	0.125	scan_Plate_D_p00_0_C11f02d0.TIF	scan_Plate_D_p00_0_C11f02d2.TIF	scan_Plate_D_p00_0_C11f02d1.TIF	0	0	0	309	1	1536	1536	1536	309	b'eLv0UZbgsxltqgxkCWEIbKoYjTZV6BPMo60VugSzEZWCGVSG2AEAkOhjEA=='	83125cf27c646d8f8d8b43a5b00ab0bc	b8067b4c248942e41e06defa5cbc6385	9a720193d7b40c46600321251af9e3d1	755.349689	1151.954388	0	28	0.923566879	4.718232344	99.4193405	0.046453939	0.004308711	0.519331315	0.046977108	0.063514993	0.034030776	0.051233955	0.053481145
-1	-1	-1	0	169	158	0	0	1.671875	0	4.515625	0.328125	0.46875	0.78125	0.34375	0.1875	1	0.109375	0.125	scan_Plate_D_p00_0_C11f03d0.TIF	scan_Plate_D_p00_0_C11f03d2.TIF	scan_Plate_D_p00_0_C11f03d1.TIF	0	0	0	310	1	1536	1536	1536	310	b'eLv0UZbgsxltqgxkCWEIbKoYjzZV6BPMo60VugSzEZWCGVSG2AEAlgpjEw=='	eb7393013ae2a036121fde7052bbaa98	f5637bf40772d2c55daee1df6ac8dd7f	48d724a70da931369fa6dc836fa63fd9	nan	nan	nan	nan	0.934911243	4.546802221	98.01784234	0.044192724	0.004671149	0.604031333	0.045128795	0.061285417	0.032470418	0.048993886	0.050945145
-1	-1	-1	0	174	169	0	0	1.546875	0	4.984375	0.34375	0.484375	0.84375	0.359375	0.1875	1.109375	0.109375	0.125	scan_Plate_D_p00_0_C11f04d0.TIF	scan_Plate_D_p00_0_C11f04d2.TIF	scan_Plate_D_p00_0_C11f04d1.TIF	0	0	0	311	1	1536	1536	1536	311	b'eLv0UZbgsxltqgxkCWEIbKqYjDZV6BPMo60VugSzEZWCGVSG2AEAmyxjFg=='	b229b7d306dde4b63de18b422bc3ee89	270cc7ac9c11c9d7a9120ef9aa7bac83	07afb71932a862af3ae9d4562bbfd035	nan	nan	nan	nan	0.971264368	4.856168235	104.4651144	0.046344197	0.005221847	0.567042383	0.047452428	0.065590362	0.03406383	0.05150535	0.053316138
-1	-1	-1	0	184	181	0	0	1.71875	0	4.21875	0.328125	0.484375	0.796875	0.359375	0.1875	1	0.109375	0.125	scan_Plate_D_p00_0_C11f05d0.TIF	scan_Plate_D_p00_0_C11f05d2.TIF	scan_Plate_D_p00_0_C11f05d1.TIF	0	0	0	312	1	1536	1536	1536	312	b'eLv0UZbgsxltqgxkCWEIbKqYjjZV6BPMo60VugSzEZWCGVSG2AEAoE5jGQ=='	eaf6f0ef59b70ced58ad0cebd58f04e8	979e74db629ec16e6502db74c4cb44a4	a4ab3eda37c59c01c9381bf4e7c156d9	nan	nan	nan	nan	0.983695652	4.786193817	101.3729608	0.046829657	0.004841241	0.569116214	0.047985224	0.065470856	0.034451963	0.051886044	0.053995094
-1	-1	-1	3	154	152	0	0	1.578125	0	4.921875	0.3125	0.46875	0.796875	0.40625	0.1875	1.09375	0.125	0.140625	scan_Plate_D_p00_0_C11f06d0.TIF	scan_Plate_D_p00_0_C11f06d2.TIF	scan_Plate_D_p00_0_C11f06d1.TIF	0	0	0	313	1	1536	1536	1536	313	b'eLv0UZbgsxltqgxkCWEIbKqYjTZV6BPMo60VugSzEZWCGVSG2AEApXBjHA=='	db685c92dcd913c0c764d5d161ce7de9	4bc608c34e7081ea68cda17ace7e87b2	f1329321c04ee67bbad775bf5184e64c	1057.881086	942.6075038	0	144	0.987012987	4.765257412	102.4682774	0.046691498	0.005045347	0.503432124	0.046794314	0.065967735	0.034264003	0.051644163	0.053347023
-1	-1	-1	2	152	146	0	0	1.703125	0	4.3125	0.3125	0.46875	0.765625	0.390625	0.1875	0.984375	0.125	0.125	scan_Plate_D_p00_0_C11f07d0.TIF	scan_Plate_D_p00_0_C11f07d2.TIF	scan_Plate_D_p00_0_C11f07d1.TIF	0	0	0	314	1	1536	1536	1536	314	b'eLv0UZbgsxltqgxkCWEIbKqYjzZV6BPMo60VugSzEZWCGVSG2AEAqpJjHw=='	3a5373cda5358c733587d6c948f1c407	ef6a7a6cb89bce44b4e854253460cfe0	775e4ce661af11f22da34692ce88ef03	1036.717292	971.6220588	0	126	0.960526316	4.468057119	98.27462337	0.042196451	0.004949899	0.562388048	0.043040501	0.062395518	0.031062069	0.046908677	0.048198738
-1	-1	-1	1	149	145	0	0	1.578125	0	4.53125	0.3125	0.46875	0.8125	0.40625	0.1875	1.109375	0.125	0.125	scan_Plate_D_p00_0_C11f08d0.TIF	scan_Plate_D_p00_0_C11f08d2.TIF	scan_Plate_D_p00_0_C11f08d1.TIF	0	0	0	315	1	1536	1536	1536	315	b'eLv0UZbgsxltqgxkCWEIbKpYjDZV6BPMo60VugSzEZWCGVSG2AEAr7RjIg=='	10309c46c6ad8ad543baf627a324a02c	012a990998198eeb4f761d6d0919cd6d	3c041b31f9990f782d3c1b0e259a08ed	907.74	212.24	0	129	0.973154362	4.664563575	99.31042787	0.046855987	0.005367412	0.476460073	0.047013489	0.067200349	0.034106007	0.052017148	0.05371208
-1	-1	-1	1	155	150	0	0	1.703125	0	4.203125	0.3125	0.453125	0.765625	0.375	0.1875	1	0.109375	0.125	scan_Plate_D_p00_0_C12f00d0.TIF	scan_Plate_D_p00_0_C12f00d2.TIF	scan_Plate_D_p00_0_C12f00d1.TIF	0	0	0	316	1	1536	1536	1536	316	b'eLv0UZbgsxltqgxkCWFoNNpUoVswj7ZW6BLMRlQKZlAZYgcAi89jDQ=='	a059b3d870a06e5e64d30986bc9a5f2f	69910a6149f95b84c3b727e842045637	19c3b53bda5862a5189629d1f75af20d	1894.628319	273.2389381	0	131	0.967741935	4.893144768	101.2699885	0.049306641	0.004257594	0.472197838	0.049985685	0.066288219	0.036092473	0.053849349	0.056223406
-1	-1	-1	0	134	132	0	0	1.578125	0	4.84375	0.296875	0.46875	0.78125	0.359375	0.1875	1.125	0.109375	0.125	scan_Plate_D_p00_0_C12f01d0.TIF	scan_Plate_D_p00_0_C12f01d2.TIF	scan_Plate_D_p00_0_C12f01d1.TIF	0	0	0	317	1	1536	1536	1536	317	b'eLv0UZbgsxltqgxkCWFolGZgONpUoU8wj7ZW6BLMRlQKZlAZYgcAkPFjEA=='	e622add93c1fa1476ff467116d133d48	0d3a92350578fba10ace43c37bba8c69	9dc32dc530fa818a332fc0af62786491	nan	nan	nan	nan	0.985074627	4.869879236	108.7855516	0.048616332	0.005378487	0.400089857	0.047298613	0.068519264	0.034776896	0.053705539	0.055452855
-1	-1	-1	0	170	166	0	0	1.703125	0	4.546875	0.328125	0.46875	0.78125	0.359375	0.1875	1	0.109375	0.140625	scan_Plate_D_p00_0_C12f02d0.TIF	scan_Plate_D_p00_0_C12f02d2.TIF	scan_Plate_D_p00_0_C12f02d1.TIF	0	0	0	318	1	1536	1536	1536	318	b'eLv0UZbgsxltqgxkCWFolGZgNNpUoU8wj7ZW6BLMRlQKZlAZYgcAlhNjEw=='	3f6fa310b178c346b3c952a3c9a0dff5	4cd87fb0e9aabee9d0449c33609f66c9	75c763c1580c0551402a96388b757573	nan	nan	nan	nan	0.976470588	4.528699993	96.61775878	0.045550236	0.005061137	0.518850362	0.046298678	0.066318693	0.032987499	0.050525757	0.052241315
-1	-1	-1	1	187	176	0	0	1.546875	0	4.796875	0.34375	0.46875	0.859375	0.40625	0.1875	1.09375	0.109375	0.125	scan_Plate_D_p00_0_C12f03d0.TIF	scan_Plate_D_p00_0_C12f03d2.TIF	scan_Plate_D_p00_0_C12f03d1.TIF	0	0	0	319	1	1536	1536	1536	319	b'eLv0UZbgsxltqgxkCWFolGZgPNpUoU8wj7ZW6BLMRlQKZlAZYgcAmzVjFg=='	8bfe98847981043deab18738581b990a	7c6dd207772f1acbcea7ee0b934a2089	3d74a29731e1cd2030e333ab4aed2962	1607.72093	391.8895349	0	137	0.941176471	4.608633245	101.5246984	0.045089905	0.004860343	0.525246084	0.04520444	0.064024376	0.032460652	0.050013702	0.051994858
-1	-1	-1	0	143	138	0	0	1.6875	0	4.1875	0.3125	0.46875	0.78125	0.34375	0.1875	0.984375	0.109375	0.125	scan_Plate_D_p00_0_C12f04d0.TIF	scan_Plate_D_p00_0_C12f04d2.TIF	scan_Plate_D_p00_0_C12f04d1.TIF	0	0	0	320	1	1536	1536	1536	320	b'eLv0UZbgsxltqgxkCWFolGZgMtpUoU8wj7ZW6BLMRlQKZlAZYgcAoFdjGQ=='	382c8c3c4f3917e7a25b2a709bd5c7b3	db330bcb14aa8b0a601d77a8f94213dc	4747a05d7cdc79b8c46957fb78308e09	nan	nan	nan	nan	0.965034965	4.692754045	103.386945	0.046811121	0.004816553	0.478637899	0.046534307	0.066061513	0.033590029	0.051647881	0.053642479
-1	-1	-1	0	158	153	0	0	1.5625	0	4.890625	0.328125	0.484375	0.828125	0.359375	0.1875	1.125	0.125	0.125	scan_Plate_D_p00_0_C12f05d0.TIF	scan_Plate_D_p00_0_C12f05d2.TIF	scan_Plate_D_p00_0_C12f05d1.TIF	0	0	0	321	1	1536	1536	1536	321	b'eLv0UZbgsxltqgxkCWFolGZgOtpUoU8wj7ZW6BLMRlQKZlAZYgcApXljHA=='	f6d3c8a6bf4f69fb8fadd7fcadbf1587	e99fd4f049394cce14d83aec242822ed	0f2b3075fcfe001d1c19fec18358e436	nan	nan	nan	nan	0.96835443	4.764169045	101.9677049	0.047946321	0.005367683	0.494932202	0.048637526	0.068096829	0.034602099	0.053116246	0.054840917
-1	-1	-1	0	190	189	0	0	1.703125	0	4.6875	0.359375	0.46875	0.8125	0.34375	0.171875	1	0.109375	0.140625	scan_Plate_D_p00_0_C12f06d0.TIF	scan_Plate_D_p00_0_C12f06d2.TIF	scan_Plate_D_p00_0_C12f06d1.TIF	0	0	0	322	1	1536	1536	1536	322	b'eLv0UZbgsxltqgxkCWFolGZgNtpUoU8wj7ZW6BLMRlQKZlAZYgcAqptjHw=='	49bd0e3329c4520a17b6ee40c5e52004	163daea1dbd5434ef31bc4ce6ab78a17	606b35c4beb15e3c516e301cd31656d2	nan	nan	nan	nan	0.994736842	4.995055314	107.4620346	0.049670129	0.005035838	0.46240842	0.049592002	0.068598424	0.035834035	0.054791604	0.056972393
-1	-1	-1	0	158	154	0	0	1.546875	0	4.6875	0.328125	0.46875	0.828125	0.359375	0.171875	1.109375	0.109375	0.125	scan_Plate_D_p00_0_C12f07d0.TIF	scan_Plate_D_p00_0_C12f07d2.TIF	scan_Plate_D_p00_0_C12f07d1.TIF	0	0	0	323	1	1536	1536	1536	323	b'eLv0UZbgsxltqgxkCWFolGZgPtpUoU8wj7ZW6BLMRlQKZlAZYgcAr71jIg=='	3a8e71dc465962e1d99b2ee161ad0129	6fe915f4e4a793602b629e4121b97e1e	e052dd6266802a79cb4727ae1952cdb7	nan	nan	nan	nan	0.974683544	4.586336688	99.86081572	0.045812759	0.005119833	0.486743798	0.045659755	0.067021324	0.033026547	0.050751643	0.052288158
-1	-1	-1	0	136	134	0	0	1.6875	0	4.28125	0.3125	0.46875	0.765625	0.34375	0.171875	0.984375	0.109375	0.125	scan_Plate_D_p00_0_C12f08d0.TIF	scan_Plate_D_p00_0_C12f08d2.TIF	scan_Plate_D_p00_0_C12f08d1.TIF	0	0	0	324	1	1536	1536	1536	324	b'eLv0UZbgsxltqgxkCWFolGZgMdpUoU8wj7ZW6BLMRlQKZlAZYgcAtN9jJQ=='	4d1e4e6043b91f2cd1b1026fd44471c7	8b64373bf1f4b47f1a07829ce648c2e4	959d2f1006840c5896a7820a03192ba2	nan	nan	nan	nan	0.985294118	4.727373325	107.2251866	0.046323419	0.005372157	0.416964815	0.045983501	0.068611423	0.032969414	0.051362203	0.052819279
-1	-1	-1	2	269	268	0	0	1.59375	0	5.265625	0.390625	0.484375	0.890625	0.390625	0.203125	1.109375	0.109375	0.140625	scan_Plate_D_p00_0_D01f00d0.TIF	scan_Plate_D_p00_0_D01f00d2.TIF	scan_Plate_D_p00_0_D01f00d1.TIF	0	0	0	325	1	1536	1536	1536	325	b'eLv0UZbgsxltqgxk0h5tqtAxmEdbK3QJZiMqBTOoDLEDAIanYwo='	09be4e586351f153ca2176156e27c43e	ca7bc56049be8187bee0c3da296e4365	2149ebead6527ea5f11eb252e7a3465e	1266.339186	713.6043453	0	229.5	0.996282528	5.162443108	106.4068608	0.053001567	0.003711949	0.450868879	0.052608457	0.066924397	0.038219039	0.057109172	0.060093318
-1	-1	-1	2	236	234	0	0	1.671875	0	4.765625	0.359375	0.5	0.8125	0.40625	0.1875	0.984375	0.125	0.140625	scan_Plate_D_p00_0_D01f01d0.TIF	scan_Plate_D_p00_0_D01f01d2.TIF	scan_Plate_D_p00_0_D01f01d1.TIF	0	0	0	326	1	1536	1536	1536	326	b'eLv0UZbgsxltqgxk0gY1VQxHmyr0CebR1gpdgtmISsEMKkPsAIvJYw0='	59954b462d565d185b22d34b0572f998	e953b1a8155a1430bee866babf79d9c5	9a7c6095a4a7106272a4adacd57df0cf	800.6971837	995.0515301	0	166.5	0.991525424	5.007410958	100.3830729	0.05057543	0.003714024	0.53568493	0.050614967	0.065166754	0.037092834	0.054637118	0.057245698
-1	-1	-1	7	287	286	0	0	1.578125	0	5.328125	0.40625	0.5	0.90625	0.390625	0.1875	1.171875	0.125	0.125	scan_Plate_D_p00_0_D01f02d0.TIF	scan_Plate_D_p00_0_D01f02d2.TIF	scan_Plate_D_p00_0_D01f02d1.TIF	0	0	0	327	1	1536	1536	1536	327	b'eLv0UZbgsxltqgxk0gY1VYxGmyr0CebR1gpdgtmISsEMKkPsAJDrYxA='	e5d71a7d6c14d335e5eae23dda265421	632e3f565876ada813273c078facfe10	4df25049726e74651a83ade17ccc56a9	1492.181683	535.0824673	0	252.5714286	0.996515679	4.889708076	99.16057506	0.050202279	0.004371219	0.457606888	0.050189718	0.066345594	0.036666035	0.054892883	0.057539119
-1	-1	-1	0	324	324	0	0	1.75	0	5.5	0.453125	0.515625	0.890625	0.34375	0.1875	1	0.109375	0.140625	scan_Plate_D_p00_0_D01f03d0.TIF	scan_Plate_D_p00_0_D01f03d2.TIF	scan_Plate_D_p00_0_D01f03d1.TIF	0	0	0	328	1	1536	1536	1536	328	b'eLv0UZbgsxltqgxk0gY1VYxHmyr0CebR1gpdgtmISsEMKkPsAJYNYxM='	ac28d1b436b437fce9b28499c9f08a30	688fc0289127461c28c87257b3506154	5db59cd06cd0bb99bb0500e468fcc177	nan	nan	nan	nan	1	4.966622783	102.0951152	0.05107956	0.004761287	0.484658917	0.051175118	0.068815269	0.037199707	0.056348426	0.059139977
-1	-1	-1	4	253	245	0	0	1.5625	0	5.3125	0.390625	0.5	0.890625	0.40625	0.21875	1.09375	0.125	0.140625	scan_Plate_D_p00_0_D01f04d0.TIF	scan_Plate_D_p00_0_D01f04d2.TIF	scan_Plate_D_p00_0_D01f04d1.TIF	0	0	0	329	1	1536	1536	1536	329	b'eLv0UZbgsxltqgxk0gY1VUxGmyr0CebR1gpdgtmISsEMKkPsAJsvYxY='	258fdc0861d3042079d59f27cce64c62	24e725a127d979b3cbcae5f495148bfc	9b92e8e1bfa8ef826b91e93c31bcf926	750.5979506	986.9630286	0	200	0.968379447	4.781060963	101.8683568	0.047933117	0.004881543	0.532112248	0.047997378	0.066677551	0.034712167	0.053079527	0.055415245
-1	-1	-1	0	246	244	0	0	1.671875	0	5.15625	0.390625	0.515625	0.859375	0.359375	0.171875	0.984375	0.109375	0.140625	scan_Plate_D_p00_0_D01f05d0.TIF	scan_Plate_D_p00_0_D01f05d2.TIF	scan_Plate_D_p00_0_D01f05d1.TIF	0	0	0	330	1	1536	1536	1536	330	b'eLv0UZbgsxltqgxk0gY1VUxHmyr0CebR1gpdgtmISsEMKkPsAKBRYxk='	88be28e095e5fff96ff2e4a1ea91cb32	b8015a3cdc76b9ff1ca6c8df260f96e2	2af84d6fbf977ddd5975c177240674de	nan	nan	nan	nan	0.991869919	4.946626692	105.7458282	0.049811698	0.004792299	0.477161454	0.04933902	0.067986402	0.035810878	0.054733032	0.057144968
-1	-1	-1	1	220	216	0	0	1.5625	0	5.078125	0.390625	0.5	0.90625	0.40625	0.1875	1.140625	0.109375	0.140625	scan_Plate_D_p00_0_D01f06d0.TIF	scan_Plate_D_p00_0_D01f06d2.TIF	scan_Plate_D_p00_0_D01f06d1.TIF	0	0	0	331	1	1536	1536	1536	331	b'eLv0UZbgsxltqgxk0gY1VcxGmyr0CebR1gpdgtmISsEMKkPsAKVzYxw='	e9c6827bb12b8d50ce1907703aafaaf1	acbda27fd775554a97781643180bf790	4a82103b309ecb8e1a64ff243942f6d7	451.3615023	794.1784038	0	173	0.981818182	4.81458614	105.6874224	0.047796131	0.005084271	0.463418305	0.04739579	0.067824122	0.03442541	0.052676269	0.054551168
-1	-1	-1	2	190	189	0	0	1.765625	0	4.796875	0.359375	0.5	0.8125	0.40625	0.1875	0.984375	0.125	0.140625	scan_Plate_D_p00_0_D01f07d0.TIF	scan_Plate_D_p00_0_D01f07d2.TIF	scan_Plate_D_p00_0_D01f07d1.TIF	0	0	0	332	1	1536	1536	1536	332	b'eLv0UZbgsxltqgxk0gY1VcxHmyr0CebR1gpdgtmISsEMKkPsAKqVYx8='	098687e25ecf80045bfeb412a0d396cb	44fc1c0524ae92c5f068e8b2c861e426	83313e256781157cc856186c35c5ae4e	655.1725039	797.7260028	0	153.5	0.994736842	4.755448178	104.3678601	0.047299907	0.0054607	0.477024978	0.046480318	0.068263594	0.034038919	0.052505355	0.054266225
-1	-1	-1	0	151	145	0	0	1.578125	0	4.734375	0.3125	0.453125	0.8125	0.375	0.1875	1.109375	0.125	0.140625	scan_Plate_D_p00_0_D01f08d0.TIF	scan_Plate_D_p00_0_D01f08d2.TIF	scan_Plate_D_p00_0_D01f08d1.TIF	0	0	0	333	1	1536	1536	1536	333	b'eLv0UZbgsxltqgxk0gY1VSxGmyr0CebR1gpdgtmISsEMKkPsAK+3YyI='	a03088b37535ebd2f421bf743450768c	1cb08701f6111781620857dae22af075	4e621f48a358344fc43998f87f7456d6	nan	nan	nan	nan	0.960264901	4.684047084	100.6518472	0.045754617	0.005012639	0.460282424	0.045239216	0.066231634	0.033200674	0.050453335	0.051950199
-1	-1	-1	2	194	191	0	0	1.71875	0	4.390625	0.359375	0.484375	0.796875	0.40625	0.1875	1	0.109375	0.140625	scan_Plate_D_p00_0_D02f00d0.TIF	scan_Plate_D_p00_0_D02f00d2.TIF	scan_Plate_D_p00_0_D02f00d1.TIF	0	0	0	334	1	1536	1536	1536	334	b'eLv0UZbgsxltqgxk0jYwGm2q0C2YR1srdAlmIyoFM6gMsQMAi9JjDQ=='	5180400f244ee482012d8e3227ad49ab	981cfe3394b1bb55ed2c8203c8d8aaa0	15796795c161dc0079bc5a6ddf670e2e	1386.229973	890.3368137	0	163.5	0.984536082	5.21789907	108.8817507	0.050805942	0.003664026	0.532498371	0.052001779	0.065287882	0.037296815	0.0546954	0.057237664
-1	-1	-1	0	144	142	0	0	1.5625	0	4.796875	0.3125	0.453125	0.796875	0.375	0.1875	1.109375	0.125	0.140625	scan_Plate_D_p00_0_D02f01d0.TIF	scan_Plate_D_p00_0_D02f01d2.TIF	scan_Plate_D_p00_0_D02f01d1.TIF	0	0	0	335	1	1536	1536	1536	335	b'eLv0UZbgsxltqgxk0jYwSjMwHG2q0CeYR1srdAlmIyoFM6gMsQMAkPRjEA=='	a195e5964aa898b9a218e2548519b0f7	3aa0a5e33693ab3810d6fed6862f4df5	740fe713eb2ab069c0650d2341418c79	nan	nan	nan	nan	0.986111111	4.796501639	105.9892537	0.047390238	0.004374695	0.547767329	0.047102585	0.065127583	0.034243851	0.051897985	0.053961116
-1	-1	-1	5	148	144	0	0	1.71875	0	4.25	0.328125	0.46875	0.796875	0.390625	0.203125	0.984375	0.125	0.140625	scan_Plate_D_p00_0_D02f02d0.TIF	scan_Plate_D_p00_0_D02f02d2.TIF	scan_Plate_D_p00_0_D02f02d1.TIF	0	0	0	336	1	1536	1536	1536	336	b'eLv0UZbgsxltqgxk0jYwSjMwGm2q0CeYR1srdAlmIyoFM6gMsQMAlhZjEw=='	0e678ccc6de03c4937f6e7089f83bdaf	0827824e905c897d3f59b3dc6e051a90	e13db53f009b43b895150e02421da55e	686.1693023	713.7774074	0	131.2	0.972972973	5.083831425	109.4506976	0.047616281	0.004814308	0.668297277	0.049661884	0.065421101	0.035136345	0.052229537	0.054064492
-1	-1	-1	1	167	163	0	0	1.59375	0	4.46875	0.328125	0.484375	0.8125	0.421875	0.1875	1.09375	0.109375	0.140625	scan_Plate_D_p00_0_D02f03d0.TIF	scan_Plate_D_p00_0_D02f03d2.TIF	scan_Plate_D_p00_0_D02f03d1.TIF	0	0	0	337	1	1536	1536	1536	337	b'eLv0UZbgsxltqgxk0jYwSjMwHm2q0CeYR1srdAlmIyoFM6gMsQMAmzhjFg=='	629b0bffc14c969550c92008c079dc20	26df8dab421f5f51d6f0bb147253eed8	9c74a95e8d49cc72c9ff418d38a6753d	1625.844697	1524.143939	0	141	0.976047904	4.665048664	99.36987225	0.04625549	0.004570481	0.586508108	0.046876429	0.065449563	0.034051359	0.050992307	0.052961374
-1	-1	-1	0	149	147	0	0	1.734375	0	4.28125	0.328125	0.484375	0.78125	0.359375	0.1875	1	0.125	0.125	scan_Plate_D_p00_0_D02f04d0.TIF	scan_Plate_D_p00_0_D02f04d2.TIF	scan_Plate_D_p00_0_D02f04d1.TIF	0	0	0	338	1	1536	1536	1536	338	b'eLv0UZbgsxltqgxk0jYwSjMwGW2q0CeYR1srdAlmIyoFM6gMsQMAoFpjGQ=='	24b10340ebea01de1b034c5d5e9352ff	b8b2f69f14b6b15aaffafe4b2a5a9a9e	cef15ff028a4963176ff8949a21bebf5	nan	nan	nan	nan	0.986577181	5.076849596	110.4273177	0.049806783	0.004645369	0.540409672	0.04976124	0.066790463	0.035966032	0.054535417	0.056894386
-1	-1	-1	2	180	177	0	0	1.53125	0	4.34375	0.34375	0.484375	0.84375	0.40625	0.1875	1.140625	0.125	0.140625	scan_Plate_D_p00_0_D02f05d0.TIF	scan_Plate_D_p00_0_D02f05d2.TIF	scan_Plate_D_p00_0_D02f05d1.TIF	0	0	0	339	1	1536	1536	1536	339	b'eLv0UZbgsxltqgxk0jYwSjMwHW2q0CeYR1srdAlmIyoFM6gMsQMApXxjHA=='	6fc20deb0812640603195ccd0cff6680	6d515807c5592d3fde3716b64d07aaca	c46b3915973e1d51e750bec0b7255a5d	259.8893204	52.86572811	0	156	0.983333333	4.892274077	104.1650672	0.0474784	0.005128682	0.594227241	0.04898873	0.067186517	0.034733829	0.052817461	0.054953866
-1	-1	-1	4	193	191	0	0	1.703125	0	4.8125	0.3125	0.5	0.8125	0.390625	0.1875	0.984375	0.109375	0.125	scan_Plate_D_p00_0_D02f06d0.TIF	scan_Plate_D_p00_0_D02f06d2.TIF	scan_Plate_D_p00_0_D02f06d1.TIF	0	0	0	340	1	1536	1536	1536	340	b'eLv0UZbgsxltqgxk0jYwSjMwG22q0CeYR1srdAlmIyoFM6gMsQMAqp5jHw=='	3db8956824ca07ad7727755aa9960259	8ab924a422f7e05b56cc68a81529e23a	673b7625c163960cec656713492025d0	684.0197093	964.908866	0	165	0.989637306	5.023749022	105.0714123	0.048453061	0.005017626	0.599574763	0.051354128	0.067609772	0.03612363	0.053654337	0.055796741
-1	-1	-1	0	169	168	0	0	1.59375	0	4.65625	0.34375	0.484375	0.84375	0.375	0.1875	1.140625	0.09375	0.140625	scan_Plate_D_p00_0_D02f07d0.TIF	scan_Plate_D_p00_0_D02f07d2.TIF	scan_Plate_D_p00_0_D02f07d1.TIF	0	0	0	341	1	1536	1536	1536	341	b'eLv0UZbgsxltqgxk0jYwSjMwH22q0CeYR1srdAlmIyoFM6gMsQMAr8BjIg=='	a42ead1a7594cc0de4cb891a0008049e	84aec67b29273a7d9fedc7d63e8b3953	c4233273ff185178bccf3ba19248fdd5	nan	nan	nan	nan	0.99408284	4.702830648	102.654732	0.046120076	0.005754448	0.530424177	0.046463887	0.068901131	0.033429363	0.051549188	0.052996302
-1	-1	-1	1	155	154	0	0	1.71875	0	4.375	0.328125	0.484375	0.796875	0.390625	0.171875	1	0.109375	0.140625	scan_Plate_D_p00_0_D02f08d0.TIF	scan_Plate_D_p00_0_D02f08d2.TIF	scan_Plate_D_p00_0_D02f08d1.TIF	0	0	0	342	1	1536	1536	1536	342	b'eLv0UZbgsxltqgxk0jYwSjOwGG2q0CeYR1srdAlmIyoFM6gMsQMAtOJjJQ=='	546801bc414588d8052a8da35d8bf1e1	809696bb73bc60ec9dfb41eb75411bb4	5d9961f55e590a39f1c49533837d9a6f	598.3939394	1179.070707	0	145	0.993548387	4.789473981	107.1207475	0.047393551	0.005214366	0.505937595	0.047763856	0.06799381	0.034153633	0.052290306	0.053911281
-1	-1	-1	2	156	154	0	0	1.578125	0	4.875	0.328125	0.484375	0.84375	0.40625	0.1875	1.109375	0.109375	0.125	scan_Plate_D_p00_0_D03f00d0.TIF	scan_Plate_D_p00_0_D03f00d2.TIF	scan_Plate_D_p00_0_D03f00d1.TIF	0	0	0	343	1	1536	1536	1536	343	b'eLv0UZbgsxltqgxk0jYwHm2q0C2YR1srdAlmIyoFM6gMsQMAkP1jEA=='	9a8a7d2422bd097ae0a23c5cb07f1e5a	880ecc072db28f5d827155f475133a75	b2581446551398cc258164d8fb79aa5e	1696.016184	612.1474297	0	131.5	0.987179487	5.325793989	116.6367219	0.052431544	0.00420402	0.417036342	0.052068597	0.067652201	0.037747826	0.056845259	0.059509687
-1	-1	-1	0	165	161	0	0	1.703125	0	4.25	0.328125	0.46875	0.796875	0.359375	0.171875	0.984375	0.109375	0.125	scan_Plate_D_p00_0_D03f01d0.TIF	scan_Plate_D_p00_0_D03f01d2.TIF	scan_Plate_D_p00_0_D03f01d1.TIF	0	0	0	344	1	1536	1536	1536	344	b'eLv0UZbgsxltqgxk0jYwTjMwHG2q0CeYR1srdAlmIyoFM6gMsQMAlh9jEw=='	2f8476c0d81e888d3d72a8ec8bf07a97	5464abf436d6717bcdd740ff35c5962b	cc63f5fb8fa6af6b8b7c2c1944410ee4	nan	nan	nan	nan	0.975757576	5.074628539	110.2792807	0.050031317	0.004230894	0.523128479	0.049728865	0.0665085	0.035821984	0.054518449	0.057045108
-1	-1	-1	0	146	140	0	0	1.546875	0	4.5625	0.3125	0.46875	0.8125	0.359375	0.1875	1.109375	0.109375	0.140625	scan_Plate_D_p00_0_D03f02d0.TIF	scan_Plate_D_p00_0_D03f02d2.TIF	scan_Plate_D_p00_0_D03f02d1.TIF	0	0	0	345	1	1536	1536	1536	345	b'eLv0UZbgsxltqgxk0jYwTjMwGm2q0CeYR1srdAlmIyoFM6gMsQMAm0FjFg=='	fc270022257a604e155e2201135e26ad	c16e593dbffb675e18887b2d1a52694b	1a4b25e73441c34759828fe5ebd0f0b1	nan	nan	nan	nan	0.95890411	4.548346135	98.51098711	0.044224916	0.004887036	0.560143555	0.044811225	0.064109545	0.032442002	0.049026602	0.050555211
-1	-1	-1	2	174	171	0	0	1.6875	0	4.34375	0.328125	0.484375	0.78125	0.375	0.171875	0.984375	0.109375	0.125	scan_Plate_D_p00_0_D03f03d0.TIF	scan_Plate_D_p00_0_D03f03d2.TIF	scan_Plate_D_p00_0_D03f03d1.TIF	0	0	0	346	1	1536	1536	1536	346	b'eLv0UZbgsxltqgxk0jYwTjMwHm2q0CeYR1srdAlmIyoFM6gMsQMAoGNjGQ=='	76d6887e8ed726a2e6be2d45c21c186d	59c02ae388741e64dfdd29f5bef6f918	4111ecf6d98f355aef52afc713a2da92	595.8790537	1075.125858	0	82	0.982758621	4.549755409	96.57454383	0.045534555	0.005070724	0.54129864	0.045650334	0.064695002	0.033156042	0.050526841	0.052285093
-1	-1	-1	0	179	172	0	0	1.5625	0	4.78125	0.34375	0.46875	0.8125	0.359375	0.171875	1.125	0.125	0.125	scan_Plate_D_p00_0_D03f04d0.TIF	scan_Plate_D_p00_0_D03f04d2.TIF	scan_Plate_D_p00_0_D03f04d1.TIF	0	0	0	347	1	1536	1536	1536	347	b'eLv0UZbgsxltqgxk0jYwTjMwGW2q0CeYR1srdAlmIyoFM6gMsQMApYVjHA=='	38d51ab942d9db4013ed25704d662405	83db4c705a32f758717d1fa0e107c639	63f19203be87111e5c5c102d185657fd	nan	nan	nan	nan	0.960893855	4.797217668	101.5346851	0.047863296	0.004509705	0.492206079	0.047077849	0.064631737	0.034552021	0.052443435	0.054711966
-1	-1	-1	2	197	195	0	0	1.703125	0	4.59375	0.359375	0.484375	0.8125	0.40625	0.171875	0.984375	0.109375	0.125	scan_Plate_D_p00_0_D03f05d0.TIF	scan_Plate_D_p00_0_D03f05d2.TIF	scan_Plate_D_p00_0_D03f05d1.TIF	0	0	0	348	1	1536	1536	1536	348	b'eLv0UZbgsxltqgxk0jYwTjMwHW2q0CeYR1srdAlmIyoFM6gMsQMAqqdjHw=='	32e50ab0b708b1c0853b464095d6169a	0d927a308687f751c8aa6d389448e40a	d2dc43d7bbf1699eb2830e147e14f95c	854.4450202	1018.357449	0	170	0.989847716	4.764386994	103.0620331	0.049032952	0.004971003	0.411917404	0.047947541	0.067642099	0.03503118	0.054194127	0.056490174
-1	-1	-1	0	210	206	0	0	1.546875	0	5.15625	0.375	0.5	0.875	0.34375	0.1875	1.125	0.109375	0.140625	scan_Plate_D_p00_0_D03f06d0.TIF	scan_Plate_D_p00_0_D03f06d2.TIF	scan_Plate_D_p00_0_D03f06d1.TIF	0	0	0	349	1	1536	1536	1536	349	b'eLv0UZbgsxltqgxk0jYwTjMwG22q0CeYR1srdAlmIyoFM6gMsQMAr8ljIg=='	32786ac62378135f330d1f8933e5ce2f	9482a15478222a6e4ed7313cd929400d	aa462f3854b53e45f0a93b556dbdc244	nan	nan	nan	nan	0.980952381	5.021387382	112.5804375	0.049515399	0.004989104	0.461712667	0.048719674	0.068078286	0.03515818	0.054556757	0.056846575
-1	-1	-1	0	139	137	0	0	1.6875	0	4.171875	0.3125	0.46875	0.765625	0.359375	0.1875	1	0.109375	0.140625	scan_Plate_D_p00_0_D03f07d0.TIF	scan_Plate_D_p00_0_D03f07d2.TIF	scan_Plate_D_p00_0_D03f07d1.TIF	0	0	0	350	1	1536	1536	1536	350	b'eLv0UZbgsxltqgxk0jYwTjMwH22q0CeYR1srdAlmIyoFM6gMsQMAtOtjJQ=='	d82ebf74f6762e46cbb34bf7cd0699d7	4cc6da284db99ecbdb3f9c6f4f9c57d8	86260cc2b9704c253e52d1e4c6550308	nan	nan	nan	nan	0.985611511	4.715905522	102.8638383	0.046275101	0.005281637	0.479692256	0.045875901	0.06696787	0.033147619	0.051229077	0.052854009
-1	-1	-1	0	151	146	0	0	1.546875	0	4.8125	0.328125	0.484375	0.8125	0.359375	0.171875	1.125	0.109375	0.140625	scan_Plate_D_p00_0_D03f08d0.TIF	scan_Plate_D_p00_0_D03f08d2.TIF	scan_Plate_D_p00_0_D03f08d1.TIF	0	0	0	351	1	1536	1536	1536	351	b'eLv0UZbgsxltqgxk0jYwTjOwGG2q0CeYR1srdAlmIyoFM6gMsQMAug1jKA=='	e7bc9ea3f2496457d7bd834e1fe155c2	1f591af56e46a668337199a771d8645d	d5e676f3c85bb52b5724a21c241a4cfd	nan	nan	nan	nan	0.966887417	5.052986387	114.7953595	0.049104491	0.004920888	0.409598875	0.04707425	0.067222178	0.034688449	0.053776878	0.055869308
-1	-1	-1	3	191	180	0	0	1.6875	0	4.578125	0.34375	0.484375	0.796875	0.40625	0.1875	0.984375	0.125	0.140625	scan_Plate_D_p00_0_D04f00d0.TIF	scan_Plate_D_p00_0_D04f00d2.TIF	scan_Plate_D_p00_0_D04f00d1.TIF	0	0	0	352	1	1536	1536	1536	352	b'eLv0UZbgsxltqgxk0oYUgaNNFboE82hrhS7BbESlYAaVIXYAlihjEw=='	a71f1615b22d9f7e4512af3f0e0ee064	d9c277cd08e247616b54a6df2b325473	3134b13ba27f97058404d49f4b8a3ce3	787.7548978	234.633451	0	143.6666667	0.942408377	4.559186307	94.88233522	0.044113787	0.004176782	0.689779182	0.046710675	0.059777642	0.033053375	0.048293268	0.050138403
-1	-1	-1	0	153	139	0	0	1.546875	0	4.734375	0.3125	0.484375	0.8125	0.359375	0.1875	1.09375	0.109375	0.140625	scan_Plate_D_p00_0_D04f01d0.TIF	scan_Plate_D_p00_0_D04f01d2.TIF	scan_Plate_D_p00_0_D04f01d1.TIF	0	0	0	353	1	1536	1536	1536	353	b'eLv0UZbgsxltqgxk0gYVgYajTRX6BPNoa4UuwWxEpWAGlSF2AJtKYxY='	0c2a7e92a167490fb8fb2e05e9a23e25	52dc08fce64ce019c34270d6c01bfaa1	bd962e4b915704aac32e466ba76320a9	nan	nan	nan	nan	0.908496732	4.730284896	101.7277402	0.043549213	0.003832767	0.613020354	0.044346628	0.058156785	0.032226611	0.047212204	0.04899067
-1	-1	-1	2	149	141	0	0	1.703125	0	4.3125	0.3125	0.46875	0.78125	0.375	0.1875	1	0.109375	0.125	scan_Plate_D_p00_0_D04f02d0.TIF	scan_Plate_D_p00_0_D04f02d2.TIF	scan_Plate_D_p00_0_D04f02d1.TIF	0	0	0	354	1	1536	1536	1536	354	b'eLv0UZbgsxltqgxk0gYVgUajTRX6BPNoa4UuwWxEpWAGlSF2AKBsYxk='	a301dec0ca77a35b20965c8d1d9e38da	70ab04ab5ffd7af53bd5fb447a004b69	e317fbfd365273c7b7e27cde91dc7088	1391.11749	714.8349624	0	59	0.946308725	4.700971296	99.31509378	0.044743937	0.004184248	0.731998407	0.04650303	0.061458157	0.033115284	0.049187799	0.051153142
-1	-1	-1	0	136	118	0	0	1.5625	0	4.75	0.296875	0.4375	0.765625	0.375	0.1875	1.125	0.109375	0.15625	scan_Plate_D_p00_0_D04f03d0.TIF	scan_Plate_D_p00_0_D04f03d2.TIF	scan_Plate_D_p00_0_D04f03d1.TIF	0	0	0	355	1	1536	1536	1536	355	b'eLv0UZbgsxltqgxk0gYVgcajTRX6BPNoa4UuwWxEpWAGlSF2AKWOYxw='	69ce3f2bf58898a61d975cebf7fd084c	c7cdd181e245d9478f30962e055545b7	473b1525dc5f04902d37c35b4d5d8955	nan	nan	nan	nan	0.867647059	4.26516826	93.84546607	0.040478807	0.004557185	0.634212916	0.041382656	0.059783955	0.029861148	0.045053093	0.046479344
-1	-1	-1	0	167	150	0	0	1.71875	0	4.515625	0.34375	0.46875	0.78125	0.34375	0.1875	0.984375	0.109375	0.125	scan_Plate_D_p00_0_D04f04d0.TIF	scan_Plate_D_p00_0_D04f04d2.TIF	scan_Plate_D_p00_0_D04f04d1.TIF	0	0	0	356	1	1536	1536	1536	356	b'eLv0UZbgsxltqgxk0gYVgSajTRX6BPNoa4UuwWxEpWAGlSF2AKqwYx8='	2d47947d3484cc3277440b037902829a	cfdfefdd4a9f4d6e5ad92c4c4f38ad4e	80c83793f03be4d791fe8db5d77be5a1	nan	nan	nan	nan	0.898203593	4.539384554	99.04276655	0.043008577	0.004691537	0.606198738	0.044269078	0.061218545	0.031711893	0.047737844	0.049379653
-1	-1	-1	1	156	149	0	0	1.546875	0	4.671875	0.3125	0.46875	0.8125	0.390625	0.1875	1.125	0.109375	0.140625	scan_Plate_D_p00_0_D04f05d0.TIF	scan_Plate_D_p00_0_D04f05d2.TIF	scan_Plate_D_p00_0_D04f05d1.TIF	0	0	0	357	1	1536	1536	1536	357	b'eLv0UZbgsxltqgxk0gYVgaajTRX6BPNoa4UuwWxEpWAGlSF2AK/SYyI='	bfc74d589f31650957feb9a4076c297b	ef2415563a229dbaeb1edf672730acc3	3358280f58d9d29f73c7823279dfa6c7	598.953125	1332.992188	0	79	0.955128205	4.58360077	98.38798054	0.04475574	0.004749573	0.641730745	0.046198012	0.063318589	0.033142571	0.049640132	0.051427889
-1	-1	-1	0	163	158	0	0	1.65625	0	4.25	0.34375	0.46875	0.78125	0.34375	0.1875	1	0.109375	0.125	scan_Plate_D_p00_0_D04f06d0.TIF	scan_Plate_D_p00_0_D04f06d2.TIF	scan_Plate_D_p00_0_D04f06d1.TIF	0	0	0	358	1	1536	1536	1536	358	b'eLv0UZbgsxltqgxk0gYVgWajTRX6BPNoa4UuwWxEpWAGlSF2ALT0YyU='	e01d24ab20a01833ba62fd9d40479582	ae35a363ea6fa3df25c5a5993b1f9b1d	8708e50523589614395b1ef80815bcb1	nan	nan	nan	nan	0.969325153	4.613779048	99.92345652	0.04534286	0.004730343	0.607750693	0.045943477	0.063831006	0.032901056	0.049993552	0.05176924
-1	-1	-1	1	132	120	0	0	1.53125	0	4.828125	0.296875	0.421875	0.765625	0.40625	0.1875	1.109375	0.109375	0.140625	scan_Plate_D_p00_0_D04f07d0.TIF	scan_Plate_D_p00_0_D04f07d2.TIF	scan_Plate_D_p00_0_D04f07d1.TIF	0	0	0	359	1	1536	1536	1536	359	b'eLv0UZbgsxltqgxk0gYVgeajTRX6BPNoa4UuwWxEpWAGlSF2ALoWYyg='	4d983563aca557f2646083629a5f53ba	34ef71df541c44655e43f79a9277bf9e	17f90421c0fadbbe11da3095b16054fa	150.4573991	1530.497758	0	118	0.909090909	4.45999336	98.65477695	0.04244925	0.004692069	0.507603014	0.041711329	0.061308561	0.03078095	0.047029097	0.04871034
-1	-1	-1	0	130	125	0	0	1.703125	0	4.046875	0.3125	0.421875	0.75	0.359375	0.171875	1	0.109375	0.140625	scan_Plate_D_p00_0_D04f08d0.TIF	scan_Plate_D_p00_0_D04f08d2.TIF	scan_Plate_D_p00_0_D04f08d1.TIF	0	0	0	360	1	1536	1536	1536	360	b'eLv0UZbgsxltqgxk0gYVgRajTRX6BPNoa4UuwWxEpWAGlSF2AL84Yys='	3ddcb98faa7e49b7c621a43d9ccb12d6	3c703a8468b53570090b75b017ca1272	83eb26f986e8128e39b4e2953d1b8562	nan	nan	nan	nan	0.961538462	4.817967817	102.5521601	0.047504983	0.004806666	0.472188003	0.047381554	0.066255875	0.034548771	0.052043885	0.053747668
-1	-1	-1	3	219	218	0	0	1.53125	0	5.046875	0.359375	0.484375	0.875	0.40625	0.1875	1.125	0.125	0.125	scan_Plate_D_p00_0_D05f00d0.TIF	scan_Plate_D_p00_0_D05f00d2.TIF	scan_Plate_D_p00_0_D05f00d1.TIF	0	0	0	361	1	1536	1536	1536	361	b'eLv0UZbgsxltqgxk0jYwHW2q0C2YR1srdAlmIyoFM6gMsQMAm1NjFg=='	614aa7a3fcf8784608bdcf60c112ba1a	424eaefed79f137a521a453ba0ca2606	590e47f412f94b62d5681fcc4dd47f17	1729.685895	913.7326474	0	139	0.99543379	5.186390826	107.9666576	0.050795996	0.003595639	0.496998157	0.05129435	0.0648248	0.037408194	0.054720465	0.05737337
-1	-1	-1	0	202	194	0	0	1.671875	0	4.765625	0.34375	0.5	0.796875	0.34375	0.1875	1	0.109375	0.125	scan_Plate_D_p00_0_D05f01d0.TIF	scan_Plate_D_p00_0_D05f01d2.TIF	scan_Plate_D_p00_0_D05f01d1.TIF	0	0	0	362	1	1536	1536	1536	362	b'eLv0UZbgsxltqgxk0jYwTTMwHG2q0CeYR1srdAlmIyoFM6gMsQMAoHVjGQ=='	e758661944348c41519bed3278725b27	5bef96745ee563b3d82bd751a1c1eab3	0dfb59caace8eb332bfdb9e8d4a8777f	nan	nan	nan	nan	0.96039604	4.793265726	102.807444	0.047834662	0.004412643	0.503047577	0.047664945	0.064659044	0.03455293	0.052425997	0.054725173
-1	-1	-1	3	204	198	0	0	1.546875	0	4.953125	0.359375	0.484375	0.84375	0.40625	0.1875	1.109375	0.109375	0.140625	scan_Plate_D_p00_0_D05f02d0.TIF	scan_Plate_D_p00_0_D05f02d2.TIF	scan_Plate_D_p00_0_D05f02d1.TIF	0	0	0	363	1	1536	1536	1536	363	b'eLv0UZbgsxltqgxk0jYwTTMwGm2q0CeYR1srdAlmIyoFM6gMsQMApZdjHA=='	0ee9d2b706918ae19406c652a56b9a92	9282c1baf2d4a0e8aaa97fffcbbc6681	430c0d6b1f17c1ca703b6f1efa56fd52	819.4109478	554.9734869	0	165.6666667	0.970588235	4.780687442	103.0501524	0.046928756	0.004684698	0.577363638	0.047404156	0.064058396	0.034433091	0.05186805	0.054138063
-1	-1	-1	2	186	181	0	0	1.671875	0	4.5625	0.328125	0.484375	0.796875	0.390625	0.1875	0.984375	0.125	0.125	scan_Plate_D_p00_0_D05f03d0.TIF	scan_Plate_D_p00_0_D05f03d2.TIF	scan_Plate_D_p00_0_D05f03d1.TIF	0	0	0	364	1	1536	1536	1536	364	b'eLv0UZbgsxltqgxk0jYwTTMwHm2q0CeYR1srdAlmIyoFM6gMsQMAqrljHw=='	89d0dc95efcfc1a50ccc8e1013bb97f3	66c3ae08e20ce518282ecc6804e2bdfd	c49e12a7eed9e74c92eccfa5b929e2ed	691.3006132	820.4363384	0	113	0.97311828	4.937728199	102.5159354	0.048338771	0.004552804	0.658716494	0.049916671	0.065061774	0.035505456	0.052941325	0.055153535
-1	-1	-1	2	163	161	0	0	1.515625	0	4.859375	0.3125	0.46875	0.8125	0.40625	0.171875	1.140625	0.125	0.125	scan_Plate_D_p00_0_D05f04d0.TIF	scan_Plate_D_p00_0_D05f04d2.TIF	scan_Plate_D_p00_0_D05f04d1.TIF	0	0	0	365	1	1536	1536	1536	365	b'eLv0UZbgsxltqgxk0jYwTTMwGW2q0CeYR1srdAlmIyoFM6gMsQMAr9tjIg=='	22b47a7cc53aa6fd890e264d10d3a612	607536734c380c1f9d59d053cfb9a912	1b0946662d7f37eff84097b0d0b72adc	1019.203761	389.507208	0	109.5	0.987730061	4.853437626	101.284154	0.04861351	0.005130175	0.551210982	0.048484713	0.066321938	0.035453798	0.053725907	0.055832616
-1	-1	-1	0	224	219	0	0	1.703125	0	4.984375	0.375	0.484375	0.8125	0.359375	0.1875	0.984375	0.109375	0.140625	scan_Plate_D_p00_0_D05f05d0.TIF	scan_Plate_D_p00_0_D05f05d2.TIF	scan_Plate_D_p00_0_D05f05d1.TIF	0	0	0	366	1	1536	1536	1536	366	b'eLv0UZbgsxltqgxk0jYwTTMwHW2q0CeYR1srdAlmIyoFM6gMsQMAtP1jJQ=='	9252de9b3dd77bb3e307a4939c6fb779	54a13ee543cd248c92c41213dfed7fcb	a548b986f8897516c7d033bf7b0fde83	nan	nan	nan	nan	0.977678571	4.62964178	97.32188348	0.047204862	0.004924687	0.526197789	0.047987145	0.065043994	0.034343254	0.052130082	0.054202487
-1	-1	-1	0	194	192	0	0	1.53125	0	5.109375	0.359375	0.484375	0.84375	0.359375	0.1875	1.125	0.109375	0.140625	scan_Plate_D_p00_0_D05f06d0.TIF	scan_Plate_D_p00_0_D05f06d2.TIF	scan_Plate_D_p00_0_D05f06d1.TIF	0	0	0	367	1	1536	1536	1536	367	b'eLv0UZbgsxltqgxk0jYwTTMwG22q0CeYR1srdAlmIyoFM6gMsQMAuh9jKA=='	6a4a7b6b75f7e4d3a75e5793803886bd	9bdc311c917d62f53375917c693bf8ae	4433b12381d99afec3dbf77d11c5f129	nan	nan	nan	nan	0.989690722	4.964657107	108.1570798	0.049350679	0.004957512	0.457484045	0.04777955	0.067799067	0.035363945	0.05410963	0.056097939
-1	-1	-1	2	186	186	0	0	1.703125	0	4.625	0.328125	0.46875	0.78125	0.390625	0.1875	0.984375	0.125	0.125	scan_Plate_D_p00_0_D05f07d0.TIF	scan_Plate_D_p00_0_D05f07d2.TIF	scan_Plate_D_p00_0_D05f07d1.TIF	0	0	0	368	1	1536	1536	1536	368	b'eLv0UZbgsxltqgxk0jYwTTMwH22q0CeYR1srdAlmIyoFM6gMsQMAv0FjKw=='	51cf22ffffe9699531e4ca2aef7d8fd1	f77bafb8fdaf9e97000d24aaefe2c472	c892b41c74a4f80e7249e487afbd73c4	1101.614576	524.2743705	0	138.5	1	4.773977736	100.9771244	0.047855748	0.00496248	0.486065079	0.047124183	0.066677678	0.034607513	0.052756781	0.054778822
-1	-1	-1	2	168	168	0	0	1.5625	0	4.953125	0.328125	0.484375	0.828125	0.390625	0.1875	1.109375	0.109375	0.140625	scan_Plate_D_p00_0_D05f08d0.TIF	scan_Plate_D_p00_0_D05f08d2.TIF	scan_Plate_D_p00_0_D05f08d1.TIF	0	0	0	369	1	1536	1536	1536	369	b'eLv0UZbgsxltqgxk0jYwTTOwGG2q0CeYR1srdAlmIyoFM6gMsQMAxGNjLg=='	00171e590ed6669902add2bf111c1e78	61d10c9fde99b09a293a2526f2171a99	b3312f9f17290f0c5b93d2c6e92e346d	1210.674986	326.5626383	0	156	1	4.725959809	104.6390597	0.047568918	0.005282957	0.474365523	0.047512958	0.068457973	0.033957467	0.052679948	0.054501642
-1	-1	-1	1	157	153	0	0	1.71875	0	4.28125	0.296875	0.46875	0.765625	0.359375	0.1875	0.984375	0.109375	0.125	scan_Plate_D_p00_0_D06f00d0.TIF	scan_Plate_D_p00_0_D06f00d2.TIF	scan_Plate_D_p00_0_D06f00d1.TIF	0	0	0	370	1	1536	1536	1536	370	b'eLv0UZbgsxltqgxk0jYwG22q0C2YR1srdAlmIyoFM6gMsQMAoH5jGQ=='	81dd2b9db754edfa9787aa127f6bc8a9	d763ed3115ec69a06f4e3921d1264f49	cb9171c25edddae4a297f83b2dd2203c	1815.796525	1132.630544	0	43	0.974522293	4.767703733	97.18977644	0.047677667	0.003865683	0.53814159	0.049388545	0.063151207	0.035297945	0.051919205	0.054237533
-1	-1	-1	0	192	192	0	0	1.546875	0	5.03125	0.34375	0.484375	0.828125	0.34375	0.171875	1.125	0.109375	0.125	scan_Plate_D_p00_0_D06f01d0.TIF	scan_Plate_D_p00_0_D06f01d2.TIF	scan_Plate_D_p00_0_D06f01d1.TIF	0	0	0	371	1	1536	1536	1536	371	b'eLv0UZbgsxltqgxk0jYwSzMwHG2q0CeYR1srdAlmIyoFM6gMsQMApaBjHA=='	c6cf5eac1e6df11e301f097eb60ab6d2	a60013c476acbf2a7ba28d21db85c028	f61612d62c193659cbc2a86f9362e107	nan	nan	nan	nan	1	4.893569603	103.6843795	0.04891932	0.005107819	0.524900345	0.049153468	0.068085607	0.035476239	0.054093551	0.056327388
-1	-1	-1	1	180	177	0	0	1.71875	0	4.5	0.328125	0.46875	0.796875	0.40625	0.171875	0.984375	0.109375	0.140625	scan_Plate_D_p00_0_D06f02d0.TIF	scan_Plate_D_p00_0_D06f02d2.TIF	scan_Plate_D_p00_0_D06f02d1.TIF	0	0	0	372	1	1536	1536	1536	372	b'eLv0UZbgsxltqgxk0jYwSzMwGm2q0CeYR1srdAlmIyoFM6gMsQMAqsJjHw=='	ad5ff562dc60c284c0da44a29faca933	ee5af3deacd98673681131e2f02ad963	8b991a99e906a908f3ba0b7d58a91894	1732.835623	1421.015632	0	169	0.983333333	4.74107142	102.4792263	0.04747251	0.004710847	0.59753958	0.047984985	0.066116798	0.034436395	0.052357321	0.054550169
-1	-1	-1	2	160	156	0	0	1.546875	0	4.90625	0.328125	0.484375	0.8125	0.40625	0.1875	1.125	0.125	0.125	scan_Plate_D_p00_0_D06f03d0.TIF	scan_Plate_D_p00_0_D06f03d2.TIF	scan_Plate_D_p00_0_D06f03d1.TIF	0	0	0	373	1	1536	1536	1536	373	b'eLv0UZbgsxltqgxk0jYwSzMwHm2q0CeYR1srdAlmIyoFM6gMsQMAr+RjIg=='	05626c88a1a51984aabfe78f986c8303	dde6afaad784c265087aabbe9a44dc19	9d43df5b130f90f5e0ea839c2fc5cccf	990.9995338	957.4879662	0	148	0.975	4.985990726	109.7652232	0.048284027	0.005055835	0.60762549	0.049201182	0.066128776	0.035148914	0.053248595	0.055352654
-1	-1	-1	1	166	164	0	0	1.734375	0	4.78125	0.328125	0.484375	0.796875	0.390625	0.1875	1	0.125	0.125	scan_Plate_D_p00_0_D06f04d0.TIF	scan_Plate_D_p00_0_D06f04d2.TIF	scan_Plate_D_p00_0_D06f04d1.TIF	0	0	0	374	1	1536	1536	1536	374	b'eLv0UZbgsxltqgxk0jYwSzMwGW2q0CeYR1srdAlmIyoFM6gMsQMAtQZjJQ=='	ba9b483cb47e9183c753b43f628ba4cf	e1a03b29a1ce2d13042f0e93eed8ce9b	a481677647bd885c736a5d55ceb7187d	1082.543396	973.8792453	0	138	0.987951807	5.07775114	110.583222	0.049628152	0.004800705	0.575694538	0.049700116	0.067802614	0.035832402	0.054711677	0.057110251
-1	-1	-1	0	160	156	0	0	1.5625	0	4.75	0.328125	0.46875	0.8125	0.359375	0.1875	1.140625	0.109375	0.140625	scan_Plate_D_p00_0_D06f05d0.TIF	scan_Plate_D_p00_0_D06f05d2.TIF	scan_Plate_D_p00_0_D06f05d1.TIF	0	0	0	375	1	1536	1536	1536	375	b'eLv0UZbgsxltqgxk0jYwSzMwHW2q0CeYR1srdAlmIyoFM6gMsQMAuihjKA=='	d3002605102b6d141769776691ed6e74	55a9d8b56a48253d32dba2090efb294f	23b475b3c2d0d18e38a8cee063f07aff	nan	nan	nan	nan	0.975	4.78254855	100.9220367	0.047305022	0.00568671	0.54611442	0.047967706	0.068348325	0.034479265	0.052877454	0.054722663
-1	-1	-1	2	170	167	0	0	1.6875	0	4.703125	0.328125	0.46875	0.78125	0.390625	0.171875	0.984375	0.125	0.125	scan_Plate_D_p00_0_D06f06d0.TIF	scan_Plate_D_p00_0_D06f06d2.TIF	scan_Plate_D_p00_0_D06f06d1.TIF	0	0	0	376	1	1536	1536	1536	376	b'eLv0UZbgsxltqgxk0jYwSzMwG22q0CeYR1srdAlmIyoFM6gMsQMAv0pjKw=='	2d5662e7189a3672367d0443269b8dc9	ee78b50090354f7ccbd10b7364899fa9	d8cd77721bdea546ab0e5bb866475784	1951.957581	334.4534069	0	159.5	0.982352941	4.83358404	103.6567627	0.047630075	0.005106043	0.478705374	0.047729036	0.067409757	0.03463661	0.052827409	0.054899119
-1	-1	-1	0	182	181	0	0	1.578125	0	5.09375	0.34375	0.484375	0.84375	0.359375	0.1875	1.125	0.140625	0.140625	scan_Plate_D_p00_0_D06f07d0.TIF	scan_Plate_D_p00_0_D06f07d2.TIF	scan_Plate_D_p00_0_D06f07d1.TIF	0	0	0	377	1	1536	1536	1536	377	b'eLv0UZbgsxltqgxk0jYwSzMwH22q0CeYR1srdAlmIyoFM6gMsQMAxGxjLg=='	be5308fcea1bab51d11e600747ada397	0d480c509123847450906401da9601ba	4782497e0350546c849e43f4c74970d5	nan	nan	nan	nan	0.994505495	4.761598377	103.3558656	0.047576524	0.005533725	0.477129081	0.0474235	0.068295368	0.034208325	0.052938112	0.054797398
-1	-1	-1	1	181	181	0	0	1.6875	0	4.59375	0.328125	0.5	0.78125	0.375	0.1875	0.984375	0.125	0.125	scan_Plate_D_p00_0_D06f08d0.TIF	scan_Plate_D_p00_0_D06f08d2.TIF	scan_Plate_D_p00_0_D06f08d1.TIF	0	0	0	378	1	1536	1536	1536	378	b'eLv0UZbgsxltqgxk0jYwSzOwGG2q0CeYR1srdAlmIyoFM6gMsQMAyY5jMQ=='	bf3579988df9c1a09d9544640cbc6f01	5707241f7fbe2e235a27541af9239fab	29ff3aea1d8945980888d79bcdd004d3	1066.464361	165.0796646	0	159	1	4.738889114	101.0270885	0.046925533	0.005269837	0.506429521	0.04678416	0.067174611	0.034028231	0.051975412	0.053759841
-1	-1	-1	0	172	163	0	0	1.546875	0	4.25	0.3125	0.46875	0.796875	0.375	0.1875	1.125	0.109375	0.125	scan_Plate_D_p00_0_D07f00d0.TIF	scan_Plate_D_p00_0_D07f00d2.TIF	scan_Plate_D_p00_0_D07f00d1.TIF	0	0	0	379	1	1536	1536	1536	379	b'eLv0UZbgsxltqgxk0oaUEKNNFboE82hrhS7BbESlYAaVIXYApaljHA=='	7ee76a12d59f2eabb50a712dc64a68e6	b6339c32d6f0033b1539630f6078eed2	f3c92f2ce709a47a667980c4838bd4cd	nan	nan	nan	nan	0.947674419	5.013516143	103.6170872	0.048346946	0.003347735	0.586776933	0.05027438	0.061265273	0.035410556	0.051965834	0.054490076
-1	-1	-1	0	145	139	0	0	1.65625	0	4.15625	0.3125	0.46875	0.765625	0.34375	0.203125	1	0.109375	0.140625	scan_Plate_D_p00_0_D07f01d0.TIF	scan_Plate_D_p00_0_D07f01d2.TIF	scan_Plate_D_p00_0_D07f01d1.TIF	0	0	0	380	1	1536	1536	1536	380	b'eLv0UZbgsxltqgxk0gaVEIajTRX6BPNoa4UuwWxEpWAGlSF2AKrLYx8='	66ee244ed8a7f20c515219e80cf610f6	ba4f5d785317871aa70e3c62c6ce0852	370e5bc43b1652cd381e453d6c862a5a	nan	nan	nan	nan	0.95862069	4.966101815	103.7623453	0.047605987	0.004045205	0.607046778	0.048714055	0.062488616	0.034863153	0.051558625	0.053704019
-1	-1	-1	4	195	190	0	0	1.578125	0	4.84375	0.359375	0.484375	0.875	0.40625	0.1875	1.125	0.109375	0.140625	scan_Plate_D_p00_0_D07f02d0.TIF	scan_Plate_D_p00_0_D07f02d2.TIF	scan_Plate_D_p00_0_D07f02d1.TIF	0	0	0	381	1	1536	1536	1536	381	b'eLv0UZbgsxltqgxk0gaVEEajTRX6BPNoa4UuwWxEpWAGlSF2AK/tYyI='	4b87fd0cf62ba0a1526e451c585e01ef	20dc3f4cd3ec11c162b1dd3f55927654	11ceb97b1cea7421a70f9a652d930e5b	827.2779065	1255.516226	0	171.5	0.974358974	4.81716889	102.0667981	0.046807001	0.00432455	0.611058353	0.047947769	0.063588647	0.034378957	0.051478994	0.053762892
-1	-1	-1	0	191	185	0	0	1.6875	0	4.515625	0.34375	0.484375	0.8125	0.359375	0.1875	0.984375	0.109375	0.125	scan_Plate_D_p00_0_D07f03d0.TIF	scan_Plate_D_p00_0_D07f03d2.TIF	scan_Plate_D_p00_0_D07f03d1.TIF	0	0	0	382	1	1536	1536	1536	382	b'eLv0UZbgsxltqgxk0gaVEMajTRX6BPNoa4UuwWxEpWAGlSF2ALUPYyU='	0193ac02c422092bff7629052f8dc664	e83af3c67f5a48f51c40ecef8c2710dc	21b92d66808c59a687668826a4205f57	nan	nan	nan	nan	0.968586387	4.807116748	97.67802695	0.047806497	0.004357383	0.563504759	0.049202088	0.064399266	0.035188546	0.052486277	0.054908062
-1	-1	-1	1	206	201	0	0	1.578125	0	5.109375	0.359375	0.5	0.875	0.40625	0.203125	1.125	0.109375	0.140625	scan_Plate_D_p00_0_D07f04d0.TIF	scan_Plate_D_p00_0_D07f04d2.TIF	scan_Plate_D_p00_0_D07f04d1.TIF	0	0	0	383	1	1536	1536	1536	383	b'eLv0UZbgsxltqgxk0gaVECajTRX6BPNoa4UuwWxEpWAGlSF2ALoxYyg='	533cf826473c7f17507d0cb7dc2fa9d7	c3409a4f35a7b014fdbad471e5243509	5fb030e732fd70b82d6eda2de6845a21	1888.356688	1131.471338	0	158	0.975728155	4.994224178	107.4280275	0.049588824	0.00429196	0.528230528	0.050051373	0.065673724	0.036177579	0.054185113	0.056732941
-1	-1	-1	1	181	180	0	0	1.71875	0	4.578125	0.34375	0.5	0.796875	0.390625	0.1875	1.015625	0.125	0.125	scan_Plate_D_p00_0_D07f05d0.TIF	scan_Plate_D_p00_0_D07f05d2.TIF	scan_Plate_D_p00_0_D07f05d1.TIF	0	0	0	384	1	1536	1536	1536	384	b'eLv0UZbgsxltqgxk0gaVEKajTRX6BPNoa4UuwWxEpWAGlSF2AL9TYys='	5239b523d1510052facbbc6bbb32b9a3	89dc407c553516c3ada97735ace4bc2f	b85ca63f14e40574fad8eb605b9603f9	1660.006787	1293.368778	0	88	0.994475138	4.98083614	106.0408882	0.049856084	0.004785578	0.547562672	0.049800629	0.068516478	0.035861357	0.054849388	0.057225421
-1	-1	-1	1	151	147	0	0	1.546875	0	4.828125	0.328125	0.46875	0.828125	0.390625	0.1875	1.09375	0.125	0.125	scan_Plate_D_p00_0_D07f06d0.TIF	scan_Plate_D_p00_0_D07f06d2.TIF	scan_Plate_D_p00_0_D07f06d1.TIF	0	0	0	385	1	1536	1536	1536	385	b'eLv0UZbgsxltqgxk0gaVEGajTRX6BPNoa4UuwWxEpWAGlSF2AMR1Yy4='	52bcd5599f66937f1e160c56e965a6a0	6b041a836275fb0aaa51ea5a67ecfbdf	10b4c5eba2ae648a813c077ff0f471f9	1128.962846	385.9741814	0	53	0.973509934	4.842921756	99.11843583	0.048450058	0.004721468	0.515972595	0.049068446	0.066231634	0.035219513	0.053203671	0.055351566
-1	-1	-1	1	151	148	0	0	1.671875	0	4.140625	0.3125	0.484375	0.796875	0.375	0.1875	1.015625	0.109375	0.140625	scan_Plate_D_p00_0_D07f07d0.TIF	scan_Plate_D_p00_0_D07f07d2.TIF	scan_Plate_D_p00_0_D07f07d1.TIF	0	0	0	386	1	1536	1536	1536	386	b'eLv0UZbgsxltqgxk0gaVEOajTRX6BPNoa4UuwWxEpWAGlSF2AMmXYzE='	311054dce9c531ff909b292ea4885ebd	e497264db5483c72272bb400adafff05	bdd10910e63ab28cf8d6cfd0bbb1f14b	1397.204206	1257.457665	0	3	0.98013245	5.00881261	110.6784915	0.048557726	0.00465874	0.522562691	0.049186412	0.066480674	0.035110978	0.053355898	0.055589371
-1	-1	-1	0	146	142	0	0	1.546875	0	4.78125	0.3125	0.46875	0.796875	0.359375	0.171875	1.125	0.125	0.140625	scan_Plate_D_p00_0_D07f08d0.TIF	scan_Plate_D_p00_0_D07f08d2.TIF	scan_Plate_D_p00_0_D07f08d1.TIF	0	0	0	387	1	1536	1536	1536	387	b'eLv0UZbgsxltqgxk0gaVEBajTRX6BPNoa4UuwWxEpWAGlSF2AM65YzQ='	1e69fa659d7a933c4d2c0a7ea3209914	fac9fc2e021b1fbde74674512c263795	75bb382c2820a58efdd8cd1dcd280bc9	nan	nan	nan	nan	0.97260274	4.93868738	106.9934811	0.048547915	0.004721455	0.434898446	0.048078287	0.066356013	0.034995422	0.053159401	0.055134326
-1	-1	-1	1	167	163	0	0	1.703125	0	4.328125	0.328125	0.46875	0.796875	0.40625	0.1875	1	0.125	0.140625	scan_Plate_D_p00_0_D08f00d0.TIF	scan_Plate_D_p00_0_D08f00d2.TIF	scan_Plate_D_p00_0_D08f00d1.TIF	0	0	0	388	1	1536	1536	1536	388	b'eLv0UZbgsxltqgxk0jawGG2q0C2YR1srdAlmIyoFM6gMsQMAqtRjHw=='	c2f9da1ad119c7b923a773220defa25c	121ad7847087c6852cc776756e56d108	fafe174356143c00901695ae089dd645	1040.791045	33.45522388	0	148	0.976047904	5.381538318	116.8502113	0.051852827	0.003662988	0.45517228	0.050436985	0.066218223	0.036957434	0.055813883	0.05851723
-1	-1	-1	0	155	147	0	0	1.5625	0	4.734375	0.328125	0.484375	0.828125	0.359375	0.203125	1.109375	0.109375	0.140625	scan_Plate_D_p00_0_D08f01d0.TIF	scan_Plate_D_p00_0_D08f01d2.TIF	scan_Plate_D_p00_0_D08f01d1.TIF	0	0	0	389	1	1536	1536	1536	389	b'eLv0UZbgsxltqgxk0jawSDMwHG2q0CeYR1srdAlmIyoFM6gMsQMAr/ZjIg=='	a66423c40b376a3236b58f1ddc8fa8a1	f67b374453ab9de0e5c92e71ea3f7b44	9cf2725403eb386641b66d1b46238800	nan	nan	nan	nan	0.948387097	4.932771039	105.692275	0.048405505	0.00406788	0.472793113	0.048508114	0.064283465	0.034916381	0.052505936	0.0546601
-1	-1	-1	1	146	138	0	0	1.703125	0	4.21875	0.328125	0.46875	0.78125	0.390625	0.1875	1.015625	0.109375	0.140625	scan_Plate_D_p00_0_D08f02d0.TIF	scan_Plate_D_p00_0_D08f02d2.TIF	scan_Plate_D_p00_0_D08f02d1.TIF	0	0	0	390	1	1536	1536	1536	390	b'eLv0UZbgsxltqgxk0jawSDMwGm2q0CeYR1srdAlmIyoFM6gMsQMAtRhjJQ=='	3a9e6b30c34a83fdec9744e7f948c679	799ee79934905fa08d2b1287fc4adb63	0e716f07e33f37cf60de12c546671545	352.2083333	199.8333333	0	128	0.945205479	4.759643875	106.1231977	0.046280144	0.00462172	0.456885244	0.046743962	0.065575559	0.033329596	0.050769536	0.052472455
-1	-1	-1	2	178	172	0	0	1.5625	0	5.046875	0.328125	0.484375	0.828125	0.40625	0.1875	1.125	0.125	0.125	scan_Plate_D_p00_0_D08f03d0.TIF	scan_Plate_D_p00_0_D08f03d2.TIF	scan_Plate_D_p00_0_D08f03d1.TIF	0	0	0	391	1	1536	1536	1536	391	b'eLv0UZbgsxltqgxk0jawSDMwHm2q0CeYR1srdAlmIyoFM6gMsQMAujpjKA=='	42511a09c527546e331c5eea0e99b983	22c5591f88eb1c53c5488ac3dd880261	7a62c114dea9de06b4209c00c7dd0225	1955.640684	1153.059281	0	77	0.966292135	4.953629047	102.5905207	0.049417251	0.004349191	0.431953268	0.04880371	0.065738234	0.035512396	0.053807971	0.056156671
-1	-1	-1	0	183	177	0	0	1.734375	0	4.703125	0.34375	0.484375	0.8125	0.34375	0.1875	1	0.109375	0.125	scan_Plate_D_p00_0_D08f04d0.TIF	scan_Plate_D_p00_0_D08f04d2.TIF	scan_Plate_D_p00_0_D08f04d1.TIF	0	0	0	392	1	1536	1536	1536	392	b'eLv0UZbgsxltqgxk0jawSDMwGW2q0CeYR1srdAlmIyoFM6gMsQMAv1xjKw=='	059f899dfb25c207bbdb90d88e8ba8f3	9e195693e9f4de15e338c37972fcb306	ef9d4d1e8de5e2e79a5a8e2827108b51	nan	nan	nan	nan	0.967213115	4.95872642	105.9283105	0.047579974	0.004088216	0.564549384	0.048196451	0.063236017	0.034623405	0.051716011	0.053878391
-1	-1	-1	0	162	152	0	0	1.578125	0	4.828125	0.34375	0.484375	0.828125	0.359375	0.1875	1.125	0.109375	0.125	scan_Plate_D_p00_0_D08f05d0.TIF	scan_Plate_D_p00_0_D08f05d2.TIF	scan_Plate_D_p00_0_D08f05d1.TIF	0	0	0	393	1	1536	1536	1536	393	b'eLv0UZbgsxltqgxk0jawSDMwHW2q0CeYR1srdAlmIyoFM6gMsQMAxH5jLg=='	78d6e7210f20a83ee49fb8f7ce37d5df	4cae398ee8259a7603a3329037d64c43	d88b4578b6269fc2a21320506724a89e	nan	nan	nan	nan	0.938271605	4.770670822	104.6738528	0.046563929	0.00469671	0.511836905	0.046148538	0.063858503	0.033536121	0.051188326	0.053225019
-1	-1	-1	0	168	162	0	0	1.765625	0	4.5625	0.328125	0.484375	0.796875	0.359375	0.1875	0.984375	0.109375	0.125	scan_Plate_D_p00_0_D08f06d0.TIF	scan_Plate_D_p00_0_D08f06d2.TIF	scan_Plate_D_p00_0_D08f06d1.TIF	0	0	0	394	1	1536	1536	1536	394	b'eLv0UZbgsxltqgxk0jawSDMwG22q0CeYR1srdAlmIyoFM6gMsQMAyaBjMQ=='	fe179ba6f817448162eaf5d40f0a33b2	338c0b933c0ac8507ff4479b94aa1a27	29dc36c5c8079d4a62f16f267df9fe23	nan	nan	nan	nan	0.964285714	4.912665832	107.3008706	0.048315331	0.004560947	0.492673972	0.048056569	0.066118594	0.034508712	0.052789694	0.054852549
-1	-1	-1	0	139	133	0	0	1.578125	0	3.6875	0.34375	0.46875	0.84375	0.375	0.1875	1.125	0.140625	0.125	scan_Plate_D_p00_0_D08f07d0.TIF	scan_Plate_D_p00_0_D08f07d2.TIF	scan_Plate_D_p00_0_D08f07d1.TIF	0	0	0	395	1	1536	1536	1536	395	b'eLv0UZbgsxltqgxk0jawSDMwH22q0CeYR1srdAlmIyoFM6gMsQMAzsJjNA=='	121ac3c4ddf2919cfdd8f7c636f48d7b	92465fdde7f8193da87f1742407f3a82	b60c43e3f348ebd5b53dbb5e186063e8	nan	nan	nan	nan	0.956834532	4.437257165	98.40657356	0.044244014	0.005099582	0.425333994	0.04357936	0.065663988	0.031549468	0.049008141	0.050279808
-1	-1	-1	0	142	135	0	0	1.765625	0	4.28125	0.3125	0.484375	0.828125	0.359375	0.203125	1.0625	0.125	0.125	scan_Plate_D_p00_0_D08f08d0.TIF	scan_Plate_D_p00_0_D08f08d2.TIF	scan_Plate_D_p00_0_D08f08d1.TIF	0	0	0	396	1	1536	1536	1536	396	b'eLv0UZbgsxltqgxk0jawSDOwGG2q0CeYR1srdAlmIyoFM6gMsQMA0+RjNw=='	db572e7ca858d725d6e2c027daa9c2df	080729b289d5acb37266cde6f4518f4a	cce9ecb9ef99ec86309a7351355fcc97	nan	nan	nan	nan	0.950704225	4.726464674	101.7802703	0.047609695	0.005024698	0.410482518	0.046656924	0.066443106	0.034274201	0.052406186	0.054156638
-1	-1	-1	1	160	158	0	0	1.609375	0	4.953125	0.328125	0.46875	0.796875	0.390625	0.21875	1	0.125	0.21875	scan_Plate_D_p00_0_D09f00d0.TIF	scan_Plate_D_p00_0_D09f00d2.TIF	scan_Plate_D_p00_0_D09f00d1.TIF	0	0	0	397	1	1536	1536	1536	397	b'eLv0UZbgsxltqgxk0jawHG2q0C2YR1srdAlmIyoFM6gMsQMAr/9jIg=='	2aaa7faff8aca4c210e23c4e4c12dff7	146478d7c4f4fa91f7bf82db0e93d9c6	17dfaf7040007baa6fe7dc438fc19e62	2022.717822	912.0594059	0	133	0.9875	5.536566142	117.082749	0.055660139	0.004026466	0.398775895	0.054806603	0.069938766	0.039709623	0.059813572	0.062716396
-1	-1	-1	2	170	167	0	0	1.5625	0	4.40625	0.34375	0.484375	0.796875	0.390625	0.1875	1	0.109375	0.125	scan_Plate_D_p00_0_D09f01d0.TIF	scan_Plate_D_p00_0_D09f01d2.TIF	scan_Plate_D_p00_0_D09f01d1.TIF	0	0	0	398	1	1536	1536	1536	398	b'eLv0UZbgsxltqgxk0jawTDMwHG2q0CeYR1srdAlmIyoFM6gMsQMAtSFjJQ=='	3a46e3b9b477015bdf04e795e8b57a82	9251d635f969183df5ce68de303f3300	7409af756271e8f80de99ef51c564c86	1378.273863	322.4832747	0	154	0.982352941	5.065702818	107.2831028	0.05052738	0.004172153	0.492410915	0.049367294	0.065946135	0.035909733	0.054684308	0.057165237
-1	-1	-1	2	171	168	0	0	1.578125	0	5.09375	0.328125	0.484375	0.796875	0.390625	0.203125	1	0.125	0.21875	scan_Plate_D_p00_0_D09f02d0.TIF	scan_Plate_D_p00_0_D09f02d2.TIF	scan_Plate_D_p00_0_D09f02d1.TIF	0	0	0	399	1	1536	1536	1536	399	b'eLv0UZbgsxltqgxk0jawTDMwGm2q0CeYR1srdAlmIyoFM6gMsQMAukNjKA=='	eaef4ffde473cd2a3719a905469c5568	0116a3959df0720576336cd68c3a60f5	dfb196b5e99ad7eed93076969f0df8b9	1055.569263	1097.015615	0	154	0.98245614	5.201965872	110.0140534	0.051192984	0.004584273	0.478311259	0.05110411	0.067645523	0.03674986	0.05579095	0.058266985
-1	-1	-1	3	141	137	0	0	1.578125	0	4.203125	0.3125	0.453125	0.78125	0.390625	0.1875	0.984375	0.109375	0.125	scan_Plate_D_p00_0_D09f03d0.TIF	scan_Plate_D_p00_0_D09f03d2.TIF	scan_Plate_D_p00_0_D09f03d1.TIF	0	0	0	400	1	1536	1536	1536	400	b'eLv0UZbgsxltqgxk0jawTDMwHm2q0CeYR1srdAlmIyoFM6gMsQMAv2VjKw=='	b19b66704a38d9218d0de46abf8b1967	4f8b855ab84c7b776848deeb41aa1076	73b0aadb459b99467777e663c2d5469d	2013.038746	304.8166344	0	129.3333333	0.971631206	4.777237159	104.6622506	0.047799463	0.004808672	0.53480879	0.047286611	0.066342827	0.034195514	0.052776387	0.054934765
-1	-1	-1	0	178	172	0	0	1.59375	0	5.234375	0.34375	0.46875	0.828125	0.375	0.21875	1	0.203125	0.15625	scan_Plate_D_p00_0_D09f04d0.TIF	scan_Plate_D_p00_0_D09f04d2.TIF	scan_Plate_D_p00_0_D09f04d1.TIF	0	0	0	401	1	1536	1536	1536	401	b'eLv0UZbgsxltqgxk0jawTDMwGW2q0CeYR1srdAlmIyoFM6gMsQMAxIdjLg=='	87f3af551cda983aaafed71e5185c59d	08c9b518c21da5d00079d73997f15901	f3f644e4a8e52e9c9539e95f97605796	nan	nan	nan	nan	0.966292135	5.161294208	111.3441087	0.051689934	0.004272151	0.460358254	0.051108559	0.067765103	0.036643279	0.056216885	0.058973002
-1	-1	-1	2	149	148	0	0	1.546875	0	4.578125	0.3125	0.46875	0.796875	0.390625	0.1875	1	0.125	0.125	scan_Plate_D_p00_0_D09f05d0.TIF	scan_Plate_D_p00_0_D09f05d2.TIF	scan_Plate_D_p00_0_D09f05d1.TIF	0	0	0	402	1	1536	1536	1536	402	b'eLv0UZbgsxltqgxk0jawTDMwHW2q0CeYR1srdAlmIyoFM6gMsQMAyaljMQ=='	aa1731eb2f4cf676ba55e11104b9ae19	cfc4b13385897b48717daabb32c5e059	aa5b1a6e1881a049f0247347ffbdbaa0	1592.039537	555.7040942	0	121.5	0.993288591	5.205415107	119.3041324	0.049189582	0.004893957	0.482375581	0.048579024	0.068287684	0.035294855	0.053956577	0.055966451
-1	-1	-1	0	170	163	0	0	1.546875	0	4.875	0.328125	0.46875	0.796875	0.359375	0.203125	1.015625	0.109375	0.15625	scan_Plate_D_p00_0_D09f06d0.TIF	scan_Plate_D_p00_0_D09f06d2.TIF	scan_Plate_D_p00_0_D09f06d1.TIF	0	0	0	403	1	1536	1536	1536	403	b'eLv0UZbgsxltqgxk0jawTDMwG22q0CeYR1srdAlmIyoFM6gMsQMAzstjNA=='	988c481c2cd1420ab3ef1f7f082e37d2	0b3648da0d0f04a8b6b0162568147756	3df98317647ccdb888f94153f4350b65	nan	nan	nan	nan	0.958823529	4.835802771	100.7184287	0.049956901	0.004524753	0.472266857	0.050305343	0.067092084	0.035583987	0.054591526	0.057028023
-1	-1	-1	1	166	162	0	0	1.546875	0	4.546875	0.34375	0.46875	0.796875	0.390625	0.171875	1	0.109375	0.125	scan_Plate_D_p00_0_D09f07d0.TIF	scan_Plate_D_p00_0_D09f07d2.TIF	scan_Plate_D_p00_0_D09f07d1.TIF	0	0	0	404	1	1536	1536	1536	404	b'eLv0UZbgsxltqgxk0jawTDMwH22q0CeYR1srdAlmIyoFM6gMsQMA0+1jNw=='	78436e4135d82a77b0d96e9c7c5d314c	d2f133e0cf87877ae5c5bf7b771b0148	af8d5abd3e5899be77d72e213a2c8f7a	1603.692308	867.7412587	0	148	0.975903614	4.741701752	107.5226754	0.046362106	0.005300619	0.497041208	0.046293549	0.067501133	0.032838892	0.051406463	0.053106683
-1	-1	-1	0	170	167	0	0	1.578125	0	5.140625	0.328125	0.46875	0.78125	0.359375	0.1875	1	0.109375	0.15625	scan_Plate_D_p00_0_D09f08d0.TIF	scan_Plate_D_p00_0_D09f08d2.TIF	scan_Plate_D_p00_0_D09f08d1.TIF	0	0	0	405	1	1536	1536	1536	405	b'eLv0UZbgsxltqgxk0jawTDOwGG2q0CeYR1srdAlmIyoFM6gMsQMA2Q9jOg=='	3a0f00771cf0ef38710c0c781798f227	9bfaef3b078b669c4f2b1754539b9e1b	c1da696915228517a0921400c309bfa4	nan	nan	nan	nan	0.982352941	4.802197677	103.1625823	0.049965217	0.005190867	0.423635117	0.048735276	0.069375667	0.035270258	0.055068179	0.057293304
-1	-1	-1	0	140	136	0	0	1.5625	0	4.3125	0.296875	0.453125	0.765625	0.359375	0.1875	0.96875	0.109375	0.125	scan_Plate_D_p00_0_D10f00d0.TIF	scan_Plate_D_p00_0_D10f00d2.TIF	scan_Plate_D_p00_0_D10f00d1.TIF	0	0	0	406	1	1536	1536	1536	406	b'eLv0UZbgsxltqgx80h5tqtAlmEdbK3QJZiMqBTOoDLEDAIaqYwo='	34cb83940b73f0f59089e98e37085d01	fcc3df2956731a7fc892e6ad99dc8808	fc57de49f7ab9d27f98776d5cd986824	nan	nan	nan	nan	0.971428571	4.975507963	105.7290288	0.048288319	0.004543107	0.639864507	0.050114549	0.06493443	0.035977722	0.052981921	0.055113078
-1	-1	-1	0	175	172	0	0	1.5625	0	5.0625	0.328125	0.484375	0.796875	0.359375	0.1875	1	0.109375	0.140625	scan_Plate_D_p00_0_D10f01d0.TIF	scan_Plate_D_p00_0_D10f01d2.TIF	scan_Plate_D_p00_0_D10f01d1.TIF	0	0	0	407	1	1536	1536	1536	407	b'eLv0UZbgsxltqgx00jYcbarQJ5hHWyt0CWYjKgUzqAyxAwCLzGMN'	956921e7b1b810dfc239d5ae095f2a1d	88ca3e982f1ce8b8e2b09850270ba2e2	043b927e803a09292c437988d5e38b06	nan	nan	nan	nan	0.982857143	5.072807414	104.9144616	0.049685988	0.004189474	0.561641592	0.05140629	0.066008862	0.036504034	0.05418422	0.056688776
-1	-1	-1	0	139	136	0	0	1.578125	0	4.484375	0.328125	0.453125	0.78125	0.34375	0.1875	1	0.109375	0.140625	scan_Plate_D_p00_0_D10f02d0.TIF	scan_Plate_D_p00_0_D10f02d2.TIF	scan_Plate_D_p00_0_D10f02d1.TIF	0	0	0	408	1	1536	1536	1536	408	b'eLv0UZbgsxltqgx00jYabarQJ5hHWyt0CWYjKgUzqAyxAwCQ7mMQ'	af7a497b7a1764c38f03dca9ae5428c5	13224b6639379a60a3bd49012820be2b	15832922cc2e6568c7238dfeff446436	nan	nan	nan	nan	0.978417266	5.342566324	121.1662066	0.049761103	0.004995841	0.562776319	0.050269638	0.068253445	0.036048701	0.054979608	0.057312838
-1	-1	-1	0	164	161	0	0	1.5625	0	4.90625	0.328125	0.46875	0.796875	0.359375	0.203125	1	0.125	0.171875	scan_Plate_D_p00_0_D10f03d0.TIF	scan_Plate_D_p00_0_D10f03d2.TIF	scan_Plate_D_p00_0_D10f03d1.TIF	0	0	0	409	1	1536	1536	1536	409	b'eLv0UZbgsxltqgx00jYebarQJ5hHWyt0CWYjKgUzqAyxAwCWEGMT'	a293eb4586bd484569dc1d4bc503701c	d58a2455101395e95d4280bb8b76acf0	6a5bfb936f142d04dfc04c138dc9f74d	nan	nan	nan	nan	0.981707317	5.045586325	108.0297777	0.048745945	0.004792874	0.559097092	0.049759689	0.067146787	0.035478938	0.053737605	0.056001632
-1	-1	-1	3	142	137	0	0	1.59375	0	4.09375	0.296875	0.453125	0.765625	0.390625	0.171875	0.984375	0.125	0.125	scan_Plate_D_p00_0_D10f04d0.TIF	scan_Plate_D_p00_0_D10f04d2.TIF	scan_Plate_D_p00_0_D10f04d1.TIF	0	0	0	410	1	1536	1536	1536	410	b'eLv0UZbgsxltqgx00jYZbarQJ5hHWyt0CWYjKgUzqAyxAwCbMmMW'	73c144ba6cf7cf364a73baeac55494ff	8c697b3518d1a28ffc0227267bfb08a0	7196533ec55571dcc43cf8be4b423ef6	765.530214	1032.820175	0	80	0.964788732	4.788881659	100.3042829	0.047629606	0.004177459	0.547854798	0.048932823	0.064187119	0.035181182	0.052193423	0.054463276
-1	-1	-1	1	152	152	0	0	1.546875	0	5.078125	0.3125	0.46875	0.78125	0.390625	0.1875	1	0.109375	0.140625	scan_Plate_D_p00_0_D10f05d0.TIF	scan_Plate_D_p00_0_D10f05d2.TIF	scan_Plate_D_p00_0_D10f05d1.TIF	0	0	0	411	1	1536	1536	1536	411	b'eLv0UZbgsxltqgx00jYdbarQJ5hHWyt0CWYjKgUzqAyxAwCgVGMZ'	d6661c3033cb1d3c2f82d9dbb898ae61	ff0e84c0b62e16ad39fabddebeca8b34	8f42524030ff0ecaa94e71e34b662775	1671.987179	1502.551282	0	135	1	5.319317081	108.9610557	0.050074715	0.004340695	0.439671656	0.050542546	0.067107316	0.037775863	0.054525605	0.056537858
-1	-1	-1	2	171	167	0	0	1.578125	0	4.375	0.328125	0.46875	0.796875	0.390625	0.1875	0.984375	0.125	0.125	scan_Plate_D_p00_0_D10f06d0.TIF	scan_Plate_D_p00_0_D10f06d2.TIF	scan_Plate_D_p00_0_D10f06d1.TIF	0	0	0	412	1	1536	1536	1536	412	b'eLv0UZbgsxltqgx00jYbbarQJ5hHWyt0CWYjKgUzqAyxAwCldmMc'	ba590505bf953027f6db2cd73cebc623	e324e81fedcafb74729da8710c671430	d994993bf6e99f56aa3339aa5e820b60	701.4146691	959.1958855	0	148.5	0.976608187	4.687439225	99.41431868	0.045805119	0.004434633	0.523347693	0.046282562	0.063525051	0.033681962	0.050273912	0.052097851
-1	-1	-1	0	170	168	0	0	1.53125	0	5.125	0.328125	0.46875	0.796875	0.359375	0.1875	1	0.109375	0.140625	scan_Plate_D_p00_0_D10f07d0.TIF	scan_Plate_D_p00_0_D10f07d2.TIF	scan_Plate_D_p00_0_D10f07d1.TIF	0	0	0	413	1	1536	1536	1536	413	b'eLv0UZbgsxltqgx00jYfbarQJ5hHWyt0CWYjKgUzqAyxAwCqmGMf'	0fd3a417cb5cfe2651fa17e4ac5b2810	c0c83b9bd054e16d653e97ec016b1c04	66f90549423d50f5246b817c8a8c3697	nan	nan	nan	nan	0.988235294	4.94275858	106.5785989	0.049694946	0.004877353	0.521127562	0.050192245	0.068815166	0.035854952	0.054645018	0.056885819
-1	-1	-1	2	129	127	0	0	1.53125	0	3.984375	0.28125	0.421875	0.75	0.375	0.1875	1	0.109375	0.140625	scan_Plate_D_p00_0_D10f08d0.TIF	scan_Plate_D_p00_0_D10f08d2.TIF	scan_Plate_D_p00_0_D10f08d1.TIF	0	0	0	414	1	1536	1536	1536	414	b'eLv0UZbgsxltqgx00rYYbarQJ5hHWyt0CWYjKgUzqAyxAwCvumMi'	dca10536df71b63be9f18a2f0806f8b3	b4c6612aecdc64c7cc5895189bd1b9dd	2278d152b2c87f7b207b1d60393b8a2a	762.2598745	807.5337199	0	102	0.984496124	4.767073625	102.1617589	0.047338434	0.005268044	0.515104122	0.048257356	0.067457719	0.034372001	0.052742235	0.054636654
-1	-1	-1	4	133	128	0	0	1.53125	0	4.796875	0.28125	0.46875	0.75	0.390625	0.1875	1	0.109375	0.125	scan_Plate_D_p00_0_D11f00d0.TIF	scan_Plate_D_p00_0_D11f00d2.TIF	scan_Plate_D_p00_0_D11f00d1.TIF	0	0	0	415	1	1536	1536	1536	415	b'eLv0UZbgsxltqgxo0h5tqtAvmEdbK3QJZiMqBTOoDLEDAIvVYw0='	8ea320c04c38d6dc0447d056f648ee9d	4a17693380255a612acd906631b501d4	259a71cf86c0342202b9dee3dd55d632	1806.249848	838.2666118	0	113.5	0.962406015	4.528048004	96.11315801	0.046114025	0.004049845	0.447466451	0.046168236	0.062155025	0.033658097	0.050423619	0.052502363
-1	-1	-1	2	151	149	0	0	1.609375	0	4.828125	0.3125	0.453125	0.765625	0.390625	0.171875	0.984375	0.125	0.140625	scan_Plate_D_p00_0_D11f01d0.TIF	scan_Plate_D_p00_0_D11f01d2.TIF	scan_Plate_D_p00_0_D11f01d1.TIF	0	0	0	416	1	1536	1536	1536	416	b'eLv0UZbgsxltqgxo0gY2VQxHmyr0CebR1gpdgtmISsEMKkPsAJD3YxA='	89299f8b4fd91378c10247824361d38e	7384e19747ea83e6a05d844f6a45445d	71b1c9268d98aa0df356cd2c00396a6e	1213.226831	446.0416827	0	128.5	0.986754967	5.006719179	104.0004642	0.049449496	0.004162532	0.475562141	0.049811822	0.066323385	0.036087776	0.053857094	0.056167969
-1	-1	-1	1	143	141	0	0	1.59375	0	4.953125	0.296875	0.46875	0.765625	0.375	0.203125	1	0.125	0.1875	scan_Plate_D_p00_0_D11f02d0.TIF	scan_Plate_D_p00_0_D11f02d2.TIF	scan_Plate_D_p00_0_D11f02d1.TIF	0	0	0	417	1	1536	1536	1536	417	b'eLv0UZbgsxltqgxo0gY2VYxGmyr0CebR1gpdgtmISsEMKkPsAJYZYxM='	54107ba166adb2e35320bc39c38e5e98	8584aac61174fb3c48b4310f0fe33068	832e89ceed74b682c42283a1673ed4d5	1932.380282	198.8169014	0	124	0.986013986	4.79495355	101.9031027	0.048520938	0.004927278	0.55741486	0.05032665	0.068341269	0.035798032	0.053641867	0.055693864
-1	-1	-1	2	133	129	0	0	1.578125	0	4.109375	0.28125	0.453125	0.765625	0.390625	0.1875	0.984375	0.109375	0.140625	scan_Plate_D_p00_0_D11f03d0.TIF	scan_Plate_D_p00_0_D11f03d2.TIF	scan_Plate_D_p00_0_D11f03d1.TIF	0	0	0	418	1	1536	1536	1536	418	b'eLv0UZbgsxltqgxo0gY2VYxHmyr0CebR1gpdgtmISsEMKkPsAJs7YxY='	4c96b476c99b658081371e05270c4a9c	34ec01546ead1c51e6d96fbe5b6bfd1b	156dc489e389881470c571a8f16b8ef9	1279.701993	408.8721504	0	101	0.969924812	4.486854354	96.98016761	0.044439345	0.005097915	0.604772357	0.046495625	0.065012238	0.032559752	0.049396612	0.050953643
-1	-1	-1	4	140	137	0	0	1.546875	0	4.625	0.3125	0.46875	0.78125	0.390625	0.1875	1	0.109375	0.140625	scan_Plate_D_p00_0_D11f04d0.TIF	scan_Plate_D_p00_0_D11f04d2.TIF	scan_Plate_D_p00_0_D11f04d1.TIF	0	0	0	419	1	1536	1536	1536	419	b'eLv0UZbgsxltqgxo0gY2VUxGmyr0CebR1gpdgtmISsEMKkPsAKBdYxk='	1cc95f859a3a0047b726cbd027a7574b	4fabf729bf35a2b6893fe96d6f8c8908	bd771a04b57d5a17edcd0bd249fa6776	581.3203991	101.3385319	0	114.25	0.978571429	4.85547862	104.951995	0.046604471	0.005015696	0.525272341	0.047749588	0.065814979	0.034415837	0.051724383	0.053434784
-1	-1	-1	3	157	154	0	0	1.59375	0	4.34375	0.3125	0.46875	0.765625	0.390625	0.1875	0.984375	0.109375	0.140625	scan_Plate_D_p00_0_D11f05d0.TIF	scan_Plate_D_p00_0_D11f05d2.TIF	scan_Plate_D_p00_0_D11f05d1.TIF	0	0	0	420	1	1536	1536	1536	420	b'eLv0UZbgsxltqgxo0gY2VUxHmyr0CebR1gpdgtmISsEMKkPsAKV/Yxw='	4910d9e3ab341eca6a5b01e2b5bdc5ca	9934d077e0d2c81bd1d260a704a93d06	dbeeb495d66aacb5356f980b806afbb0	1231.868555	729.8400512	0	103	0.98089172	4.542013696	97.34891552	0.046051883	0.005117326	0.512119668	0.046672752	0.065488806	0.033804376	0.051123023	0.052851722
-1	-1	-1	4	178	173	0	0	1.5625	0	5.171875	0.34375	0.5	0.796875	0.390625	0.1875	1	0.125	0.203125	scan_Plate_D_p00_0_D11f06d0.TIF	scan_Plate_D_p00_0_D11f06d2.TIF	scan_Plate_D_p00_0_D11f06d1.TIF	0	0	0	421	1	1536	1536	1536	421	b'eLv0UZbgsxltqgxo0gY2VcxGmyr0CebR1gpdgtmISsEMKkPsAKqhYx8='	e8c2915f08c87fe4d7b90f1517777648	995faabaed1b73d07c0f6b6342b3af18	363f0dfe530540cccade20a1cec3a5b1	1551.353844	421.9186944	0	89	0.971910112	4.987223284	108.3235749	0.047909013	0.004759807	0.516503879	0.048663926	0.066160763	0.034969172	0.05264591	0.0546254
-1	-1	-1	0	163	156	0	0	1.59375	0	4.28125	0.3125	0.46875	0.78125	0.34375	0.1875	1	0.109375	0.140625	scan_Plate_D_p00_0_D11f07d0.TIF	scan_Plate_D_p00_0_D11f07d2.TIF	scan_Plate_D_p00_0_D11f07d1.TIF	0	0	0	422	1	1536	1536	1536	422	b'eLv0UZbgsxltqgxo0gY2VcxHmyr0CebR1gpdgtmISsEMKkPsAK/DYyI='	a20d3ae065ae4fc2a1c401a2ca9516e2	2c3855a3313e5eb0265054cf7678e516	c23389aa2b437acf488fe63573e9afd8	nan	nan	nan	nan	0.957055215	4.496882158	96.16726952	0.044570949	0.005100686	0.497152052	0.044352819	0.064110282	0.032600284	0.049715677	0.05146221
-1	-1	-1	0	117	110	0	0	1.578125	0	4.15625	0.28125	0.375	0.75	0.328125	0.203125	1	0.125	0.140625	scan_Plate_D_p00_0_D11f08d0.TIF	scan_Plate_D_p00_0_D11f08d2.TIF	scan_Plate_D_p00_0_D11f08d1.TIF	0	0	0	423	1	1536	1536	1536	423	b'eLv0UZbgsxltqgxo0gY2VSxGmyr0CebR1gpdgtmISsEMKkPsALTlYyU='	359a1209a8c31ce7f40066ff12ccec85	8b22b61896a928ad4766be9153bb8983	172f6d6ba1507f1cda50b82717af63d1	nan	nan	nan	nan	0.94017094	4.370014021	97.33587484	0.04190669	0.004836874	0.525687909	0.042897507	0.061464433	0.030850034	0.046416381	0.047559176
-1	-1	-1	0	159	157	0	0	1.609375	0	4.5	0.328125	0.484375	0.78125	0.34375	0.171875	0.984375	0.109375	0.125	scan_Plate_D_p00_0_D12f00d0.TIF	scan_Plate_D_p00_0_D12f00d2.TIF	scan_Plate_D_p00_0_D12f00d1.TIF	0	0	0	424	1	1536	1536	1536	424	b'eLv0UZbgsxltqgxo0jYabarQLZhHWyt0CWYjKgUzqAyxAwCRAGMQ'	f7ff40158cc75fb2144513b238416afb	62db72faca402413d86dda025ee763e2	fd4be8b87c9d68837ab28b7b2a5ccda7	nan	nan	nan	nan	0.987421384	4.993194908	111.6611494	0.049839603	0.004739092	0.474735344	0.049499953	0.068082884	0.03583423	0.054620108	0.056880667
-1	-1	-1	1	153	150	0	0	1.546875	0	4.890625	0.3125	0.46875	0.8125	0.390625	0.203125	0.9375	0.125	0.21875	scan_Plate_D_p00_0_D12f01d0.TIF	scan_Plate_D_p00_0_D12f01d2.TIF	scan_Plate_D_p00_0_D12f01d1.TIF	0	0	0	425	1	1536	1536	1536	425	b'eLv0UZbgsxltqgxo0jZKMzAcbarQJ5hHWyt0CWYjKgUzqAyxAwCWImMT'	0432556362ddf339808a8f4ae29eb3e1	c2e663755919aded1179daef99f41e8e	9eace78ca5179eeb6728ba431ea78b32	1242.098485	324.5984848	0	141	0.980392157	4.740415651	105.7043766	0.046390062	0.004566425	0.45973813	0.046057883	0.064846571	0.033634958	0.051007921	0.052960189
-1	-1	-1	0	122	116	0	0	1.546875	0	4.515625	0.265625	0.390625	0.734375	0.328125	0.171875	1	0.109375	0.140625	scan_Plate_D_p00_0_D12f02d0.TIF	scan_Plate_D_p00_0_D12f02d2.TIF	scan_Plate_D_p00_0_D12f02d1.TIF	0	0	0	426	1	1536	1536	1536	426	b'eLv0UZbgsxltqgxo0jZKMzAabarQJ5hHWyt0CWYjKgUzqAyxAwCbRGMW'	f38e2fb84785a457f48152ee86315f8e	ee2c2917f2d77d0cb6023645b6b343d2	ff049a7ae089eaec7f9241ece884e10e	nan	nan	nan	nan	0.950819672	4.733169207	98.00839658	0.047906174	0.00452508	0.494399068	0.047897483	0.066797369	0.034620881	0.052434901	0.054356586
-1	-1	-1	4	174	161	0	0	1.59375	0	5.0625	0.3125	0.484375	0.765625	0.390625	0.1875	1	0.109375	0.140625	scan_Plate_D_p00_0_D12f03d0.TIF	scan_Plate_D_p00_0_D12f03d2.TIF	scan_Plate_D_p00_0_D12f03d1.TIF	0	0	0	427	1	1536	1536	1536	427	b'eLv0UZbgsxltqgxo0jZKMzAebarQJ5hHWyt0CWYjKgUzqAyxAwCgZmMZ'	3eb29b84387c9125421013a6e6e8094b	8db83b68f9886125924ac37573df3ead	51daa2952e943ba0581d7e38615ded15	1088.761682	463.3502167	0	113.5	0.925287356	4.264099985	88.16097765	0.043979457	0.004586483	0.545330829	0.044330857	0.06279541	0.032186671	0.048582882	0.050283128
-1	-1	-1	1	131	123	0	0	1.5625	0	4.203125	0.296875	0.421875	0.765625	0.359375	0.171875	1	0.109375	0.125	scan_Plate_D_p00_0_D12f04d0.TIF	scan_Plate_D_p00_0_D12f04d2.TIF	scan_Plate_D_p00_0_D12f04d1.TIF	0	0	0	428	1	1536	1536	1536	428	b'eLv0UZbgsxltqgxo0jZKMzAZbarQJ5hHWyt0CWYjKgUzqAyxAwCliGMc'	3a0b71633a79d6302480a3b7111e71c6	59db62a420a788438d9ba3c8ada36c15	1b94cbc901a7b4d70e6f9ac4156cf406	167.249	896.814	0	113	0.938931298	4.824803408	108.1231109	0.045794454	0.004821775	0.517022128	0.045530595	0.064504732	0.033023081	0.050622878	0.052525837
-1	-1	-1	1	165	158	0	0	1.546875	0	5.140625	0.328125	0.46875	0.78125	0.375	0.1875	0.984375	0.109375	0.171875	scan_Plate_D_p00_0_D12f05d0.TIF	scan_Plate_D_p00_0_D12f05d2.TIF	scan_Plate_D_p00_0_D12f05d1.TIF	0	0	0	429	1	1536	1536	1536	429	b'eLv0UZbgsxltqgxo0jZKMzAdbarQJ5hHWyt0CWYjKgUzqAyxAwCqqmMf'	86f6f2c08184c3d28d4fb2281d32b412	a33c04ddabf82e00b77b266aeaf2340b	0437afb7b1484c5a4cf62d54798ca01e	841.8572508	1006.973565	0	91	0.957575758	4.836562292	105.2693207	0.047507603	0.005146817	0.481387178	0.047091625	0.066960893	0.034273201	0.052485184	0.054388161
-1	-1	-1	0	139	135	0	0	1.53125	0	4.109375	0.296875	0.453125	0.765625	0.34375	0.1875	1	0.109375	0.140625	scan_Plate_D_p00_0_D12f06d0.TIF	scan_Plate_D_p00_0_D12f06d2.TIF	scan_Plate_D_p00_0_D12f06d1.TIF	0	0	0	430	1	1536	1536	1536	430	b'eLv0UZbgsxltqgxo0jZKMzAbbarQJ5hHWyt0CWYjKgUzqAyxAwCvzGMi'	6cbb8ec74e3e776c57a05f50f2a1c049	f52666db44f75b15adba2321c55e1493	47e2eedd9547875841c4734ec828db67	nan	nan	nan	nan	0.971223022	4.536069468	98.58586022	0.045977099	0.005274518	0.410127316	0.045296172	0.066914983	0.032906452	0.051023939	0.0526211
-1	-1	-1	2	147	145	0	0	1.546875	0	5.0625	0.328125	0.46875	0.796875	0.390625	0.1875	1	0.109375	0.15625	scan_Plate_D_p00_0_D12f07d0.TIF	scan_Plate_D_p00_0_D12f07d2.TIF	scan_Plate_D_p00_0_D12f07d1.TIF	0	0	0	431	1	1536	1536	1536	431	b'eLv0UZbgsxltqgxo0jZKMzAfbarQJ5hHWyt0CWYjKgUzqAyxAwC07mMl'	c0852117d477edb80187365c29c4884a	8a487d87017037d24c5e23a3fb72321c	0bd967e31824bcca0c1105750bb398e8	1767.928898	574.0860018	0	79	0.986394558	5.199888212	118.5572639	0.049555887	0.005103837	0.429667076	0.049634267	0.069561063	0.036289025	0.054457961	0.056169141
-1	-1	-1	2	144	140	0	0	1.546875	0	4.171875	0.296875	0.453125	0.78125	0.375	0.171875	1	0.109375	0.140625	scan_Plate_D_p00_0_D12f08d0.TIF	scan_Plate_D_p00_0_D12f08d2.TIF	scan_Plate_D_p00_0_D12f08d1.TIF	0	0	0	432	1	1536	1536	1536	432	b'eLv0UZbgsxltqgxo0jZKM7AYbarQJ5hHWyt0CWYjKgUzqAyxAwC6EGMo'	b571d21ed26d84548e877b17314b9d7c	e49a641d3bb251941b35e3925236332a	5f51c8e6b4f62b96b5644833c3f98248	1541.853846	779.3036811	0	98.5	0.972222222	4.757003704	106.8132988	0.046846347	0.00493724	0.403130675	0.045667261	0.066706243	0.033316105	0.051655146	0.053491838
-1	-1	-1	0	141	121	0	0	1.546875	0	4.875	0.28125	0.4375	0.75	0.34375	0.1875	1	0.109375	0.140625	scan_Plate_D_p00_0_E01f00d0.TIF	scan_Plate_D_p00_0_E01f00d2.TIF	scan_Plate_D_p00_0_E01f00d1.TIF	0	0	0	433	1	1536	1536	1536	433	b'eLv0UZbgsxltqgxg0nYdbarQMZhHWyt0CWYjKgUzqAyxAwCL2GMN'	2316b8e3a19e7f70f6287d81716eb3b4	e565afcfb7f1439378ecc33a93a201a8	dded961463b6c9d770e21c3ce2e9c052	nan	nan	nan	nan	0.858156028	4.329667724	90.79263673	0.043223905	0.003213468	0.456538595	0.043121636	0.056023634	0.031558082	0.046568993	0.048474741
-1	-1	-1	0	182	169	0	0	1.59375	0	4.40625	0.34375	0.46875	0.8125	0.359375	0.171875	0.984375	0.109375	0.125	scan_Plate_D_p00_0_E01f01d0.TIF	scan_Plate_D_p00_0_E01f01d2.TIF	scan_Plate_D_p00_0_E01f01d1.TIF	0	0	0	434	1	1536	1536	1536	434	b'eLv0UZbgsxltqgxg0nYFNVUMR5sq9Anm0dYKXYLZiErBDCpD7ACQ+mMQ'	dd920f87ce55a74ca8f1eafa0b9f64b3	d19a18c70994674995e849cc468945c4	287727fdecc4bfd7715a7a5d69240574	nan	nan	nan	nan	0.928571429	5.042724714	105.0275005	0.050762066	0.003047277	0.425147541	0.049230272	0.063078566	0.036412293	0.053925714	0.056453476
-1	-1	-1	1	135	118	0	0	1.5625	0	4.90625	0.28125	0.421875	0.75	0.390625	0.1875	1.046875	0.125	0.125	scan_Plate_D_p00_0_E01f02d0.TIF	scan_Plate_D_p00_0_E01f02d2.TIF	scan_Plate_D_p00_0_E01f02d1.TIF	0	0	0	435	1	1536	1536	1536	435	b'eLv0UZbgsxltqgxg0nYFNVWMRpsq9Anm0dYKXYLZiErBDCpD7ACWHGMT'	c2ad719552f6af4e8d3e45476c2709d8	970217b8d5f424e7409214ea4e34bd6c	0a2dea4f699bed09491d86ce91f9092d	759.0787234	58.18510638	0	44	0.874074074	4.536599075	98.88918846	0.044984745	0.003637987	0.465515311	0.044288354	0.058867528	0.032385706	0.048499728	0.050498274
-1	-1	-1	2	190	157	0	0	1.578125	0	4.671875	0.3125	0.46875	0.8125	0.40625	0.1875	1	0.109375	0.140625	scan_Plate_D_p00_0_E01f03d0.TIF	scan_Plate_D_p00_0_E01f03d2.TIF	scan_Plate_D_p00_0_E01f03d1.TIF	0	0	0	436	1	1536	1536	1536	436	b'eLv0UZbgsxltqgxg0nYFNVWMR5sq9Anm0dYKXYLZiErBDCpD7ACbPmMW'	cdfcc3264a2dff9f4d6abf14069963ac	9b7c62ca379b4b98249e87c90850fe95	5a2c3f9efcc7fe2f43e207847efb136b	564.0375364	1401.920548	0	108.5	0.826315789	4.09444967	87.22431175	0.042139809	0.003995635	0.500646847	0.0419058	0.057206773	0.030707008	0.046018592	0.047746718
-1	-1	-1	0	171	153	0	0	1.5625	0	4.9375	0.328125	0.46875	0.765625	0.34375	0.1875	1	0.109375	0.140625	scan_Plate_D_p00_0_E01f04d0.TIF	scan_Plate_D_p00_0_E01f04d2.TIF	scan_Plate_D_p00_0_E01f04d1.TIF	0	0	0	437	1	1536	1536	1536	437	b'eLv0UZbgsxltqgxg0nYFNVVMRpsq9Anm0dYKXYLZiErBDCpD7ACgYGMZ'	6bf069bc85d5aa4b38d1fde82c74d131	09c2d15b425400532483ef87727cea12	a2d5e3a39652081e412381f16f37e725	nan	nan	nan	nan	0.894736842	4.392703094	95.45263649	0.043541505	0.004125433	0.508317832	0.043636994	0.059431034	0.031623339	0.04751583	0.04923981
-1	-1	-1	1	199	188	0	0	1.578125	0	4.84375	0.34375	0.484375	0.8125	0.375	0.1875	0.984375	0.125	0.125	scan_Plate_D_p00_0_E01f05d0.TIF	scan_Plate_D_p00_0_E01f05d2.TIF	scan_Plate_D_p00_0_E01f05d1.TIF	0	0	0	438	1	1536	1536	1536	438	b'eLv0UZbgsxltqgxg0nYFNVVMR5sq9Anm0dYKXYLZiErBDCpD7AClgmMc'	7d5fa0bd7ee46de79644c95b16226bf8	4ea13206aeb7f09ac26deb515bb02a36	36b102bab5d09a6e9cd805fd79f1668b	385.4385965	1019.700405	0	85	0.944723618	4.796405491	103.1670306	0.047379696	0.004141718	0.519470759	0.047049353	0.063383209	0.034176792	0.05153632	0.053671839
-1	-1	-1	0	158	150	0	0	1.59375	0	5.0625	0.3125	0.46875	0.78125	0.359375	0.1875	1	0.109375	0.140625	scan_Plate_D_p00_0_E01f06d0.TIF	scan_Plate_D_p00_0_E01f06d2.TIF	scan_Plate_D_p00_0_E01f06d1.TIF	0	0	0	439	1	1536	1536	1536	439	b'eLv0UZbgsxltqgxg0nYFNVXMRpsq9Anm0dYKXYLZiErBDCpD7ACqpGMf'	4b6b267c821ffe64494d78ff7323d5a4	f19655eeddf979959a65c4c97983dbfa	47b4152947d5ca61ee55c16732a90c0c	nan	nan	nan	nan	0.949367089	4.647520596	99.65226575	0.047358015	0.004385233	0.479531427	0.046488305	0.064925789	0.033777851	0.051627012	0.053615091
-1	-1	-1	4	190	180	0	0	1.578125	0	4.78125	0.359375	0.46875	0.796875	0.390625	0.171875	0.984375	0.109375	0.140625	scan_Plate_D_p00_0_E01f07d0.TIF	scan_Plate_D_p00_0_E01f07d2.TIF	scan_Plate_D_p00_0_E01f07d1.TIF	0	0	0	440	1	1536	1536	1536	440	b'eLv0UZbgsxltqgxg0nYFNVXMR5sq9Anm0dYKXYLZiErBDCpD7ACvxmMi'	c802d77bc5f3d52bde8c8649463c4e2d	589fcf839bf2b0ae01e5e3c80513ad41	bcba6a2befa886684d00c986c82a7f20	730.6756026	911.2816666	0	137.25	0.947368421	4.56646433	98.86557941	0.045941986	0.004744909	0.405781183	0.04422431	0.064997145	0.03298258	0.050582915	0.052377041
-1	-1	-1	0	176	167	0	0	1.5625	0	5.203125	0.328125	0.46875	0.796875	0.359375	0.21875	1	0.171875	0.1875	scan_Plate_D_p00_0_E01f08d0.TIF	scan_Plate_D_p00_0_E01f08d2.TIF	scan_Plate_D_p00_0_E01f08d1.TIF	0	0	0	441	1	1536	1536	1536	441	b'eLv0UZbgsxltqgxg0nYFNVUsRpsq9Anm0dYKXYLZiErBDCpD7AC06GMl'	29fbfaf9947c5ef5d0fb79dd8e76e38a	f4bfab22a3eb439ce855218563cad3fa	93b51dd1a98ab7dce57324f637c5adcf	nan	nan	nan	nan	0.948863636	4.844906392	103.1467575	0.049824586	0.004539183	0.45631783	0.049184795	0.066594502	0.035580476	0.0541828	0.056364271
-1	-1	-1	6	216	205	0	0	1.546875	0	4.84375	0.34375	0.484375	0.8125	0.390625	0.1875	0.984375	0.125	0.125	scan_Plate_D_p00_0_E02f00d0.TIF	scan_Plate_D_p00_0_E02f00d2.TIF	scan_Plate_D_p00_0_E02f00d1.TIF	0	0	0	442	1	1536	1536	1536	442	b'eLv0UZbgsxltqgxg0nY1MBptqtAtmEdbK3QJZiMqBTOoDLEDAJEDYxA='	4ed1454c87e2a075aa30e4758b2d31e9	36d09dff7edc931d63e4402ab717606b	db579be714dea33309941e824841bfb4	1087.55681	915.026855	0	181.3333333	0.949074074	4.797553433	101.1159715	0.049158704	0.004069042	0.457500639	0.049671507	0.065031371	0.035875472	0.05346756	0.05577867
-1	-1	-1	0	164	142	0	0	1.546875	0	4.515625	0.3125	0.46875	0.765625	0.359375	0.1875	1	0.125	0.125	scan_Plate_D_p00_0_E02f01d0.TIF	scan_Plate_D_p00_0_E02f01d2.TIF	scan_Plate_D_p00_0_E02f01d1.TIF	0	0	0	443	1	1536	1536	1536	443	b'eLv0UZbgsxltqgxg0nY1MEozMBxtqtAnmEdbK3QJZiMqBTOoDLEDAJYlYxM='	74bcf935567e41b1fe7b8f929c132d3a	9e26e59026bca17804232228ded1d532	a16f2baaebe6ec9072e594d0f2e9dc28	nan	nan	nan	nan	0.865853659	4.517046097	96.52345534	0.046437003	0.00350328	0.369316381	0.046220203	0.059783347	0.033248853	0.049935336	0.052086302
-1	-1	-1	1	154	143	0	0	1.53125	0	4.3125	0.3125	0.46875	0.765625	0.390625	0.171875	0.984375	0.109375	0.125	scan_Plate_D_p00_0_E02f02d0.TIF	scan_Plate_D_p00_0_E02f02d2.TIF	scan_Plate_D_p00_0_E02f02d1.TIF	0	0	0	444	1	1536	1536	1536	444	b'eLv0UZbgsxltqgxg0nY1MEozMBptqtAnmEdbK3QJZiMqBTOoDLEDAJtHYxY='	033cfef9dd6d716c2df0b24b291ff050	3cc3023ccf4052027688adb95b04c7b3	c21064321acc6f93ba3a7c58a541ad81	10.50557621	1433.861524	0	126	0.928571429	4.822847463	98.5430919	0.049606617	0.003134064	0.406243521	0.048077683	0.062132316	0.035610405	0.052789054	0.055197718
-1	-1	-1	1	179	164	0	0	1.59375	0	5.140625	0.328125	0.484375	0.78125	0.390625	0.1875	1.015625	0.109375	0.1875	scan_Plate_D_p00_0_E02f03d0.TIF	scan_Plate_D_p00_0_E02f03d2.TIF	scan_Plate_D_p00_0_E02f03d1.TIF	0	0	0	445	1	1536	1536	1536	445	b'eLv0UZbgsxltqgxg0nY1MEozMB5tqtAnmEdbK3QJZiMqBTOoDLEDAKBpYxk='	2239bffe347f5a1bdc3b4b372b44f66d	8086ed195b3732205c6f2623f104d66a	0edab93017247b6c519a90fd8066178f	824.7674419	972.6124031	0	141	0.916201117	4.517903415	97.0990827	0.047050996	0.004051626	0.465873655	0.046755614	0.062715705	0.033951521	0.051078031	0.0531466
-1	-1	-1	6	193	171	0	0	1.578125	0	4.359375	0.328125	0.46875	0.796875	0.375	0.171875	0.984375	0.109375	0.140625	scan_Plate_D_p00_0_E02f04d0.TIF	scan_Plate_D_p00_0_E02f04d2.TIF	scan_Plate_D_p00_0_E02f04d1.TIF	0	0	0	446	1	1536	1536	1536	446	b'eLv0UZbgsxltqgxg0nY1MEozMBltqtAnmEdbK3QJZiMqBTOoDLEDAKWLYxw='	02294fd2036675b842c9aadeed735b62	6a838b6089754dd69d2cd1fcc7011905	ac44e68c43522705616243b8c329ef9f	857.8618951	911.1552411	0	136.8333333	0.886010363	4.173785027	88.50176742	0.042851631	0.004244106	0.497191826	0.043024135	0.059770555	0.031193621	0.047228268	0.049058472
-1	-1	-1	3	167	151	0	0	1.578125	0	5.015625	0.328125	0.46875	0.78125	0.390625	0.1875	1	0.109375	0.171875	scan_Plate_D_p00_0_E02f05d0.TIF	scan_Plate_D_p00_0_E02f05d2.TIF	scan_Plate_D_p00_0_E02f05d1.TIF	0	0	0	447	1	1536	1536	1536	447	b'eLv0UZbgsxltqgxg0nY1MEozMB1tqtAnmEdbK3QJZiMqBTOoDLEDAKqtYx8='	d44eec53b96c6f168ff589074d1c334f	328e8967399ce0e7c2a7ab67f2f16d9c	f980d9f6c36486f11fc83c421d034be0	1058.519759	655.0247271	0	120	0.904191617	4.662158572	100.5336254	0.046380355	0.004603497	0.436391536	0.045347573	0.063441565	0.033222524	0.050749943	0.052580429
-1	-1	-1	4	174	161	0	0	1.53125	0	4.640625	0.34375	0.46875	0.796875	0.375	0.171875	1	0.109375	0.140625	scan_Plate_D_p00_0_E02f06d0.TIF	scan_Plate_D_p00_0_E02f06d2.TIF	scan_Plate_D_p00_0_E02f06d1.TIF	0	0	0	448	1	1536	1536	1536	448	b'eLv0UZbgsxltqgxg0nY1MEozMBttqtAnmEdbK3QJZiMqBTOoDLEDAK/PYyI='	e4f0d778715f5de505718b63f5373b44	1eafb0dcf51c17f4d7430aab56c9130a	c3f85f577d75a6163925d8fbf38e185e	1511.667178	811.8200916	0	114.25	0.925287356	4.41854543	98.99413519	0.044304451	0.004664481	0.414286216	0.043146253	0.063624146	0.03150318	0.048707674	0.050311565
-1	-1	-1	2	155	139	0	0	1.546875	0	4.546875	0.3125	0.46875	0.765625	0.390625	0.1875	1	0.125	0.140625	scan_Plate_D_p00_0_E02f07d0.TIF	scan_Plate_D_p00_0_E02f07d2.TIF	scan_Plate_D_p00_0_E02f07d1.TIF	0	0	0	449	1	1536	1536	1536	449	b'eLv0UZbgsxltqgxg0nY1MEozMB9tqtAnmEdbK3QJZiMqBTOoDLEDALTxYyU='	efce29c99ecf0eeec5eaed569c78353d	12a57a2e766906a2aac07a5b6086de6b	aad7b4c2aef3a6828145e521ab55f6f7	718.5222734	1172.014497	0	132.5	0.896774194	4.591526879	102.1412504	0.046004908	0.004512064	0.436572031	0.045403391	0.063364087	0.03270378	0.050213355	0.051994087
-1	-1	-1	0	173	159	0	0	1.5625	0	4.484375	0.328125	0.46875	0.796875	0.359375	0.171875	0.984375	0.125	0.125	scan_Plate_D_p00_0_E02f08d0.TIF	scan_Plate_D_p00_0_E02f08d2.TIF	scan_Plate_D_p00_0_E02f08d1.TIF	0	0	0	450	1	1536	1536	1536	450	b'eLv0UZbgsxltqgxg0nY1MEozsBhtqtAnmEdbK3QJZiMqBTOoDLEDALoTYyg='	2b7a68313bcb11340d31d95ddb09fe8d	6e37424fa62ac5c212e53c5ad3ed0735	81bbc644f97969a342bf3b9fac162dde	nan	nan	nan	nan	0.919075145	4.79530952	103.3416282	0.048281586	0.004456095	0.427999951	0.046582664	0.064756798	0.034084929	0.052425437	0.05442598
-1	-1	-1	3	196	185	0	0	1.578125	0	4.953125	0.34375	0.46875	0.796875	0.390625	0.203125	1	0.109375	0.203125	scan_Plate_D_p00_0_E03f00d0.TIF	scan_Plate_D_p00_0_E03f00d2.TIF	scan_Plate_D_p00_0_E03f00d1.TIF	0	0	0	451	1	1536	1536	1536	451	b'eLv0UZbgsxltqgxg0nY1MB5tqtAtmEdbK3QJZiMqBTOoDLEDAJYuYxM='	bee0411cd65aca786a0812eec8d4cb2d	21f754613d70f5418433f9754ca063ce	32512facc01364445d399a974a3cfd43	1318.179288	860.584089	0	140.3333333	0.943877551	4.755059979	98.29834649	0.046868246	0.003657654	0.48465166	0.047367017	0.06130231	0.034395093	0.050694577	0.052909397
-1	-1	-1	0	174	168	0	0	1.5625	0	4.421875	0.328125	0.46875	0.796875	0.359375	0.171875	1	0.109375	0.140625	scan_Plate_D_p00_0_E03f01d0.TIF	scan_Plate_D_p00_0_E03f01d2.TIF	scan_Plate_D_p00_0_E03f01d1.TIF	0	0	0	452	1	1536	1536	1536	452	b'eLv0UZbgsxltqgxg0nY1ME4zMBxtqtAnmEdbK3QJZiMqBTOoDLEDAJtQYxY='	e61289692fc30e09fb447750243dc96b	13c4bad9cb0ca2c20253ae06b940ed57	28a897f587a9212e3c54331de39bb4c1	nan	nan	nan	nan	0.965517241	5.029013256	106.9078935	0.051541263	0.004169678	0.424067239	0.049820011	0.066578344	0.03669638	0.05569981	0.058315363
-1	-1	-1	2	146	135	0	0	1.546875	0	5	0.296875	0.453125	0.75	0.375	0.171875	1.015625	0.109375	0.140625	scan_Plate_D_p00_0_E03f02d0.TIF	scan_Plate_D_p00_0_E03f02d2.TIF	scan_Plate_D_p00_0_E03f02d1.TIF	0	0	0	453	1	1536	1536	1536	453	b'eLv0UZbgsxltqgxg0nY1ME4zMBptqtAnmEdbK3QJZiMqBTOoDLEDAKByYxk='	9701eb12a2b0933e501381d0afef9e4d	1492788448e7aed56c3136b542ece859	a2eccb931e9cecf446de00f87d4d30c0	1044.286364	400.0602041	0	128.5	0.924657534	4.311550997	90.92517996	0.045318133	0.004301211	0.430034882	0.043811934	0.062060611	0.032562331	0.049469231	0.051282408
-1	-1	-1	1	178	165	0	0	1.59375	0	4.515625	0.328125	0.46875	0.78125	0.390625	0.1875	1	0.109375	0.140625	scan_Plate_D_p00_0_E03f03d0.TIF	scan_Plate_D_p00_0_E03f03d2.TIF	scan_Plate_D_p00_0_E03f03d1.TIF	0	0	0	454	1	1536	1536	1536	454	b'eLv0UZbgsxltqgxg0nY1ME4zMB5tqtAnmEdbK3QJZiMqBTOoDLEDAKWUYxw='	3ab3b9ef594d2d17f2c4ee2635a27219	53f600dac16c7b08cd49d38666f5baa3	f6de881fca7ec4cea58a3e14e648b81b	393.6410256	118.5213675	0	153	0.926966292	4.47181233	96.55802406	0.044627661	0.004276916	0.414791652	0.043374369	0.061447816	0.032362127	0.048830142	0.050724153
-1	-1	-1	2	185	173	0	0	1.59375	0	4.9375	0.328125	0.46875	0.796875	0.390625	0.1875	1	0.125	0.15625	scan_Plate_D_p00_0_E03f04d0.TIF	scan_Plate_D_p00_0_E03f04d2.TIF	scan_Plate_D_p00_0_E03f04d1.TIF	0	0	0	455	1	1536	1536	1536	455	b'eLv0UZbgsxltqgxg0nY1ME4zMBltqtAnmEdbK3QJZiMqBTOoDLEDAKq2Yx8='	2b49189d04bdef39f77bebf10b7f8377	3882b4bc6d22fedb2c590343bfd538ab	4fde1548c4668cf5908d66632f51d9e4	662.7215643	901.7314629	0	159.5	0.935135135	4.521063607	97.39947453	0.045510498	0.004176985	0.436024754	0.045107778	0.061173811	0.03298646	0.049793527	0.051915821
-1	-1	-1	2	188	182	0	0	1.578125	0	4.15625	0.34375	0.46875	0.796875	0.375	0.171875	1	0.109375	0.140625	scan_Plate_D_p00_0_E03f05d0.TIF	scan_Plate_D_p00_0_E03f05d2.TIF	scan_Plate_D_p00_0_E03f05d1.TIF	0	0	0	456	1	1536	1536	1536	456	b'eLv0UZbgsxltqgxg0nY1ME4zMB1tqtAnmEdbK3QJZiMqBTOoDLEDAK/YYyI='	6a25af36d0588b096f2b7dd7d4c9bac0	93b8d7c381e37684aaef089d79297b77	c744e6cd9adbbd34f338829f250c8af1	406.5773863	955.408732	0	153.5	0.968085106	4.715219737	100.3658135	0.047915143	0.004779595	0.496746584	0.046015261	0.065303589	0.034298511	0.052624015	0.054759303
-1	-1	-1	0	163	151	0	0	1.53125	0	4.703125	0.296875	0.46875	0.765625	0.34375	0.1875	1	0.109375	0.140625	scan_Plate_D_p00_0_E03f06d0.TIF	scan_Plate_D_p00_0_E03f06d2.TIF	scan_Plate_D_p00_0_E03f06d1.TIF	0	0	0	457	1	1536	1536	1536	457	b'eLv0UZbgsxltqgxg0nY1ME4zMBttqtAnmEdbK3QJZiMqBTOoDLEDALT6YyU='	9a56febf95e9950243e220ad029648e5	fb14e3f46463c659349bb0c6d948d058	fc052d6b1b576c3efbcf48d381866223	nan	nan	nan	nan	0.926380368	4.633850487	99.09947635	0.048247069	0.004636672	0.428446305	0.046476009	0.065168407	0.034316854	0.052812983	0.054994788
-1	-1	-1	1	165	160	0	0	1.578125	0	4.65625	0.328125	0.46875	0.796875	0.390625	0.1875	0.984375	0.125	0.125	scan_Plate_D_p00_0_E03f07d0.TIF	scan_Plate_D_p00_0_E03f07d2.TIF	scan_Plate_D_p00_0_E03f07d1.TIF	0	0	0	458	1	1536	1536	1536	458	b'eLv0UZbgsxltqgxg0nY1ME4zMB9tqtAnmEdbK3QJZiMqBTOoDLEDALocYyg='	797470f6c420a91d3d66aea275bea5b0	126d61cdb255d77f12a095a2433db8b7	4af632d476c16b67c7bc0941bbc2cc95	1631.578431	1365.45098	0	149	0.96969697	4.855069248	107.0908108	0.049437981	0.004854647	0.462134896	0.04808723	0.068352341	0.035039039	0.054192139	0.056359666
-1	-1	-1	1	156	150	0	0	1.546875	0	5	0.3125	0.46875	0.765625	0.390625	0.1875	1	0.125	0.140625	scan_Plate_D_p00_0_E03f08d0.TIF	scan_Plate_D_p00_0_E03f08d2.TIF	scan_Plate_D_p00_0_E03f08d1.TIF	0	0	0	459	1	1536	1536	1536	459	b'eLv0UZbgsxltqgxg0nY1ME4zsBhtqtAnmEdbK3QJZiMqBTOoDLEDAL8+Yys='	904bbe2289c9128256221ab57bcc77e4	d4c7bf69238ff8dfe33884512652ba75	5ac908ba846282ecf6dce146d0dd55dd	1847.602431	1335.996528	0	129	0.961538462	4.81581063	103.6923199	0.049660733	0.004265644	0.448099701	0.04818629	0.065614986	0.03533369	0.053789724	0.056026122
-1	-1	-1	1	181	164	0	0	1.59375	0	4.28125	0.3125	0.453125	0.796875	0.375	0.1875	1	0.125	0.140625	scan_Plate_D_p00_0_E04f00d0.TIF	scan_Plate_D_p00_0_E04f00d2.TIF	scan_Plate_D_p00_0_E04f00d1.TIF	0	0	0	460	1	1536	1536	1536	460	b'eLv0UZbgsxltqgxg0naFFIGjTRW6BPNoa4UuwWxEpWAGlSF2AJtZYxY='	e8c4f3e7cf3f50d1892f3296b4cdeb27	e585500edfaa6bb6c9806dc328708853	e456b7f8cd5999723ace5a7823fe35c3	63.08035714	1237.946429	0	118	0.906077348	4.517696546	96.47012265	0.046735343	0.003486669	0.466160028	0.046290528	0.060384042	0.03355522	0.050379484	0.052806942
-1	-1	-1	0	123	115	0	0	1.5625	0	4.5625	0.265625	0.375	0.75	0.3125	0.1875	1	0.109375	0.140625	scan_Plate_D_p00_0_E04f01d0.TIF	scan_Plate_D_p00_0_E04f01d2.TIF	scan_Plate_D_p00_0_E04f01d1.TIF	0	0	0	461	1	1536	1536	1536	461	b'eLv0UZbgsxltqgxg0nYFFYGGo00V+gTzaGuFLsFsRKVgBpUhdgCge2MZ'	c8cf438f3ba52315a8810cadd88251b9	04c1b88186d971a681a7a0e43c6e06af	774fd8fc8cf6d851aea3a344d78d430e	nan	nan	nan	nan	0.93495935	4.593587257	101.7806167	0.048132181	0.004144629	0.438082467	0.047131079	0.063472825	0.034378981	0.052166344	0.054262922
-1	-1	-1	0	174	164	0	0	1.59375	0	4.78125	0.328125	0.46875	0.78125	0.34375	0.1875	1	0.109375	0.140625	scan_Plate_D_p00_0_E04f02d0.TIF	scan_Plate_D_p00_0_E04f02d2.TIF	scan_Plate_D_p00_0_E04f02d1.TIF	0	0	0	462	1	1536	1536	1536	462	b'eLv0UZbgsxltqgxg0nYFFYFGo00V+gTzaGuFLsFsRKVgBpUhdgClnWMc'	05b698c70bf36cc13e670b64c30d4725	689c40dd13f4e05f3f49316853e1d67d	b398b8d426a35af117876e115e7e54fc	nan	nan	nan	nan	0.942528736	4.893740842	106.108687	0.048644344	0.00416074	0.47058688	0.048273038	0.064303384	0.034921007	0.052806424	0.055035358
-1	-1	-1	0	170	161	0	0	1.546875	0	5.125	0.328125	0.46875	0.765625	0.359375	0.1875	1	0.109375	0.140625	scan_Plate_D_p00_0_E04f03d0.TIF	scan_Plate_D_p00_0_E04f03d2.TIF	scan_Plate_D_p00_0_E04f03d1.TIF	0	0	0	463	1	1536	1536	1536	463	b'eLv0UZbgsxltqgxg0nYFFYHGo00V+gTzaGuFLsFsRKVgBpUhdgCqv2Mf'	d204de952d872ab5fb31e080e2ad26b0	949b2732076f93c71639a3e1935ad8f0	550e61528aeae2e50bd2f70cb217dea8	nan	nan	nan	nan	0.947058824	4.757053274	101.0428289	0.048403466	0.00445573	0.445603126	0.046810946	0.065322433	0.034607634	0.052804086	0.05501388
-1	-1	-1	3	189	161	0	0	1.5625	0	4.734375	0.328125	0.46875	0.796875	0.390625	0.1875	1	0.109375	0.140625	scan_Plate_D_p00_0_E04f04d0.TIF	scan_Plate_D_p00_0_E04f04d2.TIF	scan_Plate_D_p00_0_E04f04d1.TIF	0	0	0	464	1	1536	1536	1536	464	b'eLv0UZbgsxltqgxg0nYFFYEmo00V+gTzaGuFLsFsRKVgBpUhdgCv4WMi'	f0709b47d6f85cbc993f1cd8b16a1b75	9b5d6f72f34d1e5618886f001a7ae1b8	043202a835168300e7faa97a12a919c8	808.7818592	913.2813652	0	146.3333333	0.851851852	4.218239761	89.74601938	0.042433457	0.00371159	0.449660832	0.041603922	0.056917036	0.030609189	0.046325498	0.048332955
-1	-1	-1	2	167	157	0	0	1.5625	0	5.28125	0.3125	0.46875	0.765625	0.390625	0.203125	1.015625	0.109375	0.1875	scan_Plate_D_p00_0_E04f05d0.TIF	scan_Plate_D_p00_0_E04f05d2.TIF	scan_Plate_D_p00_0_E04f05d1.TIF	0	0	0	465	1	1536	1536	1536	465	b'eLv0UZbgsxltqgxg0nYFFYGmo00V+gTzaGuFLsFsRKVgBpUhdgC1A2Ml'	a2386b55f974a69db526f8c5cf4b021c	ec640e444a7204271671f396c7e5b18a	c2fb5aa3f1aba37089c54da97b609fbd	274.2406004	1203.204678	0	150.5	0.94011976	4.370888786	94.94809773	0.046123006	0.004649209	0.44483742	0.045320484	0.064362603	0.03299189	0.050889907	0.053018092
-1	-1	-1	0	172	169	0	0	1.5625	0	4.5625	0.34375	0.46875	0.8125	0.34375	0.1875	0.984375	0.125	0.125	scan_Plate_D_p00_0_E04f06d0.TIF	scan_Plate_D_p00_0_E04f06d2.TIF	scan_Plate_D_p00_0_E04f06d1.TIF	0	0	0	466	1	1536	1536	1536	466	b'eLv0UZbgsxltqgxg0nYFFYFmo00V+gTzaGuFLsFsRKVgBpUhdgC6JWMo'	bc4055a74cd9172705bd417a06b0a235	073ff88da4c85d0b9d22ac77317209a2	57c6ac7747504f9d607c0ee0054f67ae	nan	nan	nan	nan	0.98255814	4.733496556	107.4625427	0.048171463	0.005122289	0.420041556	0.045946079	0.067197988	0.033857786	0.053082561	0.055110636
-1	-1	-1	1	156	145	0	0	1.53125	0	4.890625	0.3125	0.46875	0.78125	0.390625	0.171875	0.984375	0.109375	0.140625	scan_Plate_D_p00_0_E04f07d0.TIF	scan_Plate_D_p00_0_E04f07d2.TIF	scan_Plate_D_p00_0_E04f07d1.TIF	0	0	0	467	1	1536	1536	1536	467	b'eLv0UZbgsxltqgxg0nYFFYHmo00V+gTzaGuFLsFsRKVgBpUhdgC/R2Mr'	64b7f2697a71882d1485e2faf8b09846	1e56304c30c51dbaab40f194da091b0e	2b7b8549e80db6a9587a5c8f68740e25	1805.568807	1397.761468	0	136	0.929487179	4.738842322	105.3939473	0.047624425	0.004914508	0.451035409	0.046352072	0.066267475	0.033675644	0.052263737	0.054244465
-1	-1	-1	2	195	186	0	0	1.578125	0	4.609375	0.34375	0.46875	0.8125	0.390625	0.1875	0.984375	0.125	0.125	scan_Plate_D_p00_0_E04f08d0.TIF	scan_Plate_D_p00_0_E04f08d2.TIF	scan_Plate_D_p00_0_E04f08d1.TIF	0	0	0	468	1	1536	1536	1536	468	b'eLv0UZbgsxltqgxg0nYFFYEWo00V+gTzaGuFLsFsRKVgBpUhdgDEaWMu'	7a7d1c8e7bc8ab715c8057453c6a098c	f253c64d362c0d03e16671599867566b	6e43f956702cc6add52cdc291eeb83cb	643.5624126	1152.809501	0	166.5	0.953846154	4.622511201	100.6152386	0.047330805	0.004988638	0.463788894	0.04674719	0.06566646	0.033737741	0.05210304	0.054076812
-1	-1	-1	0	166	160	0	0	1.546875	0	4.84375	0.328125	0.46875	0.78125	0.34375	0.171875	1	0.125	0.140625	scan_Plate_D_p00_0_E05f00d0.TIF	scan_Plate_D_p00_0_E05f00d2.TIF	scan_Plate_D_p00_0_E05f00d1.TIF	0	0	0	469	1	1536	1536	1536	469	b'eLv0UZbgsxltqgxg0nY1MB1tqtAtmEdbK3QJZiMqBTOoDLEDAKCEYxk='	73592561bde3e132b1d8ade62296bed0	998aa379d82915fb64156e863391c9b9	1545b7c10e095467abffb73f753fb965	nan	nan	nan	nan	0.963855422	5.000229599	107.3422441	0.051233497	0.003978871	0.400842864	0.049117593	0.065745047	0.036348423	0.055230694	0.057745576
-1	-1	-1	1	178	168	0	0	1.5625	0	4.390625	0.328125	0.46875	0.796875	0.390625	0.1875	1.015625	0.109375	0.140625	scan_Plate_D_p00_0_E05f01d0.TIF	scan_Plate_D_p00_0_E05f01d2.TIF	scan_Plate_D_p00_0_E05f01d1.TIF	0	0	0	470	1	1536	1536	1536	470	b'eLv0UZbgsxltqgxg0nY1ME0zMBxtqtAnmEdbK3QJZiMqBTOoDLEDAKWmYxw='	e971af24267b27b847100fc3c887f692	b2546c91c340831f4d60b10d024fabde	4f28a10200b9cd6635fa9bfa924e66ee	930.5322997	435.3807063	0	122	0.943820225	4.698308637	102.1752316	0.048761219	0.004165724	0.413504924	0.047424931	0.064276855	0.034681842	0.053053714	0.055479988
-1	-1	-1	0	171	169	0	0	1.5625	0	5.0625	0.328125	0.484375	0.796875	0.359375	0.1875	1	0.109375	0.171875	scan_Plate_D_p00_0_E05f02d0.TIF	scan_Plate_D_p00_0_E05f02d2.TIF	scan_Plate_D_p00_0_E05f02d1.TIF	0	0	0	471	1	1536	1536	1536	471	b'eLv0UZbgsxltqgxg0nY1ME0zMBptqtAnmEdbK3QJZiMqBTOoDLEDAKrIYx8='	3deaf698bbbc3a607d7dd1a17c2873de	43edd533b542650aa1ebaaccb178ed79	07e55da91bcb7b1a50b69239cd3eea67	nan	nan	nan	nan	0.988304094	4.936792296	110.2016641	0.049384077	0.004617343	0.42271086	0.047888091	0.067055231	0.035092953	0.053957133	0.056158798
-1	-1	-1	5	129	114	0	0	1.59375	0	4.0625	0.296875	0.40625	0.75	0.375	0.1875	0.984375	0.109375	0.140625	scan_Plate_D_p00_0_E05f03d0.TIF	scan_Plate_D_p00_0_E05f03d2.TIF	scan_Plate_D_p00_0_E05f03d1.TIF	0	0	0	472	1	1536	1536	1536	472	b'eLv0UZbgsxltqgxg0nY1ME0zMB5tqtAnmEdbK3QJZiMqBTOoDLEDAK/qYyI='	072e4c8d5b3b6a4898d07d9362294979	f2ddf9716703b846fd1eedb4ff71cd36	b9eb29ee6db6bc41aed21eef279ed07d	1149.885817	897.0089115	0	78	0.88372093	4.273924529	92.87879017	0.042826567	0.00436611	0.470693276	0.042295598	0.059843328	0.030866824	0.047056293	0.048753803
-1	-1	-1	2	147	132	0	0	1.5625	0	5.21875	0.3125	0.453125	0.765625	0.375	0.1875	1	0.125	0.15625	scan_Plate_D_p00_0_E05f04d0.TIF	scan_Plate_D_p00_0_E05f04d2.TIF	scan_Plate_D_p00_0_E05f04d1.TIF	0	0	0	473	1	1536	1536	1536	473	b'eLv0UZbgsxltqgxg0nY1ME0zMBltqtAnmEdbK3QJZiMqBTOoDLEDALUMYyU='	46901b412a43968740e9f1ac44a7f13d	1ade0488f8375421c0a23996966965a9	8b0763311dffa2993639841fe4553e93	1071.416233	902.4454539	0	80	0.897959184	4.429832888	93.89818305	0.043984174	0.004402745	0.542991377	0.044802596	0.061421082	0.032018282	0.048419239	0.050301699
-1	-1	-1	1	160	151	0	0	1.546875	0	4.75	0.328125	0.46875	0.78125	0.375	0.1875	0.984375	0.125	0.125	scan_Plate_D_p00_0_E05f05d0.TIF	scan_Plate_D_p00_0_E05f05d2.TIF	scan_Plate_D_p00_0_E05f05d1.TIF	0	0	0	474	1	1536	1536	1536	474	b'eLv0UZbgsxltqgxg0nY1ME0zMB1tqtAnmEdbK3QJZiMqBTOoDLEDALouYyg='	9b55110eecd8cc3aaee326b3cad80a0e	87de292fa8a82573ee9d4e6e3c2e1420	15533b9c9d61b75a6a64986493b7acd3	1473.851927	1151.26572	0	144	0.94375	4.553516185	98.76495129	0.045164554	0.004628184	0.472858724	0.045011253	0.063675962	0.032434184	0.049690498	0.051517924
-1	-1	-1	1	164	153	0	0	1.546875	0	5.0625	0.3125	0.46875	0.78125	0.375	0.1875	1	0.125	0.125	scan_Plate_D_p00_0_E05f06d0.TIF	scan_Plate_D_p00_0_E05f06d2.TIF	scan_Plate_D_p00_0_E05f06d1.TIF	0	0	0	475	1	1536	1536	1536	475	b'eLv0UZbgsxltqgxg0nY1ME0zMBttqtAnmEdbK3QJZiMqBTOoDLEDAL9QYys='	107d3e1e55c5e6f951c7e2f15aea5ad9	46f1e5345546847fc833c6fe049114da	cf89d9ffc084090df4f03306b24dde81	649.8221691	1263.681818	0	125	0.932926829	4.675067836	100.8799472	0.047820558	0.004637709	0.445166439	0.046914998	0.064836553	0.034080967	0.052255544	0.05434309
-1	-1	-1	2	175	169	0	0	1.578125	0	4.671875	0.328125	0.46875	0.796875	0.390625	0.1875	1	0.109375	0.140625	scan_Plate_D_p00_0_E05f07d0.TIF	scan_Plate_D_p00_0_E05f07d2.TIF	scan_Plate_D_p00_0_E05f07d1.TIF	0	0	0	476	1	1536	1536	1536	476	b'eLv0UZbgsxltqgxg0nY1ME0zMB9tqtAnmEdbK3QJZiMqBTOoDLEDAMRyYy4='	f206456c5f7172a0dd9449c59a136d5a	4b65b8a99529d0d513467b209124264a	40899f3e06d0d4fd1da9debda5d4f5a4	473.1884206	350.0668985	0	162	0.965714286	4.622730519	102.2587843	0.047294773	0.004795357	0.435371143	0.04545895	0.066065411	0.03352682	0.051843399	0.053837898
-1	-1	-1	7	144	134	0	0	1.5625	0	4.296875	0.296875	0.453125	0.765625	0.390625	0.1875	1.015625	0.109375	0.125	scan_Plate_D_p00_0_E05f08d0.TIF	scan_Plate_D_p00_0_E05f08d2.TIF	scan_Plate_D_p00_0_E05f08d1.TIF	0	0	0	477	1	1536	1536	1536	477	b'eLv0UZbgsxltqgxg0nY1ME0zsBhtqtAnmEdbK3QJZiMqBTOoDLEDAMmUYzE='	ef5a295ef0f1439624d92cb30d4d5dc1	0ece58d1980f817c8bbe6390f47e8d70	813662c057113a45e8860be9450f9536	851.343009	656.2720058	0	103.4285714	0.930555556	4.385394175	94.70513468	0.045424768	0.004896006	0.488536229	0.045741874	0.065017627	0.032572279	0.050246913	0.052097748
-1	-1	-1	1	169	162	0	0	1.578125	0	4.8125	0.3125	0.453125	0.78125	0.390625	0.1875	0.984375	0.125	0.140625	scan_Plate_D_p00_0_E06f00d0.TIF	scan_Plate_D_p00_0_E06f00d2.TIF	scan_Plate_D_p00_0_E06f00d1.TIF	0	0	0	478	1	1536	1536	1536	478	b'eLv0UZbgsxltqgxg0nY1MBttqtAtmEdbK3QJZiMqBTOoDLEDAKWvYxw='	ff2edb55f72ec23e3999f65a72ed3901	a7963dca0d6d5b1a9d02b7109024fa51	1ff967f623b84b227006ebd425d02cd1	1390.565657	715.979798	0	142	0.958579882	5.050925038	107.8530415	0.05067704	0.003382066	0.405830947	0.04883125	0.064223289	0.036180287	0.054583228	0.05749931
-1	-1	-1	1	137	134	0	0	1.578125	0	4.796875	0.296875	0.46875	0.765625	0.390625	0.1875	1	0.109375	0.125	scan_Plate_D_p00_0_E06f01d0.TIF	scan_Plate_D_p00_0_E06f01d2.TIF	scan_Plate_D_p00_0_E06f01d1.TIF	0	0	0	479	1	1536	1536	1536	479	b'eLv0UZbgsxltqgxg0nY1MEszMBxtqtAnmEdbK3QJZiMqBTOoDLEDAKrRYx8='	be9edeed7fc2167220e06e7af2ea558c	5d3344f9ff9386ee7de7b285b9558d66	74be031b9bda5b3042f6ed150b840c4b	669.5740741	315.1111111	0	131	0.97810219	5.23147577	112.0478838	0.052599359	0.003974942	0.400206776	0.049814733	0.067051864	0.03717994	0.056611729	0.059386789
-1	-1	-1	0	150	142	0	0	1.578125	0	4.328125	0.3125	0.453125	0.78125	0.359375	0.1875	0.984375	0.109375	0.125	scan_Plate_D_p00_0_E06f02d0.TIF	scan_Plate_D_p00_0_E06f02d2.TIF	scan_Plate_D_p00_0_E06f02d1.TIF	0	0	0	480	1	1536	1536	1536	480	b'eLv0UZbgsxltqgxg0nY1MEszMBptqtAnmEdbK3QJZiMqBTOoDLEDAK/zYyI='	63a34a114824fcaa69fb2fb98ca1c5c7	18dcea88d0d8ef09db1daaba35c19334	ecf858ecc82ac3a83779c9d1a5de7f82	nan	nan	nan	nan	0.946666667	5.122543899	111.8408671	0.050752745	0.004692626	0.423937735	0.048824424	0.067340456	0.035906496	0.055369236	0.05779781
-1	-1	-1	0	139	123	0	0	1.53125	0	4.84375	0.296875	0.421875	0.75	0.359375	0.1875	1.015625	0.109375	0.140625	scan_Plate_D_p00_0_E06f03d0.TIF	scan_Plate_D_p00_0_E06f03d2.TIF	scan_Plate_D_p00_0_E06f03d1.TIF	0	0	0	481	1	1536	1536	1536	481	b'eLv0UZbgsxltqgxg0nY1MEszMB5tqtAnmEdbK3QJZiMqBTOoDLEDALUVYyU='	50ac92caad443256ce191285b9b528a3	90d2a9d88c89f8dbb8be62ae93d3a59b	ebe617f80e1bb690df9d28374f6518d3	nan	nan	nan	nan	0.884892086	4.663622113	100.9365312	0.047588136	0.00423304	0.443044449	0.045410084	0.063164033	0.033570518	0.051726909	0.053997194
-1	-1	-1	0	164	158	0	0	1.59375	0	4.765625	0.328125	0.46875	0.78125	0.34375	0.171875	1	0.109375	0.140625	scan_Plate_D_p00_0_E06f04d0.TIF	scan_Plate_D_p00_0_E06f04d2.TIF	scan_Plate_D_p00_0_E06f04d1.TIF	0	0	0	482	1	1536	1536	1536	482	b'eLv0UZbgsxltqgxg0nY1MEszMBltqtAnmEdbK3QJZiMqBTOoDLEDALo3Yyg='	8d7276fe7a6fe9886f430cedfdf8ee14	18ae05701a6e1eacd671b8612e37928f	5f6b16f56710f03ccd3fe22ecbceea4f	nan	nan	nan	nan	0.963414634	4.813664661	105.7995687	0.048912316	0.004429098	0.4073148	0.047339116	0.065753751	0.034832538	0.053535847	0.05600077
-1	-1	-1	3	137	128	0	0	1.546875	0	4.875	0.296875	0.46875	0.765625	0.390625	0.1875	1	0.125	0.140625	scan_Plate_D_p00_0_E06f05d0.TIF	scan_Plate_D_p00_0_E06f05d2.TIF	scan_Plate_D_p00_0_E06f05d1.TIF	0	0	0	483	1	1536	1536	1536	483	b'eLv0UZbgsxltqgxg0nY1MEszMB1tqtAnmEdbK3QJZiMqBTOoDLEDAL9ZYys='	68dab5512a6519c76082b40c1558474e	a62f69d658743442cb8b680d6fb3db52	69a0d143481b9e3f7fefe9822823ae82	1044.957507	446.410774	0	122	0.934306569	4.802312017	106.7538395	0.046709181	0.004955262	0.476747802	0.046203026	0.065365712	0.033362715	0.051430616	0.05331293
-1	-1	-1	1	166	160	0	0	1.5625	0	4.59375	0.3125	0.453125	0.78125	0.390625	0.171875	1	0.109375	0.140625	scan_Plate_D_p00_0_E06f06d0.TIF	scan_Plate_D_p00_0_E06f06d2.TIF	scan_Plate_D_p00_0_E06f06d1.TIF	0	0	0	484	1	1536	1536	1536	484	b'eLv0UZbgsxltqgxg0nY1MEszMBttqtAnmEdbK3QJZiMqBTOoDLEDAMR7Yy4='	796c8da73175ac61754d0850211fe397	e54d3d5e4ba53918bf491dce81f0a143	abd38bd1159c671efce8762fc710081e	765.6734694	330.2653061	0	160	0.963855422	4.881715099	108.5617361	0.048915754	0.004854358	0.398742529	0.045835366	0.067346134	0.034326397	0.053748402	0.056081468
-1	-1	-1	0	148	133	0	0	1.5625	0	4.953125	0.3125	0.46875	0.765625	0.359375	0.1875	1	0.109375	0.125	scan_Plate_D_p00_0_E06f07d0.TIF	scan_Plate_D_p00_0_E06f07d2.TIF	scan_Plate_D_p00_0_E06f07d1.TIF	0	0	0	485	1	1536	1536	1536	485	b'eLv0UZbgsxltqgxg0nY1MEszMB9tqtAnmEdbK3QJZiMqBTOoDLEDAMmdYzE='	a29b59710b1b720ab510e622ca25458d	7a4dccae41ed6cc557e970dc1c5e1e4c	9f25e7b0a4e23679c1d8cc6ecbb5a30f	nan	nan	nan	nan	0.898648649	4.649876913	106.6963363	0.045731632	0.004616578	0.476518115	0.043848416	0.063447617	0.032117001	0.050298541	0.052430111
-1	-1	-1	1	162	156	0	0	1.5625	0	4.3125	0.3125	0.46875	0.78125	0.390625	0.171875	0.984375	0.109375	0.125	scan_Plate_D_p00_0_E06f08d0.TIF	scan_Plate_D_p00_0_E06f08d2.TIF	scan_Plate_D_p00_0_E06f08d1.TIF	0	0	0	486	1	1536	1536	1536	486	b'eLv0UZbgsxltqgxg0nY1MEszsBhtqtAnmEdbK3QJZiMqBTOoDLEDAM6/YzQ='	a87396de10ffbd0d0d47fa263850a1ec	c7e6cfdcc77df0feb21daf39c57749ce	2c00bd797de3541623229d5b59963057	992.4117647	191.9327731	0	135	0.962962963	4.641218948	99.66785249	0.048587214	0.004472434	0.435731418	0.046666904	0.06507326	0.034240398	0.052939216	0.055239141
-1	-1	-1	0	195	177	0	0	1.546875	0	5.125	0.34375	0.46875	0.8125	0.34375	0.1875	1.015625	0.125	0.203125	scan_Plate_D_p00_0_E07f00d0.TIF	scan_Plate_D_p00_0_E07f00d2.TIF	scan_Plate_D_p00_0_E07f00d1.TIF	0	0	0	487	1	1536	1536	1536	487	b'eLv0UZbgsxltqgxg0naFlBCjTRW6BPNoa4UuwWxEpWAGlSF2AKraYx8='	0d5dbc522de46066d06e35e17e9aa146	1a5e04922364d34d1cc286c266dd2132	5d5e5cd019a8241802b1f89952686082	nan	nan	nan	nan	0.907692308	4.478338765	96.14292442	0.041149199	0.003938856	0.671408856	0.043210701	0.055941479	0.030773596	0.045006766	0.046632641
-1	-1	-1	0	169	167	0	0	1.59375	0	4.46875	0.328125	0.46875	0.78125	0.34375	0.1875	0.984375	0.109375	0.140625	scan_Plate_D_p00_0_E07f01d0.TIF	scan_Plate_D_p00_0_E07f01d2.TIF	scan_Plate_D_p00_0_E07f01d1.TIF	0	0	0	488	1	1536	1536	1536	488	b'eLv0UZbgsxltqgxg0nYFlRCGo00V+gTzaGuFLsFsRKVgBpUhdgCv/GMi'	fd2117a981222c8edb40d95ec49c4f5b	765dfb25e48362921e17e473a7d06a77	8e6c2b6cd38c832777f65c76c4058365	nan	nan	nan	nan	0.98816568	5.077529851	108.389558	0.049929606	0.004266272	0.458231158	0.048921594	0.065956567	0.036194186	0.054410064	0.056807505
-1	-1	-1	0	178	170	0	0	1.59375	0	4.6875	0.328125	0.484375	0.796875	0.359375	0.1875	1	0.125	0.1875	scan_Plate_D_p00_0_E07f02d0.TIF	scan_Plate_D_p00_0_E07f02d2.TIF	scan_Plate_D_p00_0_E07f02d1.TIF	0	0	0	489	1	1536	1536	1536	489	b'eLv0UZbgsxltqgxg0nYFlRBGo00V+gTzaGuFLsFsRKVgBpUhdgC1HmMl'	a510550e6cda712bc8eb6b4008a41c77	b86be57149ddd9ed7be41edb8fa73f79	2a733f400fe4ff10041f4d1782c1d1a5	nan	nan	nan	nan	0.95505618	4.991149965	102.8060789	0.047882406	0.003751932	0.514245235	0.048004717	0.063098221	0.035267738	0.051726281	0.053839908
-1	-1	-1	1	147	136	0	0	1.578125	0	4.953125	0.296875	0.453125	0.765625	0.375	0.1875	0.984375	0.109375	0.140625	scan_Plate_D_p00_0_E07f03d0.TIF	scan_Plate_D_p00_0_E07f03d2.TIF	scan_Plate_D_p00_0_E07f03d1.TIF	0	0	0	490	1	1536	1536	1536	490	b'eLv0UZbgsxltqgxg0nYFlRDGo00V+gTzaGuFLsFsRKVgBpUhdgC6QGMo'	72d7fc5686f6c3896b1e17d5fa4de61b	d2745f5ad5a2d0d5ccbf6d3c56e1bdcc	c72c864fee41cd775b202f5161c812dd	1156.497653	1447.96192	0	13	0.925170068	4.562794262	96.02819802	0.044438586	0.004543156	0.464063836	0.043979365	0.061655741	0.032523297	0.048797591	0.050385369
-1	-1	-1	1	151	147	0	0	1.5625	0	4.921875	0.296875	0.46875	0.765625	0.390625	0.1875	1	0.125	0.125	scan_Plate_D_p00_0_E07f04d0.TIF	scan_Plate_D_p00_0_E07f04d2.TIF	scan_Plate_D_p00_0_E07f04d1.TIF	0	0	0	491	1	1536	1536	1536	491	b'eLv0UZbgsxltqgxg0nYFlRAmo00V+gTzaGuFLsFsRKVgBpUhdgC/YmMr'	3fada8c36179873a8f632e0331256d4f	50c492b73d277de2937aa530a1c721ee	85f2e3d9ff3f27b9fd778c273d5c46df	722.3259259	1004.017593	0	133	0.973509934	4.884314894	104.0792996	0.047936997	0.004590394	0.481554099	0.047147277	0.065317862	0.034642845	0.052458142	0.054495841
-1	-1	-1	3	170	160	0	0	1.578125	0	4.375	0.328125	0.453125	0.78125	0.390625	0.171875	0.984375	0.125	0.125	scan_Plate_D_p00_0_E07f05d0.TIF	scan_Plate_D_p00_0_E07f05d2.TIF	scan_Plate_D_p00_0_E07f05d1.TIF	0	0	0	492	1	1536	1536	1536	492	b'eLv0UZbgsxltqgxg0nYFlRCmo00V+gTzaGuFLsFsRKVgBpUhdgDEhGMu'	bdc10b65587cc3223c540fe697527cbb	900a60371338265e323962e777e37048	5b546dd3da48459820d0b56a9ef83d94	783.467398	1083.978666	0	136.6666667	0.941176471	4.8621463	104.7676995	0.048350244	0.004449077	0.458649099	0.047338182	0.064956527	0.034817658	0.052843575	0.055031343
-1	-1	-1	0	151	148	0	0	1.578125	0	5.125	0.3125	0.453125	0.765625	0.359375	0.1875	1	0.125	0.15625	scan_Plate_D_p00_0_E07f06d0.TIF	scan_Plate_D_p00_0_E07f06d2.TIF	scan_Plate_D_p00_0_E07f06d1.TIF	0	0	0	493	1	1536	1536	1536	493	b'eLv0UZbgsxltqgxg0nYFlRBmo00V+gTzaGuFLsFsRKVgBpUhdgDJpmMx'	2d4e683d557a5853e008e1aaab884627	bc8ef6abbdb4d82bbf00437bf6d22913	a23bae253e5a7ff1ff7ec8590a3fffd4	nan	nan	nan	nan	0.98013245	4.884356086	105.090868	0.04797117	0.004764535	0.479791373	0.04800113	0.065947016	0.035112425	0.052584066	0.054527673
-1	-1	-1	0	137	130	0	0	1.578125	0	4.1875	0.28125	0.4375	0.734375	0.34375	0.1875	0.984375	0.109375	0.140625	scan_Plate_D_p00_0_E07f07d0.TIF	scan_Plate_D_p00_0_E07f07d2.TIF	scan_Plate_D_p00_0_E07f07d1.TIF	0	0	0	494	1	1536	1536	1536	494	b'eLv0UZbgsxltqgxg0nYFlRDmo00V+gTzaGuFLsFsRKVgBpUhdgDOyGM0'	894fb4139ef274d84d51c40f0df5acda	5ea8c50d6195b270f78d2da5b82a85d7	4f25dfa561640345e9b733e18c6b1538	nan	nan	nan	nan	0.948905109	4.384359052	92.11775208	0.045523509	0.004706571	0.449995117	0.044847088	0.063045964	0.033032834	0.050104989	0.051946672
-1	-1	-1	0	168	161	0	0	1.578125	0	4.890625	0.328125	0.46875	0.78125	0.359375	0.1875	1	0.125	0.15625	scan_Plate_D_p00_0_E07f08d0.TIF	scan_Plate_D_p00_0_E07f08d2.TIF	scan_Plate_D_p00_0_E07f08d1.TIF	0	0	0	495	1	1536	1536	1536	495	b'eLv0UZbgsxltqgxg0nYFlRAWo00V+gTzaGuFLsFsRKVgBpUhdgDT6mM3'	57ace1e8b88f60ff8d8a0d9e96e4ab84	cb5e33ecd5a5406c4f03c6ac610bc2f9	90ddc9d2f0b1974ae4b82dcb7fb6e1f0	nan	nan	nan	nan	0.958333333	4.571106378	97.42887968	0.045002333	0.004997688	0.537292317	0.045779461	0.064760408	0.032623955	0.049675757	0.051266062
-1	-1	-1	0	160	151	0	0	1.59375	0	4.5625	0.328125	0.453125	0.765625	0.34375	0.1875	1	0.109375	0.140625	scan_Plate_D_p00_0_E08f00d0.TIF	scan_Plate_D_p00_0_E08f00d2.TIF	scan_Plate_D_p00_0_E08f00d1.TIF	0	0	0	496	1	1536	1536	1536	496	b'eLv0UZbgsxltqgxg0nY1sBhtqtAtmEdbK3QJZiMqBTOoDLEDALAFYyI='	ec830e4410316123b6e3132899d3c53d	380dd3521cc0e6a0df53990158cfee27	80c2dd8c820cc943167753bc9008ef99	nan	nan	nan	nan	0.94375	4.758962321	101.5862965	0.047789223	0.003889512	0.477092738	0.047525917	0.063910994	0.034305437	0.051822351	0.054058212
-1	-1	-1	0	155	146	0	0	1.53125	0	5.203125	0.328125	0.453125	0.78125	0.34375	0.1875	1.015625	0.109375	0.15625	scan_Plate_D_p00_0_E08f01d0.TIF	scan_Plate_D_p00_0_E08f01d2.TIF	scan_Plate_D_p00_0_E08f01d1.TIF	0	0	0	497	1	1536	1536	1536	497	b'eLv0UZbgsxltqgxg0nY1sEgzMBxtqtAnmEdbK3QJZiMqBTOoDLEDALUnYyU='	525e8fdc016142efa7ad7ab2a43655a3	fba750f9c141d4af253d54608c79b949	b8768e7d33634242f1697c917f52c9f9	nan	nan	nan	nan	0.941935484	5.10291792	114.6467466	0.048582449	0.004544899	0.435842883	0.047833174	0.064892735	0.034699563	0.052938882	0.054971119
-1	-1	-1	2	141	136	0	0	1.5625	0	4.46875	0.3125	0.46875	0.765625	0.375	0.171875	0.984375	0.125	0.125	scan_Plate_D_p00_0_E08f02d0.TIF	scan_Plate_D_p00_0_E08f02d2.TIF	scan_Plate_D_p00_0_E08f02d1.TIF	0	0	0	498	1	1536	1536	1536	498	b'eLv0UZbgsxltqgxg0nY1sEgzMBptqtAnmEdbK3QJZiMqBTOoDLEDALpJYyg='	b010dac4c642dbaf30d8d4dfefec20cc	6b5b79f36be14f4d918d7168d4880088	c5acdbe34fa82e0d0d408bfe205cd211	453.3119188	894.1751038	0	73.5	0.964539007	5.162981703	111.3936711	0.051072588	0.004399593	0.456859484	0.050035856	0.067255232	0.036615366	0.055441204	0.057797309
-1	-1	-1	2	155	149	0	0	1.53125	0	4.703125	0.3125	0.453125	0.765625	0.390625	0.1875	0.984375	0.125	0.140625	scan_Plate_D_p00_0_E08f03d0.TIF	scan_Plate_D_p00_0_E08f03d2.TIF	scan_Plate_D_p00_0_E08f03d1.TIF	0	0	0	499	1	1536	1536	1536	499	b'eLv0UZbgsxltqgxg0nY1sEgzMB5tqtAnmEdbK3QJZiMqBTOoDLEDAL9rYys='	45553cc24a4cc87b5359ede5b512af4e	b7430ae054d6a3a2d2a3ea7ded37ff79	0fce9d4fd0597a443964d93fd85aca97	1334.53688	1074.846798	0	129.5	0.961290323	4.635861317	99.94993938	0.047036015	0.004567701	0.460270107	0.046835358	0.064606342	0.033939185	0.051538004	0.053540976
-1	-1	-1	2	187	184	0	0	1.5625	0	4.84375	0.359375	0.484375	0.8125	0.390625	0.1875	1	0.109375	0.140625	scan_Plate_D_p00_0_E08f04d0.TIF	scan_Plate_D_p00_0_E08f04d2.TIF	scan_Plate_D_p00_0_E08f04d1.TIF	0	0	0	500	1	1536	1536	1536	500	b'eLv0UZbgsxltqgxg0nY1sEgzMBltqtAnmEdbK3QJZiMqBTOoDLEDAMSNYy4='	298a2db8c8add7fde7ae2468227daf68	9c0d47274dad11acb77407cf04bee00f	b05d582b8e57637d37ee117206123214	119.4845701	938.0059227	0	173	0.983957219	4.977908957	105.7030341	0.04933902	0.00469629	0.502919816	0.048679029	0.066248536	0.035716177	0.05397184	0.056130194
-1	-1	-1	1	158	154	0	0	1.578125	0	5.046875	0.3125	0.46875	0.78125	0.375	0.1875	1	0.125	0.15625	scan_Plate_D_p00_0_E08f05d0.TIF	scan_Plate_D_p00_0_E08f05d2.TIF	scan_Plate_D_p00_0_E08f05d1.TIF	0	0	0	501	1	1536	1536	1536	501	b'eLv0UZbgsxltqgxg0nY1sEgzMB1tqtAnmEdbK3QJZiMqBTOoDLEDAMmvYzE='	407925e6bc9ffdca182e9c5fce20f4a1	04f5eee5fe7055f051df4e16ab593578	7c21e16e1d7472bf8588a09e9747298a	981.0146456	494.2155829	0	111	0.974683544	4.396083234	96.00529988	0.044186975	0.004918511	0.56426427	0.044512669	0.064594727	0.031951687	0.049082778	0.050761693
-1	-1	-1	0	141	130	0	0	1.546875	0	4.5625	0.296875	0.453125	0.765625	0.34375	0.1875	1	0.109375	0.140625	scan_Plate_D_p00_0_E08f06d0.TIF	scan_Plate_D_p00_0_E08f06d2.TIF	scan_Plate_D_p00_0_E08f06d1.TIF	0	0	0	502	1	1536	1536	1536	502	b'eLv0UZbgsxltqgxg0nY1sEgzMBttqtAnmEdbK3QJZiMqBTOoDLEDAM7RYzQ='	996e8ac79ec773110066fa797861d3a2	21b2d0ea70ad5fb5b332dce36212f55f	9bfe03fc5632c301ee9382f257a4ed64	nan	nan	nan	nan	0.921985816	4.710489263	108.2176559	0.046396265	0.004572048	0.447377285	0.045634257	0.064181131	0.032973801	0.050847555	0.052791117
-1	-1	-1	0	140	136	0	0	1.546875	0	4.828125	0.3125	0.453125	0.75	0.359375	0.171875	0.984375	0.109375	0.140625	scan_Plate_D_p00_0_E08f07d0.TIF	scan_Plate_D_p00_0_E08f07d2.TIF	scan_Plate_D_p00_0_E08f07d1.TIF	0	0	0	503	1	1536	1536	1536	503	b'eLv0UZbgsxltqgxg0nY1sEgzMB9tqtAnmEdbK3QJZiMqBTOoDLEDANPzYzc='	b2bfd35245b3b020ddfe7cced08e01bd	fa33c1244191529f8f883a0a79177a3f	ae696cf6b5901927aa03631b36139e16	nan	nan	nan	nan	0.971428571	4.716927448	104.867194	0.046641329	0.00514596	0.460223428	0.045536098	0.066800548	0.033051528	0.051457689	0.053124774
-1	-1	-1	0	140	136	0	0	1.5625	0	4.5	0.3125	0.453125	0.765625	0.34375	0.1875	1.015625	0.109375	0.140625	scan_Plate_D_p00_0_E08f08d0.TIF	scan_Plate_D_p00_0_E08f08d2.TIF	scan_Plate_D_p00_0_E08f08d1.TIF	0	0	0	504	1	1536	1536	1536	504	b'eLv0UZbgsxltqgxg0nY1sEgzsBhtqtAnmEdbK3QJZiMqBTOoDLEDANkVYzo='	43c803f2020d41446edb015dad83b44f	47e15e224358356b7427ce0fb454a6cc	7d0dc331cc3adfb96e532b8114afeaec	nan	nan	nan	nan	0.971428571	4.874212494	109.1123934	0.048367589	0.00499348	0.419701706	0.046640824	0.068141567	0.034172132	0.053080199	0.054933333
-1	-1	-1	1	174	169	0	0	1.609375	0	4.984375	0.34375	0.484375	0.828125	0.390625	0.203125	1	0.140625	0.140625	scan_Plate_D_p00_0_E09f00d0.TIF	scan_Plate_D_p00_0_E09f00d2.TIF	scan_Plate_D_p00_0_E09f00d1.TIF	0	0	0	505	1	1536	1536	1536	505	b'eLv0UZbgsxltqgxg0nY1sBxtqtAtmEdbK3QJZiMqBTOoDLEDALUwYyU='	d146d52b6677274d3b2b42c9ad08c6bd	77dae68726b0317b3fcfb95e4439739a	0d14fae05b088bda67971a2afb17d4c2	1144.26087	1396.547826	0	134	0.971264368	4.751040679	102.2439014	0.047483708	0.004717293	0.586671827	0.048674406	0.066173726	0.034459624	0.052531604	0.0547973
-1	-1	-1	5	173	164	0	0	1.625	0	4.859375	0.328125	0.46875	0.796875	0.390625	0.1875	0.984375	0.109375	0.140625	scan_Plate_D_p00_0_E09f01d0.TIF	scan_Plate_D_p00_0_E09f01d2.TIF	scan_Plate_D_p00_0_E09f01d1.TIF	0	0	0	506	1	1536	1536	1536	506	b'eLv0UZbgsxltqgxg0nY1sEwzMBxtqtAnmEdbK3QJZiMqBTOoDLEDALpSYyg='	e0d471aa95d0f3faebddbf6aecb2a390	7eb650acf6187e98504bb6842c36fb9b	324695e95b9d00f8f9de63650386f6ed	331.4179225	787.9211073	0	124.2	0.947976879	4.694895783	100.6444034	0.047495048	0.004396441	0.467162498	0.047465221	0.064163524	0.034168626	0.052168629	0.054532213
-1	-1	-1	2	153	146	0	0	1.578125	0	5	0.296875	0.46875	0.765625	0.375	0.203125	0.984375	0.140625	0.140625	scan_Plate_D_p00_0_E09f02d0.TIF	scan_Plate_D_p00_0_E09f02d2.TIF	scan_Plate_D_p00_0_E09f02d1.TIF	0	0	0	507	1	1536	1536	1536	507	b'eLv0UZbgsxltqgxg0nY1sEwzMBptqtAnmEdbK3QJZiMqBTOoDLEDAL90Yys='	e976930c815c2cfd301ddeb8b50983f9	327a6390be235b9c6396b75a6f395589	146ef0f27a9436ff6577e30502f7dac7	1389.901607	612.7449203	0	93.5	0.954248366	4.328079048	92.54579672	0.044371576	0.004855638	0.617877853	0.045974723	0.063024436	0.032543999	0.049402126	0.051306223
-1	-1	-1	2	128	127	0	0	1.578125	0	4.265625	0.296875	0.421875	0.765625	0.375	0.1875	1	0.109375	0.140625	scan_Plate_D_p00_0_E09f03d0.TIF	scan_Plate_D_p00_0_E09f03d2.TIF	scan_Plate_D_p00_0_E09f03d1.TIF	0	0	0	508	1	1536	1536	1536	508	b'eLv0UZbgsxltqgxg0nY1sEwzMB5tqtAnmEdbK3QJZiMqBTOoDLEDAMSWYy4='	ed722b970c507a0aabfc2d8111b40cc7	870f130dbbfec1f40b743eedbe528580	5bdccd1c8031d1bfd65f792dcc9cc76c	1206.325303	532.2367871	0	56.5	0.9921875	4.653089728	101.1951861	0.046465181	0.005156784	0.597379556	0.047198551	0.067017214	0.033892168	0.051639942	0.053503987
-1	-1	-1	1	146	139	0	0	1.5625	0	4.796875	0.3125	0.46875	0.765625	0.375	0.203125	1	0.125	0.171875	scan_Plate_D_p00_0_E09f04d0.TIF	scan_Plate_D_p00_0_E09f04d2.TIF	scan_Plate_D_p00_0_E09f04d1.TIF	0	0	0	509	1	1536	1536	1536	509	b'eLv0UZbgsxltqgxg0nY1sEwzMBltqtAnmEdbK3QJZiMqBTOoDLEDAMm4YzE='	4d6121720aabaae732d159719bc79f92	96dd898853e47589f071eb0b3a0dbfb9	de6f154ccc6afaf8efb6994d4ee8c430	778.4483294	40.93706294	0	1	0.952054795	4.85634076	106.611115	0.0467367	0.004961595	0.564425292	0.047214558	0.065680136	0.033903608	0.051556455	0.053428172
-1	-1	-1	1	165	156	0	0	1.609375	0	4.8125	0.328125	0.46875	0.78125	0.375	0.1875	0.984375	0.125	0.125	scan_Plate_D_p00_0_E09f05d0.TIF	scan_Plate_D_p00_0_E09f05d2.TIF	scan_Plate_D_p00_0_E09f05d1.TIF	0	0	0	510	1	1536	1536	1536	510	b'eLv0UZbgsxltqgxg0nY1sEwzMB1tqtAnmEdbK3QJZiMqBTOoDLEDAM7aYzQ='	458f94ad7169eaae49dd31591c648e86	5a6463d4f2a487fe604fa54c9073f78d	2c1fd710644a901afef254398e16e7fb	156.5447154	515.3170732	0	72	0.945454545	4.566407053	98.87032626	0.045242215	0.005052569	0.548066077	0.046054893	0.06518731	0.032615421	0.050350198	0.052239299
-1	-1	-1	0	131	126	0	0	1.5625	0	4.90625	0.28125	0.40625	0.75	0.34375	0.171875	1	0.109375	0.140625	scan_Plate_D_p00_0_E09f06d0.TIF	scan_Plate_D_p00_0_E09f06d2.TIF	scan_Plate_D_p00_0_E09f06d1.TIF	0	0	0	511	1	1536	1536	1536	511	b'eLv0UZbgsxltqgxg0nY1sEwzMBttqtAnmEdbK3QJZiMqBTOoDLEDANP8Yzc='	f8795dc88b6307b8b240e1e496813388	849682bb25b8b220e4d41ff0da503f62	32f47ebca70700ca0c40445c690ea6bf	nan	nan	nan	nan	0.961832061	4.534236393	100.1888781	0.045449117	0.004900555	0.455137344	0.043154241	0.066628558	0.03211589	0.050106315	0.051741274
-1	-1	-1	1	158	153	0	0	1.53125	0	4.640625	0.328125	0.484375	0.765625	0.375	0.1875	0.984375	0.109375	0.140625	scan_Plate_D_p00_0_E09f07d0.TIF	scan_Plate_D_p00_0_E09f07d2.TIF	scan_Plate_D_p00_0_E09f07d1.TIF	0	0	0	512	1	1536	1536	1536	512	b'eLv0UZbgsxltqgxg0nY1sEwzMB9tqtAnmEdbK3QJZiMqBTOoDLEDANkeYzo='	84712388fe414d3ed74cfcc4d1f4fd66	49b44e74efce069e121911a7d27c1e68	8979cefb4600314a6c490f9fcdd91dab	1256.38986	1252.180944	0	125	0.96835443	4.64450701	103.2539018	0.045819917	0.005214678	0.51858886	0.046252088	0.067345229	0.032770354	0.050850306	0.052576272
-1	-1	-1	2	134	131	0	0	1.53125	0	4.953125	0.3125	0.4375	0.734375	0.40625	0.1875	1	0.125	0.15625	scan_Plate_D_p00_0_E09f08d0.TIF	scan_Plate_D_p00_0_E09f08d2.TIF	scan_Plate_D_p00_0_E09f08d1.TIF	0	0	0	513	1	1536	1536	1536	513	b'eLv0UZbgsxltqgxg0nY1sEwzsBhtqtAnmEdbK3QJZiMqBTOoDLEDAN5AYz0='	9f3ab6b5f11f27c4842b1826e3a6a563	83228accc18742e9ecf69ce4e3f7bb2a	c5460cac949224e424cc2bd6d6bd6c5a	1301.400879	802.3761603	0	125	0.97761194	4.430868913	98.59835588	0.044894752	0.005398532	0.495285154	0.044131446	0.066896645	0.031912497	0.050006565	0.051572495
-1	-1	-1	6	103	99	0	0	1.578125	0	3.859375	0.25	0.375	0.71875	0.34375	0.1875	0.984375	0.109375	0.125	scan_Plate_D_p00_0_E10f00d0.TIF	scan_Plate_D_p00_0_E10f00d2.TIF	scan_Plate_D_p00_0_E10f00d1.TIF	0	0	0	514	1	1536	1536	1536	514	b'eLv0UZbgsxltqgxg0naFJO3Rpgpdgnm0tUKXYDaiUjCDyhA7AIvbYw0='	70a2169eedd6ce9aacc18c622d837ff2	32ba31a806d22bc4a08f1b57431b551b	8c4a1b9ca7727cb581279557f99c2d7f	911.4640562	1133.874749	0	87.66666667	0.961165049	4.438689074	89.14048919	0.044981177	0.003685294	0.474447776	0.046803922	0.059804705	0.033548153	0.049123057	0.051334706
-1	-1	-1	3	96	93	0	0	1.546875	0	4.34375	0.234375	0.375	0.71875	0.34375	0.1875	1	0.125	0.140625	scan_Plate_D_p00_0_E10f01d0.TIF	scan_Plate_D_p00_0_E10f01d2.TIF	scan_Plate_D_p00_0_E10f01d1.TIF	0	0	0	515	1	1536	1536	1536	515	b'eLv0UZbgsxltqgxg0nYFJW3D0aYKfYJ5tLVCl2A2olIwg8oQOwCQ/WMQ'	1e35b397dfb4724ee14a8138e4043eb1	988bbcd13a84a9fbd4e65279a4141d33	f1d4692fb20d788d2cc54b45e66a489b	793.2794447	1155.276848	0	86.33333333	0.96875	4.537787911	92.82646696	0.047930448	0.005011362	0.440448288	0.04810201	0.066020979	0.034925336	0.053132573	0.055272249
-1	-1	-1	3	94	91	0	0	1.546875	0	3.90625	0.234375	0.375	0.703125	0.34375	0.171875	0.984375	0.109375	0.125	scan_Plate_D_p00_0_E10f02d0.TIF	scan_Plate_D_p00_0_E10f02d2.TIF	scan_Plate_D_p00_0_E10f02d1.TIF	0	0	0	516	1	1536	1536	1536	516	b'eLv0UZbgsxltqgxg0nYFJW2j0aYKfYJ5tLVCl2A2olIwg8oQOwCWH2MT'	2b0f2d37fe269293d0f9f7bd61aa8f2a	154bee9f0d28b7dabbeb5f6c7fc22264	621e9494732cd42c0215bbd4d46c6348	536.3788906	1135.557132	0	82.66666667	0.968085106	4.16382767	85.57147433	0.042723085	0.005287935	0.640883654	0.045521961	0.063094267	0.031856216	0.048136743	0.049683427
-1	-1	-1	5	137	134	0	0	1.5625	0	4.8125	0.28125	0.453125	0.78125	0.375	0.171875	1	0.109375	0.125	scan_Plate_D_p00_0_E10f03d0.TIF	scan_Plate_D_p00_0_E10f03d2.TIF	scan_Plate_D_p00_0_E10f03d1.TIF	0	0	0	517	1	1536	1536	1536	517	b'eLv0UZbgsxltqgxg0nYFJW3j0aYKfYJ5tLVCl2A2olIwg8oQOwCbQWMW'	53fa203f79982cd577f91f181fdb41c9	95330dc2a83f92e71db59a53b263addd	7ceb40560755051957b6cc393532f0a0	894.3903898	498.2123004	0	94.8	0.97810219	4.664093019	96.55635049	0.046701957	0.004763326	0.696546701	0.048710583	0.064903414	0.034488589	0.051780289	0.053928983
-1	-1	-1	6	93	92	0	0	1.578125	0	3.828125	0.234375	0.375	0.703125	0.34375	0.1875	0.984375	0.109375	0.140625	scan_Plate_D_p00_0_E10f04d0.TIF	scan_Plate_D_p00_0_E10f04d2.TIF	scan_Plate_D_p00_0_E10f04d1.TIF	0	0	0	518	1	1536	1536	1536	518	b'eLv0UZbgsxltqgxg0nYFJW2T0aYKfYJ5tLVCl2A2olIwg8oQOwCgY2MZ'	8d94d949f547c9c36444d5423c1d0de7	05057227a1d631bf6d013c8622d4d560	3dc1f185d9d49730187358dd8773f820	833.4833297	1143.16233	0	70.16666667	0.989247312	4.713442928	94.92199797	0.050535366	0.004403831	0.537853569	0.052329125	0.067463587	0.03678237	0.055756776	0.058763856
-1	-1	-1	2	75	72	0	0	1.546875	0	3.796875	0.21875	0.359375	0.6875	0.359375	0.203125	1.078125	0.109375	0.140625	scan_Plate_D_p00_0_E10f05d0.TIF	scan_Plate_D_p00_0_E10f05d2.TIF	scan_Plate_D_p00_0_E10f05d1.TIF	0	0	0	519	1	1536	1536	1536	519	b'eLv0UZbgsxltqgxg0nYFJW3T0aYKfYJ5tLVCl2A2olIwg8oQOwClhWMc'	3b11df12cb12fe546e0cb72e8331de4b	39f4cc5d51f35b6418882c15785bf477	4dd6721dd30210d3489b52aa29c335bf	1488.370211	220.8287166	0	35.5	0.96	4.398605222	90.26529774	0.046187354	0.005204394	0.518974026	0.048028967	0.064612909	0.033789334	0.05132418	0.053180582
-1	-1	-1	14	94	91	0	0	1.6875	0	3.609375	0.25	0.359375	0.703125	0.34375	0.1875	0.984375	0.109375	0.140625	scan_Plate_D_p00_0_E10f06d0.TIF	scan_Plate_D_p00_0_E10f06d2.TIF	scan_Plate_D_p00_0_E10f06d1.TIF	0	0	0	520	1	1536	1536	1536	520	b'eLv0UZbgsxltqgxg0nYFJW2z0aYKfYJ5tLVCl2A2olIwg8oQOwCqp2Mf'	3ab3fc64196170fe3bb672f5b5cce1aa	c9faa4f322f0fe0e049619481796cd02	1212b25a6c4e3bb972469465dc8ec26f	1211.703224	717.9666118	0	77.64285714	0.968085106	4.148315808	83.87728649	0.044266904	0.005227776	0.473550124	0.045588135	0.063172473	0.032642074	0.049580082	0.051128736
-1	-1	-1	12	96	96	0	0	1.546875	0	4.21875	0.25	0.375	0.71875	0.375	0.203125	1.09375	0.109375	0.140625	scan_Plate_D_p00_0_E10f07d0.TIF	scan_Plate_D_p00_0_E10f07d2.TIF	scan_Plate_D_p00_0_E10f07d1.TIF	0	0	0	521	1	1536	1536	1536	521	b'eLv0UZbgsxltqgxg0nYFJW3z0aYKfYJ5tLVCl2A2olIwg8oQOwCvyWMi'	ddc3da26f1039874769d6991c0b8a9aa	4fad1af29b36b27c68a8f3fed6787892	4c57d83b23060a4025adabef710655c8	1113.754716	596.0428408	0	85.25	1	4.479135957	95.45722779	0.044570642	0.005358903	0.496566711	0.046328962	0.065266992	0.032638432	0.049687761	0.050958913
-1	-1	-1	7	101	99	0	0	1.6875	0	3.546875	0.265625	0.375	0.703125	0.34375	0.1875	0.984375	0.125	0.125	scan_Plate_D_p00_0_E10f08d0.TIF	scan_Plate_D_p00_0_E10f08d2.TIF	scan_Plate_D_p00_0_E10f08d1.TIF	0	0	0	522	1	1536	1536	1536	522	b'eLv0UZbgsxltqgxg0nYFJW2L0aYKfYJ5tLVCl2A2olIwg8oQOwC062Ml'	d2625fc208ef21ed919b405e216fa27a	cdde8905ceae580c4ca9a3ee7e06940e	5b01f36afc7fcbba705a0a9ec1f5e8e0	1113.252697	793.1023026	0	86.28571429	0.98019802	4.314343102	86.74599992	0.044019353	0.005290972	0.46584339	0.04676212	0.063889193	0.032600826	0.049206712	0.050630969
-1	-1	-1	3	142	138	0	0	1.546875	0	4.578125	0.296875	0.453125	0.78125	0.40625	0.171875	1.09375	0.109375	0.125	scan_Plate_D_p00_0_E11f00d0.TIF	scan_Plate_D_p00_0_E11f00d2.TIF	scan_Plate_D_p00_0_E11f00d1.TIF	0	0	0	523	1	1536	1536	1536	523	b'eLv0UZbgsxltqgxg0nY1HG2q0C+YR1srdAlmIyoFM6gMsQMAkQZjEA=='	c69d092aacabe228fcd61835f35ab8d0	b167d4ac124e6fab2291be591f6831fb	10326d5d7e8ac9a69e2ac349a85b06ca	74.54720865	816.6563903	0	101.6666667	0.971830986	4.886994209	102.1351272	0.047555436	0.004369606	0.583040158	0.048247863	0.064535572	0.034911477	0.052126504	0.054308961
-1	-1	-1	9	124	117	0	0	1.703125	0	3.640625	0.265625	0.390625	0.71875	0.34375	0.1875	0.984375	0.125	0.125	scan_Plate_D_p00_0_E11f01d0.TIF	scan_Plate_D_p00_0_E11f01d2.TIF	scan_Plate_D_p00_0_E11f01d1.TIF	0	0	0	524	1	1536	1536	1536	524	b'eLv0UZbgsxltqgxg0nY1BDZVDEebKvQJ5tHWCl2C2YhKwQwqQ+wAlihjEw=='	4015af3c593e3e4092bc908e39911b3f	8ba668d35d3c05400fb627351bc111fd	cb451176eec9d4fa193065b2bf94dd21	1213.541408	517.4357255	0	95.66666667	0.943548387	4.125973846	84.68245755	0.042331388	0.00484657	0.64131354	0.04505908	0.060831239	0.031720205	0.047451435	0.049289995
-1	-1	-1	17	157	151	0	0	1.546875	0	4.828125	0.28125	0.453125	0.765625	0.40625	0.1875	1.09375	0.125	0.125	scan_Plate_D_p00_0_E11f02d0.TIF	scan_Plate_D_p00_0_E11f02d2.TIF	scan_Plate_D_p00_0_E11f02d1.TIF	0	0	0	525	1	1536	1536	1536	525	b'eLv0UZbgsxltqgxg0nY1BDZVjEabKvQJ5tHWCl2C2YhKwQwqQ+wAm0pjFg=='	e3ff97b63bdb48f5f2835a4cb3ade432	1e053ac3894d4886659ee5fdbd905c20	fd7aed9121e89679eafe3ce36084bfc7	1314.508209	758.1376716	0	118.7058824	0.961783439	4.389651906	88.93282558	0.04460484	0.004472595	0.572122759	0.046546687	0.062463254	0.033440547	0.049287266	0.051116532
-1	-1	-1	7	106	97	0	0	1.734375	0	3.75	0.265625	0.375	0.71875	0.34375	0.1875	0.984375	0.125	0.125	scan_Plate_D_p00_0_E11f03d0.TIF	scan_Plate_D_p00_0_E11f03d2.TIF	scan_Plate_D_p00_0_E11f03d1.TIF	0	0	0	526	1	1536	1536	1536	526	b'eLv0UZbgsxltqgxg0nY1BDZVjEebKvQJ5tHWCl2C2YhKwQwqQ+wAoGxjGQ=='	f36d729b84ae82cc6ddc70fc9b7ac746	9d5af381583bc8501f5643bebd9b3c11	289b994bf63fb6fbb422bb21a3f2edbb	866.2389743	1002.33672	0	80.85714286	0.91509434	4.102089924	90.11071053	0.040129132	0.004683966	0.650621282	0.041619545	0.059491168	0.030000299	0.044924675	0.046310179
-1	-1	-1	20	110	110	0	0	1.546875	0	4.4375	0.25	0.375	0.71875	0.375	0.203125	1.125	0.125	0.140625	scan_Plate_D_p00_0_E11f04d0.TIF	scan_Plate_D_p00_0_E11f04d2.TIF	scan_Plate_D_p00_0_E11f04d1.TIF	0	0	0	527	1	1536	1536	1536	527	b'eLv0UZbgsxltqgxg0nY1BDZVTEabKvQJ5tHWCl2C2YhKwQwqQ+wApY5jHA=='	7e042fa5a837bcb258ac481b77857625	5848365f6a0d7643d62fce4c6495529d	9687d80f8b1baa5eb29e07843deebfcd	626.5716555	1018.207815	0	80.65	1	4.480116689	92.54759807	0.044107593	0.004356845	0.714354028	0.047480613	0.0625792	0.033808378	0.049109135	0.051036775
-1	-1	-1	11	157	153	0	0	1.703125	0	4.40625	0.296875	0.4375	0.765625	0.375	0.1875	0.96875	0.125	0.125	scan_Plate_D_p00_0_E11f05d0.TIF	scan_Plate_D_p00_0_E11f05d2.TIF	scan_Plate_D_p00_0_E11f05d1.TIF	0	0	0	528	1	1536	1536	1536	528	b'eLv0UZbgsxltqgxg0nY1BDZVTEebKvQJ5tHWCl2C2YhKwQwqQ+wAqrBjHw=='	011225c84efdd2f6215cc370f04dde4c	d86cf162800c496dfdd21eabdd6e4523	45c48f18c8219d6cc85ad45006a5691b	901.9106695	463.8244798	0	121.9090909	0.974522293	4.37375695	85.83015582	0.043244692	0.004785956	0.648432016	0.046706969	0.062292166	0.033084212	0.048155699	0.049713612
-1	-1	-1	7	135	130	0	0	1.53125	0	4.59375	0.265625	0.453125	0.765625	0.40625	0.203125	1.078125	0.125	0.140625	scan_Plate_D_p00_0_E11f06d0.TIF	scan_Plate_D_p00_0_E11f06d2.TIF	scan_Plate_D_p00_0_E11f06d1.TIF	0	0	0	529	1	1536	1536	1536	529	b'eLv0UZbgsxltqgxg0nY1BDZVzEabKvQJ5tHWCl2C2YhKwQwqQ+wAr9JjIg=='	8188cc4652a8aa71107620b8ae5ce8ea	bd2a99105ce337e478e8454b9f679962	bd3558ccd689080604d265d8dc8c7242	719.3983852	949.3533799	0	100.5714286	0.962962963	4.535202097	90.72283371	0.044866411	0.004484127	0.589813908	0.048257258	0.0627736	0.034104293	0.049623717	0.051390492
-1	-1	-1	7	119	117	0	0	1.6875	0	3.9375	0.28125	0.390625	0.71875	0.34375	0.171875	0.984375	0.109375	0.125	scan_Plate_D_p00_0_E11f07d0.TIF	scan_Plate_D_p00_0_E11f07d2.TIF	scan_Plate_D_p00_0_E11f07d1.TIF	0	0	0	530	1	1536	1536	1536	530	b'eLv0UZbgsxltqgxg0nY1BDZVzEebKvQJ5tHWCl2C2YhKwQwqQ+wAtPRjJQ=='	5b980983ce8f966fe06da904075c96e5	2dc1340d63eb6f226a503cf87c3ebb9a	48eee1bf5c66a57f45f183286b269579	541.9352994	889.3190464	0	108.1428571	0.983193277	4.340232317	92.42696822	0.043886673	0.005385225	0.496996273	0.044602446	0.066929803	0.032430183	0.049309831	0.050655329
-1	-1	-1	5	132	131	0	0	1.53125	0	4.515625	0.28125	0.46875	0.75	0.40625	0.171875	1.0625	0.109375	0.125	scan_Plate_D_p00_0_E11f08d0.TIF	scan_Plate_D_p00_0_E11f08d2.TIF	scan_Plate_D_p00_0_E11f08d1.TIF	0	0	0	531	1	1536	1536	1536	531	b'eLv0UZbgsxltqgxg0nY1BDZVLEabKvQJ5tHWCl2C2YhKwQwqQ+wAuhZjKA=='	419a0c3301b8d158ad8fd242bf72978e	51f9a02e7789bb9fd5f3477cc3612e53	d0d1976dbcde91b74fc852b8e893671d	1151.843748	824.7382766	0	105.4	0.992424242	4.407642676	93.68078302	0.045761866	0.005637765	0.551599445	0.046370196	0.067616775	0.033322008	0.051443983	0.05325354
-1	-1	-1	11	66	65	0	0	1.6875	0	3.4375	0.21875	0.359375	0.6875	0.34375	0.171875	0.984375	0.109375	0.140625	scan_Plate_D_p00_0_E12f00d0.TIF	scan_Plate_D_p00_0_E12f00d2.TIF	scan_Plate_D_p00_0_E12f00d1.TIF	0	0	0	532	1	1536	1536	1536	532	b'eLv0UZbgsxltqgxg0nY1NBptqtAtmEdbK3QJZiMqBTOoDLEDAJYxYxM='	38990e65c9f557c71c0a1782234a7ea1	cd94207704580a71fc2ed09ee7c41f0a	5ba7a0ce16c9933b092a630bcf067ab1	997.4755204	556.3656795	0	43.63636364	0.984848485	4.220643225	89.36924768	0.043450639	0.004616028	0.503814689	0.044129655	0.061424229	0.031889358	0.048301387	0.050063018
-1	-1	-1	24	171	171	0	0	1.5625	0	4.765625	0.3125	0.453125	0.8125	0.40625	0.171875	1.09375	0.109375	0.125	scan_Plate_D_p00_0_E12f01d0.TIF	scan_Plate_D_p00_0_E12f01d2.TIF	scan_Plate_D_p00_0_E12f01d1.TIF	0	0	0	533	1	1536	1536	1536	533	b'eLv0UZbgsxltqgxg0nY1NEozMBxtqtAnmEdbK3QJZiMqBTOoDLEDAJtTYxY='	931fc2f05a2d70a2b619fdd8a9fa1b9f	12e24e2bd4cc97c91f4af9ae000d7d1c	a86c72fe780b913595836d63d0f19053	1011.796784	574.0622966	0	120.1666667	1	4.603616052	89.9118245	0.046709986	0.004318063	0.430948016	0.047813684	0.063272069	0.034765458	0.051127988	0.053049429
-1	-1	-1	16	124	119	0	0	1.703125	0	3.890625	0.265625	0.390625	0.734375	0.359375	0.171875	0.96875	0.125	0.125	scan_Plate_D_p00_0_E12f02d0.TIF	scan_Plate_D_p00_0_E12f02d2.TIF	scan_Plate_D_p00_0_E12f02d1.TIF	0	0	0	534	1	1536	1536	1536	534	b'eLv0UZbgsxltqgxg0nY1NEozMBptqtAnmEdbK3QJZiMqBTOoDLEDAKB1Yxk='	efc2f313e7c235ee913ed600e4a0f969	e7a09e1b83a8d1950c2169e79e9d5ab7	c32d2bd421b00747ad1417bfdc942c4f	1171.099704	733.4087178	0	97.625	0.959677419	4.081338876	84.94907036	0.042139851	0.005064329	0.608530084	0.044037549	0.061962219	0.031624812	0.047478693	0.04911328
-1	-1	-1	17	142	138	0	0	1.5625	0	4.640625	0.28125	0.453125	0.75	0.421875	0.1875	1.109375	0.109375	0.140625	scan_Plate_D_p00_0_E12f03d0.TIF	scan_Plate_D_p00_0_E12f03d2.TIF	scan_Plate_D_p00_0_E12f03d1.TIF	0	0	0	535	1	1536	1536	1536	535	b'eLv0UZbgsxltqgxg0nY1NEozMB5tqtAnmEdbK3QJZiMqBTOoDLEDAKWXYxw='	0764a78444180c8fe9ff84c9c255e84c	5d8b4765c634224b018834fca067f0e2	7998017a1cdd28d286f9cece7c231744	1205.55795	957.3773605	0	102.6470588	0.971830986	3.988774733	81.03911166	0.040723259	0.005236757	0.538330441	0.042975264	0.060690637	0.030867626	0.046157247	0.047603721
-1	-1	-1	20	167	167	0	0	1.6875	0	4.296875	0.296875	0.4375	0.765625	0.375	0.1875	0.984375	0.109375	0.109375	scan_Plate_D_p00_0_E12f04d0.TIF	scan_Plate_D_p00_0_E12f04d2.TIF	scan_Plate_D_p00_0_E12f04d1.TIF	0	0	0	536	1	1536	1536	1536	536	b'eLv0UZbgsxltqgxg0nY1NEozMBltqtAnmEdbK3QJZiMqBTOoDLEDAKq5Yx8='	ddaa4affc4cca1668fccb49278727e8f	cd143fa5bdf633a944d43535ecdce034	e132e90ad0c17e58f96dcf24ca488626	1227.436295	941.8073462	0	131.6	1	4.369849236	83.7463294	0.046106498	0.004383395	0.547573472	0.048662632	0.063761558	0.035034518	0.05109006	0.053240732
-1	-1	-1	13	96	92	0	0	1.5625	0	4.296875	0.25	0.375	0.71875	0.375	0.21875	1.09375	0.109375	0.140625	scan_Plate_D_p00_0_E12f05d0.TIF	scan_Plate_D_p00_0_E12f05d2.TIF	scan_Plate_D_p00_0_E12f05d1.TIF	0	0	0	537	1	1536	1536	1536	537	b'eLv0UZbgsxltqgxg0nY1NEozMB1tqtAnmEdbK3QJZiMqBTOoDLEDAK/bYyI='	f4b03b4e99d9c0348da984167cd3361a	247bd71ec8abb35fd157b148dbe7692e	7e0adfad190a3b56556deef8853ed255	1225.884264	818.7119001	0	74.53846154	0.958333333	3.959895198	86.4238961	0.040006959	0.005061431	0.53607568	0.041539968	0.059709284	0.029844777	0.044931285	0.045971113
-1	-1	-1	19	101	99	0	0	1.671875	0	3.75	0.265625	0.359375	0.703125	0.359375	0.171875	0.984375	0.109375	0.125	scan_Plate_D_p00_0_E12f06d0.TIF	scan_Plate_D_p00_0_E12f06d2.TIF	scan_Plate_D_p00_0_E12f06d1.TIF	0	0	0	538	1	1536	1536	1536	538	b'eLv0UZbgsxltqgxg0nY1NEozMBttqtAnmEdbK3QJZiMqBTOoDLEDALT9YyU='	d69d63123e7ded87b87db9e38081c472	99247b71507d1ebff0ea902660f5b0e0	cda0e8b6195df6d6d21998f6500e9b63	555.0119693	555.1787128	0	72.36842105	0.98019802	4.081453515	84.2367745	0.04110092	0.00504742	0.525207792	0.044116634	0.061019751	0.030710813	0.046011973	0.047207233
-1	-1	-1	62	123	117	0	0	1.5625	0	3.859375	0.234375	0.359375	0.703125	0.375	0.203125	1.0625	0.109375	0.125	scan_Plate_D_p00_0_E12f07d0.TIF	scan_Plate_D_p00_0_E12f07d2.TIF	scan_Plate_D_p00_0_E12f07d1.TIF	0	0	0	539	1	1536	1536	1536	539	b'eLv0UZbgsxltqgxg0nY1NEozMB9tqtAnmEdbK3QJZiMqBTOoDLEDALofYyg='	223843cc39be9abcb7d0e8da2a52d568	83cb748b4e7314a67ba37be1b2387280	bcc9e57ee591ab6ce8764de4a46386cb	1054.51125	667.7466274	0	71.25806452	0.951219512	2.626028453	45.17209705	0.030746806	0.003614769	0.421997002	0.033653563	0.046717305	0.024242115	0.034451197	0.034939708
-1	-1	-1	41	78	73	0	0	1.65625	0	3.171875	0.21875	0.359375	0.671875	0.34375	0.1875	0.96875	0.109375	0.125	scan_Plate_D_p00_0_E12f08d0.TIF	scan_Plate_D_p00_0_E12f08d2.TIF	scan_Plate_D_p00_0_E12f08d1.TIF	0	0	0	540	1	1536	1536	1536	540	b'eLv0UZbgsxltqgxg0nY1NEozsBhtqtAnmEdbK3QJZiMqBTOoDLEDAL9BYys='	d89c7df07598a5ca9d4bb285e36f454b	563fb634efe56ed9623a4edd6e482d7e	fa4226baccdc148a1ad0f951dd52bc6b	1161.04396	817.5382324	0	44.65853659	0.935897436	2.288524346	40.62067594	0.028710409	0.003581438	0.331966815	0.031413706	0.043578994	0.022684497	0.032346473	0.032791182
[truncated: 69 more columns]
