# Supplementary material for: Integrated systems biology approach identifies gene targets for endothelial dysfunction
Source: Mol Syst Biol. 2023 Nov 30;19(12):e11462. doi: 10.15252/msb.202211462 (PMC10698507; doi:10.15252/msb.202211462)
Supplement: Supplementary file 9 — Dataset EV6 [file MSB-19-e11462-s013.zip › Dataset_EV6/HCS_Drugs_plate_3_4_5.csv]

Channel_VE_Cad	Channel_dapi	Channel_icam	Channel_ros	Count_cells	ExecutionTime_01Images	ExecutionTime_02Metadata	ExecutionTime_03NamesAndTypes	ExecutionTime_04Groups	ExecutionTime_05RunCellpose	ExecutionTime_06MeasureImageIntensity	ExecutionTime_07ImageMath	ExecutionTime_08ImageMath	ExecutionTime_09ImageMath	ExecutionTime_10MeasureObjectIntensity	ExecutionTime_11OverlayOutlines	ExecutionTime_12SaveImages	FileName_VE_Cad	FileName_dapi	FileName_icam	FileName_ros	Frame_VE_Cad	Frame_dapi	Frame_icam	Frame_ros	Group_Index	Group_Length	Group_Number	Height_VE_Cad	Height_dapi	Height_icam	Height_ros	ImageNumber	ImageSet_ImageSet	Intensity_LowerQuartileIntensity_VE_Cad	Intensity_LowerQuartileIntensity_icam	Intensity_LowerQuartileIntensity_ros	Intensity_MADIntensity_VE_Cad	Intensity_MADIntensity_icam	Intensity_MADIntensity_ros	Intensity_MaxIntensity_VE_Cad	Intensity_MaxIntensity_icam	Intensity_MaxIntensity_ros	Intensity_MeanIntensity_VE_Cad	Intensity_MeanIntensity_icam	Intensity_MeanIntensity_ros	Intensity_MedianIntensity_VE_Cad	Intensity_MedianIntensity_icam	Intensity_MedianIntensity_ros	Intensity_MinIntensity_VE_Cad
-1	-1	-1	-1	651.0	0.0	0.0	5.609999999999999	0.0	11.920000000000002	1.2900000000000027	0.010000000000001563	0.00999999999999801	0.010000000000001563	3.649999999999995	0.10999999999999943	0.14000000000000057	scan_Plate_D_p00_0_A01f00d3.TIF	scan_Plate_D_p00_0_A01f00d0.TIF	scan_Plate_D_p00_0_A01f00d2.TIF	scan_Plate_D_p00_0_A01f00d1.TIF	0	0	0	0	1	1944	1	1536	1536	1536	1536	1	b'eLuu5PKkG638Rkc8BmvojVaNlIXfaMVJeRgaUykMQQWiHQBmnqV6'	0.04411058872938156	0.007805490866303444	0.053304314613342285	0.012277648	0.00083333254	0.00841647	0.44816118	0.36119097	0.7154	0.06149213512738546	0.01022713320950667	0.06840365628401439	0.055554904	0.008638823	0.061720785	0.018416472
-1	-1	-1	-1	783.0	0.0	0.0	5.960000000000001	0.0	23.130000000000003	1.470000000000006	0.009999999999990905	0.010000000000005116	0.00999999999999801	4.550000000000004	0.19999999999999574	0.21999999999999886	scan_Plate_D_p00_0_A01f01d3.TIF	scan_Plate_D_p00_0_A01f01d0.TIF	scan_Plate_D_p00_0_A01f01d2.TIF	scan_Plate_D_p00_0_A01f01d1.TIF	0	0	0	0	2	1944	1	1536	1536	1536	1536	2	b'eLuu5PKkG638aDfiYTha+VEUeqNVI2XhN1pxUh6GxlQKQ1CBaAcAb2Slfg=='	0.04858274757862091	0.006972157396376133	0.0	0.010610983	0.00083333347	0.0	0.44816118	0.3427745	0.7154	0.06133318940798441	0.009048053994774818	0.005637507264812787	0.055554904	0.007805491	0.0	0.018416472
-1	-1	-1	-1	744.0	0.0	0.0	6.000000000000002	0.0	24.46	1.4299999999999997	0.010000000000005116	0.009999999999990905	0.010000000000005116	3.79999999999999	0.14000000000000057	0.14999999999999858	scan_Plate_D_p00_0_A01f02d3.TIF	scan_Plate_D_p00_0_A01f02d0.TIF	scan_Plate_D_p00_0_A01f02d2.TIF	scan_Plate_D_p00_0_A01f02d1.TIF	0	0	0	0	3	1944	1	1536	1536	1536	1536	3	b'eLuu5PKkG638aDfiYTRa+VEUeqNVI2XhN1pxUh6GxlQKQ1CBaAcAeCqlgg=='	0.04858274757862091	0.007805490866303444	0.0	0.010610975	0.00083333254	0.0	0.44816118	0.36119097	0.7154	0.059400459130605064	0.009462060406804085	0.005315745870272319	0.055554904	0.007805491	0.0	0.018416472
-1	-1	-1	-1	552.0	0.0	0.0	6.399999999999999	0.0	24.8	1.6099999999999994	0.00999999999999801	0.00999999999999801	0.010000000000005116	4.469999999999999	0.18999999999999773	0.19000000000000483	scan_Plate_D_p00_0_A01f03d3.TIF	scan_Plate_D_p00_0_A01f03d0.TIF	scan_Plate_D_p00_0_A01f03d2.TIF	scan_Plate_D_p00_0_A01f03d1.TIF	0	0	0	0	4	1944	1	1536	1536	1536	1536	4	b'eLuu5PKkG638aDfiYTxa+VEUeqNVI2XhN1pxUh6GxlQKQ1CBaAcAgPClhg=='	0.03963842988014221	0.007805490866303444	0.03366588056087494	0.010610983	0.00083333254	0.008416474	0.44816118	0.2800251	0.7154	0.05487774809201559	0.009744257976611456	0.04908192654450735	0.04941608	0.008638823	0.04208235	0.017583137
-1	-1	-1	-1	560.0	0.0	0.0	5.75	0.0	15.629999999999995	1.5700000000000003	0.00999999999999801	0.00999999999999801	0.0	3.490000000000002	0.13000000000000256	0.14999999999999858	scan_Plate_D_p00_0_A01f04d3.TIF	scan_Plate_D_p00_0_A01f04d0.TIF	scan_Plate_D_p00_0_A01f04d2.TIF	scan_Plate_D_p00_0_A01f04d1.TIF	0	0	0	0	5	1944	1	1536	1536	1536	1536	5	b'eLuu5PKkG638aDfiYTJa+VEUeqNVI2XhN1pxUh6GxlQKQ1CBaAcAibalig=='	0.038805097341537476	0.007805490866303444	0.008416470140218735	0.011444315	0.00083333254	0.011221962	0.44816118	0.34444118	0.7154	0.05341889957586924	0.008924911419550577	0.02452024817466736	0.04941608	0.007805491	0.01963843	0.018416472
-1	-1	-1	-1	644.0	0.0	0.0	3.549999999999997	0.0	8.700000000000003	1.3599999999999994	0.010000000000005116	0.01999999999999602	0.00999999999999801	4.100000000000001	0.1700000000000017	0.14999999999999858	scan_Plate_D_p00_0_A01f05d3.TIF	scan_Plate_D_p00_0_A01f05d0.TIF	scan_Plate_D_p00_0_A01f05d2.TIF	scan_Plate_D_p00_0_A01f05d1.TIF	0	0	0	0	6	1944	1	1536	1536	1536	1536	6	b'eLuu5PKkG638aDfiYTpa+VEUeqNVI2XhN1pxUh6GxlQKQ1CBaAcAknyljg=='	0.043277256190776825	0.007805490866303444	0.02805490233004093	0.011444315	0.00083333254	0.011221964	0.44816118	0.36119097	0.7154	0.05855401357014974	0.009530926123261452	0.04353054861227671	0.05472157	0.007805491	0.03927686	0.022055294
-1	-1	-1	-1	664.0	0.0	0.0	2.5799999999999983	0.0	16.440000000000005	1.3199999999999932	0.010000000000005116	0.009999999999990905	0.010000000000005116	3.8700000000000045	0.1700000000000017	0.12999999999999545	scan_Plate_D_p00_0_A01f06d3.TIF	scan_Plate_D_p00_0_A01f06d0.TIF	scan_Plate_D_p00_0_A01f06d2.TIF	scan_Plate_D_p00_0_A01f06d1.TIF	0	0	0	0	7	1944	1	1536	1536	1536	1536	7	b'eLuu5PKkG638aDfiYTZa+VEUeqNVI2XhN1pxUh6GxlQKQ1CBaAcAm0Klkg=='	0.04411058872938156	0.006972157396376133	0.0	0.010610983	0.00083333347	0.0028054903	0.44816118	0.3341357	0.7154	0.057616656025250755	0.00896149439116319	0.01135406643152237	0.05472157	0.007805491	0.0028054903	0.017583137
-1	-1	-1	-1	700.0	0.0	0.0	2.8400000000000034	0.0	11.239999999999995	1.3600000000000065	0.01999999999999602	0.01999999999999602	0.010000000000005116	4.189999999999998	0.1700000000000088	0.13999999999999346	scan_Plate_D_p00_0_A01f07d3.TIF	scan_Plate_D_p00_0_A01f07d0.TIF	scan_Plate_D_p00_0_A01f07d2.TIF	scan_Plate_D_p00_0_A01f07d1.TIF	0	0	0	0	8	1944	1	1536	1536	1536	1536	8	b'eLuu5PKkG638aDfiYT5a+VEUeqNVI2XhN1pxUh6GxlQKQ1CBaAcApAillg=='	0.04411058872938156	0.007805490866303444	0.011221961118280888	0.010610975	0.00083333254	0.008416469	0.44816118	0.34360784	0.7154	0.057632808883984886	0.009581719835599264	0.026092787583669026	0.05388824	0.007805491	0.01963843	0.018416472
-1	-1	-1	-1	725.0	0.0	0.0	4.009999999999991	0.0	18.599999999999994	1.3300000000000125	0.0	0.010000000000005116	0.010000000000005116	4.560000000000002	0.1599999999999966	0.1699999999999875	scan_Plate_D_p00_0_A01f08d3.TIF	scan_Plate_D_p00_0_A01f08d0.TIF	scan_Plate_D_p00_0_A01f08d2.TIF	scan_Plate_D_p00_0_A01f08d1.TIF	0	0	0	0	9	1944	1	1536	1536	1536	1536	9	b'eLuu5PKkG638aDfiYTFa+VEUeqNVI2XhN1pxUh6GxlQKQ1CBaAcArM6lmg=='	0.0449439212679863	0.007805490866303444	0.0	0.010610975	0.00083333254	0.0	0.44816118	0.36119097	0.7154	0.05848566691080729	0.009134369591871897	0.002940102480351925	0.05472157	0.007805491	0.0	0.022055294
-1	-1	-1	-1	738.0	0.0	0.0	3.289999999999999	0.0	17.289999999999992	1.3299999999999983	0.010000000000005116	0.009999999999990905	0.0	4.109999999999999	0.1599999999999966	0.12999999999999545	scan_Plate_D_p00_0_A02f00d3.TIF	scan_Plate_D_p00_0_A02f00d0.TIF	scan_Plate_D_p00_0_A02f00d2.TIF	scan_Plate_D_p00_0_A02f00d1.TIF	0	0	0	0	10	1944	1	1536	1536	1536	1536	10	b'eLuu5PKkG638aDTiYTRa+VEaeqNVI2XhN1pxUh6GxlQKQ1CBaAcAb3Clfg=='	0.04858274757862091	0.007805490866303444	0.04488784447312355	0.015083134	0.00083333254	0.00841647	0.44816118	0.36119097	0.7154	0.06325928866863251	0.009659393380085627	0.05845314761002859	0.060027063	0.008638823	0.053304315	0.016749803
-1	-1	-1	-1	591.0	0.0	0.0	3.5400000000000063	0.0	18.37000000000001	1.4099999999999824	0.010000000000005116	0.010000000000005116	0.010000000000005116	4.670000000000002	0.1700000000000017	0.1600000000000108	scan_Plate_D_p00_0_A02f01d3.TIF	scan_Plate_D_p00_0_A02f01d0.TIF	scan_Plate_D_p00_0_A02f01d2.TIF	scan_Plate_D_p00_0_A02f01d1.TIF	0	0	0	0	11	1944	1	1536	1536	1536	1536	11	b'eLuu5PKkG638aDTiYZRmYDha+VEUeqNVI2XhN1pxUh6GxlQKQ1CBaAcAeDalgg=='	0.03963842988014221	0.006972157396376133	0.0	0.011444315	0.00083333347	0.0	0.44816118	0.36119097	0.7154	0.05617516736189524	0.008300580705205599	0.0040992967163523035	0.050249413	0.007805491	0.0	0.016749803
-1	-1	-1	-1	571.0	0.0	0.0	2.4099999999999966	0.0	16.460000000000008	1.289999999999992	0.010000000000005116	0.010000000000005116	0.0	3.3999999999999915	0.1599999999999966	0.12000000000001876	scan_Plate_D_p00_0_A02f02d3.TIF	scan_Plate_D_p00_0_A02f02d0.TIF	scan_Plate_D_p00_0_A02f02d2.TIF	scan_Plate_D_p00_0_A02f02d1.TIF	0	0	0	0	12	1944	1	1536	1536	1536	1536	12	b'eLuu5PKkG638aDTiYZRmYDRa+VEUeqNVI2XhN1pxUh6GxlQKQ1CBaAcAgPylhg=='	0.05555490404367447	0.006972157396376133	0.0	0.015083134	0.00083333347	0.0	0.44816118	0.35755217	0.7154	0.07299984494845073	0.008193451911211014	0.0024350665820141635	0.07147138	0.007805491	0.0	0.017583137
-1	-1	-1	-1	596.0	0.0	0.0	2.490000000000002	0.0	12.009999999999998	1.3500000000000085	0.01999999999999602	0.020000000000010232	0.009999999999990905	4.329999999999998	0.19999999999998863	0.1699999999999875	scan_Plate_D_p00_0_A02f03d3.TIF	scan_Plate_D_p00_0_A02f03d0.TIF	scan_Plate_D_p00_0_A02f03d2.TIF	scan_Plate_D_p00_0_A02f03d1.TIF	0	0	0	0	13	1944	1	1536	1536	1536	1536	13	b'eLuu5PKkG638aDTiYZRmYDxa+VEUeqNVI2XhN1pxUh6GxlQKQ1CBaAcAicKlig=='	0.043277256190776825	0.007805490866303444	0.02805490233004093	0.011444315	0.00083333254	0.008416474	0.44816118	0.36119097	0.7154	0.05971131722132365	0.009684501215815544	0.04324377576510111	0.05472157	0.007805491	0.03647137	0.016749803
-1	-1	-1	-1	613.0	0.0	0.0	2.3499999999999943	0.0	10.89	1.2999999999999972	0.009999999999990905	0.010000000000019327	0.009999999999990905	3.8700000000000045	0.14000000000000057	0.13000000000000966	scan_Plate_D_p00_0_A02f04d3.TIF	scan_Plate_D_p00_0_A02f04d0.TIF	scan_Plate_D_p00_0_A02f04d2.TIF	scan_Plate_D_p00_0_A02f04d1.TIF	0	0	0	0	14	1944	1	1536	1536	1536	1536	14	b'eLuu5PKkG638aDTiYZRmYDJa+VEUeqNVI2XhN1pxUh6GxlQKQ1CBaAcAkoiljg=='	0.043277256190776825	0.006972157396376133	0.011221961118280888	0.015083134	0.00083333254	0.011221958	0.44816118	0.36119097	0.7154	0.0582834929227829	0.008737259854873022	0.02528359244267146	0.05472157	0.007805491	0.022443922	0.017583137
-1	-1	-1	-1	722.0	0.0	0.0	2.5400000000000063	0.0	13.289999999999992	1.3600000000000136	0.009999999999990905	0.01999999999999602	0.010000000000005116	4.299999999999997	0.14999999999999147	0.1700000000000017	scan_Plate_D_p00_0_A02f05d3.TIF	scan_Plate_D_p00_0_A02f05d0.TIF	scan_Plate_D_p00_0_A02f05d2.TIF	scan_Plate_D_p00_0_A02f05d1.TIF	0	0	0	0	15	1944	1	1536	1536	1536	1536	15	b'eLuu5PKkG638aDTiYZRmYDpa+VEUeqNVI2XhN1pxUh6GxlQKQ1CBaAcAm06lkg=='	0.04858274757862091	0.007805490866303444	0.025249412283301353	0.011444308	0.00083333254	0.011221958	0.44816118	0.34110785	0.7154	0.06381964683532715	0.00906362198293209	0.039920374751091	0.05919373	0.007805491	0.03647137	0.017583137
-1	-1	-1	-1	920.0	0.0	0.0	2.5700000000000074	0.0	16.909999999999997	1.2600000000000051	0.010000000000005116	0.009999999999990905	0.010000000000005116	4.079999999999998	0.1700000000000017	0.13999999999998636	scan_Plate_D_p00_0_A02f06d3.TIF	scan_Plate_D_p00_0_A02f06d0.TIF	scan_Plate_D_p00_0_A02f06d2.TIF	scan_Plate_D_p00_0_A02f06d1.TIF	0	0	0	0	16	1944	1	1536	1536	1536	1536	16	b'eLuu5PKkG638aDTiYZRmYDZa+VEUeqNVI2XhN1pxUh6GxlQKQ1CBaAcApBSllg=='	0.05024941265583038	0.006972157396376133	0.0	0.011444315	0.00083333347	0.0028054903	0.44816118	0.34194118	0.7154	0.06623618304729462	0.008785647029678026	0.010750306149323782	0.060860395	0.007805491	0.0028054903	0.022888627
-1	-1	-1	-1	785.0	0.0	0.0	2.519999999999996	0.0	18.299999999999997	1.3899999999999864	0.020000000000010232	0.009999999999990905	0.010000000000005116	5.060000000000002	0.15000000000000568	0.17000000000001592	scan_Plate_D_p00_0_A02f07d3.TIF	scan_Plate_D_p00_0_A02f07d0.TIF	scan_Plate_D_p00_0_A02f07d2.TIF	scan_Plate_D_p00_0_A02f07d1.TIF	0	0	0	0	17	1944	1	1536	1536	1536	1536	17	b'eLuu5PKkG638aDTiYZRmYD5a+VEUeqNVI2XhN1pxUh6GxlQKQ1CBaAcArNqlmg=='	0.04858274757862091	0.006972157396376133	0.008416470140218735	0.011444315	0.00083333347	0.00841647	0.44816118	0.36119097	0.7154	0.06531955301761627	0.008928719907999039	0.020366203039884567	0.060027063	0.007805491	0.014027451	0.022055294
-1	-1	-1	-1	728.0	0.0	0.0	2.780000000000001	0.0	14.360000000000014	1.3100000000000023	0.010000000000005116	0.009999999999990905	0.010000000000005116	3.6299999999999955	0.13000000000000966	0.11999999999999034	scan_Plate_D_p00_0_A02f08d3.TIF	scan_Plate_D_p00_0_A02f08d0.TIF	scan_Plate_D_p00_0_A02f08d2.TIF	scan_Plate_D_p00_0_A02f08d1.TIF	0	0	0	0	18	1944	1	1536	1536	1536	1536	18	b'eLuu5PKkG638aDTiYZRmYDFa+VEUeqNVI2XhN1pxUh6GxlQKQ1CBaAcAtaClng=='	0.0449439212679863	0.006972157396376133	0.0	0.011444315	0.00083333347	0.0	0.44816118	0.34194118	0.7154	0.060762097438176475	0.008369682356715202	0.0017644739709794521	0.055554904	0.007805491	0.0	0.018416472
-1	-1	-1	-1	712.0	0.0	0.0	2.4099999999999824	0.0	11.360000000000014	1.3499999999999943	0.009999999999990905	0.0	0.009999999999990905	4.060000000000002	0.14000000000000057	0.15000000000000568	scan_Plate_D_p00_0_A03f00d3.TIF	scan_Plate_D_p00_0_A03f00d0.TIF	scan_Plate_D_p00_0_A03f00d2.TIF	scan_Plate_D_p00_0_A03f00d1.TIF	0	0	0	0	19	1944	1	1536	1536	1536	1536	19	b'eLuu5PKkG638aDTiYTxa+VEaeqNVI2XhN1pxUh6GxlQKQ1CBaAcAeEKlgg=='	0.053888238966464996	0.006972157396376133	0.042082350701093674	0.015083134	0.00083333347	0.008416474	0.44816118	0.36119097	0.7154	0.06938553849856059	0.009021558488408724	0.0543669859568278	0.06533255	0.007805491	0.047693335	0.022055294
-1	-1	-1	-1	694.0	0.0	0.0	2.65000000000002	0.0	11.730000000000004	1.3900000000000006	0.009999999999990905	0.020000000000010232	0.009999999999990905	3.980000000000004	0.15000000000000568	0.1599999999999966	scan_Plate_D_p00_0_A03f01d3.TIF	scan_Plate_D_p00_0_A03f01d0.TIF	scan_Plate_D_p00_0_A03f01d2.TIF	scan_Plate_D_p00_0_A03f01d1.TIF	0	0	0	0	20	1944	1	1536	1536	1536	1536	20	b'eLuu5PKkG638aDTiYZxmYDha+VEUeqNVI2XhN1pxUh6GxlQKQ1CBaAcAgQilhg=='	0.05024941265583038	0.006972157396376133	0.0	0.015083134	0.00083333347	0.0	0.44816118	0.36119097	0.7154	0.06883821388085683	0.009478266661365828	0.0048416610807180405	0.064499214	0.007805491	0.0	0.022055294
-1	-1	-1	-1	570.0	0.0	0.0	2.6399999999999864	0.0	11.850000000000023	1.3499999999999943	0.0	0.009999999999990905	0.009999999999990905	3.809999999999974	0.15000000000000568	0.15000000000000568	scan_Plate_D_p00_0_A03f02d3.TIF	scan_Plate_D_p00_0_A03f02d0.TIF	scan_Plate_D_p00_0_A03f02d2.TIF	scan_Plate_D_p00_0_A03f02d1.TIF	0	0	0	0	21	1944	1	1536	1536	1536	1536	21	b'eLuu5PKkG638aDTiYZxmYDRa+VEUeqNVI2XhN1pxUh6GxlQKQ1CBaAcAic6lig=='	0.0449439212679863	0.006972157396376133	0.0	0.012277648	0.00083333347	0.0	0.44816118	0.32269138	0.7154	0.06229648490746816	0.009096242487430573	0.0033849511916438737	0.055554904	0.007805491	0.0	0.022055294
-1	-1	-1	-1	635.0	0.0	0.0	2.8400000000000034	0.010000000000005116	15.730000000000004	1.4099999999999966	0.010000000000005116	0.010000000000005116	0.009999999999990905	4.160000000000011	0.1699999999999875	0.14999999999999147	scan_Plate_D_p00_0_A03f03d3.TIF	scan_Plate_D_p00_0_A03f03d0.TIF	scan_Plate_D_p00_0_A03f03d2.TIF	scan_Plate_D_p00_0_A03f03d1.TIF	0	0	0	0	22	1944	1	1536	1536	1536	1536	22	b'eLuu5PKkG638aDTiYZxmYDxa+VEUeqNVI2XhN1pxUh6GxlQKQ1CBaAcAkpSljg=='	0.0449439212679863	0.006972157396376133	0.022443922236561775	0.014249809	0.00083333347	0.00841647	0.44816118	0.36119097	0.7154	0.06423144042491913	0.008648550137877464	0.03538165738185247	0.05919373	0.007805491	0.030860392	0.018416472
-1	-1	-1	-1	646.0	0.0	0.0	2.4499999999999886	0.0	16.52000000000001	1.4099999999999966	0.01999999999999602	0.01999999999999602	0.010000000000005116	4.620000000000019	0.14000000000001478	0.15000000000000568	scan_Plate_D_p00_0_A03f04d3.TIF	scan_Plate_D_p00_0_A03f04d0.TIF	scan_Plate_D_p00_0_A03f04d2.TIF	scan_Plate_D_p00_0_A03f04d1.TIF	0	0	0	0	23	1944	1	1536	1536	1536	1536	23	b'eLuu5PKkG638aDTiYZxmYDJa+VEUeqNVI2XhN1pxUh6GxlQKQ1CBaAcAm1qlkg=='	0.0449439212679863	0.006972157396376133	0.005610980559140444	0.011444315	0.00083333347	0.011221961	0.44816118	0.36119097	0.7154	0.06289914747079213	0.008193188036481539	0.019447921464840572	0.055554904	0.007805491	0.014027451	0.023721961
-1	-1	-1	-1	669.0	0.0	0.0	2.6400000000000006	0.0	13.870000000000005	1.329999999999984	0.010000000000019327	0.0	0.010000000000019327	4.090000000000003	0.12999999999999545	0.12000000000000455	scan_Plate_D_p00_0_A03f05d3.TIF	scan_Plate_D_p00_0_A03f05d0.TIF	scan_Plate_D_p00_0_A03f05d2.TIF	scan_Plate_D_p00_0_A03f05d1.TIF	0	0	0	0	24	1944	1	1536	1536	1536	1536	24	b'eLuu5PKkG638aDTiYZxmYDpa+VEUeqNVI2XhN1pxUh6GxlQKQ1CBaAcApCCllg=='	0.04858274757862091	0.006972157396376133	0.022443922236561775	0.015083142	0.00083333347	0.011221958	0.44816118	0.36119097	0.7154	0.06578451891740163	0.008470717196663221	0.035583133498827614	0.060027063	0.007805491	0.030860392	0.022055294
-1	-1	-1	-1	739.0	0.0	0.0	2.6799999999999784	0.0	10.629999999999995	1.4000000000000057	0.0	0.009999999999990905	0.010000000000019327	4.310000000000002	0.15000000000000568	0.15000000000000568	scan_Plate_D_p00_0_A03f06d3.TIF	scan_Plate_D_p00_0_A03f06d0.TIF	scan_Plate_D_p00_0_A03f06d2.TIF	scan_Plate_D_p00_0_A03f06d1.TIF	0	0	0	0	25	1944	1	1536	1536	1536	1536	25	b'eLuu5PKkG638aDTiYZxmYDZa+VEUeqNVI2XhN1pxUh6GxlQKQ1CBaAcArOalmg=='	0.04941608011722565	0.006972157396376133	0.0	0.010610983	0.00083333347	0.0	0.44816118	0.36119097	0.7154	0.06472305953502655	0.007878286764025688	0.008172046393156052	0.060027063	0.0069721574	0.0	0.022888627
-1	-1	-1	-1	704.0	0.0	0.0	2.3999999999999773	0.0	13.590000000000003	1.4000000000000057	0.009999999999990905	0.009999999999990905	0.009999999999990905	4.529999999999973	0.14999999999997726	0.160000000000025	scan_Plate_D_p00_0_A03f07d3.TIF	scan_Plate_D_p00_0_A03f07d0.TIF	scan_Plate_D_p00_0_A03f07d2.TIF	scan_Plate_D_p00_0_A03f07d1.TIF	0	0	0	0	26	1944	1	1536	1536	1536	1536	26	b'eLuu5PKkG638aDTiYZxmYD5a+VEUeqNVI2XhN1pxUh6GxlQKQ1CBaAcAtaylng=='	0.05024941265583038	0.006972157396376133	0.005610980559140444	0.014249802	0.00083333347	0.008416471	0.44816118	0.36119097	0.7154	0.06730429331461589	0.008663571129242579	0.020231083035469055	0.064499214	0.007805491	0.011221961	0.018416472
-1	-1	-1	-1	884.0	0.0	0.0	2.4399999999999977	0.0	12.800000000000011	1.3100000000000023	0.009999999999990905	0.009999999999990905	0.009999999999990905	3.969999999999999	0.17000000000001592	0.14999999999997726	scan_Plate_D_p00_0_A03f08d3.TIF	scan_Plate_D_p00_0_A03f08d0.TIF	scan_Plate_D_p00_0_A03f08d2.TIF	scan_Plate_D_p00_0_A03f08d1.TIF	0	0	0	0	27	1944	1	1536	1536	1536	1536	27	b'eLuu5PKkG638aDTiYZxmYDFa+VEUeqNVI2XhN1pxUh6GxlQKQ1CBaAcAvnKlog=='	0.05555490404367447	0.006972157396376133	0.0	0.010610983	0.00083333347	0.0	0.44816118	0.36119097	0.7154	0.07007051010926564	0.008521231512228647	0.0024982336908578873	0.06616588	0.007805491	0.0	0.023721961
-1	-1	-1	-1	709.0	0.0	0.0	2.8600000000000136	0.0	13.530000000000001	1.3400000000000034	0.010000000000019327	0.01999999999998181	0.010000000000019327	4.1699999999999875	0.15000000000000568	0.1599999999999966	scan_Plate_D_p00_0_A04f00d3.TIF	scan_Plate_D_p00_0_A04f00d0.TIF	scan_Plate_D_p00_0_A04f00d2.TIF	scan_Plate_D_p00_0_A04f00d1.TIF	0	0	0	0	28	1944	1	1536	1536	1536	1536	28	b'eLuu5PKkG638aDTiYTJa+VEaeqNVI2XhN1pxUh6GxlQKQ1CBaAcAgRSlhg=='	0.032666273415088654	0.007805490866303444	0.04488784447312355	0.006138824	0.00083333254	0.00841647	0.44816118	0.36119097	0.7154	0.04269841810067495	0.009513198708494505	0.05878347158432007	0.038805097	0.007805491	0.053304315	0.017583137
-1	-1	-1	-1	667.0	0.0	0.0	2.3499999999999943	0.0	12.719999999999999	1.2299999999999898	0.009999999999990905	0.010000000000019327	0.009999999999990905	3.469999999999999	0.14000000000001478	0.12999999999999545	scan_Plate_D_p00_0_A04f01d3.TIF	scan_Plate_D_p00_0_A04f01d0.TIF	scan_Plate_D_p00_0_A04f01d2.TIF	scan_Plate_D_p00_0_A04f01d1.TIF	0	0	0	0	29	1944	1	1536	1536	1536	1536	29	b'eLuu5PKkG638aDTiYZJmYDha+VEUeqNVI2XhN1pxUh6GxlQKQ1CBaAcAidqlig=='	0.043277256190776825	0.006972157396376133	0.0	0.015083134	0.00083333347	0.0	0.44816118	0.36119097	0.7154	0.06049424409866333	0.008068416888515154	0.004007249449690183	0.05472157	0.007805491	0.0	0.017583137
-1	-1	-1	-1	611.0	0.0	0.0	2.3999999999999773	0.0	12.180000000000007	1.3499999999999943	0.009999999999990905	0.010000000000019327	0.010000000000019327	3.9399999999999977	0.15000000000000568	0.1799999999999784	scan_Plate_D_p00_0_A04f02d3.TIF	scan_Plate_D_p00_0_A04f02d0.TIF	scan_Plate_D_p00_0_A04f02d2.TIF	scan_Plate_D_p00_0_A04f02d1.TIF	0	0	0	0	30	1944	1	1536	1536	1536	1536	30	b'eLuu5PKkG638aDTiYZJmYDRa+VEUeqNVI2XhN1pxUh6GxlQKQ1CBaAcAkqCljg=='	0.043277256190776825	0.006972157396376133	0.0	0.011444308	0.00083333347	0.0	0.44816118	0.36119097	0.7154	0.057900081078211464	0.008146865293383598	0.003203420899808407	0.05388824	0.007805491	0.0	0.016749803
-1	-1	-1	-1	633.0	0.0	0.0	2.5700000000000216	0.0	11.680000000000007	1.3799999999999955	0.009999999999990905	0.009999999999990905	0.010000000000019327	4.4599999999999795	0.21000000000000796	0.1599999999999966	scan_Plate_D_p00_0_A04f03d3.TIF	scan_Plate_D_p00_0_A04f03d0.TIF	scan_Plate_D_p00_0_A04f03d2.TIF	scan_Plate_D_p00_0_A04f03d1.TIF	0	0	0	0	31	1944	1	1536	1536	1536	1536	31	b'eLuu5PKkG638aDTiYZJmYDxa+VEUeqNVI2XhN1pxUh6GxlQKQ1CBaAcAm2alkg=='	0.03797176480293274	0.007805490866303444	0.03086039237678051	0.010610979	0.00083333347	0.008416474	0.44816118	0.36119097	0.7154	0.0507722000281016	0.009314384311437607	0.04658720890680949	0.04494392	0.007805491	0.03927686	0.018416472
-1	-1	-1	-1	639.0	0.0	0.0	2.3499999999999943	0.0	12.299999999999983	1.370000000000033	0.009999999999990905	0.0	0.010000000000019327	3.6899999999999977	0.15000000000000568	0.13999999999998636	scan_Plate_D_p00_0_A04f04d3.TIF	scan_Plate_D_p00_0_A04f04d0.TIF	scan_Plate_D_p00_0_A04f04d2.TIF	scan_Plate_D_p00_0_A04f04d1.TIF	0	0	0	0	32	1944	1	1536	1536	1536	1536	32	b'eLuu5PKkG638aDTiYZJmYDJa+VEUeqNVI2XhN1pxUh6GxlQKQ1CBaAcApCyllg=='	0.0449439212679863	0.006972157396376133	0.014027451165020466	0.014249809	0.00083333254	0.011221958	0.44816118	0.35141334	0.7154	0.0633056362469991	0.00890777756770452	0.02819603681564331	0.05919373	0.007805491	0.022443922	0.018416472
-1	-1	-1	-1	732.0	0.0	0.0	2.640000000000015	0.0	14.019999999999982	1.3900000000000148	0.009999999999990905	0.009999999999990905	0.009999999999990905	4.589999999999975	0.15000000000000568	0.1599999999999966	scan_Plate_D_p00_0_A04f05d3.TIF	scan_Plate_D_p00_0_A04f05d0.TIF	scan_Plate_D_p00_0_A04f05d2.TIF	scan_Plate_D_p00_0_A04f05d1.TIF	0	0	0	0	33	1944	1	1536	1536	1536	1536	33	b'eLuu5PKkG638aDTiYZJmYDpa+VEUeqNVI2XhN1pxUh6GxlQKQ1CBaAcArPKlmg=='	0.04858274757862091	0.006972157396376133	0.025249412283301353	0.015083142	0.00083333347	0.011221958	0.44816118	0.36119097	0.7154	0.06564200917879741	0.008923991272846857	0.04047194371620814	0.060027063	0.007805491	0.03647137	0.016749803
-1	-1	-1	-1	899.0	0.0	0.0	2.3700000000000045	0.0	13.700000000000017	1.3600000000000136	0.0	0.009999999999990905	0.009999999999990905	4.360000000000014	0.18000000000000682	0.14999999999997726	scan_Plate_D_p00_0_A04f06d3.TIF	scan_Plate_D_p00_0_A04f06d0.TIF	scan_Plate_D_p00_0_A04f06d2.TIF	scan_Plate_D_p00_0_A04f06d1.TIF	0	0	0	0	34	1944	1	1536	1536	1536	1536	34	b'eLuu5PKkG638aDTiYZJmYDZa+VEUeqNVI2XhN1pxUh6GxlQKQ1CBaAcAtbilng=='	0.05472157150506973	0.006972157396376133	0.0	0.01227764	0.00083333347	0.0056109806	0.44816118	0.36119097	0.7154	0.07109791537125905	0.00847740409274896	0.012199218074480692	0.06616588	0.007805491	0.0056109806	0.018416472
-1	-1	-1	-1	735.0	0.0	0.0	2.5	0.0	12.799999999999983	1.3899999999999864	0.01999999999998181	0.010000000000019327	0.009999999999990905	4.530000000000001	0.1500000000000341	0.14999999999997726	scan_Plate_D_p00_0_A04f07d3.TIF	scan_Plate_D_p00_0_A04f07d0.TIF	scan_Plate_D_p00_0_A04f07d2.TIF	scan_Plate_D_p00_0_A04f07d1.TIF	0	0	0	0	35	1944	1	1536	1536	1536	1536	35	b'eLuu5PKkG638aDTiYZJmYD5a+VEUeqNVI2XhN1pxUh6GxlQKQ1CBaAcAvn6log=='	0.05024941265583038	0.006972157396376133	0.008416470140218735	0.015083134	0.00083333347	0.00841647	0.44816118	0.36119097	0.7154	0.06959594786167145	0.008493653188149134	0.021029805143674214	0.06533255	0.007805491	0.014027451	0.017583137
-1	-1	-1	-1	710.0	0.0	0.0	2.569999999999993	0.0	13.019999999999982	1.259999999999991	0.0	0.009999999999990905	0.010000000000047748	3.7199999999999704	0.12999999999999545	0.13000000000002387	scan_Plate_D_p00_0_A04f08d3.TIF	scan_Plate_D_p00_0_A04f08d0.TIF	scan_Plate_D_p00_0_A04f08d2.TIF	scan_Plate_D_p00_0_A04f08d1.TIF	0	0	0	0	36	1944	1	1536	1536	1536	1536	36	b'eLuu5PKkG638aDTiYZJmYDFa+VEUeqNVI2XhN1pxUh6GxlQKQ1CBaAcAx0Slpg=='	0.04941608011722565	0.006972157396376133	0.0	0.011444315	0.00083333347	0.0	0.44816118	0.36119097	0.7154	0.06436223288377126	0.00821720560391744	0.0015880218707025051	0.060027063	0.007805491	0.0	0.017583137
-1	-1	-1	-1	770.0	0.0	0.0	2.4899999999999807	0.0	12.199999999999989	1.420000000000016	0.01999999999998181	0.009999999999990905	0.0	4.140000000000015	0.15999999999996817	0.12000000000000455	scan_Plate_D_p00_0_A05f00d3.TIF	scan_Plate_D_p00_0_A05f00d0.TIF	scan_Plate_D_p00_0_A05f00d2.TIF	scan_Plate_D_p00_0_A05f00d1.TIF	0	0	0	0	37	1944	1	1536	1536	1536	1536	37	b'eLuu5PKkG638aDTiYTpa+VEaeqNVI2XhN1pxUh6GxlQKQ1CBaAcAiealig=='	0.04941608011722565	0.006972157396376133	0.04769333451986313	0.011444315	0.00083333347	0.00841647	0.44816118	0.36119097	0.7154	0.0642626980940501	0.008955820153156916	0.06107775370279948	0.060027063	0.007805491	0.056109805	0.018416472
-1	-1	-1	-1	694.0	0.0	0.0	2.4199999999999875	0.0	17.589999999999975	1.3500000000000227	0.009999999999990905	0.009999999999990905	0.009999999999990905	4.609999999999985	0.14999999999997726	0.1599999999999966	scan_Plate_D_p00_0_A05f01d3.TIF	scan_Plate_D_p00_0_A05f01d0.TIF	scan_Plate_D_p00_0_A05f01d2.TIF	scan_Plate_D_p00_0_A05f01d1.TIF	0	0	0	0	38	1944	1	1536	1536	1536	1536	38	b'eLuu5PKkG638aDTiYZpmYDha+VEUeqNVI2XhN1pxUh6GxlQKQ1CBaAcAkqyljg=='	0.0449439212679863	0.0033333336468786	0.0	0.014249809	0.00083333347	0.0	0.44816118	0.36119097	0.7154	0.06412259737650554	0.007100831096371015	0.004007731564342976	0.05919373	0.0069721574	0.0	0.018416472
-1	-1	-1	-1	630.0	0.0	0.0	2.170000000000016	0.0	16.430000000000007	1.3699999999999761	0.010000000000019327	0.009999999999990905	0.009999999999990905	4.050000000000011	0.15000000000000568	0.14000000000001478	scan_Plate_D_p00_0_A05f02d3.TIF	scan_Plate_D_p00_0_A05f02d0.TIF	scan_Plate_D_p00_0_A05f02d2.TIF	scan_Plate_D_p00_0_A05f02d1.TIF	0	0	0	0	39	1944	1	1536	1536	1536	1536	39	b'eLuu5PKkG638aDTiYZpmYDRa+VEUeqNVI2XhN1pxUh6GxlQKQ1CBaAcAm3Klkg=='	0.04411058872938156	0.006972157396376133	0.0	0.011444308	0.00083333347	0.0	0.44816118	0.36119097	0.7154	0.05900648236274719	0.007015165562431018	0.0018381735620399315	0.05388824	0.0069721574	0.0	0.018416472
-1	-1	-1	-1	591.0	0.0	0.0	2.4199999999999875	0.0	13.98999999999998	1.360000000000042	0.009999999999990905	0.020000000000010232	0.020000000000010232	3.969999999999999	0.12000000000000455	0.11999999999997613	scan_Plate_D_p00_0_A05f03d3.TIF	scan_Plate_D_p00_0_A05f03d0.TIF	scan_Plate_D_p00_0_A05f03d2.TIF	scan_Plate_D_p00_0_A05f03d1.TIF	0	0	0	0	40	1944	1	1536	1536	1536	1536	40	b'eLuu5PKkG638aDTiYZpmYDxa+VEUeqNVI2XhN1pxUh6GxlQKQ1CBaAcApDillg=='	0.03963842988014221	0.006972157396376133	0.025249412283301353	0.010610983	0.00083333347	0.00841647	0.44816118	0.36119097	0.7154	0.05625434716542562	0.008185133958856264	0.035631097853183746	0.050249413	0.007805491	0.030860392	0.022055294
-1	-1	-1	-1	617.0	0.0	0.0	2.4700000000000273	0.0	15.469999999999999	1.4299999999999784	0.009999999999990905	0.009999999999990905	0.010000000000019327	4.490000000000009	0.1599999999999966	0.15000000000000568	scan_Plate_D_p00_0_A05f04d3.TIF	scan_Plate_D_p00_0_A05f04d0.TIF	scan_Plate_D_p00_0_A05f04d2.TIF	scan_Plate_D_p00_0_A05f04d1.TIF	0	0	0	0	41	1944	1	1536	1536	1536	1536	41	b'eLuu5PKkG638aDTiYZpmYDJa+VEUeqNVI2XhN1pxUh6GxlQKQ1CBaAcArP6lmg=='	0.043277256190776825	0.006972157396376133	0.002805490279570222	0.011444308	0.00083333347	0.011221961	0.44816118	0.36119097	0.7154	0.0588768869638443	0.00783861925204595	0.017266580214103062	0.05388824	0.0069721574	0.011221961	0.017583137
-1	-1	-1	-1	734.0	0.0	0.0	2.7499999999999716	0.0	12.870000000000033	1.3400000000000034	0.0	0.009999999999990905	0.009999999999990905	4.0800000000000125	0.15000000000000568	0.12000000000000455	scan_Plate_D_p00_0_A05f05d3.TIF	scan_Plate_D_p00_0_A05f05d0.TIF	scan_Plate_D_p00_0_A05f05d2.TIF	scan_Plate_D_p00_0_A05f05d1.TIF	0	0	0	0	42	1944	1	1536	1536	1536	1536	42	b'eLuu5PKkG638aDTiYZpmYDpa+VEUeqNVI2XhN1pxUh6GxlQKQ1CBaAcAtcSlng=='	0.05024941265583038	0.006972157396376133	0.025249412283301353	0.015083134	0.00083333347	0.011221958	0.44816118	0.36119097	0.7154	0.0691177894671758	0.008660576616724333	0.04097588608662287	0.06533255	0.007805491	0.03647137	0.022888627
-1	-1	-1	-1	795.0	0.0	0.0	2.4299999999999784	0.0	14.76000000000002	1.3799999999999955	0.010000000000019327	0.009999999999990905	0.020000000000010232	4.659999999999997	0.1599999999999966	0.1599999999999966	scan_Plate_D_p00_0_A05f06d3.TIF	scan_Plate_D_p00_0_A05f06d0.TIF	scan_Plate_D_p00_0_A05f06d2.TIF	scan_Plate_D_p00_0_A05f06d1.TIF	0	0	0	0	43	1944	1	1536	1536	1536	1536	43	b'eLuu5PKkG638aDTiYZpmYDZa+VEUeqNVI2XhN1pxUh6GxlQKQ1CBaAcAvoqlog=='	0.053888238966464996	0.006972157396376133	0.0	0.011444315	0.00083333347	0.0056109806	0.44816118	0.36119097	0.7154	0.06746166944503784	0.007766293361783028	0.01160936305920283	0.064499214	0.0069721574	0.0056109806	0.022055294
-1	-1	-1	-1	750.0	0.0	0.0	2.5	0.0	14.379999999999995	1.490000000000009	0.029999999999972715	0.020000000000038654	0.009999999999990905	5.030000000000001	0.18999999999999773	0.17000000000001592	scan_Plate_D_p00_0_A05f07d3.TIF	scan_Plate_D_p00_0_A05f07d0.TIF	scan_Plate_D_p00_0_A05f07d2.TIF	scan_Plate_D_p00_0_A05f07d1.TIF	0	0	0	0	44	1944	1	1536	1536	1536	1536	44	b'eLuu5PKkG638aDTiYZpmYD5a+VEUeqNVI2XhN1pxUh6GxlQKQ1CBaAcAx1Clpg=='	0.04941608011722565	0.006972157396376133	0.011221961118280888	0.014249802	0.00083333347	0.008416469	0.44816118	0.34444118	0.7154	0.06703594823678334	0.008027149364352226	0.024265507857004803	0.060860395	0.0069721574	0.01963843	0.022055294
-1	-1	-1	-1	787.0	0.0	0.0	2.609999999999957	0.0	14.019999999999982	1.3099999999999739	0.010000000000019327	0.009999999999990905	0.009999999999990905	3.569999999999993	0.17000000000001592	0.14999999999997726	scan_Plate_D_p00_0_A05f08d3.TIF	scan_Plate_D_p00_0_A05f08d0.TIF	scan_Plate_D_p00_0_A05f08d2.TIF	scan_Plate_D_p00_0_A05f08d1.TIF	0	0	0	0	45	1944	1	1536	1536	1536	1536	45	b'eLuu5PKkG638aDTiYZpmYDFa+VEUeqNVI2XhN1pxUh6GxlQKQ1CBaAcA0Balqg=='	0.05472157150506973	0.006972157396376133	0.0	0.010610983	0.00083333347	0.0	0.44816118	0.36119097	0.7154	0.06924532353878021	0.007379728679855664	0.0016771752076844375	0.06533255	0.0069721574	0.0	0.018416472
-1	-1	-1	-1	653.0	0.0	0.0	2.2800000000000296	0.0	13.610000000000014	1.349999999999966	0.009999999999990905	0.020000000000010232	0.01999999999998181	3.9700000000000273	0.1699999999999875	0.12000000000000455	scan_Plate_D_p00_0_A06f00d3.TIF	scan_Plate_D_p00_0_A06f00d0.TIF	scan_Plate_D_p00_0_A06f00d2.TIF	scan_Plate_D_p00_0_A06f00d1.TIF	0	0	0	0	46	1944	1	1536	1536	1536	1536	46	b'eLuu5PKkG638aDTiYTZa+VEaeqNVI2XhN1pxUh6GxlQKQ1CBaAcAkriljg=='	0.03797176480293274	0.007805490866303444	0.04488784447312355	0.01591647	0.00083333347	0.00841647	0.44816118	0.35141334	0.7154	0.0558051069577535	0.009595985213915506	0.06235291560490926	0.050249413	0.007805491	0.053304315	0.016749803
-1	-1	-1	-1	637.0	0.0	0.0	2.3700000000000045	0.0	14.039999999999992	1.3700000000000045	0.0	0.009999999999990905	0.009999999999990905	4.410000000000025	0.15999999999996817	0.160000000000025	scan_Plate_D_p00_0_A06f01d3.TIF	scan_Plate_D_p00_0_A06f01d0.TIF	scan_Plate_D_p00_0_A06f01d2.TIF	scan_Plate_D_p00_0_A06f01d1.TIF	0	0	0	0	47	1944	1	1536	1536	1536	1536	47	b'eLuu5PKkG638aDTiYZZmYDha+VEUeqNVI2XhN1pxUh6GxlQKQ1CBaAcAm36lkg=='	0.04411058872938156	0.006972157396376133	0.0	0.015916467	0.00083333347	0.0	0.44816118	0.34444118	0.7154	0.062127326925595604	0.007427198191483815	0.004351490798095862	0.05919373	0.0069721574	0.0	0.016749803
-1	-1	-1	-1	598.0	0.0	0.0	2.6599999999999966	0.0	16.720000000000027	1.3599999999999852	0.020000000000010232	0.01999999999998181	0.009999999999990905	4.170000000000016	0.14000000000001478	0.14000000000001478	scan_Plate_D_p00_0_A06f02d3.TIF	scan_Plate_D_p00_0_A06f02d0.TIF	scan_Plate_D_p00_0_A06f02d2.TIF	scan_Plate_D_p00_0_A06f02d1.TIF	0	0	0	0	48	1944	1	1536	1536	1536	1536	48	b'eLuu5PKkG638aDTiYZZmYDRa+VEUeqNVI2XhN1pxUh6GxlQKQ1CBaAcApESllg=='	0.03963842988014221	0.006972157396376133	0.0	0.011444315	0.00083333347	0.0	0.44816118	0.36119097	0.7154	0.0558809240659078	0.007276210933923721	0.0027036061510443687	0.050249413	0.0069721574	0.0	0.016749803
-1	-1	-1	-1	591.0	0.0	0.0	2.3799999999999955	0.0	15.389999999999986	1.3100000000000023	0.009999999999990905	0.010000000000019327	0.009999999999990905	4.039999999999992	0.12999999999999545	0.12000000000003297	scan_Plate_D_p00_0_A06f03d3.TIF	scan_Plate_D_p00_0_A06f03d0.TIF	scan_Plate_D_p00_0_A06f03d2.TIF	scan_Plate_D_p00_0_A06f03d1.TIF	0	0	0	0	49	1944	1	1536	1536	1536	1536	49	b'eLuu5PKkG638aDTiYZZmYDxa+VEUeqNVI2XhN1pxUh6GxlQKQ1CBaAcArQqlmg=='	0.032666273415088654	0.006972157396376133	0.025249412283301353	0.009777645	0.00083333347	0.011221958	0.44816118	0.36119097	0.7154	0.04533408582210541	0.009312578166524569	0.044083635012308754	0.038805097	0.007805491	0.03647137	0.017583137
-1	-1	-1	-1	659.0	0.0	0.0	2.4799999999999898	0.0	16.129999999999995	1.2900000000000205	0.009999999999990905	0.009999999999990905	0.009999999999990905	3.9899999999999807	0.14000000000001478	0.13000000000002387	scan_Plate_D_p00_0_A06f04d3.TIF	scan_Plate_D_p00_0_A06f04d0.TIF	scan_Plate_D_p00_0_A06f04d2.TIF	scan_Plate_D_p00_0_A06f04d1.TIF	0	0	0	0	50	1944	1	1536	1536	1536	1536	50	b'eLuu5PKkG638aDTiYZZmYDJa+VEUeqNVI2XhN1pxUh6GxlQKQ1CBaAcAtdClng=='	0.038805097341537476	0.006972157396376133	0.0	0.010610983	0.00083333347	0.011221961	0.44816118	0.36119097	0.7154	0.05332659681638082	0.008401552215218544	0.019657337417205174	0.048582748	0.007805491	0.011221961	0.016749803
-1	-1	-1	-1	779.0	0.0	0.0	2.440000000000026	0.0	15.399999999999977	1.4700000000000273	0.009999999999990905	0.010000000000019327	0.009999999999990905	5.0400000000000205	0.19999999999998863	0.160000000000025	scan_Plate_D_p00_0_A06f05d3.TIF	scan_Plate_D_p00_0_A06f05d0.TIF	scan_Plate_D_p00_0_A06f05d2.TIF	scan_Plate_D_p00_0_A06f05d1.TIF	0	0	0	0	51	1944	1	1536	1536	1536	1536	51	b'eLuu5PKkG638aDTiYZZmYDpa+VEUeqNVI2XhN1pxUh6GxlQKQ1CBaAcAvpalog=='	0.04411058872938156	0.006972157396376133	0.022443922236561775	0.014249802	0.00083333347	0.011221964	0.44816118	0.36119097	0.7154	0.060896734396616616	0.009189004078507423	0.03899877021710078	0.055554904	0.007805491	0.03366588	0.016749803
-1	-1	-1	-1	804.0	0.0	0.0	2.740000000000009	0.0	14.660000000000025	1.419999999999959	0.009999999999990905	0.010000000000047748	0.009999999999990905	4.3700000000000045	0.14999999999997726	0.14999999999997726	scan_Plate_D_p00_0_A06f06d3.TIF	scan_Plate_D_p00_0_A06f06d0.TIF	scan_Plate_D_p00_0_A06f06d2.TIF	scan_Plate_D_p00_0_A06f06d1.TIF	0	0	0	0	52	1944	1	1536	1536	1536	1536	52	b'eLuu5PKkG638aDTiYZZmYDZa+VEUeqNVI2XhN1pxUh6GxlQKQ1CBaAcAx1ylpg=='	0.04941608011722565	0.006972157396376133	0.0	0.010610983	0.00083333347	0.0028054903	0.44816118	0.36119097	0.7154	0.06314142048358917	0.00840051844716072	0.010631758719682693	0.05919373	0.007805491	0.0028054903	0.017583137
-1	-1	-1	-1	616.0	0.0	0.0	2.2099999999999795	0.0	12.620000000000005	1.3799999999999955	0.009999999999990905	0.009999999999990905	0.009999999999990905	4.420000000000016	0.15999999999996817	0.17000000000001592	scan_Plate_D_p00_0_A06f07d3.TIF	scan_Plate_D_p00_0_A06f07d0.TIF	scan_Plate_D_p00_0_A06f07d2.TIF	scan_Plate_D_p00_0_A06f07d1.TIF	0	0	0	0	53	1944	1	1536	1536	1536	1536	53	b'eLuu5PKkG638aDTiYZZmYD5a+VEUeqNVI2XhN1pxUh6GxlQKQ1CBaAcA0CKlqg=='	0.0449439212679863	0.006972157396376133	0.008416470140218735	0.011444315	0.00083333347	0.00841647	0.44816118	0.36119097	0.7154	0.06256504853566487	0.008625896026690802	0.023086366554101307	0.055554904	0.007805491	0.01683294	0.017583137
-1	-1	-1	-1	599.0	0.0	0.0	2.3300000000000125	0.0	15.130000000000024	1.259999999999991	0.0	0.009999999999990905	0.009999999999990905	3.4599999999999795	0.13999999999998636	0.12999999999999545	scan_Plate_D_p00_0_A06f08d3.TIF	scan_Plate_D_p00_0_A06f08d0.TIF	scan_Plate_D_p00_0_A06f08d2.TIF	scan_Plate_D_p00_0_A06f08d1.TIF	0	0	0	0	54	1944	1	1536	1536	1536	1536	54	b'eLuu5PKkG638aDTiYZZmYDFa+VEUeqNVI2XhN1pxUh6GxlQKQ1CBaAcA2Oilrg=='	0.03963842988014221	0.006972157396376133	0.0	0.010610983	0.00083333347	0.0	0.44816118	0.36119097	0.7154	0.054920852184295654	0.007530335957805316	0.0022366431852181754	0.04941608	0.0069721574	0.0	0.018416472
-1	-1	-1	-1	741.0	0.0	0.0	2.4200000000000443	0.0	14.21999999999997	1.3799999999999955	0.009999999999990905	0.010000000000047748	0.009999999999990905	4.259999999999991	0.160000000000025	0.15999999999996817	scan_Plate_D_p00_0_A07f00d3.TIF	scan_Plate_D_p00_0_A07f00d0.TIF	scan_Plate_D_p00_0_A07f00d2.TIF	scan_Plate_D_p00_0_A07f00d1.TIF	0	0	0	0	55	1944	1	1536	1536	1536	1536	55	b'eLuu5PKkG638aDTiMdopoDj0RqtGysJvtOKkPAyNqRSGoALRDgCbiqWS'	0.038805097341537476	0.007805490866303444	0.039276860654354095	0.00977765	0.00083333347	0.008416474	0.44816118	0.36119097	0.7154	0.05046627422173818	0.009190946817398071	0.05150831242402395	0.048582748	0.007805491	0.047693335	0.016749803
-1	-1	-1	-1	638.0	0.0	0.0	2.4700000000000273	0.0	15.199999999999989	1.410000000000025	0.0	0.009999999999990905	0.009999999999990905	3.8100000000000023	0.1500000000000341	0.13999999999998636	scan_Plate_D_p00_0_A07f01d3.TIF	scan_Plate_D_p00_0_A07f01d0.TIF	scan_Plate_D_p00_0_A07f01d2.TIF	scan_Plate_D_p00_0_A07f01d1.TIF	0	0	0	0	56	1944	1	1536	1536	1536	1536	56	b'eLuu5PKkG638aDTiAUykhqOVH0WhN1o1UhZ+oxUn5WFoTKUwBBWIdgCkUKWW'	0.04411058872938156	0.006972157396376133	0.0	0.010610975	0.00083333347	0.0	0.44816118	0.36119097	0.7154	0.05758880078792572	0.008117551604906717	0.0053187937786181765	0.05388824	0.0069721574	0.0	0.022055294
-1	-1	-1	-1	628.0	0.0	0.0	2.319999999999993	0.0	13.600000000000023	1.3600000000000136	0.009999999999990905	0.01999999999998181	0.009999999999990905	3.5500000000000114	0.160000000000025	0.12999999999999545	scan_Plate_D_p00_0_A07f02d3.TIF	scan_Plate_D_p00_0_A07f02d0.TIF	scan_Plate_D_p00_0_A07f02d2.TIF	scan_Plate_D_p00_0_A07f02d1.TIF	0	0	0	0	57	1944	1	1536	1536	1536	1536	57	b'eLuu5PKkG638aDTiAUykRqOVH0WhN1o1UhZ+oxUn5WFoTKUwBBWIdgCtFqWa'	0.038805097341537476	0.006972157396376133	0.0	0.008944318	0.00083333347	0.0	0.44816118	0.36119097	0.7154	0.05064632991949717	0.007568305358290672	0.0025068361622591815	0.04494392	0.0069721574	0.0	0.016749803
-1	-1	-1	-1	549.0	0.0	0.0	2.1499999999999773	0.0	10.170000000000016	1.3000000000000114	0.009999999999990905	0.010000000000047748	0.009999999999990905	3.2199999999999704	0.12999999999999545	0.1300000000000523	scan_Plate_D_p00_0_A07f03d3.TIF	scan_Plate_D_p00_0_A07f03d0.TIF	scan_Plate_D_p00_0_A07f03d2.TIF	scan_Plate_D_p00_0_A07f03d1.TIF	0	0	0	0	58	1944	1	1536	1536	1536	1536	58	b'eLuu5PKkG638aDTiAUykxqOVH0WhN1o1UhZ+oxUn5WFoTKUwBBWIdgC13KWe'	0.032666273415088654	0.006972157396376133	0.014027451165020466	0.008944318	0.00083333347	0.008416471	0.44816118	0.36119097	0.7154	0.043537174661954246	0.008771245057384172	0.02775962899128596	0.03963843	0.007805491	0.022443922	0.017583137
-1	-1	-1	-1	596.0	0.0	0.0	2.410000000000025	0.0	14.829999999999984	1.4499999999999886	0.0	0.009999999999990905	0.009999999999990905	4.720000000000027	0.15999999999996817	0.160000000000025	scan_Plate_D_p00_0_A07f04d3.TIF	scan_Plate_D_p00_0_A07f04d0.TIF	scan_Plate_D_p00_0_A07f04d2.TIF	scan_Plate_D_p00_0_A07f04d1.TIF	0	0	0	0	59	1944	1	1536	1536	1536	1536	59	b'eLuu5PKkG638aDTiAUykJqOVH0WhN1o1UhZ+oxUn5WFoTKUwBBWIdgC+oqWi'	0.038805097341537476	0.006972157396376133	0.0	0.010610983	0.00083333347	0.0056109806	0.44816118	0.34808	0.7154	0.05289836724599203	0.00807443323234717	0.013410707314809164	0.048582748	0.0069721574	0.0056109806	0.017583137
-1	-1	-1	-1	730.0	0.0	0.0	2.689999999999941	0.0	14.350000000000023	1.5200000000000387	0.009999999999990905	0.020000000000038654	0.009999999999990905	5.059999999999945	0.20000000000004547	0.17000000000001592	scan_Plate_D_p00_0_A07f05d3.TIF	scan_Plate_D_p00_0_A07f05d0.TIF	scan_Plate_D_p00_0_A07f05d2.TIF	scan_Plate_D_p00_0_A07f05d1.TIF	0	0	0	0	60	1944	1	1536	1536	1536	1536	60	b'eLuu5PKkG638aDTiAUykpqOVH0WhN1o1UhZ+oxUn5WFoTKUwBBWIdgDHaKWm'	0.043277256190776825	0.006972157396376133	0.019638430327177048	0.011444315	0.00083333347	0.011221962	0.44816118	0.36119097	0.7154	0.05870394905408224	0.009056101242701212	0.035743276278177895	0.05472157	0.007805491	0.030860392	0.017583137
-1	-1	-1	-1	816.0	0.0	0.0	2.2899999999999636	0.0	14.299999999999955	1.2700000000000387	0.0	0.01999999999998181	0.009999999999990905	4.180000000000007	0.16999999999995907	0.1400000000000432	scan_Plate_D_p00_0_A07f06d3.TIF	scan_Plate_D_p00_0_A07f06d0.TIF	scan_Plate_D_p00_0_A07f06d2.TIF	scan_Plate_D_p00_0_A07f06d1.TIF	0	0	0	0	61	1944	1	1536	1536	1536	1536	61	b'eLuu5PKkG638aDTiAUykZqOVH0WhN1o1UhZ+oxUn5WFoTKUwBBWIdgDQLqWq'	0.04941608011722565	0.006972157396376133	0.0	0.012277648	0.00083333347	0.0056109806	0.44816118	0.35058	0.7154	0.0654194305340449	0.008903921892245611	0.01541689783334732	0.060860395	0.007805491	0.0056109806	0.022055294
-1	-1	-1	-1	673.0	0.0	0.0	2.5300000000000296	0.0	15.480000000000018	1.4800000000000182	0.01999999999998181	0.009999999999990905	0.009999999999990905	4.329999999999984	0.160000000000025	0.1400000000000432	scan_Plate_D_p00_0_A07f07d3.TIF	scan_Plate_D_p00_0_A07f07d0.TIF	scan_Plate_D_p00_0_A07f07d2.TIF	scan_Plate_D_p00_0_A07f07d1.TIF	0	0	0	0	62	1944	1	1536	1536	1536	1536	62	b'eLuu5PKkG638aDTiAUyk5qOVH0WhN1o1UhZ+oxUn5WFoTKUwBBWIdgDY9KWu'	0.03963842988014221	0.006972157396376133	0.011221961118280888	0.011444315	0.00083333347	0.008416469	0.44816118	0.36119097	0.7154	0.05621868868668874	0.008961249763766924	0.026864935954411823	0.050249413	0.007805491	0.01963843	0.016749803
-1	-1	-1	-1	882.0	0.0	0.0	2.1700000000000728	0.0	12.799999999999955	1.3000000000000114	0.009999999999990905	0.009999999999990905	0.009999999999990905	3.920000000000016	0.12999999999999545	0.1300000000000523	scan_Plate_D_p00_0_A07f08d3.TIF	scan_Plate_D_p00_0_A07f08d0.TIF	scan_Plate_D_p00_0_A07f08d2.TIF	scan_Plate_D_p00_0_A07f08d1.TIF	0	0	0	0	63	1944	1	1536	1536	1536	1536	63	b'eLuu5PKkG638aDTiAUykFqOVH0WhN1o1UhZ+oxUn5WFoTKUwBBWIdgDhuqWy'	0.04941608011722565	0.006972157396376133	0.0	0.012277648	0.00083333347	0.0	0.44816118	0.36119097	0.7154	0.06673576434453328	0.008745494609077772	0.005228720605373383	0.060860395	0.007805491	0.0	0.022055294
-1	-1	-1	-1	538.0	0.0	0.0	2.490000000000009	0.0	14.230000000000018	1.4300000000000068	0.009999999999990905	0.009999999999990905	0.009999999999990905	3.410000000000025	0.13999999999998636	0.1500000000000341	scan_Plate_D_p00_0_A08f00d3.TIF	scan_Plate_D_p00_0_A08f00d0.TIF	scan_Plate_D_p00_0_A08f00d2.TIF	scan_Plate_D_p00_0_A08f00d1.TIF	0	0	0	0	64	1944	1	1536	1536	1536	1536	64	b'eLuu5PKkG638aDTiYTFa+VEaeqNVI2XhN1pxUh6GxlQKQ1CBaAcApFyllg=='	0.027360785752534866	0.013944314792752266	0.04488784447312355	0.0044721533	0.006138824	0.01122196	0.44816118	0.36119097	0.7154	0.03349599242210388	0.021839278439680736	0.06041442851225535	0.029027453	0.017277647	0.053304315	0.013110981
-1	-1	-1	-1	516.0	0.0	0.0	2.410000000000025	0.0	14.800000000000011	1.3799999999999386	0.010000000000047748	0.009999999999990905	0.009999999999990905	3.259999999999991	0.1400000000000432	0.12999999999999545	scan_Plate_D_p00_0_A08f01d3.TIF	scan_Plate_D_p00_0_A08f01d0.TIF	scan_Plate_D_p00_0_A08f01d2.TIF	scan_Plate_D_p00_0_A08f01d1.TIF	0	0	0	0	65	1944	1	1536	1536	1536	1536	65	b'eLuu5PKkG638aDTiYZFmYDha+VEUeqNVI2XhN1pxUh6GxlQKQ1CBaAcArSKlmg=='	0.03349960595369339	0.013944314792752266	0.0	0.00977765	0.006138824	0.0	0.44816118	0.36119097	0.7154	0.04699722429116567	0.020856037735939026	0.013229080786307653	0.043277256	0.016444314	0.0	0.013110981
-1	-1	-1	-1	456.0	0.0	0.0	2.3700000000000045	0.0	16.299999999999955	1.2799999999999159	0.0	0.009999999999990905	0.009999999999990905	3.490000000000009	0.16999999999995907	0.1300000000000523	scan_Plate_D_p00_0_A08f02d3.TIF	scan_Plate_D_p00_0_A08f02d0.TIF	scan_Plate_D_p00_0_A08f02d2.TIF	scan_Plate_D_p00_0_A08f02d1.TIF	0	0	0	0	66	1944	1	1536	1536	1536	1536	66	b'eLuu5PKkG638aDTiYZFmYDRa+VEUeqNVI2XhN1pxUh6GxlQKQ1CBaAcAteilng=='	0.032666273415088654	0.010305491276085377	0.0	0.008944318	0.006138824	0.0	0.44816118	0.36119097	0.7154	0.04359563688437144	0.018879855672518413	0.006569564342498779	0.03963843	0.015610982	0.0	0.013110981
-1	-1	-1	-1	460.0	0.0	0.0	2.3500000000000227	0.0	16.409999999999968	1.3999999999999773	0.010000000000047748	0.009999999999990905	0.009999999999990905	3.660000000000025	0.18999999999999773	0.1500000000000341	scan_Plate_D_p00_0_A08f03d3.TIF	scan_Plate_D_p00_0_A08f03d0.TIF	scan_Plate_D_p00_0_A08f03d2.TIF	scan_Plate_D_p00_0_A08f03d1.TIF	0	0	0	0	67	1944	1	1536	1536	1536	1536	67	b'eLuu5PKkG638aDTiYZFmYDxa+VEUeqNVI2XhN1pxUh6GxlQKQ1CBaAcAvq6log=='	0.027360785752534866	0.010305491276085377	0.014027451165020466	0.0053054895	0.006138823	0.008416471	0.44816118	0.36119097	0.7154	0.034078650176525116	0.019741854319969814	0.02615578720966975	0.029027453	0.016444314	0.022443922	0.012277648
-1	-1	-1	-1	464.0	0.0	0.0	2.390000000000043	0.0	14.560000000000002	1.2900000000000205	0.009999999999990905	0.009999999999990905	0.009999999999990905	3.5300000000000296	0.12999999999999545	0.12999999999999545	scan_Plate_D_p00_0_A08f04d3.TIF	scan_Plate_D_p00_0_A08f04d0.TIF	scan_Plate_D_p00_0_A08f04d2.TIF	scan_Plate_D_p00_0_A08f04d1.TIF	0	0	0	0	68	1944	1	1536	1536	1536	1536	68	b'eLuu5PKkG638aDTiYZFmYDJa+VEUeqNVI2XhN1pxUh6GxlQKQ1CBaAcAx3Slpg=='	0.032666273415088654	0.010305491276085377	0.0	0.0069721565	0.006138823	0.00841647	0.44816118	0.36119097	0.7154	0.040712433556715645	0.019529610872268677	0.019376204659541447	0.037971765	0.016444314	0.00841647	0.013110981
-1	-1	-1	-1	515.0	0.0	0.0	2.259999999999991	0.0	14.890000000000043	1.3700000000000045	0.009999999999990905	0.009999999999990905	0.010000000000047748	3.6999999999999886	0.13999999999998636	0.13999999999998636	scan_Plate_D_p00_0_A08f05d3.TIF	scan_Plate_D_p00_0_A08f05d0.TIF	scan_Plate_D_p00_0_A08f05d2.TIF	scan_Plate_D_p00_0_A08f05d1.TIF	0	0	0	0	69	1944	1	1536	1536	1536	1536	69	b'eLuu5PKkG638aDTiYZFmYDpa+VEUeqNVI2XhN1pxUh6GxlQKQ1CBaAcA0Dqlqg=='	0.03349960595369339	0.013944314792752266	0.022443922236561775	0.0069721565	0.006138824	0.014027448	0.44816118	0.36119097	0.7154	0.04496172070503235	0.02148468792438507	0.04595379034678141	0.03963843	0.016444314	0.03647137	0.013110981
-1	-1	-1	-1	621.0	0.0	0.0	2.1999999999999886	0.0	14.580000000000041	1.339999999999975	0.009999999999990905	0.009999999999990905	0.010000000000047748	3.829999999999984	0.15999999999996817	0.1500000000000341	scan_Plate_D_p00_0_A08f06d3.TIF	scan_Plate_D_p00_0_A08f06d0.TIF	scan_Plate_D_p00_0_A08f06d2.TIF	scan_Plate_D_p00_0_A08f06d1.TIF	0	0	0	0	70	1944	1	1536	1536	1536	1536	70	b'eLuu5PKkG638aDTiYZFmYDZa+VEUeqNVI2XhN1pxUh6GxlQKQ1CBaAcA2QClrg=='	0.038805097341537476	0.013944314792752266	0.002805490279570222	0.010610979	0.0069721555	0.011221961	0.44816118	0.36119097	0.7154	0.05232642590999603	0.02219131092230479	0.02545630435148875	0.04494392	0.017277647	0.011221961	0.016749803
-1	-1	-1	-1	578.0	0.0	0.0	2.2800000000000296	0.0	14.909999999999968	1.3799999999999955	0.009999999999990905	0.009999999999990905	0.009999999999990905	3.8999999999999773	0.18000000000006366	0.13999999999992951	scan_Plate_D_p00_0_A08f07d3.TIF	scan_Plate_D_p00_0_A08f07d0.TIF	scan_Plate_D_p00_0_A08f07d2.TIF	scan_Plate_D_p00_0_A08f07d1.TIF	0	0	0	0	71	1944	1	1536	1536	1536	1536	71	b'eLuu5PKkG638aDTiYZFmYD5a+VEUeqNVI2XhN1pxUh6GxlQKQ1CBaAcA4calsg=='	0.032666273415088654	0.013944314792752266	0.022443922236561775	0.00977765	0.0069721555	0.01402745	0.44816118	0.36119097	0.7154	0.044779191414515175	0.022770690421263378	0.047623440623283386	0.03963843	0.017277647	0.03366588	0.012277648
-1	-1	-1	-1	640.0	0.0	0.0	2.3899999999999864	0.0	15.379999999999995	1.2999999999999545	0.0	0.009999999999990905	0.009999999999990905	3.4599999999999795	0.13999999999998636	0.13999999999998636	scan_Plate_D_p00_0_A08f08d3.TIF	scan_Plate_D_p00_0_A08f08d0.TIF	scan_Plate_D_p00_0_A08f08d2.TIF	scan_Plate_D_p00_0_A08f08d1.TIF	0	0	0	0	72	1944	1	1536	1536	1536	1536	72	b'eLuu5PKkG638aDTiYZFmYDFa+VEUeqNVI2XhN1pxUh6GxlQKQ1CBaAcA6oyltg=='	0.03963842988014221	0.013944314792752266	0.0	0.010610983	0.0069721555	0.0	0.44816118	0.36119097	0.7154	0.05521972974141439	0.022723719477653503	0.012385740876197815	0.050249413	0.017277647	0.0	0.016749803
-1	-1	-1	-1	595.0	0.0	0.0	2.250000000000057	0.0	14.329999999999984	1.4399999999999977	0.009999999999990905	0.010000000000047748	0.009999999999990905	3.6299999999999955	0.12000000000000455	0.12999999999999545	scan_Plate_D_p00_0_A09f00d3.TIF	scan_Plate_D_p00_0_A09f00d0.TIF	scan_Plate_D_p00_0_A09f00d2.TIF	scan_Plate_D_p00_0_A09f00d1.TIF	0	0	0	0	73	1944	1	1536	1536	1536	1536	73	b'eLuu5PKkG638aDTiYTla+VEaeqNVI2XhN1pxUh6GxlQKQ1CBaAcArS6lmg=='	0.03349960595369339	0.014777647331357002	0.05610980466008186	0.010610983	0.006138824	0.01122196	0.44816118	0.36119097	0.7154	0.048097277681032814	0.02389432241519292	0.0788201242685318	0.043277256	0.017277647	0.064526275	0.013110981
-1	-1	-1	-1	532.0	0.0	0.0	2.2100000000000364	0.0	13.979999999999961	1.3500000000000227	0.009999999999990905	0.009999999999990905	0.009999999999990905	3.7199999999999704	0.160000000000025	0.160000000000025	scan_Plate_D_p00_0_A09f01d3.TIF	scan_Plate_D_p00_0_A09f01d0.TIF	scan_Plate_D_p00_0_A09f01d2.TIF	scan_Plate_D_p00_0_A09f01d1.TIF	0	0	0	0	74	1944	1	1536	1536	1536	1536	74	b'eLuu5PKkG638aDTiYZlmYDha+VEUeqNVI2XhN1pxUh6GxlQKQ1CBaAcAtfSlng=='	0.034332942217588425	0.013944314792752266	0.0	0.00977765	0.006138824	0.0028054903	0.44816118	0.36119097	0.7154	0.048498064279556274	0.0217046191294988	0.020980929334958393	0.04411059	0.016444314	0.0028054903	0.016749803
-1	-1	-1	-1	405.0	0.0	0.0	2.409999999999968	0.0	14.400000000000034	1.339999999999975	0.0	0.009999999999990905	0.009999999999990905	3.3999999999999773	0.12999999999999545	0.12000000000000455	scan_Plate_D_p00_0_A09f02d3.TIF	scan_Plate_D_p00_0_A09f02d0.TIF	scan_Plate_D_p00_0_A09f02d2.TIF	scan_Plate_D_p00_0_A09f02d1.TIF	0	0	0	0	75	1944	1	1536	1536	1536	1536	75	b'eLuu5PKkG638aDTiYZlmYDRa+VEUeqNVI2XhN1pxUh6GxlQKQ1CBaAcAvrqlog=='	0.03349960595369339	0.009472157806158066	0.0	0.0069721565	0.0053054895	0.0	0.44816118	0.36119097	0.7154	0.04378206034501394	0.018322620540857315	0.011774323880672455	0.03963843	0.014777647	0.0	0.013110981
-1	-1	-1	-1	441.0	0.0	0.0	2.42999999999995	0.0	18.980000000000018	1.490000000000009	0.009999999999990905	0.009999999999990905	0.020000000000038654	4.149999999999977	0.18999999999994088	0.1500000000000341	scan_Plate_D_p00_0_A09f03d3.TIF	scan_Plate_D_p00_0_A09f03d0.TIF	scan_Plate_D_p00_0_A09f03d2.TIF	scan_Plate_D_p00_0_A09f03d1.TIF	0	0	0	0	76	1944	1	1536	1536	1536	1536	76	b'eLuu5PKkG638aDTiYZlmYDxa+VEUeqNVI2XhN1pxUh6GxlQKQ1CBaAcAx4Clpg=='	0.029027452692389488	0.010305491276085377	0.02805490233004093	0.006138824	0.006138824	0.011221958	0.44816118	0.36119097	0.7154	0.03966625531514486	0.02092717836300532	0.051184957226117454	0.034332942	0.016444314	0.03927686	0.016749803
-1	-1	-1	-1	451.0	0.0	0.0	2.3999999999999773	0.0	19.099999999999966	1.4300000000000637	0.009999999999990905	0.009999999999990905	0.009999999999990905	4.050000000000011	0.12000000000000455	0.12000000000000455	scan_Plate_D_p00_0_A09f04d3.TIF	scan_Plate_D_p00_0_A09f04d0.TIF	scan_Plate_D_p00_0_A09f04d2.TIF	scan_Plate_D_p00_0_A09f04d1.TIF	0	0	0	0	77	1944	1	1536	1536	1536	1536	77	b'eLuu5PKkG638aDTiYZlmYDJa+VEUeqNVI2XhN1pxUh6GxlQKQ1CBaAcA0Ealqg=='	0.03349960595369339	0.010305491276085377	0.008416470140218735	0.008944318	0.006138824	0.014027452	0.44816118	0.36119097	0.7154	0.04596473773320516	0.020641760279734928	0.03907111535469691	0.03963843	0.015610982	0.022443922	0.017583137
-1	-1	-1	-1	505.0	0.0	0.0	2.3500000000000227	0.0	15.710000000000036	1.339999999999975	0.010000000000047748	0.009999999999990905	0.009999999999990905	3.1399999999999864	0.12999999999999545	0.12999999999999545	scan_Plate_D_p00_0_A09f05d3.TIF	scan_Plate_D_p00_0_A09f05d0.TIF	scan_Plate_D_p00_0_A09f05d2.TIF	scan_Plate_D_p00_0_A09f05d1.TIF	0	0	0	0	78	1944	1	1536	1536	1536	1536	78	b'eLuu5PKkG638aDTiYZlmYDpa+VEUeqNVI2XhN1pxUh6GxlQKQ1CBaAcA2Qylrg=='	0.03797176480293274	0.013944314792752266	0.03366588056087494	0.010610979	0.0069721555	0.014027452	0.44816118	0.36119097	0.7154	0.05186109244823456	0.02300359805425008	0.05753006041049957	0.04494392	0.017277647	0.044887844	0.016749803
-1	-1	-1	-1	638.0	0.0	0.0	2.240000000000009	0.0	16.659999999999968	1.5199999999999818	0.009999999999990905	0.01999999999998181	0.009999999999990905	4.400000000000034	0.15999999999996817	0.1500000000000341	scan_Plate_D_p00_0_A09f06d3.TIF	scan_Plate_D_p00_0_A09f06d0.TIF	scan_Plate_D_p00_0_A09f06d2.TIF	scan_Plate_D_p00_0_A09f06d1.TIF	0	0	0	0	79	1944	1	1536	1536	1536	1536	79	b'eLuu5PKkG638aDTiYZlmYDZa+VEUeqNVI2XhN1pxUh6GxlQKQ1CBaAcA4dKlsg=='	0.038805097341537476	0.013944314792752266	0.011221961118280888	0.010610983	0.0069721555	0.011221962	0.44816118	0.36119097	0.7154	0.05545820792516073	0.02322887380917867	0.034224326411883034	0.04941608	0.017277647	0.01963843	0.016749803
-1	-1	-1	-1	578.0	0.0	0.0	2.169999999999959	0.0	16.180000000000007	1.4700000000000273	0.01999999999998181	0.020000000000038654	0.009999999999990905	4.139999999999986	0.12999999999999545	0.1500000000000341	scan_Plate_D_p00_0_A09f07d3.TIF	scan_Plate_D_p00_0_A09f07d0.TIF	scan_Plate_D_p00_0_A09f07d2.TIF	scan_Plate_D_p00_0_A09f07d1.TIF	0	0	0	0	80	1944	1	1536	1536	1536	1536	80	b'eLuu5PKkG638aDTiYZlmYD5a+VEUeqNVI2XhN1pxUh6GxlQKQ1CBaAcA6piltg=='	0.03349960595369339	0.010305491276085377	0.025249412283301353	0.010610983	0.0069721565	0.011221958	0.44816118	0.36119097	0.7154	0.04808835685253143	0.022226718564828236	0.048454215129216514	0.043277256	0.016444314	0.03366588	0.013110981
-1	-1	-1	-1	564.0	0.0	0.0	2.140000000000043	0.0	12.25	1.2899999999999636	0.010000000000047748	0.009999999999990905	0.009999999999990905	3.8700000000000045	0.13999999999998636	0.15999999999996817	scan_Plate_D_p00_0_A09f08d3.TIF	scan_Plate_D_p00_0_A09f08d0.TIF	scan_Plate_D_p00_0_A09f08d2.TIF	scan_Plate_D_p00_0_A09f08d1.TIF	0	0	0	0	81	1944	1	1536	1536	1536	1536	81	b'eLuu5PKkG638aDTiYZlmYDFa+VEUeqNVI2XhN1pxUh6GxlQKQ1CBaAcA816lug=='	0.03797176480293274	0.013944314792752266	0.0	0.010610979	0.0069721555	0.0	0.44816118	0.36119097	0.7154	0.04993508756160736	0.022208509345849354	0.015913742283980053	0.04494392	0.017277647	0.0	0.016749803
-1	-1	-1	-1	553.0	0.0	0.0	2.4399999999999977	0.0	17.430000000000007	1.3700000000000045	0.009999999999990905	0.009999999999990905	0.010000000000047748	3.529999999999916	0.18000000000006366	0.12000000000000455	scan_Plate_D_p00_0_A10f00d3.TIF	scan_Plate_D_p00_0_A10f00d0.TIF	scan_Plate_D_p00_0_A10f00d2.TIF	scan_Plate_D_p00_0_A10f00d1.TIF	0	0	0	0	82	1944	1	1536	1536	1536	1536	82	b'eLuu5PKkG638aDPiYWgwWvlRGnqjVSNl4TdacVIehsZUCkNQgWgHAGaipXo='	0.029027452692389488	0.014777647331357002	0.05049882456660271	0.008944312	0.006138824	0.011221956	0.44816118	0.36119097	0.7154	0.042748644948005676	0.022650669018427532	0.06619951625665028	0.037971765	0.017277647	0.061720785	0.012277648
-1	-1	-1	-1	528.0	0.0	0.0	2.5699999999999363	0.0	15.620000000000005	1.4700000000000273	0.009999999999990905	0.01999999999998181	0.020000000000038654	4.010000000000048	0.15999999999996817	0.13999999999998636	scan_Plate_D_p00_0_A10f01d3.TIF	scan_Plate_D_p00_0_A10f01d0.TIF	scan_Plate_D_p00_0_A10f01d2.TIF	scan_Plate_D_p00_0_A10f01d1.TIF	0	0	0	0	83	1944	1	1536	1536	1536	1536	83	b'eLuu5PKkG638aDPiYWiQZmA4WvlRFHqjVSNl4TdacVIehsZUCkNQgWgHAG9opX4='	0.034332942217588425	0.013944314792752266	0.0	0.010610983	0.0069721555	0.0056109806	0.44816118	0.35058	0.7154	0.04977120955785116	0.022362731397151947	0.018517388651768368	0.04411059	0.017277647	0.0056109806	0.012277648
-1	-1	-1	-1	411.0	0.0	0.0	2.1999999999999886	0.0	17.28000000000003	1.3199999999999932	0.0	0.0	0.009999999999990905	3.250000000000057	0.13999999999998636	0.1300000000000523	scan_Plate_D_p00_0_A10f02d3.TIF	scan_Plate_D_p00_0_A10f02d0.TIF	scan_Plate_D_p00_0_A10f02d2.TIF	scan_Plate_D_p00_0_A10f02d1.TIF	0	0	0	0	84	1944	1	1536	1536	1536	1536	84	b'eLuu5PKkG638aDPiYWiQZmA0WvlRFHqjVSNl4TdacVIehsZUCkNQgWgHAHgupYI='	0.03349960595369339	0.013944314792752266	0.0	0.008944318	0.006138823	0.0	0.44816118	0.36119097	0.7154	0.045927003026008606	0.02033425122499466	0.009620337436596552	0.03963843	0.016444314	0.0	0.016749803
-1	-1	-1	-1	464.0	0.0	0.0	2.339999999999975	0.0	16.400000000000034	1.42999999999995	0.010000000000047748	0.009999999999990905	0.009999999999990905	3.660000000000025	0.14999999999997726	0.1500000000000341	scan_Plate_D_p00_0_A10f03d3.TIF	scan_Plate_D_p00_0_A10f03d0.TIF	scan_Plate_D_p00_0_A10f03d2.TIF	scan_Plate_D_p00_0_A10f03d1.TIF	0	0	0	0	85	1944	1	1536	1536	1536	1536	85	b'eLuu5PKkG638aDPiYWiQZmA8WvlRFHqjVSNl4TdacVIehsZUCkNQgWgHAID0pYY='	0.027360785752534866	0.010305491276085377	0.019638430327177048	0.0044721533	0.006138824	0.008416472	0.44816118	0.36119097	0.7154	0.033679636816183724	0.020253847042719524	0.03088079144557317	0.029027453	0.016444314	0.028054902	0.013110981
-1	-1	-1	-1	418.0	0.0	0.0	2.2299999999999613	0.0	17.24000000000001	1.339999999999975	0.009999999999990905	0.010000000000047748	0.009999999999990905	3.6899999999999977	0.12999999999999545	0.12999999999999545	scan_Plate_D_p00_0_A10f04d3.TIF	scan_Plate_D_p00_0_A10f04d0.TIF	scan_Plate_D_p00_0_A10f04d2.TIF	scan_Plate_D_p00_0_A10f04d1.TIF	0	0	0	0	86	1944	1	1536	1536	1536	1536	86	b'eLuu5PKkG638aDPiYWiQZmAyWvlRFHqjVSNl4TdacVIehsZUCkNQgWgHAIm6pYo='	0.03349960595369339	0.010305491276085377	0.005610980559140444	0.008944318	0.006138824	0.008416472	0.44816118	0.36119097	0.7154	0.04513262708981832	0.01962669442097346	0.024540995558102924	0.03963843	0.015610982	0.01683294	0.017583137
-1	-1	-1	-1	527.0	0.0	0.0	2.480000000000018	0.0	15.199999999999932	1.420000000000016	0.010000000000047748	0.009999999999990905	0.009999999999990905	4.110000000000014	0.17000000000001592	0.13999999999998636	scan_Plate_D_p00_0_A10f05d3.TIF	scan_Plate_D_p00_0_A10f05d0.TIF	scan_Plate_D_p00_0_A10f05d2.TIF	scan_Plate_D_p00_0_A10f05d1.TIF	0	0	0	0	87	1944	1	1536	1536	1536	1536	87	b'eLuu5PKkG638aDPiYWiQZmA6WvlRFHqjVSNl4TdacVIehsZUCkNQgWgHAJKApY4='	0.03349960595369339	0.013944314792752266	0.03086039237678051	0.010610983	0.006138823	0.011221964	0.44816118	0.36119097	0.7154	0.04844498634338379	0.02197507272164027	0.0514024943113327	0.043277256	0.016444314	0.04208235	0.013110981
-1	-1	-1	-1	554.0	0.0	0.0	2.5400000000000205	0.0	15.060000000000002	1.3999999999999773	0.009999999999990905	0.010000000000047748	0.009999999999990905	3.7200000000000273	0.12999999999999545	0.12999999999999545	scan_Plate_D_p00_0_A10f06d3.TIF	scan_Plate_D_p00_0_A10f06d0.TIF	scan_Plate_D_p00_0_A10f06d2.TIF	scan_Plate_D_p00_0_A10f06d1.TIF	0	0	0	0	88	1944	1	1536	1536	1536	1536	88	b'eLuu5PKkG638aDPiYWiQZmA2WvlRFHqjVSNl4TdacVIehsZUCkNQgWgHAJtGpZI='	0.03797176480293274	0.013944314792752266	0.011221961118280888	0.010610979	0.006138823	0.01122196	0.44816118	0.36119097	0.7154	0.0500909686088562	0.021556029717127483	0.031141512095928192	0.04494392	0.016444314	0.01963843	0.016749803
-1	-1	-1	-1	526.0	0.0	0.0	2.3700000000000045	0.0	17.730000000000018	1.5399999999999636	0.01999999999998181	0.01999999999998181	0.020000000000095497	4.329999999999984	0.13999999999998636	0.15999999999996817	scan_Plate_D_p00_0_A10f07d3.TIF	scan_Plate_D_p00_0_A10f07d0.TIF	scan_Plate_D_p00_0_A10f07d2.TIF	scan_Plate_D_p00_0_A10f07d1.TIF	0	0	0	0	89	1944	1	1536	1536	1536	1536	89	b'eLuu5PKkG638aDPiYWiQZmA+WvlRFHqjVSNl4TdacVIehsZUCkNQgWgHAKQMpZY='	0.03349960595369339	0.013944314792752266	0.02805490233004093	0.010610983	0.006138824	0.008416474	0.44816118	0.36119097	0.7154	0.049016982316970825	0.02193830907344818	0.04936745266119639	0.043277256	0.016444314	0.03647137	0.012277648
-1	-1	-1	-1	622.0	0.0	0.0	2.17999999999995	0.0	15.689999999999998	1.329999999999984	0.0	0.009999999999990905	0.010000000000047748	4.279999999999973	0.18999999999999773	0.160000000000025	scan_Plate_D_p00_0_A10f08d3.TIF	scan_Plate_D_p00_0_A10f08d0.TIF	scan_Plate_D_p00_0_A10f08d2.TIF	scan_Plate_D_p00_0_A10f08d1.TIF	0	0	0	0	90	1944	1	1536	1536	1536	1536	90	b'eLuu5PKkG638aDPiYWiQZmAxWvlRFHqjVSNl4TdacVIehsZUCkNQgWgHAKzSpZo='	0.038805097341537476	0.014777647331357002	0.0	0.010610983	0.0069721546	0.0	0.44816118	0.36119097	0.7154	0.05394757787386576	0.02428097277879715	0.0202931414047877	0.048582748	0.02091647	0.0	0.013110981
-1	-1	-1	-1	507.0	0.0	0.0	2.2099999999999795	0.0	17.390000000000043	1.4799999999999613	0.009999999999990905	0.010000000000047748	0.009999999999990905	4.339999999999975	0.15000000000009095	0.15999999999996817	scan_Plate_D_p00_0_A11f00d3.TIF	scan_Plate_D_p00_0_A11f00d0.TIF	scan_Plate_D_p00_0_A11f00d2.TIF	scan_Plate_D_p00_0_A11f00d1.TIF	0	0	0	0	91	1944	1	1536	1536	1536	1536	91	b'eLuu5PKkG638aDPiYTha+VEceqNVI2XhN1pxUh6GxlQKQ1CBaAcAb3Slfg=='	0.04411058872938156	0.013944314792752266	0.04769333451986313	0.011444308	0.006138823	0.01122196	0.44816118	0.36119097	0.7154	0.06021217008431753	0.02212519447008769	0.07051121195157369	0.05472157	0.016444314	0.058915295	0.022055294
-1	-1	-1	-1	509.0	0.0	0.0	2.240000000000009	0.0	16.160000000000025	1.259999999999991	0.009999999999990905	0.009999999999990905	0.01999999999998181	3.750000000000057	0.17999999999994998	0.1300000000000523	scan_Plate_D_p00_0_A11f01d3.TIF	scan_Plate_D_p00_0_A11f01d0.TIF	scan_Plate_D_p00_0_A11f01d2.TIF	scan_Plate_D_p00_0_A11f01d1.TIF	0	0	0	0	92	1944	1	1536	1536	1536	1536	92	b'eLuu5PKkG638aDPiYQgsugxHKz+KQm+0aqQs/EYrTsrD0JhKYQgqEO0AeDqlgg=='	0.043277256190776825	0.013944314792752266	0.0	0.010610983	0.006138823	0.0	0.44816118	0.36119097	0.7154	0.056323970357577004	0.02119855334361394	0.016380686312913895	0.050249413	0.016444314	0.0	0.018416472
-1	-1	-1	-1	408.0	0.0	0.0	2.3700000000000045	0.0	15.490000000000009	1.3199999999999932	0.009999999999990905	0.009999999999990905	0.010000000000047748	3.569999999999993	0.13999999999998636	0.13999999999998636	scan_Plate_D_p00_0_A11f02d3.TIF	scan_Plate_D_p00_0_A11f02d0.TIF	scan_Plate_D_p00_0_A11f02d2.TIF	scan_Plate_D_p00_0_A11f02d1.TIF	0	0	0	0	93	1944	1	1536	1536	1536	1536	93	b'eLuu5PKkG638aDPiYQgsuoxGKz+KQm+0aqQs/EYrTsrD0JhKYQgqEO0AgQClhg=='	0.03963842988014221	0.010305491276085377	0.0	0.008944318	0.006138824	0.0	0.44816118	0.36119097	0.7154	0.05181461572647095	0.018854495137929916	0.00910136786599954	0.048582748	0.015610982	0.0	0.017583137
-1	-1	-1	-1	435.0	0.0	0.0	2.2199999999999704	0.0	14.449999999999989	1.3100000000000023	0.010000000000047748	0.009999999999990905	0.009999999999990905	3.509999999999991	0.13999999999998636	0.12999999999999545	scan_Plate_D_p00_0_A11f03d3.TIF	scan_Plate_D_p00_0_A11f03d0.TIF	scan_Plate_D_p00_0_A11f03d2.TIF	scan_Plate_D_p00_0_A11f03d1.TIF	0	0	0	0	94	1944	1	1536	1536	1536	1536	94	b'eLuu5PKkG638aDPiYQgsuoxHKz+KQm+0aqQs/EYrTsrD0JhKYQgqEO0Aicalig=='	0.04411058872938156	0.010305491276085377	0.019638430327177048	0.010610983	0.006138823	0.011221962	0.44816118	0.36119097	0.7154	0.05913350482781728	0.02091153214375178	0.040391301115353904	0.05388824	0.016444314	0.028054902	0.018416472
-1	-1	-1	-1	542.0	0.0	0.0	2.5100000000000477	0.0	14.920000000000016	1.4599999999999795	0.0	0.009999999999990905	0.009999999999990905	4.399999999999977	0.1500000000000341	0.160000000000025	scan_Plate_D_p00_0_A11f04d3.TIF	scan_Plate_D_p00_0_A11f04d0.TIF	scan_Plate_D_p00_0_A11f04d2.TIF	scan_Plate_D_p00_0_A11f04d1.TIF	0	0	0	0	95	1944	1	1536	1536	1536	1536	95	b'eLuu5PKkG638aDPiYQgsukxGKz+KQm+0aqQs/EYrTsrD0JhKYQgqEO0Akoyljg=='	0.04411058872938156	0.013944314792752266	0.0	0.010610983	0.0069721555	0.011221961	0.44816118	0.36119097	0.7154	0.05962847669919332	0.0227289746205012	0.02481563886006673	0.05388824	0.017277647	0.011221961	0.022055294
-1	-1	-1	-1	518.0	0.0	0.0	2.2999999999999545	0.0	17.79000000000002	1.3400000000000318	0.009999999999990905	0.009999999999990905	0.010000000000047748	3.8699999999999477	0.13999999999998636	0.1300000000000523	scan_Plate_D_p00_0_A11f05d3.TIF	scan_Plate_D_p00_0_A11f05d0.TIF	scan_Plate_D_p00_0_A11f05d2.TIF	scan_Plate_D_p00_0_A11f05d1.TIF	0	0	0	0	96	1944	1	1536	1536	1536	1536	96	b'eLuu5PKkG638aDPiYQgsukxHKz+KQm+0aqQs/EYrTsrD0JhKYQgqEO0Am1Klkg=='	0.04411058872938156	0.013944314792752266	0.025249412283301353	0.010610983	0.006138824	0.011221964	0.44816118	0.36119097	0.7154	0.05972069501876831	0.022282813986142475	0.04829838375250498	0.05472157	0.016444314	0.03647137	0.018416472
-1	-1	-1	-1	552.0	0.0	0.0	2.3100000000000023	0.0	18.189999999999998	1.5399999999999636	0.01999999999998181	0.020000000000038654	0.009999999999990905	4.300000000000011	0.15999999999996817	0.160000000000025	scan_Plate_D_p00_0_A11f06d3.TIF	scan_Plate_D_p00_0_A11f06d0.TIF	scan_Plate_D_p00_0_A11f06d2.TIF	scan_Plate_D_p00_0_A11f06d1.TIF	0	0	0	0	97	1944	1	1536	1536	1536	1536	97	b'eLuu5PKkG638aDPiYQgsusxGKz+KQm+0aqQs/EYrTsrD0JhKYQgqEO0ApBillg=='	0.04858274757862091	0.013944314792752266	0.005610980559140444	0.010610983	0.006138824	0.011221961	0.44816118	0.36119097	0.7154	0.06383904814720154	0.022406697273254395	0.028691234687964123	0.05919373	0.016444314	0.014027451	0.018416472
-1	-1	-1	-1	578.0	0.0	0.0	2.589999999999975	0.0	16.130000000000052	1.3700000000000045	0.009999999999990905	0.01999999999998181	0.009999999999990905	3.6299999999999386	0.12999999999999545	0.12000000000000455	scan_Plate_D_p00_0_A11f07d3.TIF	scan_Plate_D_p00_0_A11f07d0.TIF	scan_Plate_D_p00_0_A11f07d2.TIF	scan_Plate_D_p00_0_A11f07d1.TIF	0	0	0	0	98	1944	1	1536	1536	1536	1536	98	b'eLuu5PKkG638aDPiYQgsusxHKz+KQm+0aqQs/EYrTsrD0JhKYQgqEO0ArN6lmg=='	0.04411058872938156	0.013944314792752266	0.022443922236561775	0.010610983	0.006138824	0.00841647	0.44816118	0.36119097	0.7154	0.05873397489388784	0.022819134096304577	0.04619352022806803	0.05388824	0.017277647	0.030860392	0.018416472
-1	-1	-1	-1	622.0	0.0	0.0	2.0600000000000023	0.0	16.810000000000002	1.2900000000000205	0.009999999999990905	0.009999999999990905	0.009999999999990905	3.560000000000059	0.13999999999998636	0.12999999999999545	scan_Plate_D_p00_0_A11f08d3.TIF	scan_Plate_D_p00_0_A11f08d0.TIF	scan_Plate_D_p00_0_A11f08d2.TIF	scan_Plate_D_p00_0_A11f08d1.TIF	0	0	0	0	99	1944	1	1536	1536	1536	1536	99	b'eLuu5PKkG638aDPiYQgsuixGKz+KQm+0aqQs/EYrTsrD0JhKYQgqEO0AtaSlng=='	0.0449439212679863	0.014777647331357002	0.0	0.010610975	0.0069721546	0.0	0.44816118	0.36119097	0.7154	0.059924950202306114	0.024170535306135815	0.015702930589516956	0.05472157	0.02091647	0.0	0.017583137
-1	-1	-1	-1	485.0	0.0	0.0	2.430000000000007	0.0	15.180000000000007	1.4599999999999795	0.01999999999998181	0.009999999999990905	0.020000000000038654	4.420000000000016	0.15999999999996817	0.17000000000001592	scan_Plate_D_p00_0_A12f00d3.TIF	scan_Plate_D_p00_0_A12f00d0.TIF	scan_Plate_D_p00_0_A12f00d2.TIF	scan_Plate_D_p00_0_A12f00d1.TIF	0	0	0	0	100	1944	1	1536	1536	1536	1536	100	b'eLuu5PKkG638aDPiYWg0WvlRGnqjVSNl4TdacVIehsZUCkNQgWgHAHhGpYI='	0.034332942217588425	0.013944314792752266	0.04488784447312355	0.010610983	0.006138823	0.011221964	0.44816118	0.36119097	0.7154	0.04980208973089854	0.022222213447093964	0.06689507762591045	0.04411059	0.016444314	0.053304315	0.016749803
-1	-1	-1	-1	410.0	0.0	0.0	2.1399999999999295	0.0	19.000000000000057	1.3099999999999454	0.009999999999990905	0.010000000000104592	0.009999999999990905	4.539999999999964	0.18999999999999773	0.160000000000025	scan_Plate_D_p00_0_A12f01d3.TIF	scan_Plate_D_p00_0_A12f01d0.TIF	scan_Plate_D_p00_0_A12f01d2.TIF	scan_Plate_D_p00_0_A12f01d1.TIF	0	0	0	0	101	1944	1	1536	1536	1536	1536	101	b'eLuu5PKkG638aDPiYWiUZmA4WvlRFHqjVSNl4TdacVIehsZUCkNQgWgHAIEMpYY='	0.03349960595369339	0.010305491276085377	0.0	0.0069721565	0.006138824	0.0	0.44816118	0.36119097	0.7154	0.04474573830763499	0.01834993064403534	0.01031863937775294	0.03963843	0.015610982	0.0	0.016749803
-1	-1	-1	-1	374.0	0.0	0.0	2.2700000000000387	0.0	19.02000000000004	1.2699999999999818	0.009999999999990905	0.009999999999990905	0.009999999999990905	3.169999999999959	0.12999999999999545	0.13000000000010914	scan_Plate_D_p00_0_A12f02d3.TIF	scan_Plate_D_p00_0_A12f02d0.TIF	scan_Plate_D_p00_0_A12f02d2.TIF	scan_Plate_D_p00_0_A12f02d1.TIF	0	0	0	0	102	1944	1	1536	1536	1536	1536	102	b'eLuu5PKkG638aDPiYWiUZmA0WvlRFHqjVSNl4TdacVIehsZUCkNQgWgHAInSpYo='	0.03349960595369339	0.009472157806158066	0.0	0.0069721565	0.006138822	0.0	0.44816118	0.36119097	0.7154	0.04388942817846934	0.017691484342018764	0.00711179090042909	0.03963843	0.014777647	0.0	0.016749803
-1	-1	-1	-1	425.0	0.0	0.0	2.4400000000000546	0.0	18.899999999999977	1.5300000000000296	0.01999999999998181	0.01999999999998181	0.01999999999998181	4.210000000000036	0.13999999999998636	0.1500000000000341	scan_Plate_D_p00_0_A12f03d3.TIF	scan_Plate_D_p00_0_A12f03d0.TIF	scan_Plate_D_p00_0_A12f03d2.TIF	scan_Plate_D_p00_0_A12f03d1.TIF	0	0	0	0	103	1944	1	1536	1536	1536	1536	103	b'eLuu5PKkG638aDPiYWiUZmA8WvlRFHqjVSNl4TdacVIehsZUCkNQgWgHAJKYpY4='	0.03349960595369339	0.009472157806158066	0.008416470140218735	0.008944318	0.006138824	0.011221962	0.44816118	0.36119097	0.7154	0.04543152948220571	0.019197087734937668	0.03038264811038971	0.03963843	0.015610982	0.01963843	0.016749803
-1	-1	-1	-1	579.0	0.0	0.0	2.1000000000000796	0.0	17.420000000000016	1.2399999999999523	0.0	0.010000000000047748	0.009999999999990905	3.5200000000000387	0.17999999999994998	0.14999999999997726	scan_Plate_D_p00_0_A12f04d3.TIF	scan_Plate_D_p00_0_A12f04d0.TIF	scan_Plate_D_p00_0_A12f04d2.TIF	scan_Plate_D_p00_0_A12f04d1.TIF	0	0	0	0	104	1944	1	1536	1536	1536	1536	104	b'eLuu5PKkG638aDPiYWiUZmAyWvlRFHqjVSNl4TdacVIehsZUCkNQgWgHAJtepZI='	0.034332942217588425	0.010305491276085377	0.0	0.010610983	0.0069721565	0.0	0.44816118	0.36119097	0.7154	0.049123028914133705	0.021417046586672466	0.01637378955880801	0.04411059	0.016444314	0.0	0.017583137
-1	-1	-1	-1	465.0	0.0	0.0	2.340000000000032	0.0	15.169999999999959	1.4500000000000455	0.01999999999998181	0.009999999999990905	0.009999999999990905	3.730000000000018	0.14999999999997726	0.14999999999997726	scan_Plate_D_p00_0_A12f05d3.TIF	scan_Plate_D_p00_0_A12f05d0.TIF	scan_Plate_D_p00_0_A12f05d2.TIF	scan_Plate_D_p00_0_A12f05d1.TIF	0	0	0	0	105	1944	1	1536	1536	1536	1536	105	b'eLuu5PKkG638aDPiYWiUZmA6WvlRFHqjVSNl4TdacVIehsZUCkNQgWgHAKQkpZY='	0.03797176480293274	0.014777647331357002	0.025249412283301353	0.010610983	0.008638822	0.02244392	0.44816118	0.36119097	0.7154	0.05130764345328013	0.038491601745287575	0.1441736121972402	0.04494392	0.021749806	0.03927686	0.016749803
-1	-1	-1	-1	490.0	0.0	0.0	2.519999999999982	0.0	12.870000000000005	1.4399999999999409	0.020000000000095497	0.009999999999990905	0.009999999999990905	4.339999999999918	0.15000000000009095	0.15999999999996817	scan_Plate_D_p00_0_A12f06d3.TIF	scan_Plate_D_p00_0_A12f06d0.TIF	scan_Plate_D_p00_0_A12f06d2.TIF	scan_Plate_D_p00_0_A12f06d1.TIF	0	0	0	0	106	1944	1	1536	1536	1536	1536	106	b'eLuu5PKkG638aDPiYWiUZmA2WvlRFHqjVSNl4TdacVIehsZUCkNQgWgHAKzqpZo='	0.03797176480293274	0.013944314792752266	0.002805490279570222	0.0097776465	0.0069721555	0.014027451	0.44816118	0.36119097	0.7154	0.048843950033187866	0.02872660259405772	0.08891097704569499	0.04411059	0.017277647	0.014027451	0.016749803
-1	-1	-1	-1	504.0	0.0	0.0	2.2999999999999545	0.0	12.730000000000018	1.3400000000000318	0.01999999999998181	0.009999999999990905	0.010000000000104592	3.6399999999998727	0.14000000000010004	0.12000000000000455	scan_Plate_D_p00_0_A12f07d3.TIF	scan_Plate_D_p00_0_A12f07d0.TIF	scan_Plate_D_p00_0_A12f07d2.TIF	scan_Plate_D_p00_0_A12f07d1.TIF	0	0	0	0	107	1944	1	1536	1536	1536	1536	107	b'eLuu5PKkG638aDPiYWiUZmA+WvlRFHqjVSNl4TdacVIehsZUCkNQgWgHALWwpZ4='	0.03349960595369339	0.010305491276085377	0.019638430327177048	0.00977765	0.006138824	0.008416472	0.44816118	0.36119097	0.7154	0.046742379665374756	0.021296992897987366	0.04008307804663976	0.043277256	0.016444314	0.025249412	0.016749803
-1	-1	-1	-1	504.0	0.0	0.0	2.2899999999999636	0.009999999999990905	14.410000000000082	1.240000000000009	0.009999999999990905	0.009999999999990905	0.009999999999990905	3.439999999999941	0.13999999999998636	0.13999999999998636	scan_Plate_D_p00_0_A12f08d3.TIF	scan_Plate_D_p00_0_A12f08d0.TIF	scan_Plate_D_p00_0_A12f08d2.TIF	scan_Plate_D_p00_0_A12f08d1.TIF	0	0	0	0	108	1944	1	1536	1536	1536	1536	108	b'eLuu5PKkG638aDPiYWiUZmAxWvlRFHqjVSNl4TdacVIehsZUCkNQgWgHAL52paI='	0.034332942217588425	0.010305491276085377	0.0	0.0097776465	0.006138824	0.0	0.44816118	0.36119097	0.7154	0.04756013055642446	0.020061792184909184	0.009699157128731409	0.04411059	0.015610982	0.0	0.013110981
-1	-1	-1	-1	816.0	0.0	0.0	2.340000000000032	0.0	13.990000000000009	1.4399999999999409	0.009999999999990905	0.020000000000095497	0.009999999999990905	4.289999999999964	0.17999999999994998	0.14000000000010004	scan_Plate_D_p00_0_B01f00d3.TIF	scan_Plate_D_p00_0_B01f00d0.TIF	scan_Plate_D_p00_0_B01f00d2.TIF	scan_Plate_D_p00_0_B01f00d1.TIF	0	0	0	0	109	1944	1	1536	1536	1536	1536	109	b'eLuu5PKkG638aDLi4TRa+VEeeqNVI2XhN1pxUh6GxlQKQ1CBaAcAb3ilfg=='	0.034332942217588425	0.00863882340490818	0.05049882456660271	0.011444315	0.0008333344	0.00841647	0.44816118	0.36119097	0.7154	0.04893474280834198	0.011844194183746973	0.06734762092431386	0.048582748	0.009472158	0.058915295	0.012277648
-1	-1	-1	-1	735.0	0.0	0.0	2.3500000000000227	0.0	12.479999999999905	1.3700000000000045	0.0	0.009999999999990905	0.009999999999990905	3.32000000000005	0.15999999999985448	0.16000000000008185	scan_Plate_D_p00_0_B01f01d3.TIF	scan_Plate_D_p00_0_B01f01d0.TIF	scan_Plate_D_p00_0_B01f01d2.TIF	scan_Plate_D_p00_0_B01f01d1.TIF	0	0	0	0	110	1944	1	1536	1536	1536	1536	110	b'eLuu5PKkG638aDLi4QSq/AxHKz+KQm+0aqQs/EYrTsrD0JhKYQgqEO0AeD6lgg=='	0.023721961304545403	0.00863882340490818	0.0	0.015916469	0.0008333344	0.0	0.44816118	0.36119097	0.7154	0.04533439874649048	0.010813696930805842	0.0073917123178641	0.03963843	0.009472158	0.0	0.012277648
-1	-1	-1	-1	702.0	0.0	0.0	2.3899999999999864	0.0	8.860000000000014	1.3199999999999363	0.009999999999990905	0.009999999999990905	0.020000000000095497	3.199999999999932	0.14999999999997726	0.16000000000008185	scan_Plate_D_p00_0_B01f02d3.TIF	scan_Plate_D_p00_0_B01f02d0.TIF	scan_Plate_D_p00_0_B01f02d2.TIF	scan_Plate_D_p00_0_B01f02d1.TIF	0	0	0	0	111	1944	1	1536	1536	1536	1536	111	b'eLuu5PKkG638aDLi4QSq/IxGKz+KQm+0aqQs/EYrTsrD0JhKYQgqEO0AgQSlhg=='	0.023721961304545403	0.00863882340490818	0.0	0.0142498035	0.0008333344	0.0	0.44816118	0.36119097	0.7154	0.04335913062095642	0.011343797047932943	0.007589162016908328	0.037971765	0.009472158	0.0	0.012277648
-1	-1	-1	-1	645.0	0.0	0.0	2.340000000000032	0.0	9.1099999999999	1.4300000000000637	0.009999999999990905	0.009999999999990905	0.009999999999990905	3.3899999999999864	0.12999999999999545	0.13000000000010914	scan_Plate_D_p00_0_B01f03d3.TIF	scan_Plate_D_p00_0_B01f03d0.TIF	scan_Plate_D_p00_0_B01f03d2.TIF	scan_Plate_D_p00_0_B01f03d1.TIF	0	0	0	0	112	1944	1	1536	1536	1536	1536	112	b'eLuu5PKkG638aDLi4QSq/IxHKz+KQm+0aqQs/EYrTsrD0JhKYQgqEO0Aicqlig=='	0.022888626903295517	0.00863882340490818	0.02805490233004093	0.015083138	0.0008333344	0.011221958	0.44816118	0.36119097	0.7154	0.041959553956985474	0.010955532391866049	0.04471721748510996	0.037971765	0.009472158	0.03927686	0.012277648
-1	-1	-1	-1	501.0	0.0	0.0	2.119999999999891	0.0	7.289999999999964	1.2800000000000864	0.009999999999990905	0.009999999999990905	0.009999999999990905	2.1299999999999955	0.12000000000000455	0.12999999999988177	scan_Plate_D_p00_0_B01f04d3.TIF	scan_Plate_D_p00_0_B01f04d0.TIF	scan_Plate_D_p00_0_B01f04d2.TIF	scan_Plate_D_p00_0_B01f04d1.TIF	0	0	0	0	113	1944	1	1536	1536	1536	1536	113	b'eLuu5PKkG638aDLi4QSq/ExGKz+KQm+0aqQs/EYrTsrD0JhKYQgqEO0AkpCljg=='	0.02205529436469078	0.007805490866303444	0.002805490279570222	0.0053054895	0.00083333254	0.014027452	0.44816118	0.3558855	0.7154	0.03715589642524719	0.010249358912309011	0.023754514753818512	0.023721961	0.008638823	0.01683294	0.012277648
-1	-1	-1	-1	622.0	0.0	0.0	2.1499999999999773	0.0	6.360000000000014	1.3999999999999773	0.01999999999998181	0.020000000000095497	0.01999999999998181	2.939999999999941	0.16000000000008185	0.14999999999997726	scan_Plate_D_p00_0_B01f05d3.TIF	scan_Plate_D_p00_0_B01f05d0.TIF	scan_Plate_D_p00_0_B01f05d2.TIF	scan_Plate_D_p00_0_B01f05d1.TIF	0	0	0	0	114	1944	1	1536	1536	1536	1536	114	b'eLuu5PKkG638aDLi4QSq/ExHKz+KQm+0aqQs/EYrTsrD0JhKYQgqEO0Am1alkg=='	0.022888626903295517	0.00863882340490818	0.025249412283301353	0.015083138	0.0008333344	0.011221964	0.44816118	0.36119097	0.7154	0.04142592350641886	0.010657556354999542	0.04164300113916397	0.037971765	0.008638823	0.03647137	0.012277648
-1	-1	-1	-1	641.0	0.0	0.0	2.3199999999999363	0.0	8.07000000000005	1.3099999999999454	0.009999999999990905	0.009999999999990905	0.010000000000104592	2.92999999999995	0.17000000000007276	0.16999999999995907	scan_Plate_D_p00_0_B01f06d3.TIF	scan_Plate_D_p00_0_B01f06d0.TIF	scan_Plate_D_p00_0_B01f06d2.TIF	scan_Plate_D_p00_0_B01f06d1.TIF	0	0	0	0	115	1944	1	1536	1536	1536	1536	115	b'eLuu5PKkG638aDLi4QSq/MxGKz+KQm+0aqQs/EYrTsrD0JhKYQgqEO0ApByllg=='	0.023721961304545403	0.007805490866303444	0.0	0.0142498035	0.00083333254	0.0	0.44816118	0.3558855	0.7154	0.04167520006497701	0.010298199951648712	0.010457701981067657	0.037971765	0.008638823	0.0	0.012277648
-1	-1	-1	-1	821.0	0.0	0.0	2.2799999999999727	0.0	8.970000000000027	1.4100000000000819	0.009999999999990905	0.01999999999998181	0.009999999999990905	3.6200000000000045	0.13999999999998636	0.13000000000010914	scan_Plate_D_p00_0_B01f07d3.TIF	scan_Plate_D_p00_0_B01f07d0.TIF	scan_Plate_D_p00_0_B01f07d2.TIF	scan_Plate_D_p00_0_B01f07d1.TIF	0	0	0	0	116	1944	1	1536	1536	1536	1536	116	b'eLuu5PKkG638aDLi4QSq/MxHKz+KQm+0aqQs/EYrTsrD0JhKYQgqEO0ArOKlmg=='	0.027360785752534866	0.00863882340490818	0.008416470140218735	0.015916474	0.0008333344	0.008416472	0.44816118	0.36119097	0.7154	0.04667477309703827	0.010969335834185282	0.023914287487665813	0.04411059	0.009472158	0.01683294	0.012277648
-1	-1	-1	-1	779.0	0.0	0.0	2.2399999999998954	0.0	8.740000000000009	1.2100000000000364	0.0	0.009999999999990905	0.009999999999990905	2.7100000000000364	0.12999999999999545	0.12999999999999545	scan_Plate_D_p00_0_B01f08d3.TIF	scan_Plate_D_p00_0_B01f08d0.TIF	scan_Plate_D_p00_0_B01f08d2.TIF	scan_Plate_D_p00_0_B01f08d1.TIF	0	0	0	0	117	1944	1	1536	1536	1536	1536	117	b'eLuu5PKkG638aDLi4QSq/CxGKz+KQm+0aqQs/EYrTsrD0JhKYQgqEO0Atailng=='	0.027360785752534866	0.00863882340490818	0.0	0.012277644	0.0008333344	0.0	0.44816118	0.36119097	0.7154	0.04541855057080587	0.011178385466337204	0.004260379200180371	0.03963843	0.009472158	0.0	0.012277648
-1	-1	-1	-1	864.0	0.0	0.0	2.2799999999999727	0.0	10.889999999999986	1.3000000000000682	0.009999999999990905	0.009999999999990905	0.009999999999990905	3.759999999999991	0.12999999999988177	0.12999999999999545	scan_Plate_D_p00_0_B02f00d3.TIF	scan_Plate_D_p00_0_B02f00d0.TIF	scan_Plate_D_p00_0_B02f00d2.TIF	scan_Plate_D_p00_0_B02f00d1.TIF	0	0	0	0	118	1944	1	1536	1536	1536	1536	118	b'eLuu5PKkG638aDLi4WRgNFr5URp6o1UjZeE3WnFSHobGVApDUIFoBwB4SqWC'	0.03797176480293274	0.007805490866303444	0.04769333451986313	0.014249802	0.0008333344	0.011221956	0.44816118	0.36119097	0.7154	0.0530215452114741	0.010519545525312424	0.06532071034113567	0.050249413	0.008638823	0.056109805	0.012277648
-1	-1	-1	-1	748.0	0.0	0.0	2.3199999999999363	0.0	9.970000000000027	1.2200000000000273	0.009999999999990905	0.009999999999990905	0.009999999999990905	2.8600000000000136	0.12999999999999545	0.12000000000000455	scan_Plate_D_p00_0_B02f01d3.TIF	scan_Plate_D_p00_0_B02f01d0.TIF	scan_Plate_D_p00_0_B02f01d2.TIF	scan_Plate_D_p00_0_B02f01d1.TIF	0	0	0	0	119	1944	1	1536	1536	1536	1536	119	b'eLuu5PKkG638aDLi4WRglGZgOFr5URR6o1UjZeE3WnFSHobGVApDUIFoBwCBEKWG'	0.023721961304545403	0.006972157396376133	0.0	0.021221958	0.00083333347	0.0	0.44816118	0.36119097	0.7154	0.0489346981048584	0.009202857812245687	0.006571770956118901	0.04494392	0.007805491	0.0	0.011444313
-1	-1	-1	-1	701.0	0.0	0.0	2.1000000000000227	0.0	8.879999999999995	1.3799999999999955	0.0	0.01999999999998181	0.009999999999990905	2.830000000000041	0.13999999999998636	0.12999999999999545	scan_Plate_D_p00_0_B02f02d3.TIF	scan_Plate_D_p00_0_B02f02d0.TIF	scan_Plate_D_p00_0_B02f02d2.TIF	scan_Plate_D_p00_0_B02f02d1.TIF	0	0	0	0	120	1944	1	1536	1536	1536	1536	120	b'eLuu5PKkG638aDLi4WRglGZgNFr5URR6o1UjZeE3WnFSHobGVApDUIFoBwCJ1qWK'	0.023721961304545403	0.007805490866303444	0.0	0.01758314	0.00083333347	0.0	0.44816118	0.36119097	0.7154	0.04586790005366007	0.009470932185649872	0.005003559403121471	0.043277256	0.007805491	0.0	0.012277648
-1	-1	-1	-1	645.0	0.0	0.0	2.25	0.0	6.8700000000000045	1.3500000000001364	0.009999999999990905	0.009999999999990905	0.009999999999990905	3.009999999999991	0.13999999999998636	0.12000000000000455	scan_Plate_D_p00_0_B02f03d3.TIF	scan_Plate_D_p00_0_B02f03d0.TIF	scan_Plate_D_p00_0_B02f03d2.TIF	scan_Plate_D_p00_0_B02f03d1.TIF	0	0	0	0	121	1944	1	1536	1536	1536	1536	121	b'eLuu5PKkG638aDLi4WRglGZgPFr5URR6o1UjZeE3WnFSHobGVApDUIFoBwCSnKWO'	0.022888626903295517	0.007805490866303444	0.022443922236561775	0.016749803	0.00083333254	0.011221958	0.44816118	0.36119097	0.7154	0.043140302101771034	0.009753591070572535	0.040412177642186485	0.038805097	0.007805491	0.03366588	0.011444313
-1	-1	-1	-1	602.0	0.0	0.0	2.5299999999999727	0.0	7.199999999999932	1.4100000000000819	0.009999999999990905	0.0	0.009999999999990905	2.8600000000000136	0.15999999999996817	0.14000000000010004	scan_Plate_D_p00_0_B02f04d3.TIF	scan_Plate_D_p00_0_B02f04d0.TIF	scan_Plate_D_p00_0_B02f04d2.TIF	scan_Plate_D_p00_0_B02f04d1.TIF	0	0	0	0	122	1944	1	1536	1536	1536	1536	122	b'eLuu5PKkG638aDLi4WRglGZgMlr5URR6o1UjZeE3WnFSHobGVApDUIFoBwCbYqWS'	0.02205529436469078	0.006972157396376133	0.005610980559140444	0.0097776465	0.00083333347	0.01402745	0.44816118	0.36119097	0.7154	0.03996666272481283	0.009478899339834848	0.026221883793671925	0.028194118	0.007805491	0.01963843	0.011444313
-1	-1	-1	-1	771.0	0.0	0.0	2.240000000000009	0.0	9.889999999999986	1.3500000000000227	0.009999999999990905	0.009999999999990905	0.010000000000104592	3.259999999999991	0.14999999999997726	0.14999999999997726	scan_Plate_D_p00_0_B02f05d3.TIF	scan_Plate_D_p00_0_B02f05d0.TIF	scan_Plate_D_p00_0_B02f05d2.TIF	scan_Plate_D_p00_0_B02f05d1.TIF	0	0	0	0	123	1944	1	1536	1536	1536	1536	123	b'eLuu5PKkG638aDLi4WRglGZgOlr5URR6o1UjZeE3WnFSHobGVApDUIFoBwCkKKWW'	0.022888626903295517	0.007805490866303444	0.02805490233004093	0.020388627	0.0008333344	0.011221958	0.44816118	0.36119097	0.7154	0.04740042984485626	0.009860386451085409	0.04455131789048513	0.04411059	0.008638823	0.03927686	0.012277648
-1	-1	-1	-1	713.0	0.0	0.0	2.199999999999932	0.0	9.230000000000018	1.4099999999999682	0.010000000000104592	0.009999999999990905	0.009999999999990905	3.449999999999932	0.15000000000009095	0.14999999999997726	scan_Plate_D_p00_0_B02f06d3.TIF	scan_Plate_D_p00_0_B02f06d0.TIF	scan_Plate_D_p00_0_B02f06d2.TIF	scan_Plate_D_p00_0_B02f06d1.TIF	0	0	0	0	124	1944	1	1536	1536	1536	1536	124	b'eLuu5PKkG638aDLi4WRglGZgNlr5URR6o1UjZeE3WnFSHobGVApDUIFoBwCs7qWa'	0.022888626903295517	0.006972157396376133	0.0	0.015916474	0.00083333347	0.0028054903	0.44816118	0.36119097	0.7154	0.04323232173919678	0.009085899839798609	0.011870726943016052	0.03963843	0.007805491	0.0028054903	0.011444313
-1	-1	-1	-1	777.0	0.0	0.0	2.1200000000001182	0.0	10.789999999999964	1.3500000000000227	0.009999999999990905	0.009999999999990905	0.0	3.32000000000005	0.13999999999998636	0.12999999999999545	scan_Plate_D_p00_0_B02f07d3.TIF	scan_Plate_D_p00_0_B02f07d0.TIF	scan_Plate_D_p00_0_B02f07d2.TIF	scan_Plate_D_p00_0_B02f07d1.TIF	0	0	0	0	125	1944	1	1536	1536	1536	1536	125	b'eLuu5PKkG638aDLi4WRglGZgPlr5URR6o1UjZeE3WnFSHobGVApDUIFoBwC1tKWe'	0.029027452692389488	0.007805490866303444	0.008416470140218735	0.014249805	0.00083333254	0.00841647	0.44816118	0.36119097	0.7154	0.04907740652561188	0.009365132078528404	0.022262968122959137	0.048582748	0.007805491	0.014027451	0.012277648
-1	-1	-1	-1	794.0	0.0	0.0	2.32000000000005	0.0	11.049999999999955	1.25	0.0	0.009999999999990905	0.009999999999990905	3.400000000000091	0.12999999999999545	0.12000000000000455	scan_Plate_D_p00_0_B02f08d3.TIF	scan_Plate_D_p00_0_B02f08d0.TIF	scan_Plate_D_p00_0_B02f08d2.TIF	scan_Plate_D_p00_0_B02f08d1.TIF	0	0	0	0	126	1944	1	1536	1536	1536	1536	126	b'eLuu5PKkG638aDLi4WRglGZgMVr5URR6o1UjZeE3WnFSHobGVApDUIFoBwC+eqWi'	0.032666273415088654	0.007805490866303444	0.0	0.014249805	0.0008333344	0.0	0.44816118	0.36119097	0.7154	0.04973713060220083	0.009794247647126516	0.0044718459248542786	0.048582748	0.008638823	0.0	0.012277648
-1	-1	-1	-1	900.0	0.0	0.0	2.5	0.0	11.769999999999982	1.4099999999999682	0.01999999999998181	0.009999999999990905	0.010000000000104592	4.239999999999895	0.14999999999986358	0.15000000000009095	scan_Plate_D_p00_0_B03f00d3.TIF	scan_Plate_D_p00_0_B03f00d0.TIF	scan_Plate_D_p00_0_B03f00d2.TIF	scan_Plate_D_p00_0_B03f00d1.TIF	0	0	0	0	127	1944	1	1536	1536	1536	1536	127	b'eLuu5PKkG638aDLi4WRgPFr5URp6o1UjZeE3WnFSHobGVApDUIFoBwCBHKWG'	0.04941608011722565	0.007805490866303444	0.04488784447312355	0.012277648	0.0008333344	0.01402745	0.44816118	0.36119097	0.7154	0.06414882838726044	0.011035149296124777	0.06551165382067363	0.060860395	0.008638823	0.056109805	0.022888627
-1	-1	-1	-1	695.0	0.0	0.0	2.300000000000068	0.0	10.07000000000005	1.2999999999999545	0.0	0.009999999999990905	0.009999999999990905	3.090000000000032	0.14999999999997726	0.17000000000007276	scan_Plate_D_p00_0_B03f01d3.TIF	scan_Plate_D_p00_0_B03f01d0.TIF	scan_Plate_D_p00_0_B03f01d2.TIF	scan_Plate_D_p00_0_B03f01d1.TIF	0	0	0	0	128	1944	1	1536	1536	1536	1536	128	b'eLuu5PKkG638aDLi4WRgnGZgOFr5URR6o1UjZeE3WnFSHobGVApDUIFoBwCJ4qWK'	0.03797176480293274	0.006972157396376133	0.0	0.0167498	0.00083333347	0.0	0.44816118	0.36119097	0.7154	0.057784125208854675	0.011353510121504465	0.00871033345659574	0.05388824	0.007805491	0.0	0.022055294
-1	-1	-1	-1	696.0	0.0	0.0	2.2800000000000864	0.0	9.110000000000014	1.2399999999998954	0.0	0.009999999999990905	0.009999999999990905	2.699999999999932	0.12999999999999545	0.13000000000010914	scan_Plate_D_p00_0_B03f02d3.TIF	scan_Plate_D_p00_0_B03f02d0.TIF	scan_Plate_D_p00_0_B03f02d2.TIF	scan_Plate_D_p00_0_B03f02d1.TIF	0	0	0	0	129	1944	1	1536	1536	1536	1536	129	b'eLuu5PKkG638aDLi4WRgnGZgNFr5URR6o1UjZeE3WnFSHobGVApDUIFoBwCSqKWO'	0.034332942217588425	0.006972157396376133	0.0	0.01758314	0.00083333347	0.0	0.44816118	0.36119097	0.7154	0.057689095536867775	0.009434526786208153	0.0065033771097660065	0.05388824	0.007805491	0.0	0.018416472
-1	-1	-1	-1	820.0	0.0	0.0	2.2100000000000364	0.0	9.31000000000006	1.349999999999909	0.009999999999990905	0.009999999999990905	0.009999999999990905	3.150000000000091	0.13999999999998636	0.12999999999999545	scan_Plate_D_p00_0_B03f03d3.TIF	scan_Plate_D_p00_0_B03f03d0.TIF	scan_Plate_D_p00_0_B03f03d2.TIF	scan_Plate_D_p00_0_B03f03d1.TIF	0	0	0	0	130	1944	1	1536	1536	1536	1536	130	b'eLuu5PKkG638aDLi4WRgnGZgPFr5URR6o1UjZeE3WnFSHobGVApDUIFoBwCbbqWS'	0.03349960595369339	0.006972157396376133	0.022443922236561775	0.019555297	0.00083333347	0.011221964	0.44816118	0.36119097	0.7154	0.058331151803334556	0.010013320172826448	0.04369724293549856	0.05388824	0.007805491	0.03366588	0.022055294
-1	-1	-1	-1	396.0	0.0	0.0	2.25	0.0	5.6200000000000045	1.4399999999999409	0.009999999999990905	0.010000000000104592	0.009999999999990905	1.6899999999999409	0.13999999999998636	0.14999999999997726	scan_Plate_D_p00_0_B03f04d3.TIF	scan_Plate_D_p00_0_B03f04d0.TIF	scan_Plate_D_p00_0_B03f04d2.TIF	scan_Plate_D_p00_0_B03f04d1.TIF	0	0	0	0	131	1944	1	1536	1536	1536	1536	131	b'eLuu5PKkG638aDLi4WRgnGZgMlr5URR6o1UjZeE3WnFSHobGVApDUIFoBwCkNKWW'	0.03349960595369339	0.009472157806158066	0.011221961118280888	0.011444315	0.0069721565	0.014027452	0.44816118	0.36119097	0.7154	0.05338028073310852	0.01837567736705144	0.030306629836559296	0.04411059	0.016444314	0.022443922	0.022055294
-1	-1	-1	-1	792.0	0.0	0.0	2.8700000000000045	0.0	7.389999999999986	1.4800000000000182	0.01999999999998181	0.009999999999990905	0.009999999999990905	3.6000000000000227	0.16999999999995907	0.14999999999997726	scan_Plate_D_p00_0_B03f05d3.TIF	scan_Plate_D_p00_0_B03f05d0.TIF	scan_Plate_D_p00_0_B03f05d2.TIF	scan_Plate_D_p00_0_B03f05d1.TIF	0	0	0	0	132	1944	1	1536	1536	1536	1536	132	b'eLuu5PKkG638aDLi4WRgnGZgOlr5URR6o1UjZeE3WnFSHobGVApDUIFoBwCs+qWa'	0.03349960595369339	0.006972157396376133	0.02805490233004093	0.021221962	0.00083333347	0.014027448	0.44816118	0.36119097	0.7154	0.06037908295790354	0.010025754570960999	0.048100560903549194	0.055554904	0.007805491	0.03927686	0.018416472
-1	-1	-1	-1	838.0	0.0	0.0	2.2199999999999136	0.0	11.610000000000014	1.2200000000000273	0.009999999999990905	0.01999999999998181	0.009999999999990905	3.380000000000109	0.11999999999989086	0.13000000000010914	scan_Plate_D_p00_0_B03f06d3.TIF	scan_Plate_D_p00_0_B03f06d0.TIF	scan_Plate_D_p00_0_B03f06d2.TIF	scan_Plate_D_p00_0_B03f06d1.TIF	0	0	0	0	133	1944	1	1536	1536	1536	1536	133	b'eLuu5PKkG638aDLi4WRgnGZgNlr5URR6o1UjZeE3WnFSHobGVApDUIFoBwC1wKWe'	0.03797176480293274	0.006972157396376133	0.0	0.016749807	0.00083333347	0.0028054903	0.44816118	0.36119097	0.7154	0.059349820017814636	0.008942219118277231	0.014551304280757904	0.055554904	0.007805491	0.0028054903	0.018416472
-1	-1	-1	-1	810.0	0.0	0.0	2.490000000000009	0.0	10.669999999999959	1.330000000000041	0.01999999999998181	0.009999999999990905	0.009999999999990905	3.2800000000000864	0.12999999999999545	0.14999999999997726	scan_Plate_D_p00_0_B03f07d3.TIF	scan_Plate_D_p00_0_B03f07d0.TIF	scan_Plate_D_p00_0_B03f07d2.TIF	scan_Plate_D_p00_0_B03f07d1.TIF	0	0	0	0	134	1944	1	1536	1536	1536	1536	134	b'eLuu5PKkG638aDLi4WRgnGZgPlr5URR6o1UjZeE3WnFSHobGVApDUIFoBwC+hqWi'	0.034332942217588425	0.006972157396376133	0.002805490279570222	0.02038863	0.00083333347	0.011221961	0.44816118	0.36119097	0.7154	0.05892391502857208	0.009266680727402369	0.022197633981704712	0.05472157	0.007805491	0.011221961	0.017583137
-1	-1	-1	-1	802.0	0.0	0.0	2.2099999999999227	0.0	9.150000000000091	1.3400000000000318	0.009999999999990905	0.009999999999990905	0.009999999999990905	2.9400000000000546	0.14999999999997726	0.14999999999997726	scan_Plate_D_p00_0_B03f08d3.TIF	scan_Plate_D_p00_0_B03f08d0.TIF	scan_Plate_D_p00_0_B03f08d2.TIF	scan_Plate_D_p00_0_B03f08d1.TIF	0	0	0	0	135	1944	1	1536	1536	1536	1536	135	b'eLuu5PKkG638aDLi4WRgnGZgMVr5URR6o1UjZeE3WnFSHobGVApDUIFoBwDHTKWm'	0.038805097341537476	0.006972157396376133	0.0	0.016749807	0.00083333347	0.0	0.44816118	0.36119097	0.7154	0.062078848481178284	0.009244311600923538	0.006104596580068271	0.055554904	0.007805491	0.0	0.022888627
-1	-1	-1	-1	898.0	0.0	0.0	2.5299999999999727	0.0	12.900000000000091	1.3599999999999	0.020000000000095497	0.009999999999990905	0.009999999999990905	4.480000000000018	0.13999999999998636	0.13999999999998636	scan_Plate_D_p00_0_B04f00d3.TIF	scan_Plate_D_p00_0_B04f00d0.TIF	scan_Plate_D_p00_0_B04f00d2.TIF	scan_Plate_D_p00_0_B04f00d1.TIF	0	0	0	0	136	1944	1	1536	1536	1536	1536	136	b'eLuu5PKkG638aDLi4WRgMlr5URp6o1UjZeE3WnFSHobGVApDUIFoBwCJ7qWK'	0.03349960595369339	0.007805490866303444	0.053304314613342285	0.0053054914	0.00083333254	0.011221956	0.44816118	0.36119097	0.7154	0.04031246155500412	0.010926424215237299	0.07228268682956696	0.038805097	0.008638823	0.061720785	0.013110981
-1	-1	-1	-1	744.0	0.0	0.0	2.5200000000000955	0.0	10.850000000000023	1.3500000000000227	0.009999999999990905	0.009999999999990905	0.009999999999990905	3.8599999999999	0.16000000000008185	0.14999999999997726	scan_Plate_D_p00_0_B04f01d3.TIF	scan_Plate_D_p00_0_B04f01d0.TIF	scan_Plate_D_p00_0_B04f01d2.TIF	scan_Plate_D_p00_0_B04f01d1.TIF	0	0	0	0	137	1944	1	1536	1536	1536	1536	137	b'eLuu5PKkG638aDLi4WRgkmZgOFr5URR6o1UjZeE3WnFSHobGVApDUIFoBwCStKWO'	0.029027452692389488	0.006972157396376133	0.0	0.006138824	0.00083333347	0.0	0.44816118	0.36119097	0.7154	0.036682662864526115	0.00902160940070947	0.008370500057935715	0.037971765	0.007805491	0.0	0.013110981
-1	-1	-1	-1	754.0	0.0	0.0	2.17999999999995	0.0	12.920000000000073	1.2999999999999545	0.009999999999990905	0.009999999999990905	0.009999999999990905	3.7899999999999636	0.12999999999999545	0.12000000000011823	scan_Plate_D_p00_0_B04f02d3.TIF	scan_Plate_D_p00_0_B04f02d0.TIF	scan_Plate_D_p00_0_B04f02d2.TIF	scan_Plate_D_p00_0_B04f02d1.TIF	0	0	0	0	138	1944	1	1536	1536	1536	1536	138	b'eLuu5PKkG638aDLi4WRgkmZgNFr5URR6o1UjZeE3WnFSHobGVApDUIFoBwCbeqWS'	0.029027452692389488	0.006972157396376133	0.0	0.0053054895	0.00083333347	0.0	0.44816118	0.35141334	0.7154	0.036501223842302956	0.009375367313623428	0.007161568850278854	0.034332942	0.007805491	0.0	0.013110981
-1	-1	-1	-1	786.0	0.0	0.0	2.669999999999959	0.0	12.960000000000036	1.3599999999999	0.010000000000104592	0.009999999999990905	0.009999999999990905	4.240000000000009	0.13999999999998636	0.12999999999999545	scan_Plate_D_p00_0_B04f03d3.TIF	scan_Plate_D_p00_0_B04f03d0.TIF	scan_Plate_D_p00_0_B04f03d2.TIF	scan_Plate_D_p00_0_B04f03d1.TIF	0	0	0	0	139	1944	1	1536	1536	1536	1536	139	b'eLuu5PKkG638aDLi4WRgkmZgPFr5URR6o1UjZeE3WnFSHobGVApDUIFoBwCkQKWW'	0.029027452692389488	0.007805490866303444	0.03366588056087494	0.0053054895	0.00083333254	0.011221958	0.44816118	0.36119097	0.7154	0.03643258412679037	0.010068165759245554	0.05152006447315216	0.034332942	0.008638823	0.04208235	0.012277648
-1	-1	-1	-1	783.0	0.0	0.0	2.509999999999991	0.0	12.769999999999982	1.4399999999999409	0.01999999999998181	0.009999999999990905	0.020000000000209184	3.8799999999998818	0.14999999999997726	0.13999999999998636	scan_Plate_D_p00_0_B04f04d3.TIF	scan_Plate_D_p00_0_B04f04d0.TIF	scan_Plate_D_p00_0_B04f04d2.TIF	scan_Plate_D_p00_0_B04f04d1.TIF	0	0	0	0	140	1944	1	1536	1536	1536	1536	140	b'eLuu5PKkG638aDLi4WRgkmZgMlr5URR6o1UjZeE3WnFSHobGVApDUIFoBwCtBqWa'	0.032666273415088654	0.007805490866303444	0.019638430327177048	0.006138824	0.0008333344	0.014027452	0.44816118	0.36119097	0.7154	0.039544577399889626	0.012292968730131784	0.03937201450268427	0.037971765	0.008638823	0.030860392	0.012277648
-1	-1	-1	-1	824.0	0.0	0.0	2.349999999999909	0.0	12.250000000000114	1.349999999999909	0.009999999999990905	0.009999999999990905	0.009999999999990905	4.850000000000023	0.13999999999998636	0.15999999999996817	scan_Plate_D_p00_0_B04f05d3.TIF	scan_Plate_D_p00_0_B04f05d0.TIF	scan_Plate_D_p00_0_B04f05d2.TIF	scan_Plate_D_p00_0_B04f05d1.TIF	0	0	0	0	141	1944	1	1536	1536	1536	1536	141	b'eLuu5PKkG638aDLi4WRgkmZgOlr5URR6o1UjZeE3WnFSHobGVApDUIFoBwC1zKWe'	0.032666273415088654	0.007805490866303444	0.03366588056087494	0.0053054914	0.00083333254	0.011221964	0.44816118	0.36119097	0.7154	0.03831222405036291	0.01005853588382403	0.052533025542895	0.037971765	0.008638823	0.044887844	0.011444313
-1	-1	-1	-1	845.0	0.0	0.0	2.5799999999999272	0.0	9.550000000000068	1.419999999999959	0.0	0.009999999999990905	0.009999999999990905	4.460000000000036	0.13999999999998636	0.12999999999999545	scan_Plate_D_p00_0_B04f06d3.TIF	scan_Plate_D_p00_0_B04f06d0.TIF	scan_Plate_D_p00_0_B04f06d2.TIF	scan_Plate_D_p00_0_B04f06d1.TIF	0	0	0	0	142	1944	1	1536	1536	1536	1536	142	b'eLuu5PKkG638aDLi4WRgkmZgNlr5URR6o1UjZeE3WnFSHobGVApDUIFoBwC+kqWi'	0.032666273415088654	0.006972157396376133	0.0	0.0053054877	0.00083333347	0.00841647	0.44816118	0.36119097	0.7154	0.036916591227054596	0.009167839462558428	0.017571912457545597	0.034332942	0.007805491	0.00841647	0.011444313
-1	-1	-1	-1	841.0	0.0	0.0	2.4500000000000455	0.0	11.299999999999955	1.4600000000000364	0.009999999999990905	0.009999999999990905	0.009999999999990905	4.780000000000086	0.14999999999997726	0.14999999999997726	scan_Plate_D_p00_0_B04f07d3.TIF	scan_Plate_D_p00_0_B04f07d0.TIF	scan_Plate_D_p00_0_B04f07d2.TIF	scan_Plate_D_p00_0_B04f07d1.TIF	0	0	0	0	143	1944	1	1536	1536	1536	1536	143	b'eLuu5PKkG638aDLi4WRgkmZgPlr5URR6o1UjZeE3WnFSHobGVApDUIFoBwDHWKWm'	0.029027452692389488	0.007805490866303444	0.014027451165020466	0.0053054877	0.00083333347	0.008416469	0.44816118	0.36119097	0.7154	0.03598603109518687	0.009640562037626902	0.030003830790519714	0.034332942	0.007805491	0.01963843	0.012277648
-1	-1	-1	-1	679.0	0.0	0.0	2.159999999999968	0.0	10.779999999999973	1.2799999999999727	0.009999999999990905	0.009999999999990905	0.010000000000104592	3.089999999999918	0.13999999999998636	0.14000000000010004	scan_Plate_D_p00_0_B04f08d3.TIF	scan_Plate_D_p00_0_B04f08d0.TIF	scan_Plate_D_p00_0_B04f08d2.TIF	scan_Plate_D_p00_0_B04f08d1.TIF	0	0	0	0	144	1944	1	1536	1536	1536	1536	144	b'eLuu5PKkG638aDLi4WRgkmZgMVr5URR6o1UjZeE3WnFSHobGVApDUIFoBwDQHqWq'	0.028194118291139603	0.006972157396376133	0.0	0.006138824	0.00083333347	0.0	0.44816118	0.36119097	0.7154	0.03574243684609731	0.009081795811653137	0.005824790025750796	0.034332942	0.007805491	0.0	0.011444313
-1	-1	-1	-1	902.0	0.0	0.0	2.230000000000018	0.0	14.019999999999982	1.32000000000005	0.01999999999998181	0.009999999999990905	0.009999999999990905	4.2999999999999545	0.13999999999998636	0.13999999999998636	scan_Plate_D_p00_0_B05f00d3.TIF	scan_Plate_D_p00_0_B05f00d0.TIF	scan_Plate_D_p00_0_B05f00d2.TIF	scan_Plate_D_p00_0_B05f00d1.TIF	0	0	0	0	145	1944	1	1536	1536	1536	1536	145	b'eLuu5PKkG638aDLi4WRgOlr5URp6o1UjZeE3WnFSHobGVApDUIFoBwCSwKWO'	0.032666273415088654	0.007805490866303444	0.053304314613342285	0.0053054914	0.00083333254	0.00841647	0.44816118	0.36119097	0.7154	0.038019726673762	0.010243261853853861	0.06888449192047119	0.037971765	0.008638823	0.058915295	0.012277648
-1	-1	-1	-1	888.0	0.0	0.0	2.3899999999999864	0.0	11.000000000000114	1.349999999999909	0.0	0.009999999999990905	0.009999999999990905	4.6200000000000045	0.14999999999986358	0.15000000000009095	scan_Plate_D_p00_0_B05f01d3.TIF	scan_Plate_D_p00_0_B05f01d0.TIF	scan_Plate_D_p00_0_B05f01d2.TIF	scan_Plate_D_p00_0_B05f01d1.TIF	0	0	0	0	146	1944	1	1536	1536	1536	1536	146	b'eLuu5PKkG638aDLi4WRgmmZgOFr5URR6o1UjZeE3WnFSHobGVApDUIFoBwCbhqWS'	0.03349960595369339	0.006972157396376133	0.0	0.0053054914	0.00083333347	0.0	0.44816118	0.36119097	0.7154	0.03886130452156067	0.008807171136140823	0.008458554744720459	0.038805097	0.007805491	0.0	0.012277648
-1	-1	-1	-1	689.0	0.0	0.0	2.400000000000091	0.0	10.61999999999989	1.3300000000001546	0.0	0.009999999999990905	0.009999999999990905	3.519999999999868	0.12999999999999545	0.12999999999999545	scan_Plate_D_p00_0_B05f02d3.TIF	scan_Plate_D_p00_0_B05f02d0.TIF	scan_Plate_D_p00_0_B05f02d2.TIF	scan_Plate_D_p00_0_B05f02d1.TIF	0	0	0	0	147	1944	1	1536	1536	1536	1536	147	b'eLuu5PKkG638aDLi4WRgmmZgNFr5URR6o1UjZeE3WnFSHobGVApDUIFoBwCkTKWW'	0.028194118291139603	0.006972157396376133	0.0	0.0053054914	0.00083333347	0.0	0.44816118	0.36119097	0.7154	0.03442240754763285	0.008574703087409338	0.0054989612350861234	0.033499606	0.007805491	0.0	0.012277648
-1	-1	-1	-1	742.0	0.0	0.0	2.339999999999918	0.0	10.519999999999982	1.3199999999999363	0.01999999999998181	0.009999999999990905	0.010000000000104592	3.7899999999999636	0.12999999999999545	0.13999999999998636	scan_Plate_D_p00_0_B05f03d3.TIF	scan_Plate_D_p00_0_B05f03d0.TIF	scan_Plate_D_p00_0_B05f03d2.TIF	scan_Plate_D_p00_0_B05f03d1.TIF	0	0	0	0	148	1944	1	1536	1536	1536	1536	148	b'eLuu5PKkG638aDLi4WRgmmZgPFr5URR6o1UjZeE3WnFSHobGVApDUIFoBwCtEqWa'	0.023721961304545403	0.006972157396376133	0.022443922236561775	0.0053054914	0.00083333347	0.011221958	0.44816118	0.36119097	0.7154	0.03184501578410467	0.009129349142313004	0.03855546563863754	0.032666273	0.007805491	0.030860392	0.012277648
-1	-1	-1	-1	763.0	0.0	0.0	2.400000000000091	0.0	10.8599999999999	1.4200000000000728	0.01999999999998181	0.009999999999990905	0.009999999999990905	4.710000000000036	0.14999999999997726	0.1999999999999318	scan_Plate_D_p00_0_B05f04d3.TIF	scan_Plate_D_p00_0_B05f04d0.TIF	scan_Plate_D_p00_0_B05f04d2.TIF	scan_Plate_D_p00_0_B05f04d1.TIF	0	0	0	0	149	1944	1	1536	1536	1536	1536	149	b'eLuu5PKkG638aDLi4WRgmmZgMlr5URR6o1UjZeE3WnFSHobGVApDUIFoBwC12KWe'	0.027360785752534866	0.006972157396376133	0.008416470140218735	0.0053054914	0.00083333347	0.01122196	0.44816118	0.36119097	0.7154	0.032907230158646904	0.008644336213668188	0.02460791418949763	0.032666273	0.007805491	0.01963843	0.012277648
-1	-1	-1	-1	868.0	0.0	0.0	2.1299999999999955	0.0	13.080000000000041	1.3799999999999955	0.009999999999990905	0.009999999999990905	0.009999999999990905	4.3700000000000045	0.14999999999997726	0.14999999999997726	scan_Plate_D_p00_0_B05f05d3.TIF	scan_Plate_D_p00_0_B05f05d0.TIF	scan_Plate_D_p00_0_B05f05d2.TIF	scan_Plate_D_p00_0_B05f05d1.TIF	0	0	0	0	150	1944	1	1536	1536	1536	1536	150	b'eLuu5PKkG638aDLi4WRgmmZgOlr5URR6o1UjZeE3WnFSHobGVApDUIFoBwC+nqWi'	0.032666273415088654	0.007805490866303444	0.03366588056087494	0.0053054914	0.00083333347	0.011221964	0.44816118	0.36119097	0.7154	0.03735651324192683	0.009655019268393517	0.050821627179781594	0.037971765	0.007805491	0.044887844	0.012277648
-1	-1	-1	-1	875.0	0.0	0.0	2.3199999999999363	0.0	13.32000000000005	1.419999999999959	0.01999999999998181	0.009999999999990905	0.01999999999998181	5.370000000000118	0.14999999999986358	0.15999999999996817	scan_Plate_D_p00_0_B05f06d3.TIF	scan_Plate_D_p00_0_B05f06d0.TIF	scan_Plate_D_p00_0_B05f06d2.TIF	scan_Plate_D_p00_0_B05f06d1.TIF	0	0	0	0	151	1944	1	1536	1536	1536	1536	151	b'eLuu5PKkG638aDLi4WRgmmZgNlr5URR6o1UjZeE3WnFSHobGVApDUIFoBwDHZKWm'	0.032666273415088654	0.006972157396376133	0.002805490279570222	0.0053054877	0.00083333347	0.008416471	0.44816118	0.36119097	0.7154	0.03705573330322901	0.00865807943046093	0.01860342174768448	0.034332942	0.007805491	0.011221961	0.013110981
-1	-1	-1	-1	901.0	0.0	0.0	2.599999999999909	0.0	13.009999999999991	1.4099999999999682	0.009999999999990905	0.009999999999990905	0.009999999999990905	4.269999999999982	0.12999999999999545	0.12999999999988177	scan_Plate_D_p00_0_B05f07d3.TIF	scan_Plate_D_p00_0_B05f07d0.TIF	scan_Plate_D_p00_0_B05f07d2.TIF	scan_Plate_D_p00_0_B05f07d1.TIF	0	0	0	0	152	1944	1	1536	1536	1536	1536	152	b'eLuu5PKkG638aDLi4WRgmmZgPlr5URR6o1UjZeE3WnFSHobGVApDUIFoBwDQKqWq'	0.029027452692389488	0.006972157396376133	0.01683294028043747	0.0053054877	0.00083333347	0.008416472	0.44816118	0.36119097	0.7154	0.036568413178126015	0.008923867096503576	0.03299980362256368	0.034332942	0.007805491	0.025249412	0.011444313
-1	-1	-1	-1	790.0	0.0	0.0	2.1800000000000637	0.0	9.149999999999977	1.2699999999999818	0.0	0.009999999999990905	0.009999999999990905	3.4699999999999136	0.12999999999999545	0.12999999999999545	scan_Plate_D_p00_0_B05f08d3.TIF	scan_Plate_D_p00_0_B05f08d0.TIF	scan_Plate_D_p00_0_B05f08d2.TIF	scan_Plate_D_p00_0_B05f08d1.TIF	0	0	0	0	153	1944	1	1536	1536	1536	1536	153	b'eLuu5PKkG638aDLi4WRgmmZgMVr5URR6o1UjZeE3WnFSHobGVApDUIFoBwDY8KWu'	0.029027452692389488	0.006972157396376133	0.0	0.0053054877	0.00083333347	0.0	0.44816118	0.36119097	0.7154	0.034622907638549805	0.008045947800079981	0.004356974735856056	0.034332942	0.007805491	0.0	0.012277648
-1	-1	-1	-1	897.0	0.0	0.0	2.380000000000109	0.0	9.149999999999977	1.4099999999999682	0.009999999999990905	0.010000000000104592	0.009999999999990905	4.669999999999959	0.16000000000008185	0.15999999999996817	scan_Plate_D_p00_0_B06f00d3.TIF	scan_Plate_D_p00_0_B06f00d0.TIF	scan_Plate_D_p00_0_B06f00d2.TIF	scan_Plate_D_p00_0_B06f00d1.TIF	0	0	0	0	154	1944	1	1536	1536	1536	1536	154	b'eLuu5PKkG638aDLi4WRgNlr5URp6o1UjZeE3WnFSHobGVApDUIFoBwCbkqWS'	0.032666273415088654	0.007805490866303444	0.05049882456660271	0.0053054914	0.00083333254	0.01122196	0.44816118	0.36119097	0.7154	0.03828304012616476	0.010220635682344437	0.06759323676427205	0.037971765	0.008638823	0.058915295	0.013110981
-1	-1	-1	-1	770.0	0.0	0.0	2.0800000000001546	0.0	8.149999999999977	1.3600000000000136	0.009999999999990905	0.009999999999990905	0.009999999999990905	4.060000000000059	0.14999999999997726	0.16999999999995907	scan_Plate_D_p00_0_B06f01d3.TIF	scan_Plate_D_p00_0_B06f01d0.TIF	scan_Plate_D_p00_0_B06f01d2.TIF	scan_Plate_D_p00_0_B06f01d1.TIF	0	0	0	0	155	1944	1	1536	1536	1536	1536	155	b'eLuu5PKkG638aDLi4WRglmZgOFr5URR6o1UjZeE3WnFSHobGVApDUIFoBwCkWKWW'	0.029027452692389488	0.006972157396376133	0.0	0.0053054895	0.00083333347	0.0	0.44816118	0.36119097	0.7154	0.03589128702878952	0.008370112006862959	0.007700818280378978	0.034332942	0.007805491	0.0	0.012277648
-1	-1	-1	-1	467.0	0.0	0.0	2.2799999999999727	0.0	9.329999999999927	1.2800000000000864	0.0	0.0	0.009999999999990905	2.410000000000082	0.13999999999998636	0.11000000000001364	scan_Plate_D_p00_0_B06f02d3.TIF	scan_Plate_D_p00_0_B06f02d0.TIF	scan_Plate_D_p00_0_B06f02d2.TIF	scan_Plate_D_p00_0_B06f02d1.TIF	0	0	0	0	156	1944	1	1536	1536	1536	1536	156	b'eLuu5PKkG638aDLi4WRglmZgNFr5URR6o1UjZeE3WnFSHobGVApDUIFoBwCtHqWa'	0.018416471779346466	0.0033333336468786	0.0	0.0053054914	0.00083333347	0.0	0.44816118	0.36119097	0.7154	0.027715695401032765	0.007058404386043549	0.003896724432706833	0.023721961	0.0069721574	0.0	0.011444313
-1	-1	-1	-1	779.0	0.0	0.0	2.490000000000009	0.0	12.410000000000082	1.349999999999909	0.010000000000104592	0.009999999999990905	0.009999999999990905	4.269999999999868	0.14000000000010004	0.12000000000000455	scan_Plate_D_p00_0_B06f03d3.TIF	scan_Plate_D_p00_0_B06f03d0.TIF	scan_Plate_D_p00_0_B06f03d2.TIF	scan_Plate_D_p00_0_B06f03d1.TIF	0	0	0	0	157	1944	1	1536	1536	1536	1536	157	b'eLuu5PKkG638aDLi4WRglmZgPFr5URR6o1UjZeE3WnFSHobGVApDUIFoBwC15KWe'	0.028194118291139603	0.007805490866303444	0.022443922236561775	0.0053054914	0.00083333347	0.011221958	0.44816118	0.36119097	0.7154	0.035007293025652565	0.009696607167522112	0.04096390803654989	0.033499606	0.007805491	0.03366588	0.011444313
-1	-1	-1	-1	504.0	0.0	0.0	2.300000000000068	0.0	9.92999999999995	1.3400000000001455	0.01999999999998181	0.009999999999990905	0.009999999999990905	3.2799999999999727	0.12999999999999545	0.13999999999998636	scan_Plate_D_p00_0_B06f04d3.TIF	scan_Plate_D_p00_0_B06f04d0.TIF	scan_Plate_D_p00_0_B06f04d2.TIF	scan_Plate_D_p00_0_B06f04d1.TIF	0	0	0	0	158	1944	1	1536	1536	1536	1536	158	b'eLuu5PKkG638aDLi4WRglmZgMlr5URR6o1UjZeE3WnFSHobGVApDUIFoBwC+qqWi'	0.018416471779346466	0.006972157396376133	0.002805490279570222	0.008944314	0.00083333347	0.011221961	0.44816118	0.36119097	0.7154	0.027158352235953014	0.00755137453476588	0.017928127199411392	0.027360786	0.0069721574	0.011221961	0.007805491
-1	-1	-1	-1	817.0	0.0	0.0	2.2899999999999636	0.0	12.480000000000018	1.490000000000009	0.009999999999990905	0.009999999999990905	0.009999999999990905	4.930000000000064	0.15999999999996817	0.16000000000008185	scan_Plate_D_p00_0_B06f05d3.TIF	scan_Plate_D_p00_0_B06f05d0.TIF	scan_Plate_D_p00_0_B06f05d2.TIF	scan_Plate_D_p00_0_B06f05d1.TIF	0	0	0	0	159	1944	1	1536	1536	1536	1536	159	b'eLuu5PKkG638aDLi4WRglmZgOlr5URR6o1UjZeE3WnFSHobGVApDUIFoBwDHcKWm'	0.029027452692389488	0.007805490866303444	0.03086039237678051	0.0053054914	0.00083333347	0.011221964	0.44816118	0.36119097	0.7154	0.03681365152200063	0.009840834264953932	0.047835166255633034	0.037971765	0.007805491	0.04208235	0.007805491
-1	-1	-1	-1	918.0	0.0	0.0	2.3599999999999	0.0	10.81000000000006	1.3999999999999773	0.009999999999990905	0.009999999999990905	0.009999999999990905	4.410000000000082	0.12999999999999545	0.12999999999999545	scan_Plate_D_p00_0_B06f06d3.TIF	scan_Plate_D_p00_0_B06f06d0.TIF	scan_Plate_D_p00_0_B06f06d2.TIF	scan_Plate_D_p00_0_B06f06d1.TIF	0	0	0	0	160	1944	1	1536	1536	1536	1536	160	b'eLuu5PKkG638aDLi4WRglmZgNlr5URR6o1UjZeE3WnFSHobGVApDUIFoBwDQNqWq'	0.032666273415088654	0.006972157396376133	0.002805490279570222	0.0053054914	0.00083333347	0.008416471	0.44816118	0.36119097	0.7154	0.037440391878286995	0.00889524258673191	0.019257330646117527	0.037971765	0.007805491	0.011221961	0.011444313
-1	-1	-1	-1	831.0	0.0	0.0	2.509999999999877	0.0	9.6099999999999	1.509999999999991	0.020000000000095497	0.009999999999990905	0.009999999999990905	4.310000000000059	0.14999999999997726	0.14999999999997726	scan_Plate_D_p00_0_B06f07d3.TIF	scan_Plate_D_p00_0_B06f07d0.TIF	scan_Plate_D_p00_0_B06f07d2.TIF	scan_Plate_D_p00_0_B06f07d1.TIF	0	0	0	0	161	1944	1	1536	1536	1536	1536	161	b'eLuu5PKkG638aDLi4WRglmZgPlr5URR6o1UjZeE3WnFSHobGVApDUIFoBwDY/KWu'	0.029027452692389488	0.006972157396376133	0.014027451165020466	0.0053054877	0.00083333347	0.008416471	0.44816118	0.36119097	0.7154	0.035144634544849396	0.00901759664217631	0.03049224118391673	0.033499606	0.007805491	0.022443922	0.012277648
-1	-1	-1	-1	964.0	0.0	0.0	2.4600000000000364	0.0	14.009999999999991	1.330000000000041	0.009999999999990905	0.009999999999990905	0.01999999999998181	4.2700000000000955	0.13999999999987267	0.14000000000010004	scan_Plate_D_p00_0_B06f08d3.TIF	scan_Plate_D_p00_0_B06f08d0.TIF	scan_Plate_D_p00_0_B06f08d2.TIF	scan_Plate_D_p00_0_B06f08d1.TIF	0	0	0	0	162	1944	1	1536	1536	1536	1536	162	b'eLuu5PKkG638aDLi4WRglmZgMVr5URR6o1UjZeE3WnFSHobGVApDUIFoBwDhwqWy'	0.032666273415088654	0.006972157396376133	0.0	0.0053054877	0.00083333347	0.0	0.44816118	0.36119097	0.7154	0.03703488906224569	0.008965659886598587	0.00593695230782032	0.034332942	0.007805491	0.0	0.013110981
-1	-1	-1	-1	634.0	0.0	0.0	2.6200000000000045	0.0	14.270000000000095	1.419999999999959	0.009999999999990905	0.009999999999990905	0.009999999999990905	4.269999999999982	0.12000000000000455	0.12999999999999545	scan_Plate_D_p00_0_B07f00d3.TIF	scan_Plate_D_p00_0_B07f00d0.TIF	scan_Plate_D_p00_0_B07f00d2.TIF	scan_Plate_D_p00_0_B07f00d1.TIF	0	0	0	0	163	1944	1	1536	1536	1536	1536	163	b'eLuu5PKkG638aDLi4TTaKaA89EarRsrCb7TipDwMjakUhqAC0Q4ApGSllg=='	0.08124902099370956	0.007805490866303444	0.053304314613342285	0.019555293	0.00083333347	0.00841647	0.44816118	0.34808	0.7154	0.10300177335739136	0.009431662037968636	0.06963931520779927	0.10163765	0.007805491	0.061720785	0.04411059
-1	-1	-1	-1	629.0	0.0	0.0	2.439999999999941	0.0	16.200000000000045	1.330000000000041	0.0	0.009999999999990905	0.009999999999990905	4.289999999999964	0.15999999999996817	0.14999999999997726	scan_Plate_D_p00_0_B07f01d3.TIF	scan_Plate_D_p00_0_B07f01d0.TIF	scan_Plate_D_p00_0_B07f01d2.TIF	scan_Plate_D_p00_0_B07f01d1.TIF	0	0	0	0	164	1944	1	1536	1536	1536	1536	164	b'eLuu5PKkG638aDLi4QRKpIajlR9FoTdaNVIWfqMVJ+VhaEylMAQViHYArSqlmg=='	0.0820823535323143	0.006972157396376133	0.0	0.019555293	0.00083333347	0.0	0.44816118	0.36119097	0.7154	0.10448722044626872	0.008069835603237152	0.00758147860566775	0.10163765	0.007805491	0.0	0.04411059
-1	-1	-1	-1	628.0	0.0	0.0	2.21000000000015	0.0	12.919999999999959	1.3199999999999363	0.0	0.009999999999990905	0.009999999999990905	3.660000000000082	0.13999999999987267	0.11000000000001364	scan_Plate_D_p00_0_B07f02d3.TIF	scan_Plate_D_p00_0_B07f02d0.TIF	scan_Plate_D_p00_0_B07f02d2.TIF	scan_Plate_D_p00_0_B07f02d1.TIF	0	0	0	0	165	1944	1	1536	1536	1536	1536	165	b'eLuu5PKkG638aDLi4QRKpEajlR9FoTdaNVIWfqMVJ+VhaEylMAQViHYAtfClng=='	0.08572117984294891	0.006972157396376133	0.0	0.015916467	0.00083333347	0.0	0.44816118	0.36119097	0.7154	0.10378064711888631	0.008955088754494986	0.013305418193340302	0.09799883	0.007805491	0.0	0.04411059
-1	-1	-1	-1	639.0	0.0	0.0	2.5599999999999454	0.0	13.399999999999977	1.4700000000000273	0.01999999999998181	0.01999999999998181	0.009999999999990905	4.210000000000036	0.14999999999997726	0.15999999999996817	scan_Plate_D_p00_0_B07f03d3.TIF	scan_Plate_D_p00_0_B07f03d0.TIF	scan_Plate_D_p00_0_B07f03d2.TIF	scan_Plate_D_p00_0_B07f03d1.TIF	0	0	0	0	166	1944	1	1536	1536	1536	1536	166	b'eLuu5PKkG638aDLi4QRKpMajlR9FoTdaNVIWfqMVJ+VhaEylMAQViHYAvralog=='	0.08041568100452423	0.006972157396376133	0.03366588056087494	0.016749814	0.00083333347	0.008416474	0.44816118	0.36119097	0.7154	0.10082541902860005	0.009027198577920595	0.0499713271856308	0.097165495	0.007805491	0.04208235	0.03963843
-1	-1	-1	-1	558.0	0.0	0.0	2.310000000000059	0.0	12.579999999999927	1.419999999999959	0.009999999999990905	0.009999999999990905	0.010000000000104592	4.080000000000041	0.16999999999995907	0.12999999999999545	scan_Plate_D_p00_0_B07f04d3.TIF	scan_Plate_D_p00_0_B07f04d0.TIF	scan_Plate_D_p00_0_B07f04d2.TIF	scan_Plate_D_p00_0_B07f04d1.TIF	0	0	0	0	167	1944	1	1536	1536	1536	1536	167	b'eLuu5PKkG638aDLi4QRKpCajlR9FoTdaNVIWfqMVJ+VhaEylMAQViHYAx3ylpg=='	0.07063803821802139	0.006972157396376133	0.019638430327177048	0.019555293	0.00083333347	0.011221962	0.44816118	0.36119097	0.7154	0.09194047252337138	0.008575785905122757	0.03769164035717646	0.087387845	0.007805491	0.030860392	0.038805097
-1	-1	-1	-1	621.0	0.0	0.0	2.3199999999999363	0.0	13.539999999999964	1.3799999999999955	0.009999999999990905	0.009999999999990905	0.009999999999990905	4.350000000000023	0.13000000000010914	0.11999999999989086	scan_Plate_D_p00_0_B07f05d3.TIF	scan_Plate_D_p00_0_B07f05d0.TIF	scan_Plate_D_p00_0_B07f05d2.TIF	scan_Plate_D_p00_0_B07f05d1.TIF	0	0	0	0	168	1944	1	1536	1536	1536	1536	168	b'eLuu5PKkG638aDLi4QRKpKajlR9FoTdaNVIWfqMVJ+VhaEylMAQViHYA0EKlqg=='	0.07594352960586548	0.006972157396376133	0.03647137060761452	0.019555293	0.00083333347	0.01122196	0.44816118	0.36119097	0.7154	0.0981870989004771	0.008963857466975847	0.05293287833531698	0.09269334	0.007805491	0.047693335	0.04411059
-1	-1	-1	-1	636.0	0.0	0.0	2.2199999999999136	0.0	15.180000000000064	1.3099999999999454	0.009999999999990905	0.009999999999990905	0.009999999999990905	3.9300000000000637	0.11999999999989086	0.12000000000011823	scan_Plate_D_p00_0_B07f06d3.TIF	scan_Plate_D_p00_0_B07f06d0.TIF	scan_Plate_D_p00_0_B07f06d2.TIF	scan_Plate_D_p00_0_B07f06d1.TIF	0	0	0	0	169	1944	1	1536	1536	1536	1536	169	b'eLuu5PKkG638aDLi4QRKpGajlR9FoTdaNVIWfqMVJ+VhaEylMAQViHYA2Qilrg=='	0.07677686214447021	0.006972157396376133	0.005610980559140444	0.015916474	0.00083333347	0.008416471	0.44816118	0.36119097	0.7154	0.09548480312029521	0.00849195383489132	0.022526634236176808	0.09269334	0.007805491	0.014027451	0.038805097
-1	-1	-1	-1	604.0	0.0	0.0	2.3500000000000227	0.0	13.710000000000036	1.3700000000000045	0.009999999999990905	0.009999999999990905	0.0	4.670000000000073	0.14999999999997726	0.15999999999996817	scan_Plate_D_p00_0_B07f07d3.TIF	scan_Plate_D_p00_0_B07f07d0.TIF	scan_Plate_D_p00_0_B07f07d2.TIF	scan_Plate_D_p00_0_B07f07d1.TIF	0	0	0	0	170	1944	1	1536	1536	1536	1536	170	b'eLuu5PKkG638aDLi4QRKpOajlR9FoTdaNVIWfqMVJ+VhaEylMAQViHYA4c6lsg=='	0.07594352960586548	0.006972157396376133	0.01683294028043747	0.016749807	0.00083333347	0.008416472	0.44816118	0.36119097	0.7154	0.0961104432741801	0.008406025047103563	0.03195104251305262	0.09269334	0.007805491	0.025249412	0.037971765
-1	-1	-1	-1	667.0	0.0	0.0	2.4500000000000455	0.0	12.850000000000023	1.4099999999999682	0.009999999999990905	0.01999999999998181	0.009999999999990905	4.230000000000018	0.14999999999997726	0.13000000000010914	scan_Plate_D_p00_0_B07f08d3.TIF	scan_Plate_D_p00_0_B07f08d0.TIF	scan_Plate_D_p00_0_B07f08d2.TIF	scan_Plate_D_p00_0_B07f08d1.TIF	0	0	0	0	171	1944	1	1536	1536	1536	1536	171	b'eLuu5PKkG638aDLi4QRKpBajlR9FoTdaNVIWfqMVJ+VhaEylMAQViHYA6pSltg=='	0.08572117984294891	0.006972157396376133	0.0	0.015916467	0.00083333347	0.0	0.44816118	0.36119097	0.7154	0.10360283652941386	0.00839675342043241	0.005038198394080003	0.10163765	0.007805491	0.0	0.04411059
-1	-1	-1	-1	647.0	0.0	0.0	2.2200000000000273	0.0	14.639999999999873	1.3600000000001273	0.009999999999990905	0.009999999999990905	0.009999999999990905	4.789999999999964	0.13999999999998636	0.12000000000000455	scan_Plate_D_p00_0_B08f00d3.TIF	scan_Plate_D_p00_0_B08f00d0.TIF	scan_Plate_D_p00_0_B08f00d2.TIF	scan_Plate_D_p00_0_B08f00d1.TIF	0	0	0	0	172	1944	1	1536	1536	1536	1536	172	b'eLuu5PKkG638aDLi4WRgMVr5URp6o1UjZeE3WnFSHobGVApDUIFoBwCtNqWa'	0.04941608011722565	0.006972157396376133	0.04769333451986313	0.015916474	0.00083333347	0.00841647	0.44816118	0.36119097	0.7154	0.06814163426558177	0.00946875661611557	0.06528469423453014	0.06533255	0.007805491	0.056109805	0.016749803
-1	-1	-1	-1	571.0	0.0	0.0	2.340000000000032	0.0	14.17999999999995	1.2799999999999727	0.0	0.009999999999990905	0.0	3.4300000000000637	0.11999999999989086	0.13000000000010914	scan_Plate_D_p00_0_B08f01d3.TIF	scan_Plate_D_p00_0_B08f01d0.TIF	scan_Plate_D_p00_0_B08f01d2.TIF	scan_Plate_D_p00_0_B08f01d1.TIF	0	0	0	0	173	1944	1	1536	1536	1536	1536	173	b'eLuu5PKkG638aDLi4WRgkWZgOFr5URR6o1UjZeE3WnFSHobGVApDUIFoBwC1/KWe'	0.043277256190776825	0.006972157396376133	0.0	0.015916474	0.00083333347	0.0	0.44816118	0.36119097	0.7154	0.06138647596041361	0.007434979702035586	0.006331621358791987	0.055554904	0.0069721574	0.0	0.018416472
-1	-1	-1	-1	549.0	0.0	0.0	2.169999999999959	0.0	11.049999999999955	1.3800000000001091	0.009999999999990905	0.009999999999990905	0.0	3.259999999999991	0.12999999999999545	0.12999999999999545	scan_Plate_D_p00_0_B08f02d3.TIF	scan_Plate_D_p00_0_B08f02d0.TIF	scan_Plate_D_p00_0_B08f02d2.TIF	scan_Plate_D_p00_0_B08f02d1.TIF	0	0	0	0	174	1944	1	1536	1536	1536	1536	174	b'eLuu5PKkG638aDLi4WRgkWZgNFr5URR6o1UjZeE3WnFSHobGVApDUIFoBwC+wqWi'	0.03797176480293274	0.006972157396376133	0.0	0.0167498	0.00083333347	0.0	0.44816118	0.36119097	0.7154	0.05635210871696472	0.007500806823372841	0.00402495792756478	0.05388824	0.0069721574	0.0	0.016749803
-1	-1	-1	-1	601.0	0.0	0.0	2.3700000000000045	0.0	13.56000000000006	1.3799999999999955	0.01999999999998181	0.009999999999990905	0.009999999999990905	4.900000000000091	0.14999999999997726	0.15999999999996817	scan_Plate_D_p00_0_B08f03d3.TIF	scan_Plate_D_p00_0_B08f03d0.TIF	scan_Plate_D_p00_0_B08f03d2.TIF	scan_Plate_D_p00_0_B08f03d1.TIF	0	0	0	0	175	1944	1	1536	1536	1536	1536	175	b'eLuu5PKkG638aDLi4WRgkWZgPFr5URR6o1UjZeE3WnFSHobGVApDUIFoBwDHiKWm'	0.043277256190776825	0.006972157396376133	0.019638430327177048	0.015916474	0.00083333347	0.008416472	0.44816118	0.36119097	0.7154	0.05942724645137787	0.008486847082773844	0.03600558638572693	0.055554904	0.007805491	0.028054902	0.013110981
-1	-1	-1	-1	520.0	0.0	0.0	2.5	0.0	12.399999999999977	1.509999999999991	0.009999999999990905	0.009999999999990905	0.009999999999990905	4.290000000000077	0.14999999999997726	0.13999999999998636	scan_Plate_D_p00_0_B08f04d3.TIF	scan_Plate_D_p00_0_B08f04d0.TIF	scan_Plate_D_p00_0_B08f04d2.TIF	scan_Plate_D_p00_0_B08f04d1.TIF	0	0	0	0	176	1944	1	1536	1536	1536	1536	176	b'eLuu5PKkG638aDLi4WRgkWZgMlr5URR6o1UjZeE3WnFSHobGVApDUIFoBwDQTqWq'	0.034332942217588425	0.006972157396376133	0.0	0.015083138	0.00083333347	0.011221961	0.44816118	0.36119097	0.7154	0.05297049880027771	0.007837015514572462	0.01976890613635381	0.04941608	0.0069721574	0.011221961	0.016749803
-1	-1	-1	-1	603.0	0.0	0.0	2.259999999999991	0.0	13.600000000000023	1.4499999999999318	0.010000000000104592	0.009999999999990905	0.009999999999990905	4.090000000000032	0.12999999999999545	0.12000000000000455	scan_Plate_D_p00_0_B08f05d3.TIF	scan_Plate_D_p00_0_B08f05d0.TIF	scan_Plate_D_p00_0_B08f05d2.TIF	scan_Plate_D_p00_0_B08f05d1.TIF	0	0	0	0	177	1944	1	1536	1536	1536	1536	177	b'eLuu5PKkG638aDLi4WRgkWZgOlr5URR6o1UjZeE3WnFSHobGVApDUIFoBwDZFKWu'	0.03963842988014221	0.006972157396376133	0.025249412283301353	0.015916474	0.00083333347	0.011221964	0.44816118	0.36119097	0.7154	0.06147666275501251	0.008773632968465487	0.04443597296873728	0.055554904	0.007805491	0.03647137	0.017583137
-1	-1	-1	-1	561.0	0.0	0.0	2.3299999999999272	0.0	13.979999999999905	1.3799999999998818	0.0	0.009999999999990905	0.01999999999998181	3.800000000000068	0.13999999999998636	0.12999999999999545	scan_Plate_D_p00_0_B08f06d3.TIF	scan_Plate_D_p00_0_B08f06d0.TIF	scan_Plate_D_p00_0_B08f06d2.TIF	scan_Plate_D_p00_0_B08f06d1.TIF	0	0	0	0	178	1944	1	1536	1536	1536	1536	178	b'eLuu5PKkG638aDLi4WRgkWZgNlr5URR6o1UjZeE3WnFSHobGVApDUIFoBwDh2qWy'	0.038805097341537476	0.006972157396376133	0.0	0.015916467	0.00083333347	0.00841647	0.44816118	0.36119097	0.7154	0.055997813741366066	0.0074753401180108385	0.01640989010532697	0.05388824	0.0069721574	0.00841647	0.016749803
-1	-1	-1	-1	605.0	0.0	0.0	2.1299999999999955	0.0	13.07000000000005	1.3000000000000682	0.01999999999998181	0.009999999999990905	0.0	3.759999999999991	0.12999999999999545	0.13999999999998636	scan_Plate_D_p00_0_B08f07d3.TIF	scan_Plate_D_p00_0_B08f07d0.TIF	scan_Plate_D_p00_0_B08f07d2.TIF	scan_Plate_D_p00_0_B08f07d1.TIF	0	0	0	0	179	1944	1	1536	1536	1536	1536	179	b'eLuu5PKkG638aDLi4WRgkWZgPlr5URR6o1UjZeE3WnFSHobGVApDUIFoBwDqoKW2'	0.04858274757862091	0.006972157396376133	0.01683294028043747	0.015083134	0.00083333347	0.008416472	0.44816118	0.36119097	0.7154	0.06341635684172313	0.008331330493092537	0.03261746217807134	0.060860395	0.0069721574	0.025249412	0.013110981
-1	-1	-1	-1	574.0	0.0	0.0	2.2999999999999545	0.0	13.610000000000014	1.2300000000000182	0.0	0.0	0.0	3.310000000000059	0.12999999999988177	0.12000000000011823	scan_Plate_D_p00_0_B08f08d3.TIF	scan_Plate_D_p00_0_B08f08d0.TIF	scan_Plate_D_p00_0_B08f08d2.TIF	scan_Plate_D_p00_0_B08f08d1.TIF	0	0	0	0	180	1944	1	1536	1536	1536	1536	180	b'eLuu5PKkG638aDLi4WRgkWZgMVr5URR6o1UjZeE3WnFSHobGVApDUIFoBwDzZqW6'	0.03797176480293274	0.0033333336468786	0.0	0.015916467	0.001666666	0.0	0.44816118	0.36119097	0.7154	0.055687775214513145	0.007514047746857007	0.005326893180608749	0.050249413	0.0069721574	0.0	0.016749803
-1	-1	-1	-1	627.0	0.0	0.0	2.5100000000001046	0.0	14.839999999999918	1.4800000000000182	0.009999999999990905	0.009999999999990905	0.009999999999990905	4.380000000000109	0.14999999999986358	0.15000000000009095	scan_Plate_D_p00_0_B09f00d3.TIF	scan_Plate_D_p00_0_B09f00d0.TIF	scan_Plate_D_p00_0_B09f00d2.TIF	scan_Plate_D_p00_0_B09f00d1.TIF	0	0	0	0	181	1944	1	1536	1536	1536	1536	181	b'eLuu5PKkG638aDLi4WRgOVr5URp6o1UjZeE3WnFSHobGVApDUIFoBwC2CKWe'	0.053888238966464996	0.00863882340490818	0.05049882456660271	0.016749807	0.0008333344	0.01122196	0.44816118	0.36119097	0.7154	0.07224135597546895	0.011830771962801615	0.07262194156646729	0.069804706	0.009472158	0.058915295	0.022055294
-1	-1	-1	-1	543.0	0.0	0.0	2.230000000000018	0.0	13.550000000000068	1.32000000000005	0.009999999999990905	0.009999999999990905	0.009999999999990905	4.029999999999973	0.15000000000009095	0.14999999999997726	scan_Plate_D_p00_0_B09f01d3.TIF	scan_Plate_D_p00_0_B09f01d0.TIF	scan_Plate_D_p00_0_B09f01d2.TIF	scan_Plate_D_p00_0_B09f01d1.TIF	0	0	0	0	182	1944	1	1536	1536	1536	1536	182	b'eLuu5PKkG638aDLi4WRgmWZgOFr5URR6o1UjZeE3WnFSHobGVApDUIFoBwC+zqWi'	0.04858274757862091	0.007805490866303444	0.0	0.016749807	0.00083333254	0.0	0.44816118	0.36119097	0.7154	0.06697842975457509	0.010181639964381853	0.01090608537197113	0.064499214	0.008638823	0.0	0.022888627
-1	-1	-1	-1	529.0	0.0	0.0	2.2899999999999636	0.0	12.969999999999914	1.300000000000182	0.0	0.0	0.009999999999990905	3.4699999999999136	0.12999999999999545	0.12999999999999545	scan_Plate_D_p00_0_B09f02d3.TIF	scan_Plate_D_p00_0_B09f02d0.TIF	scan_Plate_D_p00_0_B09f02d2.TIF	scan_Plate_D_p00_0_B09f02d1.TIF	0	0	0	0	183	1944	1	1536	1536	1536	1536	183	b'eLuu5PKkG638aDLi4WRgmWZgNFr5URR6o1UjZeE3WnFSHobGVApDUIFoBwDHlKWm'	0.03963842988014221	0.007805490866303444	0.0	0.017583132	0.00083333254	0.0	0.44816118	0.36119097	0.7154	0.06312650442123413	0.01043123130997022	0.008794793238242468	0.05919373	0.008638823	0.0	0.018416472
-1	-1	-1	-1	539.0	0.0	0.0	2.1100000000000136	0.0	13.339999999999918	1.3500000000001364	0.009999999999990905	0.009999999999990905	0.009999999999990905	4.029999999999973	0.12999999999999545	0.13999999999998636	scan_Plate_D_p00_0_B09f03d3.TIF	scan_Plate_D_p00_0_B09f03d0.TIF	scan_Plate_D_p00_0_B09f03d2.TIF	scan_Plate_D_p00_0_B09f03d1.TIF	0	0	0	0	184	1944	1	1536	1536	1536	1536	184	b'eLuu5PKkG638aDLi4WRgmWZgPFr5URR6o1UjZeE3WnFSHobGVApDUIFoBwDQWqWq'	0.043277256190776825	0.007805490866303444	0.019638430327177048	0.016749807	0.00083333254	0.011221962	0.44816118	0.36119097	0.7154	0.061697930097579956	0.010584923128286997	0.039139166474342346	0.055554904	0.008638823	0.030860392	0.018416472
-1	-1	-1	-1	555.0	0.0	0.0	2.2200000000000273	0.0	10.270000000000095	1.3799999999998818	0.009999999999990905	0.009999999999990905	0.0	4.060000000000059	0.12999999999999545	0.12000000000000455	scan_Plate_D_p00_0_B09f04d3.TIF	scan_Plate_D_p00_0_B09f04d0.TIF	scan_Plate_D_p00_0_B09f04d2.TIF	scan_Plate_D_p00_0_B09f04d1.TIF	0	0	0	0	185	1944	1	1536	1536	1536	1536	185	b'eLuu5PKkG638aDLi4WRgmWZgMlr5URR6o1UjZeE3WnFSHobGVApDUIFoBwDZIKWu'	0.03963842988014221	0.007805490866303444	0.002805490279570222	0.017583132	0.00083333254	0.014027451	0.44816118	0.36119097	0.7154	0.06176181137561798	0.010574782888094584	0.02619008719921112	0.05919373	0.008638823	0.014027451	0.022055294
-1	-1	-1	-1	627.0	0.0	0.0	2.659999999999968	0.0	13.610000000000014	1.4600000000000364	0.01999999999998181	0.01999999999998181	0.009999999999990905	4.590000000000032	0.15999999999996817	0.16999999999995907	scan_Plate_D_p00_0_B09f05d3.TIF	scan_Plate_D_p00_0_B09f05d0.TIF	scan_Plate_D_p00_0_B09f05d2.TIF	scan_Plate_D_p00_0_B09f05d1.TIF	0	0	0	0	186	1944	1	1536	1536	1536	1536	186	b'eLuu5PKkG638aDLi4WRgmWZgOlr5URR6o1UjZeE3WnFSHobGVApDUIFoBwDh5qWy'	0.04858274757862091	0.00863882340490818	0.03086039237678051	0.015916467	0.0008333344	0.011221964	0.44816118	0.36119097	0.7154	0.06641412774721782	0.011221591383218765	0.05195752282937368	0.064499214	0.008638823	0.04208235	0.017583137
-1	-1	-1	-1	602.0	0.0	0.0	2.2899999999999636	0.0	11.210000000000036	1.400000000000091	0.009999999999990905	0.009999999999990905	0.010000000000104592	4.309999999999945	0.14999999999997726	0.13999999999998636	scan_Plate_D_p00_0_B09f06d3.TIF	scan_Plate_D_p00_0_B09f06d0.TIF	scan_Plate_D_p00_0_B09f06d2.TIF	scan_Plate_D_p00_0_B09f06d1.TIF	0	0	0	0	187	1944	1	1536	1536	1536	1536	187	b'eLuu5PKkG638aDLi4WRgmWZgNlr5URR6o1UjZeE3WnFSHobGVApDUIFoBwDqrKW2'	0.0449439212679863	0.007805490866303444	0.005610980559140444	0.015083134	0.00083333254	0.01122196	0.44816118	0.36119097	0.7154	0.06257930894692738	0.010394350936015448	0.02590543031692505	0.060027063	0.008638823	0.01683294	0.018416472
-1	-1	-1	-1	653.0	0.0	0.0	2.3199999999999363	0.0	12.009999999999991	1.5299999999999727	0.020000000000095497	0.01999999999998181	0.009999999999990905	4.9500000000000455	0.12999999999999545	0.12000000000000455	scan_Plate_D_p00_0_B09f07d3.TIF	scan_Plate_D_p00_0_B09f07d0.TIF	scan_Plate_D_p00_0_B09f07d2.TIF	scan_Plate_D_p00_0_B09f07d1.TIF	0	0	0	0	188	1944	1	1536	1536	1536	1536	188	b'eLuu5PKkG638aDLi4WRgmWZgPlr5URR6o1UjZeE3WnFSHobGVApDUIFoBwDzcqW6'	0.04941608011722565	0.00863882340490818	0.022443922236561775	0.015083134	0.0008333344	0.011221958	0.44816118	0.36119097	0.7154	0.06747351090113322	0.011590382705132166	0.04349487026532491	0.064499214	0.008638823	0.030860392	0.022055294
-1	-1	-1	-1	631.0	0.0	0.0	2.0399999999999636	0.0	12.259999999999991	1.3799999999999955	0.009999999999990905	0.009999999999990905	0.010000000000104592	4.03999999999985	0.13000000000010914	0.14999999999997726	scan_Plate_D_p00_0_B09f08d3.TIF	scan_Plate_D_p00_0_B09f08d0.TIF	scan_Plate_D_p00_0_B09f08d2.TIF	scan_Plate_D_p00_0_B09f08d1.TIF	0	0	0	0	189	1944	1	1536	1536	1536	1536	189	b'eLuu5PKkG638aDLi4WRgmWZgMVr5URR6o1UjZeE3WnFSHobGVApDUIFoBwD8OKW+'	0.04941608011722565	0.007805490866303444	0.0	0.014249802	0.00083333254	0.0	0.44816118	0.36119097	0.7154	0.06577960153420766	0.010716079423824946	0.010506109644969305	0.064499214	0.008638823	0.0	0.022055294
-1	-1	-1	-1	642.0	0.0	0.0	2.2100000000000364	0.0	10.009999999999991	1.419999999999959	0.009999999999990905	0.009999999999990905	0.009999999999990905	2.759999999999991	0.13999999999998636	0.12999999999999545	scan_Plate_D_p00_0_B10f00d3.TIF	scan_Plate_D_p00_0_B10f00d0.TIF	scan_Plate_D_p00_0_B10f00d2.TIF	scan_Plate_D_p00_0_B10f00d1.TIF	0	0	0	0	190	1944	1	1536	1536	1536	1536	190	b'eLuu5PKkG638aDLi4WRoMFr5URp6o1UjZeE3WnFSHobGVApDUIFoBwBvfKV+'	0.007805490866303444	0.007805490866303444	0.05049882456660271	0.0016666679	0.00083333254	0.00841647	0.44816118	0.34360784	0.7154	0.009959448128938675	0.009806079789996147	0.06269741555054982	0.011444313	0.008638823	0.058915295	0.0025000002
-1	-1	-1	-1	597.0	0.0	0.0	2.5299999999999727	0.0	8.509999999999991	1.3700000000001182	0.009999999999990905	0.009999999999990905	0.009999999999990905	2.659999999999968	0.14999999999997726	0.13999999999998636	scan_Plate_D_p00_0_B10f01d3.TIF	scan_Plate_D_p00_0_B10f01d0.TIF	scan_Plate_D_p00_0_B10f01d2.TIF	scan_Plate_D_p00_0_B10f01d1.TIF	0	0	0	0	191	1944	1	1536	1536	1536	1536	191	b'eLuu5PKkG638aDLi4WRokGZgOFr5URR6o1UjZeE3WnFSHobGVApDUIFoBwB4QqWC'	0.007805490866303444	0.007805490866303444	0.0	0.0008333344	0.00083333254	0.0	0.44816118	0.3427745	0.7154	0.011592871199051539	0.009659637386600176	0.009485209981600443	0.011444313	0.008638823	0.0	0.0025000002
-1	-1	-1	-1	466.0	0.0	0.0	2.3700000000001182	0.0	7.3799999999999955	1.3599999999999	0.009999999999990905	0.009999999999990905	0.010000000000104592	2.259999999999991	0.14999999999997726	0.16999999999995907	scan_Plate_D_p00_0_B10f02d3.TIF	scan_Plate_D_p00_0_B10f02d0.TIF	scan_Plate_D_p00_0_B10f02d2.TIF	scan_Plate_D_p00_0_B10f02d1.TIF	0	0	0	0	192	1944	1	1536	1536	1536	1536	192	b'eLuu5PKkG638aDLi4WRokGZgNFr5URR6o1UjZeE3WnFSHobGVApDUIFoBwCBCKWG'	0.007805490866303444	0.007805490866303444	0.0	0.0008333344	0.00083333254	0.0	0.44816118	0.36119097	0.7154	0.010928368816773096	0.009781927491227785	0.005903208628296852	0.011444313	0.008638823	0.0	0.0025000002
-1	-1	-1	-1	539.0	0.0	0.0	2.439999999999941	0.0	8.620000000000118	1.3700000000000045	0.009999999999990905	0.009999999999990905	0.009999999999990905	2.5599999999999454	0.14000000000010004	0.13999999999998636	scan_Plate_D_p00_0_B10f03d3.TIF	scan_Plate_D_p00_0_B10f03d0.TIF	scan_Plate_D_p00_0_B10f03d2.TIF	scan_Plate_D_p00_0_B10f03d1.TIF	0	0	0	0	193	1944	1	1536	1536	1536	1536	193	b'eLuu5PKkG638aDLi4WRokGZgPFr5URR6o1UjZeE3WnFSHobGVApDUIFoBwCJzqWK'	0.007805490866303444	0.007805490866303444	0.022443922236561775	0.0016666679	0.00083333254	0.00841647	0.44816118	0.34891334	0.7154	0.010277097423871359	0.009543341274062792	0.03501807898283005	0.011444313	0.008638823	0.030860392	0.0025000002
-1	-1	-1	-1	549.0	0.0	0.0	2.2999999999999545	0.0	10.029999999999859	1.3400000000000318	0.009999999999990905	0.009999999999990905	0.009999999999990905	2.6100000000001273	0.12999999999999545	0.12000000000000455	scan_Plate_D_p00_0_B10f04d3.TIF	scan_Plate_D_p00_0_B10f04d0.TIF	scan_Plate_D_p00_0_B10f04d2.TIF	scan_Plate_D_p00_0_B10f04d1.TIF	0	0	0	0	194	1944	1	1536	1536	1536	1536	194	b'eLuu5PKkG638aDLi4WRokGZgMlr5URR6o1UjZeE3WnFSHobGVApDUIFoBwCSlKWO'	0.007805490866303444	0.007805490866303444	0.008416470140218735	0.0008333344	0.00083333254	0.01122196	0.37388432	0.30010825	0.7154	0.01004345715045929	0.009687493865688642	0.023943819105625153	0.011444313	0.008638823	0.01963843	0.0025000002
-1	-1	-1	-1	603.0	0.0	0.0	2.2999999999999545	0.0	10.129999999999995	1.4500000000000455	0.009999999999990905	0.009999999999990905	0.009999999999990905	2.57000000000005	0.16999999999984539	0.15000000000009095	scan_Plate_D_p00_0_B10f05d3.TIF	scan_Plate_D_p00_0_B10f05d0.TIF	scan_Plate_D_p00_0_B10f05d2.TIF	scan_Plate_D_p00_0_B10f05d1.TIF	0	0	0	0	195	1944	1	1536	1536	1536	1536	195	b'eLuu5PKkG638aDLi4WRokGZgOlr5URR6o1UjZeE3WnFSHobGVApDUIFoBwCbWqWS'	0.007805490866303444	0.007805490866303444	0.03366588056087494	0.0008333344	0.00083333254	0.011221958	0.44816118	0.36119097	0.7154	0.00991165079176426	0.010141717890898386	0.0480988472700119	0.011444313	0.008638823	0.04208235	0.0025000002
-1	-1	-1	-1	539.0	0.0	0.0	2.5000000000001137	0.0	8.389999999999986	1.3299999999999272	0.009999999999990905	0.009999999999990905	0.010000000000104592	2.159999999999968	0.11999999999989086	0.13000000000010914	scan_Plate_D_p00_0_B10f06d3.TIF	scan_Plate_D_p00_0_B10f06d0.TIF	scan_Plate_D_p00_0_B10f06d2.TIF	scan_Plate_D_p00_0_B10f06d1.TIF	0	0	0	0	196	1944	1	1536	1536	1536	1536	196	b'eLuu5PKkG638aDLi4WRokGZgNlr5URR6o1UjZeE3WnFSHobGVApDUIFoBwCkIKWW'	0.007805490866303444	0.007805490866303444	0.011221961118280888	0.0008333344	0.00083333254	0.01122196	0.44816118	0.36119097	0.7154	0.010196551059683165	0.009862504278620085	0.025966900090376537	0.011444313	0.008638823	0.01963843	0.0025000002
-1	-1	-1	-1	567.0	0.0	0.0	2.2799999999999727	0.0	7.480000000000018	1.3600000000001273	0.01999999999998181	0.009999999999990905	0.009999999999990905	2.199999999999932	0.13999999999998636	0.12000000000000455	scan_Plate_D_p00_0_B10f07d3.TIF	scan_Plate_D_p00_0_B10f07d0.TIF	scan_Plate_D_p00_0_B10f07d2.TIF	scan_Plate_D_p00_0_B10f07d1.TIF	0	0	0	0	197	1944	1	1536	1536	1536	1536	197	b'eLuu5PKkG638aDLi4WRokGZgPlr5URR6o1UjZeE3WnFSHobGVApDUIFoBwCs5qWa'	0.007805490866303444	0.007805490866303444	0.025249412283301353	0.0008333344	0.00083333254	0.00841647	0.44816118	0.36119097	0.7154	0.010143913328647614	0.009954984610279402	0.03972132255633672	0.011444313	0.008638823	0.03366588	0.0025000002
-1	-1	-1	-1	630.0	0.0	0.0	2.3899999999999864	0.0	7.669999999999845	1.3700000000000045	0.009999999999990905	0.009999999999990905	0.010000000000218279	2.3899999999998727	0.12999999999999545	0.12999999999999545	scan_Plate_D_p00_0_B10f08d3.TIF	scan_Plate_D_p00_0_B10f08d0.TIF	scan_Plate_D_p00_0_B10f08d2.TIF	scan_Plate_D_p00_0_B10f08d1.TIF	0	0	0	0	198	1944	1	1536	1536	1536	1536	198	b'eLuu5PKkG638aDLi4WRokGZgMVr5URR6o1UjZeE3WnFSHobGVApDUIFoBwC1rKWe'	0.007805490866303444	0.007805490866303444	0.0	0.0008333344	0.00083333254	0.0	0.44816118	0.36119097	0.7154	0.010787306974331537	0.01014197493592898	0.007835322991013527	0.011444313	0.008638823	0.0	0.0025000002
-1	-1	-1	-1	588.0	0.0	0.0	2.2499999999998863	0.0	9.019999999999982	1.3099999999999454	0.01999999999998181	0.009999999999990905	0.009999999999990905	3.0299999999999727	0.12999999999999545	0.12000000000000455	scan_Plate_D_p00_0_B11f00d3.TIF	scan_Plate_D_p00_0_B11f00d0.TIF	scan_Plate_D_p00_0_B11f00d2.TIF	scan_Plate_D_p00_0_B11f00d1.TIF	0	0	0	0	199	1944	1	1536	1536	1536	1536	199	b'eLuu5PKkG638aDLi4WQ4WvlRHHqjVSNl4TdacVIehsZUCkNQgWgHAHhOpYI='	0.011444313451647758	0.00863882340490818	0.06172078475356102	0.0008333344	0.0008333344	0.01122196	0.44816118	0.36119097	0.7154	0.011301440497239431	0.010757498443126678	0.07771460711956024	0.011444313	0.009472158	0.070137255	0.0025000002
-1	-1	-1	-1	456.0	0.0	0.0	2.3999999999999773	0.0	7.409999999999968	1.3400000000001455	0.009999999999990905	0.01999999999998181	0.009999999999990905	2.0799999999999272	0.16000000000008185	0.14999999999997726	scan_Plate_D_p00_0_B11f01d3.TIF	scan_Plate_D_p00_0_B11f01d0.TIF	scan_Plate_D_p00_0_B11f01d2.TIF	scan_Plate_D_p00_0_B11f01d1.TIF	0	0	0	0	200	1944	1	1536	1536	1536	1536	200	b'eLuu5PKkG638aDLi4WQILLoMRys/ikJvtGqkLPxGK07Kw9CYSmEIKhDtAIEUpYY='	0.011444313451647758	0.00863882340490818	0.002805490279570222	0.0008333344	0.0008333344	0.008416471	0.44816118	0.36119097	0.7154	0.016840599477291107	0.010441860804955164	0.01786234105626742	0.012277648	0.009472158	0.011221961	0.006138824
-1	-1	-1	-1	226.0	0.0	0.0	2.3999999999999773	0.0	7.57000000000005	1.3400000000000318	0.009999999999990905	0.009999999999990905	0.009999999999990905	1.25	0.13999999999998636	0.12000000000000455	scan_Plate_D_p00_0_B11f02d3.TIF	scan_Plate_D_p00_0_B11f02d0.TIF	scan_Plate_D_p00_0_B11f02d2.TIF	scan_Plate_D_p00_0_B11f02d1.TIF	0	0	0	0	201	1944	1	1536	1536	1536	1536	201	b'eLuu5PKkG638aDLi4WQILLqMRis/ikJvtGqkLPxGK07Kw9CYSmEIKhDtAInapYo='	0.011444313451647758	0.00863882340490818	0.0	0.00083333347	0.0008333344	0.0	0.44816118	0.36119097	0.7154	0.011740513145923615	0.010345711062351862	0.008656401187181473	0.012277648	0.009472158	0.0	0.006138824
-1	-1	-1	-1	435.0	0.0	0.0	2.2900000000000773	0.0	7.8700000000000045	1.4300000000000637	0.009999999999990905	0.01999999999998181	0.009999999999990905	2.009999999999877	0.14000000000010004	0.13999999999998636	scan_Plate_D_p00_0_B11f03d3.TIF	scan_Plate_D_p00_0_B11f03d0.TIF	scan_Plate_D_p00_0_B11f03d2.TIF	scan_Plate_D_p00_0_B11f03d1.TIF	0	0	0	0	202	1944	1	1536	1536	1536	1536	202	b'eLuu5PKkG638aDLi4WQILLqMRys/ikJvtGqkLPxGK07Kw9CYSmEIKhDtAJKgpY4='	0.011444313451647758	0.00863882340490818	0.02805490233004093	0.0008333344	0.00083333254	0.011221958	0.44816118	0.36119097	0.7154	0.0157800888021787	0.010205399865905443	0.04359950125217438	0.012277648	0.008638823	0.03927686	0.006138824
-1	-1	-1	-1	463.0	0.0	0.0	2.330000000000041	0.0	6.830000000000041	1.3599999999999	0.020000000000095497	0.009999999999990905	0.009999999999990905	1.8100000000000591	0.12999999999999545	0.12000000000000455	scan_Plate_D_p00_0_B11f04d3.TIF	scan_Plate_D_p00_0_B11f04d0.TIF	scan_Plate_D_p00_0_B11f04d2.TIF	scan_Plate_D_p00_0_B11f04d1.TIF	0	0	0	0	203	1944	1	1536	1536	1536	1536	203	b'eLuu5PKkG638aDLi4WQILLpMRis/ikJvtGqkLPxGK07Kw9CYSmEIKhDtAJtmpZI='	0.011444313451647758	0.00863882340490818	0.014027451165020466	0.0008333344	0.00083333254	0.011221958	0.44816118	0.36119097	0.7154	0.01548407847682635	0.010241918886701265	0.027671632667382557	0.012277648	0.008638823	0.022443922	0.006138824
-1	-1	-1	-1	574.0	0.0	0.0	2.659999999999968	0.0	7.800000000000068	1.2799999999999727	0.009999999999990905	0.020000000000095497	0.009999999999990905	2.7399999999998954	0.14000000000010004	0.12000000000000455	scan_Plate_D_p00_0_B11f05d3.TIF	scan_Plate_D_p00_0_B11f05d0.TIF	scan_Plate_D_p00_0_B11f05d2.TIF	scan_Plate_D_p00_0_B11f05d1.TIF	0	0	0	0	204	1944	1	1536	1536	1536	1536	204	b'eLuu5PKkG638aDLi4WQILLpMRys/ikJvtGqkLPxGK07Kw9CYSmEIKhDtAKQspZY='	0.011444313451647758	0.00863882340490818	0.039276860654354095	0.0008333344	0.0008333344	0.011221964	0.44816118	0.36119097	0.7154	0.011421247075001398	0.011246683696905771	0.057127018769582115	0.011444313	0.009472158	0.050498825	0.006138824
-1	-1	-1	-1	304.0	0.0	0.0	2.150000000000091	0.0	5.440000000000055	1.3399999999999181	0.009999999999990905	0.010000000000104592	0.009999999999990905	1.3699999999998909	0.12999999999999545	0.13999999999998636	scan_Plate_D_p00_0_B11f06d3.TIF	scan_Plate_D_p00_0_B11f06d0.TIF	scan_Plate_D_p00_0_B11f06d2.TIF	scan_Plate_D_p00_0_B11f06d1.TIF	0	0	0	0	205	1944	1	1536	1536	1536	1536	205	b'eLuu5PKkG638aDLi4WQILLrMRis/ikJvtGqkLPxGK07Kw9CYSmEIKhDtAKzypZo='	0.012277647852897644	0.00863882340490818	0.019638430327177048	0.0036388217	0.00083333254	0.008416472	0.44816118	0.36119097	0.7154	0.014532876511414846	0.010870147496461868	0.034956611692905426	0.013110981	0.008638823	0.028054902	0.006138824
-1	-1	-1	-1	466.0	0.0	0.0	2.449999999999932	0.0	7.149999999999977	1.3999999999999773	0.009999999999990905	0.009999999999990905	0.009999999999990905	2.019999999999982	0.13999999999987267	0.13000000000010914	scan_Plate_D_p00_0_B11f07d3.TIF	scan_Plate_D_p00_0_B11f07d0.TIF	scan_Plate_D_p00_0_B11f07d2.TIF	scan_Plate_D_p00_0_B11f07d1.TIF	0	0	0	0	206	1944	1	1536	1536	1536	1536	206	b'eLuu5PKkG638aDLi4WQILLrMRys/ikJvtGqkLPxGK07Kw9CYSmEIKhDtALW4pZ4='	0.011444313451647758	0.00863882340490818	0.039276860654354095	0.0008333344	0.00083333254	0.008416474	0.44816118	0.36119097	0.7154	0.01177145168185234	0.010287045190731684	0.05173503359158834	0.011444313	0.008638823	0.044887844	0.0025000002
-1	-1	-1	-1	336.0	0.0	0.0	2.2999999999999545	0.0	6.230000000000132	1.3699999999998909	0.009999999999990905	0.009999999999990905	0.009999999999990905	1.5199999999998681	0.15000000000009095	0.13999999999998636	scan_Plate_D_p00_0_B11f08d3.TIF	scan_Plate_D_p00_0_B11f08d0.TIF	scan_Plate_D_p00_0_B11f08d2.TIF	scan_Plate_D_p00_0_B11f08d1.TIF	0	0	0	0	207	1944	1	1536	1536	1536	1536	207	b'eLuu5PKkG638aDLi4WQILLosRis/ikJvtGqkLPxGK07Kw9CYSmEIKhDtAL5+paI='	0.011444313451647758	0.00863882340490818	0.0	0.00083333347	0.0008333344	0.0028054903	0.44816118	0.36119097	0.7154	0.01204033320148786	0.010575270901123682	0.01312365879615148	0.012277648	0.009472158	0.0028054903	0.006138824
-1	-1	-1	-1	391.0	0.0	0.0	2.259999999999991	0.0	3.9700000000000273	1.32000000000005	0.009999999999990905	0.009999999999990905	0.009999999999990905	1.3099999999999454	0.12999999999999545	0.12000000000000455	scan_Plate_D_p00_0_B12f00d3.TIF	scan_Plate_D_p00_0_B12f00d0.TIF	scan_Plate_D_p00_0_B12f00d2.TIF	scan_Plate_D_p00_0_B12f00d1.TIF	0	0	0	0	208	1944	1	1536	1536	1536	1536	208	b'eLuu5PKkG638aDLi4WRoNFr5URp6o1UjZeE3WnFSHobGVApDUIFoBwCBIKWG'	0.007805490866303444	0.006972157396376133	0.04769333451986313	0.00083333347	0.00083333347	0.01122196	0.44816118	0.36119097	0.7154	0.013835970312356949	0.010953878362973532	0.0655664751927058	0.007805491	0.007805491	0.056109805	0.0025000002
-1	-1	-1	-1	367.0	0.0	0.0	2.6000000000000227	0.0	5.699999999999932	1.1899999999999409	0.0	0.009999999999990905	0.009999999999990905	1.6299999999998818	0.13999999999998636	0.12999999999999545	scan_Plate_D_p00_0_B12f01d3.TIF	scan_Plate_D_p00_0_B12f01d0.TIF	scan_Plate_D_p00_0_B12f01d2.TIF	scan_Plate_D_p00_0_B12f01d1.TIF	0	0	0	0	209	1944	1	1536	1536	1536	1536	209	b'eLuu5PKkG638aDLi4WRolGZgOFr5URR6o1UjZeE3WnFSHobGVApDUIFoBwCJ5qWK'	0.006972157396376133	0.006972157396376133	0.0	0.0	0.00083333347	0.0	0.44816118	0.36119097	0.7154	0.00836163324614366	0.007370603581269582	0.005780709907412529	0.007805491	0.0069721574	0.0	0.0025000002
-1	-1	-1	-1	285.0	0.0	0.0	2.0299999999999727	0.0	5.350000000000136	1.3099999999999454	0.0	0.009999999999990905	0.009999999999990905	1.4699999999999136	0.15000000000009095	0.14999999999997726	scan_Plate_D_p00_0_B12f02d3.TIF	scan_Plate_D_p00_0_B12f02d0.TIF	scan_Plate_D_p00_0_B12f02d2.TIF	scan_Plate_D_p00_0_B12f02d1.TIF	0	0	0	0	210	1944	1	1536	1536	1536	1536	210	b'eLuu5PKkG638aDLi4WRolGZgNFr5URR6o1UjZeE3WnFSHobGVApDUIFoBwCSrKWO'	0.007805490866303444	0.006972157396376133	0.0	0.0	0.00083333347	0.0	0.44816118	0.36119097	0.7154	0.009259558593233427	0.007694607600569725	0.003630585347612699	0.007805491	0.0069721574	0.0	0.0025000002
-1	-1	-1	-1	398.0	0.0	0.0	2.330000000000041	0.0	7.269999999999982	1.2900000000000773	0.009999999999990905	0.009999999999990905	0.009999999999990905	1.8399999999999181	0.14999999999997726	0.14999999999997726	scan_Plate_D_p00_0_B12f03d3.TIF	scan_Plate_D_p00_0_B12f03d0.TIF	scan_Plate_D_p00_0_B12f03d2.TIF	scan_Plate_D_p00_0_B12f03d1.TIF	0	0	0	0	211	1944	1	1536	1536	1536	1536	211	b'eLuu5PKkG638aDLi4WRolGZgPFr5URR6o1UjZeE3WnFSHobGVApDUIFoBwCbcqWS'	0.007805490866303444	0.006972157396376133	0.011221961118280888	0.00083333347	0.00083333347	0.01122196	0.44816118	0.31655255	0.7154	0.009591184556484222	0.008049335951606432	0.02563087393840154	0.007805491	0.0069721574	0.01963843	0.0025000002
-1	-1	-1	-1	520.0	0.0	0.0	2.32000000000005	0.0	6.889999999999986	1.3899999999999864	0.009999999999990905	0.009999999999990905	0.009999999999990905	1.9300000000000637	0.14999999999986358	0.15000000000009095	scan_Plate_D_p00_0_B12f04d3.TIF	scan_Plate_D_p00_0_B12f04d0.TIF	scan_Plate_D_p00_0_B12f04d2.TIF	scan_Plate_D_p00_0_B12f04d1.TIF	0	0	0	0	212	1944	1	1536	1536	1536	1536	212	b'eLuu5PKkG638aDLi4WRolGZgMlr5URR6o1UjZeE3WnFSHobGVApDUIFoBwCkOKWW'	0.006972157396376133	0.006972157396376133	0.0	0.0	0.00083333347	0.0	0.44816118	0.36119097	0.7154	0.0082266287257274	0.007728516434629758	0.01090119406580925	0.007805491	0.0069721574	0.0	0.0025000002
-1	-1	-1	-1	561.0	0.0	0.0	2.340000000000032	0.0	6.32000000000005	1.3099999999999454	0.009999999999990905	0.009999999999990905	0.009999999999990905	1.8400000000001455	0.12999999999999545	0.12999999999999545	scan_Plate_D_p00_0_B12f05d3.TIF	scan_Plate_D_p00_0_B12f05d0.TIF	scan_Plate_D_p00_0_B12f05d2.TIF	scan_Plate_D_p00_0_B12f05d1.TIF	0	0	0	0	213	1944	1	1536	1536	1536	1536	213	b'eLuu5PKkG638aDLi4WRolGZgOlr5URR6o1UjZeE3WnFSHobGVApDUIFoBwCs/qWa'	0.006972157396376133	0.006972157396376133	0.019638430327177048	0.00083333347	0.00083333347	0.011221962	0.44816118	0.36119097	0.7154	0.00817020113269488	0.008389687165617943	0.03488472600777944	0.007805491	0.007805491	0.030860392	0.0025000002
-1	-1	-1	-1	536.0	0.0	0.0	2.2299999999999045	0.0	5.650000000000091	1.4099999999998545	0.010000000000218279	0.009999999999990905	0.009999999999990905	2.029999999999859	0.14999999999997726	0.13999999999998636	scan_Plate_D_p00_0_B12f06d3.TIF	scan_Plate_D_p00_0_B12f06d0.TIF	scan_Plate_D_p00_0_B12f06d2.TIF	scan_Plate_D_p00_0_B12f06d1.TIF	0	0	0	0	214	1944	1	1536	1536	1536	1536	214	b'eLuu5PKkG638aDLi4WRolGZgNlr5URR6o1UjZeE3WnFSHobGVApDUIFoBwC1xKWe'	0.006972157396376133	0.006972157396376133	0.0	0.00083333347	0.00083333347	0.00841647	0.44816118	0.36119097	0.7154	0.008282287046313286	0.007887758314609528	0.0161125585436821	0.007805491	0.0069721574	0.00841647	0.0025000002
-1	-1	-1	-1	409.0	0.0	0.0	2.5400000000000773	0.0	5.170000000000073	1.419999999999959	0.01999999999998181	0.009999999999990905	0.009999999999990905	1.6499999999999773	0.15000000000009095	0.13999999999998636	scan_Plate_D_p00_0_B12f07d3.TIF	scan_Plate_D_p00_0_B12f07d0.TIF	scan_Plate_D_p00_0_B12f07d2.TIF	scan_Plate_D_p00_0_B12f07d1.TIF	0	0	0	0	215	1944	1	1536	1536	1536	1536	215	b'eLuu5PKkG638aDLi4WRolGZgPlr5URR6o1UjZeE3WnFSHobGVApDUIFoBwC+iqWi'	0.006972157396376133	0.006972157396376133	0.019638430327177048	0.00083333347	0.00083333347	0.008416468	0.44816118	0.36119097	0.7154	0.010524746030569077	0.009264208997289339	0.037042694787184395	0.007805491	0.007805491	0.025249412	0.0025000002
-1	-1	-1	-1	388.0	0.0	0.0	2.2199999999999136	0.0	5.0200000000000955	1.3299999999999272	0.009999999999990905	0.01999999999998181	0.009999999999990905	1.7299999999999045	0.14000000000010004	0.14999999999997726	scan_Plate_D_p00_0_B12f08d3.TIF	scan_Plate_D_p00_0_B12f08d0.TIF	scan_Plate_D_p00_0_B12f08d2.TIF	scan_Plate_D_p00_0_B12f08d1.TIF	0	0	0	0	216	1944	1	1536	1536	1536	1536	216	b'eLuu5PKkG638aDLi4WRolGZgMVr5URR6o1UjZeE3WnFSHobGVApDUIFoBwDHUKWm'	0.007805490866303444	0.006972157396376133	0.0	0.0	0.00083333347	0.0	0.44816118	0.36119097	0.7154	0.0087195901821057	0.008069206029176712	0.005009479820728302	0.007805491	0.0069721574	0.0	0.0025000002
-1	-1	-1	-1	611.0	0.0	0.0	2.300000000000068	0.0	11.240000000000009	1.3199999999999363	0.009999999999990905	0.009999999999990905	0.009999999999990905	3.990000000000123	0.12999999999999545	0.12000000000000455	scan_Plate_D_p00_0_A01f00d3.TIF	scan_Plate_D_p00_0_A01f00d0.TIF	scan_Plate_D_p00_0_A01f00d2.TIF	scan_Plate_D_p00_0_A01f00d1.TIF	0	0	0	0	217	1944	1	1536	1536	1536	1536	217	b'eLuu5PKkG638aFL5jY54UCH0RqtGysJvtOKkPAyNqRSGoALRDgA40KVm'	0.04411058872938156	0.00863882340490818	0.05610980466008186	0.010610983	0.0008333344	0.01122196	0.44816118	0.36119097	0.7154	0.05672464271386465	0.01176730419198672	0.07391371826330821	0.05388824	0.009472158	0.064526275	0.017583137
-1	-1	-1	-1	378.0	0.0	0.0	2.2999999999999545	0.0	8.580000000000155	1.3999999999999773	0.009999999999990905	0.009999999999990905	0.01999999999998181	2.5300000000000864	0.14999999999986358	0.17000000000007276	scan_Plate_D_p00_0_A01f01d3.TIF	scan_Plate_D_p00_0_A01f01d0.TIF	scan_Plate_D_p00_0_A01f01d2.TIF	scan_Plate_D_p00_0_A01f01d1.TIF	0	0	0	0	218	1944	1	1536	1536	1536	1536	218	b'eLuu5PKkG638aFL5gUc8DEcrP4pCb7RqpCz8RitOysPQmEphCCoQ7QBBlqVq'	0.034332942217588425	0.007805490866303444	0.0	0.006138824	0.00083333254	0.0	0.44816118	0.36119097	0.7154	0.04976542294025421	0.00957512358824412	0.005613731841246287	0.038805097	0.008638823	0.0	0.017583137
-1	-1	-1	-1	647.0	0.0	0.0	2.2499999999998863	0.0	13.860000000000014	1.3700000000000045	0.0	0.009999999999990905	0.009999999999990905	3.410000000000082	0.12999999999999545	0.12999999999999545	scan_Plate_D_p00_0_A01f02d3.TIF	scan_Plate_D_p00_0_A01f02d0.TIF	scan_Plate_D_p00_0_A01f02d2.TIF	scan_Plate_D_p00_0_A01f02d1.TIF	0	0	0	0	219	1944	1	1536	1536	1536	1536	219	b'eLuu5PKkG638aFL5gUc8jEYrP4pCb7RqpCz8RitOysPQmEphCCoQ7QBKXKVu'	0.038805097341537476	0.00863882340490818	0.0	0.014249809	0.0008333344	0.0	0.44816118	0.36119097	0.7154	0.055990214149157204	0.010746873915195465	0.007661009828249614	0.05388824	0.009472158	0.0	0.018416472
-1	-1	-1	-1	562.0	0.0	0.0	2.5300000000000864	0.0	16.449999999999932	1.419999999999959	0.01999999999998181	0.009999999999990905	0.009999999999990905	4.190000000000055	0.14999999999997726	0.14999999999997726	scan_Plate_D_p00_0_A01f03d3.TIF	scan_Plate_D_p00_0_A01f03d0.TIF	scan_Plate_D_p00_0_A01f03d2.TIF	scan_Plate_D_p00_0_A01f03d1.TIF	0	0	0	0	220	1944	1	1536	1536	1536	1536	220	b'eLuu5PKkG638aFL5gUc8jEcrP4pCb7RqpCz8RitOysPQmEphCCoQ7QBTIqVy'	0.03963842988014221	0.00863882340490818	0.03647137060761452	0.010610983	0.0008333344	0.011221964	0.44816118	0.36119097	0.7154	0.05582633117834727	0.01143242915471395	0.05576179424921671	0.04941608	0.009472158	0.047693335	0.017583137
-1	-1	-1	-1	518.0	0.0	0.0	2.330000000000041	0.0	13.8599999999999	1.3500000000001364	0.009999999999990905	0.009999999999990905	0.009999999999990905	3.92999999999995	0.13999999999998636	0.12000000000011823	scan_Plate_D_p00_0_A01f04d3.TIF	scan_Plate_D_p00_0_A01f04d0.TIF	scan_Plate_D_p00_0_A01f04d2.TIF	scan_Plate_D_p00_0_A01f04d1.TIF	0	0	0	0	221	1944	1	1536	1536	1536	1536	221	b'eLuu5PKkG638aFL5gUc8TEYrP4pCb7RqpCz8RitOysPQmEphCCoQ7QBb6KV2'	0.038805097341537476	0.00863882340490818	0.022443922236561775	0.0069721565	0.0008333344	0.011221958	0.44816118	0.36119097	0.7154	0.05082900822162628	0.010761642207702002	0.03735838830471039	0.04494392	0.009472158	0.030860392	0.018416472
-1	-1	-1	-1	554.0	0.0	0.0	2.230000000000018	0.0	15.860000000000014	1.3699999999998909	0.009999999999990905	0.009999999999990905	0.009999999999990905	4.150000000000091	0.13999999999998636	0.12999999999999545	scan_Plate_D_p00_0_A01f05d3.TIF	scan_Plate_D_p00_0_A01f05d0.TIF	scan_Plate_D_p00_0_A01f05d2.TIF	scan_Plate_D_p00_0_A01f05d1.TIF	0	0	0	0	222	1944	1	1536	1536	1536	1536	222	b'eLuu5PKkG638aFL5gUc8TEcrP4pCb7RqpCz8RitOysPQmEphCCoQ7QBkrqV6'	0.038805097341537476	0.00863882340490818	0.03366588056087494	0.00977765	0.0008333344	0.01122196	0.44816118	0.36119097	0.7154	0.05165966351826986	0.01085205003619194	0.049162993828455605	0.048582748	0.009472158	0.044887844	0.017583137
-1	-1	-1	-1	693.0	0.0	0.0	2.2799999999999727	0.0	12.600000000000023	1.3199999999999363	0.020000000000095497	0.009999999999990905	0.009999999999990905	4.420000000000073	0.12999999999988177	0.14000000000010004	scan_Plate_D_p00_0_A01f06d3.TIF	scan_Plate_D_p00_0_A01f06d0.TIF	scan_Plate_D_p00_0_A01f06d2.TIF	scan_Plate_D_p00_0_A01f06d1.TIF	0	0	0	0	223	1944	1	1536	1536	1536	1536	223	b'eLuu5PKkG638aFL5gUc8zEYrP4pCb7RqpCz8RitOysPQmEphCCoQ7QBtdKV+'	0.0449439212679863	0.00863882340490818	0.005610980559140444	0.008944318	0.0008333344	0.011221961	0.44816118	0.36119097	0.7154	0.056527748703956604	0.0117449089884758	0.02388133356968562	0.05388824	0.009472158	0.014027451	0.018416472
-1	-1	-1	-1	613.0	0.0	0.0	2.089999999999918	0.0	16.90000000000009	1.42999999999995	0.01999999999998181	0.009999999999990905	0.010000000000104592	5.039999999999964	0.21000000000003638	0.15999999999996817	scan_Plate_D_p00_0_A01f07d3.TIF	scan_Plate_D_p00_0_A01f07d0.TIF	scan_Plate_D_p00_0_A01f07d2.TIF	scan_Plate_D_p00_0_A01f07d1.TIF	0	0	0	0	224	1944	1	1536	1536	1536	1536	224	b'eLuu5PKkG638aFL5gUc8zEcrP4pCb7RqpCz8RitOysPQmEphCCoQ7QB2OqWC'	0.043277256190776825	0.00863882340490818	0.019638430327177048	0.008944318	0.0008333344	0.008416472	0.44816118	0.36119097	0.7154	0.05417528251806895	0.011719355980555216	0.03540154298146566	0.050249413	0.009472158	0.025249412	0.017583137
-1	-1	-1	-1	596.0	0.0	0.0	2.380000000000109	0.0	15.079999999999927	1.4400000000000546	0.009999999999990905	0.01999999999998181	0.009999999999990905	4.430000000000064	0.15999999999985448	0.15000000000009095	scan_Plate_D_p00_0_A01f08d3.TIF	scan_Plate_D_p00_0_A01f08d0.TIF	scan_Plate_D_p00_0_A01f08d2.TIF	scan_Plate_D_p00_0_A01f08d1.TIF	0	0	0	0	225	1944	1	1536	1536	1536	1536	225	b'eLuu5PKkG638aFL5gUc8LEYrP4pCb7RqpCz8RitOysPQmEphCCoQ7QB/AKWG'	0.0449439212679863	0.00863882340490818	0.0	0.00977765	0.0008333344	0.0	0.44816118	0.36119097	0.7154	0.05706782639026642	0.011747157822052637	0.008740974590182304	0.05472157	0.009472158	0.0	0.018416472
-1	-1	-1	-1	676.0	0.0	0.0	2.8199999999999363	0.0	16.5	1.4900000000001228	0.01999999999998181	0.009999999999990905	0.009999999999990905	4.779999999999973	0.16000000000008185	0.14999999999997726	scan_Plate_D_p00_0_A02f00d3.TIF	scan_Plate_D_p00_0_A02f00d0.TIF	scan_Plate_D_p00_0_A02f00d2.TIF	scan_Plate_D_p00_0_A02f00d1.TIF	0	0	0	0	226	1944	1	1536	1536	1536	1536	226	b'eLuu5PKkG638aFL5ORoYjVZ+lIbeaNVIWfiNVpyUh6ExlcIQVCDaAQBBoqVq'	0.05024941265583038	0.00863882340490818	0.04769333451986313	0.011444315	0.0008333344	0.00841647	0.44816118	0.36119097	0.7154	0.06643280386924744	0.011371736725171408	0.06282904247442882	0.060860395	0.009472158	0.056109805	0.022888627
-1	-1	-1	-1	797.0	0.0	0.0	2.2000000000000455	0.0	15.5	1.2699999999999818	0.009999999999990905	0.009999999999990905	0.009999999999990905	4.000000000000114	0.12999999999999545	0.12999999999999545	scan_Plate_D_p00_0_A02f01d3.TIF	scan_Plate_D_p00_0_A02f01d0.TIF	scan_Plate_D_p00_0_A02f01d2.TIF	scan_Plate_D_p00_0_A02f01d1.TIF	0	0	0	0	227	1944	1	1536	1536	1536	1536	227	b'eLuu5PKkG638aFL5ORoYpRkYjlZ+FIXeaNVIWfiNVpyUh6ExlcIQVCDaAQBKaKVu'	0.05555490404367447	0.00863882340490818	0.0	0.010610983	0.0008333344	0.0	0.44816118	0.36119097	0.7154	0.07101572553316753	0.011058248579502106	0.007098686570922534	0.06616588	0.009472158	0.0	0.022888627
-1	-1	-1	-1	759.0	0.0	0.0	2.1399999999999864	0.0	15.360000000000014	1.3199999999999363	0.010000000000104592	0.009999999999990905	0.009999999999990905	3.9599999999999227	0.13999999999998636	0.13000000000010914	scan_Plate_D_p00_0_A02f02d3.TIF	scan_Plate_D_p00_0_A02f02d0.TIF	scan_Plate_D_p00_0_A02f02d2.TIF	scan_Plate_D_p00_0_A02f02d1.TIF	0	0	0	0	228	1944	1	1536	1536	1536	1536	228	b'eLuu5PKkG638aFL5ORoYpRkYjVZ+FIXeaNVIWfiNVpyUh6ExlcIQVCDaAQBTLqVy'	0.05472157150506973	0.00863882340490818	0.0	0.009777643	0.0008333344	0.0	0.44816118	0.36119097	0.7154	0.0673208882411321	0.011072112868229548	0.004514686142404874	0.064499214	0.009472158	0.0	0.023721961
-1	-1	-1	-1	613.0	0.0	0.0	2.5299999999999727	0.0	11.31000000000006	1.42999999999995	0.01999999999998181	0.009999999999990905	0.009999999999990905	4.4500000000000455	0.15000000000009095	0.17999999999994998	scan_Plate_D_p00_0_A02f03d3.TIF	scan_Plate_D_p00_0_A02f03d0.TIF	scan_Plate_D_p00_0_A02f03d2.TIF	scan_Plate_D_p00_0_A02f03d1.TIF	0	0	0	0	229	1944	1	1536	1536	1536	1536	229	b'eLuu5PKkG638aFL5ORoYpRkYj1Z+FIXeaNVIWfiNVpyUh6ExlcIQVCDaAQBb9KV2'	0.04941608011722565	0.00863882340490818	0.03086039237678051	0.010610983	0.0008333344	0.008416474	0.44816118	0.36119097	0.7154	0.06411483387152354	0.01105062166849772	0.04498590528964996	0.05919373	0.009472158	0.03927686	0.022055294
-1	-1	-1	-1	619.0	0.0	0.0	2.2899999999999636	0.0	11.919999999999959	1.4100000000000819	0.009999999999990905	0.0	0.009999999999990905	4.060000000000059	0.14999999999997726	0.15999999999996817	scan_Plate_D_p00_0_A02f04d3.TIF	scan_Plate_D_p00_0_A02f04d0.TIF	scan_Plate_D_p00_0_A02f04d2.TIF	scan_Plate_D_p00_0_A02f04d1.TIF	0	0	0	0	230	1944	1	1536	1536	1536	1536	230	b'eLuu5PKkG638aFL5ORoYpRmYjFZ+FIXeaNVIWfiNVpyUh6ExlcIQVCDaAQBkuqV6'	0.053888238966464996	0.00863882340490818	0.01683294028043747	0.010610983	0.0008333344	0.011221962	0.44816118	0.36119097	0.7154	0.06752283871173859	0.01230011135339737	0.04426489770412445	0.064499214	0.009472158	0.028054902	0.023721961
-1	-1	-1	-1	745.0	0.0	0.0	2.419999999999959	0.0	13.670000000000073	1.3299999999999272	0.009999999999990905	0.009999999999990905	0.009999999999990905	3.779999999999859	0.13999999999998636	0.13000000000010914	scan_Plate_D_p00_0_A02f05d3.TIF	scan_Plate_D_p00_0_A02f05d0.TIF	scan_Plate_D_p00_0_A02f05d2.TIF	scan_Plate_D_p00_0_A02f05d1.TIF	0	0	0	0	231	1944	1	1536	1536	1536	1536	231	b'eLuu5PKkG638aFL5ORoYpRmYjlZ+FIXeaNVIWfiNVpyUh6ExlcIQVCDaAQBtgKV+'	0.05472157150506973	0.00863882340490818	0.02805490233004093	0.010610983	0.0008333344	0.011221958	0.44816118	0.36119097	0.7154	0.06911590198675792	0.011495310813188553	0.045344531536102295	0.06533255	0.009472158	0.03927686	0.028194118
-1	-1	-1	-1	875.0	0.0	0.0	2.409999999999968	0.0	14.529999999999973	1.32000000000005	0.0	0.0	0.009999999999990905	4.519999999999982	0.12999999999999545	0.14000000000010004	scan_Plate_D_p00_0_A02f06d3.TIF	scan_Plate_D_p00_0_A02f06d0.TIF	scan_Plate_D_p00_0_A02f06d2.TIF	scan_Plate_D_p00_0_A02f06d1.TIF	0	0	0	0	232	1944	1	1536	1536	1536	1536	232	b'eLuu5PKkG638aFL5ORoYpRmYjVZ+FIXeaNVIWfiNVpyUh6ExlcIQVCDaAQB2RqWC'	0.05555490404367447	0.00863882340490818	0.0	0.010610975	0.0008333344	0.00841647	0.44816118	0.36119097	0.7154	0.0690688540538152	0.011781560877958933	0.017596177756786346	0.06533255	0.009472158	0.00841647	0.027360786
-1	-1	-1	-1	742.0	0.0	0.0	2.57000000000005	0.0	14.710000000000036	1.2999999999999545	0.009999999999990905	0.0	0.009999999999990905	4.289999999999964	0.12999999999999545	0.12999999999999545	scan_Plate_D_p00_0_A02f07d3.TIF	scan_Plate_D_p00_0_A02f07d0.TIF	scan_Plate_D_p00_0_A02f07d2.TIF	scan_Plate_D_p00_0_A02f07d1.TIF	0	0	0	0	233	1944	1	1536	1536	1536	1536	233	b'eLuu5PKkG638aFL5ORoYpRmYj1Z+FIXeaNVIWfiNVpyUh6ExlcIQVCDaAQB/DKWG'	0.053888238966464996	0.00863882340490818	0.011221961118280888	0.010610983	0.0008333344	0.00841647	0.44816118	0.36119097	0.7154	0.06718728442986806	0.011342418690522512	0.026326181987921398	0.064499214	0.009472158	0.01683294	0.023721961
-1	-1	-1	-1	747.0	0.0	0.0	2.5100000000001046	0.0	14.399999999999977	1.3099999999999454	0.0	0.009999999999990905	0.009999999999990905	3.990000000000009	0.17000000000007276	0.13999999999998636	scan_Plate_D_p00_0_A02f08d3.TIF	scan_Plate_D_p00_0_A02f08d0.TIF	scan_Plate_D_p00_0_A02f08d2.TIF	scan_Plate_D_p00_0_A02f08d1.TIF	0	0	0	0	234	1944	1	1536	1536	1536	1536	234	b'eLuu5PKkG638aFL5ORoYpRlYjFZ+FIXeaNVIWfiNVpyUh6ExlcIQVCDaAQCH0qWK'	0.05919373035430908	0.009472157806158066	0.0	0.010610975	0.0016666679	0.0	0.44816118	0.36119097	0.7154	0.06985281904538472	0.011848175277312597	0.0053251441568136215	0.06616588	0.010305491	0.0	0.022888627
-1	-1	-1	-1	777.0	0.0	0.0	2.3799999999999955	0.0	12.920000000000073	1.3700000000000045	0.01999999999998181	0.009999999999990905	0.009999999999990905	4.380000000000109	0.15999999999996817	0.14999999999997726	scan_Plate_D_p00_0_A03f00d3.TIF	scan_Plate_D_p00_0_A03f00d0.TIF	scan_Plate_D_p00_0_A03f00d2.TIF	scan_Plate_D_p00_0_A03f00d1.TIF	0	0	0	0	235	1944	1	1536	1536	1536	1536	235	b'eLuu5PKkG638aFL5ORoYj1Z+lIbeaNVIWfiNVpyUh6ExlcIQVCDaAQBKdKVu'	0.05555490404367447	0.00863882340490818	0.05049882456660271	0.015083134	0.0008333344	0.00841647	0.44816118	0.36119097	0.7154	0.07365633050600688	0.010858576744794846	0.06482380628585815	0.07063804	0.009472158	0.058915295	0.023721961
-1	-1	-1	-1	785.0	0.0	0.0	2.4300000000000637	0.0	17.049999999999955	1.3600000000001273	0.009999999999990905	0.009999999999990905	0.009999999999990905	4.3599999999999	0.19000000000005457	0.13999999999987267	scan_Plate_D_p00_0_A03f01d3.TIF	scan_Plate_D_p00_0_A03f01d0.TIF	scan_Plate_D_p00_0_A03f01d2.TIF	scan_Plate_D_p00_0_A03f01d1.TIF	0	0	0	0	236	1944	1	1536	1536	1536	1536	236	b'eLuu5PKkG638aFL5ORoYpxkYjlZ+FIXeaNVIWfiNVpyUh6ExlcIQVCDaAQBTOqVy'	0.05555490404367447	0.00863882340490818	0.0	0.010610983	0.00083333254	0.0	0.44816118	0.36119097	0.7154	0.07094370325406392	0.010488292823235193	0.006461761270960172	0.06616588	0.008638823	0.0	0.023721961
-1	-1	-1	-1	684.0	0.0	0.0	2.2600000000001046	0.0	14.620000000000005	1.419999999999959	0.0	0.009999999999990905	0.009999999999990905	3.810000000000059	0.16000000000008185	0.15999999999996817	scan_Plate_D_p00_0_A03f02d3.TIF	scan_Plate_D_p00_0_A03f02d0.TIF	scan_Plate_D_p00_0_A03f02d2.TIF	scan_Plate_D_p00_0_A03f02d1.TIF	0	0	0	0	237	1944	1	1536	1536	1536	1536	237	b'eLuu5PKkG638aFL5ORoYpxkYjVZ+FIXeaNVIWfiNVpyUh6ExlcIQVCDaAQBcAKV2'	0.05024941265583038	0.00863882340490818	0.0	0.010610983	0.00083333254	0.0	0.44816118	0.36119097	0.7154	0.06587848563989003	0.010179900253812471	0.004629987291991711	0.060027063	0.008638823	0.0	0.022888627
-1	-1	-1	-1	571.0	0.0	0.0	2.3799999999999955	0.0	14.720000000000027	1.3599999999999	0.009999999999990905	0.010000000000104592	0.01999999999998181	3.909999999999968	0.13999999999998636	0.14000000000010004	scan_Plate_D_p00_0_A03f03d3.TIF	scan_Plate_D_p00_0_A03f03d0.TIF	scan_Plate_D_p00_0_A03f03d2.TIF	scan_Plate_D_p00_0_A03f03d1.TIF	0	0	0	0	238	1944	1	1536	1536	1536	1536	238	b'eLuu5PKkG638aFL5ORoYpxkYj1Z+FIXeaNVIWfiNVpyUh6ExlcIQVCDaAQBkxqV6'	0.05024941265583038	0.00863882340490818	0.03086039237678051	0.010610983	0.00083333254	0.008416474	0.44816118	0.36119097	0.7154	0.06583729883035024	0.010288992275794348	0.04300111532211304	0.060027063	0.008638823	0.03647137	0.022888627
-1	-1	-1	-1	676.0	0.0	0.0	2.1399999999999864	0.0	12.559999999999945	1.259999999999991	0.010000000000104592	0.009999999999990905	0.009999999999990905	4.0499999999999545	0.13000000000010914	0.14999999999986358	scan_Plate_D_p00_0_A03f04d3.TIF	scan_Plate_D_p00_0_A03f04d0.TIF	scan_Plate_D_p00_0_A03f04d2.TIF	scan_Plate_D_p00_0_A03f04d1.TIF	0	0	0	0	239	1944	1	1536	1536	1536	1536	239	b'eLuu5PKkG638aFL5ORoYpxmYjFZ+FIXeaNVIWfiNVpyUh6ExlcIQVCDaAQBtjKV+'	0.05472157150506973	0.00863882340490818	0.014027451165020466	0.011444308	0.0008333344	0.011221958	0.44816118	0.32799685	0.7154	0.06928819914658864	0.010617376615603765	0.029591592649618786	0.06533255	0.009472158	0.025249412	0.027360786
-1	-1	-1	-1	770.0	0.0	0.0	2.6399999999999864	0.0	12.190000000000055	1.4400000000000546	0.009999999999990905	0.01999999999998181	0.009999999999990905	4.720000000000027	0.17000000000007276	0.15999999999985448	scan_Plate_D_p00_0_A03f05d3.TIF	scan_Plate_D_p00_0_A03f05d0.TIF	scan_Plate_D_p00_0_A03f05d2.TIF	scan_Plate_D_p00_0_A03f05d1.TIF	0	0	0	0	240	1944	1	1536	1536	1536	1536	240	b'eLuu5PKkG638aFL5ORoYpxmYjlZ+FIXeaNVIWfiNVpyUh6ExlcIQVCDaAQB2UqWC'	0.05919373035430908	0.00863882340490818	0.03366588056087494	0.012277648	0.0008333344	0.011221958	0.44816118	0.36119097	0.7154	0.07454638679822286	0.010756820440292358	0.04846523702144623	0.069804706	0.009472158	0.04208235	0.027360786
-1	-1	-1	-1	853.0	0.0	0.0	2.3700000000001182	0.0	10.430000000000064	1.4700000000000273	0.009999999999990905	0.009999999999990905	0.009999999999990905	4.809999999999945	0.15000000000009095	0.14999999999986358	scan_Plate_D_p00_0_A03f06d3.TIF	scan_Plate_D_p00_0_A03f06d0.TIF	scan_Plate_D_p00_0_A03f06d2.TIF	scan_Plate_D_p00_0_A03f06d1.TIF	0	0	0	0	241	1944	1	1536	1536	1536	1536	241	b'eLuu5PKkG638aFL5ORoYpxmYjVZ+FIXeaNVIWfiNVpyUh6ExlcIQVCDaAQB/GKWG'	0.06616587936878204	0.00863882340490818	0.005610980559140444	0.010610983	0.0008333344	0.011221961	0.44816118	0.32883018	0.7154	0.08178902665774028	0.01086423173546791	0.021402681867281597	0.07677686	0.009472158	0.014027451	0.029027453
-1	-1	-1	-1	772.0	0.0	0.0	2.4500000000000455	0.0	11.289999999999964	1.3299999999999272	0.020000000000209184	0.009999999999990905	0.009999999999990905	4.269999999999982	0.13999999999987267	0.14000000000010004	scan_Plate_D_p00_0_A03f07d3.TIF	scan_Plate_D_p00_0_A03f07d0.TIF	scan_Plate_D_p00_0_A03f07d2.TIF	scan_Plate_D_p00_0_A03f07d1.TIF	0	0	0	0	242	1944	1	1536	1536	1536	1536	242	b'eLuu5PKkG638aFL5ORoYpxmYj1Z+FIXeaNVIWfiNVpyUh6ExlcIQVCDaAQCH3qWK'	0.05919373035430908	0.00863882340490818	0.01683294028043747	0.011444315	0.0008333344	0.008416471	0.44816118	0.36119097	0.7154	0.07314627865950267	0.01073727011680603	0.031258635222911835	0.069804706	0.009472158	0.022443922	0.028194118
-1	-1	-1	-1	805.0	0.0	0.0	2.1800000000000637	0.0	12.309999999999945	1.290000000000191	0.009999999999763531	0.010000000000218279	0.010000000000218279	3.8599999999999	0.12999999999988177	0.14000000000010004	scan_Plate_D_p00_0_A03f08d3.TIF	scan_Plate_D_p00_0_A03f08d0.TIF	scan_Plate_D_p00_0_A03f08d2.TIF	scan_Plate_D_p00_0_A03f08d1.TIF	0	0	0	0	243	1944	1	1536	1536	1536	1536	243	b'eLuu5PKkG638aFL5ORoYpxlYjFZ+FIXeaNVIWfiNVpyUh6ExlcIQVCDaAQCQpKWO'	0.05919373035430908	0.00863882340490818	0.0	0.011444308	0.0008333344	0.0	0.44816118	0.36119097	0.7154	0.07277342180411021	0.011031374335289001	0.0061135732879241305	0.07063804	0.009472158	0.0	0.027360786
-1	-1	-1	-1	759.0	0.0	0.0	2.3199999999999363	0.0	12.299999999999955	1.4099999999998545	0.009999999999990905	0.009999999999990905	0.009999999999990905	4.569999999999936	0.16000000000008185	0.16000000000008185	scan_Plate_D_p00_0_A04f00d3.TIF	scan_Plate_D_p00_0_A04f00d0.TIF	scan_Plate_D_p00_0_A04f00d2.TIF	scan_Plate_D_p00_0_A04f00d1.TIF	0	0	0	0	244	1944	1	1536	1536	1536	1536	244	b'eLuu5PKkG638aFL5ORqYjFZ+lIbeaNVIWfiNVpyUh6ExlcIQVCDaAQBTRqVy'	0.12899842858314514	0.007805490866303444	0.05049882456660271	0.017583132	0.00083333254	0.00841647	0.44816118	0.36119097	0.7154	0.14982267220815024	0.009804447491963705	0.06380113959312439	0.14938706	0.008638823	0.056109805	0.0751102
-1	-1	-1	-1	552.0	0.0	0.0	2.4400000000000546	0.0	10.230000000000018	1.3800000000001091	0.009999999999763531	0.010000000000218279	0.010000000000218279	3.130000000000109	0.15000000000009095	0.13999999999987267	scan_Plate_D_p00_0_A04f01d3.TIF	scan_Plate_D_p00_0_A04f01d0.TIF	scan_Plate_D_p00_0_A04f01d2.TIF	scan_Plate_D_p00_0_A04f01d1.TIF	0	0	0	0	245	1944	1	1536	1536	1536	1536	245	b'eLuu5PKkG638aFL5ORqYpBkYjlZ+FIXeaNVIWfiNVpyUh6ExlcIQVCDaAQBcDKV2'	0.13877607882022858	0.007805490866303444	0.0	0.015083134	0.0025000004	0.0	0.44816118	0.36119097	0.7154	0.1532940169175466	0.017155477156241734	0.016439093897740047	0.15105373	0.009472158	0.0	0.07594353
-1	-1	-1	-1	690.0	0.0	0.0	2.3900000000001	0.0	9.879999999999882	1.259999999999991	0.009999999999990905	0.009999999999990905	0.009999999999990905	3.9500000000000455	0.17000000000007276	0.16000000000008185	scan_Plate_D_p00_0_A04f02d3.TIF	scan_Plate_D_p00_0_A04f02d0.TIF	scan_Plate_D_p00_0_A04f02d2.TIF	scan_Plate_D_p00_0_A04f02d1.TIF	0	0	0	0	246	1944	1	1536	1536	1536	1536	246	b'eLuu5PKkG638aFL5ORqYpBkYjVZ+FIXeaNVIWfiNVpyUh6ExlcIQVCDaAQBk0qV6'	0.13877607882022858	0.007805490866303444	0.0	0.0114443	0.00083333254	0.0	0.44816118	0.36119097	0.7154	0.15084457397460938	0.00965225820740064	0.005498974273602168	0.1502204	0.008638823	0.0	0.08041568
-1	-1	-1	-1	593.0	0.0	0.0	2.5099999999997635	0.0	12.649999999999864	1.3800000000001091	0.009999999999990905	0.009999999999990905	0.009999999999990905	3.980000000000018	0.17000000000007276	0.12999999999988177	scan_Plate_D_p00_0_A04f03d3.TIF	scan_Plate_D_p00_0_A04f03d0.TIF	scan_Plate_D_p00_0_A04f03d2.TIF	scan_Plate_D_p00_0_A04f03d1.TIF	0	0	0	0	247	1944	1	1536	1536	1536	1536	247	b'eLuu5PKkG638aFL5ORqYpBkYj1Z+FIXeaNVIWfiNVpyUh6ExlcIQVCDaAQBtmKV+'	0.12452627718448639	0.007805490866303444	0.02805490233004093	0.015083134	0.00083333254	0.008416474	0.44816118	0.36119097	0.7154	0.14368808269500732	0.009378391007582346	0.04303814967473348	0.13960941	0.007805491	0.03647137	0.07677686
-1	-1	-1	-1	589.0	0.0	0.0	2.3200000000001637	0.0	11.529999999999973	1.400000000000091	0.009999999999990905	0.009999999999990905	0.0	3.8299999999999272	0.13000000000010914	0.12999999999988177	scan_Plate_D_p00_0_A04f04d3.TIF	scan_Plate_D_p00_0_A04f04d0.TIF	scan_Plate_D_p00_0_A04f04d2.TIF	scan_Plate_D_p00_0_A04f04d1.TIF	0	0	0	0	248	1944	1	1536	1536	1536	1536	248	b'eLuu5PKkG638aFL5ORqYpBmYjFZ+FIXeaNVIWfiNVpyUh6ExlcIQVCDaAQB2XqWC'	0.12899842858314514	0.007805490866303444	0.014027451165020466	0.012277648	0.00083333254	0.008416471	0.44816118	0.36119097	0.7154	0.14481612046559653	0.009102190534273783	0.027107487122217815	0.14044274	0.007805491	0.022443922	0.032666273
-1	-1	-1	-1	665.0	0.0	0.0	2.2799999999999727	0.0	13.13000000000011	1.3700000000001182	0.009999999999763531	0.009999999999763531	0.009999999999763531	3.650000000000091	0.14000000000010004	0.13999999999987267	scan_Plate_D_p00_0_A04f05d3.TIF	scan_Plate_D_p00_0_A04f05d0.TIF	scan_Plate_D_p00_0_A04f05d2.TIF	scan_Plate_D_p00_0_A04f05d1.TIF	0	0	0	0	249	1944	1	1536	1536	1536	1536	249	b'eLuu5PKkG638aFL5ORqYpBmYjlZ+FIXeaNVIWfiNVpyUh6ExlcIQVCDaAQB/JKWG'	0.12983176112174988	0.007805490866303444	0.03647137060761452	0.015916467	0.0008333344	0.01402745	0.44816118	0.36119097	0.7154	0.14741695920626322	0.012021839618682861	0.05358470479647318	0.1449149	0.008638823	0.047693335	0.07594353
-1	-1	-1	-1	744.0	0.0	0.0	2.4600000000000364	0.0	12.6400000000001	1.4099999999998545	0.009999999999990905	0.009999999999990905	0.01999999999998181	3.6200000000001182	0.14000000000010004	0.15999999999985448	scan_Plate_D_p00_0_A04f06d3.TIF	scan_Plate_D_p00_0_A04f06d0.TIF	scan_Plate_D_p00_0_A04f06d2.TIF	scan_Plate_D_p00_0_A04f06d1.TIF	0	0	0	0	250	1944	1	1536	1536	1536	1536	250	b'eLuu5PKkG638aFL5ORqYpBmYjVZ+FIXeaNVIWfiNVpyUh6ExlcIQVCDaAQCH6qWK'	0.13513725996017456	0.007805490866303444	0.008416470140218735	0.012277648	0.001666666	0.01683294	0.44816118	0.36119097	0.7154	0.15170915921529135	0.012834111849466959	0.030222478012243908	0.1502204	0.008638823	0.01963843	0.08655451
-1	-1	-1	-1	683.0	0.0	0.0	2.4900000000002365	0.0	11.629999999999882	1.2999999999999545	0.009999999999990905	0.009999999999990905	0.009999999999990905	3.480000000000018	0.15000000000009095	0.12999999999988177	scan_Plate_D_p00_0_A04f07d3.TIF	scan_Plate_D_p00_0_A04f07d0.TIF	scan_Plate_D_p00_0_A04f07d2.TIF	scan_Plate_D_p00_0_A04f07d1.TIF	0	0	0	0	251	1944	1	1536	1536	1536	1536	251	b'eLuu5PKkG638aFL5ORqYpBmYj1Z+FIXeaNVIWfiNVpyUh6ExlcIQVCDaAQCQsKWO'	0.1334705948829651	0.007805490866303444	0.01683294028043747	0.01144433	0.0008333344	0.011221961	0.44816118	0.36119097	0.7154	0.1464492678642273	0.013340506702661514	0.03670917203028997	0.1449149	0.008638823	0.025249412	0.08041568
-1	-1	-1	-1	793.0	0.0	0.0	2.2799999999999727	0.0	12.519999999999982	1.4200000000000728	0.0	0.009999999999990905	0.009999999999990905	3.910000000000082	0.12999999999988177	0.13000000000010914	scan_Plate_D_p00_0_A04f08d3.TIF	scan_Plate_D_p00_0_A04f08d0.TIF	scan_Plate_D_p00_0_A04f08d2.TIF	scan_Plate_D_p00_0_A04f08d1.TIF	0	0	0	0	252	1944	1	1536	1536	1536	1536	252	b'eLuu5PKkG638aFL5ORqYpBlYjFZ+FIXeaNVIWfiNVpyUh6ExlcIQVCDaAQCZdqWS'	0.14408156275749207	0.007805490866303444	0.0	0.015083134	0.0008333344	0.0	0.44816118	0.36119097	0.7154	0.15873969594637552	0.01215818648537	0.00772835873067379	0.15635923	0.008638823	0.0	0.08041568
-1	-1	-1	-1	731.0	0.0	0.0	2.2999999999999545	0.0	13.519999999999982	1.4200000000000728	0.01999999999998181	0.009999999999990905	0.009999999999990905	4.480000000000018	0.16000000000008185	0.15999999999985448	scan_Plate_D_p00_0_A05f00d3.TIF	scan_Plate_D_p00_0_A05f00d0.TIF	scan_Plate_D_p00_0_A05f00d2.TIF	scan_Plate_D_p00_0_A05f00d1.TIF	0	0	0	0	253	1944	1	1536	1536	1536	1536	253	b'eLuu5PKkG638aFL5ORqYjlZ+lIbeaNVIWfiNVpyUh6ExlcIQVCDaAQBcGKV2'	0.06980470567941666	0.010305491276085377	0.07855372130870819	0.014249809	0.0036388235	0.008416474	0.44816118	0.36119097	0.7154	0.08605851729710896	0.013470392674207687	0.09533851345380147	0.08208235	0.013944315	0.086970195	0.034332942
-1	-1	-1	-1	748.0	0.0	0.0	2.1400000000001	0.0	17.579999999999927	1.349999999999909	0.010000000000218279	0.009999999999990905	0.009999999999990905	4.289999999999964	0.13000000000010914	0.13999999999987267	scan_Plate_D_p00_0_A05f01d3.TIF	scan_Plate_D_p00_0_A05f01d0.TIF	scan_Plate_D_p00_0_A05f01d2.TIF	scan_Plate_D_p00_0_A05f01d1.TIF	0	0	0	0	254	1944	1	1536	1536	1536	1536	254	b'eLuu5PKkG638aFL5ORqYphkYjlZ+FIXeaNVIWfiNVpyUh6ExlcIQVCDaAQBk3qV6'	0.07147137820720673	0.009472157806158066	0.014027451165020466	0.012277648	0.00083333347	0.008416469	0.44816118	0.36119097	0.7154	0.08729953567186992	0.012194848308960596	0.025856825212637585	0.08208235	0.010305491	0.01963843	0.037971765
-1	-1	-1	-1	605.0	0.0	0.0	2.3099999999999454	0.0	15.610000000000127	1.4200000000000728	0.009999999999990905	0.009999999999990905	0.009999999999990905	3.730000000000018	0.15999999999985448	0.15000000000009095	scan_Plate_D_p00_0_A05f02d3.TIF	scan_Plate_D_p00_0_A05f02d0.TIF	scan_Plate_D_p00_0_A05f02d2.TIF	scan_Plate_D_p00_0_A05f02d1.TIF	0	0	0	0	255	1944	1	1536	1536	1536	1536	255	b'eLuu5PKkG638aFL5ORqYphkYjVZ+FIXeaNVIWfiNVpyUh6ExlcIQVCDaAQBtpKV+'	0.06533254683017731	0.010305491276085377	0.005610980559140444	0.015083142	0.00083333347	0.00841647	0.44816118	0.36119097	0.7154	0.0842989186445872	0.012064997106790543	0.017675407230854034	0.08124902	0.010305491	0.014027451	0.034332942
-1	-1	-1	-1	660.0	0.0	0.0	2.4300000000000637	0.0	13.740000000000009	1.3899999999998727	0.009999999999990905	0.009999999999990905	0.009999999999990905	3.9200000000000728	0.11999999999989086	0.13000000000010914	scan_Plate_D_p00_0_A05f03d3.TIF	scan_Plate_D_p00_0_A05f03d0.TIF	scan_Plate_D_p00_0_A05f03d2.TIF	scan_Plate_D_p00_0_A05f03d1.TIF	0	0	0	0	256	1944	1	1536	1536	1536	1536	256	b'eLuu5PKkG638aFL5ORqYphkYj1Z+FIXeaNVIWfiNVpyUh6ExlcIQVCDaAQB2aqWC'	0.06616587936878204	0.010305491276085377	0.05891529470682144	0.015083142	0.00083333347	0.011221956	0.44816118	0.36119097	0.7154	0.08503527442614238	0.013073584685722986	0.07367501656214397	0.08124902	0.010305491	0.06733176	0.033499606
-1	-1	-1	-1	673.0	0.0	0.0	2.160000000000082	0.0	14.639999999999873	1.3299999999999272	0.01999999999998181	0.020000000000209184	0.009999999999990905	4.599999999999909	0.15000000000009095	0.15000000000009095	scan_Plate_D_p00_0_A05f04d3.TIF	scan_Plate_D_p00_0_A05f04d0.TIF	scan_Plate_D_p00_0_A05f04d2.TIF	scan_Plate_D_p00_0_A05f04d1.TIF	0	0	0	0	257	1944	1	1536	1536	1536	1536	257	b'eLuu5PKkG638aFL5ORqYphmYjFZ+FIXeaNVIWfiNVpyUh6ExlcIQVCDaAQB/MKWG'	0.06980470567941666	0.010305491276085377	0.042082350701093674	0.014249802	0.00083333347	0.01122196	0.44816118	0.36119097	0.7154	0.0844162106513977	0.01268455758690834	0.055300806959470115	0.08041568	0.010305491	0.050498825	0.034332942
-1	-1	-1	-1	714.0	0.0	0.0	2.2200000000000273	0.0	13.019999999999982	1.4199999999998454	0.009999999999990905	0.009999999999990905	0.009999999999990905	4.579999999999927	0.21000000000003638	0.16000000000008185	scan_Plate_D_p00_0_A05f05d3.TIF	scan_Plate_D_p00_0_A05f05d0.TIF	scan_Plate_D_p00_0_A05f05d2.TIF	scan_Plate_D_p00_0_A05f05d1.TIF	0	0	0	0	258	1944	1	1536	1536	1536	1536	258	b'eLuu5PKkG638aFL5ORqYphmYjlZ+FIXeaNVIWfiNVpyUh6ExlcIQVCDaAQCH9qWK'	0.06980470567941666	0.010305491276085377	0.05891529470682144	0.015916474	0.0036388235	0.01122196	0.44816118	0.36119097	0.7154	0.08767461776733398	0.013835174341996511	0.07480397820472717	0.08572118	0.013944315	0.070137255	0.034332942
-1	-1	-1	-1	790.0	0.0	0.0	2.2899999999999636	0.0	16.00999999999999	1.3500000000001364	0.009999999999990905	0.009999999999990905	0.009999999999990905	4.539999999999964	0.16999999999984539	0.15999999999985448	scan_Plate_D_p00_0_A05f06d3.TIF	scan_Plate_D_p00_0_A05f06d0.TIF	scan_Plate_D_p00_0_A05f06d2.TIF	scan_Plate_D_p00_0_A05f06d1.TIF	0	0	0	0	259	1944	1	1536	1536	1536	1536	259	b'eLuu5PKkG638aFL5ORqYphmYjVZ+FIXeaNVIWfiNVpyUh6ExlcIQVCDaAQCQvKWO'	0.07147137820720673	0.010305491276085377	0.03086039237678051	0.011444315	0.003333332	0.008416474	0.44816118	0.36119097	0.7154	0.08666108051935832	0.013581103334824244	0.04371006786823273	0.08208235	0.013944315	0.03927686	0.034332942
-1	-1	-1	-1	737.0	0.0	0.0	2.1400000000001	0.0	15.539999999999964	1.3199999999999363	0.01999999999998181	0.009999999999990905	0.009999999999990905	4.0300000000002	0.11999999999989086	0.12000000000011823	scan_Plate_D_p00_0_A05f07d3.TIF	scan_Plate_D_p00_0_A05f07d0.TIF	scan_Plate_D_p00_0_A05f07d2.TIF	scan_Plate_D_p00_0_A05f07d1.TIF	0	0	0	0	260	1944	1	1536	1536	1536	1536	260	b'eLuu5PKkG638aFL5ORqYphmYj1Z+FIXeaNVIWfiNVpyUh6ExlcIQVCDaAQCZgqWS'	0.06980470567941666	0.009472157806158066	0.042082350701093674	0.011444315	0.00083333347	0.008416474	0.44816118	0.36119097	0.7154	0.0842846930027008	0.01238600661357244	0.05653307835261027	0.08124902	0.010305491	0.050498825	0.034332942
-1	-1	-1	-1	949.0	0.0	0.0	2.480000000000018	0.0	16.11999999999989	1.5200000000002092	0.01999999999998181	0.010000000000218279	0.010000000000218279	4.999999999999773	0.20000000000027285	0.15999999999985448	scan_Plate_D_p00_0_A05f08d3.TIF	scan_Plate_D_p00_0_A05f08d0.TIF	scan_Plate_D_p00_0_A05f08d2.TIF	scan_Plate_D_p00_0_A05f08d1.TIF	0	0	0	0	261	1944	1	1536	1536	1536	1536	261	b'eLuu5PKkG638aFL5ORqYphlYjFZ+FIXeaNVIWfiNVpyUh6ExlcIQVCDaAQCiSKWW'	0.08041568100452423	0.010305491276085377	0.008416470140218735	0.011444323	0.0036388235	0.01122196	0.44816118	0.36119097	0.7154	0.09451849261919658	0.013768114149570465	0.02209417273600896	0.091860004	0.013944315	0.01683294	0.038805097
-1	-1	-1	-1	556.0	0.0	0.0	2.3200000000001637	0.0	12.519999999999982	1.3799999999998818	0.009999999999990905	0.009999999999990905	0.009999999999990905	3.2999999999999545	0.14000000000010004	0.13999999999987267	scan_Plate_D_p00_0_A06f00d3.TIF	scan_Plate_D_p00_0_A06f00d0.TIF	scan_Plate_D_p00_0_A06f00d2.TIF	scan_Plate_D_p00_0_A06f00d1.TIF	0	0	0	0	262	1944	1	1536	1536	1536	1536	262	b'eLuu5PKkG638aFL5ORqYjVZ+lIbeaNVIWfiNVpyUh6ExlcIQVCDaAQBk6qV6'	0.04858274757862091	0.007805490866303444	0.05610980466008186	0.015083134	0.00083333254	0.01122196	0.44816118	0.36119097	0.7154	0.06547416746616364	0.010200706000129381	0.07137929896513621	0.060027063	0.008638823	0.064526275	0.022888627
-1	-1	-1	-1	685.0	0.0	0.0	2.2899999999999636	0.0	12.459999999999809	1.349999999999909	0.0	0.0	0.009999999999990905	4.319999999999936	0.15000000000009095	0.14000000000010004	scan_Plate_D_p00_0_A06f01d3.TIF	scan_Plate_D_p00_0_A06f01d0.TIF	scan_Plate_D_p00_0_A06f01d2.TIF	scan_Plate_D_p00_0_A06f01d1.TIF	0	0	0	0	263	1944	1	1536	1536	1536	1536	263	b'eLuu5PKkG638aFL5ORqYpRkYjlZ+FIXeaNVIWfiNVpyUh6ExlcIQVCDaAQBtsKV+'	0.05024941265583038	0.006972157396376133	0.0	0.012277648	0.00083333347	0.0	0.44816118	0.36119097	0.7154	0.06671014428138733	0.008895588417847952	0.008406852061549822	0.060860395	0.007805491	0.0	0.022888627
-1	-1	-1	-1	576.0	0.0	0.0	2.3300000000001546	0.0	9.299999999999955	1.2899999999999636	0.009999999999990905	0.009999999999990905	0.009999999999990905	3.2799999999999727	0.15000000000009095	0.12999999999988177	scan_Plate_D_p00_0_A06f02d3.TIF	scan_Plate_D_p00_0_A06f02d0.TIF	scan_Plate_D_p00_0_A06f02d2.TIF	scan_Plate_D_p00_0_A06f02d1.TIF	0	0	0	0	264	1944	1	1536	1536	1536	1536	264	b'eLuu5PKkG638aFL5ORqYpRkYjVZ+FIXeaNVIWfiNVpyUh6ExlcIQVCDaAQB2dqWC'	0.04411058872938156	0.006972157396376133	0.0	0.015083134	0.00083333254	0.0	0.44816118	0.36119097	0.7154	0.061891297499338783	0.008463446671764055	0.004132230145235856	0.055554904	0.007805491	0.0	0.022055294
-1	-1	-1	-1	591.0	0.0	0.0	2.1400000000001	0.0	10.199999999999818	1.3799999999998818	0.01999999999998181	0.01999999999998181	0.010000000000218279	3.599999999999909	0.12999999999988177	0.13000000000010914	scan_Plate_D_p00_0_A06f03d3.TIF	scan_Plate_D_p00_0_A06f03d0.TIF	scan_Plate_D_p00_0_A06f03d2.TIF	scan_Plate_D_p00_0_A06f03d1.TIF	0	0	0	0	265	1944	1	1536	1536	1536	1536	265	b'eLuu5PKkG638aFL5ORqYpRkYj1Z+FIXeaNVIWfiNVpyUh6ExlcIQVCDaAQB/PKWG'	0.04858274757862091	0.007805490866303444	0.03086039237678051	0.011444308	0.00083333254	0.008416474	0.44816118	0.36119097	0.7154	0.06411910057067871	0.009592819958925247	0.04655409852663676	0.05919373	0.007805491	0.03927686	0.022055294
-1	-1	-1	-1	606.0	0.0	0.0	2.5599999999999454	0.0	13.199999999999818	1.3199999999999363	0.009999999999990905	0.009999999999990905	0.0	3.6900000000000546	0.14000000000010004	0.12999999999988177	scan_Plate_D_p00_0_A06f04d3.TIF	scan_Plate_D_p00_0_A06f04d0.TIF	scan_Plate_D_p00_0_A06f04d2.TIF	scan_Plate_D_p00_0_A06f04d1.TIF	0	0	0	0	266	1944	1	1536	1536	1536	1536	266	b'eLuu5PKkG638aFL5ORqYpRmYjFZ+FIXeaNVIWfiNVpyUh6ExlcIQVCDaAQCIAqWK'	0.04858274757862091	0.007805490866303444	0.011221961118280888	0.015083142	0.00083333254	0.01122196	0.44816118	0.36119097	0.7154	0.06530577441056569	0.009310411910216013	0.025833571950594585	0.060027063	0.007805491	0.01963843	0.022888627
-1	-1	-1	-1	717.0	0.0	0.0	2.2899999999999636	0.0	13.910000000000082	1.3299999999999272	0.009999999999990905	0.009999999999990905	0.009999999999990905	3.9300000000000637	0.17000000000007276	0.11999999999989086	scan_Plate_D_p00_0_A06f05d3.TIF	scan_Plate_D_p00_0_A06f05d0.TIF	scan_Plate_D_p00_0_A06f05d2.TIF	scan_Plate_D_p00_0_A06f05d1.TIF	0	0	0	0	267	1944	1	1536	1536	1536	1536	267	b'eLuu5PKkG638aFL5ORqYpRmYjlZ+FIXeaNVIWfiNVpyUh6ExlcIQVCDaAQCQyKWO'	0.05024941265583038	0.007805490866303444	0.03086039237678051	0.014249802	0.00083333254	0.011221958	0.44816118	0.36119097	0.7154	0.06785760323206584	0.009620447953542074	0.04576044281323751	0.064499214	0.007805491	0.03927686	0.022055294
-1	-1	-1	-1	767.0	0.0	0.0	2.3700000000001182	0.0	13.779999999999973	1.3600000000001273	0.009999999999990905	0.009999999999990905	0.009999999999990905	3.939999999999827	0.14000000000010004	0.14000000000010004	scan_Plate_D_p00_0_A06f06d3.TIF	scan_Plate_D_p00_0_A06f06d0.TIF	scan_Plate_D_p00_0_A06f06d2.TIF	scan_Plate_D_p00_0_A06f06d1.TIF	0	0	0	0	268	1944	1	1536	1536	1536	1536	268	b'eLuu5PKkG638aFL5ORqYpRmYjVZ+FIXeaNVIWfiNVpyUh6ExlcIQVCDaAQCZjqWS'	0.053888238966464996	0.007805490866303444	0.002805490279570222	0.010610983	0.00083333254	0.008416471	0.44816118	0.36119097	0.7154	0.06590274969736735	0.009210443124175072	0.01873326301574707	0.064499214	0.007805491	0.011221961	0.023721961
-1	-1	-1	-1	741.0	0.0	0.0	2.1800000000000637	0.0	12.269999999999982	1.2999999999999545	0.009999999999990905	0.01999999999998181	0.009999999999990905	4.6400000000001	0.14999999999986358	0.13000000000010914	scan_Plate_D_p00_0_A06f07d3.TIF	scan_Plate_D_p00_0_A06f07d0.TIF	scan_Plate_D_p00_0_A06f07d2.TIF	scan_Plate_D_p00_0_A06f07d1.TIF	0	0	0	0	269	1944	1	1536	1536	1536	1536	269	b'eLuu5PKkG638aFL5ORqYpRmYj1Z+FIXeaNVIWfiNVpyUh6ExlcIQVCDaAQCiVKWW'	0.05024941265583038	0.007805490866303444	0.019638430327177048	0.011444315	0.00083333254	0.008416472	0.44816118	0.36119097	0.7154	0.06577699879805247	0.009584485863645872	0.035090203086535134	0.060860395	0.007805491	0.028054902	0.022055294
-1	-1	-1	-1	874.0	0.0	0.0	2.230000000000018	0.0	12.6400000000001	1.349999999999909	0.009999999999990905	0.009999999999990905	0.009999999999990905	4.490000000000009	0.14000000000010004	0.12999999999988177	scan_Plate_D_p00_0_A06f08d3.TIF	scan_Plate_D_p00_0_A06f08d0.TIF	scan_Plate_D_p00_0_A06f08d2.TIF	scan_Plate_D_p00_0_A06f08d1.TIF	0	0	0	0	270	1944	1	1536	1536	1536	1536	270	b'eLuu5PKkG638aFL5ORqYpRlYjFZ+FIXeaNVIWfiNVpyUh6ExlcIQVCDaAQCrGqWa'	0.05555490404367447	0.007805490866303444	0.0	0.010610983	0.0008333344	0.0	0.44816118	0.36119097	0.7154	0.06932969391345978	0.009782395015160242	0.007439907640218735	0.06616588	0.008638823	0.0	0.027360786
-1	-1	-1	-1	720.0	0.0	0.0	2.3300000000001546	0.0	11.639999999999873	1.4500000000000455	0.01999999999998181	0.009999999999990905	0.009999999999990905	4.420000000000073	0.16000000000030923	0.14999999999986358	scan_Plate_D_p00_0_A07f00d3.TIF	scan_Plate_D_p00_0_A07f00d0.TIF	scan_Plate_D_p00_0_A07f00d2.TIF	scan_Plate_D_p00_0_A07f00d1.TIF	0	0	0	0	271	1944	1	1536	1536	1536	1536	271	b'eLuu5PKkG638aFL5OY52CigPvdGqkbLwG604KQ9DYyqFIahAtAMAbbylfg=='	0.0449439212679863	0.010305491276085377	0.05049882456660271	0.014249809	0.0016666669	0.00841647	0.44816118	0.36119097	0.7154	0.06262112657229106	0.014359908799330393	0.0633160670598348	0.05919373	0.013944315	0.056109805	0.017583137
-1	-1	-1	-1	817.0	0.0	0.0	2.2000000000000455	0.0	14.579999999999927	1.3099999999999454	0.009999999999990905	0.009999999999990905	0.009999999999990905	3.8500000000001364	0.13000000000010914	0.12999999999988177	scan_Plate_D_p00_0_A07f01d3.TIF	scan_Plate_D_p00_0_A07f01d0.TIF	scan_Plate_D_p00_0_A07f01d2.TIF	scan_Plate_D_p00_0_A07f01d1.TIF	0	0	0	0	272	1944	1	1536	1536	1536	1536	272	b'eLuu5PKkG638aFL5OYISqeFo5UdR6I1WjZSF32jFSXkYGlMpDEEFoh0AdoKlgg=='	0.04858274757862091	0.010305491276085377	0.0	0.010610983	0.0024999995	0.0	0.44816118	0.36119097	0.7154	0.061159556110699974	0.013463716953992844	0.0048166438937187195	0.055554904	0.013944315	0.0	0.017583137
-1	-1	-1	-1	562.0	0.0	0.0	2.230000000000018	0.0	12.579999999999927	1.3400000000001455	0.0	0.009999999999990905	0.009999999999990905	3.269999999999982	0.17000000000007276	0.15000000000009095	scan_Plate_D_p00_0_A07f02d3.TIF	scan_Plate_D_p00_0_A07f02d0.TIF	scan_Plate_D_p00_0_A07f02d2.TIF	scan_Plate_D_p00_0_A07f02d1.TIF	0	0	0	0	273	1944	1	1536	1536	1536	1536	273	b'eLuu5PKkG638aFL5OYISqdFo5UdR6I1WjZSF32jFSXkYGlMpDEEFoh0Af0ilhg=='	0.034332942217588425	0.013944314792752266	0.0	0.014249805	0.00083333254	0.0	0.44816118	0.36119097	0.7154	0.05224922796090444	0.014161462585131327	0.0018448267752925556	0.048582748	0.013944315	0.0	0.018416472
-1	-1	-1	-1	665.0	0.0	0.0	2.480000000000018	0.0	13.210000000000036	1.3799999999998818	0.009999999999763531	0.01999999999998181	0.009999999999763531	4.1400000000001	0.15000000000009095	0.12999999999988177	scan_Plate_D_p00_0_A07f03d3.TIF	scan_Plate_D_p00_0_A07f03d0.TIF	scan_Plate_D_p00_0_A07f03d2.TIF	scan_Plate_D_p00_0_A07f03d1.TIF	0	0	0	0	274	1944	1	1536	1536	1536	1536	274	b'eLuu5PKkG638aFL5OYISqfFo5UdR6I1WjZSF32jFSXkYGlMpDEEFoh0AiA6lig=='	0.04411058872938156	0.013944314792752266	0.02805490233004093	0.010610983	0.00083333254	0.008416474	0.44816118	0.36119097	0.7154	0.057589709758758545	0.014348648488521576	0.042785897850990295	0.05388824	0.013944315	0.03927686	0.017583137
-1	-1	-1	-1	639.0	0.0	0.0	2.1599999999998545	0.0	12.1099999999999	1.400000000000091	0.009999999999990905	0.009999999999990905	0.01999999999998181	3.9700000000000273	0.11999999999989086	0.11999999999989086	scan_Plate_D_p00_0_A07f04d3.TIF	scan_Plate_D_p00_0_A07f04d0.TIF	scan_Plate_D_p00_0_A07f04d2.TIF	scan_Plate_D_p00_0_A07f04d1.TIF	0	0	0	0	275	1944	1	1536	1536	1536	1536	275	b'eLuu5PKkG638aFL5OYISqclo5UdR6I1WjZSF32jFSXkYGlMpDEEFoh0AkNSljg=='	0.03963842988014221	0.013944314792752266	0.005610980559140444	0.010610983	0.00083333254	0.008416471	0.44816118	0.36119097	0.7154	0.05632390081882477	0.014862789462010065	0.020135502020517986	0.050249413	0.013944315	0.014027451	0.017583137
-1	-1	-1	-1	732.0	0.0	0.0	2.5299999999999727	0.0	12.720000000000027	1.4300000000000637	0.009999999999990905	0.01999999999998181	0.009999999999990905	4.440000000000055	0.16999999999984539	0.15000000000009095	scan_Plate_D_p00_0_A07f05d3.TIF	scan_Plate_D_p00_0_A07f05d0.TIF	scan_Plate_D_p00_0_A07f05d2.TIF	scan_Plate_D_p00_0_A07f05d1.TIF	0	0	0	0	276	1944	1	1536	1536	1536	1536	276	b'eLuu5PKkG638aFL5OYISqelo5UdR6I1WjZSF32jFSXkYGlMpDEEFoh0AmZqlkg=='	0.04411058872938156	0.013944314792752266	0.025249412283301353	0.014249802	0.00083333254	0.011221958	0.44816118	0.36119097	0.7154	0.06212702890237173	0.01476848249634107	0.040033588806788124	0.055554904	0.013944315	0.03647137	0.017583137
-1	-1	-1	-1	751.0	0.0	0.0	2.2499999999997726	0.0	11.2800000000002	1.3599999999999	0.0	0.01999999999998181	0.009999999999990905	4.259999999999991	0.15000000000009095	0.16000000000008185	scan_Plate_D_p00_0_A07f06d3.TIF	scan_Plate_D_p00_0_A07f06d0.TIF	scan_Plate_D_p00_0_A07f06d2.TIF	scan_Plate_D_p00_0_A07f06d1.TIF	0	0	0	0	277	1944	1	1536	1536	1536	1536	277	b'eLuu5PKkG638aFL5OYISqdlo5UdR6I1WjZSF32jFSXkYGlMpDEEFoh0AomCllg=='	0.04858274757862091	0.013944314792752266	0.0	0.010610983	0.00083333254	0.0056109806	0.44816118	0.36119097	0.7154	0.06164535880088806	0.014448106288909912	0.014017302542924881	0.05919373	0.013944315	0.0056109806	0.018416472
-1	-1	-1	-1	727.0	0.0	0.0	2.3299999999999272	0.0	12.400000000000091	1.3899999999998727	0.01999999999998181	0.009999999999990905	0.009999999999990905	4.1400000000001	0.12999999999988177	0.12000000000011823	scan_Plate_D_p00_0_A07f07d3.TIF	scan_Plate_D_p00_0_A07f07d0.TIF	scan_Plate_D_p00_0_A07f07d2.TIF	scan_Plate_D_p00_0_A07f07d1.TIF	0	0	0	0	278	1944	1	1536	1536	1536	1536	278	b'eLuu5PKkG638aFL5OYISqflo5UdR6I1WjZSF32jFSXkYGlMpDEEFoh0Aqyalmg=='	0.0449439212679863	0.010305491276085377	0.01683294028043747	0.011444315	0.0024999995	0.00841647	0.44816118	0.36119097	0.7154	0.0596164216597875	0.01394172136982282	0.02873122940460841	0.055554904	0.013944315	0.022443922	0.017583137
-1	-1	-1	-1	848.0	0.0	0.0	2.240000000000009	0.0	10.339999999999918	1.2699999999999818	0.009999999999990905	0.009999999999990905	0.0	3.6700000000000728	0.14000000000010004	0.12999999999988177	scan_Plate_D_p00_0_A07f08d3.TIF	scan_Plate_D_p00_0_A07f08d0.TIF	scan_Plate_D_p00_0_A07f08d2.TIF	scan_Plate_D_p00_0_A07f08d1.TIF	0	0	0	0	279	1944	1	1536	1536	1536	1536	279	b'eLuu5PKkG638aFL5OYISqcVo5UdR6I1WjZSF32jFSXkYGlMpDEEFoh0As+ylng=='	0.04858274757862091	0.010305491276085377	0.0	0.009777643	0.0016666669	0.0	0.44816118	0.36119097	0.7154	0.058491711815198265	0.014083455006281534	0.0030513561020294824	0.055554904	0.013944315	0.0	0.022055294
-1	-1	-1	-1	692.0	0.0	0.0	2.230000000000018	0.0	12.079999999999927	1.3700000000001182	0.009999999999990905	0.009999999999990905	0.009999999999990905	4.269999999999982	0.14999999999986358	0.17000000000007276	scan_Plate_D_p00_0_A08f00d3.TIF	scan_Plate_D_p00_0_A08f00d0.TIF	scan_Plate_D_p00_0_A08f00d2.TIF	scan_Plate_D_p00_0_A08f00d1.TIF	0	0	0	0	280	1944	1	1536	1536	1536	1536	280	b'eLuu5PKkG638aFL5ORpYjFZ+lIbeaNVIWfiNVpyUh6ExlcIQVCDaAQB2jqWC'	0.04941608011722565	0.007805490866303444	0.05610980466008186	0.014249802	0.00083333254	0.00841647	0.44816118	0.36119097	0.7154	0.06739256779352824	0.009632774939139685	0.06949653724829356	0.060860395	0.007805491	0.061720785	0.022888627
-1	-1	-1	-1	691.0	0.0	0.0	2.3500000000001364	0.0	10.75	1.3199999999999363	0.009999999999990905	0.020000000000209184	0.009999999999990905	3.8600000000001273	0.14999999999986358	0.13000000000010914	scan_Plate_D_p00_0_A08f01d3.TIF	scan_Plate_D_p00_0_A08f01d0.TIF	scan_Plate_D_p00_0_A08f01d2.TIF	scan_Plate_D_p00_0_A08f01d1.TIF	0	0	0	0	281	1944	1	1536	1536	1536	1536	281	b'eLuu5PKkG638aFL5ORpYpBkYjlZ+FIXeaNVIWfiNVpyUh6ExlcIQVCDaAQB/VKWG'	0.04941608011722565	0.006972157396376133	0.0	0.014249802	0.00083333347	0.0	0.44816118	0.36119097	0.7154	0.06721613307793935	0.008908905709783236	0.009138615801930428	0.060860395	0.007805491	0.0	0.022888627
-1	-1	-1	-1	626.0	0.0	0.0	2.2799999999999727	0.0	10.250000000000227	1.3199999999999363	0.009999999999990905	0.009999999999990905	0.009999999999990905	3.6200000000001182	0.12000000000011823	0.11999999999989086	scan_Plate_D_p00_0_A08f02d3.TIF	scan_Plate_D_p00_0_A08f02d0.TIF	scan_Plate_D_p00_0_A08f02d2.TIF	scan_Plate_D_p00_0_A08f02d1.TIF	0	0	0	0	282	1944	1	1536	1536	1536	1536	282	b'eLuu5PKkG638aFL5ORpYpBkYjVZ+FIXeaNVIWfiNVpyUh6ExlcIQVCDaAQCIGqWK'	0.05024941265583038	0.006972157396376133	0.0	0.010610983	0.00083333254	0.0	0.44816118	0.36119097	0.7154	0.06514772772789001	0.008866363515456518	0.005015453634162744	0.060860395	0.007805491	0.0	0.022888627
-1	-1	-1	-1	581.0	0.0	0.0	2.380000000000109	0.0	13.190000000000055	1.3899999999998727	0.009999999999990905	0.009999999999990905	0.009999999999990905	4.080000000000155	0.13999999999987267	0.14000000000010004	scan_Plate_D_p00_0_A08f03d3.TIF	scan_Plate_D_p00_0_A08f03d0.TIF	scan_Plate_D_p00_0_A08f03d2.TIF	scan_Plate_D_p00_0_A08f03d1.TIF	0	0	0	0	283	1944	1	1536	1536	1536	1536	283	b'eLuu5PKkG638aFL5ORpYpBkYj1Z+FIXeaNVIWfiNVpyUh6ExlcIQVCDaAQCQ4KWO'	0.04858274757862091	0.007805490866303444	0.02805490233004093	0.012277648	0.00083333254	0.008416474	0.44816118	0.36119097	0.7154	0.06268971661726634	0.009181147441267967	0.04255647460619608	0.05919373	0.007805491	0.03647137	0.023721961
-1	-1	-1	-1	645.0	0.0	0.0	2.2200000000000273	0.0	14.200000000000045	1.3999999999998636	0.009999999999990905	0.009999999999990905	0.009999999999990905	4.029999999999973	0.13999999999987267	0.11000000000012733	scan_Plate_D_p00_0_A08f04d3.TIF	scan_Plate_D_p00_0_A08f04d0.TIF	scan_Plate_D_p00_0_A08f04d2.TIF	scan_Plate_D_p00_0_A08f04d1.TIF	0	0	0	0	284	1944	1	1536	1536	1536	1536	284	b'eLuu5PKkG638aFL5ORpYpBmYjFZ+FIXeaNVIWfiNVpyUh6ExlcIQVCDaAQCZpqWS'	0.04858274757862091	0.006972157396376133	0.005610980559140444	0.010610975	0.00083333347	0.008416472	0.44816118	0.36119097	0.7154	0.061374212304751076	0.008643006905913353	0.02064736932516098	0.055554904	0.007805491	0.01683294	0.022888627
-1	-1	-1	-1	681.0	0.0	0.0	2.2899999999999636	0.0	17.12000000000012	1.3199999999999363	0.009999999999990905	0.009999999999990905	0.009999999999990905	4.040000000000191	0.13000000000010914	0.12999999999988177	scan_Plate_D_p00_0_A08f05d3.TIF	scan_Plate_D_p00_0_A08f05d0.TIF	scan_Plate_D_p00_0_A08f05d2.TIF	scan_Plate_D_p00_0_A08f05d1.TIF	0	0	0	0	285	1944	1	1536	1536	1536	1536	285	b'eLuu5PKkG638aFL5ORpYpBmYjlZ+FIXeaNVIWfiNVpyUh6ExlcIQVCDaAQCibKWW'	0.05024941265583038	0.007805490866303444	0.03086039237678051	0.012277648	0.00083333254	0.011221958	0.44816118	0.36119097	0.7154	0.06665896872679393	0.009160193925102552	0.04390692710876465	0.060860395	0.007805491	0.03927686	0.022888627
-1	-1	-1	-1	734.0	0.0	0.0	2.25	0.0	15.690000000000055	1.3699999999998909	0.009999999999763531	0.010000000000218279	0.009999999999763531	4.220000000000027	0.13999999999987267	0.12000000000011823	scan_Plate_D_p00_0_A08f06d3.TIF	scan_Plate_D_p00_0_A08f06d0.TIF	scan_Plate_D_p00_0_A08f06d2.TIF	scan_Plate_D_p00_0_A08f06d1.TIF	0	0	0	0	286	1944	1	1536	1536	1536	1536	286	b'eLuu5PKkG638aFL5ORpYpBmYjVZ+FIXeaNVIWfiNVpyUh6ExlcIQVCDaAQCrMqWa'	0.05024941265583038	0.006972157396376133	0.002805490279570222	0.014249802	0.00083333347	0.008416471	0.44816118	0.36119097	0.7154	0.06796794633070628	0.00882792224486669	0.017722887297471363	0.064499214	0.007805491	0.011221961	0.022055294
-1	-1	-1	-1	682.0	0.0	0.0	2.269999999999982	0.0	13.889999999999873	1.5	0.01999999999998181	0.009999999999990905	0.009999999999990905	4.470000000000027	0.14000000000010004	0.14999999999986358	scan_Plate_D_p00_0_A08f07d3.TIF	scan_Plate_D_p00_0_A08f07d0.TIF	scan_Plate_D_p00_0_A08f07d2.TIF	scan_Plate_D_p00_0_A08f07d1.TIF	0	0	0	0	287	1944	1	1536	1536	1536	1536	287	b'eLuu5PKkG638aFL5ORpYpBmYj1Z+FIXeaNVIWfiNVpyUh6ExlcIQVCDaAQCz+KWe'	0.04941608011722565	0.006972157396376133	0.022443922236561775	0.012277648	0.00083333347	0.008416468	0.44816118	0.36119097	0.7154	0.06582626700401306	0.009065667167305946	0.03643568605184555	0.060860395	0.007805491	0.028054902	0.022055294
-1	-1	-1	-1	849.0	0.0	0.0	2.589999999999918	0.0	16.960000000000036	1.3399999999999181	0.009999999999990905	0.01999999999998181	0.009999999999990905	4.020000000000209	0.15999999999985448	0.15000000000009095	scan_Plate_D_p00_0_A08f08d3.TIF	scan_Plate_D_p00_0_A08f08d0.TIF	scan_Plate_D_p00_0_A08f08d2.TIF	scan_Plate_D_p00_0_A08f08d1.TIF	0	0	0	0	288	1944	1	1536	1536	1536	1536	288	b'eLuu5PKkG638aFL5ORpYpBlYjFZ+FIXeaNVIWfiNVpyUh6ExlcIQVCDaAQC8vqWi'	0.05472157150506973	0.006972157396376133	0.0	0.011444308	0.00083333347	0.0	0.44816118	0.36119097	0.7154	0.06776305536429088	0.009187103559573492	0.006110164026419322	0.06533255	0.007805491	0.0	0.022055294
-1	-1	-1	-1	553.0	0.0	0.0	2.3199999999999363	0.0	13.120000000000118	1.4299999999998363	0.01999999999998181	0.010000000000218279	0.009999999999990905	3.480000000000018	0.15000000000009095	0.11999999999989086	scan_Plate_D_p00_0_A09f00d3.TIF	scan_Plate_D_p00_0_A09f00d0.TIF	scan_Plate_D_p00_0_A09f00d2.TIF	scan_Plate_D_p00_0_A09f00d1.TIF	0	0	0	0	289	1944	1	1536	1536	1536	1536	289	b'eLuu5PKkG638aFL5ORpYjlZ+lIbeaNVIWfiNVpyUh6ExlcIQVCDaAQB/YKWG'	0.05555490404367447	0.015610981732606888	0.053304314613342285	0.01227764	0.006138822	0.0140274465	0.44816118	0.36119097	0.7154	0.07470310231049855	0.02360567698876063	0.07400014499823253	0.06616588	0.02091647	0.064526275	0.022888627
-1	-1	-1	-1	633.0	0.0	0.0	2.0900000000001455	0.0	12.6099999999999	1.2799999999999727	0.0	0.009999999999990905	0.009999999999990905	3.3599999999999	0.13000000000010914	0.12999999999988177	scan_Plate_D_p00_0_A09f01d3.TIF	scan_Plate_D_p00_0_A09f01d0.TIF	scan_Plate_D_p00_0_A09f01d2.TIF	scan_Plate_D_p00_0_A09f01d1.TIF	0	0	0	0	290	1944	1	1536	1536	1536	1536	290	b'eLuu5PKkG638aFL5ORpYphkYjlZ+FIXeaNVIWfiNVpyUh6ExlcIQVCDaAQCIJqWK'	0.053888238966464996	0.013944314792752266	0.0	0.015083134	0.0069721555	0.0	0.44816118	0.36119097	0.7154	0.07388676702976227	0.022167928516864777	0.00808186208208402	0.06533255	0.017277647	0.0	0.027360786
-1	-1	-1	-1	415.0	0.0	0.0	2.3099999999999454	0.0	12.309999999999945	1.259999999999991	0.0	0.009999999999990905	0.009999999999990905	2.990000000000009	0.16000000000030923	0.14999999999986358	scan_Plate_D_p00_0_A09f02d3.TIF	scan_Plate_D_p00_0_A09f02d0.TIF	scan_Plate_D_p00_0_A09f02d2.TIF	scan_Plate_D_p00_0_A09f02d1.TIF	0	0	0	0	291	1944	1	1536	1536	1536	1536	291	b'eLuu5PKkG638aFL5ORpYphkYjVZ+FIXeaNVIWfiNVpyUh6ExlcIQVCDaAQCQ7KWO'	0.04858274757862091	0.009472157806158066	0.0	0.009777643	0.006138824	0.0	0.44816118	0.36119097	0.7154	0.06201225519180298	0.018727863828341167	0.0035136605923374495	0.055554904	0.015610982	0.0	0.027360786
-1	-1	-1	-1	480.0	0.0	0.0	2.240000000000009	0.0	13.689999999999827	1.3799999999998818	0.009999999999990905	0.009999999999990905	0.020000000000209184	3.5199999999997544	0.13999999999987267	0.13000000000010914	scan_Plate_D_p00_0_A09f03d3.TIF	scan_Plate_D_p00_0_A09f03d0.TIF	scan_Plate_D_p00_0_A09f03d2.TIF	scan_Plate_D_p00_0_A09f03d1.TIF	0	0	0	0	292	1944	1	1536	1536	1536	1536	292	b'eLuu5PKkG638aFL5ORpYphkYj1Z+FIXeaNVIWfiNVpyUh6ExlcIQVCDaAQCZsqWS'	0.05024941265583038	0.013944314792752266	0.025249412283301353	0.010610983	0.006138823	0.011221958	0.44816118	0.36119097	0.7154	0.06816746294498444	0.021284696956475575	0.04093823333581289	0.060027063	0.016444314	0.03647137	0.027360786
-1	-1	-1	-1	500.0	0.0	0.0	2.3299999999999272	0.0	14.439999999999827	1.3900000000001	0.009999999999990905	0.009999999999990905	0.009999999999990905	3.990000000000009	0.15000000000009095	0.13000000000010914	scan_Plate_D_p00_0_A09f04d3.TIF	scan_Plate_D_p00_0_A09f04d0.TIF	scan_Plate_D_p00_0_A09f04d2.TIF	scan_Plate_D_p00_0_A09f04d1.TIF	0	0	0	0	293	1944	1	1536	1536	1536	1536	293	b'eLuu5PKkG638aFL5ORpYphmYjFZ+FIXeaNVIWfiNVpyUh6ExlcIQVCDaAQCieKWW'	0.053888238966464996	0.013944314792752266	0.005610980559140444	0.010610983	0.006138823	0.008416472	0.44816118	0.36119097	0.7154	0.06873673697312672	0.020894184708595276	0.021182015538215637	0.060860395	0.016444314	0.01683294	0.028194118
-1	-1	-1	-1	572.0	0.0	0.0	2.3099999999999454	0.0	16.549999999999955	1.4300000000000637	0.009999999999990905	0.009999999999990905	0.009999999999990905	3.9600000000000364	0.14000000000010004	0.15000000000009095	scan_Plate_D_p00_0_A09f05d3.TIF	scan_Plate_D_p00_0_A09f05d0.TIF	scan_Plate_D_p00_0_A09f05d2.TIF	scan_Plate_D_p00_0_A09f05d1.TIF	0	0	0	0	294	1944	1	1536	1536	1536	1536	294	b'eLuu5PKkG638aFL5ORpYphmYjlZ+FIXeaNVIWfiNVpyUh6ExlcIQVCDaAQCrPqWa'	0.05472157150506973	0.014777647331357002	0.02805490233004093	0.010610983	0.0053054914	0.011221958	0.44816118	0.36119097	0.7154	0.07314841945966084	0.02198450267314911	0.04221584399541219	0.064499214	0.017277647	0.03647137	0.027360786
-1	-1	-1	-1	605.0	0.0	0.0	2.150000000000091	0.0	15.260000000000218	1.3899999999998727	0.009999999999990905	0.009999999999990905	0.009999999999990905	3.540000000000191	0.14000000000010004	0.13999999999987267	scan_Plate_D_p00_0_A09f06d3.TIF	scan_Plate_D_p00_0_A09f06d0.TIF	scan_Plate_D_p00_0_A09f06d2.TIF	scan_Plate_D_p00_0_A09f06d1.TIF	0	0	0	0	295	1944	1	1536	1536	1536	1536	295	b'eLuu5PKkG638aFL5ORpYphmYjVZ+FIXeaNVIWfiNVpyUh6ExlcIQVCDaAQC0BKWe'	0.05472157150506973	0.014777647331357002	0.002805490279570222	0.011444308	0.006138824	0.008416471	0.44816118	0.36119097	0.7154	0.0722316304842631	0.02232424666484197	0.018022537231445312	0.06533255	0.017277647	0.011221961	0.027360786
-1	-1	-1	-1	578.0	0.0	0.0	2.5399999999999636	0.0	14.930000000000064	1.4300000000000637	0.01999999999998181	0.009999999999990905	0.009999999999990905	3.979999999999791	0.16000000000008185	0.15000000000009095	scan_Plate_D_p00_0_A09f07d3.TIF	scan_Plate_D_p00_0_A09f07d0.TIF	scan_Plate_D_p00_0_A09f07d2.TIF	scan_Plate_D_p00_0_A09f07d1.TIF	0	0	0	0	296	1944	1	1536	1536	1536	1536	296	b'eLuu5PKkG638aFL5ORpYphmYj1Z+FIXeaNVIWfiNVpyUh6ExlcIQVCDaAQC8yqWi'	0.05472157150506973	0.014777647331357002	0.019638430327177048	0.011444315	0.006138822	0.008416472	0.44816118	0.36119097	0.7154	0.07244405647118886	0.022807851433753967	0.03476514915625254	0.064499214	0.02091647	0.028054902	0.023721961
-1	-1	-1	-1	705.0	0.0	0.0	2.240000000000009	0.0	12.110000000000127	1.3699999999998909	0.009999999999990905	0.009999999999990905	0.009999999999990905	3.599999999999909	0.17000000000007276	0.16000000000008185	scan_Plate_D_p00_0_A09f08d3.TIF	scan_Plate_D_p00_0_A09f08d0.TIF	scan_Plate_D_p00_0_A09f08d2.TIF	scan_Plate_D_p00_0_A09f08d1.TIF	0	0	0	0	297	1944	1	1536	1536	1536	1536	297	b'eLuu5PKkG638aFL5ORpYphlYjFZ+FIXeaNVIWfiNVpyUh6ExlcIQVCDaAQDFkKWm'	0.05919373035430908	0.015610981732606888	0.0	0.012277648	0.0069721583	0.0	0.44816118	0.36119097	0.7154	0.07517098387082417	0.024928693970044453	0.007431921238700549	0.069804706	0.021749806	0.0	0.027360786
-1	-1	-1	-1	486.0	0.0	0.0	2.2899999999999636	0.0	9.980000000000018	1.4300000000000637	0.009999999999990905	0.009999999999990905	0.009999999999990905	3.480000000000018	0.15999999999985448	0.15000000000031832	scan_Plate_D_p00_0_A10f00d3.TIF	scan_Plate_D_p00_0_A10f00d0.TIF	scan_Plate_D_p00_0_A10f00d2.TIF	scan_Plate_D_p00_0_A10f00d1.TIF	0	0	0	0	298	1944	1	1536	1536	1536	1536	298	b'eLuu5PKkG638aFL5ORoajFZ+lIbeaNVIWfiNVpyUh6ExlcIQVCDaAQA41KVm'	0.0449439212679863	0.014777647331357002	0.05610980466008186	0.012277648	0.006138822	0.0140274465	0.44816118	0.36119097	0.7154	0.06469768285751343	0.02291778475046158	0.0787852555513382	0.055554904	0.02091647	0.064526275	0.017583137
-1	-1	-1	-1	549.0	0.0	0.0	2.2799999999999727	0.0	11.529999999999973	1.3199999999999363	0.009999999999990905	0.009999999999990905	0.009999999999990905	3.7500000000002274	0.13000000000010914	0.12999999999988177	scan_Plate_D_p00_0_A10f01d3.TIF	scan_Plate_D_p00_0_A10f01d0.TIF	scan_Plate_D_p00_0_A10f01d2.TIF	scan_Plate_D_p00_0_A10f01d1.TIF	0	0	0	0	299	1944	1	1536	1536	1536	1536	299	b'eLuu5PKkG638aFL5ORoapBkYjlZ+FIXeaNVIWfiNVpyUh6ExlcIQVCDaAQBBmqVq'	0.04411058872938156	0.013944314792752266	0.0	0.011444315	0.006138823	0.0	0.44816118	0.36119097	0.7154	0.05987761418024699	0.020128515859444935	0.011799251039822897	0.05472157	0.016444314	0.0	0.018416472
-1	-1	-1	-1	464.0	0.0	0.0	2.0499999999999545	0.0	13.529999999999973	1.3399999999999181	0.0	0.0	0.009999999999990905	3.130000000000109	0.13999999999987267	0.1300000000003365	scan_Plate_D_p00_0_A10f02d3.TIF	scan_Plate_D_p00_0_A10f02d0.TIF	scan_Plate_D_p00_0_A10f02d2.TIF	scan_Plate_D_p00_0_A10f02d1.TIF	0	0	0	0	300	1944	1	1536	1536	1536	1536	300	b'eLuu5PKkG638aFL5ORoapBkYjVZ+FIXeaNVIWfiNVpyUh6ExlcIQVCDaAQBKYKVu'	0.03797176480293274	0.010305491276085377	0.0	0.010610983	0.006138824	0.0	0.44816118	0.36119097	0.7154	0.05310256779193878	0.0195695919295152	0.006644240270058314	0.048582748	0.015610982	0.0	0.017583137
-1	-1	-1	-1	481.0	0.0	0.0	2.4600000000000364	0.0	16.809999999999945	1.3399999999999181	0.009999999999990905	0.009999999999990905	0.009999999999990905	3.769999999999982	0.13000000000010914	0.11999999999989086	scan_Plate_D_p00_0_A10f03d3.TIF	scan_Plate_D_p00_0_A10f03d0.TIF	scan_Plate_D_p00_0_A10f03d2.TIF	scan_Plate_D_p00_0_A10f03d1.TIF	0	0	0	0	301	1944	1	1536	1536	1536	1536	301	b'eLuu5PKkG638aFL5ORoapBkYj1Z+FIXeaNVIWfiNVpyUh6ExlcIQVCDaAQBTJqVy'	0.03963842988014221	0.013944314792752266	0.02805490233004093	0.010610983	0.006138823	0.008416474	0.44816118	0.36119097	0.7154	0.05731129149595896	0.020299997180700302	0.04406251013278961	0.050249413	0.016444314	0.03647137	0.017583137
-1	-1	-1	-1	409.0	0.0	0.0	2.3700000000001182	0.0	16.269999999999982	1.4200000000000728	0.009999999999990905	0.009999999999990905	0.009999999999990905	4.099999999999909	0.15000000000009095	0.14999999999986358	scan_Plate_D_p00_0_A10f04d3.TIF	scan_Plate_D_p00_0_A10f04d0.TIF	scan_Plate_D_p00_0_A10f04d2.TIF	scan_Plate_D_p00_0_A10f04d1.TIF	0	0	0	0	302	1944	1	1536	1536	1536	1536	302	b'eLuu5PKkG638aFL5ORoapBmYjFZ+FIXeaNVIWfiNVpyUh6ExlcIQVCDaAQBb7KV2'	0.03963842988014221	0.010305491276085377	0.005610980559140444	0.010610983	0.0053054905	0.008416472	0.44816118	0.36119097	0.7154	0.054940243562062584	0.018511664122343063	0.022299406429131825	0.04941608	0.015610982	0.01683294	0.022055294
-1	-1	-1	-1	543.0	0.0	0.0	2.1800000000000637	0.0	14.439999999999827	1.3300000000001546	0.009999999999990905	0.009999999999990905	0.009999999999990905	3.939999999999827	0.18000000000006366	0.17000000000007276	scan_Plate_D_p00_0_A10f05d3.TIF	scan_Plate_D_p00_0_A10f05d0.TIF	scan_Plate_D_p00_0_A10f05d2.TIF	scan_Plate_D_p00_0_A10f05d1.TIF	0	0	0	0	303	1944	1	1536	1536	1536	1536	303	b'eLuu5PKkG638aFL5ORoapBmYjlZ+FIXeaNVIWfiNVpyUh6ExlcIQVCDaAQBksqV6'	0.04411058872938156	0.013944314792752266	0.03086039237678051	0.011444315	0.006138823	0.011221958	0.44816118	0.36119097	0.7154	0.06210362414518992	0.020336680114269257	0.0476188063621521	0.05472157	0.016444314	0.03927686	0.018416472
-1	-1	-1	-1	543.0	0.0	0.0	2.439999999999827	0.0	14.179999999999836	1.3100000000001728	0.009999999999763531	0.009999999999763531	0.01999999999998181	3.990000000000009	0.14000000000010004	0.17000000000007276	scan_Plate_D_p00_0_A10f06d3.TIF	scan_Plate_D_p00_0_A10f06d0.TIF	scan_Plate_D_p00_0_A10f06d2.TIF	scan_Plate_D_p00_0_A10f06d1.TIF	0	0	0	0	304	1944	1	1536	1536	1536	1536	304	b'eLuu5PKkG638aFL5ORoapBmYjVZ+FIXeaNVIWfiNVpyUh6ExlcIQVCDaAQBteKV+'	0.04411058872938156	0.013944314792752266	0.008416470140218735	0.010610983	0.006138823	0.008416472	0.44816118	0.36119097	0.7154	0.06059091289838155	0.019989531487226486	0.024127386510372162	0.05472157	0.016444314	0.01683294	0.018416472
-1	-1	-1	-1	537.0	0.0	0.0	2.2100000000000364	0.0	11.929999999999836	1.3900000000001	0.01999999999998181	0.009999999999990905	0.0	3.560000000000173	0.11999999999989086	0.12000000000011823	scan_Plate_D_p00_0_A10f07d3.TIF	scan_Plate_D_p00_0_A10f07d0.TIF	scan_Plate_D_p00_0_A10f07d2.TIF	scan_Plate_D_p00_0_A10f07d1.TIF	0	0	0	0	305	1944	1	1536	1536	1536	1536	305	b'eLuu5PKkG638aFL5ORoapBmYj1Z+FIXeaNVIWfiNVpyUh6ExlcIQVCDaAQB2PqWC'	0.04411058872938156	0.013944314792752266	0.025249412283301353	0.011444308	0.006138823	0.008416468	0.44816118	0.36119097	0.7154	0.06183581054210663	0.02051816259821256	0.041744545102119446	0.05472157	0.016444314	0.03366588	0.017583137
-1	-1	-1	-1	662.0	0.0	0.0	2.3900000000001	0.0	12.670000000000073	1.4199999999998454	0.009999999999990905	0.009999999999990905	0.009999999999990905	3.4700000000000273	0.15999999999985448	0.16000000000008185	scan_Plate_D_p00_0_A10f08d3.TIF	scan_Plate_D_p00_0_A10f08d0.TIF	scan_Plate_D_p00_0_A10f08d2.TIF	scan_Plate_D_p00_0_A10f08d1.TIF	0	0	0	0	306	1944	1	1536	1536	1536	1536	306	b'eLuu5PKkG638aFL5ORoapBlYjFZ+FIXeaNVIWfiNVpyUh6ExlcIQVCDaAQB/BKWG'	0.04941608011722565	0.015610981732606888	0.0	0.015916467	0.0069721583	0.0	0.44816118	0.36119097	0.7154	0.0693287303050359	0.027157925069332123	0.047963748375574745	0.060860395	0.021749806	0.0	0.018416472
-1	-1	-1	-1	521.0	0.0	0.0	2.3200000000001637	0.0	11.1099999999999	1.4200000000000728	0.009999999999990905	0.009999999999990905	0.009999999999990905	3.7100000000000364	0.13999999999987267	0.16000000000008185	scan_Plate_D_p00_0_A11f00d3.TIF	scan_Plate_D_p00_0_A11f00d0.TIF	scan_Plate_D_p00_0_A11f00d2.TIF	scan_Plate_D_p00_0_A11f00d1.TIF	0	0	0	0	307	1944	1	1536	1536	1536	1536	307	b'eLuu5PKkG638aFL5ORqOVn4Uh95o1UhZ+I1WnJSHoTGVwhBUINoBAEGmpWo='	0.03963842988014221	0.014777647331357002	0.06172078475356102	0.010610983	0.004472159	0.00841647	0.44816118	0.36119097	0.7154	0.056067789594332375	0.02164328595002492	0.08021647731463115	0.04941608	0.017277647	0.070137255	0.017583137
-1	-1	-1	-1	519.0	0.0	0.0	2.229999999999791	0.0	14.180000000000064	1.3500000000001364	0.009999999999990905	0.009999999999990905	0.009999999999990905	3.4500000000000455	0.13999999999987267	0.14000000000010004	scan_Plate_D_p00_0_A11f01d3.TIF	scan_Plate_D_p00_0_A11f01d0.TIF	scan_Plate_D_p00_0_A11f01d2.TIF	scan_Plate_D_p00_0_A11f01d1.TIF	0	0	0	0	308	1944	1	1536	1536	1536	1536	308	b'eLuu5PKkG638aFL5ORoCiy7D0cqPotAbrRopC7/RipPyMDSmUhiCCkQ7AEpspW4='	0.03963842988014221	0.013944314792752266	0.002805490279570222	0.010610983	0.0053054914	0.00841647	0.44816118	0.36119097	0.7154	0.05563395222028097	0.021462035675843556	0.019095297902822495	0.04941608	0.017277647	0.00841647	0.017583137
-1	-1	-1	-1	437.0	0.0	0.0	2.6500000000003183	0.0	13.010000000000218	1.4199999999998454	0.009999999999990905	0.009999999999990905	0.009999999999990905	3.650000000000091	0.14999999999986358	0.15000000000009095	scan_Plate_D_p00_0_A11f02d3.TIF	scan_Plate_D_p00_0_A11f02d0.TIF	scan_Plate_D_p00_0_A11f02d2.TIF	scan_Plate_D_p00_0_A11f02d1.TIF	0	0	0	0	309	1944	1	1536	1536	1536	1536	309	b'eLuu5PKkG638aFL5ORoCiy6j0cqPotAbrRopC7/RipPyMDSmUhiCCkQ7AFMypXI='	0.034332942217588425	0.010305491276085377	0.0	0.010610983	0.0053054905	0.0	0.44816118	0.36119097	0.7154	0.050457323590914406	0.01979868734876315	0.011795976509650549	0.04411059	0.015610982	0.0	0.017583137
-1	-1	-1	-1	419.0	0.0	0.0	2.2100000000000364	0.0	13.990000000000009	1.3699999999998909	0.009999999999990905	0.009999999999990905	0.009999999999990905	3.6800000000000637	0.12999999999988177	0.12000000000011823	scan_Plate_D_p00_0_A11f03d3.TIF	scan_Plate_D_p00_0_A11f03d0.TIF	scan_Plate_D_p00_0_A11f03d2.TIF	scan_Plate_D_p00_0_A11f03d1.TIF	0	0	0	0	310	1944	1	1536	1536	1536	1536	310	b'eLuu5PKkG638aFL5ORoCiy7j0cqPotAbrRopC7/RipPyMDSmUhiCCkQ7AFv4pXY='	0.03797176480293274	0.013944314792752266	0.039276860654354095	0.00977765	0.0053054914	0.008416474	0.44816118	0.36119097	0.7154	0.049991766611735024	0.019856472810109455	0.054158429304758705	0.04494392	0.016444314	0.047693335	0.016749803
-1	-1	-1	-1	418.0	0.0	0.0	2.6699999999998454	0.0	15.879999999999882	1.4600000000000364	0.01999999999998181	0.009999999999990905	0.01999999999998181	3.6700000000003	0.15999999999985448	0.17000000000030013	scan_Plate_D_p00_0_A11f04d3.TIF	scan_Plate_D_p00_0_A11f04d0.TIF	scan_Plate_D_p00_0_A11f04d2.TIF	scan_Plate_D_p00_0_A11f04d1.TIF	0	0	0	0	311	1944	1	1536	1536	1536	1536	311	b'eLuu5PKkG638aFL5ORoCiy6T0cqPotAbrRopC7/RipPyMDSmUhiCCkQ7AGS+pXo='	0.043277256190776825	0.013944314792752266	0.01683294028043747	0.00977765	0.0053054914	0.011221958	0.44816118	0.36119097	0.7154	0.05563218891620636	0.01970850055416425	0.03169881304105123	0.04941608	0.016444314	0.025249412	0.018416472
-1	-1	-1	-1	502.0	0.0	0.0	2.2599999999997635	0.0	14.180000000000064	1.490000000000009	0.009999999999990905	0.009999999999990905	0.009999999999990905	3.7400000000002365	0.15999999999985448	0.16000000000030923	scan_Plate_D_p00_0_A11f05d3.TIF	scan_Plate_D_p00_0_A11f05d0.TIF	scan_Plate_D_p00_0_A11f05d2.TIF	scan_Plate_D_p00_0_A11f05d1.TIF	0	0	0	0	312	1944	1	1536	1536	1536	1536	312	b'eLuu5PKkG638aFL5ORoCiy7T0cqPotAbrRopC7/RipPyMDSmUhiCCkQ7AG2EpX4='	0.043277256190776825	0.014777647331357002	0.039276860654354095	0.011444315	0.0053054914	0.011221964	0.44816118	0.36119097	0.7154	0.0585220605134964	0.02158846954504649	0.05709907412528992	0.050249413	0.017277647	0.050498825	0.017583137
-1	-1	-1	-1	575.0	0.0	0.0	2.2899999999999636	0.0	17.589999999999918	1.3799999999998818	0.009999999999990905	0.010000000000218279	0.009999999999990905	3.6099999999999	0.15000000000009095	0.15000000000009095	scan_Plate_D_p00_0_A11f06d3.TIF	scan_Plate_D_p00_0_A11f06d0.TIF	scan_Plate_D_p00_0_A11f06d2.TIF	scan_Plate_D_p00_0_A11f06d1.TIF	0	0	0	0	313	1944	1	1536	1536	1536	1536	313	b'eLuu5PKkG638aFL5ORoCiy6z0cqPotAbrRopC7/RipPyMDSmUhiCCkQ7AHZKpYI='	0.043277256190776825	0.014777647331357002	0.019638430327177048	0.010610983	0.0053054914	0.011221958	0.44816118	0.36119097	0.7154	0.05608589947223663	0.021771202484766643	0.034546551605065666	0.050249413	0.017277647	0.028054902	0.017583137
-1	-1	-1	-1	519.0	0.0	0.0	2.4099999999998545	0.0	15.799999999999727	1.2700000000002092	0.009999999999990905	0.0	0.009999999999990905	3.6400000000001	0.12999999999988177	0.13000000000010914	scan_Plate_D_p00_0_A11f07d3.TIF	scan_Plate_D_p00_0_A11f07d0.TIF	scan_Plate_D_p00_0_A11f07d2.TIF	scan_Plate_D_p00_0_A11f07d1.TIF	0	0	0	0	314	1944	1	1536	1536	1536	1536	314	b'eLuu5PKkG638aFL5ORoCiy7z0cqPotAbrRopC7/RipPyMDSmUhiCCkQ7AH8QpYY='	0.03963842988014221	0.013944314792752266	0.039276860654354095	0.011444315	0.0053054914	0.008416474	0.44816118	0.36119097	0.7154	0.05702812969684601	0.020765674610932667	0.05486205220222473	0.050249413	0.016444314	0.044887844	0.017583137
-1	-1	-1	-1	626.0	0.0	0.0	2.1900000000000546	0.0	13.819999999999936	1.319999999999709	0.010000000000218279	0.009999999999763531	0.009999999999763531	3.130000000000109	0.13000000000010914	0.12999999999988177	scan_Plate_D_p00_0_A11f08d3.TIF	scan_Plate_D_p00_0_A11f08d0.TIF	scan_Plate_D_p00_0_A11f08d2.TIF	scan_Plate_D_p00_0_A11f08d1.TIF	0	0	0	0	315	1944	1	1536	1536	1536	1536	315	b'eLuu5PKkG638aFL5ORoCiy6L0cqPotAbrRopC7/RipPyMDSmUhiCCkQ7AIfWpYo='	0.0449439212679863	0.015610981732606888	0.0	0.012277648	0.006138822	0.0028054903	0.44816118	0.36119097	0.7154	0.0629321535428365	0.023529397944609325	0.014875168601671854	0.055554904	0.02091647	0.0028054903	0.017583137
-1	-1	-1	-1	483.0	0.0	0.0	2.480000000000018	0.0	16.34999999999991	1.4200000000000728	0.010000000000218279	0.009999999999763531	0.009999999999763531	3.6200000000001182	0.14000000000010004	0.17000000000007276	scan_Plate_D_p00_0_A12f00d3.TIF	scan_Plate_D_p00_0_A12f00d0.TIF	scan_Plate_D_p00_0_A12f00d2.TIF	scan_Plate_D_p00_0_A12f00d1.TIF	0	0	0	0	316	1944	1	1536	1536	1536	1536	316	b'eLuu5PKkG638aFL5ORoajVZ+lIbeaNVIWfiNVpyUh6ExlcIQVCDaAQBKeKVu'	0.06616587936878204	0.013944314792752266	0.053304314613342285	0.012277648	0.006138823	0.00841647	0.44816118	0.36119097	0.7154	0.08448127905527751	0.02080167457461357	0.06925218303998311	0.07677686	0.016444314	0.061720785	0.033499606
-1	-1	-1	-1	388.0	0.0	0.0	2.2999999999999545	0.0	15.3900000000001	1.3399999999999181	0.009999999999990905	0.009999999999990905	0.01999999999998181	3.4299999999998363	0.14999999999986358	0.17000000000007276	scan_Plate_D_p00_0_A12f01d3.TIF	scan_Plate_D_p00_0_A12f01d0.TIF	scan_Plate_D_p00_0_A12f01d2.TIF	scan_Plate_D_p00_0_A12f01d1.TIF	0	0	0	0	317	1944	1	1536	1536	1536	1536	317	b'eLuu5PKkG638aFL5ORoapRkYjlZ+FIXeaNVIWfiNVpyUh6ExlcIQVCDaAQBTPqVy'	0.06980470567941666	0.010305491276085377	0.0	0.011444315	0.0053054905	0.0	0.44816118	0.36119097	0.7154	0.08539825677871704	0.017729945480823517	0.011128883808851242	0.08124902	0.015610982	0.0	0.033499606
-1	-1	-1	-1	334.0	0.0	0.0	2.1599999999998545	0.0	14.509999999999991	1.2500000000002274	0.0	0.0	0.010000000000218279	2.8199999999999363	0.11999999999989086	0.13000000000010914	scan_Plate_D_p00_0_A12f02d3.TIF	scan_Plate_D_p00_0_A12f02d0.TIF	scan_Plate_D_p00_0_A12f02d2.TIF	scan_Plate_D_p00_0_A12f02d1.TIF	0	0	0	0	318	1944	1	1536	1536	1536	1536	318	b'eLuu5PKkG638aFL5ORoapRkYjVZ+FIXeaNVIWfiNVpyUh6ExlcIQVCDaAQBcBKV2'	0.06533254683017731	0.009472157806158066	0.0	0.010610983	0.0053054895	0.0	0.44816118	0.36119097	0.7154	0.07878953218460083	0.01732283706466357	0.00767269233862559	0.0751102	0.014777647	0.0	0.034332942
-1	-1	-1	-1	379.0	0.0	0.0	2.5800000000001546	0.0	16.449999999999818	1.3600000000001273	0.009999999999990905	0.009999999999990905	0.009999999999990905	4.099999999999909	0.12999999999988177	0.12999999999988177	scan_Plate_D_p00_0_A12f03d3.TIF	scan_Plate_D_p00_0_A12f03d0.TIF	scan_Plate_D_p00_0_A12f03d2.TIF	scan_Plate_D_p00_0_A12f03d1.TIF	0	0	0	0	319	1944	1	1536	1536	1536	1536	319	b'eLuu5PKkG638aFL5ORoapRkYj1Z+FIXeaNVIWfiNVpyUh6ExlcIQVCDaAQBkyqV6'	0.06449921429157257	0.010305491276085377	0.022443922236561775	0.010610983	0.0053054905	0.011221958	0.44816118	0.36119097	0.7154	0.07813631494839986	0.01798003415266673	0.0388946607708931	0.0751102	0.015610982	0.03366588	0.033499606
-1	-1	-1	-1	545.0	0.0	0.0	2.259999999999991	0.0	16.189999999999827	1.3699999999998909	0.010000000000218279	0.009999999999763531	0.009999999999763531	3.7400000000002365	0.14000000000010004	0.14999999999986358	scan_Plate_D_p00_0_A12f04d3.TIF	scan_Plate_D_p00_0_A12f04d0.TIF	scan_Plate_D_p00_0_A12f04d2.TIF	scan_Plate_D_p00_0_A12f04d1.TIF	0	0	0	0	320	1944	1	1536	1536	1536	1536	320	b'eLuu5PKkG638aFL5ORoapRmYjFZ+FIXeaNVIWfiNVpyUh6ExlcIQVCDaAQBtkKV+'	0.06616587936878204	0.010305491276085377	0.0	0.011444315	0.0053054905	0.011221961	0.44816118	0.36119097	0.7154	0.08305328090985616	0.019282668828964233	0.019923677047093708	0.07677686	0.015610982	0.011221961	0.037971765
-1	-1	-1	-1	515.0	0.0	0.0	2.4700000000000273	0.0	17.00999999999999	1.3899999999998727	0.009999999999990905	0.009999999999990905	0.009999999999990905	3.7800000000002	0.14000000000010004	0.13999999999987267	scan_Plate_D_p00_0_A12f05d3.TIF	scan_Plate_D_p00_0_A12f05d0.TIF	scan_Plate_D_p00_0_A12f05d2.TIF	scan_Plate_D_p00_0_A12f05d1.TIF	0	0	0	0	321	1944	1	1536	1536	1536	1536	321	b'eLuu5PKkG638aFL5ORoapRmYjlZ+FIXeaNVIWfiNVpyUh6ExlcIQVCDaAQB2VqWC'	0.06616587936878204	0.013944314792752266	0.025249412283301353	0.014249802	0.006138823	0.011221964	0.44816118	0.36119097	0.7154	0.08487192789713542	0.020206522196531296	0.044577534000078835	0.08041568	0.016444314	0.03647137	0.037971765
-1	-1	-1	-1	464.0	0.0	0.0	2.3700000000001182	0.0	16.48999999999978	1.349999999999909	0.009999999999990905	0.009999999999990905	0.009999999999990905	3.6100000000001273	0.14999999999986358	0.14000000000010004	scan_Plate_D_p00_0_A12f06d3.TIF	scan_Plate_D_p00_0_A12f06d0.TIF	scan_Plate_D_p00_0_A12f06d2.TIF	scan_Plate_D_p00_0_A12f06d1.TIF	0	0	0	0	322	1944	1	1536	1536	1536	1536	322	b'eLuu5PKkG638aFL5ORoapRmYjVZ+FIXeaNVIWfiNVpyUh6ExlcIQVCDaAQB/HKWG'	0.06533254683017731	0.010305491276085377	0.005610980559140444	0.010610983	0.0053054905	0.008416471	0.44816118	0.36119097	0.7154	0.0815533846616745	0.01878698542714119	0.021046144266923267	0.07594353	0.015610982	0.014027451	0.034332942
-1	-1	-1	-1	512.0	0.0	0.0	2.4600000000000364	0.0	14.809999999999945	1.3299999999999272	0.009999999999990905	0.009999999999990905	0.009999999999990905	3.570000000000391	0.13000000000010914	0.13000000000010914	scan_Plate_D_p00_0_A12f07d3.TIF	scan_Plate_D_p00_0_A12f07d0.TIF	scan_Plate_D_p00_0_A12f07d2.TIF	scan_Plate_D_p00_0_A12f07d1.TIF	0	0	0	0	323	1944	1	1536	1536	1536	1536	323	b'eLuu5PKkG638aFL5ORoapRmYj1Z+FIXeaNVIWfiNVpyUh6ExlcIQVCDaAQCH4qWK'	0.06616587936878204	0.013944314792752266	0.025249412283301353	0.011444315	0.006138823	0.008416468	0.44816118	0.36119097	0.7154	0.08328289290269215	0.019521579146385193	0.04290234545866648	0.07677686	0.016444314	0.03366588	0.033499606
-1	-1	-1	-1	509.0	0.0	0.0	2.1900000000000546	0.0	15.529999999999973	1.4200000000000728	0.009999999999763531	0.010000000000218279	0.010000000000218279	3.4400000000000546	0.13999999999987267	0.15000000000009095	scan_Plate_D_p00_0_A12f08d3.TIF	scan_Plate_D_p00_0_A12f08d0.TIF	scan_Plate_D_p00_0_A12f08d2.TIF	scan_Plate_D_p00_0_A12f08d1.TIF	0	0	0	0	324	1944	1	1536	1536	1536	1536	324	b'eLuu5PKkG638aFL5ORoapRlYjFZ+FIXeaNVIWfiNVpyUh6ExlcIQVCDaAQCQqKWO'	0.07511019706726074	0.013944314792752266	0.0	0.011444315	0.006138823	0.0	0.44816118	0.36119097	0.7154	0.08846395214398702	0.020338164021571476	0.011064314593871435	0.08572118	0.016444314	0.0	0.034332942
-1	-1	-1	-1	537.0	0.0	0.0	2.3200000000001637	0.0	16.069999999999936	1.3899999999998727	0.010000000000218279	0.010000000000218279	0.009999999999763531	3.8900000000001	0.15000000000009095	0.14999999999986358	scan_Plate_D_p00_0_B01f00d3.TIF	scan_Plate_D_p00_0_B01f00d0.TIF	scan_Plate_D_p00_0_B01f00d2.TIF	scan_Plate_D_p00_0_B01f00d1.TIF	0	0	0	0	325	1944	1	1536	1536	1536	1536	325	b'eLuu5PKkG638aFL5OY1WfpSH3mjVSFn4jVaclIehMZXCEFQg2gEAQaqlag=='	0.034332942217588425	0.010305491276085377	0.05891529470682144	0.010610983	0.006138824	0.011221956	0.44816118	0.36119097	0.7154	0.048722043633461	0.018996720512708027	0.07575470209121704	0.04411059	0.015610982	0.06733176	0.013110981
-1	-1	-1	-1	451.0	0.0	0.0	2.269999999999982	0.0	14.970000000000027	1.400000000000091	0.009999999999990905	0.009999999999990905	0.009999999999990905	3.709999999999809	0.18000000000029104	0.16999999999984539	scan_Plate_D_p00_0_B01f01d3.TIF	scan_Plate_D_p00_0_B01f01d0.TIF	scan_Plate_D_p00_0_B01f01d2.TIF	scan_Plate_D_p00_0_B01f01d1.TIF	0	0	0	0	326	1944	1	1536	1536	1536	1536	326	b'eLuu5PKkG638aFL5OYEqP8PRyo+i0ButGikLv9GKk/IwNKZSGIIKRDsASnClbg=='	0.034332942217588425	0.010305491276085377	0.0	0.00977765	0.006138824	0.0	0.44816118	0.36119097	0.7154	0.04800218343734741	0.019529399772485096	0.03457407156626383	0.04411059	0.015610982	0.0	0.013110981
-1	-1	-1	-1	405.0	0.0	0.0	2.3099999999999454	0.0	13.080000000000155	1.259999999999991	0.0	0.009999999999990905	0.009999999999990905	2.709999999999809	0.13000000000010914	0.12999999999988177	scan_Plate_D_p00_0_B01f02d3.TIF	scan_Plate_D_p00_0_B01f02d0.TIF	scan_Plate_D_p00_0_B01f02d2.TIF	scan_Plate_D_p00_0_B01f02d1.TIF	0	0	0	0	327	1944	1	1536	1536	1536	1536	327	b'eLuu5PKkG638aFL5OYEqP6PRyo+i0ButGikLv9GKk/IwNKZSGIIKRDsAUzalcg=='	0.029027452692389488	0.00863882340490818	0.0	0.00977765	0.0053054914	0.0	0.44816118	0.36119097	0.7154	0.04398298760255178	0.01619792729616165	0.009986472626527151	0.038805097	0.013944315	0.0	0.013110981
-1	-1	-1	-1	433.0	0.0	0.0	2.4200000000000728	0.0	13.509999999999764	1.3399999999999181	0.009999999999990905	0.0	0.009999999999990905	3.4700000000000273	0.14000000000010004	0.11999999999989086	scan_Plate_D_p00_0_B01f03d3.TIF	scan_Plate_D_p00_0_B01f03d0.TIF	scan_Plate_D_p00_0_B01f03d2.TIF	scan_Plate_D_p00_0_B01f03d1.TIF	0	0	0	0	328	1944	1	1536	1536	1536	1536	328	b'eLuu5PKkG638aFL5OYEqP+PRyo+i0ButGikLv9GKk/IwNKZSGIIKRDsAW/yldg=='	0.032666273415088654	0.009472157806158066	0.03366588056087494	0.010610977	0.0053054895	0.011221964	0.44816118	0.36119097	0.7154	0.04463554918766022	0.01727365454037984	0.052323619524637856	0.03963843	0.014777647	0.044887844	0.013110981
-1	-1	-1	-1	387.0	0.0	0.0	2.269999999999982	0.0	14.980000000000018	1.3700000000001182	0.010000000000218279	0.009999999999763531	0.009999999999763531	3.6700000000000728	0.13000000000010914	0.12999999999988177	scan_Plate_D_p00_0_B01f04d3.TIF	scan_Plate_D_p00_0_B01f04d0.TIF	scan_Plate_D_p00_0_B01f04d2.TIF	scan_Plate_D_p00_0_B01f04d1.TIF	0	0	0	0	329	1944	1	1536	1536	1536	1536	329	b'eLuu5PKkG638aFL5OYEqP5PRyo+i0ButGikLv9GKk/IwNKZSGIIKRDsAZMKleg=='	0.029027452692389488	0.009472157806158066	0.014027451165020466	0.009777645	0.004472157	0.014027448	0.44816118	0.36119097	0.7154	0.04230703910191854	0.016596050312121708	0.034521068135897316	0.038805097	0.013944315	0.028054902	0.016749803
-1	-1	-1	-1	438.0	0.0	0.0	2.369999999999891	0.0	14.710000000000264	1.459999999999809	0.009999999999990905	0.009999999999990905	0.010000000000218279	3.819999999999709	0.13000000000010914	0.12999999999988177	scan_Plate_D_p00_0_B01f05d3.TIF	scan_Plate_D_p00_0_B01f05d0.TIF	scan_Plate_D_p00_0_B01f05d2.TIF	scan_Plate_D_p00_0_B01f05d1.TIF	0	0	0	0	330	1944	1	1536	1536	1536	1536	330	b'eLuu5PKkG638aFL5OYEqP9PRyo+i0ButGikLv9GKk/IwNKZSGIIKRDsAbYilfg=='	0.029027452692389488	0.009472157806158066	0.03366588056087494	0.010610977	0.0053054895	0.01402745	0.44816118	0.36119097	0.7154	0.044304837783177696	0.017002659539381664	0.0530838668346405	0.03963843	0.014777647	0.047693335	0.013110981
-1	-1	-1	-1	385.0	0.0	0.0	2.349999999999909	0.0	15.490000000000236	1.3999999999998636	0.009999999999990905	0.009999999999990905	0.009999999999990905	3.650000000000091	0.15999999999985448	0.14000000000010004	scan_Plate_D_p00_0_B01f06d3.TIF	scan_Plate_D_p00_0_B01f06d0.TIF	scan_Plate_D_p00_0_B01f06d2.TIF	scan_Plate_D_p00_0_B01f06d1.TIF	0	0	0	0	331	1944	1	1536	1536	1536	1536	331	b'eLuu5PKkG638aFL5OYEqP7PRyo+i0ButGikLv9GKk/IwNKZSGIIKRDsAdk6lgg=='	0.029027452692389488	0.00863882340490818	0.0	0.009777645	0.0053054914	0.014027451	0.44816118	0.36119097	0.7154	0.0421538253625234	0.016160115599632263	0.022290659447511036	0.038805097	0.013944315	0.014027451	0.016749803
-1	-1	-1	-1	448.0	0.0	0.0	2.349999999999909	0.0	14.409999999999854	1.4500000000000455	0.009999999999990905	0.009999999999990905	0.009999999999990905	3.8299999999999272	0.20000000000004547	0.15000000000009095	scan_Plate_D_p00_0_B01f07d3.TIF	scan_Plate_D_p00_0_B01f07d0.TIF	scan_Plate_D_p00_0_B01f07d2.TIF	scan_Plate_D_p00_0_B01f07d1.TIF	0	0	0	0	332	1944	1	1536	1536	1536	1536	332	b'eLuu5PKkG638aFL5OYEqP/PRyo+i0ButGikLv9GKk/IwNKZSGIIKRDsAfxSlhg=='	0.032666273415088654	0.009472157806158066	0.01683294028043747	0.00977765	0.004472157	0.008416472	0.44816118	0.36119097	0.7154	0.04413542151451111	0.016159442563851673	0.03459717830022176	0.03963843	0.013944315	0.025249412	0.013110981
-1	-1	-1	-1	539.0	0.0	0.0	2.339999999999918	0.0	13.450000000000045	1.349999999999909	0.009999999999990905	0.009999999999990905	0.009999999999990905	3.7899999999997362	0.16000000000008185	0.15000000000009095	scan_Plate_D_p00_0_B01f08d3.TIF	scan_Plate_D_p00_0_B01f08d0.TIF	scan_Plate_D_p00_0_B01f08d2.TIF	scan_Plate_D_p00_0_B01f08d1.TIF	0	0	0	0	333	1944	1	1536	1536	1536	1536	333	b'eLuu5PKkG638aFL5OYEqP4vRyo+i0ButGikLv9GKk/IwNKZSGIIKRDsAh9qlig=='	0.038805097341537476	0.010305491276085377	0.0	0.00977765	0.0053054905	0.0	0.44816118	0.36119097	0.7154	0.04986123243967692	0.018396264563004177	0.008635744452476501	0.048582748	0.015610982	0.0	0.013110981
-1	-1	-1	-1	585.0	0.0	0.0	2.1799999999998363	0.0	16.88000000000011	1.449999999999818	0.010000000000218279	0.009999999999990905	0.009999999999990905	3.979999999999791	0.14000000000010004	0.14999999999986358	scan_Plate_D_p00_0_B02f00d3.TIF	scan_Plate_D_p00_0_B02f00d0.TIF	scan_Plate_D_p00_0_B02f00d2.TIF	scan_Plate_D_p00_0_B02f00d1.TIF	0	0	0	0	334	1944	1	1536	1536	1536	1536	334	b'eLuu5PKkG638aFL5ORkYjVZ+lIbeaNVIWfiNVpyUh6ExlcIQVCDaAQBKfKVu'	0.04858274757862091	0.014777647331357002	0.05049882456660271	0.012277648	0.0053054914	0.01122196	0.44816118	0.36119097	0.7154	0.06320580343405406	0.02294737845659256	0.07423380017280579	0.05919373	0.017277647	0.058915295	0.022888627
-1	-1	-1	-1	580.0	0.0	0.0	2.4300000000000637	0.0	15.559999999999945	1.2899999999999636	0.0	0.009999999999990905	0.009999999999990905	3.300000000000182	0.13000000000010914	0.11999999999989086	scan_Plate_D_p00_0_B02f01d3.TIF	scan_Plate_D_p00_0_B02f01d0.TIF	scan_Plate_D_p00_0_B02f01d2.TIF	scan_Plate_D_p00_0_B02f01d1.TIF	0	0	0	0	335	1944	1	1536	1536	1536	1536	335	b'eLuu5PKkG638aFL5ORkYpRkYjlZ+FIXeaNVIWfiNVpyUh6ExlcIQVCDaAQBTQqVy'	0.04941608011722565	0.014777647331357002	0.0	0.011444315	0.0053054914	0.0	0.44816118	0.3558855	0.7154	0.06372147301832835	0.022035089631875355	0.014644371966520945	0.060027063	0.017277647	0.0	0.022888627
-1	-1	-1	-1	550.0	0.0	0.0	2.269999999999982	0.0	16.319999999999936	1.3199999999999363	0.0	0.009999999999990905	0.009999999999990905	3.4199999999998454	0.16000000000008185	0.14999999999986358	scan_Plate_D_p00_0_B02f02d3.TIF	scan_Plate_D_p00_0_B02f02d0.TIF	scan_Plate_D_p00_0_B02f02d2.TIF	scan_Plate_D_p00_0_B02f02d1.TIF	0	0	0	0	336	1944	1	1536	1536	1536	1536	336	b'eLuu5PKkG638aFL5ORkYpRkYjVZ+FIXeaNVIWfiNVpyUh6ExlcIQVCDaAQBcCKV2'	0.04858274757862091	0.013944314792752266	0.0	0.011444308	0.0053054914	0.0	0.44816118	0.36119097	0.7154	0.06176993747552236	0.021003226439158123	0.010423598190148672	0.05919373	0.016444314	0.0	0.022055294
-1	-1	-1	-1	561.0	0.0	0.0	2.269999999999982	0.0	15.989999999999782	1.4100000000000819	0.009999999999990905	0.009999999999990905	0.009999999999990905	3.7300000000002456	0.12999999999988177	0.14000000000010004	scan_Plate_D_p00_0_B02f03d3.TIF	scan_Plate_D_p00_0_B02f03d0.TIF	scan_Plate_D_p00_0_B02f03d2.TIF	scan_Plate_D_p00_0_B02f03d1.TIF	0	0	0	0	337	1944	1	1536	1536	1536	1536	337	b'eLuu5PKkG638aFL5ORkYpRkYj1Z+FIXeaNVIWfiNVpyUh6ExlcIQVCDaAQBkzqV6'	0.0449439212679863	0.014777647331357002	0.03086039237678051	0.012277648	0.004472159	0.011221958	0.44816118	0.36119097	0.7154	0.06272734701633453	0.0218786026040713	0.05296937624613444	0.05919373	0.017277647	0.03927686	0.022888627
-1	-1	-1	-1	516.0	0.0	0.0	2.3200000000001637	0.0	14.9399999999996	1.4299999999998363	0.01999999999998181	0.010000000000218279	0.010000000000218279	3.9200000000000728	0.15999999999985448	0.14000000000010004	scan_Plate_D_p00_0_B02f04d3.TIF	scan_Plate_D_p00_0_B02f04d0.TIF	scan_Plate_D_p00_0_B02f04d2.TIF	scan_Plate_D_p00_0_B02f04d1.TIF	0	0	0	0	338	1944	1	1536	1536	1536	1536	338	b'eLuu5PKkG638aFL5ORkYpRmYjFZ+FIXeaNVIWfiNVpyUh6ExlcIQVCDaAQBtlKV+'	0.0449439212679863	0.013944314792752266	0.014027451165020466	0.010610983	0.0053054914	0.011221961	0.44816118	0.36119097	0.7154	0.060119817654291786	0.020610693842172623	0.03485047320524851	0.05472157	0.016444314	0.025249412	0.022888627
-1	-1	-1	-1	602.0	0.0	0.0	2.3299999999999272	0.0	15.730000000000018	1.3699999999998909	0.009999999999990905	0.009999999999990905	0.009999999999990905	3.6700000000000728	0.13999999999987267	0.13000000000010914	scan_Plate_D_p00_0_B02f05d3.TIF	scan_Plate_D_p00_0_B02f05d0.TIF	scan_Plate_D_p00_0_B02f05d2.TIF	scan_Plate_D_p00_0_B02f05d1.TIF	0	0	0	0	339	1944	1	1536	1536	1536	1536	339	b'eLuu5PKkG638aFL5ORkYpRmYjlZ+FIXeaNVIWfiNVpyUh6ExlcIQVCDaAQB2WqWC'	0.0449439212679863	0.014777647331357002	0.03366588056087494	0.011444315	0.0053054914	0.011221964	0.44816118	0.36119097	0.7154	0.0616111159324646	0.02268517017364502	0.055072441697120667	0.055554904	0.017277647	0.04208235	0.022055294
-1	-1	-1	-1	588.0	0.0	0.0	2.2400000000002365	0.0	14.410000000000082	1.4100000000000819	0.01999999999998181	0.010000000000218279	0.01999999999998181	3.9299999999998363	0.15000000000009095	0.14999999999986358	scan_Plate_D_p00_0_B02f06d3.TIF	scan_Plate_D_p00_0_B02f06d0.TIF	scan_Plate_D_p00_0_B02f06d2.TIF	scan_Plate_D_p00_0_B02f06d1.TIF	0	0	0	0	340	1944	1	1536	1536	1536	1536	340	b'eLuu5PKkG638aFL5ORkYpRmYjVZ+FIXeaNVIWfiNVpyUh6ExlcIQVCDaAQB/IKWG'	0.04858274757862091	0.013944314792752266	0.002805490279570222	0.011444308	0.0053054914	0.011221961	0.44816118	0.36119097	0.7154	0.062135517597198486	0.021151470641295116	0.029328284164269764	0.05919373	0.016444314	0.014027451	0.022055294
-1	-1	-1	-1	537.0	0.0	0.0	2.3599999999999	0.0	16.6400000000001	1.3899999999998727	0.009999999999990905	0.009999999999990905	0.009999999999990905	3.6599999999998545	0.16000000000008185	0.14000000000010004	scan_Plate_D_p00_0_B02f07d3.TIF	scan_Plate_D_p00_0_B02f07d0.TIF	scan_Plate_D_p00_0_B02f07d2.TIF	scan_Plate_D_p00_0_B02f07d1.TIF	0	0	0	0	341	1944	1	1536	1536	1536	1536	341	b'eLuu5PKkG638aFL5ORkYpRmYj1Z+FIXeaNVIWfiNVpyUh6ExlcIQVCDaAQCH5qWK'	0.0449439212679863	0.013944314792752266	0.014027451165020466	0.010610983	0.0053054914	0.011221958	0.44816118	0.36119097	0.7154	0.060864970088005066	0.02115148554245631	0.03745338320732117	0.055554904	0.017277647	0.022443922	0.022055294
-1	-1	-1	-1	536.0	0.0	0.0	2.25	0.0	16.8599999999999	1.3600000000001273	0.009999999999990905	0.009999999999990905	0.01999999999998181	3.4400000000000546	0.11999999999989086	0.12000000000011823	scan_Plate_D_p00_0_B02f08d3.TIF	scan_Plate_D_p00_0_B02f08d0.TIF	scan_Plate_D_p00_0_B02f08d2.TIF	scan_Plate_D_p00_0_B02f08d1.TIF	0	0	0	0	342	1944	1	1536	1536	1536	1536	342	b'eLuu5PKkG638aFL5ORkYpRlYjFZ+FIXeaNVIWfiNVpyUh6ExlcIQVCDaAQCQrKWO'	0.04858274757862091	0.013944314792752266	0.0	0.010610983	0.0053054914	0.0	0.44816118	0.36119097	0.7154	0.061182801922162376	0.021363807221253712	0.011468116194009781	0.05919373	0.017277647	0.0	0.022055294
-1	-1	-1	-1	605.0	0.0	0.0	2.349999999999909	0.0	15.730000000000018	1.3400000000001455	0.01999999999998181	0.009999999999990905	0.009999999999990905	3.9700000000000273	0.14999999999986358	0.15000000000009095	scan_Plate_D_p00_0_B03f00d3.TIF	scan_Plate_D_p00_0_B03f00d0.TIF	scan_Plate_D_p00_0_B03f00d2.TIF	scan_Plate_D_p00_0_B03f00d1.TIF	0	0	0	0	343	1944	1	1536	1536	1536	1536	343	b'eLuu5PKkG638aFL5ORkYj1Z+lIbeaNVIWfiNVpyUh6ExlcIQVCDaAQBTTqVy'	0.03797176480293274	0.010305491276085377	0.05049882456660271	0.014249805	0.006138824	0.01122196	0.44816118	0.36119097	0.7154	0.05502908925215403	0.02028428887327512	0.07223102947076161	0.048582748	0.015610982	0.058915295	0.013110981
-1	-1	-1	-1	577.0	0.0	0.0	2.1700000000000728	0.0	16.970000000000027	1.3899999999998727	0.009999999999990905	0.009999999999990905	0.009999999999990905	3.6200000000001182	0.13999999999987267	0.1300000000003365	scan_Plate_D_p00_0_B03f01d3.TIF	scan_Plate_D_p00_0_B03f01d0.TIF	scan_Plate_D_p00_0_B03f01d2.TIF	scan_Plate_D_p00_0_B03f01d1.TIF	0	0	0	0	344	1944	1	1536	1536	1536	1536	344	b'eLuu5PKkG638aFL5ORkYpxkYjlZ+FIXeaNVIWfiNVpyUh6ExlcIQVCDaAQBcFKV2'	0.038805097341537476	0.010305491276085377	0.0	0.011444315	0.006138824	0.0	0.44816118	0.36119097	0.7154	0.05432376762231191	0.019137227286895115	0.014916207641363144	0.04941608	0.015610982	0.0	0.016749803
-1	-1	-1	-1	523.0	0.0	0.0	2.310000000000173	0.0	16.559999999999945	1.3199999999999363	0.0	0.009999999999990905	0.009999999999990905	3.5799999999999272	0.14000000000010004	0.13000000000010914	scan_Plate_D_p00_0_B03f02d3.TIF	scan_Plate_D_p00_0_B03f02d0.TIF	scan_Plate_D_p00_0_B03f02d2.TIF	scan_Plate_D_p00_0_B03f02d1.TIF	0	0	0	0	345	1944	1	1536	1536	1536	1536	345	b'eLuu5PKkG638aFL5ORkYpxkYjVZ+FIXeaNVIWfiNVpyUh6ExlcIQVCDaAQBk2qV6'	0.038805097341537476	0.010305491276085377	0.0	0.010610983	0.0053054895	0.0	0.44816118	0.36119097	0.7154	0.052615001797676086	0.018271164347728092	0.010502375662326813	0.048582748	0.014777647	0.0	0.017583137
-1	-1	-1	-1	612.0	0.0	0.0	2.380000000000109	0.0	19.909999999999854	1.3899999999998727	0.009999999999990905	0.010000000000218279	0.009999999999990905	4.320000000000164	0.13999999999987267	0.14000000000010004	scan_Plate_D_p00_0_B03f03d3.TIF	scan_Plate_D_p00_0_B03f03d0.TIF	scan_Plate_D_p00_0_B03f03d2.TIF	scan_Plate_D_p00_0_B03f03d1.TIF	0	0	0	0	346	1944	1	1536	1536	1536	1536	346	b'eLuu5PKkG638aFL5ORkYpxkYj1Z+FIXeaNVIWfiNVpyUh6ExlcIQVCDaAQBtoKV+'	0.038805097341537476	0.010305491276085377	0.02805490233004093	0.011444315	0.006138824	0.011221958	0.44816118	0.36119097	0.7154	0.055166095495224	0.019474768390258152	0.05097908775011698	0.04941608	0.015610982	0.03927686	0.016749803
-1	-1	-1	-1	527.0	0.0	0.0	2.1900000000000546	0.0	16.24000000000001	1.4100000000003092	0.010000000000218279	0.009999999999763531	0.010000000000218279	3.7000000000000455	0.13000000000010914	0.13999999999987267	scan_Plate_D_p00_0_B03f04d3.TIF	scan_Plate_D_p00_0_B03f04d0.TIF	scan_Plate_D_p00_0_B03f04d2.TIF	scan_Plate_D_p00_0_B03f04d1.TIF	0	0	0	0	347	1944	1	1536	1536	1536	1536	347	b'eLuu5PKkG638aFL5ORkYpxmYjFZ+FIXeaNVIWfiNVpyUh6ExlcIQVCDaAQB2ZqWC'	0.03797176480293274	0.010305491276085377	0.01683294028043747	0.010610983	0.0053054895	0.011221961	0.44816118	0.36119097	0.7154	0.05059793094793955	0.017870832234621048	0.036689192056655884	0.04494392	0.014777647	0.025249412	0.016749803
-1	-1	-1	-1	603.0	0.0	0.0	2.5800000000001546	0.0	16.199999999999818	1.4099999999998545	0.009999999999763531	0.010000000000218279	0.010000000000218279	4.180000000000064	0.15999999999985448	0.16000000000008185	scan_Plate_D_p00_0_B03f05d3.TIF	scan_Plate_D_p00_0_B03f05d0.TIF	scan_Plate_D_p00_0_B03f05d2.TIF	scan_Plate_D_p00_0_B03f05d1.TIF	0	0	0	0	348	1944	1	1536	1536	1536	1536	348	b'eLuu5PKkG638aFL5ORkYpxmYjlZ+FIXeaNVIWfiNVpyUh6ExlcIQVCDaAQB/LKWG'	0.038805097341537476	0.010305491276085377	0.03366588056087494	0.011444315	0.006138824	0.011221964	0.44816118	0.36119097	0.7154	0.053850337862968445	0.019706013302008312	0.05684089660644531	0.04941608	0.015610982	0.044887844	0.016749803
-1	-1	-1	-1	581.0	0.0	0.0	2.270000000000209	0.0	18.399999999999864	1.4200000000000728	0.010000000000218279	0.010000000000218279	0.009999999999763531	3.7100000000000364	0.12999999999988177	0.13000000000010914	scan_Plate_D_p00_0_B03f06d3.TIF	scan_Plate_D_p00_0_B03f06d0.TIF	scan_Plate_D_p00_0_B03f06d2.TIF	scan_Plate_D_p00_0_B03f06d1.TIF	0	0	0	0	349	1944	1	1536	1536	1536	1536	349	b'eLuu5PKkG638aFL5ORkYpxmYjVZ+FIXeaNVIWfiNVpyUh6ExlcIQVCDaAQCH8qWK'	0.03797176480293274	0.010305491276085377	0.002805490279570222	0.010610983	0.006138824	0.011221961	0.44816118	0.36119097	0.7154	0.05049651861190796	0.01885628079374631	0.02836045374472936	0.04494392	0.015610982	0.014027451	0.016749803
-1	-1	-1	-1	588.0	0.0	0.0	2.180000000000291	0.0	17.45999999999981	1.4200000000000728	0.01999999999998181	0.010000000000218279	0.009999999999763531	3.9099999999998545	0.15000000000009095	0.15999999999985448	scan_Plate_D_p00_0_B03f07d3.TIF	scan_Plate_D_p00_0_B03f07d0.TIF	scan_Plate_D_p00_0_B03f07d2.TIF	scan_Plate_D_p00_0_B03f07d1.TIF	0	0	0	0	350	1944	1	1536	1536	1536	1536	350	b'eLuu5PKkG638aFL5ORkYpxmYj1Z+FIXeaNVIWfiNVpyUh6ExlcIQVCDaAQCQuKWO'	0.03797176480293274	0.009472157806158066	0.014027451165020466	0.011444315	0.006138822	0.011221961	0.44816118	0.36119097	0.7154	0.05192509790261587	0.018940243870019913	0.03581991046667099	0.048582748	0.014777647	0.022443922	0.016749803
-1	-1	-1	-1	541.0	0.0	0.0	2.240000000000009	0.0	14.899999999999864	1.3599999999999	0.010000000000218279	0.009999999999763531	0.010000000000218279	3.6400000000003274	0.14999999999986358	0.13000000000010914	scan_Plate_D_p00_0_B03f08d3.TIF	scan_Plate_D_p00_0_B03f08d0.TIF	scan_Plate_D_p00_0_B03f08d2.TIF	scan_Plate_D_p00_0_B03f08d1.TIF	0	0	0	0	351	1944	1	1536	1536	1536	1536	351	b'eLuu5PKkG638aFL5ORkYpxlYjFZ+FIXeaNVIWfiNVpyUh6ExlcIQVCDaAQCZfqWS'	0.038805097341537476	0.010305491276085377	0.0	0.010610983	0.006138824	0.0	0.44816118	0.36119097	0.7154	0.051976616183916725	0.018980293224255245	0.011247272292772928	0.04941608	0.015610982	0.0	0.016749803
-1	-1	-1	-1	606.0	0.0	0.0	2.5499999999999545	0.0	14.220000000000027	1.4200000000003001	0.01999999999998181	0.009999999999990905	0.009999999999990905	3.5699999999999363	0.13000000000010914	0.12999999999988177	scan_Plate_D_p00_0_B04f00d3.TIF	scan_Plate_D_p00_0_B04f00d0.TIF	scan_Plate_D_p00_0_B04f00d2.TIF	scan_Plate_D_p00_0_B04f00d1.TIF	0	0	0	0	352	1944	1	1536	1536	1536	1536	352	b'eLuu5PKkG638aFL5ORmYjFZ+lIbeaNVIWfiNVpyUh6ExlcIQVCDaAQBcIKV2'	0.14574824273586273	0.016444314271211624	0.05049882456660271	0.015916467	0.006138824	0.01122196	0.44816118	0.36119097	0.7154	0.16522330045700073	0.025292284786701202	0.07409909864266713	0.16083136	0.021749806	0.061720785	0.08572118
-1	-1	-1	-1	477.0	0.0	0.0	2.2899999999999636	0.0	13.110000000000127	1.3099999999999454	0.009999999999763531	0.009999999999763531	0.010000000000218279	2.880000000000109	0.16000000000008185	0.12000000000011823	scan_Plate_D_p00_0_B04f01d3.TIF	scan_Plate_D_p00_0_B04f01d0.TIF	scan_Plate_D_p00_0_B04f01d2.TIF	scan_Plate_D_p00_0_B04f01d1.TIF	0	0	0	0	353	1944	1	1536	1536	1536	1536	353	b'eLuu5PKkG638aFL5ORmYpBkYjlZ+FIXeaNVIWfiNVpyUh6ExlcIQVCDaAQBk5qV6'	0.15105372667312622	0.016444314271211624	0.0	0.014249802	0.006138824	0.0	0.44816118	0.36119097	0.7154	0.16770352919896445	0.025554458300272625	0.01894192025065422	0.16613686	0.021749806	0.0	0.08655451
-1	-1	-1	-1	452.0	0.0	0.0	2.410000000000082	0.0	12.180000000000064	1.3599999999999	0.009999999999990905	0.009999999999990905	0.009999999999990905	2.8199999999999363	0.15999999999985448	0.17000000000007276	scan_Plate_D_p00_0_B04f02d3.TIF	scan_Plate_D_p00_0_B04f02d0.TIF	scan_Plate_D_p00_0_B04f02d2.TIF	scan_Plate_D_p00_0_B04f02d1.TIF	0	0	0	0	354	1944	1	1536	1536	1536	1536	354	b'eLuu5PKkG638aFL5ORmYpBkYjVZ+FIXeaNVIWfiNVpyUh6ExlcIQVCDaAQBtrKV+'	0.1563592255115509	0.015610981732606888	0.0	0.012277633	0.0053054877	0.0	0.44816118	0.36119097	0.7154	0.17041613658269247	0.023317135870456696	0.013734309623638788	0.16780353	0.02091647	0.0	0.09269334
-1	-1	-1	-1	542.0	0.0	0.0	2.259999999999991	0.0	13.569999999999936	1.4300000000000637	0.009999999999990905	0.009999999999990905	0.009999999999990905	4.179999999999836	0.15000000000009095	0.15000000000009095	scan_Plate_D_p00_0_B04f03d3.TIF	scan_Plate_D_p00_0_B04f03d0.TIF	scan_Plate_D_p00_0_B04f03d2.TIF	scan_Plate_D_p00_0_B04f03d1.TIF	0	0	0	0	355	1944	1	1536	1536	1536	1536	355	b'eLuu5PKkG638aFL5ORmYpBkYj1Z+FIXeaNVIWfiNVpyUh6ExlcIQVCDaAQB2cqWC'	0.14408156275749207	0.015610981732606888	0.02805490233004093	0.012277663	0.0053054877	0.011221958	0.44816118	0.36119097	0.7154	0.16077138980229697	0.02310540775458018	0.04890438914299011	0.15635923	0.02091647	0.03647137	0.09102667
-1	-1	-1	-1	486.0	0.0	0.0	2.380000000000109	0.0	17.470000000000027	1.4399999999998272	0.009999999999990905	0.009999999999990905	0.009999999999990905	3.3400000000001455	0.16999999999984539	0.15000000000009095	scan_Plate_D_p00_0_B04f04d3.TIF	scan_Plate_D_p00_0_B04f04d0.TIF	scan_Plate_D_p00_0_B04f04d2.TIF	scan_Plate_D_p00_0_B04f04d1.TIF	0	0	0	0	356	1944	1	1536	1536	1536	1536	356	b'eLuu5PKkG638aFL5ORmYpBmYjFZ+FIXeaNVIWfiNVpyUh6ExlcIQVCDaAQB/OKWG'	0.14938706159591675	0.015610981732606888	0.01683294028043747	0.012277663	0.0053054877	0.011221962	0.44816118	0.36119097	0.7154	0.16338682174682617	0.023272740344206493	0.03950794041156769	0.16083136	0.02091647	0.028054902	0.097165495
-1	-1	-1	-1	581.0	0.0	0.0	2.5399999999999636	0.0	17.190000000000055	1.4299999999998363	0.009999999999763531	0.009999999999763531	0.010000000000218279	3.5900000000001455	0.14000000000010004	0.12999999999988177	scan_Plate_D_p00_0_B04f05d3.TIF	scan_Plate_D_p00_0_B04f05d0.TIF	scan_Plate_D_p00_0_B04f05d2.TIF	scan_Plate_D_p00_0_B04f05d1.TIF	0	0	0	0	357	1944	1	1536	1536	1536	1536	357	b'eLuu5PKkG638aFL5ORmYpBmYjlZ+FIXeaNVIWfiNVpyUh6ExlcIQVCDaAQCH/qWK'	0.14574824273586273	0.015610981732606888	0.03647137060761452	0.013110995	0.0053054877	0.011221964	0.44816118	0.36119097	0.7154	0.16249367594718933	0.02402765303850174	0.05779465536276499	0.15719256	0.02091647	0.044887844	0.08655451
-1	-1	-1	-1	567.0	0.0	0.0	2.349999999999909	0.0	15.050000000000182	1.4100000000000819	0.009999999999990905	0.009999999999990905	0.009999999999990905	3.619999999999891	0.16000000000008185	0.14999999999986358	scan_Plate_D_p00_0_B04f06d3.TIF	scan_Plate_D_p00_0_B04f06d0.TIF	scan_Plate_D_p00_0_B04f06d2.TIF	scan_Plate_D_p00_0_B04f06d1.TIF	0	0	0	0	358	1944	1	1536	1536	1536	1536	358	b'eLuu5PKkG638aFL5ORmYpBmYjVZ+FIXeaNVIWfiNVpyUh6ExlcIQVCDaAQCQxKWO'	0.14938706159591675	0.014777647331357002	0.005610980559140444	0.012277663	0.004472159	0.011221961	0.44816118	0.36119097	0.7154	0.16319173574447632	0.022462603946526844	0.0277441864212354	0.16083136	0.017277647	0.014027451	0.09269334
-1	-1	-1	-1	561.0	0.0	0.0	2.3700000000001182	0.0	15.089999999999918	1.3299999999999272	0.009999999999990905	0.0	0.009999999999990905	3.6599999999998545	0.15000000000009095	0.14000000000032742	scan_Plate_D_p00_0_B04f07d3.TIF	scan_Plate_D_p00_0_B04f07d0.TIF	scan_Plate_D_p00_0_B04f07d2.TIF	scan_Plate_D_p00_0_B04f07d1.TIF	0	0	0	0	359	1944	1	1536	1536	1536	1536	359	b'eLuu5PKkG638aFL5ORmYpBmYj1Z+FIXeaNVIWfiNVpyUh6ExlcIQVCDaAQCZiqWS'	0.14408156275749207	0.015610981732606888	0.01683294028043747	0.012277663	0.006138822	0.011221958	0.44816118	0.36119097	0.7154	0.15882500012715658	0.02291602889696757	0.037984512746334076	0.15635923	0.02091647	0.025249412	0.08655451
-1	-1	-1	-1	441.0	0.0	0.0	2.259999999999991	0.0	13.019999999999982	1.4000000000003183	0.0	0.009999999999763531	0.010000000000218279	2.7799999999999727	0.14999999999986358	0.18000000000006366	scan_Plate_D_p00_0_B04f08d3.TIF	scan_Plate_D_p00_0_B04f08d0.TIF	scan_Plate_D_p00_0_B04f08d2.TIF	scan_Plate_D_p00_0_B04f08d1.TIF	0	0	0	0	360	1944	1	1536	1536	1536	1536	360	b'eLuu5PKkG638aFL5ORmYpBlYjFZ+FIXeaNVIWfiNVpyUh6ExlcIQVCDaAQCiUKWW'	0.15188705921173096	0.015610981732606888	0.0	0.015083149	0.0053054877	0.0	0.44816118	0.36119097	0.7154	0.1688771645228068	0.024105424682299297	0.012833129614591599	0.1669702	0.02091647	0.0	0.07147138
-1	-1	-1	-1	571.0	0.0	0.0	2.4400000000000546	0.0	12.360000000000127	1.4400000000000546	0.009999999999990905	0.009999999999990905	0.009999999999990905	3.7999999999999545	0.14999999999986358	0.15000000000009095	scan_Plate_D_p00_0_B05f00d3.TIF	scan_Plate_D_p00_0_B05f00d0.TIF	scan_Plate_D_p00_0_B05f00d2.TIF	scan_Plate_D_p00_0_B05f00d1.TIF	0	0	0	0	361	1944	1	1536	1536	1536	1536	361	b'eLuu5PKkG638aFL5ORmYjlZ+lIbeaNVIWfiNVpyUh6ExlcIQVCDaAQBk8qV6'	0.053888238966464996	0.010305491276085377	0.05049882456660271	0.020388626	0.006138824	0.00841647	0.44816118	0.36119097	0.7154	0.0766902615626653	0.018956150859594345	0.06757416327794392	0.07063804	0.015610982	0.058915295	0.022055294
-1	-1	-1	-1	597.0	0.0	0.0	2.509999999999991	0.0	14.070000000000164	1.3399999999999181	0.009999999999990905	0.009999999999990905	0.009999999999990905	3.3799999999998818	0.15000000000009095	0.16999999999984539	scan_Plate_D_p00_0_B05f01d3.TIF	scan_Plate_D_p00_0_B05f01d0.TIF	scan_Plate_D_p00_0_B05f01d2.TIF	scan_Plate_D_p00_0_B05f01d1.TIF	0	0	0	0	362	1944	1	1536	1536	1536	1536	362	b'eLuu5PKkG638aFL5ORmYphkYjlZ+FIXeaNVIWfiNVpyUh6ExlcIQVCDaAQBtuKV+'	0.05472157150506973	0.009472157806158066	0.0	0.01227764	0.006138822	0.0	0.44816118	0.36119097	0.7154	0.07159631450970967	0.01758491372068723	0.00938473641872406	0.06616588	0.014777647	0.0	0.027360786
-1	-1	-1	-1	550.0	0.0	0.010000000000218279	2.3600000000001273	0.0	13.690000000000055	1.3299999999999272	0.009999999999990905	0.009999999999990905	0.009999999999990905	3.3400000000001455	0.15000000000009095	0.16000000000030923	scan_Plate_D_p00_0_B05f02d3.TIF	scan_Plate_D_p00_0_B05f02d0.TIF	scan_Plate_D_p00_0_B05f02d2.TIF	scan_Plate_D_p00_0_B05f02d1.TIF	0	0	0	0	363	1944	1	1536	1536	1536	1536	363	b'eLuu5PKkG638aFL5ORmYphkYjVZ+FIXeaNVIWfiNVpyUh6ExlcIQVCDaAQB2fqWC'	0.0449439212679863	0.00863882340490818	0.0	0.011444308	0.0053054914	0.0	0.44816118	0.36119097	0.7154	0.06299230953057607	0.016345507154862087	0.005518815790613492	0.05919373	0.013944315	0.0	0.023721961
-1	-1	-1	-1	535.0	0.0	0.0	2.2100000000000364	0.0	17.460000000000036	1.4099999999998545	0.010000000000218279	0.009999999999763531	0.009999999999763531	4.080000000000155	0.13000000000010914	0.13999999999987267	scan_Plate_D_p00_0_B05f03d3.TIF	scan_Plate_D_p00_0_B05f03d0.TIF	scan_Plate_D_p00_0_B05f03d2.TIF	scan_Plate_D_p00_0_B05f03d1.TIF	0	0	0	0	364	1944	1	1536	1536	1536	1536	364	b'eLuu5PKkG638aFL5ORmYphkYj1Z+FIXeaNVIWfiNVpyUh6ExlcIQVCDaAQB/RKWG'	0.04858274757862091	0.009472157806158066	0.025249412283301353	0.011444315	0.0053054895	0.011221958	0.44816118	0.36119097	0.7154	0.06566692392031352	0.01746421804030736	0.04369733730951945	0.060027063	0.014777647	0.03647137	0.022888627
-1	-1	-1	-1	482.0	0.0	0.0	2.3400000000001455	0.0	17.87999999999988	1.3800000000001091	0.009999999999990905	0.009999999999990905	0.009999999999990905	3.9299999999998363	0.13000000000010914	0.12999999999988177	scan_Plate_D_p00_0_B05f04d3.TIF	scan_Plate_D_p00_0_B05f04d0.TIF	scan_Plate_D_p00_0_B05f04d2.TIF	scan_Plate_D_p00_0_B05f04d1.TIF	0	0	0	0	365	1944	1	1536	1536	1536	1536	365	b'eLuu5PKkG638aFL5ORmYphmYjFZ+FIXeaNVIWfiNVpyUh6ExlcIQVCDaAQCICqWK'	0.04941608011722565	0.009472157806158066	0.011221961118280888	0.010610983	0.0053054895	0.011221958	0.44816118	0.36119097	0.7154	0.0634019027153651	0.0171443410217762	0.028740177551905315	0.060027063	0.014777647	0.022443922	0.022888627
-1	-1	-1	-1	534.0	0.0	0.0	2.3300000000001546	0.0	18.299999999999727	1.3300000000001546	0.009999999999990905	0.009999999999990905	0.009999999999990905	3.869999999999891	0.18000000000006366	0.15000000000009095	scan_Plate_D_p00_0_B05f05d3.TIF	scan_Plate_D_p00_0_B05f05d0.TIF	scan_Plate_D_p00_0_B05f05d2.TIF	scan_Plate_D_p00_0_B05f05d1.TIF	0	0	0	0	366	1944	1	1536	1536	1536	1536	366	b'eLuu5PKkG638aFL5ORmYphmYjlZ+FIXeaNVIWfiNVpyUh6ExlcIQVCDaAQCQ0KWO'	0.05024941265583038	0.010305491276085377	0.03366588056087494	0.014249802	0.006138824	0.01122196	0.44816118	0.36119097	0.7154	0.0700400173664093	0.018279138952493668	0.05103069543838501	0.064499214	0.015610982	0.044887844	0.023721961
-1	-1	-1	-1	548.0	0.0	0.0	2.3299999999999272	0.0	14.970000000000027	1.4299999999998363	0.009999999999990905	0.009999999999990905	0.010000000000218279	3.6499999999998636	0.1899999999998272	0.15999999999985448	scan_Plate_D_p00_0_B05f06d3.TIF	scan_Plate_D_p00_0_B05f06d0.TIF	scan_Plate_D_p00_0_B05f06d2.TIF	scan_Plate_D_p00_0_B05f06d1.TIF	0	0	0	0	367	1944	1	1536	1536	1536	1536	367	b'eLuu5PKkG638aFL5ORmYphmYjVZ+FIXeaNVIWfiNVpyUh6ExlcIQVCDaAQCZlqWS'	0.07147137820720673	0.009472157806158066	0.005610980559140444	0.015916474	0.006138822	0.011221961	0.44816118	0.36119097	0.7154	0.09326549371083577	0.017514120787382126	0.023590097824732464	0.08655451	0.014777647	0.014027451	0.023721961
-1	-1	-1	-1	442.0	0.0	0.0	2.400000000000091	0.0	14.63000000000011	1.3599999999999	0.01999999999998181	0.009999999999990905	0.009999999999990905	2.900000000000091	0.13999999999987267	0.13000000000010914	scan_Plate_D_p00_0_B05f07d3.TIF	scan_Plate_D_p00_0_B05f07d0.TIF	scan_Plate_D_p00_0_B05f07d2.TIF	scan_Plate_D_p00_0_B05f07d1.TIF	0	0	0	0	368	1944	1	1536	1536	1536	1536	368	b'eLuu5PKkG638aFL5ORmYphmYj1Z+FIXeaNVIWfiNVpyUh6ExlcIQVCDaAQCiXKWW'	0.07594352960586548	0.009472157806158066	0.01683294028043747	0.017583132	0.006138822	0.00841647	0.44816118	0.36119097	0.7154	0.0968380073706309	0.017252185692389805	0.032646981378396354	0.09633216	0.014777647	0.022443922	0.027360786
-1	-1	-1	-1	572.0	0.0	0.0	2.3099999999999454	0.0	13.039999999999964	1.3399999999999181	0.009999999999990905	0.010000000000218279	0.010000000000218279	4.009999999999991	0.13000000000010914	0.12999999999988177	scan_Plate_D_p00_0_B05f08d3.TIF	scan_Plate_D_p00_0_B05f08d0.TIF	scan_Plate_D_p00_0_B05f08d2.TIF	scan_Plate_D_p00_0_B05f08d1.TIF	0	0	0	0	369	1944	1	1536	1536	1536	1536	369	b'eLuu5PKkG638aFL5ORmYphlYjFZ+FIXeaNVIWfiNVpyUh6ExlcIQVCDaAQCrIqWa'	0.05472157150506973	0.009472157806158066	0.0	0.011444308	0.006138824	0.0	0.44816118	0.36119097	0.7154	0.06924534837404887	0.017947304993867874	0.0077961695690949755	0.06533255	0.015610982	0.0	0.022888627
-1	-1	-1	-1	551.0	0.0	0.0	2.189999999999827	0.0	10.920000000000073	1.3399999999999181	0.009999999999990905	0.009999999999990905	0.009999999999990905	2.8799999999998818	0.13000000000010914	0.12999999999988177	scan_Plate_D_p00_0_B06f00d3.TIF	scan_Plate_D_p00_0_B06f00d0.TIF	scan_Plate_D_p00_0_B06f00d2.TIF	scan_Plate_D_p00_0_B06f00d1.TIF	0	0	0	0	370	1944	1	1536	1536	1536	1536	370	b'eLuu5PKkG638aFL5ORmYjVZ+lIbeaNVIWfiNVpyUh6ExlcIQVCDaAQBtxKV+'	0.06449921429157257	0.013944314792752266	0.05049882456660271	0.033499606	0.0069721555	0.01122196	0.44816118	0.36119097	0.7154	0.10352229078610738	0.022628764311472576	0.0798465261856715	0.09102667	0.017277647	0.061720785	0.023721961
-1	-1	-1	-1	577.0	0.0	0.0	2.5	0.0	14.670000000000073	1.4299999999998363	0.009999999999763531	0.01999999999998181	0.010000000000218279	3.9000000000003183	0.16999999999984539	0.15000000000009095	scan_Plate_D_p00_0_B06f01d3.TIF	scan_Plate_D_p00_0_B06f01d0.TIF	scan_Plate_D_p00_0_B06f01d2.TIF	scan_Plate_D_p00_0_B06f01d1.TIF	0	0	0	0	371	1944	1	1536	1536	1536	1536	371	b'eLuu5PKkG638aFL5ORmYpRkYjlZ+FIXeaNVIWfiNVpyUh6ExlcIQVCDaAQB2iqWC'	0.05472157150506973	0.009472157806158066	0.0	0.01227764	0.006138822	0.0	0.44816118	0.36119097	0.7154	0.07475770513216655	0.01855568215250969	0.010140370577573776	0.06616588	0.014777647	0.0	0.028194118
-1	-1	-1	-1	570.0	0.0	0.0	2.6100000000001273	0.0	11.779999999999973	1.2899999999999636	0.0	0.009999999999990905	0.009999999999990905	3.1599999999998545	0.16000000000008185	0.12000000000011823	scan_Plate_D_p00_0_B06f02d3.TIF	scan_Plate_D_p00_0_B06f02d0.TIF	scan_Plate_D_p00_0_B06f02d2.TIF	scan_Plate_D_p00_0_B06f02d1.TIF	0	0	0	0	372	1944	1	1536	1536	1536	1536	372	b'eLuu5PKkG638aFL5ORmYpRkYjVZ+FIXeaNVIWfiNVpyUh6ExlcIQVCDaAQB/UKWG'	0.04858274757862091	0.009472157806158066	0.0	0.015083134	0.006138824	0.0	0.44816118	0.36119097	0.7154	0.06870419283707936	0.018673567722241085	0.00934297281006972	0.060027063	0.014777647	0.0	0.022888627
-1	-1	-1	-1	563.0	0.0	0.0	2.369999999999891	0.0	15.310000000000173	1.4800000000000182	0.01999999999998181	0.009999999999990905	0.009999999999990905	4.3599999999999	0.17000000000007276	0.16999999999984539	scan_Plate_D_p00_0_B06f03d3.TIF	scan_Plate_D_p00_0_B06f03d0.TIF	scan_Plate_D_p00_0_B06f03d2.TIF	scan_Plate_D_p00_0_B06f03d1.TIF	0	0	0	0	373	1944	1	1536	1536	1536	1536	373	b'eLuu5PKkG638aFL5ORmYpRkYj1Z+FIXeaNVIWfiNVpyUh6ExlcIQVCDaAQCIFqWK'	0.05024941265583038	0.010305491276085377	0.025249412283301353	0.014249802	0.006138824	0.011221958	0.44816118	0.36119097	0.7154	0.07129764060179393	0.019958225389321644	0.046213229497273765	0.064499214	0.015610982	0.03647137	0.022888627
-1	-1	-1	-1	524.0	0.0	0.0	2.1900000000000546	0.0	15.519999999999982	1.3999999999998636	0.009999999999990905	0.0	0.009999999999990905	3.3700000000001182	0.14999999999986358	0.14000000000010004	scan_Plate_D_p00_0_B06f04d3.TIF	scan_Plate_D_p00_0_B06f04d0.TIF	scan_Plate_D_p00_0_B06f04d2.TIF	scan_Plate_D_p00_0_B06f04d1.TIF	0	0	0	0	374	1944	1	1536	1536	1536	1536	374	b'eLuu5PKkG638aFL5ORmYpRmYjFZ+FIXeaNVIWfiNVpyUh6ExlcIQVCDaAQCQ3KWO'	0.04941608011722565	0.010305491276085377	0.008416470140218735	0.011444315	0.006138824	0.01402745	0.44816118	0.36119097	0.7154	0.06665526827176411	0.020297036816676457	0.04550615946451823	0.060027063	0.015610982	0.01963843	0.023721961
-1	-1	-1	-1	357.0	0.0	0.0	2.269999999999982	0.0	10.889999999999873	1.2999999999999545	0.009999999999990905	0.0	0.009999999999990905	1.9600000000002638	0.14000000000032742	0.13999999999987267	scan_Plate_D_p00_0_B06f05d3.TIF	scan_Plate_D_p00_0_B06f05d0.TIF	scan_Plate_D_p00_0_B06f05d2.TIF	scan_Plate_D_p00_0_B06f05d1.TIF	0	0	0	0	375	1944	1	1536	1536	1536	1536	375	b'eLuu5PKkG638aFL5ORmYpRmYjlZ+FIXeaNVIWfiNVpyUh6ExlcIQVCDaAQCZoqWS'	0.05919373035430908	0.01727764680981636	0.042082350701093674	0.021221958	0.022583136	0.16271843	0.44816118	0.36119097	0.7154	0.08282605806986491	0.049245163798332214	0.28973575433095294	0.07677686	0.037360784	0.19077334	0.023721961
-1	-1	-1	-1	544.0	0.0	0.0	2.310000000000173	0.0	8.400000000000091	1.4199999999998454	0.009999999999990905	0.009999999999990905	0.009999999999990905	3.339999999999918	0.16000000000008185	0.13999999999987267	scan_Plate_D_p00_0_B06f06d3.TIF	scan_Plate_D_p00_0_B06f06d0.TIF	scan_Plate_D_p00_0_B06f06d2.TIF	scan_Plate_D_p00_0_B06f06d1.TIF	0	0	0	0	376	1944	1	1536	1536	1536	1536	376	b'eLuu5PKkG638aFL5ORmYpRmYjVZ+FIXeaNVIWfiNVpyUh6ExlcIQVCDaAQCiaKWW'	0.05555490404367447	0.010305491276085377	0.005610980559140444	0.015916474	0.0069721565	0.01402745	0.44816118	0.36119097	0.7154	0.080414945880572	0.023305627206961315	0.05969799061616262	0.069804706	0.016444314	0.01683294	0.023721961
-1	-1	-1	-1	319.0	0.0	0.0	2.3500000000001364	0.0	6.759999999999991	1.3199999999999363	0.009999999999763531	0.010000000000218279	0.009999999999763531	1.690000000000282	0.13999999999987267	0.12999999999988177	scan_Plate_D_p00_0_B06f07d3.TIF	scan_Plate_D_p00_0_B06f07d0.TIF	scan_Plate_D_p00_0_B06f07d2.TIF	scan_Plate_D_p00_0_B06f07d1.TIF	0	0	0	0	377	1944	1	1536	1536	1536	1536	377	b'eLuu5PKkG638aFL5ORmYpRmYj1Z+FIXeaNVIWfiNVpyUh6ExlcIQVCDaAQCrLqWa'	0.11755412817001343	0.014777647331357002	0.022443922236561775	0.027360782	0.013110979	0.033665884	0.44816118	0.36119097	0.7154	0.14492888251940408	0.03285768876473109	0.1600055197874705	0.14574824	0.02341647	0.047693335	0.028194118
-1	-1	-1	-1	616.0	0.0	0.0	2.440000000000282	0.0	10.47999999999979	1.3299999999999272	0.009999999999990905	0.009999999999990905	0.009999999999990905	3.5900000000001455	0.16000000000008185	0.13999999999987267	scan_Plate_D_p00_0_B06f08d3.TIF	scan_Plate_D_p00_0_B06f08d0.TIF	scan_Plate_D_p00_0_B06f08d2.TIF	scan_Plate_D_p00_0_B06f08d1.TIF	0	0	0	0	378	1944	1	1536	1536	1536	1536	378	b'eLuu5PKkG638aFL5ORmYpRlYjFZ+FIXeaNVIWfiNVpyUh6ExlcIQVCDaAQCz9KWe'	0.06002706289291382	0.010305491276085377	0.0	0.011444315	0.006138824	0.0	0.44816118	0.36119097	0.7154	0.07787673672040303	0.019410015394290287	0.008772311732172966	0.07063804	0.015610982	0.0	0.028194118
-1	-1	-1	-1	588.0	0.0	0.0	2.369999999999891	0.0	10.309999999999945	1.349999999999909	0.009999999999990905	0.009999999999990905	0.010000000000218279	3.619999999999891	0.12999999999988177	0.14000000000010004	scan_Plate_D_p00_0_B07f00d3.TIF	scan_Plate_D_p00_0_B07f00d0.TIF	scan_Plate_D_p00_0_B07f00d2.TIF	scan_Plate_D_p00_0_B07f00d1.TIF	0	0	0	0	379	1944	1	1536	1536	1536	1536	379	b'eLuu5PKkG638aFL5OY12CigPvdGqkbLwG604KQ9DYyqFIahAtAMAdpalgg=='	0.05024941265583038	0.013944314792752266	0.06172078475356102	0.015916467	0.006138823	0.01122196	0.44816118	0.36119097	0.7154	0.07247353593508403	0.020740182449420292	0.0777588039636612	0.064499214	0.016444314	0.070137255	0.022055294
-1	-1	-1	-1	578.0	0.0	0.0	2.269999999999982	0.0	11.4699999999998	1.3700000000001182	0.009999999999990905	0.009999999999990905	0.009999999999990905	3.7100000000000364	0.14999999999986358	0.15000000000009095	scan_Plate_D_p00_0_B07f01d3.TIF	scan_Plate_D_p00_0_B07f01d0.TIF	scan_Plate_D_p00_0_B07f01d2.TIF	scan_Plate_D_p00_0_B07f01d1.TIF	0	0	0	0	380	1944	1	1536	1536	1536	1536	380	b'eLuu5PKkG638aFL5OYESqeFo5UdR6I1WjZSF32jFSXkYGlMpDEEFoh0Af1ylhg=='	0.04858274757862091	0.009472157806158066	0.0	0.015083134	0.006138824	0.0	0.44816118	0.36119097	0.7154	0.06740996241569519	0.019325057665507	0.011426130930582682	0.060027063	0.015610982	0.0	0.022888627
-1	-1	-1	-1	533.0	0.0	0.0	2.3899999999998727	0.0	12.310000000000173	1.2999999999999545	0.009999999999990905	0.009999999999990905	0.009999999999990905	3.009999999999991	0.14999999999986358	0.13000000000010914	scan_Plate_D_p00_0_B07f02d3.TIF	scan_Plate_D_p00_0_B07f02d0.TIF	scan_Plate_D_p00_0_B07f02d2.TIF	scan_Plate_D_p00_0_B07f02d1.TIF	0	0	0	0	381	1944	1	1536	1536	1536	1536	381	b'eLuu5PKkG638aFL5OYESqdFo5UdR6I1WjZSF32jFSXkYGlMpDEEFoh0AiCKlig=='	0.04411058872938156	0.009472157806158066	0.0	0.010610983	0.006138822	0.0	0.44816118	0.36119097	0.7154	0.06165456771850586	0.01811727260549863	0.005228177333871524	0.05472157	0.014777647	0.0	0.022888627
-1	-1	-1	-1	577.0	0.0	0.0	2.3400000000001455	0.0	12.930000000000291	1.3599999999996726	0.01999999999998181	0.010000000000218279	0.01999999999998181	3.6400000000001	0.12999999999988177	0.13000000000010914	scan_Plate_D_p00_0_B07f03d3.TIF	scan_Plate_D_p00_0_B07f03d0.TIF	scan_Plate_D_p00_0_B07f03d2.TIF	scan_Plate_D_p00_0_B07f03d1.TIF	0	0	0	0	382	1944	1	1536	1536	1536	1536	382	b'eLuu5PKkG638aFL5OYESqfFo5UdR6I1WjZSF32jFSXkYGlMpDEEFoh0AkOiljg=='	0.04858274757862091	0.010305491276085377	0.03647137060761452	0.015083142	0.006138824	0.01122196	0.44816118	0.36119097	0.7154	0.06809310615062714	0.019867539405822754	0.053097317616144814	0.060027063	0.015610982	0.044887844	0.022888627
-1	-1	-1	-1	573.0	0.0	0.0	2.349999999999909	0.0	14.97999999999979	1.4600000000000364	0.01999999999998181	0.009999999999990905	0.009999999999990905	3.759999999999991	0.17000000000007276	0.16000000000008185	scan_Plate_D_p00_0_B07f04d3.TIF	scan_Plate_D_p00_0_B07f04d0.TIF	scan_Plate_D_p00_0_B07f04d2.TIF	scan_Plate_D_p00_0_B07f04d1.TIF	0	0	0	0	383	1944	1	1536	1536	1536	1536	383	b'eLuu5PKkG638aFL5OYESqclo5UdR6I1WjZSF32jFSXkYGlMpDEEFoh0Ama6lkg=='	0.04858274757862091	0.010305491276085377	0.01683294028043747	0.015083142	0.006138824	0.011221962	0.44816118	0.36119097	0.7154	0.06851084530353546	0.019230663776397705	0.034920357167720795	0.060027063	0.015610982	0.028054902	0.022888627
-1	-1	-1	-1	627.0	0.0	0.0	2.3199999999999363	0.0	13.070000000000164	1.4299999999998363	0.010000000000218279	0.010000000000218279	0.009999999999763531	3.839999999999918	0.13999999999987267	0.14000000000010004	scan_Plate_D_p00_0_B07f05d3.TIF	scan_Plate_D_p00_0_B07f05d0.TIF	scan_Plate_D_p00_0_B07f05d2.TIF	scan_Plate_D_p00_0_B07f05d1.TIF	0	0	0	0	384	1944	1	1536	1536	1536	1536	384	b'eLuu5PKkG638aFL5OYESqelo5UdR6I1WjZSF32jFSXkYGlMpDEEFoh0AonSllg=='	0.04941608011722565	0.010305491276085377	0.039276860654354095	0.015916467	0.006138824	0.011221964	0.44816118	0.36119097	0.7154	0.07296791672706604	0.020723919073740642	0.057514727115631104	0.064499214	0.016444314	0.050498825	0.022888627
-1	-1	-1	-1	634.0	0.0	0.0	2.2200000000000273	0.0	13.740000000000009	1.3799999999998818	0.010000000000218279	0.009999999999763531	0.010000000000218279	3.880000000000109	0.18000000000006366	0.11999999999989086	scan_Plate_D_p00_0_B07f06d3.TIF	scan_Plate_D_p00_0_B07f06d0.TIF	scan_Plate_D_p00_0_B07f06d2.TIF	scan_Plate_D_p00_0_B07f06d1.TIF	0	0	0	0	385	1944	1	1536	1536	1536	1536	385	b'eLuu5PKkG638aFL5OYESqdlo5UdR6I1WjZSF32jFSXkYGlMpDEEFoh0Aqzqlmg=='	0.05024941265583038	0.009472157806158066	0.011221961118280888	0.015916467	0.006138824	0.01122196	0.44816118	0.36119097	0.7154	0.0716198335091273	0.019026378790537517	0.027973624567190807	0.064499214	0.015610982	0.01963843	0.022888627
-1	-1	-1	-1	602.0	0.0	0.0	2.4700000000000273	0.0	11.870000000000118	1.3899999999998727	0.010000000000218279	0.009999999999763531	0.010000000000218279	3.7899999999999636	0.15000000000009095	0.12999999999988177	scan_Plate_D_p00_0_B07f07d3.TIF	scan_Plate_D_p00_0_B07f07d0.TIF	scan_Plate_D_p00_0_B07f07d2.TIF	scan_Plate_D_p00_0_B07f07d1.TIF	0	0	0	0	386	1944	1	1536	1536	1536	1536	386	b'eLuu5PKkG638aFL5OYESqflo5UdR6I1WjZSF32jFSXkYGlMpDEEFoh0AtAClng=='	0.04941608011722565	0.010305491276085377	0.02805490233004093	0.014249802	0.006138824	0.008416474	0.44816118	0.36119097	0.7154	0.06944084664185841	0.019999312857786816	0.044089520970980324	0.060860395	0.015610982	0.03647137	0.022055294
-1	-1	-1	-1	606.0	0.0	0.0	2.240000000000009	0.0	11.849999999999909	1.3300000000001546	0.009999999999990905	0.009999999999990905	0.009999999999990905	3.4500000000000455	0.13999999999987267	0.12000000000011823	scan_Plate_D_p00_0_B07f08d3.TIF	scan_Plate_D_p00_0_B07f08d0.TIF	scan_Plate_D_p00_0_B07f08d2.TIF	scan_Plate_D_p00_0_B07f08d1.TIF	0	0	0	0	387	1944	1	1536	1536	1536	1536	387	b'eLuu5PKkG638aFL5OYESqcVo5UdR6I1WjZSF32jFSXkYGlMpDEEFoh0AvMalog=='	0.04941608011722565	0.010305491276085377	0.0	0.011444315	0.006138824	0.0	0.44816118	0.36119097	0.7154	0.06642439464728038	0.02002953737974167	0.0073060716191927595	0.060027063	0.016444314	0.0	0.023721961
-1	-1	-1	-1	619.0	0.0	0.0	2.730000000000018	0.0	13.310000000000173	1.4799999999997908	0.020000000000209184	0.009999999999990905	0.009999999999990905	4.129999999999882	0.15000000000009095	0.14999999999986358	scan_Plate_D_p00_0_B08f00d3.TIF	scan_Plate_D_p00_0_B08f00d0.TIF	scan_Plate_D_p00_0_B08f00d2.TIF	scan_Plate_D_p00_0_B08f00d1.TIF	0	0	0	0	388	1944	1	1536	1536	1536	1536	388	b'eLuu5PKkG638aFL5ORlYjFZ+lIbeaNVIWfiNVpyUh6ExlcIQVCDaAQB/aKWG'	0.0449439212679863	0.013944314792752266	0.05610980466008186	0.014249809	0.006138824	0.011221956	0.44816118	0.36119097	0.7154	0.06416033705075581	0.02149661382039388	0.07826920847098033	0.05919373	0.016444314	0.06733176	0.017583137
-1	-1	-1	-1	554.0	0.0	0.0	2.3700000000001182	0.0	11.5	1.4199999999998454	0.0	0.009999999999990905	0.009999999999990905	3.4800000000002456	0.14000000000032742	0.13999999999987267	scan_Plate_D_p00_0_B08f01d3.TIF	scan_Plate_D_p00_0_B08f01d0.TIF	scan_Plate_D_p00_0_B08f01d2.TIF	scan_Plate_D_p00_0_B08f01d1.TIF	0	0	0	0	389	1944	1	1536	1536	1536	1536	389	b'eLuu5PKkG638aFL5ORlYpBkYjlZ+FIXeaNVIWfiNVpyUh6ExlcIQVCDaAQCILqWK'	0.043277256190776825	0.009472157806158066	0.0	0.015083134	0.006138824	0.0	0.44816118	0.36119097	0.7154	0.060087780157725014	0.01941738650202751	0.011075722674528757	0.05472157	0.015610982	0.0	0.018416472
-1	-1	-1	-1	589.0	0.0	0.0	2.2899999999999636	0.0	14.38000000000011	1.2999999999999545	0.009999999999990905	0.009999999999990905	0.009999999999990905	3.369999999999891	0.16000000000008185	0.18000000000006366	scan_Plate_D_p00_0_B08f02d3.TIF	scan_Plate_D_p00_0_B08f02d0.TIF	scan_Plate_D_p00_0_B08f02d2.TIF	scan_Plate_D_p00_0_B08f02d1.TIF	0	0	0	0	390	1944	1	1536	1536	1536	1536	390	b'eLuu5PKkG638aFL5ORlYpBkYjVZ+FIXeaNVIWfiNVpyUh6ExlcIQVCDaAQCQ9KWO'	0.043277256190776825	0.010305491276085377	0.0	0.011444308	0.006138824	0.0	0.44816118	0.36119097	0.7154	0.06010520954926809	0.019812581439812977	0.008698465302586555	0.05388824	0.015610982	0.0	0.017583137
-1	-1	-1	-1	563.0	0.0	0.0	2.3999999999998636	0.0	13.340000000000146	1.2999999999999545	0.009999999999990905	0.009999999999990905	0.0	3.5399999999999636	0.13999999999987267	0.14000000000010004	scan_Plate_D_p00_0_B08f03d3.TIF	scan_Plate_D_p00_0_B08f03d0.TIF	scan_Plate_D_p00_0_B08f03d2.TIF	scan_Plate_D_p00_0_B08f03d1.TIF	0	0	0	0	391	1944	1	1536	1536	1536	1536	391	b'eLuu5PKkG638aFL5ORlYpBkYj1Z+FIXeaNVIWfiNVpyUh6ExlcIQVCDaAQCZuqWS'	0.03963842988014221	0.010305491276085377	0.02805490233004093	0.014249809	0.006138824	0.011221958	0.44816118	0.36119097	0.7154	0.059693947434425354	0.019074294716119766	0.04835060238838196	0.05388824	0.015610982	0.03927686	0.017583137
-1	-1	-1	-1	574.0	0.0	0.0	2.3199999999999363	0.0	12.980000000000018	1.3500000000001364	0.009999999999990905	0.0	0.009999999999990905	3.5300000000002	0.13999999999987267	0.14000000000032742	scan_Plate_D_p00_0_B08f04d3.TIF	scan_Plate_D_p00_0_B08f04d0.TIF	scan_Plate_D_p00_0_B08f04d2.TIF	scan_Plate_D_p00_0_B08f04d1.TIF	0	0	0	0	392	1944	1	1536	1536	1536	1536	392	b'eLuu5PKkG638aFL5ORlYpBmYjFZ+FIXeaNVIWfiNVpyUh6ExlcIQVCDaAQCigKWW'	0.043277256190776825	0.009472157806158066	0.011221961118280888	0.01227764	0.006138824	0.01122196	0.44816118	0.36119097	0.7154	0.05953853825728098	0.01899467905362447	0.029157862067222595	0.05388824	0.015610982	0.01963843	0.022055294
-1	-1	-1	-1	615.0	0.0	0.0	2.75	0.0	14.699999999999818	1.4800000000002456	0.009999999999990905	0.009999999999990905	0.009999999999990905	4.179999999999836	0.18000000000006366	0.13999999999987267	scan_Plate_D_p00_0_B08f05d3.TIF	scan_Plate_D_p00_0_B08f05d0.TIF	scan_Plate_D_p00_0_B08f05d2.TIF	scan_Plate_D_p00_0_B08f05d1.TIF	0	0	0	0	393	1944	1	1536	1536	1536	1536	393	b'eLuu5PKkG638aFL5ORlYpBmYjlZ+FIXeaNVIWfiNVpyUh6ExlcIQVCDaAQCrRqWa'	0.04411058872938156	0.010305491276085377	0.03647137060761452	0.015083134	0.0069721565	0.011221964	0.44816118	0.36119097	0.7154	0.06495851775010426	0.020533365507920582	0.05638254682223002	0.055554904	0.016444314	0.047693335	0.018416472
-1	-1	-1	-1	600.0	0.0	0.0	2.7799999999999727	0.0	13.730000000000018	1.4500000000000455	0.01999999999998181	0.01999999999998181	0.009999999999990905	4.029999999999973	0.14999999999986358	0.16000000000008185	scan_Plate_D_p00_0_B08f06d3.TIF	scan_Plate_D_p00_0_B08f06d0.TIF	scan_Plate_D_p00_0_B08f06d2.TIF	scan_Plate_D_p00_0_B08f06d1.TIF	0	0	0	0	394	1944	1	1536	1536	1536	1536	394	b'eLuu5PKkG638aFL5ORlYpBmYjVZ+FIXeaNVIWfiNVpyUh6ExlcIQVCDaAQC0DKWe'	0.043277256190776825	0.009472157806158066	0.008416470140218735	0.011444308	0.006138824	0.008416472	0.44816118	0.36119097	0.7154	0.05896282196044922	0.01831848919391632	0.02568814903497696	0.05388824	0.015610982	0.01683294	0.022055294
-1	-1	-1	-1	579.0	0.0	0.0	2.4199999999998454	0.0	16.970000000000027	1.2999999999999545	0.009999999999763531	0.010000000000218279	0.009999999999763531	3.509999999999991	0.14000000000010004	0.12999999999988177	scan_Plate_D_p00_0_B08f07d3.TIF	scan_Plate_D_p00_0_B08f07d0.TIF	scan_Plate_D_p00_0_B08f07d2.TIF	scan_Plate_D_p00_0_B08f07d1.TIF	0	0	0	0	395	1944	1	1536	1536	1536	1536	395	b'eLuu5PKkG638aFL5ORlYpBmYj1Z+FIXeaNVIWfiNVpyUh6ExlcIQVCDaAQC80qWi'	0.043277256190776825	0.010305491276085377	0.025249412283301353	0.015083142	0.006138824	0.00841647	0.44816118	0.36119097	0.7154	0.06216696401437124	0.019684926917155583	0.042598401506741844	0.05472157	0.015610982	0.030860392	0.018416472
-1	-1	-1	-1	555.0	0.0	0.0	2.349999999999909	0.0	17.169999999999845	1.3800000000001091	0.009999999999990905	0.009999999999990905	0.009999999999990905	3.2899999999999636	0.1299999999996544	0.13000000000010914	scan_Plate_D_p00_0_B08f08d3.TIF	scan_Plate_D_p00_0_B08f08d0.TIF	scan_Plate_D_p00_0_B08f08d2.TIF	scan_Plate_D_p00_0_B08f08d1.TIF	0	0	0	0	396	1944	1	1536	1536	1536	1536	396	b'eLuu5PKkG638aFL5ORlYpBlYjFZ+FIXeaNVIWfiNVpyUh6ExlcIQVCDaAQDFmKWm'	0.04411058872938156	0.010305491276085377	0.0	0.010610983	0.006138824	0.0	0.44816118	0.36119097	0.7154	0.05821432669957479	0.020165200034777325	0.011416298647721609	0.05388824	0.016444314	0.0	0.017583137
-1	-1	-1	-1	582.0	0.0	0.0	2.4200000000000728	0.0	14.6400000000001	1.4099999999998545	0.009999999999990905	0.009999999999990905	0.009999999999990905	3.5599999999999454	0.13000000000010914	0.10999999999989996	scan_Plate_D_p00_0_B09f00d3.TIF	scan_Plate_D_p00_0_B09f00d0.TIF	scan_Plate_D_p00_0_B09f00d2.TIF	scan_Plate_D_p00_0_B09f00d1.TIF	0	0	0	0	397	1944	1	1536	1536	1536	1536	397	b'eLuu5PKkG638aFL5ORlYjlZ+lIbeaNVIWfiNVpyUh6ExlcIQVCDaAQCIOqWK'	0.053888238966464996	0.014777647331357002	0.053304314613342285	0.015916474	0.0069721583	0.00841647	0.44816118	0.36119097	0.7154	0.07727399965127309	0.0252431258559227	0.0695200761159261	0.06616588	0.021749806	0.061720785	0.023721961
-1	-1	-1	-1	648.0	0.0	0.0	2.7199999999998	0.0	13.900000000000091	1.3700000000001182	0.009999999999990905	0.009999999999990905	0.009999999999990905	3.439999999999827	0.17000000000007276	0.11999999999989086	scan_Plate_D_p00_0_B09f01d3.TIF	scan_Plate_D_p00_0_B09f01d0.TIF	scan_Plate_D_p00_0_B09f01d2.TIF	scan_Plate_D_p00_0_B09f01d1.TIF	0	0	0	0	398	1944	1	1536	1536	1536	1536	398	b'eLuu5PKkG638aFL5ORlYphkYjlZ+FIXeaNVIWfiNVpyUh6ExlcIQVCDaAQCRAKWO'	0.05472157150506973	0.014777647331357002	0.0	0.015916467	0.0069721546	0.0	0.44816118	0.36119097	0.7154	0.07654833793640137	0.024499726792176563	0.007981859768430391	0.069804706	0.02091647	0.0	0.022888627
-1	-1	-1	-1	437.0	0.0	0.0	2.3700000000001182	0.0	11.25	1.3699999999998909	0.009999999999763531	0.010000000000218279	0.010000000000218279	2.799999999999727	0.15000000000009095	0.16000000000008185	scan_Plate_D_p00_0_B09f02d3.TIF	scan_Plate_D_p00_0_B09f02d0.TIF	scan_Plate_D_p00_0_B09f02d2.TIF	scan_Plate_D_p00_0_B09f02d1.TIF	0	0	0	0	399	1944	1	1536	1536	1536	1536	399	b'eLuu5PKkG638aFL5ORlYphkYjVZ+FIXeaNVIWfiNVpyUh6ExlcIQVCDaAQCZxqWS'	0.0449439212679863	0.010305491276085377	0.0	0.011444315	0.006138824	0.0	0.44816118	0.36119097	0.7154	0.06596749027570088	0.020255744457244873	0.005187939231594403	0.055554904	0.015610982	0.0	0.023721961
-1	-1	-1	-1	545.0	0.0	0.0	2.1900000000000546	0.0	16.410000000000082	1.4299999999998363	0.009999999999990905	0.009999999999990905	0.009999999999990905	3.839999999999918	0.17000000000007276	0.11999999999989086	scan_Plate_D_p00_0_B09f03d3.TIF	scan_Plate_D_p00_0_B09f03d0.TIF	scan_Plate_D_p00_0_B09f03d2.TIF	scan_Plate_D_p00_0_B09f03d1.TIF	0	0	0	0	400	1944	1	1536	1536	1536	1536	400	b'eLuu5PKkG638aFL5ORlYphkYj1Z+FIXeaNVIWfiNVpyUh6ExlcIQVCDaAQCijKWW'	0.053888238966464996	0.014777647331357002	0.03366588056087494	0.015083134	0.0069721546	0.008416474	0.44816118	0.36119097	0.7154	0.0727764219045639	0.023231861491998036	0.048515195647875466	0.06533255	0.02091647	0.04208235	0.023721961
-1	-1	-1	-1	560.0	0.0	0.0	2.5	0.0	14.799999999999955	1.400000000000091	0.01999999999998181	0.009999999999763531	0.01999999999998181	3.8900000000001	0.17000000000007276	0.15000000000009095	scan_Plate_D_p00_0_B09f04d3.TIF	scan_Plate_D_p00_0_B09f04d0.TIF	scan_Plate_D_p00_0_B09f04d2.TIF	scan_Plate_D_p00_0_B09f04d1.TIF	0	0	0	0	401	1944	1	1536	1536	1536	1536	401	b'eLuu5PKkG638aFL5ORlYphmYjFZ+FIXeaNVIWfiNVpyUh6ExlcIQVCDaAQCrUqWa'	0.053888238966464996	0.014777647331357002	0.011221961118280888	0.015083134	0.0069721546	0.011221958	0.44816118	0.36119097	0.7154	0.07354262471199036	0.023565841217835743	0.02978428949912389	0.06533255	0.02091647	0.022443922	0.022888627
-1	-1	-1	-1	587.0	0.0	0.0	2.3799999999998818	0.0	15.240000000000236	1.4199999999998454	0.009999999999990905	0.009999999999990905	0.010000000000218279	3.809999999999718	0.15000000000009095	0.16000000000008185	scan_Plate_D_p00_0_B09f05d3.TIF	scan_Plate_D_p00_0_B09f05d0.TIF	scan_Plate_D_p00_0_B09f05d2.TIF	scan_Plate_D_p00_0_B09f05d1.TIF	0	0	0	0	402	1944	1	1536	1536	1536	1536	402	b'eLuu5PKkG638aFL5ORlYphmYjlZ+FIXeaNVIWfiNVpyUh6ExlcIQVCDaAQC0GKWe'	0.05472157150506973	0.014777647331357002	0.03086039237678051	0.015083134	0.0069721546	0.011221958	0.44816118	0.36119097	0.7154	0.07367756466070811	0.023834290603796642	0.04750571151574453	0.06533255	0.02091647	0.04208235	0.023721961
-1	-1	-1	-1	589.0	0.0	0.0	2.3199999999999363	0.0	17.50999999999999	1.509999999999991	0.01999999999998181	0.009999999999990905	0.009999999999990905	4.130000000000109	0.17000000000007276	0.1499999999996362	scan_Plate_D_p00_0_B09f06d3.TIF	scan_Plate_D_p00_0_B09f06d0.TIF	scan_Plate_D_p00_0_B09f06d2.TIF	scan_Plate_D_p00_0_B09f06d1.TIF	0	0	0	0	403	1944	1	1536	1536	1536	1536	403	b'eLuu5PKkG638aFL5ORlYphmYjVZ+FIXeaNVIWfiNVpyUh6ExlcIQVCDaAQC83qWi'	0.05024941265583038	0.013944314792752266	0.008416470140218735	0.011444315	0.0069721555	0.008416471	0.44816118	0.36119097	0.7154	0.06960295637448628	0.022501138349374134	0.02140764643748601	0.060860395	0.017277647	0.014027451	0.027360786
-1	-1	-1	-1	599.0	0.0	0.0	2.3099999999999454	0.0	14.420000000000073	1.4200000000000728	0.009999999999990905	0.0	0.009999999999990905	3.8799999999998818	0.14000000000010004	0.15999999999985448	scan_Plate_D_p00_0_B09f07d3.TIF	scan_Plate_D_p00_0_B09f07d0.TIF	scan_Plate_D_p00_0_B09f07d2.TIF	scan_Plate_D_p00_0_B09f07d1.TIF	0	0	0	0	404	1944	1	1536	1536	1536	1536	404	b'eLuu5PKkG638aFL5ORlYphmYj1Z+FIXeaNVIWfiNVpyUh6ExlcIQVCDaAQDFpKWm'	0.053888238966464996	0.014777647331357002	0.022443922236561775	0.015083134	0.007805489	0.008416468	0.44816118	0.36119097	0.7154	0.07271027565002441	0.02473606417576472	0.0374327227473259	0.064499214	0.021749806	0.028054902	0.027360786
-1	-1	-1	-1	571.0	0.0	0.0	2.1599999999998545	0.0	15.110000000000355	1.349999999999909	0.0	0.009999999999990905	0.009999999999990905	3.7200000000000273	0.12999999999988177	0.14000000000010004	scan_Plate_D_p00_0_B09f08d3.TIF	scan_Plate_D_p00_0_B09f08d0.TIF	scan_Plate_D_p00_0_B09f08d2.TIF	scan_Plate_D_p00_0_B09f08d1.TIF	0	0	0	0	405	1944	1	1536	1536	1536	1536	405	b'eLuu5PKkG638aFL5ORlYphlYjFZ+FIXeaNVIWfiNVpyUh6ExlcIQVCDaAQDOaqWq'	0.05919373035430908	0.015610981732606888	0.0	0.011444315	0.007805489	0.0	0.44816118	0.36119097	0.7154	0.07587788005669911	0.0257220392425855	0.006608358273903529	0.07063804	0.022583138	0.0	0.027360786
-1	-1	-1	-1	552.0	0.0	0.0	2.490000000000009	0.0	14.910000000000082	1.4100000000000819	0.009999999999990905	0.01999999999998181	0.009999999999990905	3.5599999999999454	0.15000000000009095	0.12999999999988177	scan_Plate_D_p00_0_B10f00d3.TIF	scan_Plate_D_p00_0_B10f00d0.TIF	scan_Plate_D_p00_0_B10f00d2.TIF	scan_Plate_D_p00_0_B10f00d1.TIF	0	0	0	0	406	1944	1	1536	1536	1536	1536	406	b'eLuu5PKkG638aFL5ORkajFZ+lIbeaNVIWfiNVpyUh6ExlcIQVCDaAQBBrqVq'	0.043277256190776825	0.010305491276085377	0.05049882456660271	0.011444315	0.006138824	0.00841647	0.44816118	0.36119097	0.7154	0.059507712721824646	0.0198440986375014	0.06866068641344707	0.050249413	0.015610982	0.058915295	0.018416472
-1	-1	-1	-1	588.0	0.0	0.0	2.3200000000001637	0.0	15.160000000000082	1.4100000000000819	0.009999999999990905	0.009999999999990905	0.009999999999990905	3.729999999999791	0.16000000000008185	0.15999999999985448	scan_Plate_D_p00_0_B10f01d3.TIF	scan_Plate_D_p00_0_B10f01d0.TIF	scan_Plate_D_p00_0_B10f01d2.TIF	scan_Plate_D_p00_0_B10f01d1.TIF	0	0	0	0	407	1944	1	1536	1536	1536	1536	407	b'eLuu5PKkG638aFL5ORkapBkYjlZ+FIXeaNVIWfiNVpyUh6ExlcIQVCDaAQBKdKVu'	0.04411058872938156	0.010305491276085377	0.0	0.011444315	0.006138824	0.0	0.44816118	0.36119097	0.7154	0.06229411065578461	0.019410925606886547	0.012495135267575582	0.05472157	0.015610982	0.0	0.018416472
-1	-1	-1	-1	545.0	0.0	0.0	2.3999999999998636	0.0	14.170000000000073	1.3100000000004002	0.0	0.009999999999990905	0.009999999999990905	3.1599999999998545	0.13000000000010914	0.11999999999989086	scan_Plate_D_p00_0_B10f02d3.TIF	scan_Plate_D_p00_0_B10f02d0.TIF	scan_Plate_D_p00_0_B10f02d2.TIF	scan_Plate_D_p00_0_B10f02d1.TIF	0	0	0	0	408	1944	1	1536	1536	1536	1536	408	b'eLuu5PKkG638aFL5ORkapBkYjVZ+FIXeaNVIWfiNVpyUh6ExlcIQVCDaAQBTOqVy'	0.03963842988014221	0.010305491276085377	0.0	0.010610983	0.006138824	0.0	0.44816118	0.36119097	0.7154	0.055996373295784	0.01865064228574435	0.007783035437266032	0.04941608	0.015610982	0.0	0.017583137
-1	-1	-1	-1	529.0	0.0	0.0	2.2999999999999545	0.0	14.829999999999927	1.4100000000000819	0.009999999999990905	0.009999999999990905	0.009999999999990905	3.509999999999991	0.12999999999988177	0.13000000000010914	scan_Plate_D_p00_0_B10f03d3.TIF	scan_Plate_D_p00_0_B10f03d0.TIF	scan_Plate_D_p00_0_B10f03d2.TIF	scan_Plate_D_p00_0_B10f03d1.TIF	0	0	0	0	409	1944	1	1536	1536	1536	1536	409	b'eLuu5PKkG638aFL5ORkapBkYj1Z+FIXeaNVIWfiNVpyUh6ExlcIQVCDaAQBcAKV2'	0.043277256190776825	0.010305491276085377	0.025249412283301353	0.010610983	0.006138824	0.00841647	0.44816118	0.36119097	0.7154	0.05843256413936615	0.01960918679833412	0.04479208091894785	0.050249413	0.015610982	0.03366588	0.017583137
-1	-1	-1	-1	531.0	0.0	0.0	2.4199999999998454	0.0	17.29000000000019	1.4400000000000546	0.010000000000218279	0.01999999999998181	0.009999999999763531	3.9100000000003092	0.14999999999986358	0.14000000000010004	scan_Plate_D_p00_0_B10f04d3.TIF	scan_Plate_D_p00_0_B10f04d0.TIF	scan_Plate_D_p00_0_B10f04d2.TIF	scan_Plate_D_p00_0_B10f04d1.TIF	0	0	0	0	410	1944	1	1536	1536	1536	1536	410	b'eLuu5PKkG638aFL5ORkapBmYjFZ+FIXeaNVIWfiNVpyUh6ExlcIQVCDaAQBkxqV6'	0.043277256190776825	0.010305491276085377	0.008416470140218735	0.010610983	0.006138824	0.01122196	0.44816118	0.36119097	0.7154	0.056700900197029114	0.01868760585784912	0.025862649083137512	0.050249413	0.015610982	0.01683294	0.018416472
-1	-1	-1	-1	544.0	0.0	0.0	2.5799999999999272	0.0	15.920000000000073	1.4700000000000273	0.01999999999998181	0.009999999999990905	0.009999999999990905	4.100000000000136	0.15999999999985448	0.1499999999996362	scan_Plate_D_p00_0_B10f05d3.TIF	scan_Plate_D_p00_0_B10f05d0.TIF	scan_Plate_D_p00_0_B10f05d2.TIF	scan_Plate_D_p00_0_B10f05d1.TIF	0	0	0	0	411	1944	1	1536	1536	1536	1536	411	b'eLuu5PKkG638aFL5ORkapBmYjlZ+FIXeaNVIWfiNVpyUh6ExlcIQVCDaAQBtjKV+'	0.04411058872938156	0.010305491276085377	0.03086039237678051	0.011444315	0.006138823	0.011221958	0.44816118	0.36119097	0.7154	0.06281196574370067	0.020499433080355327	0.05131017665068308	0.05472157	0.016444314	0.04208235	0.018416472
-1	-1	-1	-1	504.0	0.0	0.0	2.4600000000000364	0.0	16.399999999999864	1.349999999999909	0.009999999999990905	0.009999999999990905	0.009999999999990905	3.939999999999827	0.15000000000031832	0.15999999999985448	scan_Plate_D_p00_0_B10f06d3.TIF	scan_Plate_D_p00_0_B10f06d0.TIF	scan_Plate_D_p00_0_B10f06d2.TIF	scan_Plate_D_p00_0_B10f06d1.TIF	0	0	0	0	412	1944	1	1536	1536	1536	1536	412	b'eLuu5PKkG638aFL5ORkapBmYjVZ+FIXeaNVIWfiNVpyUh6ExlcIQVCDaAQB2UqWC'	0.043277256190776825	0.010305491276085377	0.008416470140218735	0.010610983	0.006138824	0.008416471	0.44816118	0.36119097	0.7154	0.058591837684313454	0.019383554657300312	0.024530552327632904	0.050249413	0.015610982	0.014027451	0.018416472
-1	-1	-1	-1	505.0	0.0	0.0	2.369999999999891	0.0	17.12000000000012	1.240000000000009	0.01999999999998181	0.009999999999990905	0.009999999999990905	3.5699999999999363	0.14999999999986358	0.16000000000008185	scan_Plate_D_p00_0_B10f07d3.TIF	scan_Plate_D_p00_0_B10f07d0.TIF	scan_Plate_D_p00_0_B10f07d2.TIF	scan_Plate_D_p00_0_B10f07d1.TIF	0	0	0	0	413	1944	1	1536	1536	1536	1536	413	b'eLuu5PKkG638aFL5ORkapBmYj1Z+FIXeaNVIWfiNVpyUh6ExlcIQVCDaAQB/GKWG'	0.0449439212679863	0.010305491276085377	0.022443922236561775	0.015083142	0.006138824	0.00841647	0.44816118	0.36119097	0.7154	0.06506337722142537	0.019047178328037262	0.03950594117244085	0.05919373	0.015610982	0.030860392	0.017583137
-1	-1	-1	-1	573.0	0.0	0.0	2.2000000000000455	0.0	15.689999999999827	1.2699999999999818	0.0	0.009999999999990905	0.010000000000218279	3.2199999999998	0.14000000000010004	0.11999999999989086	scan_Plate_D_p00_0_B10f08d3.TIF	scan_Plate_D_p00_0_B10f08d0.TIF	scan_Plate_D_p00_0_B10f08d2.TIF	scan_Plate_D_p00_0_B10f08d1.TIF	0	0	0	0	414	1944	1	1536	1536	1536	1536	414	b'eLuu5PKkG638aFL5ORkapBlYjFZ+FIXeaNVIWfiNVpyUh6ExlcIQVCDaAQCH3qWK'	0.05919373035430908	0.013944314792752266	0.0	0.015083134	0.006138824	0.0	0.44816118	0.36119097	0.7154	0.07747232417265575	0.021014022330443066	0.010610941797494888	0.07147138	0.016444314	0.0	0.022888627
-1	-1	-1	-1	448.0	0.0	0.0	2.519999999999982	0.0	10.299999999999955	1.2499999999997726	0.020000000000209184	0.009999999999990905	0.009999999999990905	2.6299999999998818	0.13999999999987267	0.12000000000011823	scan_Plate_D_p00_0_B11f00d3.TIF	scan_Plate_D_p00_0_B11f00d0.TIF	scan_Plate_D_p00_0_B11f00d2.TIF	scan_Plate_D_p00_0_B11f00d1.TIF	0	0	0	0	415	1944	1	1536	1536	1536	1536	415	b'eLuu5PKkG638aFL5ORmOVn4Uh95o1UhZ+I1WnJSHoTGVwhBUINoBAEqApW4='	0.029027452692389488	0.013944314792752266	0.05049882456660271	0.012277644	0.008638825	0.00841647	0.44816118	0.36119097	0.7154	0.050971766312917076	0.02494118611017863	0.06568481028079987	0.03963843	0.02091647	0.058915295	0.013110981
-1	-1	-1	-1	369.0	0.0	0.0	2.519999999999982	0.0	11.040000000000191	1.2399999999997817	0.009999999999990905	0.009999999999990905	0.010000000000218279	2.6799999999998363	0.16000000000008185	0.15999999999985448	scan_Plate_D_p00_0_B11f01d3.TIF	scan_Plate_D_p00_0_B11f01d0.TIF	scan_Plate_D_p00_0_B11f01d2.TIF	scan_Plate_D_p00_0_B11f01d1.TIF	0	0	0	0	416	1944	1	1536	1536	1536	1536	416	b'eLuu5PKkG638aFL5ORkCiy7D0cqPotAbrRopC7/RipPyMDSmUhiCCkQ7AFNGpXI='	0.028194118291139603	0.010305491276085377	0.0	0.011444312	0.007805489	0.0	0.44816118	0.36119097	0.7154	0.04745356738567352	0.02304372936487198	0.009608373045921326	0.038805097	0.017277647	0.0	0.013110981
-1	-1	-1	-1	301.0	0.0	0.0	2.3600000000001273	0.0	11.329999999999927	1.1700000000000728	0.0	0.009999999999990905	0.009999999999990905	2.0299999999999727	0.14000000000010004	0.11999999999989086	scan_Plate_D_p00_0_B11f02d3.TIF	scan_Plate_D_p00_0_B11f02d0.TIF	scan_Plate_D_p00_0_B11f02d2.TIF	scan_Plate_D_p00_0_B11f02d1.TIF	0	0	0	0	417	1944	1	1536	1536	1536	1536	417	b'eLuu5PKkG638aFL5ORkCiy6j0cqPotAbrRopC7/RipPyMDSmUhiCCkQ7AFwMpXY='	0.029027452692389488	0.010305491276085377	0.0	0.010610979	0.0069721565	0.0	0.44816118	0.36119097	0.7154	0.04555103679498037	0.021442783375581104	0.006382072965304057	0.038805097	0.016444314	0.0	0.013110981
-1	-1	-1	-1	343.0	0.0	0.0	2.5300000000002	0.0	11.279999999999745	1.4600000000000364	0.009999999999763531	0.010000000000218279	0.009999999999763531	2.3199999999999363	0.14999999999986358	0.15000000000009095	scan_Plate_D_p00_0_B11f03d3.TIF	scan_Plate_D_p00_0_B11f03d0.TIF	scan_Plate_D_p00_0_B11f03d2.TIF	scan_Plate_D_p00_0_B11f03d1.TIF	0	0	0	0	418	1944	1	1536	1536	1536	1536	418	b'eLuu5PKkG638aFL5ORkCiy7j0cqPotAbrRopC7/RipPyMDSmUhiCCkQ7AGTSpXo='	0.027360785752534866	0.009472157806158066	0.019638430327177048	0.010610981	0.0069721583	0.008416472	0.44816118	0.36119097	0.7154	0.04542232553164164	0.02154546231031418	0.03472983588774999	0.034332942	0.015610982	0.028054902	0.013110981
-1	-1	-1	-1	353.0	0.0	0.0	2.3199999999999363	0.0	9.779999999999745	1.3500000000003638	0.010000000000218279	0.009999999999763531	0.009999999999763531	2.180000000000291	0.11999999999989086	0.11999999999989086	scan_Plate_D_p00_0_B11f04d3.TIF	scan_Plate_D_p00_0_B11f04d0.TIF	scan_Plate_D_p00_0_B11f04d2.TIF	scan_Plate_D_p00_0_B11f04d1.TIF	0	0	0	0	419	1944	1	1536	1536	1536	1536	419	b'eLuu5PKkG638aFL5ORkCiy6T0cqPotAbrRopC7/RipPyMDSmUhiCCkQ7AG2YpX4='	0.028194118291139603	0.009472157806158066	0.002805490279570222	0.008944314	0.0069721565	0.011221961	0.44816118	0.36119097	0.7154	0.04369678099950155	0.022040029366811115	0.02018255740404129	0.034332942	0.016444314	0.014027451	0.013110981
-1	-1	-1	-1	396.0	0.0	0.0	2.3900000000003274	0.0	8.5	1.2499999999997726	0.009999999999990905	0.009999999999990905	0.009999999999990905	2.3899999999998727	0.15000000000009095	0.12999999999988177	scan_Plate_D_p00_0_B11f05d3.TIF	scan_Plate_D_p00_0_B11f05d0.TIF	scan_Plate_D_p00_0_B11f05d2.TIF	scan_Plate_D_p00_0_B11f05d1.TIF	0	0	0	0	420	1944	1	1536	1536	1536	1536	420	b'eLuu5PKkG638aFL5ORkCiy7T0cqPotAbrRopC7/RipPyMDSmUhiCCkQ7AHZepYI='	0.029027452692389488	0.010305491276085377	0.03086039237678051	0.011444312	0.007805489	0.011221958	0.44816118	0.36119097	0.7154	0.050284708539644875	0.023878855009873707	0.048416400949160256	0.03963843	0.017277647	0.04208235	0.013110981
-1	-1	-1	-1	391.0	0.0	0.0	2.5900000000001455	0.0	11.77000000000021	1.4700000000000273	0.01999999999998181	0.009999999999990905	0.009999999999990905	2.449999999999818	0.16000000000008185	0.14999999999986358	scan_Plate_D_p00_0_B11f06d3.TIF	scan_Plate_D_p00_0_B11f06d0.TIF	scan_Plate_D_p00_0_B11f06d2.TIF	scan_Plate_D_p00_0_B11f06d1.TIF	0	0	0	0	421	1944	1	1536	1536	1536	1536	421	b'eLuu5PKkG638aFL5ORkCiy6z0cqPotAbrRopC7/RipPyMDSmUhiCCkQ7AH8kpYY='	0.028194118291139603	0.010305491276085377	0.011221961118280888	0.011444312	0.007805489	0.008416472	0.44816118	0.36119097	0.7154	0.04661636551221212	0.023429669439792633	0.026206791400909424	0.038805097	0.017277647	0.01963843	0.013110981
-1	-1	-1	-1	423.0	0.0	0.0	2.5800000000001546	0.0	11.8599999999999	1.3400000000001455	0.01999999999998181	0.009999999999763531	0.009999999999763531	2.650000000000091	0.16000000000008185	0.13999999999987267	scan_Plate_D_p00_0_B11f07d3.TIF	scan_Plate_D_p00_0_B11f07d0.TIF	scan_Plate_D_p00_0_B11f07d2.TIF	scan_Plate_D_p00_0_B11f07d1.TIF	0	0	0	0	422	1944	1	1536	1536	1536	1536	422	b'eLuu5PKkG638aFL5ORkCiy7z0cqPotAbrRopC7/RipPyMDSmUhiCCkQ7AIfqpYo='	0.027360785752534866	0.010305491276085377	0.025249412283301353	0.011444312	0.010610978	0.008416468	0.44816118	0.36119097	0.7154	0.04667948683102926	0.025324972967306774	0.04154902199904124	0.038805097	0.02091647	0.03366588	0.013110981
-1	-1	-1	-1	364.0	0.0	0.0	2.2100000000000364	0.0	10.150000000000091	1.3699999999998909	0.009999999999990905	0.009999999999990905	0.009999999999990905	2.0	0.13000000000010914	0.13999999999987267	scan_Plate_D_p00_0_B11f08d3.TIF	scan_Plate_D_p00_0_B11f08d0.TIF	scan_Plate_D_p00_0_B11f08d2.TIF	scan_Plate_D_p00_0_B11f08d1.TIF	0	0	0	0	423	1944	1	1536	1536	1536	1536	423	b'eLuu5PKkG638aFL5ORkCiy6L0cqPotAbrRopC7/RipPyMDSmUhiCCkQ7AJCwpY4='	0.028194118291139603	0.009472157806158066	0.0	0.009777645	0.0069721583	0.0	0.44816118	0.36119097	0.7154	0.043651903669039406	0.022502096990744274	0.007395576685667038	0.033499606	0.015610982	0.0	0.012277648
-1	-1	-1	-1	375.0	0.0	0.0	2.4199999999998454	0.0	10.420000000000073	1.3900000000001	0.009999999999990905	0.009999999999990905	0.009999999999990905	2.4700000000000273	0.11999999999989086	0.13000000000010914	scan_Plate_D_p00_0_B12f00d3.TIF	scan_Plate_D_p00_0_B12f00d0.TIF	scan_Plate_D_p00_0_B12f00d2.TIF	scan_Plate_D_p00_0_B12f00d1.TIF	0	0	0	0	424	1944	1	1536	1536	1536	1536	424	b'eLuu5PKkG638aFL5ORkajVZ+lIbeaNVIWfiNVpyUh6ExlcIQVCDaAQBTUqVy'	0.028194118291139603	0.010305491276085377	0.04488784447312355	0.011444315	0.0069721565	0.00841647	0.44816118	0.36119097	0.7154	0.048619707425435386	0.021913640201091766	0.060986111561457314	0.038805097	0.016444314	0.053304315	0.012277648
-1	-1	-1	-1	307.0	0.0	0.0	2.690000000000282	0.0	10.009999999999991	1.2299999999997908	0.009999999999990905	0.009999999999990905	0.009999999999990905	2.1499999999998636	0.15000000000009095	0.14999999999986358	scan_Plate_D_p00_0_B12f01d3.TIF	scan_Plate_D_p00_0_B12f01d0.TIF	scan_Plate_D_p00_0_B12f01d2.TIF	scan_Plate_D_p00_0_B12f01d1.TIF	0	0	0	0	425	1944	1	1536	1536	1536	1536	425	b'eLuu5PKkG638aFL5ORkapRkYjlZ+FIXeaNVIWfiNVpyUh6ExlcIQVCDaAQBcGKV2'	0.028194118291139603	0.009472157806158066	0.0	0.0097776465	0.006138824	0.0	0.44816118	0.36119097	0.7154	0.045170639952023826	0.019571273277203243	0.007076914111773173	0.034332942	0.014777647	0.0	0.013110981
-1	-1	-1	-1	278.0	0.0	0.0	2.3900000000001	0.0	11.7199999999998	1.3199999999999363	0.0	0.01999999999998181	0.009999999999990905	2.099999999999909	0.13999999999987267	0.15000000000009095	scan_Plate_D_p00_0_B12f02d3.TIF	scan_Plate_D_p00_0_B12f02d0.TIF	scan_Plate_D_p00_0_B12f02d2.TIF	scan_Plate_D_p00_0_B12f02d1.TIF	0	0	0	0	426	1944	1	1536	1536	1536	1536	426	b'eLuu5PKkG638aFL5ORkapRkYjVZ+FIXeaNVIWfiNVpyUh6ExlcIQVCDaAQBk3qV6'	0.028194118291139603	0.009472157806158066	0.0	0.0069721565	0.006138824	0.0	0.44816118	0.36119097	0.7154	0.043921912709871926	0.018409214913845062	0.004540511717398961	0.034332942	0.014777647	0.0	0.013110981
-1	-1	-1	-1	320.0	0.0	0.0	2.5	0.0	10.990000000000009	1.2699999999999818	0.009999999999990905	0.009999999999990905	0.009999999999990905	2.2000000000000455	0.13999999999987267	0.13000000000010914	scan_Plate_D_p00_0_B12f03d3.TIF	scan_Plate_D_p00_0_B12f03d0.TIF	scan_Plate_D_p00_0_B12f03d2.TIF	scan_Plate_D_p00_0_B12f03d1.TIF	0	0	0	0	427	1944	1	1536	1536	1536	1536	427	b'eLuu5PKkG638aFL5ORkapRkYj1Z+FIXeaNVIWfiNVpyUh6ExlcIQVCDaAQBtpKV+'	0.027360785752534866	0.009472157806158066	0.014027451165020466	0.010610981	0.006138824	0.008416471	0.44816118	0.36119097	0.7154	0.045030241211255394	0.019327877710262936	0.02883703013261159	0.034332942	0.014777647	0.022443922	0.013110981
-1	-1	-1	-1	462.0	0.0	0.0	2.2999999999999545	0.0	10.990000000000009	1.3799999999998818	0.0	0.009999999999990905	0.020000000000209184	2.2999999999999545	0.15000000000009095	0.13999999999987267	scan_Plate_D_p00_0_B12f04d3.TIF	scan_Plate_D_p00_0_B12f04d0.TIF	scan_Plate_D_p00_0_B12f04d2.TIF	scan_Plate_D_p00_0_B12f04d1.TIF	0	0	0	0	428	1944	1	1536	1536	1536	1536	428	b'eLuu5PKkG638aFL5ORkapRmYjFZ+FIXeaNVIWfiNVpyUh6ExlcIQVCDaAQB2aqWC'	0.027360785752534866	0.009472157806158066	0.0	0.009777645	0.0069721583	0.0	0.44816118	0.36119097	0.7154	0.04278320074081421	0.022020108997821808	0.011532469342152277	0.033499606	0.015610982	0.0	0.013110981
-1	-1	-1	-1	398.0	0.0	0.0	2.2899999999999636	0.0	9.9699999999998	1.3299999999999272	0.009999999999763531	0.010000000000218279	0.009999999999763531	2.380000000000109	0.14999999999986358	0.15000000000009095	scan_Plate_D_p00_0_B12f05d3.TIF	scan_Plate_D_p00_0_B12f05d0.TIF	scan_Plate_D_p00_0_B12f05d2.TIF	scan_Plate_D_p00_0_B12f05d1.TIF	0	0	0	0	429	1944	1	1536	1536	1536	1536	429	b'eLuu5PKkG638aFL5ORkapRmYjlZ+FIXeaNVIWfiNVpyUh6ExlcIQVCDaAQB/MKWG'	0.027360785752534866	0.009472157806158066	0.01683294028043747	0.010610981	0.0069721583	0.011221958	0.44816118	0.36119097	0.7154	0.04550756017367045	0.02101309100786845	0.03418190280596415	0.034332942	0.015610982	0.028054902	0.013110981
-1	-1	-1	-1	382.0	0.0	0.0	2.660000000000082	0.0	9.819999999999936	1.3400000000001455	0.009999999999990905	0.009999999999990905	0.009999999999990905	2.5799999999999272	0.13000000000010914	0.10999999999989996	scan_Plate_D_p00_0_B12f06d3.TIF	scan_Plate_D_p00_0_B12f06d0.TIF	scan_Plate_D_p00_0_B12f06d2.TIF	scan_Plate_D_p00_0_B12f06d1.TIF	0	0	0	0	430	1944	1	1536	1536	1536	1536	430	b'eLuu5PKkG638aFL5ORkapRmYjVZ+FIXeaNVIWfiNVpyUh6ExlcIQVCDaAQCH9qWK'	0.029027452692389488	0.009472157806158066	0.0	0.011444312	0.0069721565	0.00841647	0.44816118	0.36119097	0.7154	0.0476893683274587	0.020540392647186916	0.01623544345299403	0.03963843	0.016444314	0.00841647	0.013110981
-1	-1	-1	-1	335.0	0.0	0.0	2.3599999999996726	0.0	10.36999999999989	1.4399999999998272	0.010000000000218279	0.009999999999990905	0.009999999999990905	2.3400000000001455	0.13999999999987267	0.14000000000010004	scan_Plate_D_p00_0_B12f07d3.TIF	scan_Plate_D_p00_0_B12f07d0.TIF	scan_Plate_D_p00_0_B12f07d2.TIF	scan_Plate_D_p00_0_B12f07d1.TIF	0	0	0	0	431	1944	1	1536	1536	1536	1536	431	b'eLuu5PKkG638aFL5ORkapRmYj1Z+FIXeaNVIWfiNVpyUh6ExlcIQVCDaAQCQvKWO'	0.027360785752534866	0.009472157806158066	0.019638430327177048	0.010610983	0.0069721565	0.008416468	0.44816118	0.36119097	0.7154	0.04547922809918722	0.02040206268429756	0.03346214691797892	0.037971765	0.015610982	0.025249412	0.012277648
-1	-1	-1	-1	327.0	0.0	0.0	2.650000000000091	0.0	9.660000000000082	1.3099999999999454	0.009999999999990905	0.01999999999998181	0.009999999999990905	2.1800000000000637	0.18000000000029104	0.13999999999987267	scan_Plate_D_p00_0_B12f08d3.TIF	scan_Plate_D_p00_0_B12f08d0.TIF	scan_Plate_D_p00_0_B12f08d2.TIF	scan_Plate_D_p00_0_B12f08d1.TIF	0	0	0	0	432	1944	1	1536	1536	1536	1536	432	b'eLuu5PKkG638aFL5ORkapRlYjFZ+FIXeaNVIWfiNVpyUh6ExlcIQVCDaAQCZgqWS'	0.028194118291139603	0.00863882340490818	0.0	0.0069721565	0.006138824	0.0	0.44816118	0.36119097	0.7154	0.04347125689188639	0.01939385011792183	0.0052580926567316055	0.034332942	0.014777647	0.0	0.012277648
-1	-1	-1	-1	582.0	0.0	0.0	2.4000000000003183	0.0	17.70999999999981	1.4100000000000819	0.01999999999998181	0.009999999999763531	0.009999999999763531	4.170000000000073	0.15000000000009095	0.15999999999985448	scan_Plate_D_p00_0_C01f00d3.TIF	scan_Plate_D_p00_0_C01f00d0.TIF	scan_Plate_D_p00_0_C01f00d2.TIF	scan_Plate_D_p00_0_C01f00d1.TIF	0	0	0	0	433	1944	1	1536	1536	1536	1536	433	b'eLuu5PKkG638aNQpGK38KA690aqRsvAbrTgpD0NjKoUhqEC0AwBKhKVu'	0.05024941265583038	0.016444314271211624	0.05610980466008186	0.011444315	0.006138824	0.01122196	0.44816118	0.36119097	0.7154	0.06659252444903056	0.025259464979171753	0.0779196669658025	0.060860395	0.021749806	0.064526275	0.027360786
-1	-1	-1	-1	472.0	0.0	0.0	2.160000000000082	0.0	15.019999999999982	1.3799999999998818	0.0	0.010000000000218279	0.009999999999763531	3.4000000000003183	0.12999999999988177	0.14000000000010004	scan_Plate_D_p00_0_C01f01d3.TIF	scan_Plate_D_p00_0_C01f01d0.TIF	scan_Plate_D_p00_0_C01f01d2.TIF	scan_Plate_D_p00_0_C01f01d1.TIF	0	0	0	0	434	1944	1	1536	1536	1536	1536	434	b'eLuu5PKkG638aNQpABZdhqOVH0WhN1o1UhZ+oxUn5WFoTKUwBBWIdgBTSqVy'	0.053888238966464996	0.015610981732606888	0.0	0.011444315	0.0053054877	0.0	0.44816118	0.36119097	0.7154	0.06844438115755717	0.02325289448102315	0.012144523362318674	0.064499214	0.02091647	0.0	0.028194118
-1	-1	-1	-1	510.0	0.0	0.0	2.3500000000001364	0.0	12.029999999999973	1.259999999999991	0.009999999999990905	0.009999999999990905	0.009999999999990905	2.910000000000082	0.12999999999988177	0.12000000000011823	scan_Plate_D_p00_0_C01f02d3.TIF	scan_Plate_D_p00_0_C01f02d0.TIF	scan_Plate_D_p00_0_C01f02d2.TIF	scan_Plate_D_p00_0_C01f02d1.TIF	0	0	0	0	435	1944	1	1536	1536	1536	1536	435	b'eLuu5PKkG638aNQpABZdRqOVH0WhN1o1UhZ+oxUn5WFoTKUwBBWIdgBcEKV2'	0.053888238966464996	0.015610981732606888	0.0	0.012277648	0.0053054877	0.0	0.44816118	0.36119097	0.7154	0.0689538170893987	0.02338777979214986	0.010422794769207636	0.064499214	0.02091647	0.0	0.027360786
-1	-1	-1	-1	562.0	0.0	0.0	2.9400000000000546	0.0	13.799999999999727	1.349999999999909	0.009999999999763531	0.010000000000218279	0.009999999999763531	3.8900000000001	0.1999999999998181	0.15000000000009095	scan_Plate_D_p00_0_C01f03d3.TIF	scan_Plate_D_p00_0_C01f03d0.TIF	scan_Plate_D_p00_0_C01f03d2.TIF	scan_Plate_D_p00_0_C01f03d1.TIF	0	0	0	0	436	1944	1	1536	1536	1536	1536	436	b'eLuu5PKkG638aNQpABZdxqOVH0WhN1o1UhZ+oxUn5WFoTKUwBBWIdgBk1qV6'	0.053888238966464996	0.015610981732606888	0.03647137060761452	0.012277648	0.006138824	0.014027454	0.44816118	0.36119097	0.7154	0.06905555725097656	0.025060216585795086	0.059486632545789085	0.064499214	0.021749806	0.047693335	0.027360786
-1	-1	-1	-1	483.0	0.0	0.0	2.3099999999999454	0.0	12.089999999999918	1.3900000000001	0.009999999999990905	0.009999999999990905	0.009999999999990905	3.6099999999999	0.13999999999987267	0.12999999999988177	scan_Plate_D_p00_0_C01f04d3.TIF	scan_Plate_D_p00_0_C01f04d0.TIF	scan_Plate_D_p00_0_C01f04d2.TIF	scan_Plate_D_p00_0_C01f04d1.TIF	0	0	0	0	437	1944	1	1536	1536	1536	1536	437	b'eLuu5PKkG638aNQpABZdJqOVH0WhN1o1UhZ+oxUn5WFoTKUwBBWIdgBtnKV+'	0.04941608011722565	0.015610981732606888	0.019638430327177048	0.011444315	0.006138822	0.01402745	0.44816118	0.36119097	0.7154	0.06508377194404602	0.023659934600194294	0.0430769274632136	0.060027063	0.02091647	0.03366588	0.028194118
-1	-1	-1	-1	551.0	0.0	0.0	2.3600000000001273	0.0	11.629999999999882	1.400000000000091	0.009999999999990905	0.009999999999990905	0.009999999999990905	3.6700000000000728	0.13999999999987267	0.13000000000010914	scan_Plate_D_p00_0_C01f05d3.TIF	scan_Plate_D_p00_0_C01f05d0.TIF	scan_Plate_D_p00_0_C01f05d2.TIF	scan_Plate_D_p00_0_C01f05d1.TIF	0	0	0	0	438	1944	1	1536	1536	1536	1536	438	b'eLuu5PKkG638aNQpABZdpqOVH0WhN1o1UhZ+oxUn5WFoTKUwBBWIdgB2YqWC'	0.04941608011722565	0.015610981732606888	0.039276860654354095	0.010610983	0.006138822	0.01402745	0.44816118	0.36119097	0.7154	0.06377617518107097	0.023888515929381054	0.059675266345342	0.05919373	0.02091647	0.050498825	0.027360786
-1	-1	-1	-1	457.0	0.0	0.0	2.380000000000109	0.0	13.7199999999998	1.4500000000000455	0.009999999999990905	0.009999999999990905	0.009999999999990905	3.7100000000002638	0.13999999999987267	0.15999999999985448	scan_Plate_D_p00_0_C01f06d3.TIF	scan_Plate_D_p00_0_C01f06d0.TIF	scan_Plate_D_p00_0_C01f06d2.TIF	scan_Plate_D_p00_0_C01f06d1.TIF	0	0	0	0	439	1944	1	1536	1536	1536	1536	439	b'eLuu5PKkG638aNQpABZdZqOVH0WhN1o1UhZ+oxUn5WFoTKUwBBWIdgB/KKWG'	0.04941608011722565	0.014777647331357002	0.005610980559140444	0.00977765	0.0036388226	0.01122196	0.44816118	0.36119097	0.7154	0.06314045190811157	0.021889247000217438	0.02677275240421295	0.05919373	0.017277647	0.01683294	0.029027453
-1	-1	-1	-1	533.0	0.0	0.0	2.5900000000001455	0.0	14.7199999999998	1.2700000000002092	0.009999999999990905	0.010000000000218279	0.0	3.459999999999809	0.12000000000011823	0.12999999999988177	scan_Plate_D_p00_0_C01f07d3.TIF	scan_Plate_D_p00_0_C01f07d0.TIF	scan_Plate_D_p00_0_C01f07d2.TIF	scan_Plate_D_p00_0_C01f07d1.TIF	0	0	0	0	440	1944	1	1536	1536	1536	1536	440	b'eLuu5PKkG638aNQpABZd5qOVH0WhN1o1UhZ+oxUn5WFoTKUwBBWIdgCH7qWK'	0.05024941265583038	0.015610981732606888	0.019638430327177048	0.010610983	0.0053054877	0.011221958	0.44816118	0.36119097	0.7154	0.06609463195006053	0.02412082999944687	0.04038087775309881	0.060860395	0.02091647	0.028054902	0.027360786
-1	-1	-1	-1	609.0	0.0	0.0	2.2999999999999545	0.0	13.150000000000091	1.2799999999999727	0.0	0.009999999999990905	0.009999999999990905	3.349999999999909	0.13999999999987267	0.13000000000010914	scan_Plate_D_p00_0_C01f08d3.TIF	scan_Plate_D_p00_0_C01f08d0.TIF	scan_Plate_D_p00_0_C01f08d2.TIF	scan_Plate_D_p00_0_C01f08d1.TIF	0	0	0	0	441	1944	1	1536	1536	1536	1536	441	b'eLuu5PKkG638aNQpABZdFqOVH0WhN1o1UhZ+oxUn5WFoTKUwBBWIdgCQtKWO'	0.05555490404367447	0.016444314271211624	0.0	0.012277648	0.006138824	0.0	0.44816118	0.36119097	0.7154	0.07292581101258595	0.025556308527787525	0.013323473433653513	0.069804706	0.022583138	0.0	0.027360786
-1	-1	-1	-1	660.0	0.0	0.0	2.8899999999998727	0.0	13.540000000000191	1.3699999999998909	0.009999999999990905	0.009999999999990905	0.009999999999990905	3.6599999999998545	0.20000000000004547	0.15999999999985448	scan_Plate_D_p00_0_C02f00d3.TIF	scan_Plate_D_p00_0_C02f00d0.TIF	scan_Plate_D_p00_0_C02f00d2.TIF	scan_Plate_D_p00_0_C02f00d1.TIF	0	0	0	0	442	1944	1	1536	1536	1536	1536	442	b'eLuu5PKkG638aNQpMBqt/CgNvdGqkbLwG604KQ9DYyqFIahAtAMAU1alcg=='	0.03963842988014221	0.016444314271211624	0.05049882456660271	0.015916467	0.0069721565	0.01402745	0.44816118	0.36119097	0.7154	0.061141168077786766	0.028066061437129974	0.07579746842384338	0.05388824	0.022583138	0.061720785	0.013110981
-1	-1	-1	-1	706.0	0.0	0.0	2.230000000000018	0.0	8.430000000000064	1.2899999999999636	0.0	0.010000000000218279	0.009999999999763531	3.439999999999827	0.14000000000010004	0.13999999999987267	scan_Plate_D_p00_0_C02f01d3.TIF	scan_Plate_D_p00_0_C02f01d0.TIF	scan_Plate_D_p00_0_C02f01d2.TIF	scan_Plate_D_p00_0_C02f01d1.TIF	0	0	0	0	443	1944	1	1536	1536	1536	1536	443	b'eLuu5PKkG638aNQpMEozMByt/CgKvdGqkbLwG604KQ9DYyqFIahAtAMAXByldg=='	0.03963842988014221	0.016444314271211624	0.0	0.015083142	0.0069721565	0.0	0.44816118	0.36119097	0.7154	0.0605973352988561	0.026514920095602672	0.016529047240813572	0.05388824	0.022583138	0.0	0.016749803
-1	-1	-1	-1	586.0	0.0	0.0	2.3899999999998727	0.0	14.019999999999982	1.459999999999809	0.009999999999990905	0.009999999999990905	0.009999999999990905	3.740000000000009	0.15000000000009095	0.15999999999985448	scan_Plate_D_p00_0_C02f02d3.TIF	scan_Plate_D_p00_0_C02f02d0.TIF	scan_Plate_D_p00_0_C02f02d2.TIF	scan_Plate_D_p00_0_C02f02d1.TIF	0	0	0	0	444	1944	1	1536	1536	1536	1536	444	b'eLuu5PKkG638aNQpMEozMBqt/CgKvdGqkbLwG604KQ9DYyqFIahAtAMAZOKleg=='	0.034332942217588425	0.015610981732606888	0.0	0.014249805	0.006138822	0.0	0.44816118	0.36119097	0.7154	0.05303619305292765	0.02433850367863973	0.01144954189658165	0.048582748	0.02091647	0.0	0.016749803
-1	-1	-1	-1	634.0	0.0	0.0	2.619999999999891	0.0	15.1099999999999	1.4100000000003092	0.010000000000218279	0.01999999999998181	0.010000000000218279	3.8600000000001273	0.12000000000011823	0.11999999999989086	scan_Plate_D_p00_0_C02f03d3.TIF	scan_Plate_D_p00_0_C02f03d0.TIF	scan_Plate_D_p00_0_C02f03d2.TIF	scan_Plate_D_p00_0_C02f03d1.TIF	0	0	0	0	445	1944	1	1536	1536	1536	1536	445	b'eLuu5PKkG638aNQpMEozMB6t/CgKvdGqkbLwG604KQ9DYyqFIahAtAMAbailfg=='	0.03797176480293274	0.015610981732606888	0.03086039237678051	0.015083138	0.006138822	0.011221964	0.44816118	0.36119097	0.7154	0.05676880478858948	0.024920448660850525	0.055730765064557396	0.04941608	0.02091647	0.04208235	0.013110981
-1	-1	-1	-1	575.0	0.0	0.0	2.3099999999999454	0.0	15.0	1.4399999999998272	0.009999999999990905	0.009999999999990905	0.009999999999990905	3.5799999999999272	0.15000000000009095	0.12999999999988177	scan_Plate_D_p00_0_C02f04d3.TIF	scan_Plate_D_p00_0_C02f04d0.TIF	scan_Plate_D_p00_0_C02f04d2.TIF	scan_Plate_D_p00_0_C02f04d1.TIF	0	0	0	0	446	1944	1	1536	1536	1536	1536	446	b'eLuu5PKkG638aNQpMEozMBmt/CgKvdGqkbLwG604KQ9DYyqFIahAtAMAdm6lgg=='	0.03797176480293274	0.015610981732606888	0.01683294028043747	0.012277648	0.0053054877	0.014027448	0.44816118	0.36119097	0.7154	0.054066821932792664	0.02451066921154658	0.041720062494277954	0.048582748	0.02091647	0.028054902	0.016749803
-1	-1	-1	-1	608.0	0.0	0.0	2.7800000000002	0.0	14.899999999999864	1.3700000000003456	0.009999999999990905	0.009999999999990905	0.009999999999990905	4.169999999999845	0.18000000000006366	0.15999999999985448	scan_Plate_D_p00_0_C02f05d3.TIF	scan_Plate_D_p00_0_C02f05d0.TIF	scan_Plate_D_p00_0_C02f05d2.TIF	scan_Plate_D_p00_0_C02f05d1.TIF	0	0	0	0	447	1944	1	1536	1536	1536	1536	447	b'eLuu5PKkG638aNQpMEozMB2t/CgKvdGqkbLwG604KQ9DYyqFIahAtAMAfzSlhg=='	0.034332942217588425	0.015610981732606888	0.03647137060761452	0.014249805	0.006138822	0.01402745	0.44816118	0.36119097	0.7154	0.054477175076802574	0.024280302226543427	0.059519956509272255	0.048582748	0.02091647	0.047693335	0.013110981
-1	-1	-1	-1	590.0	0.0	0.0	2.380000000000109	0.0	11.539999999999964	1.2999999999999545	0.009999999999990905	0.009999999999990905	0.0	3.4500000000000455	0.12999999999988177	0.13000000000010914	scan_Plate_D_p00_0_C02f06d3.TIF	scan_Plate_D_p00_0_C02f06d0.TIF	scan_Plate_D_p00_0_C02f06d2.TIF	scan_Plate_D_p00_0_C02f06d1.TIF	0	0	0	0	448	1944	1	1536	1536	1536	1536	448	b'eLuu5PKkG638aNQpMEozMBut/CgKvdGqkbLwG604KQ9DYyqFIahAtAMAh/qlig=='	0.03349960595369339	0.014777647331357002	0.002805490279570222	0.011444315	0.004472159	0.011221961	0.44816118	0.36119097	0.7154	0.05104302863279978	0.02340424805879593	0.02838372935851415	0.04411059	0.017277647	0.014027451	0.016749803
-1	-1	-1	-1	593.0	0.0	0.0	2.480000000000018	0.0	13.550000000000182	1.3999999999998636	0.009999999999990905	0.009999999999990905	0.009999999999990905	3.8300000000001546	0.13000000000010914	0.1299999999996544	scan_Plate_D_p00_0_C02f07d3.TIF	scan_Plate_D_p00_0_C02f07d0.TIF	scan_Plate_D_p00_0_C02f07d2.TIF	scan_Plate_D_p00_0_C02f07d1.TIF	0	0	0	0	449	1944	1	1536	1536	1536	1536	449	b'eLuu5PKkG638aNQpMEozMB+t/CgKvdGqkbLwG604KQ9DYyqFIahAtAMAkMCljg=='	0.034332942217588425	0.015610981732606888	0.014027451165020466	0.012277648	0.006138822	0.011221961	0.44816118	0.36119097	0.7154	0.052646478017171226	0.024398299554983776	0.03872368484735489	0.048582748	0.02091647	0.022443922	0.012277648
-1	-1	-1	-1	640.0	0.0	0.0	2.6799999999998363	0.0	12.100000000000136	1.2299999999997908	0.0	0.009999999999990905	0.009999999999990905	3.6100000000001273	0.13000000000010914	0.12000000000034561	scan_Plate_D_p00_0_C02f08d3.TIF	scan_Plate_D_p00_0_C02f08d0.TIF	scan_Plate_D_p00_0_C02f08d2.TIF	scan_Plate_D_p00_0_C02f08d1.TIF	0	0	0	0	450	1944	1	1536	1536	1536	1536	450	b'eLuu5PKkG638aNQpMEozsBit/CgKvdGqkbLwG604KQ9DYyqFIahAtAMAmYalkg=='	0.038805097341537476	0.016444314271211624	0.0	0.011444315	0.0069721565	0.0	0.44816118	0.36119097	0.7154	0.0550252248843511	0.026554472744464874	0.01531453306476275	0.04941608	0.022583138	0.0	0.013110981
-1	-1	-1	-1	700.0	0.0	0.0	2.3599999999999	0.0	16.470000000000255	1.4400000000000546	0.009999999999990905	0.009999999999990905	0.009999999999990905	4.099999999999909	0.16000000000008185	0.14999999999986358	scan_Plate_D_p00_0_C03f00d3.TIF	scan_Plate_D_p00_0_C03f00d0.TIF	scan_Plate_D_p00_0_C03f00d2.TIF	scan_Plate_D_p00_0_C03f00d1.TIF	0	0	0	0	451	1944	1	1536	1536	1536	1536	451	b'eLuu5PKkG638aNQpMB6t/CgNvdGqkbLwG604KQ9DYyqFIahAtAMAXCildg=='	0.03963842988014221	0.016444314271211624	0.05891529470682144	0.015083142	0.0069721565	0.01122196	0.44816118	0.36119097	0.7154	0.06070212026437124	0.026936056713263195	0.08288475374380748	0.05388824	0.022583138	0.06733176	0.013110981
-1	-1	-1	-1	634.0	0.0	0.0	2.7800000000002	0.0	15.899999999999864	1.3699999999998909	0.0	0.01999999999998181	0.010000000000218279	3.979999999999791	0.19000000000005457	0.15999999999985448	scan_Plate_D_p00_0_C03f01d3.TIF	scan_Plate_D_p00_0_C03f01d0.TIF	scan_Plate_D_p00_0_C03f01d2.TIF	scan_Plate_D_p00_0_C03f01d1.TIF	0	0	0	0	452	1944	1	1536	1536	1536	1536	452	b'eLuu5PKkG638aNQpME4zMByt/CgKvdGqkbLwG604KQ9DYyqFIahAtAMAZO6leg=='	0.03963842988014221	0.015610981732606888	0.0	0.01227764	0.0069721565	0.0	0.44816118	0.36119097	0.7154	0.05791940291722616	0.0248170072833697	0.01797500252723694	0.05388824	0.021749806	0.0	0.013110981
-1	-1	-1	-1	571.0	0.0	0.0	2.4699999999998	0.0	14.879999999999882	1.4100000000003092	0.009999999999763531	0.01999999999998181	0.010000000000218279	3.810000000000173	0.16000000000008185	0.16999999999984539	scan_Plate_D_p00_0_C03f02d3.TIF	scan_Plate_D_p00_0_C03f02d0.TIF	scan_Plate_D_p00_0_C03f02d2.TIF	scan_Plate_D_p00_0_C03f02d1.TIF	0	0	0	0	453	1944	1	1536	1536	1536	1536	453	b'eLuu5PKkG638aNQpME4zMBqt/CgKvdGqkbLwG604KQ9DYyqFIahAtAMAbbSlfg=='	0.03797176480293274	0.014777647331357002	0.0	0.012277648	0.006138822	0.0	0.44816118	0.36119097	0.7154	0.054289271434148155	0.023441458741823833	0.012009383489688238	0.048582748	0.02091647	0.0	0.016749803
-1	-1	-1	-1	631.0	0.0	0.0	2.6499999999998636	0.0	15.480000000000018	1.3700000000001182	0.009999999999990905	0.009999999999990905	0.009999999999990905	3.8300000000001546	0.11999999999989086	0.12000000000034561	scan_Plate_D_p00_0_C03f03d3.TIF	scan_Plate_D_p00_0_C03f03d0.TIF	scan_Plate_D_p00_0_C03f03d2.TIF	scan_Plate_D_p00_0_C03f03d1.TIF	0	0	0	0	454	1944	1	1536	1536	1536	1536	454	b'eLuu5PKkG638aNQpME4zMB6t/CgKvdGqkbLwG604KQ9DYyqFIahAtAMAdnqlgg=='	0.038805097341537476	0.015610981732606888	0.03366588056087494	0.012277648	0.006138822	0.011221964	0.44816118	0.36119097	0.7154	0.057532345255215965	0.024642882247765858	0.0586425910393397	0.050249413	0.02091647	0.044887844	0.016749803
-1	-1	-1	-1	594.0	0.0	0.0	2.369999999999891	0.0	12.940000000000055	1.2400000000002365	0.010000000000218279	0.009999999999763531	0.010000000000218279	3.5799999999999272	0.13000000000010914	0.13999999999987267	scan_Plate_D_p00_0_C03f04d3.TIF	scan_Plate_D_p00_0_C03f04d0.TIF	scan_Plate_D_p00_0_C03f04d2.TIF	scan_Plate_D_p00_0_C03f04d1.TIF	0	0	0	0	455	1944	1	1536	1536	1536	1536	455	b'eLuu5PKkG638aNQpME4zMBmt/CgKvdGqkbLwG604KQ9DYyqFIahAtAMAf0Clhg=='	0.03797176480293274	0.014777647331357002	0.019638430327177048	0.014249805	0.006138822	0.014027452	0.44816118	0.36119097	0.7154	0.0548200656970342	0.023519806563854218	0.041862462957700096	0.048582748	0.02091647	0.030860392	0.016749803
-1	-1	-1	-1	654.0	0.0	0.0	2.369999999999891	0.0	15.680000000000064	1.3600000000001273	0.009999999999990905	0.009999999999990905	0.009999999999990905	3.990000000000009	0.15999999999985448	0.15000000000009095	scan_Plate_D_p00_0_C03f05d3.TIF	scan_Plate_D_p00_0_C03f05d0.TIF	scan_Plate_D_p00_0_C03f05d2.TIF	scan_Plate_D_p00_0_C03f05d1.TIF	0	0	0	0	456	1944	1	1536	1536	1536	1536	456	b'eLuu5PKkG638aNQpME4zMB2t/CgKvdGqkbLwG604KQ9DYyqFIahAtAMAiAalig=='	0.03797176480293274	0.015610981732606888	0.039276860654354095	0.015083134	0.006138822	0.0140274465	0.44816118	0.36119097	0.7154	0.058018883069356285	0.02451563874880473	0.0642649382352829	0.050249413	0.02091647	0.053304315	0.013110981
-1	-1	-1	-1	637.0	0.0	0.0	2.730000000000018	0.0	14.849999999999909	1.3199999999999363	0.009999999999990905	0.009999999999990905	0.009999999999990905	3.5399999999999636	0.15999999999985448	0.11999999999989086	scan_Plate_D_p00_0_C03f06d3.TIF	scan_Plate_D_p00_0_C03f06d0.TIF	scan_Plate_D_p00_0_C03f06d2.TIF	scan_Plate_D_p00_0_C03f06d1.TIF	0	0	0	0	457	1944	1	1536	1536	1536	1536	457	b'eLuu5PKkG638aNQpME4zMBut/CgKvdGqkbLwG604KQ9DYyqFIahAtAMAkMyljg=='	0.034332942217588425	0.014777647331357002	0.011221961118280888	0.011444315	0.006138822	0.011221962	0.44816118	0.36119097	0.7154	0.05317638317743937	0.023527443408966064	0.0324987048904101	0.04494392	0.02091647	0.01963843	0.016749803
-1	-1	-1	-1	653.0	0.0	0.0	2.4400000000000546	0.0	15.159999999999854	1.3899999999998727	0.010000000000218279	0.009999999999990905	0.009999999999990905	3.7000000000000455	0.13000000000010914	0.12999999999988177	scan_Plate_D_p00_0_C03f07d3.TIF	scan_Plate_D_p00_0_C03f07d0.TIF	scan_Plate_D_p00_0_C03f07d2.TIF	scan_Plate_D_p00_0_C03f07d1.TIF	0	0	0	0	458	1944	1	1536	1536	1536	1536	458	b'eLuu5PKkG638aNQpME4zMB+t/CgKvdGqkbLwG604KQ9DYyqFIahAtAMAmZKlkg=='	0.034332942217588425	0.014777647331357002	0.022443922236561775	0.012277648	0.0069721546	0.011221962	0.44816118	0.36119097	0.7154	0.05273084342479706	0.02483556419610977	0.04747649530569712	0.04494392	0.02091647	0.030860392	0.016749803
-1	-1	-1	-1	591.0	0.0	0.0	2.4299999999998363	0.0	12.710000000000264	1.2999999999999545	0.009999999999990905	0.009999999999990905	0.009999999999990905	3.25	0.15999999999985448	0.18000000000006366	scan_Plate_D_p00_0_C03f08d3.TIF	scan_Plate_D_p00_0_C03f08d0.TIF	scan_Plate_D_p00_0_C03f08d2.TIF	scan_Plate_D_p00_0_C03f08d1.TIF	0	0	0	0	459	1944	1	1536	1536	1536	1536	459	b'eLuu5PKkG638aNQpME4zsBit/CgKvdGqkbLwG604KQ9DYyqFIahAtAMAolillg=='	0.038805097341537476	0.014777647331357002	0.0	0.012277648	0.006138822	0.0	0.44816118	0.36119097	0.7154	0.05570430060227712	0.024322524666786194	0.011517494916915894	0.050249413	0.02091647	0.0	0.016749803
-1	-1	-1	-1	625.0	0.0	0.0	2.5399999999999636	0.0	10.410000000000082	1.2799999999997453	0.010000000000218279	0.0	0.010000000000218279	3.2599999999997635	0.12000000000011823	0.13999999999987267	scan_Plate_D_p00_0_C04f00d3.TIF	scan_Plate_D_p00_0_C04f00d0.TIF	scan_Plate_D_p00_0_C04f00d2.TIF	scan_Plate_D_p00_0_C04f00d1.TIF	0	0	0	0	460	1944	1	1536	1536	1536	1536	460	b'eLuu5PKkG638aNQpMBmt/CgNvdGqkbLwG604KQ9DYyqFIahAtAMAZPqleg=='	0.14574824273586273	0.015610981732606888	0.05610980466008186	0.015916467	0.0069721565	0.01122196	0.44816118	0.36119097	0.7154	0.16344334681828818	0.026221195856730144	0.08056246240933736	0.16083136	0.021749806	0.064526275	0.09269334
-1	-1	-1	-1	541.0	0.0	0.0	2.3899999999998727	0.0	9.050000000000182	1.3799999999998818	0.009999999999990905	0.009999999999990905	0.009999999999990905	3.0300000000002	0.16000000000008185	0.15999999999985448	scan_Plate_D_p00_0_C04f01d3.TIF	scan_Plate_D_p00_0_C04f01d0.TIF	scan_Plate_D_p00_0_C04f01d2.TIF	scan_Plate_D_p00_0_C04f01d1.TIF	0	0	0	0	461	1944	1	1536	1536	1536	1536	461	b'eLuu5PKkG638aNQpMEkzMByt/CgKvdGqkbLwG604KQ9DYyqFIahAtAMAbcClfg=='	0.15552589297294617	0.014777647331357002	0.0	0.015083149	0.006138822	0.0	0.44816118	0.36119097	0.7154	0.17335877815882364	0.023368261754512787	0.01566111420591672	0.1669702	0.02091647	0.0	0.087387845
-1	-1	-1	-1	539.0	0.0	0.0	2.5499999999999545	0.0	11.599999999999909	1.3100000000001728	0.009999999999990905	0.009999999999990905	0.009999999999990905	2.709999999999809	0.13000000000010914	0.11999999999989086	scan_Plate_D_p00_0_C04f02d3.TIF	scan_Plate_D_p00_0_C04f02d0.TIF	scan_Plate_D_p00_0_C04f02d2.TIF	scan_Plate_D_p00_0_C04f02d1.TIF	0	0	0	0	462	1944	1	1536	1536	1536	1536	462	b'eLuu5PKkG638aNQpMEkzMBqt/CgKvdGqkbLwG604KQ9DYyqFIahAtAMAdoalgg=='	0.15719255805015564	0.014777647331357002	0.0	0.014249802	0.006138822	0.0	0.44816118	0.36119097	0.7154	0.17283225059509277	0.023242086172103882	0.012023571878671646	0.17144236	0.02091647	0.0	0.09633216
-1	-1	-1	-1	570.0	0.0	0.0	2.599999999999909	0.0	12.210000000000036	1.4400000000000546	0.010000000000218279	0.009999999999763531	0.009999999999763531	3.3500000000001364	0.19000000000005457	0.14999999999986358	scan_Plate_D_p00_0_C04f03d3.TIF	scan_Plate_D_p00_0_C04f03d0.TIF	scan_Plate_D_p00_0_C04f03d2.TIF	scan_Plate_D_p00_0_C04f03d1.TIF	0	0	0	0	463	1944	1	1536	1536	1536	1536	463	b'eLuu5PKkG638aNQpMEkzMB6t/CgKvdGqkbLwG604KQ9DYyqFIahAtAMAf0ylhg=='	0.14938706159591675	0.015610981732606888	0.03366588056087494	0.015916452	0.006138822	0.01402745	0.44816118	0.36119097	0.7154	0.16787699858347574	0.02494574834903081	0.058673987785975136	0.1616647	0.02091647	0.044887844	0.091860004
-1	-1	-1	-1	555.0	0.0	0.0	2.240000000000009	0.0	13.690000000000055	1.3899999999998727	0.009999999999763531	0.010000000000218279	0.009999999999763531	3.119999999999891	0.13000000000010914	0.12999999999988177	scan_Plate_D_p00_0_C04f04d3.TIF	scan_Plate_D_p00_0_C04f04d0.TIF	scan_Plate_D_p00_0_C04f04d2.TIF	scan_Plate_D_p00_0_C04f04d1.TIF	0	0	0	0	464	1944	1	1536	1536	1536	1536	464	b'eLuu5PKkG638aNQpMEkzMBmt/CgKvdGqkbLwG604KQ9DYyqFIahAtAMAiBKlig=='	0.14938706159591675	0.015610981732606888	0.019638430327177048	0.012277663	0.006138822	0.014027452	0.44816118	0.36119097	0.7154	0.163901815811793	0.024298931161562603	0.041596914331118263	0.16083136	0.02091647	0.030860392	0.091860004
-1	-1	-1	-1	581.0	0.0	0.0	2.7399999999997817	0.0	13.740000000000009	1.3599999999999	0.01999999999998181	0.009999999999990905	0.009999999999990905	3.5599999999999454	0.13000000000010914	0.11999999999989086	scan_Plate_D_p00_0_C04f05d3.TIF	scan_Plate_D_p00_0_C04f05d0.TIF	scan_Plate_D_p00_0_C04f05d2.TIF	scan_Plate_D_p00_0_C04f05d1.TIF	0	0	0	0	465	1944	1	1536	1536	1536	1536	465	b'eLuu5PKkG638aNQpMEkzMB2t/CgKvdGqkbLwG604KQ9DYyqFIahAtAMAkNiljg=='	0.14574824273586273	0.015610981732606888	0.039276860654354095	0.012277663	0.006138822	0.011221964	0.44816118	0.36119097	0.7154	0.16249142090479532	0.024723532299200695	0.05900235970815023	0.15719256	0.02091647	0.047693335	0.091860004
-1	-1	-1	-1	530.0	0.0	0.0	2.2799999999999727	0.0	10.259999999999991	1.3500000000001364	0.009999999999763531	0.009999999999763531	0.010000000000218279	3.0499999999999545	0.14000000000010004	0.11999999999989086	scan_Plate_D_p00_0_C04f06d3.TIF	scan_Plate_D_p00_0_C04f06d0.TIF	scan_Plate_D_p00_0_C04f06d2.TIF	scan_Plate_D_p00_0_C04f06d1.TIF	0	0	0	0	466	1944	1	1536	1536	1536	1536	466	b'eLuu5PKkG638aNQpMEkzMBut/CgKvdGqkbLwG604KQ9DYyqFIahAtAMAmZ6lkg=='	0.15022039413452148	0.015610981732606888	0.008416470140218735	0.012277633	0.006138822	0.01122196	0.44816118	0.36119097	0.7154	0.16515490412712097	0.023844629526138306	0.030276618897914886	0.1616647	0.02091647	0.01683294	0.09269334
-1	-1	-1	-1	555.0	0.0	0.0	2.509999999999991	0.0	9.789999999999964	1.4099999999998545	0.01999999999998181	0.009999999999763531	0.010000000000218279	3.0499999999999545	0.13999999999987267	0.13000000000010914	scan_Plate_D_p00_0_C04f07d3.TIF	scan_Plate_D_p00_0_C04f07d0.TIF	scan_Plate_D_p00_0_C04f07d2.TIF	scan_Plate_D_p00_0_C04f07d1.TIF	0	0	0	0	467	1944	1	1536	1536	1536	1536	467	b'eLuu5PKkG638aNQpMEkzMB+t/CgKvdGqkbLwG604KQ9DYyqFIahAtAMAomSllg=='	0.1449148952960968	0.014777647331357002	0.019638430327177048	0.014249802	0.0069721546	0.011221958	0.44816118	0.36119097	0.7154	0.16214990615844727	0.02433030555645625	0.042440369725227356	0.15719256	0.02091647	0.028054902	0.087387845
-1	-1	-1	-1	495.0	0.0	0.0	2.800000000000182	0.0	10.440000000000055	1.2900000000004184	0.0	0.009999999999763531	0.010000000000218279	2.849999999999909	0.1799999999998363	0.16000000000030923	scan_Plate_D_p00_0_C04f08d3.TIF	scan_Plate_D_p00_0_C04f08d0.TIF	scan_Plate_D_p00_0_C04f08d2.TIF	scan_Plate_D_p00_0_C04f08d1.TIF	0	0	0	0	468	1944	1	1536	1536	1536	1536	468	b'eLuu5PKkG638aNQpMEkzsBit/CgKvdGqkbLwG604KQ9DYyqFIahAtAMAqyqlmg=='	0.1563592255115509	0.014777647331357002	0.0	0.015916467	0.006138822	0.0	0.44816118	0.36119097	0.7154	0.1731348435084025	0.024151382346947987	0.011862507710854212	0.17144236	0.02091647	0.0	0.091860004
-1	-1	-1	-1	653.0	0.0	0.0	2.349999999999909	0.0	12.309999999999945	1.400000000000091	0.01999999999998181	0.010000000000218279	0.010000000000218279	3.709999999999809	0.12999999999988177	0.17000000000007276	scan_Plate_D_p00_0_C05f00d3.TIF	scan_Plate_D_p00_0_C05f00d0.TIF	scan_Plate_D_p00_0_C05f00d2.TIF	scan_Plate_D_p00_0_C05f00d1.TIF	0	0	0	0	469	1944	1	1536	1536	1536	1536	469	b'eLuu5PKkG638aNQpMB2t/CgNvdGqkbLwG604KQ9DYyqFIahAtAMAbcylfg=='	0.05024941265583038	0.013944314792752266	0.05610980466008186	0.015083134	0.006138824	0.01122196	0.44816118	0.36119097	0.7154	0.07133745650450389	0.021267677346865337	0.07469878097375234	0.064499214	0.016444314	0.064526275	0.023721961
-1	-1	-1	-1	632.0	0.0	0.0	2.6499999999998636	0.0	11.079999999999927	1.259999999999991	0.009999999999990905	0.009999999999990905	0.009999999999990905	3.550000000000182	0.15000000000009095	0.15000000000009095	scan_Plate_D_p00_0_C05f01d3.TIF	scan_Plate_D_p00_0_C05f01d0.TIF	scan_Plate_D_p00_0_C05f01d2.TIF	scan_Plate_D_p00_0_C05f01d1.TIF	0	0	0	0	470	1944	1	1536	1536	1536	1536	470	b'eLuu5PKkG638aNQpME0zMByt/CgKvdGqkbLwG604KQ9DYyqFIahAtAMAdpKlgg=='	0.05024941265583038	0.010305491276085377	0.0	0.012277648	0.006138824	0.0	0.44816118	0.36119097	0.7154	0.06911251445611317	0.020099222660064697	0.01414526253938675	0.060860395	0.015610982	0.0	0.022055294
-1	-1	-1	-1	651.0	0.0	0.0	2.4099999999998545	0.0	11.8599999999999	1.3100000000001728	0.009999999999990905	0.009999999999990905	0.009999999999990905	2.9299999999998363	0.12000000000011823	0.12999999999988177	scan_Plate_D_p00_0_C05f02d3.TIF	scan_Plate_D_p00_0_C05f02d0.TIF	scan_Plate_D_p00_0_C05f02d2.TIF	scan_Plate_D_p00_0_C05f02d1.TIF	0	0	0	0	471	1944	1	1536	1536	1536	1536	471	b'eLuu5PKkG638aNQpME0zMBqt/CgKvdGqkbLwG604KQ9DYyqFIahAtAMAf1ilhg=='	0.0449439212679863	0.009472157806158066	0.0	0.014249809	0.0053054895	0.0	0.44816118	0.36119097	0.7154	0.06523191432158153	0.018872270981470745	0.008367104455828667	0.05919373	0.014777647	0.0	0.022888627
-1	-1	-1	-1	598.0	0.0	0.0	2.3099999999999454	0.0	11.039999999999964	1.3799999999998818	0.009999999999990905	0.010000000000218279	0.0	3.550000000000182	0.13000000000010914	0.15000000000009095	scan_Plate_D_p00_0_C05f03d3.TIF	scan_Plate_D_p00_0_C05f03d0.TIF	scan_Plate_D_p00_0_C05f03d2.TIF	scan_Plate_D_p00_0_C05f03d1.TIF	0	0	0	0	472	1944	1	1536	1536	1536	1536	472	b'eLuu5PKkG638aNQpME0zMB6t/CgKvdGqkbLwG604KQ9DYyqFIahAtAMAiB6lig=='	0.053888238966464996	0.010305491276085377	0.03086039237678051	0.011444315	0.006138824	0.011221958	0.44816118	0.36119097	0.7154	0.07076971729596455	0.019951357195774715	0.05114332834879557	0.06533255	0.015610982	0.03927686	0.023721961
-1	-1	-1	-1	562.0	0.0	0.0	2.7599999999997635	0.0	11.429999999999836	1.3800000000001091	0.009999999999763531	0.01999999999998181	0.010000000000218279	3.9700000000002547	0.1799999999998363	0.16000000000030923	scan_Plate_D_p00_0_C05f04d3.TIF	scan_Plate_D_p00_0_C05f04d0.TIF	scan_Plate_D_p00_0_C05f04d2.TIF	scan_Plate_D_p00_0_C05f04d1.TIF	0	0	0	0	473	1944	1	1536	1536	1536	1536	473	b'eLuu5PKkG638aNQpME0zMBmt/CgKvdGqkbLwG604KQ9DYyqFIahAtAMAkOSljg=='	0.04858274757862091	0.010305491276085377	0.01683294028043747	0.011444308	0.006138824	0.011221962	0.44816118	0.36119097	0.7154	0.06486921012401581	0.019005020459493	0.03632755825916926	0.05919373	0.015610982	0.028054902	0.022888627
-1	-1	-1	-1	654.0	0.0	0.0	2.3599999999999	0.0	11.129999999999882	1.4100000000003092	0.010000000000218279	0.009999999999763531	0.009999999999763531	4.050000000000182	0.15999999999985448	0.18000000000006366	scan_Plate_D_p00_0_C05f05d3.TIF	scan_Plate_D_p00_0_C05f05d0.TIF	scan_Plate_D_p00_0_C05f05d2.TIF	scan_Plate_D_p00_0_C05f05d1.TIF	0	0	0	0	474	1944	1	1536	1536	1536	1536	474	b'eLuu5PKkG638aNQpME0zMB2t/CgKvdGqkbLwG604KQ9DYyqFIahAtAMAmaqlkg=='	0.05024941265583038	0.010305491276085377	0.042082350701093674	0.015083134	0.006138824	0.011221964	0.44816118	0.36119097	0.7154	0.06945836047331493	0.020748378088076908	0.06067958970864614	0.064499214	0.016444314	0.050498825	0.022888627
-1	-1	-1	-1	652.0	0.0	0.0	2.7000000000000455	0.0	11.529999999999973	1.4099999999998545	0.009999999999990905	0.009999999999990905	0.009999999999990905	3.759999999999991	0.14000000000032742	0.15999999999985448	scan_Plate_D_p00_0_C05f06d3.TIF	scan_Plate_D_p00_0_C05f06d0.TIF	scan_Plate_D_p00_0_C05f06d2.TIF	scan_Plate_D_p00_0_C05f06d1.TIF	0	0	0	0	475	1944	1	1536	1536	1536	1536	475	b'eLuu5PKkG638aNQpME0zMBut/CgKvdGqkbLwG604KQ9DYyqFIahAtAMAonCllg=='	0.04941608011722565	0.010305491276085377	0.014027451165020466	0.011444315	0.006138824	0.011221961	0.44816118	0.36119097	0.7154	0.06525751451651256	0.019161532322565716	0.033131398260593414	0.060027063	0.015610982	0.022443922	0.022888627
-1	-1	-1	-1	627.0	0.0	0.0	2.199999999999818	0.0	11.929999999999836	1.3600000000001273	0.009999999999763531	0.010000000000218279	0.009999999999763531	3.650000000000091	0.13999999999987267	0.13999999999987267	scan_Plate_D_p00_0_C05f07d3.TIF	scan_Plate_D_p00_0_C05f07d0.TIF	scan_Plate_D_p00_0_C05f07d2.TIF	scan_Plate_D_p00_0_C05f07d1.TIF	0	0	0	0	476	1944	1	1536	1536	1536	1536	476	b'eLuu5PKkG638aNQpME0zMB+t/CgKvdGqkbLwG604KQ9DYyqFIahAtAMAqzalmg=='	0.04858274757862091	0.010305491276085377	0.022443922236561775	0.011444315	0.006138824	0.00841647	0.44816118	0.36119097	0.7154	0.06656361122926076	0.01980717107653618	0.04314550757408142	0.060027063	0.015610982	0.030860392	0.022055294
-1	-1	-1	-1	643.0	0.0	0.0	2.4700000000000273	0.0	10.779999999999973	1.349999999999909	0.0	0.009999999999763531	0.009999999999763531	3.3600000000001273	0.13999999999987267	0.14000000000032742	scan_Plate_D_p00_0_C05f08d3.TIF	scan_Plate_D_p00_0_C05f08d0.TIF	scan_Plate_D_p00_0_C05f08d2.TIF	scan_Plate_D_p00_0_C05f08d1.TIF	0	0	0	0	477	1944	1	1536	1536	1536	1536	477	b'eLuu5PKkG638aNQpME0zsBit/CgKvdGqkbLwG604KQ9DYyqFIahAtAMAs/ylng=='	0.05472157150506973	0.010305491276085377	0.0	0.011444315	0.0069721565	0.0	0.44816118	0.36119097	0.7154	0.07121682167053223	0.021110370755195618	0.01293628787000974	0.06533255	0.016444314	0.0	0.022888627
-1	-1	-1	-1	674.0	0.0	0.0	2.8899999999998727	0.0	11.110000000000127	1.2699999999999818	0.010000000000218279	0.01999999999998181	0.010000000000218279	3.4699999999998	0.15999999999985448	0.14000000000032742	scan_Plate_D_p00_0_C06f00d3.TIF	scan_Plate_D_p00_0_C06f00d0.TIF	scan_Plate_D_p00_0_C06f00d2.TIF	scan_Plate_D_p00_0_C06f00d1.TIF	0	0	0	0	478	1944	1	1536	1536	1536	1536	478	b'eLuu5PKkG638aNQpMBut/CgNvdGqkbLwG604KQ9DYyqFIahAtAMAdp6lgg=='	0.05919373035430908	0.013944314792752266	0.053304314613342285	0.015083142	0.006138824	0.011221956	0.44816118	0.36119097	0.7154	0.07991990943749745	0.022758578260739643	0.07450450956821442	0.07063804	0.017277647	0.061720785	0.027360786
-1	-1	-1	-1	673.0	0.0	0.0	2.4699999999998	0.0	12.459999999999582	1.300000000000182	0.010000000000218279	0.009999999999763531	0.0	3.1700000000000728	0.11999999999989086	0.12000000000034561	scan_Plate_D_p00_0_C06f01d3.TIF	scan_Plate_D_p00_0_C06f01d0.TIF	scan_Plate_D_p00_0_C06f01d2.TIF	scan_Plate_D_p00_0_C06f01d1.TIF	0	0	0	0	479	1944	1	1536	1536	1536	1536	479	b'eLuu5PKkG638aNQpMEszMByt/CgKvdGqkbLwG604KQ9DYyqFIahAtAMAf2Slhg=='	0.05919373035430908	0.013944314792752266	0.0	0.015083134	0.006138823	0.0	0.44816118	0.36119097	0.7154	0.07889446119467418	0.02109324683745702	0.012756625811258951	0.07063804	0.016444314	0.0	0.029027453
-1	-1	-1	-1	654.0	0.0	0.0	2.7500000000004547	0.0	11.150000000000091	1.300000000000182	0.009999999999763531	0.01999999999998181	0.010000000000218279	3.2799999999997453	0.1499999999996362	0.14000000000032742	scan_Plate_D_p00_0_C06f02d3.TIF	scan_Plate_D_p00_0_C06f02d0.TIF	scan_Plate_D_p00_0_C06f02d2.TIF	scan_Plate_D_p00_0_C06f02d1.TIF	0	0	0	0	480	1944	1	1536	1536	1536	1536	480	b'eLuu5PKkG638aNQpMEszMBqt/CgKvdGqkbLwG604KQ9DYyqFIahAtAMAiCqlig=='	0.05555490404367447	0.010305491276085377	0.0	0.015083134	0.006138823	0.0	0.44816118	0.36119097	0.7154	0.07610765099525452	0.02056091899673144	0.008483557030558586	0.069804706	0.016444314	0.0	0.029027453
-1	-1	-1	-1	632.0	0.0	0.0	2.4200000000000728	0.0	15.0600000000004	1.349999999999909	0.009999999999763531	0.009999999999763531	0.010000000000218279	3.449999999999818	0.11999999999989086	0.12000000000034561	scan_Plate_D_p00_0_C06f03d3.TIF	scan_Plate_D_p00_0_C06f03d0.TIF	scan_Plate_D_p00_0_C06f03d2.TIF	scan_Plate_D_p00_0_C06f03d1.TIF	0	0	0	0	481	1944	1	1536	1536	1536	1536	481	b'eLuu5PKkG638aNQpMEszMB6t/CgKvdGqkbLwG604KQ9DYyqFIahAtAMAkPCljg=='	0.06002706289291382	0.013944314792752266	0.02805490233004093	0.014249802	0.006138823	0.011221958	0.44816118	0.36119097	0.7154	0.08004411558310191	0.020707086970408756	0.04959572354952494	0.07147138	0.016444314	0.03927686	0.023721961
-1	-1	-1	-1	618.0	0.0	0.0	2.380000000000109	0.0	13.409999999999854	1.430000000000291	0.009999999999763531	0.010000000000218279	0.009999999999763531	3.8600000000001273	0.1499999999996362	0.15999999999985448	scan_Plate_D_p00_0_C06f04d3.TIF	scan_Plate_D_p00_0_C06f04d0.TIF	scan_Plate_D_p00_0_C06f04d2.TIF	scan_Plate_D_p00_0_C06f04d1.TIF	0	0	0	0	482	1944	1	1536	1536	1536	1536	482	b'eLuu5PKkG638aNQpMEszMBmt/CgKvdGqkbLwG604KQ9DYyqFIahAtAMAmbalkg=='	0.05472157150506973	0.013944314792752266	0.01683294028043747	0.01227764	0.006138824	0.011221961	0.44816118	0.36119097	0.7154	0.07449113825956981	0.02170147995154063	0.038843040664990745	0.06616588	0.017277647	0.025249412	0.028194118
-1	-1	-1	-1	661.0	0.0	0.0	2.5399999999999636	0.0	12.730000000000018	1.3899999999998727	0.010000000000218279	0.010000000000218279	0.010000000000218279	3.7399999999997817	0.18000000000029104	0.15000000000009095	scan_Plate_D_p00_0_C06f05d3.TIF	scan_Plate_D_p00_0_C06f05d0.TIF	scan_Plate_D_p00_0_C06f05d2.TIF	scan_Plate_D_p00_0_C06f05d1.TIF	0	0	0	0	483	1944	1	1536	1536	1536	1536	483	b'eLuu5PKkG638aNQpMEszMB2t/CgKvdGqkbLwG604KQ9DYyqFIahAtAMAonyllg=='	0.05555490404367447	0.013944314792752266	0.03647137060761452	0.014249802	0.006138823	0.011221964	0.44816118	0.36119097	0.7154	0.07849137981732686	0.02138196925322215	0.055715774496396385	0.069804706	0.016444314	0.044887844	0.023721961
-1	-1	-1	-1	633.0	0.0	0.0	2.200000000000273	0.0	11.769999999999982	1.3600000000001273	0.010000000000218279	0.009999999999763531	0.009999999999763531	3.380000000000109	0.14000000000032742	0.1299999999996544	scan_Plate_D_p00_0_C06f06d3.TIF	scan_Plate_D_p00_0_C06f06d0.TIF	scan_Plate_D_p00_0_C06f06d2.TIF	scan_Plate_D_p00_0_C06f06d1.TIF	0	0	0	0	484	1944	1	1536	1536	1536	1536	484	b'eLuu5PKkG638aNQpMEszMBut/CgKvdGqkbLwG604KQ9DYyqFIahAtAMAq0Klmg=='	0.053888238966464996	0.010305491276085377	0.011221961118280888	0.012277648	0.006138823	0.01122196	0.44816118	0.36119097	0.7154	0.07197603086630504	0.020536765456199646	0.0318099781870842	0.064499214	0.016444314	0.01963843	0.028194118
-1	-1	-1	-1	624.0	0.0	0.0	2.6599999999998545	0.0	12.659999999999854	1.3099999999999454	0.01999999999998181	0.009999999999763531	0.010000000000218279	3.9899999999997817	0.1500000000005457	0.169999999999618	scan_Plate_D_p00_0_C06f07d3.TIF	scan_Plate_D_p00_0_C06f07d0.TIF	scan_Plate_D_p00_0_C06f07d2.TIF	scan_Plate_D_p00_0_C06f07d1.TIF	0	0	0	0	485	1944	1	1536	1536	1536	1536	485	b'eLuu5PKkG638aNQpMEszMB+t/CgKvdGqkbLwG604KQ9DYyqFIahAtAMAtAilng=='	0.05472157150506973	0.013944314792752266	0.025249412283301353	0.011444315	0.006138824	0.00841647	0.44816118	0.36119097	0.7154	0.073002224167188	0.021728647251923878	0.045076375206311546	0.06533255	0.016444314	0.030860392	0.027360786
-1	-1	-1	-1	632.0	0.0	0.0	2.3200000000001637	0.0	13.179999999999836	1.4800000000000182	0.010000000000218279	0.009999999999763531	0.010000000000218279	3.7299999999995634	0.17000000000007276	0.15000000000009095	scan_Plate_D_p00_0_C06f08d3.TIF	scan_Plate_D_p00_0_C06f08d0.TIF	scan_Plate_D_p00_0_C06f08d2.TIF	scan_Plate_D_p00_0_C06f08d1.TIF	0	0	0	0	486	1944	1	1536	1536	1536	1536	486	b'eLuu5PKkG638aNQpMEszsBit/CgKvdGqkbLwG604KQ9DYyqFIahAtAMAvM6log=='	0.05555490404367447	0.013944314792752266	0.0	0.012277648	0.006138823	0.0	0.44816118	0.36119097	0.7154	0.07431639234224956	0.021302245557308197	0.01279568299651146	0.069804706	0.016444314	0.0	0.027360786
-1	-1	-1	-1	537.0	0.0	0.0	2.4600000000000364	0.0	11.7800000000002	1.2899999999999636	0.010000000000218279	0.009999999999763531	0.010000000000218279	2.9899999999997817	0.13000000000010914	0.11999999999989086	scan_Plate_D_p00_0_C07f00d3.TIF	scan_Plate_D_p00_0_C07f00d0.TIF	scan_Plate_D_p00_0_C07f00d2.TIF	scan_Plate_D_p00_0_C07f00d1.TIF	0	0	0	0	487	1944	1	1536	1536	1536	1536	487	b'eLuu5PKkG638RjsFgzX0RqtGysJvtOKkPAyNqRSGoALRDgB/cKWG'	0.05024941265583038	0.009472157806158066	0.053304314613342285	0.030166276	0.006138824	0.00841647	0.44816118	0.36119097	0.7154	0.08631163835525513	0.018635521332422893	0.07000099122524261	0.0751102	0.015610982	0.061720785	0.023721961
-1	-1	-1	-1	673.0	0.0	0.0	2.8299999999999272	0.0	13.86999999999989	1.3400000000001455	0.009999999999763531	0.010000000000218279	0.010000000000218279	3.9699999999998	0.19000000000005457	0.15000000000009095	scan_Plate_D_p00_0_C07f01d3.TIF	scan_Plate_D_p00_0_C07f01d0.TIF	scan_Plate_D_p00_0_C07f01d2.TIF	scan_Plate_D_p00_0_C07f01d1.TIF	0	0	0	0	488	1944	1	1536	1536	1536	1536	488	b'eLuu5PKkG638aNcpMByt/CgKvdGqkbLwG604KQ9DYyqFIahAtAMAiDalig=='	0.04858274757862091	0.009472157806158066	0.0	0.015083142	0.0069721565	0.0	0.44816118	0.36119097	0.7154	0.06732454399267833	0.01959157610932986	0.010854911059141159	0.060027063	0.015610982	0.0	0.022055294
-1	-1	-1	-1	650.0	0.0	0.0	2.230000000000018	0.0	10.920000000000073	1.2699999999999818	0.010000000000218279	0.009999999999763531	0.010000000000218279	3.200000000000273	0.1299999999996544	0.13000000000010914	scan_Plate_D_p00_0_C07f02d3.TIF	scan_Plate_D_p00_0_C07f02d0.TIF	scan_Plate_D_p00_0_C07f02d2.TIF	scan_Plate_D_p00_0_C07f02d1.TIF	0	0	0	0	489	1944	1	1536	1536	1536	1536	489	b'eLuu5PKkG638aNcpMBqt/CgKvdGqkbLwG604KQ9DYyqFIahAtAMAkPyljg=='	0.04858274757862091	0.009472157806158066	0.0	0.011444315	0.006138824	0.0	0.44816118	0.36119097	0.7154	0.06462715069452922	0.019277676939964294	0.006574935590227445	0.055554904	0.015610982	0.0	0.023721961
-1	-1	-1	-1	500.0	0.0	0.0	2.819999999999709	0.0	10.449999999999818	1.2300000000000182	0.010000000000218279	0.009999999999763531	0.009999999999763531	2.4900000000002365	0.13000000000010914	0.13999999999987267	scan_Plate_D_p00_0_C07f03d3.TIF	scan_Plate_D_p00_0_C07f03d0.TIF	scan_Plate_D_p00_0_C07f03d2.TIF	scan_Plate_D_p00_0_C07f03d1.TIF	0	0	0	0	490	1944	1	1536	1536	1536	1536	490	b'eLuu5PKkG638aNcpMB6t/CgKvdGqkbLwG604KQ9DYyqFIahAtAMAmcKlkg=='	0.07511019706726074	0.009472157806158066	0.02805490233004093	0.032666266	0.006138824	0.011221958	0.44816118	0.36119097	0.7154	0.11457523703575134	0.01928875222802162	0.0463996430238088	0.11838746	0.015610982	0.03927686	0.023721961
-1	-1	-1	-1	581.0	0.0	0.0	2.4200000000000728	0.0	12.789999999999964	1.349999999999909	0.009999999999763531	0.0	0.009999999999763531	3.3599999999996726	0.15999999999985448	0.15000000000009095	scan_Plate_D_p00_0_C07f04d3.TIF	scan_Plate_D_p00_0_C07f04d0.TIF	scan_Plate_D_p00_0_C07f04d2.TIF	scan_Plate_D_p00_0_C07f04d1.TIF	0	0	0	0	491	1944	1	1536	1536	1536	1536	491	b'eLuu5PKkG638aNcpMBmt/CgKvdGqkbLwG604KQ9DYyqFIahAtAMAooillg=='	0.05024941265583038	0.009472157806158066	0.011221961118280888	0.025694117	0.006138824	0.011221961	0.44816118	0.36119097	0.7154	0.08466952045758565	0.01917593429485957	0.0287861501177152	0.07063804	0.015610982	0.022443922	0.023721961
-1	-1	-1	-1	595.0	0.0	0.0	2.25	0.0	12.109999999999673	1.4200000000000728	0.010000000000218279	0.010000000000218279	0.009999999999763531	3.7199999999998	0.13999999999987267	0.15000000000009095	scan_Plate_D_p00_0_C07f05d3.TIF	scan_Plate_D_p00_0_C07f05d0.TIF	scan_Plate_D_p00_0_C07f05d2.TIF	scan_Plate_D_p00_0_C07f05d1.TIF	0	0	0	0	492	1944	1	1536	1536	1536	1536	492	b'eLuu5PKkG638aNcpMB2t/CgKvdGqkbLwG604KQ9DYyqFIahAtAMAq06lmg=='	0.05024941265583038	0.009472157806158066	0.03366588056087494	0.016749807	0.006138824	0.011221964	0.44816118	0.36119097	0.7154	0.07670660813649495	0.019087817519903183	0.05206716557343801	0.064499214	0.015610982	0.044887844	0.022055294
-1	-1	-1	-1	606.0	0.0	0.0	2.6399999999998727	0.0	13.009999999999764	1.300000000000182	0.010000000000218279	0.009999999999763531	0.010000000000218279	3.550000000000182	0.15000000000009095	0.13000000000010914	scan_Plate_D_p00_0_C07f06d3.TIF	scan_Plate_D_p00_0_C07f06d0.TIF	scan_Plate_D_p00_0_C07f06d2.TIF	scan_Plate_D_p00_0_C07f06d1.TIF	0	0	0	0	493	1944	1	1536	1536	1536	1536	493	b'eLuu5PKkG638aNcpMBut/CgKvdGqkbLwG604KQ9DYyqFIahAtAMAtBSlng=='	0.04858274757862091	0.009472157806158066	0.011221961118280888	0.012277648	0.006138824	0.01122196	0.44816118	0.36119097	0.7154	0.06607535481452942	0.019114914039770763	0.02924206107854843	0.05919373	0.015610982	0.01963843	0.022888627
-1	-1	-1	-1	598.0	0.0	0.0	2.25	0.0	12.7199999999998	1.3299999999999272	0.009999999999763531	0.010000000000218279	0.009999999999763531	3.5700000000001637	0.13999999999987267	0.13000000000010914	scan_Plate_D_p00_0_C07f07d3.TIF	scan_Plate_D_p00_0_C07f07d0.TIF	scan_Plate_D_p00_0_C07f07d2.TIF	scan_Plate_D_p00_0_C07f07d1.TIF	0	0	0	0	494	1944	1	1536	1536	1536	1536	494	b'eLuu5PKkG638aNcpMB+t/CgKvdGqkbLwG604KQ9DYyqFIahAtAMAvNqlog=='	0.0449439212679863	0.009472157806158066	0.025249412283301353	0.011444315	0.006138822	0.00841647	0.44816118	0.36119097	0.7154	0.06280305484930675	0.018862562874952953	0.04229253033796946	0.055554904	0.014777647	0.03366588	0.022055294
-1	-1	-1	-1	647.0	0.0	0.0	2.5799999999999272	0.0	14.0300000000002	1.2099999999995816	0.010000000000218279	0.009999999999763531	0.010000000000218279	3.3599999999996726	0.11999999999989086	0.11000000000012733	scan_Plate_D_p00_0_C07f08d3.TIF	scan_Plate_D_p00_0_C07f08d0.TIF	scan_Plate_D_p00_0_C07f08d2.TIF	scan_Plate_D_p00_0_C07f08d1.TIF	0	0	0	0	495	1944	1	1536	1536	1536	1536	495	b'eLuu5PKkG638aNcpsBit/CgKvdGqkbLwG604KQ9DYyqFIahAtAMAxaClpg=='	0.04858274757862091	0.010305491276085377	0.0	0.010610983	0.006138824	0.0	0.44816118	0.36119097	0.7154	0.06414267420768738	0.020162181307872135	0.007938227926691374	0.05919373	0.015610982	0.0	0.022055294
-1	-1	-1	-1	631.0	0.0	0.0	2.430000000000291	0.0	14.150000000000091	1.449999999999818	0.009999999999763531	0.010000000000218279	0.010000000000218279	4.079999999999927	0.18999999999959982	0.17000000000007276	scan_Plate_D_p00_0_C08f00d3.TIF	scan_Plate_D_p00_0_C08f00d0.TIF	scan_Plate_D_p00_0_C08f00d2.TIF	scan_Plate_D_p00_0_C08f00d1.TIF	0	0	0	0	496	1944	1	1536	1536	1536	1536	496	b'eLuu5PKkG638aNQpsBit/CgNvdGqkbLwG604KQ9DYyqFIahAtAMAiEKlig=='	0.05024941265583038	0.013944314792752266	0.05610980466008186	0.015083134	0.006138823	0.01122196	0.44816118	0.36119097	0.7154	0.07106074194113414	0.02165377636750539	0.07797174155712128	0.064499214	0.016444314	0.064526275	0.023721961
-1	-1	-1	-1	631.0	0.0	0.0	2.5099999999997635	0.0	15.340000000000146	1.4699999999998	0.009999999999763531	0.010000000000218279	0.010000000000218279	3.7899999999999636	0.15000000000009095	0.15999999999985448	scan_Plate_D_p00_0_C08f01d3.TIF	scan_Plate_D_p00_0_C08f01d0.TIF	scan_Plate_D_p00_0_C08f01d2.TIF	scan_Plate_D_p00_0_C08f01d1.TIF	0	0	0	0	497	1944	1	1536	1536	1536	1536	497	b'eLuu5PKkG638aNQpsEgzMByt/CgKvdGqkbLwG604KQ9DYyqFIahAtAMAkQiljg=='	0.04941608011722565	0.010305491276085377	0.0	0.011444315	0.006138823	0.0	0.44816118	0.36119097	0.7154	0.06764732797940572	0.02021852011481921	0.014459880689779917	0.060027063	0.016444314	0.0	0.022888627
-1	-1	-1	-1	509.0	0.0	0.0	2.6799999999998363	0.0	13.179999999999836	1.2300000000000182	0.010000000000218279	0.009999999999763531	0.010000000000218279	2.9600000000000364	0.19000000000005457	0.13999999999987267	scan_Plate_D_p00_0_C08f02d3.TIF	scan_Plate_D_p00_0_C08f02d0.TIF	scan_Plate_D_p00_0_C08f02d2.TIF	scan_Plate_D_p00_0_C08f02d1.TIF	0	0	0	0	498	1944	1	1536	1536	1536	1536	498	b'eLuu5PKkG638aNQpsEgzMBqt/CgKvdGqkbLwG604KQ9DYyqFIahAtAMAmc6lkg=='	0.06449921429157257	0.009472157806158066	0.0	0.016749814	0.006138824	0.0	0.44816118	0.36119097	0.7154	0.08472402890523274	0.019673208395640056	0.010516249885161718	0.08041568	0.015610982	0.0	0.029027453
-1	-1	-1	-1	618.0	0.0	0.0	2.1899999999996	0.0	13.550000000000182	1.449999999999818	0.01999999999998181	0.010000000000218279	0.009999999999763531	3.6900000000000546	0.13000000000010914	0.13999999999987267	scan_Plate_D_p00_0_C08f03d3.TIF	scan_Plate_D_p00_0_C08f03d0.TIF	scan_Plate_D_p00_0_C08f03d2.TIF	scan_Plate_D_p00_0_C08f03d1.TIF	0	0	0	0	499	1944	1	1536	1536	1536	1536	499	b'eLuu5PKkG638aNQpsEgzMB6t/CgKvdGqkbLwG604KQ9DYyqFIahAtAMAopSllg=='	0.05555490404367447	0.013944314792752266	0.03086039237678051	0.015916467	0.006138823	0.011221958	0.44816118	0.36119097	0.7154	0.07690479358037312	0.020805876702070236	0.05201599498589834	0.07063804	0.016444314	0.04208235	0.027360786
-1	-1	-1	-1	557.0	0.0	0.0	2.6099999999996726	0.0	12.289999999999964	1.2699999999999818	0.009999999999763531	0.010000000000218279	0.009999999999763531	3.380000000000109	0.11999999999989086	0.13999999999987267	scan_Plate_D_p00_0_C08f04d3.TIF	scan_Plate_D_p00_0_C08f04d0.TIF	scan_Plate_D_p00_0_C08f04d2.TIF	scan_Plate_D_p00_0_C08f04d1.TIF	0	0	0	0	500	1944	1	1536	1536	1536	1536	500	b'eLuu5PKkG638aNQpsEgzMBmt/CgKvdGqkbLwG604KQ9DYyqFIahAtAMAq1qlmg=='	0.05024941265583038	0.010305491276085377	0.011221961118280888	0.012277648	0.006138823	0.011221961	0.44816118	0.36119097	0.7154	0.0693821410338084	0.020023961861928303	0.031616754829883575	0.060860395	0.016444314	0.022443922	0.023721961
-1	-1	-1	-1	590.0	0.0	0.0	2.5099999999997635	0.0	14.570000000000164	1.4600000000000364	0.010000000000218279	0.009999999999763531	0.009999999999763531	4.070000000000164	0.1700000000005275	0.1499999999996362	scan_Plate_D_p00_0_C08f05d3.TIF	scan_Plate_D_p00_0_C08f05d0.TIF	scan_Plate_D_p00_0_C08f05d2.TIF	scan_Plate_D_p00_0_C08f05d1.TIF	0	0	0	0	501	1944	1	1536	1536	1536	1536	501	b'eLuu5PKkG638aNQpsEgzMB2t/CgKvdGqkbLwG604KQ9DYyqFIahAtAMAtCClng=='	0.05024941265583038	0.010305491276085377	0.03366588056087494	0.015083134	0.006138824	0.011221964	0.44816118	0.36119097	0.7154	0.0708632121483485	0.020344467212756474	0.05556536714235941	0.064499214	0.016444314	0.044887844	0.022888627
-1	-1	-1	-1	568.0	0.0	0.0	2.880000000000109	0.0	15.340000000000146	1.5299999999997453	0.01999999999998181	0.010000000000218279	0.010000000000218279	4.069999999999709	0.15000000000009095	0.15000000000009095	scan_Plate_D_p00_0_C08f06d3.TIF	scan_Plate_D_p00_0_C08f06d0.TIF	scan_Plate_D_p00_0_C08f06d2.TIF	scan_Plate_D_p00_0_C08f06d1.TIF	0	0	0	0	502	1944	1	1536	1536	1536	1536	502	b'eLuu5PKkG638aNQpsEgzMBut/CgKvdGqkbLwG604KQ9DYyqFIahAtAMAvOalog=='	0.04858274757862091	0.010305491276085377	0.011221961118280888	0.010610983	0.006138823	0.01122196	0.44816118	0.36119097	0.7154	0.06431819995244344	0.01946386694908142	0.02868325759967168	0.05919373	0.016444314	0.01963843	0.022055294
-1	-1	-1	-1	614.0	0.0	0.0	2.6900000000000546	0.0	15.750000000000455	1.3899999999998727	0.010000000000218279	0.009999999999763531	0.010000000000218279	3.6700000000000728	0.15999999999985448	0.13000000000010914	scan_Plate_D_p00_0_C08f07d3.TIF	scan_Plate_D_p00_0_C08f07d0.TIF	scan_Plate_D_p00_0_C08f07d2.TIF	scan_Plate_D_p00_0_C08f07d1.TIF	0	0	0	0	503	1944	1	1536	1536	1536	1536	503	b'eLuu5PKkG638aNQpsEgzMB+t/CgKvdGqkbLwG604KQ9DYyqFIahAtAMAxaylpg=='	0.04858274757862091	0.010305491276085377	0.025249412283301353	0.011444315	0.006138824	0.00841647	0.44816118	0.36119097	0.7154	0.06598218778769176	0.02027844513456027	0.04477894306182861	0.060027063	0.016444314	0.03366588	0.022055294
-1	-1	-1	-1	650.0	0.0	0.0	2.299999999999727	0.0	14.33999999999969	1.349999999999909	0.009999999999763531	0.010000000000218279	0.010000000000218279	3.2600000000002183	0.12000000000034561	0.11000000000012733	scan_Plate_D_p00_0_C08f08d3.TIF	scan_Plate_D_p00_0_C08f08d0.TIF	scan_Plate_D_p00_0_C08f08d2.TIF	scan_Plate_D_p00_0_C08f08d1.TIF	0	0	0	0	504	1944	1	1536	1536	1536	1536	504	b'eLuu5PKkG638aNQpsEgzsBit/CgKvdGqkbLwG604KQ9DYyqFIahAtAMAznKlqg=='	0.05024941265583038	0.013944314792752266	0.0	0.014249802	0.0069721555	0.0	0.44816118	0.36119097	0.7154	0.06931611398855846	0.021702391405900318	0.014141098906596502	0.064499214	0.017277647	0.0	0.022055294
-1	-1	-1	-1	600.0	0.0	0.0	2.7899999999999636	0.0	12.840000000000146	1.4099999999998545	0.009999999999763531	0.009999999999763531	0.010000000000218279	3.8600000000001273	0.1499999999996362	0.15000000000009095	scan_Plate_D_p00_0_C09f00d3.TIF	scan_Plate_D_p00_0_C09f00d0.TIF	scan_Plate_D_p00_0_C09f00d2.TIF	scan_Plate_D_p00_0_C09f00d1.TIF	0	0	0	0	505	1944	1	1536	1536	1536	1536	505	b'eLuu5PKkG638aNQpsByt/CgNvdGqkbLwG604KQ9DYyqFIahAtAMAkRSljg=='	0.0449439212679863	0.014777647331357002	0.05610980466008186	0.0167498	0.0069721546	0.01122196	0.44816118	0.36119097	0.7154	0.06866758068402608	0.02477625012397766	0.074600155154864	0.060027063	0.02091647	0.064526275	0.017583137
-1	-1	-1	-1	496.0	0.0	0.0	2.349999999999909	0.0	9.599999999999909	1.3600000000001273	0.009999999999763531	0.010000000000218279	0.010000000000218279	3.8099999999999454	0.15999999999985448	0.14000000000032742	scan_Plate_D_p00_0_C09f01d3.TIF	scan_Plate_D_p00_0_C09f01d0.TIF	scan_Plate_D_p00_0_C09f01d2.TIF	scan_Plate_D_p00_0_C09f01d1.TIF	0	0	0	0	506	1944	1	1536	1536	1536	1536	506	b'eLuu5PKkG638aNQpsEwzMByt/CgKvdGqkbLwG604KQ9DYyqFIahAtAMAmdqlkg=='	0.03963842988014221	0.010305491276085377	0.0	0.011444315	0.006138823	0.0	0.44816118	0.36119097	0.7154	0.05938229958216349	0.020342712601025898	0.011632380386193594	0.050249413	0.016444314	0.0	0.018416472
-1	-1	-1	-1	400.0	0.0	0.0	2.4400000000005093	0.0	9.179999999999836	1.300000000000182	0.010000000000218279	0.009999999999763531	0.010000000000218279	2.5700000000001637	0.15999999999985448	0.13000000000010914	scan_Plate_D_p00_0_C09f02d3.TIF	scan_Plate_D_p00_0_C09f02d0.TIF	scan_Plate_D_p00_0_C09f02d2.TIF	scan_Plate_D_p00_0_C09f02d1.TIF	0	0	0	0	507	1944	1	1536	1536	1536	1536	507	b'eLuu5PKkG638aNQpsEwzMBqt/CgKvdGqkbLwG604KQ9DYyqFIahAtAMAoqCllg=='	0.03797176480293274	0.010305491276085377	0.0	0.010610979	0.0053054905	0.0	0.44816118	0.36119097	0.7154	0.05322930713494619	0.020422160625457764	0.007566523427764575	0.04494392	0.015610982	0.0	0.018416472
-1	-1	-1	-1	523.0	0.0	0.0	2.480000000000473	0.0	11.960000000000036	1.3600000000001273	0.009999999999763531	0.009999999999763531	0.010000000000218279	3.5099999999997635	0.15999999999985448	0.14000000000032742	scan_Plate_D_p00_0_C09f03d3.TIF	scan_Plate_D_p00_0_C09f03d0.TIF	scan_Plate_D_p00_0_C09f03d2.TIF	scan_Plate_D_p00_0_C09f03d1.TIF	0	0	0	0	508	1944	1	1536	1536	1536	1536	508	b'eLuu5PKkG638aNQpsEwzMB6t/CgKvdGqkbLwG604KQ9DYyqFIahAtAMAq2almg=='	0.03963842988014221	0.013944314792752266	0.02805490233004093	0.014249809	0.006138824	0.008416474	0.44816118	0.36119097	0.7154	0.06198249260584513	0.02284275492032369	0.04586342970530192	0.05388824	0.017277647	0.03647137	0.022055294
-1	-1	-1	-1	471.0	0.0	0.0	2.299999999999727	0.0	13.889999999999873	1.3699999999998909	0.009999999999763531	0.010000000000218279	0.010000000000218279	3.619999999999891	0.13000000000010914	0.14000000000032742	scan_Plate_D_p00_0_C09f04d3.TIF	scan_Plate_D_p00_0_C09f04d0.TIF	scan_Plate_D_p00_0_C09f04d2.TIF	scan_Plate_D_p00_0_C09f04d1.TIF	0	0	0	0	509	1944	1	1536	1536	1536	1536	509	b'eLuu5PKkG638aNQpsEwzMBmt/CgKvdGqkbLwG604KQ9DYyqFIahAtAMAtCylng=='	0.03963842988014221	0.013944314792752266	0.008416470140218735	0.014249809	0.006138823	0.01122196	0.44816118	0.36119097	0.7154	0.05898415048917135	0.020352183530728023	0.025885445376237232	0.05388824	0.016444314	0.01963843	0.022055294
-1	-1	-1	-1	531.0	0.0	0.0	2.7599999999997635	0.0	12.900000000000091	1.3200000000001637	0.010000000000218279	0.010000000000218279	0.009999999999763531	3.850000000000364	0.13999999999987267	0.15999999999985448	scan_Plate_D_p00_0_C09f05d3.TIF	scan_Plate_D_p00_0_C09f05d0.TIF	scan_Plate_D_p00_0_C09f05d2.TIF	scan_Plate_D_p00_0_C09f05d1.TIF	0	0	0	0	510	1944	1	1536	1536	1536	1536	510	b'eLuu5PKkG638aNQpsEwzMB2t/CgKvdGqkbLwG604KQ9DYyqFIahAtAMAvPKlog=='	0.043277256190776825	0.013944314792752266	0.03086039237678051	0.015083134	0.006138823	0.011221958	0.44816118	0.36119097	0.7154	0.06170980135599772	0.021355412900447845	0.04781228303909302	0.05472157	0.016444314	0.04208235	0.022055294
-1	-1	-1	-1	540.0	0.0	0.0	2.480000000000018	0.0	14.629999999999654	1.4600000000000364	0.01999999999998181	0.010000000000218279	0.01999999999998181	4.019999999999982	0.17000000000007276	0.1499999999996362	scan_Plate_D_p00_0_C09f06d3.TIF	scan_Plate_D_p00_0_C09f06d0.TIF	scan_Plate_D_p00_0_C09f06d2.TIF	scan_Plate_D_p00_0_C09f06d1.TIF	0	0	0	0	511	1944	1	1536	1536	1536	1536	511	b'eLuu5PKkG638aNQpsEwzMBut/CgKvdGqkbLwG604KQ9DYyqFIahAtAMAxbilpg=='	0.043277256190776825	0.013944314792752266	0.008416470140218735	0.014249809	0.006138823	0.008416472	0.44816118	0.36119097	0.7154	0.06214091678460439	0.021503967543443043	0.02462488164504369	0.05388824	0.016444314	0.01683294	0.022055294
-1	-1	-1	-1	488.0	0.0	0.0	2.4400000000000546	0.0	12.649999999999636	1.5199999999999818	0.009999999999763531	0.010000000000218279	0.010000000000218279	3.9699999999998	0.15000000000009095	0.15999999999985448	scan_Plate_D_p00_0_C09f07d3.TIF	scan_Plate_D_p00_0_C09f07d0.TIF	scan_Plate_D_p00_0_C09f07d2.TIF	scan_Plate_D_p00_0_C09f07d1.TIF	0	0	0	0	512	1944	1	1536	1536	1536	1536	512	b'eLuu5PKkG638aNQpsEwzMB+t/CgKvdGqkbLwG604KQ9DYyqFIahAtAMAzn6lqg=='	0.03963842988014221	0.013944314792752266	0.025249412283301353	0.014249809	0.006138823	0.008416468	0.44816118	0.36119097	0.7154	0.05986795822779337	0.021456219255924225	0.042218546072642006	0.05388824	0.016444314	0.03366588	0.018416472
-1	-1	-1	-1	433.0	0.0	0.0	2.5	0.0	14.75	1.3800000000001091	0.0	0.0	0.010000000000218279	3.0700000000001637	0.15000000000009095	0.11999999999989086	scan_Plate_D_p00_0_C09f08d3.TIF	scan_Plate_D_p00_0_C09f08d0.TIF	scan_Plate_D_p00_0_C09f08d2.TIF	scan_Plate_D_p00_0_C09f08d1.TIF	0	0	0	0	513	1944	1	1536	1536	1536	1536	513	b'eLuu5PKkG638aNQpsEwzsBit/CgKvdGqkbLwG604KQ9DYyqFIahAtAMA10Slrg=='	0.03963842988014221	0.010305491276085377	0.0	0.010610983	0.0053054905	0.0	0.44816118	0.36119097	0.7154	0.05548011759916941	0.01993860552708308	0.008407066265741983	0.050249413	0.015610982	0.0	0.022055294
-1	-1	-1	-1	593.0	0.0	0.0	2.2800000000002	0.0	12.340000000000146	1.430000000000291	0.009999999999763531	0.009999999999763531	0.01999999999998181	3.950000000000273	0.15000000000009095	0.13000000000010914	scan_Plate_D_p00_0_C10f00d3.TIF	scan_Plate_D_p00_0_C10f00d0.TIF	scan_Plate_D_p00_0_C10f00d2.TIF	scan_Plate_D_p00_0_C10f00d1.TIF	0	0	0	0	514	1944	1	1536	1536	1536	1536	514	b'eLuu5PKkG638aNOoMDQYrfwoDb3RqpGy8ButOCkPQ2MqhSGoQLQDAEqIpW4='	0.0449439212679863	0.010305491276085377	0.05049882456660271	0.015916467	0.006138824	0.01122196	0.44816118	0.36119097	0.7154	0.06716335316499074	0.019322965294122696	0.07210082312424977	0.05919373	0.015610982	0.061720785	0.018416472
-1	-1	-1	-1	552.0	0.0	0.0	2.649999999999636	0.0	13.449999999999818	1.2199999999998	0.010000000000218279	0.01999999999998181	0.009999999999763531	3.730000000000018	0.13999999999941792	0.14000000000032742	scan_Plate_D_p00_0_C10f01d3.TIF	scan_Plate_D_p00_0_C10f01d0.TIF	scan_Plate_D_p00_0_C10f01d2.TIF	scan_Plate_D_p00_0_C10f01d1.TIF	0	0	0	0	515	1944	1	1536	1536	1536	1536	515	b'eLuu5PKkG638aNOoMDRIMzAcrfwoCr3RqpGy8ButOCkPQ2MqhSGoQLQDAFNOpXI='	0.03963842988014221	0.009472157806158066	0.0	0.011444315	0.0053054914	0.0	0.44816118	0.36119097	0.7154	0.058108434081077576	0.01704677815238635	0.012254887570937475	0.050249413	0.013944315	0.0	0.018416472
-1	-1	-1	-1	581.0	0.0	0.0	2.4099999999998545	0.0	13.779999999999745	1.349999999999909	0.010000000000218279	0.009999999999763531	0.009999999999763531	3.6700000000000728	0.15999999999985448	0.15000000000009095	scan_Plate_D_p00_0_C10f02d3.TIF	scan_Plate_D_p00_0_C10f02d0.TIF	scan_Plate_D_p00_0_C10f02d2.TIF	scan_Plate_D_p00_0_C10f02d1.TIF	0	0	0	0	516	1944	1	1536	1536	1536	1536	516	b'eLuu5PKkG638aNOoMDRIMzAarfwoCr3RqpGy8ButOCkPQ2MqhSGoQLQDAFwUpXY='	0.038805097341537476	0.009472157806158066	0.0	0.010610983	0.0053054914	0.0	0.44816118	0.36119097	0.7154	0.05537508428096771	0.016798395663499832	0.007952190314730009	0.04941608	0.013944315	0.0	0.017583137
-1	-1	-1	-1	522.0	0.0	0.0	2.549999999999727	0.0	13.539999999999964	1.480000000000473	0.009999999999763531	0.010000000000218279	0.009999999999763531	4.0099999999997635	0.14000000000032742	0.15000000000009095	scan_Plate_D_p00_0_C10f03d3.TIF	scan_Plate_D_p00_0_C10f03d0.TIF	scan_Plate_D_p00_0_C10f03d2.TIF	scan_Plate_D_p00_0_C10f03d1.TIF	0	0	0	0	517	1944	1	1536	1536	1536	1536	517	b'eLuu5PKkG638aNOoMDRIMzAerfwoCr3RqpGy8ButOCkPQ2MqhSGoQLQDAGTapXo='	0.038805097341537476	0.009472157806158066	0.022443922236561775	0.012277648	0.004472157	0.011221964	0.44816118	0.36119097	0.7154	0.05724496146043142	0.017383644978205364	0.04399144152800242	0.050249413	0.013944315	0.03366588	0.017583137
-1	-1	-1	-1	475.0	0.0	0.0	2.4899999999997817	0.0	15.5300000000002	1.3899999999998727	0.010000000000218279	0.010000000000218279	0.009999999999763531	3.4899999999997817	0.17000000000007276	0.13999999999987267	scan_Plate_D_p00_0_C10f04d3.TIF	scan_Plate_D_p00_0_C10f04d0.TIF	scan_Plate_D_p00_0_C10f04d2.TIF	scan_Plate_D_p00_0_C10f04d1.TIF	0	0	0	0	518	1944	1	1536	1536	1536	1536	518	b'eLuu5PKkG638aNOoMDRIMzAZrfwoCr3RqpGy8ButOCkPQ2MqhSGoQLQDAG2gpX4='	0.03797176480293274	0.00863882340490818	0.002805490279570222	0.010610979	0.0053054914	0.011221961	0.44816118	0.36119097	0.7154	0.05241128305594126	0.016190373649199803	0.02563049892584483	0.04494392	0.013944315	0.014027451	0.017583137
-1	-1	-1	-1	536.0	0.0	0.0	2.3299999999999272	0.0	13.610000000000127	1.199999999999818	0.010000000000218279	0.010000000000218279	0.009999999999763531	3.600000000000364	0.1299999999996544	0.14000000000032742	scan_Plate_D_p00_0_C10f05d3.TIF	scan_Plate_D_p00_0_C10f05d0.TIF	scan_Plate_D_p00_0_C10f05d2.TIF	scan_Plate_D_p00_0_C10f05d1.TIF	0	0	0	0	519	1944	1	1536	1536	1536	1536	519	b'eLuu5PKkG638aNOoMDRIMzAdrfwoCr3RqpGy8ButOCkPQ2MqhSGoQLQDAHZmpYI='	0.03963842988014221	0.009472157806158066	0.03086039237678051	0.015083142	0.0053054895	0.011221964	0.44816118	0.36119097	0.7154	0.0605191836754481	0.01721680412689845	0.050857861836751304	0.05388824	0.014777647	0.03927686	0.018416472
-1	-1	-1	-1	525.0	0.0	0.0	2.75	0.0	14.5	1.3400000000001455	0.010000000000218279	0.01999999999998181	0.009999999999763531	3.7400000000002365	0.15000000000009095	0.169999999999618	scan_Plate_D_p00_0_C10f06d3.TIF	scan_Plate_D_p00_0_C10f06d0.TIF	scan_Plate_D_p00_0_C10f06d2.TIF	scan_Plate_D_p00_0_C10f06d1.TIF	0	0	0	0	520	1944	1	1536	1536	1536	1536	520	b'eLuu5PKkG638aNOoMDRIMzAbrfwoCr3RqpGy8ButOCkPQ2MqhSGoQLQDAH8spYY='	0.0449439212679863	0.009472157806158066	0.005610980559140444	0.015083142	0.0053054914	0.008416471	0.44816118	0.36119097	0.7154	0.06510291496912639	0.01622072234749794	0.023163191974163055	0.060027063	0.013944315	0.014027451	0.017583137
-1	-1	-1	-1	568.0	0.0	0.0	2.4299999999998363	0.0	11.690000000000055	1.3699999999998909	0.010000000000218279	0.0	0.009999999999763531	3.800000000000182	0.15000000000009095	0.13999999999987267	scan_Plate_D_p00_0_C10f07d3.TIF	scan_Plate_D_p00_0_C10f07d0.TIF	scan_Plate_D_p00_0_C10f07d2.TIF	scan_Plate_D_p00_0_C10f07d1.TIF	0	0	0	0	521	1944	1	1536	1536	1536	1536	521	b'eLuu5PKkG638aNOoMDRIMzAfrfwoCr3RqpGy8ButOCkPQ2MqhSGoQLQDAIfypYo='	0.0449439212679863	0.009472157806158066	0.022443922236561775	0.015083142	0.006138822	0.00841647	0.44816118	0.36119097	0.7154	0.06474017600218455	0.017602869619925816	0.04210910697778066	0.05919373	0.014777647	0.030860392	0.018416472
-1	-1	-1	-1	577.0	0.0	0.0	2.450000000000273	0.0	13.0	1.2999999999997272	0.0	0.010000000000218279	0.009999999999763531	3.769999999999982	0.15999999999985448	0.13999999999987267	scan_Plate_D_p00_0_C10f08d3.TIF	scan_Plate_D_p00_0_C10f08d0.TIF	scan_Plate_D_p00_0_C10f08d2.TIF	scan_Plate_D_p00_0_C10f08d1.TIF	0	0	0	0	522	1944	1	1536	1536	1536	1536	522	b'eLuu5PKkG638aNOoMDRIM7AYrfwoCr3RqpGy8ButOCkPQ2MqhSGoQLQDAJC4pY4='	0.043277256190776825	0.009472157806158066	0.0	0.010610983	0.006138822	0.0	0.44816118	0.36119097	0.7154	0.05816082159678141	0.01753987744450569	0.012723094473282496	0.05388824	0.014777647	0.0	0.016749803
-1	-1	-1	-1	429.0	0.0	0.0	2.5600000000004	0.0	11.9699999999998	1.3600000000001273	0.009999999999763531	0.009999999999763531	0.010000000000218279	2.5799999999999272	0.15000000000009095	0.13999999999987267	scan_Plate_D_p00_0_C11f00d3.TIF	scan_Plate_D_p00_0_C11f00d0.TIF	scan_Plate_D_p00_0_C11f00d2.TIF	scan_Plate_D_p00_0_C11f00d1.TIF	0	0	0	0	523	1944	1	1536	1536	1536	1536	523	b'eLuu5PKkG638aNOoMByt/CgOvdGqkbLwG604KQ9DYyqFIahAtAMAU1qlcg=='	0.032666273415088654	0.010305491276085377	0.05049882456660271	0.015083142	0.0069721583	0.00841647	0.44816118	0.36119097	0.7154	0.052180856466293335	0.022531924148400623	0.06473104655742645	0.04411059	0.017277647	0.056109805	0.013110981
-1	-1	-1	-1	368.0	0.0	0.0	2.4200000000000728	0.0	11.039999999999964	1.4099999999998545	0.0	0.009999999999763531	0.010000000000218279	2.4400000000000546	0.15000000000009095	0.15999999999985448	scan_Plate_D_p00_0_C11f01d3.TIF	scan_Plate_D_p00_0_C11f01d0.TIF	scan_Plate_D_p00_0_C11f01d2.TIF	scan_Plate_D_p00_0_C11f01d1.TIF	0	0	0	0	524	1944	1	1536	1536	1536	1536	524	b'eLuu5PKkG638aNOoMAQWXYajlR9FoTdaNVIWfqMVJ+VhaEylMAQViHYAXCCldg=='	0.032666273415088654	0.010305491276085377	0.0	0.010610983	0.0069721565	0.0	0.44816118	0.36119097	0.7154	0.04947155714035034	0.021615746120611828	0.007456351071596146	0.03963843	0.016444314	0.0	0.016749803
-1	-1	-1	-1	407.0	0.0	0.0	2.6599999999998545	0.0	10.670000000000073	1.2800000000002	0.009999999999763531	0.009999999999763531	0.010000000000218279	2.4200000000000728	0.1499999999996362	0.13000000000010914	scan_Plate_D_p00_0_C11f02d3.TIF	scan_Plate_D_p00_0_C11f02d0.TIF	scan_Plate_D_p00_0_C11f02d2.TIF	scan_Plate_D_p00_0_C11f02d1.TIF	0	0	0	0	525	1944	1	1536	1536	1536	1536	525	b'eLuu5PKkG638aNOoMAQWXUajlR9FoTdaNVIWfqMVJ+VhaEylMAQViHYAZOaleg=='	0.032666273415088654	0.010305491276085377	0.0	0.011444315	0.0069721565	0.0	0.44816118	0.36119097	0.7154	0.04990533490975698	0.02126174420118332	0.006026528154810269	0.043277256	0.016444314	0.0	0.016749803
-1	-1	-1	-1	398.0	0.0	0.0	2.2399999999997817	0.0	8.489999999999782	1.2400000000002365	0.009999999999763531	0.009999999999763531	0.010000000000218279	2.4799999999995634	0.13999999999987267	0.14000000000032742	scan_Plate_D_p00_0_C11f03d3.TIF	scan_Plate_D_p00_0_C11f03d0.TIF	scan_Plate_D_p00_0_C11f03d2.TIF	scan_Plate_D_p00_0_C11f03d1.TIF	0	0	0	0	526	1944	1	1536	1536	1536	1536	526	b'eLuu5PKkG638aNOoMAQWXcajlR9FoTdaNVIWfqMVJ+VhaEylMAQViHYAbaylfg=='	0.029027452692389488	0.010305491276085377	0.022443922236561775	0.0142498035	0.0069721565	0.00841647	0.44816118	0.36119097	0.7154	0.05151291688283285	0.021900023023287456	0.03711064408222834	0.043277256	0.016444314	0.030860392	0.016749803
-1	-1	-1	-1	431.0	0.0	0.0	2.600000000000364	0.0	8.7800000000002	1.4299999999998363	0.009999999999763531	0.010000000000218279	0.010000000000218279	2.349999999999909	0.13999999999987267	0.15000000000009095	scan_Plate_D_p00_0_C11f04d3.TIF	scan_Plate_D_p00_0_C11f04d0.TIF	scan_Plate_D_p00_0_C11f04d2.TIF	scan_Plate_D_p00_0_C11f04d1.TIF	0	0	0	0	527	1944	1	1536	1536	1536	1536	527	b'eLuu5PKkG638aNOoMAQWXSajlR9FoTdaNVIWfqMVJ+VhaEylMAQViHYAdnKlgg=='	0.029027452692389488	0.010305491276085377	0.002805490279570222	0.010610979	0.0069721565	0.011221961	0.44816118	0.36119097	0.7154	0.04792646567026774	0.023178952435652416	0.01997605835398038	0.038805097	0.016444314	0.011221961	0.016749803
-1	-1	-1	-1	405.0	0.0	0.0	2.369999999999891	0.0	9.290000000000418	1.3299999999999272	0.009999999999763531	0.010000000000218279	0.010000000000218279	2.3299999999999272	0.1299999999996544	0.13000000000010914	scan_Plate_D_p00_0_C11f05d3.TIF	scan_Plate_D_p00_0_C11f05d0.TIF	scan_Plate_D_p00_0_C11f05d2.TIF	scan_Plate_D_p00_0_C11f05d1.TIF	0	0	0	0	528	1944	1	1536	1536	1536	1536	528	b'eLuu5PKkG638aNOoMAQWXaajlR9FoTdaNVIWfqMVJ+VhaEylMAQViHYAfzilhg=='	0.028194118291139603	0.009472157806158066	0.02805490233004093	0.010610979	0.0069721565	0.011221958	0.44816118	0.36119097	0.7154	0.04758043587207794	0.02179335554440816	0.044644455115000405	0.037971765	0.015610982	0.03927686	0.016749803
-1	-1	-1	-1	403.0	0.0	0.0	2.6100000000001273	0.0	10.25	1.4500000000002728	0.010000000000218279	0.009999999999763531	0.010000000000218279	2.699999999999818	0.16000000000030923	0.1299999999996544	scan_Plate_D_p00_0_C11f06d3.TIF	scan_Plate_D_p00_0_C11f06d0.TIF	scan_Plate_D_p00_0_C11f06d2.TIF	scan_Plate_D_p00_0_C11f06d1.TIF	0	0	0	0	529	1944	1	1536	1536	1536	1536	529	b'eLuu5PKkG638aNOoMAQWXWajlR9FoTdaNVIWfqMVJ+VhaEylMAQViHYAh/6lig=='	0.032666273415088654	0.010305491276085377	0.008416470140218735	0.012277648	0.0069721583	0.008416472	0.44816118	0.36119097	0.7154	0.04974923531214396	0.02235420048236847	0.02339319884777069	0.043277256	0.017277647	0.01683294	0.016749803
-1	-1	-1	-1	373.0	0.0	0.0	2.9599999999995816	0.0	11.699999999999818	1.3400000000001455	0.009999999999763531	0.010000000000218279	0.009999999999763531	2.419999999999618	0.13000000000010914	0.13000000000010914	scan_Plate_D_p00_0_C11f07d3.TIF	scan_Plate_D_p00_0_C11f07d0.TIF	scan_Plate_D_p00_0_C11f07d2.TIF	scan_Plate_D_p00_0_C11f07d1.TIF	0	0	0	0	530	1944	1	1536	1536	1536	1536	530	b'eLuu5PKkG638aNOoMAQWXeajlR9FoTdaNVIWfqMVJ+VhaEylMAQViHYAkMSljg=='	0.029027452692389488	0.010305491276085377	0.022443922236561775	0.011444312	0.0069721565	0.008416468	0.44816118	0.36119097	0.7154	0.04781347016493479	0.02040112018585205	0.03675184647242228	0.03963843	0.016444314	0.030860392	0.013110981
-1	-1	-1	-1	352.0	0.0	0.0	2.5599999999999454	0.0	10.320000000000164	1.4099999999998545	0.010000000000218279	0.009999999999763531	0.009999999999763531	2.1900000000000546	0.14000000000032742	0.13000000000010914	scan_Plate_D_p00_0_C11f08d3.TIF	scan_Plate_D_p00_0_C11f08d0.TIF	scan_Plate_D_p00_0_C11f08d2.TIF	scan_Plate_D_p00_0_C11f08d1.TIF	0	0	0	0	531	1944	1	1536	1536	1536	1536	531	b'eLuu5PKkG638aNOoMAQWXRajlR9FoTdaNVIWfqMVJ+VhaEylMAQViHYAmYqlkg=='	0.029027452692389488	0.009472157806158066	0.0	0.010610979	0.0069721583	0.0	0.44816118	0.36119097	0.7154	0.04832106828689575	0.02063400422533353	0.0058693600197633105	0.038805097	0.015610982	0.0	0.016749803
-1	-1	-1	-1	416.0	0.0	0.0	2.4099999999998545	0.0	10.430000000000291	1.4599999999995816	0.010000000000218279	0.0	0.010000000000218279	2.6899999999996	0.15000000000009095	0.17000000000007276	scan_Plate_D_p00_0_C12f00d3.TIF	scan_Plate_D_p00_0_C12f00d0.TIF	scan_Plate_D_p00_0_C12f00d2.TIF	scan_Plate_D_p00_0_C12f00d1.TIF	0	0	0	0	532	1944	1	1536	1536	1536	1536	532	b'eLuu5PKkG638aNOoMDQarfwoDb3RqpGy8ButOCkPQ2MqhSGoQLQDAFwspXY='	0.028194118291139603	0.010305491276085377	0.04488784447312355	0.010610979	0.0069721565	0.00841647	0.44816118	0.36119097	0.7154	0.04655645787715912	0.02142517517010371	0.06031179428100586	0.038805097	0.016444314	0.053304315	0.016749803
-1	-1	-1	-1	294.0	0.0	0.0	2.3700000000003456	0.0	10.289999999999964	1.3499999999994543	0.010000000000218279	0.010000000000218279	0.009999999999763531	2.3200000000001637	0.13999999999987267	0.15000000000009095	scan_Plate_D_p00_0_C12f01d3.TIF	scan_Plate_D_p00_0_C12f01d0.TIF	scan_Plate_D_p00_0_C12f01d2.TIF	scan_Plate_D_p00_0_C12f01d1.TIF	0	0	0	0	533	1944	1	1536	1536	1536	1536	533	b'eLuu5PKkG638aNOoMDRKMzAcrfwoCr3RqpGy8ButOCkPQ2MqhSGoQLQDAGTypXo='	0.032666273415088654	0.00863882340490818	0.0	0.00977765	0.0053054914	0.0	0.44816118	0.36119097	0.7154	0.04580033818880717	0.016846441974242527	0.005059795764585336	0.038805097	0.013944315	0.0	0.016749803
-1	-1	-1	-1	279.0	0.0	0.0	2.600000000000364	0.0	9.929999999999836	1.3500000000003638	0.009999999999763531	0.009999999999763531	0.010000000000218279	1.8699999999998909	0.15000000000009095	0.13000000000010914	scan_Plate_D_p00_0_C12f02d3.TIF	scan_Plate_D_p00_0_C12f02d0.TIF	scan_Plate_D_p00_0_C12f02d2.TIF	scan_Plate_D_p00_0_C12f02d1.TIF	0	0	0	0	534	1944	1	1536	1536	1536	1536	534	b'eLuu5PKkG638aNOoMDRKMzAarfwoCr3RqpGy8ButOCkPQ2MqhSGoQLQDAG24pX4='	0.028194118291139603	0.00863882340490818	0.0	0.00613882	0.0053054914	0.0	0.44816118	0.36119097	0.7154	0.042512680093447365	0.017251731206973393	0.003263702616095543	0.033499606	0.013944315	0.0	0.013110981
-1	-1	-1	-1	359.0	0.0	0.0	2.349999999999909	0.0	10.980000000000018	1.4699999999998	0.03000000000020009	0.01999999999998181	0.01999999999998181	2.6599999999998545	0.13999999999987267	0.13999999999987267	scan_Plate_D_p00_0_C12f03d3.TIF	scan_Plate_D_p00_0_C12f03d0.TIF	scan_Plate_D_p00_0_C12f03d2.TIF	scan_Plate_D_p00_0_C12f03d1.TIF	0	0	0	0	535	1944	1	1536	1536	1536	1536	535	b'eLuu5PKkG638aNOoMDRKMzAerfwoCr3RqpGy8ButOCkPQ2MqhSGoQLQDAHZ+pYI='	0.028194118291139603	0.009472157806158066	0.014027451165020466	0.0069721565	0.006138824	0.008416471	0.44816118	0.36119097	0.7154	0.04303831855456034	0.01858133574326833	0.027934886515140533	0.034332942	0.014777647	0.022443922	0.016749803
-1	-1	-1	-1	443.0	0.0	0.0	2.4200000000000728	0.0	9.519999999999982	1.3699999999998909	0.009999999999763531	0.010000000000218279	0.010000000000218279	2.0599999999999454	0.14000000000032742	0.1299999999996544	scan_Plate_D_p00_0_C12f04d3.TIF	scan_Plate_D_p00_0_C12f04d0.TIF	scan_Plate_D_p00_0_C12f04d2.TIF	scan_Plate_D_p00_0_C12f04d1.TIF	0	0	0	0	536	1944	1	1536	1536	1536	1536	536	b'eLuu5PKkG638aNOoMDRKMzAZrfwoCr3RqpGy8ButOCkPQ2MqhSGoQLQDAH9EpYY='	0.029027452692389488	0.009472157806158066	0.0	0.0097776465	0.006138824	0.0028054903	0.44816118	0.36119097	0.7154	0.045123989383379616	0.020259138196706772	0.01305787886182467	0.037971765	0.014777647	0.0028054903	0.017583137
-1	-1	-1	-1	393.0	0.0	0.0	2.4200000000005275	0.0	10.2199999999998	1.4899999999997817	0.009999999999763531	0.010000000000218279	0.010000000000218279	2.569999999999709	0.15000000000009095	0.169999999999618	scan_Plate_D_p00_0_C12f05d3.TIF	scan_Plate_D_p00_0_C12f05d0.TIF	scan_Plate_D_p00_0_C12f05d2.TIF	scan_Plate_D_p00_0_C12f05d1.TIF	0	0	0	0	537	1944	1	1536	1536	1536	1536	537	b'eLuu5PKkG638aNOoMDRKMzAdrfwoCr3RqpGy8ButOCkPQ2MqhSGoQLQDAIgKpYo='	0.029027452692389488	0.010305491276085377	0.022443922236561775	0.010610979	0.0069721565	0.011221958	0.44816118	0.36119097	0.7154	0.046112582087516785	0.020664261033137638	0.03685628374417623	0.038805097	0.016444314	0.030860392	0.016749803
-1	-1	-1	-1	386.0	0.0	0.0	2.3299999999999272	0.0	10.609999999999673	1.4900000000002365	0.010000000000218279	0.009999999999763531	0.01999999999998181	2.8600000000001273	0.1499999999996362	0.17000000000007276	scan_Plate_D_p00_0_C12f06d3.TIF	scan_Plate_D_p00_0_C12f06d0.TIF	scan_Plate_D_p00_0_C12f06d2.TIF	scan_Plate_D_p00_0_C12f06d1.TIF	0	0	0	0	538	1944	1	1536	1536	1536	1536	538	b'eLuu5PKkG638aNOoMDRKMzAbrfwoCr3RqpGy8ButOCkPQ2MqhSGoQLQDAJDQpY4='	0.028194118291139603	0.009472157806158066	0.0	0.0097776465	0.0069721565	0.00841647	0.44816118	0.36119097	0.7154	0.04385807613531748	0.018979730705420177	0.015649004528919857	0.037971765	0.015610982	0.00841647	0.013110981
-1	-1	-1	-1	348.0	0.0	0.0	2.8200000000001637	0.0	11.580000000000382	1.5	0.020000000000436557	0.009999999999763531	0.009999999999763531	2.800000000000182	0.19000000000005457	0.15000000000009095	scan_Plate_D_p00_0_C12f07d3.TIF	scan_Plate_D_p00_0_C12f07d0.TIF	scan_Plate_D_p00_0_C12f07d2.TIF	scan_Plate_D_p00_0_C12f07d1.TIF	0	0	0	0	539	1944	1	1536	1536	1536	1536	539	b'eLuu5PKkG638aNOoMDRKMzAfrfwoCr3RqpGy8ButOCkPQ2MqhSGoQLQDAJmWpZI='	0.028194118291139603	0.009472157806158066	0.019638430327177048	0.0097776465	0.006138824	0.005610982	0.44816118	0.36119097	0.7154	0.04429857929547628	0.019359223544597626	0.032173516849676766	0.037971765	0.015610982	0.025249412	0.013110981
-1	-1	-1	-1	294.0	0.0	0.0	2.5	0.0	11.590000000000146	1.3200000000001637	0.010000000000218279	0.009999999999763531	0.010000000000218279	2.130000000000109	0.14000000000032742	0.11000000000012733	scan_Plate_D_p00_0_C12f08d3.TIF	scan_Plate_D_p00_0_C12f08d0.TIF	scan_Plate_D_p00_0_C12f08d2.TIF	scan_Plate_D_p00_0_C12f08d1.TIF	0	0	0	0	540	1944	1	1536	1536	1536	1536	540	b'eLuu5PKkG638aNOoMDRKM7AYrfwoCr3RqpGy8ButOCkPQ2MqhSGoQLQDAKJcpZY='	0.034332942217588425	0.00863882340490818	0.0	0.00977765	0.006138824	0.0	0.44816118	0.36119097	0.7154	0.04898357391357422	0.018568791449069977	0.004749818705022335	0.043277256	0.014777647	0.0	0.017583137
-1	-1	-1	-1	399.0	0.0	0.0	2.4099999999998545	0.0	8.829999999999927	1.3800000000001091	0.010000000000218279	0.009999999999763531	0.010000000000218279	2.4600000000000364	0.12000000000034561	0.13000000000010914	scan_Plate_D_p00_0_D01f00d3.TIF	scan_Plate_D_p00_0_D01f00d0.TIF	scan_Plate_D_p00_0_D01f00d2.TIF	scan_Plate_D_p00_0_D01f00d1.TIF	0	0	0	0	541	1944	1	1536	1536	1536	1536	541	b'eLuu5PKkG638aFL5uYxWfpSH3mjVSFn4jVaclIehMZXCEFQg2gEAU16lcg=='	0.023721961304545403	0.009472157806158066	0.05049882456660271	0.0053054914	0.0016666679	0.00841647	0.44816118	0.36119097	0.7154	0.03776428600152334	0.016781215866406757	0.0692403515179952	0.028194118	0.010305491	0.058915295	0.013110981
-1	-1	-1	-1	271.0	0.0	0.0	2.4700000000002547	0.0	6.940000000000055	1.3099999999999454	0.0	0.009999999999763531	0.010000000000218279	1.9299999999998363	0.13999999999987267	0.16000000000030923	scan_Plate_D_p00_0_D01f01d3.TIF	scan_Plate_D_p00_0_D01f01d0.TIF	scan_Plate_D_p00_0_D01f01d2.TIF	scan_Plate_D_p00_0_D01f01d1.TIF	0	0	0	0	542	1944	1	1536	1536	1536	1536	542	b'eLuu5PKkG638aFL5uYAqP8PRyo+i0ButGikLv9GKk/IwNKZSGIIKRDsAXCSldg=='	0.027360785752534866	0.009472157806158066	0.0	0.0053054914	0.0016666679	0.0	0.44816118	0.36119097	0.7154	0.0369600976506869	0.014710566649834314	0.009209345405300459	0.029027453	0.010305491	0.0	0.013110981
-1	-1	-1	-1	327.0	0.0	0.0	2.380000000000109	0.0	6.900000000000091	1.2399999999997817	0.010000000000218279	0.009999999999763531	0.010000000000218279	2.450000000000273	0.15000000000009095	0.15999999999985448	scan_Plate_D_p00_0_D01f02d3.TIF	scan_Plate_D_p00_0_D01f02d0.TIF	scan_Plate_D_p00_0_D01f02d2.TIF	scan_Plate_D_p00_0_D01f02d1.TIF	0	0	0	0	543	1944	1	1536	1536	1536	1536	543	b'eLuu5PKkG638aFL5uYAqP6PRyo+i0ButGikLv9GKk/IwNKZSGIIKRDsAZOqleg=='	0.028194118291139603	0.009472157806158066	0.0	0.0053054877	0.0036388235	0.0	0.44816118	0.36119097	0.7154	0.037382617592811584	0.01584450031320254	0.006808932249744733	0.032666273	0.013944315	0.0	0.013110981
-1	-1	-1	-1	342.0	0.0	0.0	2.549999999999727	0.0	8.390000000000327	1.3999999999996362	0.010000000000218279	0.010000000000218279	0.009999999999763531	2.5599999999999454	0.18000000000029104	0.15999999999985448	scan_Plate_D_p00_0_D01f03d3.TIF	scan_Plate_D_p00_0_D01f03d0.TIF	scan_Plate_D_p00_0_D01f03d2.TIF	scan_Plate_D_p00_0_D01f03d1.TIF	0	0	0	0	544	1944	1	1536	1536	1536	1536	544	b'eLuu5PKkG638aFL5uYAqP+PRyo+i0ButGikLv9GKk/IwNKZSGIIKRDsAbbClfg=='	0.023721961304545403	0.009472157806158066	0.02805490233004093	0.0053054914	0.0016666679	0.011221958	0.44816118	0.36119097	0.7154	0.03619365145762762	0.016124824682871502	0.045991738637288414	0.028194118	0.010305491	0.03647137	0.013110981
-1	-1	-1	-1	347.0	0.0	0.0	2.4400000000000546	0.0	9.58999999999969	1.4200000000000728	0.009999999999763531	0.010000000000218279	0.010000000000218279	2.7199999999998	0.17000000000007276	0.15000000000009095	scan_Plate_D_p00_0_D01f04d3.TIF	scan_Plate_D_p00_0_D01f04d0.TIF	scan_Plate_D_p00_0_D01f04d2.TIF	scan_Plate_D_p00_0_D01f04d1.TIF	0	0	0	0	545	1944	1	1536	1536	1536	1536	545	b'eLuu5PKkG638aFL5uYAqP5PRyo+i0ButGikLv9GKk/IwNKZSGIIKRDsAdnalgg=='	0.023721961304545403	0.009472157806158066	0.01683294028043747	0.0053054914	0.0016666679	0.011221958	0.44816118	0.36119097	0.7154	0.036536713441212974	0.015850885460774105	0.033226812879244484	0.029027453	0.010305491	0.025249412	0.013110981
-1	-1	-1	-1	362.0	0.0	0.0	2.4900000000002365	0.0	9.349999999999909	1.2200000000002547	0.009999999999763531	0.009999999999763531	0.010000000000218279	2.5	0.13000000000010914	0.11999999999989086	scan_Plate_D_p00_0_D01f05d3.TIF	scan_Plate_D_p00_0_D01f05d0.TIF	scan_Plate_D_p00_0_D01f05d2.TIF	scan_Plate_D_p00_0_D01f05d1.TIF	0	0	0	0	546	1944	1	1536	1536	1536	1536	546	b'eLuu5PKkG638aFL5uYAqP9PRyo+i0ButGikLv9GKk/IwNKZSGIIKRDsAfzylhg=='	0.023721961304545403	0.009472157806158066	0.03366588056087494	0.0053054914	0.0016666679	0.01122196	0.44816118	0.36119097	0.7154	0.03630016247431437	0.016183674335479736	0.05289519329865774	0.028194118	0.010305491	0.044887844	0.013110981
-1	-1	-1	-1	330.0	0.0	0.0	2.2600000000002183	0.0	8.420000000000073	1.2300000000000182	0.010000000000218279	0.010000000000218279	0.009999999999763531	2.3100000000004	0.12000000000034561	0.09999999999990905	scan_Plate_D_p00_0_D01f06d3.TIF	scan_Plate_D_p00_0_D01f06d0.TIF	scan_Plate_D_p00_0_D01f06d2.TIF	scan_Plate_D_p00_0_D01f06d1.TIF	0	0	0	0	547	1944	1	1536	1536	1536	1536	547	b'eLuu5PKkG638aFL5uYAqP7PRyo+i0ButGikLv9GKk/IwNKZSGIIKRDsAiAKlig=='	0.023721961304545403	0.009472157806158066	0.005610980559140444	0.0053054914	0.0016666679	0.011221961	0.44816118	0.36119097	0.7154	0.035452090203762054	0.01556434358159701	0.023301422595977783	0.028194118	0.010305491	0.014027451	0.013110981
-1	-1	-1	-1	382.0	0.0	0.0	2.5099999999997635	0.0	7.869999999999891	1.4400000000005093	0.009999999999763531	0.010000000000218279	0.009999999999763531	2.7700000000004366	0.13999999999987267	0.15000000000009095	scan_Plate_D_p00_0_D01f07d3.TIF	scan_Plate_D_p00_0_D01f07d0.TIF	scan_Plate_D_p00_0_D01f07d2.TIF	scan_Plate_D_p00_0_D01f07d1.TIF	0	0	0	0	548	1944	1	1536	1536	1536	1536	548	b'eLuu5PKkG638aFL5uYAqP/PRyo+i0ButGikLv9GKk/IwNKZSGIIKRDsAkMiljg=='	0.023721961304545403	0.009472157806158066	0.01683294028043747	0.0053054914	0.0016666679	0.008416472	0.44816118	0.36119097	0.7154	0.03723548352718353	0.016725299259026844	0.03632480402787527	0.029027453	0.010305491	0.025249412	0.012277648
-1	-1	-1	-1	487.0	0.0	0.0	2.5700000000001637	0.0	7.760000000000218	1.3299999999999272	0.010000000000218279	0.009999999999763531	0.010000000000218279	2.349999999999909	0.15000000000009095	0.11999999999989086	scan_Plate_D_p00_0_D01f08d3.TIF	scan_Plate_D_p00_0_D01f08d0.TIF	scan_Plate_D_p00_0_D01f08d2.TIF	scan_Plate_D_p00_0_D01f08d1.TIF	0	0	0	0	549	1944	1	1536	1536	1536	1536	549	b'eLuu5PKkG638aFL5uYAqP4vRyo+i0ButGikLv9GKk/IwNKZSGIIKRDsAmY6lkg=='	0.03349960595369339	0.010305491276085377	0.0	0.010610983	0.004472156	0.0	0.44816118	0.36119097	0.7154	0.048214187224706016	0.018762540072202682	0.011448786904414495	0.043277256	0.014777647	0.0	0.013110981
-1	-1	-1	-1	471.0	0.0	0.0	2.4299999999998363	0.0	10.669999999999618	1.3999999999996362	0.010000000000218279	0.009999999999763531	0.009999999999763531	2.599999999999909	0.13000000000010914	0.13000000000010914	scan_Plate_D_p00_0_D02f00d3.TIF	scan_Plate_D_p00_0_D02f00d0.TIF	scan_Plate_D_p00_0_D02f00d2.TIF	scan_Plate_D_p00_0_D02f00d1.TIF	0	0	0	0	550	1944	1	1536	1536	1536	1536	550	b'eLuu5PKkG638aFL5uRgYjVZ+lIbeaNVIWfiNVpyUh6ExlcIQVCDaAQBcMKV2'	0.02205529436469078	0.00863882340490818	0.04488784447312355	0.0069721565	0.0016666669	0.00841647	0.44816118	0.36119097	0.7154	0.03411009659369787	0.015602746357520422	0.06353690723578136	0.027360786	0.009472158	0.053304315	0.007805491
-1	-1	-1	-1	455.0	0.0	0.0	2.400000000000091	0.0	10.559999999999945	1.4299999999998363	0.009999999999763531	0.010000000000218279	0.010000000000218279	2.7800000000002	0.15999999999985448	0.14000000000032742	scan_Plate_D_p00_0_D02f01d3.TIF	scan_Plate_D_p00_0_D02f01d0.TIF	scan_Plate_D_p00_0_D02f01d2.TIF	scan_Plate_D_p00_0_D02f01d1.TIF	0	0	0	0	551	1944	1	1536	1536	1536	1536	551	b'eLuu5PKkG638aFL5uRgYpRkYjlZ+FIXeaNVIWfiNVpyUh6ExlcIQVCDaAQBk9qV6'	0.02205529436469078	0.007805490866303444	0.0	0.0053054914	0.0008333344	0.0	0.44816118	0.36119097	0.7154	0.03441742310921351	0.014611742148796717	0.00850244921942552	0.027360786	0.008638823	0.0	0.011444313
-1	-1	-1	-1	362.0	0.0	0.0	2.4600000000000364	0.0	9.129999999999654	1.3299999999999272	0.010000000000218279	0.009999999999763531	0.010000000000218279	2.380000000000109	0.15000000000009095	0.169999999999618	scan_Plate_D_p00_0_D02f02d3.TIF	scan_Plate_D_p00_0_D02f02d0.TIF	scan_Plate_D_p00_0_D02f02d2.TIF	scan_Plate_D_p00_0_D02f02d1.TIF	0	0	0	0	552	1944	1	1536	1536	1536	1536	552	b'eLuu5PKkG638aFL5uRgYpRkYjVZ+FIXeaNVIWfiNVpyUh6ExlcIQVCDaAQBtvKV+'	0.02205529436469078	0.007805490866303444	0.0	0.004472157	0.00083333254	0.0	0.44816118	0.36119097	0.7154	0.03179389735062917	0.013323571532964706	0.0055864279468854266	0.023721961	0.008638823	0.0	0.011444313
-1	-1	-1	-1	386.0	0.0	0.0	2.2100000000000364	0.0	8.820000000000164	1.3699999999998909	0.010000000000218279	0.009999999999763531	0.009999999999763531	2.9899999999997817	0.15000000000009095	0.17000000000007276	scan_Plate_D_p00_0_D02f03d3.TIF	scan_Plate_D_p00_0_D02f03d0.TIF	scan_Plate_D_p00_0_D02f03d2.TIF	scan_Plate_D_p00_0_D02f03d1.TIF	0	0	0	0	553	1944	1	1536	1536	1536	1536	553	b'eLuu5PKkG638aFL5uRgYpRkYj1Z+FIXeaNVIWfiNVpyUh6ExlcIQVCDaAQB2gqWC'	0.02205529436469078	0.00863882340490818	0.025249412283301353	0.008944314	0.0016666669	0.011221958	0.44816118	0.36119097	0.7154	0.032967619597911835	0.01476480190952619	0.04351642727851868	0.027360786	0.009472158	0.03366588	0.011444313
-1	-1	-1	-1	374.0	0.0	0.0	2.5099999999997635	0.0	7.389999999999873	1.2900000000004184	0.009999999999763531	0.009999999999763531	0.010000000000218279	2.699999999999818	0.1799999999998363	0.15000000000009095	scan_Plate_D_p00_0_D02f04d3.TIF	scan_Plate_D_p00_0_D02f04d0.TIF	scan_Plate_D_p00_0_D02f04d2.TIF	scan_Plate_D_p00_0_D02f04d1.TIF	0	0	0	0	554	1944	1	1536	1536	1536	1536	554	b'eLuu5PKkG638aFL5uRgYpRmYjFZ+FIXeaNVIWfiNVpyUh6ExlcIQVCDaAQB/SKWG'	0.02205529436469078	0.007805490866303444	0.011221961118280888	0.00613882	0.0016666669	0.011221958	0.44816118	0.36119097	0.7154	0.0319912259777387	0.013716241965691248	0.028476233283678692	0.027360786	0.009472158	0.022443922	0.011444313
-1	-1	-1	-1	432.0	0.0	0.0	2.5300000000002	0.0	7.059999999999945	1.4000000000005457	0.019999999999527063	0.020000000000436557	0.009999999999763531	2.730000000000473	0.1299999999996544	0.14000000000032742	scan_Plate_D_p00_0_D02f05d3.TIF	scan_Plate_D_p00_0_D02f05d0.TIF	scan_Plate_D_p00_0_D02f05d2.TIF	scan_Plate_D_p00_0_D02f05d1.TIF	0	0	0	0	555	1944	1	1536	1536	1536	1536	555	b'eLuu5PKkG638aFL5uRgYpRmYjlZ+FIXeaNVIWfiNVpyUh6ExlcIQVCDaAQCIDqWK'	0.02205529436469078	0.00863882340490818	0.03086039237678051	0.00613882	0.0016666669	0.011221958	0.44816118	0.36119097	0.7154	0.0334772045413653	0.014890941480795542	0.048938716451327004	0.027360786	0.009472158	0.04208235	0.011444313
-1	-1	-1	-1	383.0	0.0	0.0	2.4699999999998	0.0	10.2800000000002	1.3400000000001455	0.009999999999763531	0.010000000000218279	0.009999999999763531	2.7199999999998	0.13000000000010914	0.13000000000010914	scan_Plate_D_p00_0_D02f06d3.TIF	scan_Plate_D_p00_0_D02f06d0.TIF	scan_Plate_D_p00_0_D02f06d2.TIF	scan_Plate_D_p00_0_D02f06d1.TIF	0	0	0	0	556	1944	1	1536	1536	1536	1536	556	b'eLuu5PKkG638aFL5uRgYpRmYjVZ+FIXeaNVIWfiNVpyUh6ExlcIQVCDaAQCQ1KWO'	0.02205529436469078	0.007805490866303444	0.0	0.008944312	0.0016666669	0.00841647	0.44816118	0.36119097	0.7154	0.036389472583929695	0.01394288738568624	0.01776800553003947	0.029027453	0.009472158	0.00841647	0.012277648
-1	-1	-1	-1	404.0	0.0	0.0	2.399999999999636	0.0	9.809999999999945	1.4700000000002547	0.01999999999998181	0.010000000000218279	0.01999999999998181	2.630000000000109	0.15999999999985448	0.15000000000009095	scan_Plate_D_p00_0_D02f07d3.TIF	scan_Plate_D_p00_0_D02f07d0.TIF	scan_Plate_D_p00_0_D02f07d2.TIF	scan_Plate_D_p00_0_D02f07d1.TIF	0	0	0	0	557	1944	1	1536	1536	1536	1536	557	b'eLuu5PKkG638aFL5uRgYpRmYj1Z+FIXeaNVIWfiNVpyUh6ExlcIQVCDaAQCZmqWS'	0.022888626903295517	0.007805490866303444	0.011221961118280888	0.015916474	0.0016666669	0.00841647	0.44816118	0.36119097	0.7154	0.045059521993001304	0.015387439479430517	0.02832085390885671	0.03963843	0.009472158	0.01683294	0.011444313
-1	-1	-1	-1	428.0	0.0	0.0	2.3200000000001637	0.0	10.789999999999964	1.3299999999999272	0.010000000000218279	0.01999999999998181	0.009999999999763531	2.449999999999818	0.15000000000009095	0.13999999999987267	scan_Plate_D_p00_0_D02f08d3.TIF	scan_Plate_D_p00_0_D02f08d0.TIF	scan_Plate_D_p00_0_D02f08d2.TIF	scan_Plate_D_p00_0_D02f08d1.TIF	0	0	0	0	558	1944	1	1536	1536	1536	1536	558	b'eLuu5PKkG638aFL5uRgYpRlYjFZ+FIXeaNVIWfiNVpyUh6ExlcIQVCDaAQCiYKWW'	0.022888626903295517	0.00863882340490818	0.0	0.006138824	0.0016666669	0.0	0.44816118	0.36119097	0.7154	0.0341526468594869	0.01487503449122111	0.007021504764755567	0.028194118	0.009472158	0.0	0.011444313
-1	-1	-1	-1	454.0	0.0	0.0	2.6600000000003092	0.0	8.480000000000018	1.2800000000002	0.01999999999998181	0.009999999999763531	0.010000000000218279	2.269999999999982	0.15999999999985448	0.13000000000010914	scan_Plate_D_p00_0_D03f00d3.TIF	scan_Plate_D_p00_0_D03f00d0.TIF	scan_Plate_D_p00_0_D03f00d2.TIF	scan_Plate_D_p00_0_D03f00d1.TIF	0	0	0	0	559	1944	1	1536	1536	1536	1536	559	b'eLuu5PKkG638aFL5uRgYj1Z+lIbeaNVIWfiNVpyUh6ExlcIQVCDaAQBlAqV6'	0.018416471779346466	0.009472157806158066	0.05049882456660271	0.0053054914	0.0016666679	0.00841647	0.44816118	0.36119097	0.7154	0.03608401368061701	0.017707162847121555	0.06920993328094482	0.023721961	0.010305491	0.056109805	0.011444313
-1	-1	-1	-1	447.0	0.0	0.0	2.400000000000091	0.0	5.7800000000002	1.349999999999909	0.009999999999763531	0.010000000000218279	0.009999999999763531	2.230000000000018	0.15999999999985448	0.17000000000007276	scan_Plate_D_p00_0_D03f01d3.TIF	scan_Plate_D_p00_0_D03f01d0.TIF	scan_Plate_D_p00_0_D03f01d2.TIF	scan_Plate_D_p00_0_D03f01d1.TIF	0	0	0	0	560	1944	1	1536	1536	1536	1536	560	b'eLuu5PKkG638aFL5uRgYpxkYjlZ+FIXeaNVIWfiNVpyUh6ExlcIQVCDaAQBtyKV+'	0.018416471779346466	0.009472157806158066	0.0	0.0053054895	0.0016666679	0.0	0.44816118	0.36119097	0.7154	0.034200847148895264	0.01649575928846995	0.010177292550603548	0.022888627	0.010305491	0.0	0.011444313
-1	-1	-1	-1	298.0	0.0	0.0	2.3200000000001637	0.0	5.2599999999997635	1.300000000000182	0.009999999999763531	0.009999999999763531	0.010000000000218279	1.7899999999999636	0.15999999999985448	0.15000000000009095	scan_Plate_D_p00_0_D03f02d3.TIF	scan_Plate_D_p00_0_D03f02d0.TIF	scan_Plate_D_p00_0_D03f02d2.TIF	scan_Plate_D_p00_0_D03f02d1.TIF	0	0	0	0	561	1944	1	1536	1536	1536	1536	561	b'eLuu5PKkG638aFL5uRgYpxkYjVZ+FIXeaNVIWfiNVpyUh6ExlcIQVCDaAQB2jqWC'	0.018416471779346466	0.009472157806158066	0.0	0.0036388226	0.00083333347	0.0	0.44816118	0.36119097	0.7154	0.029297863443692524	0.01413958395520846	0.004895730254550775	0.022055294	0.010305491	0.0	0.012277648
-1	-1	-1	-1	414.0	0.0	0.0	2.4600000000000364	0.0	7.019999999999982	1.4899999999997817	0.01999999999998181	0.009999999999763531	0.009999999999763531	2.5799999999999272	0.1499999999996362	0.16000000000030923	scan_Plate_D_p00_0_D03f03d3.TIF	scan_Plate_D_p00_0_D03f03d0.TIF	scan_Plate_D_p00_0_D03f03d2.TIF	scan_Plate_D_p00_0_D03f03d1.TIF	0	0	0	0	562	1944	1	1536	1536	1536	1536	562	b'eLuu5PKkG638aFL5uRgYpxkYj1Z+FIXeaNVIWfiNVpyUh6ExlcIQVCDaAQB/VKWG'	0.018416471779346466	0.009472157806158066	0.02805490233004093	0.006138824	0.0016666679	0.011221958	0.44816118	0.36119097	0.7154	0.035066952308019005	0.0171447458366553	0.04648318886756897	0.023721961	0.010305491	0.03647137	0.011444313
-1	-1	-1	-1	411.0	0.0	0.0	2.4400000000000546	0.0	8.990000000000236	1.4200000000000728	0.009999999999763531	0.010000000000218279	0.009999999999763531	2.5300000000002	0.1499999999996362	0.15000000000009095	scan_Plate_D_p00_0_D03f04d3.TIF	scan_Plate_D_p00_0_D03f04d0.TIF	scan_Plate_D_p00_0_D03f04d2.TIF	scan_Plate_D_p00_0_D03f04d1.TIF	0	0	0	0	563	1944	1	1536	1536	1536	1536	563	b'eLuu5PKkG638aFL5uRgYpxmYjFZ+FIXeaNVIWfiNVpyUh6ExlcIQVCDaAQCIGqWK'	0.02205529436469078	0.009472157806158066	0.014027451165020466	0.010610983	0.0016666679	0.011221958	0.44816118	0.36119097	0.7154	0.038653962314128876	0.016583989063898723	0.03128743668397268	0.033499606	0.010305491	0.022443922	0.011444313
-1	-1	-1	-1	458.0	0.0	0.0	2.549999999999727	0.0	8.230000000000018	1.2300000000000182	0.010000000000218279	0.009999999999763531	0.010000000000218279	2.330000000000382	0.15999999999985448	0.13000000000010914	scan_Plate_D_p00_0_D03f05d3.TIF	scan_Plate_D_p00_0_D03f05d0.TIF	scan_Plate_D_p00_0_D03f05d2.TIF	scan_Plate_D_p00_0_D03f05d1.TIF	0	0	0	0	564	1944	1	1536	1536	1536	1536	564	b'eLuu5PKkG638aFL5uRgYpxmYjlZ+FIXeaNVIWfiNVpyUh6ExlcIQVCDaAQCQ4KWO'	0.034332942217588425	0.009472157806158066	0.03366588056087494	0.0069721565	0.0016666679	0.011221964	0.44816118	0.36119097	0.7154	0.04949532449245453	0.017249081283807755	0.05265902976195017	0.03963843	0.010305491	0.044887844	0.012277648
-1	-1	-1	-1	407.0	0.0	0.0	2.430000000000291	0.0	8.099999999999909	1.3099999999999454	0.010000000000218279	0.010000000000218279	0.009999999999763531	2.2800000000002	0.12000000000034561	0.11999999999989086	scan_Plate_D_p00_0_D03f06d3.TIF	scan_Plate_D_p00_0_D03f06d0.TIF	scan_Plate_D_p00_0_D03f06d2.TIF	scan_Plate_D_p00_0_D03f06d1.TIF	0	0	0	0	565	1944	1	1536	1536	1536	1536	565	b'eLuu5PKkG638aFL5uRgYpxmYjVZ+FIXeaNVIWfiNVpyUh6ExlcIQVCDaAQCZpqWS'	0.027360785752534866	0.009472157806158066	0.002805490279570222	0.006138824	0.0016666679	0.008416471	0.44816118	0.36119097	0.7154	0.03928573181231817	0.016271981100241344	0.02151377002398173	0.032666273	0.010305491	0.011221961	0.011444313
-1	-1	-1	-1	392.0	0.0	0.0	2.5	0.0	7.640000000000327	1.3699999999998909	0.009999999999763531	0.009999999999763531	0.010000000000218279	2.3299999999999272	0.13999999999987267	0.1300000000005639	scan_Plate_D_p00_0_D03f07d3.TIF	scan_Plate_D_p00_0_D03f07d0.TIF	scan_Plate_D_p00_0_D03f07d2.TIF	scan_Plate_D_p00_0_D03f07d1.TIF	0	0	0	0	566	1944	1	1536	1536	1536	1536	566	b'eLuu5PKkG638aFL5uRgYpxmYj1Z+FIXeaNVIWfiNVpyUh6ExlcIQVCDaAQCibKWW'	0.023721961304545403	0.009472157806158066	0.014027451165020466	0.0053054914	0.0016666679	0.008416469	0.44816118	0.36119097	0.7154	0.03667908410231272	0.016379117965698242	0.03083340326944987	0.028194118	0.010305491	0.01963843	0.012277648
-1	-1	-1	-1	444.0	0.0	0.0	2.300000000000182	0.0	6.860000000000582	1.3399999999996908	0.0	0.010000000000218279	0.009999999999763531	2.3200000000001637	0.15000000000009095	0.15000000000009095	scan_Plate_D_p00_0_D03f08d3.TIF	scan_Plate_D_p00_0_D03f08d0.TIF	scan_Plate_D_p00_0_D03f08d2.TIF	scan_Plate_D_p00_0_D03f08d1.TIF	0	0	0	0	567	1944	1	1536	1536	1536	1536	567	b'eLuu5PKkG638aFL5uRgYpxlYjFZ+FIXeaNVIWfiNVpyUh6ExlcIQVCDaAQCrMqWa'	0.02205529436469078	0.009472157806158066	0.0	0.0053054914	0.004472157	0.0	0.44816118	0.36119097	0.7154	0.03424230217933655	0.0176699161529541	0.008726087088386217	0.027360786	0.013944315	0.0	0.011444313
-1	-1	-1	-1	430.0	0.0	0.0	2.519999999999982	0.0	7.579999999999927	1.3699999999998909	0.03000000000020009	0.009999999999763531	0.009999999999763531	2.6700000000000728	0.19000000000050932	0.15999999999985448	scan_Plate_D_p00_0_D04f00d3.TIF	scan_Plate_D_p00_0_D04f00d0.TIF	scan_Plate_D_p00_0_D04f00d2.TIF	scan_Plate_D_p00_0_D04f00d1.TIF	0	0	0	0	568	1944	1	1536	1536	1536	1536	568	b'eLuu5PKkG638aFL5uRiYjFZ+lIbeaNVIWfiNVpyUh6ExlcIQVCDaAQBt1KV+'	0.018416471779346466	0.014777647331357002	0.04769333451986313	0.0053054914	0.0024999995	0.00841647	0.44816118	0.36119097	0.7154	0.03310969720284144	0.022053716083367664	0.0640985369682312	0.022888627	0.016444314	0.053304315	0.007805491
-1	-1	-1	-1	416.0	0.0	0.0	2.180000000000291	0.0	6.730000000000018	1.3900000000003274	0.010000000000218279	0.019999999999527063	0.010000000000218279	2.3299999999999272	0.13000000000010914	0.11999999999989086	scan_Plate_D_p00_0_D04f01d3.TIF	scan_Plate_D_p00_0_D04f01d0.TIF	scan_Plate_D_p00_0_D04f01d2.TIF	scan_Plate_D_p00_0_D04f01d1.TIF	0	0	0	0	569	1944	1	1536	1536	1536	1536	569	b'eLuu5PKkG638aFL5uRiYpBkYjlZ+FIXeaNVIWfiNVpyUh6ExlcIQVCDaAQB2mqWC'	0.02205529436469078	0.010305491276085377	0.0	0.0053054895	0.0036388235	0.0	0.44816118	0.36119097	0.7154	0.03376982609430949	0.01785000165303548	0.008178491766254107	0.023721961	0.013944315	0.0	0.011444313
-1	-1	-1	-1	405.0	0.0	0.0	2.4099999999998545	0.0	7.769999999999982	1.3299999999999272	0.010000000000218279	0.009999999999763531	0.009999999999763531	2.119999999999891	0.13000000000010914	0.1299999999996544	scan_Plate_D_p00_0_D04f02d3.TIF	scan_Plate_D_p00_0_D04f02d0.TIF	scan_Plate_D_p00_0_D04f02d2.TIF	scan_Plate_D_p00_0_D04f02d1.TIF	0	0	0	0	570	1944	1	1536	1536	1536	1536	570	b'eLuu5PKkG638aFL5uRiYpBkYjVZ+FIXeaNVIWfiNVpyUh6ExlcIQVCDaAQB/YKWG'	0.022888626903295517	0.010305491276085377	0.0	0.0053054914	0.0036388235	0.0	0.44816118	0.36119097	0.7154	0.03420368085304896	0.01777681956688563	0.005633894974986712	0.027360786	0.013944315	0.0	0.012277648
-1	-1	-1	-1	431.0	0.0	0.0	2.4099999999998545	0.0	7.5	1.3699999999998909	0.010000000000218279	0.009999999999763531	0.009999999999763531	2.6900000000000546	0.1299999999996544	0.15000000000009095	scan_Plate_D_p00_0_D04f03d3.TIF	scan_Plate_D_p00_0_D04f03d0.TIF	scan_Plate_D_p00_0_D04f03d2.TIF	scan_Plate_D_p00_0_D04f03d1.TIF	0	0	0	0	571	1944	1	1536	1536	1536	1536	571	b'eLuu5PKkG638aFL5uRiYpBkYj1Z+FIXeaNVIWfiNVpyUh6ExlcIQVCDaAQCIJqWK'	0.018416471779346466	0.010305491276085377	0.022443922236561775	0.006138824	0.004472156	0.00841647	0.44816118	0.36119097	0.7154	0.033839898804823555	0.0196269191801548	0.039982832968235016	0.023721961	0.014777647	0.030860392	0.007805491
-1	-1	-1	-1	467.0	0.0	0.0	2.2899999999999636	0.0	7.210000000000036	1.3400000000001455	0.010000000000218279	0.009999999999763531	0.009999999999763531	2.75	0.13999999999987267	0.13000000000010914	scan_Plate_D_p00_0_D04f04d3.TIF	scan_Plate_D_p00_0_D04f04d0.TIF	scan_Plate_D_p00_0_D04f04d2.TIF	scan_Plate_D_p00_0_D04f04d1.TIF	0	0	0	0	572	1944	1	1536	1536	1536	1536	572	b'eLuu5PKkG638aFL5uRiYpBmYjFZ+FIXeaNVIWfiNVpyUh6ExlcIQVCDaAQCQ7KWO'	0.018416471779346466	0.010305491276085377	0.011221961118280888	0.008944314	0.004472156	0.01122196	0.44816118	0.36119097	0.7154	0.03356605023145676	0.01947931448618571	0.029349349439144135	0.027360786	0.014777647	0.01963843	0.011444313
-1	-1	-1	-1	443.0	0.0	0.0	2.3299999999999272	0.0	7.330000000000382	1.2699999999999818	0.010000000000218279	0.009999999999763531	0.010000000000218279	2.5599999999999454	0.14000000000032742	0.1299999999996544	scan_Plate_D_p00_0_D04f05d3.TIF	scan_Plate_D_p00_0_D04f05d0.TIF	scan_Plate_D_p00_0_D04f05d2.TIF	scan_Plate_D_p00_0_D04f05d1.TIF	0	0	0	0	573	1944	1	1536	1536	1536	1536	573	b'eLuu5PKkG638aFL5uRiYpBmYjlZ+FIXeaNVIWfiNVpyUh6ExlcIQVCDaAQCZsqWS'	0.018416471779346466	0.013944314792752266	0.03086039237678051	0.0053054914	0.0053054905	0.011221958	0.44816118	0.36119097	0.7154	0.03181730459133784	0.01988658805688222	0.048839410146077476	0.022888627	0.015610982	0.04208235	0.007805491
-1	-1	-1	-1	426.0	0.0	0.0	2.619999999999891	0.0	7.6599999999998545	1.2699999999999818	0.009999999999763531	0.010000000000218279	0.009999999999763531	2.4899999999997817	0.17000000000007276	0.13000000000010914	scan_Plate_D_p00_0_D04f06d3.TIF	scan_Plate_D_p00_0_D04f06d0.TIF	scan_Plate_D_p00_0_D04f06d2.TIF	scan_Plate_D_p00_0_D04f06d1.TIF	0	0	0	0	574	1944	1	1536	1536	1536	1536	574	b'eLuu5PKkG638aFL5uRiYpBmYjVZ+FIXeaNVIWfiNVpyUh6ExlcIQVCDaAQCieKWW'	0.018416471779346466	0.009472157806158066	0.002805490279570222	0.0053054895	0.0016666679	0.008416471	0.44816118	0.36119097	0.7154	0.03047187129656474	0.01700967053572337	0.02005934218565623	0.022888627	0.010305491	0.011221961	0.011444313
-1	-1	-1	-1	441.0	0.0	0.0	2.400000000000091	0.0	8.159999999999854	1.2699999999999818	0.01999999999998181	0.010000000000218279	0.010000000000218279	2.549999999999727	0.17000000000007276	0.11999999999989086	scan_Plate_D_p00_0_D04f07d3.TIF	scan_Plate_D_p00_0_D04f07d0.TIF	scan_Plate_D_p00_0_D04f07d2.TIF	scan_Plate_D_p00_0_D04f07d1.TIF	0	0	0	0	575	1944	1	1536	1536	1536	1536	575	b'eLuu5PKkG638aFL5uRiYpBmYj1Z+FIXeaNVIWfiNVpyUh6ExlcIQVCDaAQCrPqWa'	0.01758313737809658	0.010305491276085377	0.014027451165020466	0.0053054914	0.0036388235	0.008416469	0.44816118	0.36119097	0.7154	0.030675508081912994	0.01791984960436821	0.02945740024248759	0.022888627	0.013944315	0.01963843	0.007805491
-1	-1	-1	-1	424.0	0.0	0.0	2.349999999999909	0.0	7.1599999999998545	1.2800000000002	0.009999999999763531	0.010000000000218279	0.009999999999763531	2.2399999999997817	0.13000000000010914	0.11999999999989086	scan_Plate_D_p00_0_D04f08d3.TIF	scan_Plate_D_p00_0_D04f08d0.TIF	scan_Plate_D_p00_0_D04f08d2.TIF	scan_Plate_D_p00_0_D04f08d1.TIF	0	0	0	0	576	1944	1	1536	1536	1536	1536	576	b'eLuu5PKkG638aFL5uRiYpBlYjFZ+FIXeaNVIWfiNVpyUh6ExlcIQVCDaAQC0BKWe'	0.02205529436469078	0.010305491276085377	0.0	0.0053054895	0.0036388235	0.0	0.44816118	0.36119097	0.7154	0.031608315805594124	0.01861936350663503	0.0070723289002974825	0.023721961	0.013944315	0.0	0.011444313
-1	-1	-1	-1	444.0	0.0	0.0	2.3600000000001273	0.0	7.170000000000073	1.3299999999999272	0.010000000000218279	0.010000000000218279	0.009999999999763531	2.6799999999998363	0.16000000000030923	0.13999999999987267	scan_Plate_D_p00_0_D05f00d3.TIF	scan_Plate_D_p00_0_D05f00d0.TIF	scan_Plate_D_p00_0_D05f00d2.TIF	scan_Plate_D_p00_0_D05f00d1.TIF	0	0	0	0	577	1944	1	1536	1536	1536	1536	577	b'eLuu5PKkG638aFL5uRiYjlZ+lIbeaNVIWfiNVpyUh6ExlcIQVCDaAQB2pqWC'	0.02205529436469078	0.007805490866303444	0.04769333451986313	0.00613882	0.0008333344	0.00841647	0.44816118	0.36119097	0.7154	0.03625978032747904	0.013860893746217092	0.06371581554412842	0.027360786	0.008638823	0.056109805	0.012277648
-1	-1	-1	-1	423.0	0.0	0.0	2.5099999999997635	0.0	7.779999999999745	1.3099999999999454	0.010000000000218279	0.009999999999763531	0.009999999999763531	2.3900000000003274	0.19000000000005457	0.16000000000030923	scan_Plate_D_p00_0_D05f01d3.TIF	scan_Plate_D_p00_0_D05f01d0.TIF	scan_Plate_D_p00_0_D05f01d2.TIF	scan_Plate_D_p00_0_D05f01d1.TIF	0	0	0	0	578	1944	1	1536	1536	1536	1536	578	b'eLuu5PKkG638aFL5uRiYphkYjlZ+FIXeaNVIWfiNVpyUh6ExlcIQVCDaAQB/bKWG'	0.02205529436469078	0.006972157396376133	0.0	0.0053054914	0.00083333347	0.0	0.44816118	0.36119097	0.7154	0.03361173967520396	0.012294027954339981	0.006422495469450951	0.023721961	0.007805491	0.0	0.011444313
-1	-1	-1	-1	325.0	0.0	0.0	2.5399999999999636	0.0	6.190000000000055	1.2199999999998	0.0	0.009999999999763531	0.009999999999763531	1.8500000000003638	0.15999999999985448	0.13000000000010914	scan_Plate_D_p00_0_D05f02d3.TIF	scan_Plate_D_p00_0_D05f02d0.TIF	scan_Plate_D_p00_0_D05f02d2.TIF	scan_Plate_D_p00_0_D05f02d1.TIF	0	0	0	0	579	1944	1	1536	1536	1536	1536	579	b'eLuu5PKkG638aFL5uRiYphkYjVZ+FIXeaNVIWfiNVpyUh6ExlcIQVCDaAQCIMqWK'	0.02205529436469078	0.006972157396376133	0.0	0.004472155	0.00083333347	0.0	0.44816118	0.36119097	0.7154	0.030457975963751476	0.010984846701224646	0.004010883470376332	0.022888627	0.007805491	0.0	0.012277648
-1	-1	-1	-1	439.0	0.0	0.0	2.5600000000004	0.0	7.3400000000001455	1.1899999999995998	0.009999999999763531	0.010000000000218279	0.009999999999763531	2.6799999999998363	0.13000000000010914	0.13000000000010914	scan_Plate_D_p00_0_D05f03d3.TIF	scan_Plate_D_p00_0_D05f03d0.TIF	scan_Plate_D_p00_0_D05f03d2.TIF	scan_Plate_D_p00_0_D05f03d1.TIF	0	0	0	0	580	1944	1	1536	1536	1536	1536	580	b'eLuu5PKkG638aFL5uRiYphkYj1Z+FIXeaNVIWfiNVpyUh6ExlcIQVCDaAQCQ+KWO'	0.023721961304545403	0.007805490866303444	0.022443922236561775	0.008944312	0.0008333344	0.00841647	0.44816118	0.36119097	0.7154	0.03820939858754476	0.01361658051609993	0.03932740539312363	0.032666273	0.008638823	0.03366588	0.011444313
-1	-1	-1	-1	385.0	0.0	0.0	2.3200000000001637	0.0	8.799999999999727	1.3600000000001273	0.010000000000218279	0.010000000000218279	0.009999999999763531	2.9700000000002547	0.13999999999987267	0.14000000000032742	scan_Plate_D_p00_0_D05f04d3.TIF	scan_Plate_D_p00_0_D05f04d0.TIF	scan_Plate_D_p00_0_D05f04d2.TIF	scan_Plate_D_p00_0_D05f04d1.TIF	0	0	0	0	581	1944	1	1536	1536	1536	1536	581	b'eLuu5PKkG638aFL5uRiYphmYjFZ+FIXeaNVIWfiNVpyUh6ExlcIQVCDaAQCZvqWS'	0.023721961304545403	0.007805490866303444	0.011221961118280888	0.006138826	0.001666666	0.011221958	0.44816118	0.36119097	0.7154	0.03650397310654322	0.01291323204835256	0.027296096086502075	0.029027453	0.008638823	0.022443922	0.012277648
-1	-1	-1	-1	454.0	0.0	0.0	2.5299999999997453	0.0	7.900000000000091	1.2600000000002183	0.009999999999763531	0.020000000000436557	0.009999999999763531	2.9699999999998	0.14000000000032742	0.13000000000010914	scan_Plate_D_p00_0_D05f05d3.TIF	scan_Plate_D_p00_0_D05f05d0.TIF	scan_Plate_D_p00_0_D05f05d2.TIF	scan_Plate_D_p00_0_D05f05d1.TIF	0	0	0	0	582	1944	1	1536	1536	1536	1536	582	b'eLuu5PKkG638aFL5uRiYphmYjlZ+FIXeaNVIWfiNVpyUh6ExlcIQVCDaAQCihKWW'	0.02205529436469078	0.007805490866303444	0.03366588056087494	0.006138824	0.001666666	0.008416474	0.44816118	0.36119097	0.7154	0.03481102486451467	0.01356826846798261	0.04986146589120229	0.028194118	0.008638823	0.044887844	0.011444313
-1	-1	-1	-1	417.0	0.0	0.0	2.2400000000002365	0.0	9.110000000000127	1.400000000000091	0.01999999999998181	0.010000000000218279	0.009999999999763531	2.960000000000491	0.13999999999987267	0.15000000000009095	scan_Plate_D_p00_0_D05f06d3.TIF	scan_Plate_D_p00_0_D05f06d0.TIF	scan_Plate_D_p00_0_D05f06d2.TIF	scan_Plate_D_p00_0_D05f06d1.TIF	0	0	0	0	583	1944	1	1536	1536	1536	1536	583	b'eLuu5PKkG638aFL5uRiYphmYjVZ+FIXeaNVIWfiNVpyUh6ExlcIQVCDaAQCrSqWa'	0.02205529436469078	0.006972157396376133	0.005610980559140444	0.0053054914	0.00083333347	0.008416471	0.44816118	0.36119097	0.7154	0.03275744616985321	0.012509316205978394	0.020418815314769745	0.027360786	0.007805491	0.014027451	0.011444313
-1	-1	-1	-1	401.0	0.0	0.0	2.650000000000091	0.0	9.829999999999927	1.4200000000000728	0.01999999999998181	0.010000000000218279	0.009999999999763531	3.1299999999996544	0.20000000000027285	0.17000000000007276	scan_Plate_D_p00_0_D05f07d3.TIF	scan_Plate_D_p00_0_D05f07d0.TIF	scan_Plate_D_p00_0_D05f07d2.TIF	scan_Plate_D_p00_0_D05f07d1.TIF	0	0	0	0	584	1944	1	1536	1536	1536	1536	584	b'eLuu5PKkG638aFL5uRiYphmYj1Z+FIXeaNVIWfiNVpyUh6ExlcIQVCDaAQC0EKWe'	0.018416471779346466	0.006972157396376133	0.014027451165020466	0.008944314	0.001666666	0.00841647	0.44816118	0.36119097	0.7154	0.03275186071793238	0.012723178913195929	0.030090744296709698	0.027360786	0.008638823	0.022443922	0.007805491
-1	-1	-1	-1	421.0	0.0	0.0	2.569999999999709	0.0	8.670000000000073	1.2199999999998	0.0	0.010000000000218279	0.009999999999763531	2.25	0.12000000000034561	0.1299999999996544	scan_Plate_D_p00_0_D05f08d3.TIF	scan_Plate_D_p00_0_D05f08d0.TIF	scan_Plate_D_p00_0_D05f08d2.TIF	scan_Plate_D_p00_0_D05f08d1.TIF	0	0	0	0	585	1944	1	1536	1536	1536	1536	585	b'eLuu5PKkG638aFL5uRiYphlYjFZ+FIXeaNVIWfiNVpyUh6ExlcIQVCDaAQC81qWi'	0.022888626903295517	0.007805490866303444	0.0	0.0053054914	0.001666666	0.0	0.44816118	0.36119097	0.7154	0.03459009031454722	0.013429402063290278	0.007050694897770882	0.027360786	0.008638823	0.0	0.011444313
-1	-1	-1	-1	612.0	0.0	0.0	2.400000000000091	0.0	8.86999999999989	1.3800000000001091	0.009999999999763531	0.009999999999763531	0.010000000000218279	3.4400000000000546	0.13000000000010914	0.13000000000010914	scan_Plate_D_p00_0_D06f00d3.TIF	scan_Plate_D_p00_0_D06f00d0.TIF	scan_Plate_D_p00_0_D06f00d2.TIF	scan_Plate_D_p00_0_D06f00d1.TIF	0	0	0	0	586	1944	1	1536	1536	1536	1536	586	b'eLuu5PKkG638aFL5uRiYjVZ+lIbeaNVIWfiNVpyUh6ExlcIQVCDaAQB/eKWG'	0.04941608011722565	0.009472157806158066	0.05049882456660271	0.015083134	0.006138822	0.00841647	0.44816118	0.36119097	0.7154	0.07133584221204121	0.018756460398435593	0.06878942251205444	0.060860395	0.014777647	0.058915295	0.022888627
-1	-1	-1	-1	653.0	0.0	0.0	2.4700000000002547	0.0	9.919999999999618	1.3299999999999272	0.010000000000218279	0.009999999999763531	0.010000000000218279	3.369999999999891	0.1500000000005457	0.1499999999996362	scan_Plate_D_p00_0_D06f01d3.TIF	scan_Plate_D_p00_0_D06f01d0.TIF	scan_Plate_D_p00_0_D06f01d2.TIF	scan_Plate_D_p00_0_D06f01d1.TIF	0	0	0	0	587	1944	1	1536	1536	1536	1536	587	b'eLuu5PKkG638aFL5uRiYpRkYjlZ+FIXeaNVIWfiNVpyUh6ExlcIQVCDaAQCIPqWK'	0.05024941265583038	0.009472157806158066	0.0	0.012277648	0.006138824	0.0	0.44816118	0.36119097	0.7154	0.07067438960075378	0.018006455153226852	0.010633053878943125	0.060860395	0.014777647	0.0	0.023721961
-1	-1	-1	-1	518.0	0.0	0.0	2.300000000000182	0.0	9.489999999999782	1.3099999999999454	0.0	0.009999999999763531	0.009999999999763531	2.630000000000109	0.15000000000009095	0.1499999999996362	scan_Plate_D_p00_0_D06f02d3.TIF	scan_Plate_D_p00_0_D06f02d0.TIF	scan_Plate_D_p00_0_D06f02d2.TIF	scan_Plate_D_p00_0_D06f02d1.TIF	0	0	0	0	588	1944	1	1536	1536	1536	1536	588	b'eLuu5PKkG638aFL5uRiYpRkYjVZ+FIXeaNVIWfiNVpyUh6ExlcIQVCDaAQCRBKWO'	0.04411058872938156	0.00863882340490818	0.0	0.011444308	0.0033333339	0.0	0.44816118	0.36119097	0.7154	0.06309532125790913	0.016175898412863415	0.006257430960734685	0.05472157	0.010305491	0.0	0.023721961
-1	-1	-1	-1	625.0	0.0	0.0	2.799999999999727	0.0	10.230000000000018	1.3400000000001455	0.01999999999998181	0.009999999999763531	0.010000000000218279	3.680000000000746	0.18999999999959982	0.15000000000009095	scan_Plate_D_p00_0_D06f03d3.TIF	scan_Plate_D_p00_0_D06f03d0.TIF	scan_Plate_D_p00_0_D06f03d2.TIF	scan_Plate_D_p00_0_D06f03d1.TIF	0	0	0	0	589	1944	1	1536	1536	1536	1536	589	b'eLuu5PKkG638aFL5uRiYpRkYj1Z+FIXeaNVIWfiNVpyUh6ExlcIQVCDaAQCZyqWS'	0.04858274757862091	0.009472157806158066	0.025249412283301353	0.015083134	0.0053054914	0.011221958	0.44816118	0.36119097	0.7154	0.06983910997708638	0.017812661826610565	0.043548320730527244	0.060860395	0.013944315	0.03366588	0.027360786
-1	-1	-1	-1	590.0	0.0	0.0	2.730000000000018	0.0	10.4699999999998	1.2600000000002183	0.009999999999763531	0.010000000000218279	0.010000000000218279	3.549999999999727	0.13000000000010914	0.13000000000010914	scan_Plate_D_p00_0_D06f04d3.TIF	scan_Plate_D_p00_0_D06f04d0.TIF	scan_Plate_D_p00_0_D06f04d2.TIF	scan_Plate_D_p00_0_D06f04d1.TIF	0	0	0	0	590	1944	1	1536	1536	1536	1536	590	b'eLuu5PKkG638aFL5uRiYpRmYjFZ+FIXeaNVIWfiNVpyUh6ExlcIQVCDaAQCikKWW'	0.05024941265583038	0.009472157806158066	0.011221961118280888	0.011444315	0.006138822	0.011221961	0.44816118	0.36119097	0.7154	0.06799552341302235	0.018180000285307567	0.0304387832681338	0.060860395	0.014777647	0.022443922	0.023721961
-1	-1	-1	-1	607.0	0.0	0.0	2.3700000000003456	0.0	11.579999999999927	1.3400000000001455	0.010000000000218279	0.009999999999763531	0.010000000000218279	3.5	0.14000000000032742	0.13000000000010914	scan_Plate_D_p00_0_D06f05d3.TIF	scan_Plate_D_p00_0_D06f05d0.TIF	scan_Plate_D_p00_0_D06f05d2.TIF	scan_Plate_D_p00_0_D06f05d1.TIF	0	0	0	0	591	1944	1	1536	1536	1536	1536	591	b'eLuu5PKkG638aFL5uRiYpRmYjlZ+FIXeaNVIWfiNVpyUh6ExlcIQVCDaAQCrVqWa'	0.04941608011722565	0.009472157806158066	0.03366588056087494	0.012277648	0.006138822	0.011221958	0.44816118	0.36119097	0.7154	0.06973069409529369	0.018733146289984386	0.050787195563316345	0.060860395	0.014777647	0.04208235	0.023721961
-1	-1	-1	-1	655.0	0.0	0.0	2.569999999999709	0.0	11.620000000000346	1.3899999999998727	0.009999999999763531	0.009999999999763531	0.010000000000218279	3.350000000000364	0.13000000000010914	0.11999999999989086	scan_Plate_D_p00_0_D06f06d3.TIF	scan_Plate_D_p00_0_D06f06d0.TIF	scan_Plate_D_p00_0_D06f06d2.TIF	scan_Plate_D_p00_0_D06f06d1.TIF	0	0	0	0	592	1944	1	1536	1536	1536	1536	592	b'eLuu5PKkG638aFL5uRiYpRmYjVZ+FIXeaNVIWfiNVpyUh6ExlcIQVCDaAQC0HKWe'	0.04941608011722565	0.009472157806158066	0.005610980559140444	0.010610983	0.006138824	0.008416471	0.44816118	0.36119097	0.7154	0.06704134742418925	0.01889959971110026	0.022975978751977284	0.05919373	0.014777647	0.014027451	0.027360786
-1	-1	-1	-1	597.0	0.0	0.0	2.3299999999999272	0.0	12.170000000000528	1.4099999999993997	0.009999999999763531	0.010000000000218279	0.010000000000218279	3.6100000000001273	0.15000000000009095	0.1700000000005275	scan_Plate_D_p00_0_D06f07d3.TIF	scan_Plate_D_p00_0_D06f07d0.TIF	scan_Plate_D_p00_0_D06f07d2.TIF	scan_Plate_D_p00_0_D06f07d1.TIF	0	0	0	0	593	1944	1	1536	1536	1536	1536	593	b'eLuu5PKkG638aFL5uRiYpRmYj1Z+FIXeaNVIWfiNVpyUh6ExlcIQVCDaAQC84qWi'	0.04858274757862091	0.009472157806158066	0.019638430327177048	0.012277648	0.006138824	0.008416472	0.44816118	0.36119097	0.7154	0.06710823873678844	0.01842864726980527	0.03784374644358953	0.05919373	0.014777647	0.025249412	0.023721961
[truncated: 1,351 more rows]
[truncated: 188 more columns]
