# Supplementary material for: Integrated systems biology approach identifies gene targets for endothelial dysfunction
Source: Mol Syst Biol. 2023 Nov 30;19(12):e11462. doi: 10.15252/msb.202211462 (PMC10698507; doi:10.15252/msb.202211462)
Supplement: Supplementary file 9 — Dataset EV6 [file MSB-19-e11462-s013.zip › Dataset_EV6/Live_Dead_Drugs_1_2_Well_map.xlsx]

## Sheet: Plan1
	3X10^4
Plate1 10^-6	1	2	3	4	5	6	7	8	9	10	11	12
A	RIPK2	RIPK2	RIPK2	JUN	JUN	JUN	STAT5A	STAT5A	STAT5A	NQO1	NQO1	NQO1
B	RUNX1	RUNX1	RUNX1	UGCG	UGCG	UGCG	CXCR4	CXCR4	CXCR4	DUSP1	DUSP1	DUSP1
C	NAMPT	NAMPT	NAMPT	PTGS2	PTGS2	PTGS2	CXCL8	CXCL8	CXCL8	F3	F3	F3
D	IL6	IL6	IL6	CCL2	CCL2	CCL2	EGLN3	EGLN3	EGLN3	ITGAV	ITGAV	ITGAV
E	CXCL12	CXCL12	CXCL12	Ctrl	Ctrl	Ctrl	Ctrl+DMSO	Ctrl+DMSO	Ctrl+DMSO	Starving	Starving	Starving
F
G
H
	3X10^4
Plate1 10^-8	1	2	3	4	5	6	7	8	9	10	11	12
A	RIPK2	RIPK2	RIPK2	JUN	JUN	JUN	STAT5A	STAT5A	STAT5A	NQO1	NQO1	NQO1
B	RUNX1	RUNX1	RUNX1	UGCG	UGCG	UGCG	CXCR4	CXCR4	CXCR4	DUSP1	DUSP1	DUSP1
C	NAMPT	NAMPT	NAMPT	PTGS2	PTGS2	PTGS2	CXCL8	CXCL8	CXCL8	F3	F3	F3
D	IL6	IL6	IL6	CCL2	CCL2	CCL2	EGLN3	EGLN3	EGLN3	ITGAV	ITGAV	ITGAV
E	CXCL12	CXCL12	CXCL12	Ctrl	Ctrl	Ctrl	Ctrl+DMSO	Ctrl+DMSO	Ctrl+DMSO	Starving	Starving	Starving
F
G
H
