# Supplementary material for: Integrated systems biology approach identifies gene targets for endothelial dysfunction
Source: Mol Syst Biol. 2023 Nov 30;19(12):e11462. doi: 10.15252/msb.202211462 (PMC10698507; doi:10.15252/msb.202211462)
Supplement: Supplementary file 9 — Dataset EV6 [file MSB-19-e11462-s013.zip › Dataset_EV6/Drug_screening_Well_map.xlsx]

## Sheet: Plan1
ADD all probes CM, EDU and ICAM1
Plate 1	3X10^4
	1	2	3	4	5	6	7	8	9	10	11	12
A	Ctr_scrambled	Ctr_scrambled	Ctr_scrambled	Ctr_DMSO	Ctr_DMSO	Ctr_DMSO	Ctr_DMSO	Ctr_IL1B_OxPAPC	Ctr_IL1B_OxPAPC	Ctr_IL1B_OxPAPC	Ctr_IL1B_OxPAPC	Ctr_IL1B_OxPAPC
B	RIPK2_08_06	RIPK2_08_06	RIPK2_08_06	RIPK2_08_06	RIPK2_08_06	RIPK2_08_08	RIPK2_08_08	RIPK2_08_08	RIPK2_08_08	RIPK2_08_08	IL1B	ROS_PMA
C	JUN_08_06	JUN_08_06	JUN_08_06	JUN_08_06	JUN_08_06	JUN_08_08	JUN_08_08	JUN_08_08	JUN_08_08	JUN_08_08	IL1B	ROS_PMA
D	STAT5A_08_06	STAT5A_08_06	STAT5A_08_06	STAT5A_08_06	STAT5A_08_06	STAT5A_08_08	STAT5A_08_08	STAT5A_08_08	STAT5A_08_08	STAT5A_08_08	Ctrl Neg 2ário	Ctrl Neg 2ário
E	NQO1_08_06	NQO1_08_06	NQO1_08_06	NQO1_08_06	NQO1_08_06	NQO1_08_08	NQO1_08_08	NQO1_08_08	NQO1_08_08	NQO1_08_08	NAMPT_08_06	NAMPT_08_08
F	RUNX1_08_06	RUNX1_08_06	RUNX1_08_06	RUNX1_08_06	RUNX1_08_06	RUNX1_08_08	RUNX1_08_08	RUNX1_08_08	RUNX1_08_08	RUNX1_08_08	NAMPT_08_06	NAMPT_08_08
G	UGCG_08_06	UGCG_08_06	UGCG_08_06	UGCG_08_06	UGCG_08_06	UGCG_08_08	UGCG_08_08	UGCG_08_08	UGCG_08_08	UGCG_08_08	NAMPT_08_06	NAMPT_08_08
H	CXCR4_08_06	CXCR4_08_06	CXCR4_08_06	CXCR4_08_06	CXCR4_08_06	CXCR4_08_08	CXCR4_08_08	CXCR4_08_08	CXCR4_08_08	CXCR4_08_08	NAMPT_08_06	NAMPT_08_08
Plate 2	3X10^4
	1	2	3	4	5	6	7	8	9	10	11	12
A	DUSP1_08_06	DUSP1_08_06	DUSP1_08_06	DUSP1_08_06	DUSP1_08_06	DUSP1_08_08	DUSP1_08_08	DUSP1_08_08	DUSP1_08_08	DUSP1_08_08	Ctr_DMSO	Ctr_DMSO
B	PTGS2_08_06	PTGS2_08_06	PTGS2_08_06	PTGS2_08_06	PTGS2_08_06	PTGS2_08_08	PTGS2_08_08	PTGS2_08_08	PTGS2_08_08	PTGS2_08_08	Statin	Statin
C	CXCL8_08_06	CXCL8_08_06	CXCL8_08_06	CXCL8_08_06	CXCL8_08_06	CXCL8_08_08	CXCL8_08_08	CXCL8_08_08	CXCL8_08_08	CXCL8_08_08	Statin	Statin
D	F3_08_06	F3_08_06	F3_08_06	F3_08_06	F3_08_06	F3_08_08	F3_08_08	F3_08_08	F3_08_08	F3_08_08	CXCL12_08_06	CXCL12_08_08
E	IL6_08_06	IL6_08_06	IL6_08_06	IL6_08_06	IL6_08_06	IL6_08_08	IL6_08_08	IL6_08_08	IL6_08_08	IL6_08_08	CXCL12_08_06	CXCL12_08_08
F	CCL2_08_06	CCL2_08_06	CCL2_08_06	CCL2_08_06	CCL2_08_06	CCL2_08_08	CCL2_08_08	CCL2_08_08	CCL2_08_08	CCL2_08_08	CXCL12_08_06	CXCL12_08_08
G	EGLN3_08_06	EGLN3_08_06	EGLN3_08_06	EGLN3_08_06	EGLN3_08_06	EGLN3_08_08	EGLN3_08_08	EGLN3_08_08	EGLN3_08_08	EGLN3_08_08	CXCL12_08_06	CXCL12_08_08
H	ITGAV_08_06	ITGAV_08_06	ITGAV_08_06	ITGAV_08_06	ITGAV_08_06	ITGAV_08_08	ITGAV_08_08	ITGAV_08_08	ITGAV_08_08	ITGAV_08_08	CXCL12_08_06	CXCL12_08_08
	Treatments	Concentration	Time
Pre-treatment (all drugs)		10-6to10-10	2h
	OxPAPC + IL1B	50µg/ml + 10 ng/ml	48h
	IL1B	10ng/ml	48h
	H2O2	200 uM	1h
	PMA	100 uM	1h
	Starving	-	24h
	Yoda	0.1 uM	1h
	BK	10 uM	1h
	Probes	Concentration	Time
	CM	5.0 uM	30 min
	EDU and ICAM1		Follow the protocol
			10^-6: 1,25 p/ 1000uL de meio e 2,5uL para 1000uL de meio EGLN3
		Statin 1,25uL to 1000uL of medium
		10^-8: 4uL da10^-6 + 396uL of medium
