# Supplementary material for: Integrated systems biology approach identifies gene targets for endothelial dysfunction
Source: Mol Syst Biol. 2023 Nov 30;19(12):e11462. doi: 10.15252/msb.202211462 (PMC10698507; doi:10.15252/msb.202211462)
Supplement: Supplementary file 12 — Source Data for Figure 1 [file MSB-19-e11462-s008.zip]

Archive with 11 entries (10 files):
- Source_data_figure_1/
- Source_data_figure_1/TF_ATAC_CHIP_seq.rda
- __MACOSX/Source_data_figure_1/._TF_ATAC_CHIP_seq.rda
- Source_data_figure_1/DEGs_allconditions_in_all_peaks.csv
- __MACOSX/Source_data_figure_1/._DEGs_allconditions_in_all_peaks.csv
- Source_data_figure_1/PCA_RNA_seq.RData
- __MACOSX/Source_data_figure_1/._PCA_RNA_seq.RData
- Source_data_figure_1/README.rtf
- __MACOSX/Source_data_figure_1/._README.rtf
- Source_data_figure_1/Distribution_Peaks.rda
- __MACOSX/Source_data_figure_1/._Distribution_Peaks.rda
