# Supplementary material for: Integrated systems biology approach identifies gene targets for endothelial dysfunction
Source: Mol Syst Biol. 2023 Nov 30;19(12):e11462. doi: 10.15252/msb.202211462 (PMC10698507; doi:10.15252/msb.202211462)
Supplement: Supplementary file 12 — Source Data for Figure 1 [file MSB-19-e11462-s008.zip › Source_data_figure_1/DEGs_allconditions_in_all_peaks.csv]

	SYMBOL	Log2foldchange_IL1B	IL1B	Log2foldchange_OSS	OSS	Log2foldchange_OxPAPC	OxPAPC	Log2foldchange_TNFa	TNFa
1	KCNF1	3.18413717374246	upregulated	4.1112186778437	upregulated	NA	NA	2.23321653161356	upregulated
2	RHOB	2.41692771534717	upregulated	NA	NA	NA	NA	1.80193988261589	upregulated
3	FOSL2	2.5830117046516	upregulated	NA	NA	1.61307349383274	upregulated	1.60880773165666	upregulated
4	HK2	1.64559627531057	upregulated	2.02687291675717	upregulated	NA	NA	NA	NA
5	NEURL3	7.00042311433379	upregulated	NA	NA	NA	NA	6.47138475976756	upregulated
6	ARID5A	2.9634621216965	upregulated	NA	NA	NA	NA	2.13455649965508	upregulated
7	IL18R1	4.71107654255546	upregulated	NA	NA	NA	NA	4.41850152619124	upregulated
8	LRP1B	3.03589474851031	upregulated	NA	NA	NA	NA	NA	NA
9	KYNU	5.86579225697639	upregulated	NA	NA	NA	NA	5.26870781342861	upregulated
10	NR4A2	1.93076269975295	upregulated	NA	NA	NA	NA	NA	NA
11	DUSP19	-2.37509382424322	downregulated	NA	NA	-1.55442320677649	downregulated	-1.60675330554052	downregulated
12	ITGAV	1.67731077599839	upregulated	NA	NA	NA	NA	NA	NA
13	NAB1	1.51142409172983	upregulated	NA	NA	NA	NA	NA	NA
14	CAVIN2	-1.93272294137005	downregulated	NA	NA	NA	NA	NA	NA
15	RAPH1	1.84084299289332	upregulated	NA	NA	NA	NA	NA	NA
16	CCL20	9.24500460411355	upregulated	NA	NA	NA	NA	7.07123203676886	upregulated
17	PID1	3.96814139197046	upregulated	NA	NA	NA	NA	NA	NA
18	CAB39	1.90040015443309	upregulated	NA	NA	NA	NA	1.51279953891597	upregulated
19	ITGB8	2.82107358738512	upregulated	NA	NA	NA	NA	NA	NA
20	RAPGEF5	2.21029496798147	upregulated	NA	NA	NA	NA	1.77888060435443	upregulated
21	LOC100506178	2.02062341759616	upregulated	2.03365160005245	upregulated	NA	NA	NA	NA
22	IL6	6.60627029461338	upregulated	NA	NA	NA	NA	2.97184400214974	upregulated
23	EEPD1	-1.88921270324437	downregulated	NA	NA	NA	NA	NA	NA
24	INHBA	2.77596231596977	upregulated	1.60070928100691	upregulated	NA	NA	NA	NA
25	IGFBP1	1.70396070516725	upregulated	3.28526030480315	upregulated	NA	NA	NA	NA
26	UPP1	2.31251586784687	upregulated	NA	NA	NA	NA	1.96031716900071	upregulated
27	CLIP2	1.96793392390045	upregulated	NA	NA	NA	NA	2.01323352838024	upregulated
28	SEMA3C	2.56032454818789	upregulated	NA	NA	NA	NA	2.02257894553013	upregulated
29	HGF	4.3118972255091	upregulated	NA	NA	-1.58184325781212	downregulated	2.234681998492	upregulated
30	SAMD9L	1.98963646298837	upregulated	NA	NA	NA	NA	2.2208318639431	upregulated
31	TRIM56	1.71710854377075	upregulated	NA	NA	NA	NA	1.64647031098203	upregulated
32	SERPINE1	3.24612852141055	upregulated	1.57581298325641	upregulated	NA	NA	3.02383827268555	upregulated
33	NAMPT	2.5788794606191	upregulated	NA	NA	NA	NA	NA	NA
34	PNPLA8	1.9930149693624	upregulated	NA	NA	NA	NA	NA	NA
35	SHH	2.62661893563014	upregulated	NA	NA	NA	NA	1.78024244851538	upregulated
36	KDM6B	1.71737673226204	upregulated	NA	NA	NA	NA	NA	NA
37	ALDH3A1	-2.58362589804375	downregulated	-2.392249162466	downregulated	2.05793946090926	upregulated	-2.30308186696539	downregulated
38	KSR1	2.07048036944863	upregulated	NA	NA	NA	NA	NA	NA
39	TNFAIP1	1.65972542013414	upregulated	NA	NA	NA	NA	1.63651234922287	upregulated
40	CCL2	6.66903851272965	upregulated	NA	NA	NA	NA	6.31540767929121	upregulated
41	CCL1	7.12699175203615	upregulated	-3.62228101641092	downregulated	NA	NA	7.2245462261676	upregulated
42	MED24	1.59500717868352	upregulated	NA	NA	NA	NA	NA	NA
43	STAT5A	1.58738118208951	upregulated	NA	NA	NA	NA	1.77181556191465	upregulated
44	MAP2K6	-1.54428745193832	downregulated	NA	NA	NA	NA	-2.04600993641348	downregulated
45	KCNJ2	2.06276432596498	upregulated	NA	NA	NA	NA	NA	NA
46	SPHK1	1.8766081902271	upregulated	NA	NA	NA	NA	1.88602468693845	upregulated
47	NPTX1	2.41634336915421	upregulated	NA	NA	NA	NA	2.56878408382367	upregulated
48	FAM50B	-1.94664682458087	downregulated	NA	NA	NA	NA	-1.62644093162788	downregulated
49	NEDD9	2.43769211014203	upregulated	NA	NA	1.81986914689679	upregulated	2.05721932874761	upregulated
50	PHACTR1	1.51873036771372	upregulated	NA	NA	NA	NA	NA	NA
51	GFOD1	-1.99163299692649	downregulated	NA	NA	NA	NA	-1.93862368360267	downregulated
52	SOX4	1.72604706557737	upregulated	NA	NA	NA	NA	NA	NA
53	PIM1	1.99410044983212	upregulated	NA	NA	2.37102138180101	upregulated	NA	NA
54	TMEM217	3.65040402104219	upregulated	NA	NA	2.10054477454974	upregulated	2.39323350316456	upregulated
55	MDGA1	2.20144869697123	upregulated	NA	NA	NA	NA	2.17859715755148	upregulated
56	HTR1B	-1.89109246348078	downregulated	NA	NA	NA	NA	-1.70952951206394	downregulated
57	IRAK1BP1	-1.64947603394833	downregulated	NA	NA	NA	NA	NA	NA
58	DSE	1.60848365020959	upregulated	NA	NA	NA	NA	NA	NA
59	GJA1	1.66549054021783	upregulated	NA	NA	NA	NA	NA	NA
60	NCOA7	2.77205753163016	upregulated	NA	NA	NA	NA	1.97168048156105	upregulated
61	PTPRK	1.71244584634271	upregulated	NA	NA	NA	NA	NA	NA
62	SGK1	2.43679052053295	upregulated	NA	NA	NA	NA	NA	NA
63	IFNGR1	1.57413748831118	upregulated	NA	NA	NA	NA	2.24329748377093	upregulated
64	TNFAIP3	5.41221861488062	upregulated	NA	NA	NA	NA	5.20279769705671	upregulated
65	HIVEP2	4.32178179625886	upregulated	NA	NA	NA	NA	3.48646919390376	upregulated
66	STX11	1.97285501554777	upregulated	NA	NA	NA	NA	NA	NA
67	CNKSR3	2.44884012284673	upregulated	NA	NA	NA	NA	2.94470443098989	upregulated
68	TIAM2	1.5767337691262	upregulated	NA	NA	NA	NA	NA	NA
69	SOD2	6.49409150918767	upregulated	NA	NA	NA	NA	5.86126325900104	upregulated
70	WTAP	2.81685226104749	upregulated	NA	NA	NA	NA	1.85240714763304	upregulated
71	ERRFI1	2.08288056882011	upregulated	1.8987237405585	upregulated	NA	NA	NA	NA
72	SPSB1	2.79361457250625	upregulated	NA	NA	1.64634360822381	upregulated	1.72605518485348	upregulated
73	RNF19B	1.82075290544007	upregulated	NA	NA	NA	NA	NA	NA
74	CITED4	1.53679897633992	upregulated	NA	NA	NA	NA	2.16154310891699	upregulated
75	ZSWIM5	-1.5909511040779	downregulated	NA	NA	NA	NA	-2.11227137977346	downregulated
76	PLPP3	2.79749116944184	upregulated	NA	NA	NA	NA	NA	NA
77	NFIA	-1.56920629877099	downregulated	NA	NA	NA	NA	NA	NA
78	PDE4B	2.19877516366878	upregulated	1.80105172889567	upregulated	NA	NA	NA	NA
79	DNAJB4	-1.80111582314128	downregulated	NA	NA	NA	NA	NA	NA
80	SAMD13	-1.55554559853859	downregulated	NA	NA	NA	NA	NA	NA
81	F3	7.28378915521465	upregulated	NA	NA	3.35316442249202	upregulated	5.24379229633152	upregulated
82	PALMD	-1.92739297993669	downregulated	NA	NA	NA	NA	-2.36954700039403	downregulated
83	SLC30A7	1.64842306563999	upregulated	NA	NA	NA	NA	NA	NA
84	S1PR1	2.16814657066919	upregulated	NA	NA	NA	NA	NA	NA
85	CSF1	2.84755536478143	upregulated	NA	NA	NA	NA	3.08659510374457	upregulated
86	ZNF697	2.10626765751043	upregulated	NA	NA	NA	NA	1.89804597212677	upregulated
87	ANKRD35	-2.43145051510937	downregulated	-2.01249002923617	downregulated	NA	NA	-2.5833917017556	downregulated
88	PEAR1	-1.50075438898862	downregulated	NA	NA	NA	NA	NA	NA
89	SLC19A2	3.820562021607	upregulated	NA	NA	NA	NA	1.93944950659268	upregulated
90	PTGS2	7.15671644504603	upregulated	NA	NA	3.67277510272533	upregulated	3.96891391982779	upregulated
91	PLA2G4A	1.7070779422373	upregulated	NA	NA	NA	NA	NA	NA
92	LAMB3	1.98429109708602	upregulated	-2.91672673162425	downregulated	NA	NA	NA	NA
93	ATF3	3.90216503181652	upregulated	NA	NA	4.96135682158439	upregulated	2.80427041465101	upregulated
94	TGFB2-AS1	2.43430813584068	upregulated	NA	NA	NA	NA	NA	NA
95	DUSP8	3.0648623128688	upregulated	NA	NA	2.61160397261348	upregulated	1.77753329087016	upregulated
96	NAV2	2.64532539966442	upregulated	NA	NA	NA	NA	2.34940927289243	upregulated
97	TNKS1BP1	1.55301869216021	upregulated	NA	NA	NA	NA	NA	NA
98	PANX1	2.0909527910276	upregulated	NA	NA	NA	NA	1.78762797269477	upregulated
99	KBTBD3	-1.55585210885807	downregulated	NA	NA	NA	NA	NA	NA
100	ZC3H12C	2.16414853093055	upregulated	NA	NA	NA	NA	NA	NA
101	PIH1D2	-1.82867708493344	downregulated	NA	NA	NA	NA	NA	NA
102	JHY	-1.77485934108092	downregulated	NA	NA	NA	NA	NA	NA
103	ETS1	2.54091073970192	upregulated	NA	NA	NA	NA	2.39631174299815	upregulated
104	SSTR1	-1.54789175507925	downregulated	NA	NA	NA	NA	-1.82612888052365	downregulated
105	CLEC14A	-1.5016481995352	downregulated	NA	NA	NA	NA	NA	NA
106	LINC00639	-2.13493735914984	downregulated	NA	NA	-1.98888306289807	downregulated	NA	NA
107	BMP4	-2.35920523141583	downregulated	NA	NA	NA	NA	NA	NA
108	SAMD4A	3.22623402091672	upregulated	NA	NA	2.1180061817992	upregulated	2.46923623877247	upregulated
109	DAAM1	2.14018596135513	upregulated	NA	NA	NA	NA	1.54107789097682	upregulated
110	HIF1A	1.66510733333256	upregulated	NA	NA	NA	NA	NA	NA
111	SUSD6	2.48735229628118	upregulated	NA	NA	NA	NA	1.50780769214309	upregulated
112	FOS	2.48494516050734	upregulated	NA	NA	2.5940626343795	upregulated	NA	NA
113	SQOR	1.85613195190168	upregulated	NA	NA	NA	NA	1.84647011496589	upregulated
114	C2CD4B	5.08223774743887	upregulated	NA	NA	NA	NA	4.3169815565438	upregulated
115	ABHD17C	2.30315390905957	upregulated	NA	NA	NA	NA	1.58056155728748	upregulated
116	TLNRD1	1.50778922751504	upregulated	NA	NA	NA	NA	NA	NA
117	ISG20	4.33082078635436	upregulated	NA	NA	NA	NA	3.67795626443679	upregulated
118	RLBP1	5.5687302551471	upregulated	NA	NA	NA	NA	NA	NA
119	HS3ST1	-1.52787206839721	downregulated	-2.51942661187489	downregulated	NA	NA	NA	NA
120	KLF3	1.53802655187617	upregulated	NA	NA	NA	NA	NA	NA
121	CXCL8	7.16644222857544	upregulated	3.21966896219382	upregulated	3.54090899851759	upregulated	5.33514940771214	upregulated
122	CXCL3	9.23163005979706	upregulated	NA	NA	NA	NA	6.14809538334739	upregulated
123	CXCL2	7.39206489023705	upregulated	NA	NA	NA	NA	4.62838382306651	upregulated
124	MTHFD2L	2.29583785458668	upregulated	NA	NA	NA	NA	NA	NA
125	FGF5	1.76317538254167	upregulated	NA	NA	NA	NA	1.59905013199136	upregulated
126	TIFA	2.35446987350422	upregulated	NA	NA	NA	NA	2.57861733443126	upregulated
127	TNIP3	7.40175069654313	upregulated	NA	NA	3.06603063063867	upregulated	5.22085079767145	upregulated
128	SPRY1	-2.35443861150938	downregulated	NA	NA	NA	NA	NA	NA
129	NOCT	2.72087198625968	upregulated	NA	NA	NA	NA	2.27424306747272	upregulated
130	VEGFC	1.86309885154212	upregulated	NA	NA	NA	NA	1.66855492480368	upregulated
131	SORBS2	-1.70454272525279	downregulated	NA	NA	NA	NA	-1.53751326918082	downregulated
132	DUSP16	3.95081330567836	upregulated	NA	NA	NA	NA	2.22494051710863	upregulated
133	PRICKLE1	-2.94889244083728	downregulated	NA	NA	NA	NA	-2.2940864237889	downregulated
134	SLC11A2	1.81581270697759	upregulated	NA	NA	NA	NA	NA	NA
135	ACVR1B	1.61643480369981	upregulated	NA	NA	NA	NA	NA	NA
136	PPM1H	-1.5493722174924	downregulated	NA	NA	NA	NA	NA	NA
137	NAV3	2.29371675848563	upregulated	NA	NA	1.69010797402241	upregulated	1.79211126940708	upregulated
138	DUSP6	2.41453955856312	upregulated	NA	NA	NA	NA	NA	NA
139	DRAM1	1.93897854310755	upregulated	NA	NA	NA	NA	1.73501584666961	upregulated
140	PMCH	3.97651605574362	upregulated	NA	NA	2.3275488240377	upregulated	1.86164359731921	upregulated
141	FICD	1.75141046422385	upregulated	NA	NA	NA	NA	NA	NA
142	SSH1	2.65081649260775	upregulated	NA	NA	1.62990217966171	upregulated	2.02655886239763	upregulated
143	P2RX7	-1.76670109326967	downregulated	NA	NA	NA	NA	NA	NA
144	ABCB9	-1.61026434585161	downregulated	NA	NA	NA	NA	NA	NA
145	ZNF664-RFLNA	2.3612818491268	upregulated	NA	NA	NA	NA	1.84793072990217	upregulated
146	DNAH5	1.71546758903706	upregulated	NA	NA	NA	NA	1.64785441159945	upregulated
147	IL7R	4.10357348771441	upregulated	NA	NA	NA	NA	3.32557932617524	upregulated
148	FST	1.88735531001447	upregulated	NA	NA	1.82115223504723	upregulated	NA	NA
149	ESM1	3.93253642671233	upregulated	2.53689449431024	upregulated	2.05791891259953	upregulated	2.51833040436019	upregulated
150	ANKRD55	2.1935030286592	upregulated	NA	NA	NA	NA	1.86793972372153	upregulated
151	MAST4	2.01928383823495	upregulated	NA	NA	NA	NA	NA	NA
152	F2RL1	1.93984958911673	upregulated	NA	NA	NA	NA	2.09305342024243	upregulated
153	MCTP1	1.85554920718416	upregulated	NA	NA	NA	NA	1.70960290237895	upregulated
154	ELL2	2.41740124582704	upregulated	NA	NA	NA	NA	1.59007984620149	upregulated
155	PCSK1	1.86717542741929	upregulated	1.5914193759609	upregulated	NA	NA	1.74554316032443	upregulated
156	RGMB	1.51473121963403	upregulated	NA	NA	NA	NA	NA	NA
157	KCNN2	2.88529314932117	upregulated	NA	NA	NA	NA	2.42899617416563	upregulated
158	TNFAIP8	3.94143210734498	upregulated	NA	NA	NA	NA	3.34559071108063	upregulated
159	CSF2	9.24455445694205	upregulated	NA	NA	NA	NA	5.8718080039132	upregulated
160	PDLIM4	1.65894334477252	upregulated	NA	NA	NA	NA	NA	NA
161	IRF1	2.43291394932665	upregulated	NA	NA	NA	NA	2.95430815164917	upregulated
162	KLHL3	-1.714215273629	downregulated	NA	NA	NA	NA	NA	NA
163	CXXC5	-1.9030489461383	downregulated	NA	NA	NA	NA	NA	NA
164	SH3TC2	-2.78383834041333	downregulated	NA	NA	NA	NA	-2.32911469182019	downregulated
165	TNIP1	2.88771997386562	upregulated	NA	NA	NA	NA	2.67865758766489	upregulated
166	FGF18	3.10254652579887	upregulated	-2.05529661183035	downregulated	NA	NA	NA	NA
167	DUSP1	2.45718530216148	upregulated	NA	NA	2.85611868092899	upregulated	NA	NA
168	IRAK2	3.36035110787522	upregulated	NA	NA	NA	NA	2.90551949116123	upregulated
169	HRH1	1.68239354706101	upregulated	NA	NA	NA	NA	NA	NA
170	GALNT15	-3.71663061544872	downregulated	2.08649173722323	upregulated	NA	NA	-2.73674541660024	downregulated
171	NEK10	1.52883006093085	upregulated	NA	NA	1.53748002540298	upregulated	NA	NA
172	SLC4A7	1.9526636567037	upregulated	NA	NA	NA	NA	NA	NA
173	SCN11A	2.43295386745963	upregulated	NA	NA	NA	NA	NA	NA
174	CSRNP1	1.97270917656848	upregulated	NA	NA	1.64732440459043	upregulated	NA	NA
175	ADAMTS9	2.78553377512864	upregulated	NA	NA	NA	NA	1.63804746992924	upregulated
176	LRIG1	2.12068961522786	upregulated	NA	NA	NA	NA	NA	NA
177	ROBO1	2.52368811435935	upregulated	NA	NA	NA	NA	2.28139459635116	upregulated
178	NFKBIZ	4.37743308304204	upregulated	NA	NA	NA	NA	1.52764899417644	upregulated
179	TM4SF18	-1.82073592572427	downregulated	NA	NA	NA	NA	NA	NA
180	RARRES1	1.52329184914822	upregulated	NA	NA	NA	NA	NA	NA
181	FNDC3B	1.91496115053112	upregulated	NA	NA	NA	NA	NA	NA
182	ST6GAL1	1.95206378534676	upregulated	NA	NA	NA	NA	1.69534321640497	upregulated
183	BCL6	1.97018475686547	upregulated	NA	NA	NA	NA	NA	NA
184	CLDN1	4.04523862875838	upregulated	NA	NA	NA	NA	2.87595388473691	upregulated
185	NRROS	-3.20602826753997	downregulated	NA	NA	NA	NA	-2.40263009064136	downregulated
186	BDH1	-1.61860430488597	downregulated	NA	NA	NA	NA	NA	NA
187	IL15RA	2.77247198822992	upregulated	NA	NA	NA	NA	3.05735493384466	upregulated
188	PFKFB3	1.75894221693539	upregulated	NA	NA	NA	NA	NA	NA
189	ARL5B	1.51143649061175	upregulated	NA	NA	NA	NA	NA	NA
190	KIAA1217	1.82064921051374	upregulated	NA	NA	NA	NA	1.88704076796479	upregulated
191	MAP3K8	3.4467086617869	upregulated	NA	NA	NA	NA	2.07091639197154	upregulated
192	CSGALNACT2	1.67127013880904	upregulated	NA	NA	1.50656305242089	upregulated	NA	NA
193	C10orf25	-1.85888626867143	downregulated	NA	NA	NA	NA	NA	NA
194	IPMK	1.83406629658594	upregulated	NA	NA	NA	NA	NA	NA
195	ARID5B	2.7953247304595	upregulated	NA	NA	NA	NA	NA	NA
196	TYSND1	-1.52295646287648	downregulated	NA	NA	NA	NA	NA	NA
197	PLAU	2.60923789537839	upregulated	NA	NA	NA	NA	1.96418319450444	upregulated
198	GOLGA7B	4.26979615083451	upregulated	NA	NA	NA	NA	NA	NA
199	SLC25A28	2.34321357865067	upregulated	NA	NA	NA	NA	1.76282976203457	upregulated
200	KAZALD1	-1.83361895873977	downregulated	NA	NA	NA	NA	NA	NA
201	FSTL3	3.74212076999444	upregulated	NA	NA	NA	NA	3.9755963001611	upregulated
202	SBNO2	2.34519317517554	upregulated	NA	NA	NA	NA	NA	NA
203	JUNB	2.8471664478917	upregulated	NA	NA	NA	NA	2.59105029498667	upregulated
204	THAP8	-1.65018778414343	downregulated	NA	NA	NA	NA	NA	NA
205	POU2F2	2.45077957762059	upregulated	NA	NA	NA	NA	1.61939870648487	upregulated
206	FOSB	1.70754834216074	upregulated	NA	NA	1.90571146772521	upregulated	NA	NA
207	PLA2G4C	2.21561219934484	upregulated	NA	NA	NA	NA	1.794065758793	upregulated
208	TGIF1	2.05099543958667	upregulated	NA	NA	NA	NA	NA	NA
209	GAREM1	1.86151307031777	upregulated	NA	NA	NA	NA	NA	NA
210	NEDD4L	1.71851219247484	upregulated	NA	NA	NA	NA	1.7698396513921	upregulated
211	SERPINB8	1.85271590736596	upregulated	NA	NA	NA	NA	NA	NA
212	MN1	-2.55672629446795	downregulated	-1.99565635642025	downregulated	NA	NA	-2.42129522431216	downregulated
213	LIF	7.4650530691889	upregulated	1.76138900727895	upregulated	NA	NA	3.9893056116996	upregulated
214	HMOX1	1.53018435301783	upregulated	NA	NA	4.68443884968689	upregulated	NA	NA
215	APOL3	2.31351939215857	upregulated	NA	NA	NA	NA	2.59152894854903	upregulated
216	APOL2	2.5142035486483	upregulated	NA	NA	NA	NA	2.55289967469832	upregulated
217	MAFF	3.49836932470388	upregulated	1.6058356115091	upregulated	3.29969896133801	upregulated	2.61718483273115	upregulated
218	DOK5	1.53455293853713	upregulated	NA	NA	NA	NA	1.71294651156006	upregulated
219	HELZ2	2.11238187890403	upregulated	NA	NA	NA	NA	2.05819182220456	upregulated
220	NRIP1	2.39261828565661	upregulated	NA	NA	NA	NA	2.09335169232181	upregulated
221	BTG3	1.72532728102499	upregulated	NA	NA	NA	NA	NA	NA
222	MIR155HG	4.14841666349454	upregulated	NA	NA	NA	NA	3.35569633091995	upregulated
223	LINC00161	6.07851523919538	upregulated	NA	NA	NA	NA	NA	NA
224	RCAN1	2.91174236383397	upregulated	NA	NA	1.8043578742693	upregulated	1.53976818790983	upregulated
225	RUNX1	2.10465360438695	upregulated	NA	NA	NA	NA	NA	NA
226	SLC39A14	2.97839873695134	upregulated	NA	NA	NA	NA	2.0277358572602	upregulated
227	SLC25A37	1.74346025275135	upregulated	NA	NA	NA	NA	NA	NA
228	TCIM	4.01389808538541	upregulated	NA	NA	NA	NA	3.5196894112763	upregulated
229	CEBPD	5.81900743729512	upregulated	NA	NA	NA	NA	3.38616930387699	upregulated
230	HEY1	4.13338413137297	upregulated	NA	NA	NA	NA	1.84843700975488	upregulated
231	RIPK2	3.22243400271703	upregulated	NA	NA	NA	NA	2.68934382991279	upregulated
232	OSGIN2	1.89983303060971	upregulated	NA	NA	NA	NA	NA	NA
233	RUNX1T1	-1.68381817455667	downregulated	NA	NA	NA	NA	NA	NA
234	GEM	1.62351810550721	upregulated	NA	NA	2.00564139759863	upregulated	NA	NA
235	ZFPM2	1.70807043986998	upregulated	NA	NA	NA	NA	NA	NA
236	TRPS1	1.92307052086426	upregulated	NA	NA	NA	NA	NA	NA
237	HAS2	2.79824156005178	upregulated	NA	NA	NA	NA	NA	NA
238	ZHX2	2.15109560360783	upregulated	NA	NA	NA	NA	1.8900525660628	upregulated
239	TRIB1	3.770399742177	upregulated	NA	NA	2.50107239223375	upregulated	2.31815042189481	upregulated
240	AGO2	1.72946633341894	upregulated	NA	NA	NA	NA	NA	NA
241	JAK2	1.91482145251882	upregulated	NA	NA	NA	NA	NA	NA
242	LURAP1L	1.63651599328716	upregulated	NA	NA	NA	NA	NA	NA
243	DNAJA1	1.57205940346601	upregulated	NA	NA	NA	NA	NA	NA
244	B4GALT1	2.16825444751403	upregulated	NA	NA	NA	NA	2.07217091378244	upregulated
245	SHB	1.75958611640637	upregulated	NA	NA	NA	NA	NA	NA
246	NFIL3	1.94519774268498	upregulated	NA	NA	NA	NA	NA	NA
247	NINJ1	3.03839065965342	upregulated	NA	NA	NA	NA	2.95743618701586	upregulated
248	NR4A3	5.90261495106282	upregulated	NA	NA	NA	NA	5.00175644545816	upregulated
249	KLF4	2.10487124193653	upregulated	-4.50356519201116	downregulated	4.01234819172708	upregulated	NA	NA
250	AKAP2	1.84890206613489	upregulated	NA	NA	NA	NA	NA	NA
251	UGCG	1.99229947639107	upregulated	NA	NA	NA	NA	NA	NA
252	TNFSF15	8.95718522754644	upregulated	NA	NA	3.79461854374849	upregulated	7.25899611159471	upregulated
253	TRAF1	6.40006623403125	upregulated	NA	NA	NA	NA	6.72853085281741	upregulated
254	SLC2A6	3.06158299069595	upregulated	NA	NA	NA	NA	3.19355380455237	upregulated
255	SOCS1	3.4258175859184	upregulated	NA	NA	NA	NA	NA	NA
256	CYLD	2.24942811768647	upregulated	NA	NA	NA	NA	2.41930522733339	upregulated
257	IL34	2.63816025607878	upregulated	NA	NA	NA	NA	4.31383594286733	upregulated
258	ADAMTS18	2.60391073020838	upregulated	NA	NA	NA	NA	1.92429582946059	upregulated
259	SLC7A5	1.69940851640943	upregulated	NA	NA	3.12167709721523	upregulated	NA	NA
260	USP12	1.51298435609142	upregulated	NA	NA	NA	NA	NA	NA
261	SLC7A1	1.73002434160321	upregulated	NA	NA	1.86146325888641	upregulated	NA	NA
262	ARHGAP6	2.74406219525958	upregulated	NA	NA	NA	NA	2.68391198709098	upregulated
263	KLHL15	2.32932105444897	upregulated	NA	NA	NA	NA	NA	NA
264	MALL	NA	NA	-1.6371567816754	downregulated	NA	NA	NA	NA
265	MYO7B	NA	NA	-1.62966576443888	downregulated	NA	NA	NA	NA
266	CXCR4	NA	NA	2.19190948968365	upregulated	NA	NA	NA	NA
267	ZEB2-AS1	NA	NA	-1.59069477864341	downregulated	NA	NA	NA	NA
268	SCN9A	NA	NA	-1.58079183876885	downregulated	NA	NA	NA	NA
269	BMPER	NA	NA	-3.53891144311368	downregulated	NA	NA	NA	NA
270	SEMA3D	NA	NA	-1.61654865993291	downregulated	NA	NA	NA	NA
271	NOG	NA	NA	2.12442315686102	upregulated	NA	NA	NA	NA
272	EDN1	NA	NA	1.67349688191219	upregulated	NA	NA	NA	NA
273	VEGFA	NA	NA	1.66030131488098	upregulated	NA	NA	NA	NA
274	COL21A1	NA	NA	1.67676331335054	upregulated	NA	NA	NA	NA
275	PADI2	NA	NA	2.84100960913103	upregulated	NA	NA	NA	NA
276	SMG7-AS1	NA	NA	-1.70518799030309	downregulated	NA	NA	NA	NA
277	ADM	NA	NA	1.97920520325766	upregulated	NA	NA	NA	NA
278	NOX4	NA	NA	1.586817800245	upregulated	NA	NA	NA	NA
279	NPAS3	NA	NA	1.74177547949297	upregulated	NA	NA	NA	NA
280	EGLN3	NA	NA	4.69638777642484	upregulated	1.64553302872002	upregulated	NA	NA
281	LRRC74A	NA	NA	-2.32220822014215	downregulated	NA	NA	NA	NA
282	NRXN3	NA	NA	1.68181979633635	upregulated	NA	NA	NA	NA
283	DPH6-DT	NA	NA	-1.68431948002645	downregulated	NA	NA	NA	NA
284	C15orf54	NA	NA	2.1369680658021	upregulated	NA	NA	NA	NA
285	GPRIN3	NA	NA	1.77610985003262	upregulated	-2.49382730081784	downregulated	NA	NA
286	ANXA10	NA	NA	-1.73496728932067	downregulated	NA	NA	NA	NA
287	ANKRD37	NA	NA	1.86263907889786	upregulated	NA	NA	NA	NA
288	LINC02398	NA	NA	-2.72243597591791	downregulated	NA	NA	NA	NA
289	KRT80	NA	NA	1.50508773269896	upregulated	NA	NA	NA	NA
290	ANKRD33B	NA	NA	-2.08494245229359	downregulated	NA	NA	NA	NA
291	TTC23L	NA	NA	2.00159097126516	upregulated	NA	NA	NA	NA
292	ZNF366	NA	NA	-1.81828465873276	downregulated	NA	NA	NA	NA
293	EGR1	NA	NA	1.7467802396003	upregulated	NA	NA	NA	NA
294	SLC7A14	NA	NA	2.68069710652856	upregulated	NA	NA	NA	NA
295	ENKUR	NA	NA	2.29045513679156	upregulated	NA	NA	NA	NA
296	CXCL12	NA	NA	1.86574325578295	upregulated	NA	NA	NA	NA
297	RFX2	NA	NA	1.54099701600008	upregulated	NA	NA	NA	NA
298	ANGPTL4	NA	NA	3.8214990817449	upregulated	NA	NA	NA	NA
299	KLF2	NA	NA	-3.88306570263329	downregulated	2.3230696907586	upregulated	-1.55568927535718	downregulated
300	NLRP12	NA	NA	2.170395959197	upregulated	NA	NA	NA	NA
301	CDC25B	NA	NA	-1.77158607342037	downregulated	NA	NA	NA	NA
302	SALL4	NA	NA	1.97096040729026	upregulated	NA	NA	NA	NA
303	ANGPT2	NA	NA	2.23504508979725	upregulated	NA	NA	NA	NA
304	CLDN23	NA	NA	-1.61375636556688	downregulated	NA	NA	NA	NA
305	ADAM28	NA	NA	2.49565301343958	upregulated	NA	NA	NA	NA
306	ZNF704	NA	NA	1.58473204262689	upregulated	NA	NA	NA	NA
307	POU5F1B	NA	NA	1.52897298731513	upregulated	NA	NA	NA	NA
308	ADAMTSL1	NA	NA	-2.76745979759763	downregulated	NA	NA	NA	NA
309	EPB41L4B	NA	NA	1.70309434659426	upregulated	NA	NA	NA	NA
310	VAT1L	NA	NA	2.84512684931209	upregulated	NA	NA	NA	NA
311	RGCC	NA	NA	1.5189335601064	upregulated	NA	NA	NA	NA
312	EFNB1	NA	NA	-1.56420373805598	downregulated	NA	NA	NA	NA
313	MEIS1	NA	NA	NA	NA	-1.6799867092448	downregulated	NA	NA
314	ZFAND2A	NA	NA	NA	NA	2.31720547909472	upregulated	NA	NA
315	MAFG	NA	NA	NA	NA	2.00497220921877	upregulated	NA	NA
316	MYLIP	NA	NA	NA	NA	-1.9131557353612	downregulated	NA	NA
317	BACH2	NA	NA	NA	NA	1.99954524643402	upregulated	NA	NA
318	KLHL21	NA	NA	NA	NA	1.80022248028511	upregulated	NA	NA
319	PIK3R3	NA	NA	NA	NA	-1.91902641653389	downregulated	NA	NA
320	JUN	NA	NA	NA	NA	1.76296772219757	upregulated	NA	NA
321	GCLM	NA	NA	NA	NA	2.78856114773176	upregulated	NA	NA
322	TNFSF18	NA	NA	NA	NA	2.91771684356435	upregulated	1.99852515332659	upregulated
323	RASSF10	NA	NA	NA	NA	-2.45164759869061	downregulated	NA	NA
324	CHAC1	NA	NA	NA	NA	4.74150106921341	upregulated	NA	NA
325	GPAT3	NA	NA	NA	NA	1.72539388546128	upregulated	NA	NA
326	SLC7A11	NA	NA	NA	NA	1.71660451358136	upregulated	NA	NA
327	EMP1	NA	NA	NA	NA	1.94427803410659	upregulated	NA	NA
328	TXNRD1	NA	NA	NA	NA	2.00247047518748	upregulated	NA	NA
329	HBEGF	NA	NA	NA	NA	1.67321190080369	upregulated	NA	NA
330	SPRY4	NA	NA	NA	NA	1.84687128939111	upregulated	NA	NA
331	TRANK1	NA	NA	NA	NA	-1.69656134354107	downregulated	NA	NA
332	IFIT2	NA	NA	NA	NA	-1.90334004805553	downregulated	1.6344269862405	upregulated
333	LOC399815	NA	NA	NA	NA	1.79463636684693	upregulated	NA	NA
334	TNFSF9	NA	NA	NA	NA	2.46751345977849	upregulated	NA	NA
335	LDLR	NA	NA	NA	NA	2.21641036295074	upregulated	NA	NA
336	NPC1	NA	NA	NA	NA	1.8782839850408	upregulated	NA	NA
337	SRXN1	NA	NA	NA	NA	3.00362358564334	upregulated	NA	NA
338	NQO1	NA	NA	NA	NA	1.51817138635829	upregulated	NA	NA
339	OSGIN1	NA	NA	NA	NA	4.68557418911495	upregulated	NA	NA
340	KIAA1211L	NA	NA	NA	NA	NA	NA	-1.69889053480173	downregulated
341	TANK	NA	NA	NA	NA	NA	NA	1.53090880955086	upregulated
342	OSBPL6	NA	NA	NA	NA	NA	NA	-1.53297502720845	downregulated
343	GNAI1	NA	NA	NA	NA	NA	NA	-1.54450177528234	downregulated
344	DHX58	NA	NA	NA	NA	NA	NA	1.74013993592927	upregulated
345	AXIN2	NA	NA	NA	NA	NA	NA	-1.95816336561851	downregulated
346	C6orf141	NA	NA	NA	NA	NA	NA	-1.59446323191677	downregulated
347	NMNAT2	NA	NA	NA	NA	NA	NA	1.52219221696692	upregulated
348	E2F8	NA	NA	NA	NA	NA	NA	-1.70333522595366	downregulated
349	PDE2A	NA	NA	NA	NA	NA	NA	2.18223506083442	upregulated
350	STARD10	NA	NA	NA	NA	NA	NA	1.50977699558873	upregulated
351	FMNL3	NA	NA	NA	NA	NA	NA	1.82691309189273	upregulated
352	THRB	NA	NA	NA	NA	NA	NA	-2.51180142348896	downregulated
353	BCL3	NA	NA	NA	NA	NA	NA	1.79450261212555	upregulated
354	THBD	NA	NA	NA	NA	NA	NA	-2.32249247846344	downregulated
355	ANK1	NA	NA	NA	NA	NA	NA	-1.59246139759586	downregulated
356	LYN	NA	NA	NA	NA	NA	NA	-1.58219250003597	downregulated
357	MTSS1	NA	NA	NA	NA	NA	NA	1.54794592118686	upregulated
358	FRMD3	NA	NA	NA	NA	NA	NA	-2.03128163251699	downregulated
359	C16orf46	NA	NA	NA	NA	NA	NA	1.85201359668109	upregulated
360	FRY	NA	NA	NA	NA	NA	NA	-1.61255150385765	downregulated
361	PCDH9	NA	NA	NA	NA	NA	NA	-1.94677976046426	downregulated
