# Supplementary material for: Integrated systems biology approach identifies gene targets for endothelial dysfunction
Source: Mol Syst Biol. 2023 Nov 30;19(12):e11462. doi: 10.15252/msb.202211462 (PMC10698507; doi:10.15252/msb.202211462)
Supplement: Supplementary file 13 — Source Data for Figure 2 [file MSB-19-e11462-s014.zip]

Archive with 15 entries (14 files):
- Source_data_figure_2/
- Source_data_figure_2/ROS_final_DF_for_plot_median_bootstrap.csv
- __MACOSX/Source_data_figure_2/._ROS_final_DF_for_plot_median_bootstrap.csv
- Source_data_figure_2/rank_glist_KO_pro_ED_bootstraping_median.csv
- __MACOSX/Source_data_figure_2/._rank_glist_KO_pro_ED_bootstraping_median.csv
- Source_data_figure_2/rank_glist_KO_anti_ED_bootstraping_median.csv
- __MACOSX/Source_data_figure_2/._rank_glist_KO_anti_ED_bootstraping_median.csv
- Source_data_figure_2/VE_chaderin_final_DF_for_plot_median_bootstrap.csv
- __MACOSX/Source_data_figure_2/._VE_chaderin_final_DF_for_plot_median_bootstrap.csv
- Source_data_figure_2/ICAM1_final_DF_for_plot_median_bootstrap.csv
- __MACOSX/Source_data_figure_2/._ICAM1_final_DF_for_plot_median_bootstrap.csv
- Source_data_figure_2/README.rtf
- __MACOSX/Source_data_figure_2/._README.rtf
- Source_data_figure_2/DAPI_final_DF_for_plot_median_bootstrap.csv
- __MACOSX/Source_data_figure_2/._DAPI_final_DF_for_plot_median_bootstrap.csv
