# Supplementary material for: Integrated systems biology approach identifies gene targets for endothelial dysfunction
Source: Mol Syst Biol. 2023 Nov 30;19(12):e11462. doi: 10.15252/msb.202211462 (PMC10698507; doi:10.15252/msb.202211462)
Supplement: Supplementary file 13 — Source Data for Figure 2 [file MSB-19-e11462-s014.zip › Source_data_figure_2/rank_glist_KO_pro_ED_bootstraping_median.csv]

Name	Score	rank
TRAF1	2.717977055673995e-6	1
FOS	3.5310471150636525e-6	2
HGF	3.972428004446609e-6	3
SLC7A5	5.389492965097153e-6	4
NR4A2	8.479159190777854e-6	5
UGCG	8.753279953657782e-5	6
ITGAV	2.080297823381251e-4	7
RUNX1	0.0019669790876754587	8
RIPK2	0.0022718803599465808	9
CXCL12	0.0025646552730462313	10
HBEGF	0.0027570741102440747	11
HRH1	0.007505519409945299	12
KLF4	0.007754922843019794	13
PLAU	0.007763587846795579	14
STAT5A	0.00822480764562764	15
TNFAIP3	0.008942469741191207	16
DUSP6	0.009292229250167507	17
SERPINE1	0.010788998307211367	18
IFNGR1	0.01326205543042407	19
NFKB1	0.017901293805862695	20
CXCL8	0.01827597971980259	21
HMOX1	0.02598393034396282	22
EDN1	0.03175414917201244	23
TNIP3	0.04190430671827472	24
BCL6	0.04560117366430769	25
HAS2	0.04865262559719703	26
NQO1	0.06050170464784065	27
HIF1A	0.0659489952788738	28
IRF2	0.07320350834619901	29
DRAM1	0.08021349640080605	30
PFKFB3	0.08671148262372876	31
NFKBIZ	0.08802856319764754	32
SLC7A1	0.09129896328224389	33
SLC19A2	0.09619873253528417	34
NRIP1	0.10143553094322796	35
ISG20	0.11067268050451508	36
TGIF1	0.11072055871572656	37
CCL20	0.11975936564366879	38
CEBPD	0.1362222223616056	39
FOSL2	0.1525487388458694	40
BCL3	0.1652899880573947	41
SOX4	0.17772789244504844	42
ITGB8	0.21873826347888364	43
DUSP1	0.2192226209285485	44
NFIL3	0.23220762854387905	45
EGLN3	0.23417198257679134	46
NKX3-1	0.25661085777009573	47
CXCL2	0.28299316921258655	48
GJA1	0.28440261454525173	49
IRF1	0.3004549405749165	50
CCL2	0.3105802414079345	51
JUN	0.33044059267603654	52
PCSK1	0.3754655319739684	53
ANGPT2	0.40587974168810714	54
LDLR	0.42257999163281235	55
NOX4	0.45753247965158617	56
EGR1	0.46387291612757253	57
POU2F2	0.4805829461435639	58
NAMPT	0.5128499566784657	59
PTGS2	0.520807891500029	60
RHOB	0.5215987763620831	61
F3	0.5334772885488769	62
B4GALT1	0.5368678371576778	63
ETS1	0.5471235544282228	64
ATF3	0.5615668380409278	65
SOD2	0.6070137606996826	66
IGFBP1	0.6089058444196018	67
CSF1	0.6197361234552561	68
IL6	0.6212768912178002	69
CXCR4	0.6271150827028154	70
VEGFA	0.6480197411551972	71
UPP1	0.7640267884747824	72
MAFG	0.7817023043404394	73
FOSB	0.7985433315582852	74
ST6GAL1	0.8728576329890483	75
SOCS1	0.898361782306253	76
HEY1	0.913675167035371	77
CSF2	0.9191010855391283	78
SALL4	0.9475760767004764	79
NR4A3	0.9989349711444918	80
JUNB	0.9997149144066052	81
