# Supplementary material for: Integrated systems biology approach identifies gene targets for endothelial dysfunction
Source: Mol Syst Biol. 2023 Nov 30;19(12):e11462. doi: 10.15252/msb.202211462 (PMC10698507; doi:10.15252/msb.202211462)
Supplement: Supplementary file 13 — Source Data for Figure 2 [file MSB-19-e11462-s014.zip › Source_data_figure_2/rank_glist_KO_anti_ED_bootstraping_median.csv]

Name	Score	rank
JUNB	5.970257293232625e-6	1
NR4A3	1.0291143894560516e-5	2
SALL4	1.1838300064713405e-4	3
SOCS1	3.68738887219772e-4	4
CSF2	0.0012336131246791131	5
HEY1	0.0014204101631806053	6
ST6GAL1	0.0018226475368472313	7
FOSB	0.002342919452564109	8
CSF1	0.002833200698376074	9
UPP1	0.004002348982632148	10
MAFG	0.004201597608328866	11
IL6	0.0049761746080497025	12
IGFBP1	0.006247165724887613	13
VEGFA	0.006648404183909851	14
EGR1	0.011360795634120426	15
F3	0.013008377571894504	16
NAMPT	0.013014580134918978	17
ATF3	0.014148278564585668	18
PTGS2	0.01682420828290266	19
PCSK1	0.017612491320767483	20
NOX4	0.017985690478027352	21
SOD2	0.018490606984908318	22
CXCR4	0.018834233622579515	23
ETS1	0.021013818915498802	24
GJA1	0.023891622314275718	25
B4GALT1	0.02890868273102612	26
RHOB	0.030508247074149973	27
POU2F2	0.03508385690979809	28
JUN	0.038042014861015765	29
DUSP1	0.04224581937379151	30
ANGPT2	0.04517633294299	31
SOX4	0.05244448235673974	32
CXCL2	0.06434813002365496	33
ITGB8	0.06771135947846059	34
LDLR	0.07175563964558415	35
IRF1	0.10710885505077146	36
CCL2	0.10804112118086763	37
PFKFB3	0.11063112100919381	38
EGLN3	0.1311505236368642	39
NKX3-1	0.13852892535066727	40
NFIL3	0.1434240949502286	41
FOSL2	0.1768174862842631	42
BCL3	0.18222210235246494	43
NRIP1	0.18567837025263778	44
HIF1A	0.19941123970859462	45
TNIP3	0.2081144577771672	46
CEBPD	0.22252473074546136	47
ISG20	0.22628336778543484	48
DRAM1	0.24081265097985038	49
SLC19A2	0.2635525014785679	50
BCL6	0.2644159586510665	51
CCL20	0.2818890665330815	52
NFKBIZ	0.30343837338969454	53
TGIF1	0.3090991994488964	54
HMOX1	0.30953170625934534	55
IRF2	0.32011562506700547	56
DUSP6	0.3431910179639465	57
IFNGR1	0.3715332463998818	58
SLC7A1	0.3774137639891317	59
HAS2	0.39363369860389574	60
HRH1	0.40823079184126476	61
EDN1	0.4092928471834124	62
NQO1	0.4332404551789209	63
TNFAIP3	0.492998038108408	64
CXCL8	0.4979746773279199	65
NFKB1	0.5239350286401603	66
SERPINE1	0.5774087183086486	67
CXCL12	0.6077306794169062	68
HBEGF	0.6186778546965297	69
STAT5A	0.6231853292611997	70
PLAU	0.6400171571720873	71
KLF4	0.6463860278695793	72
RUNX1	0.6935253442416679	73
RIPK2	0.7163416697871146	74
UGCG	0.7742313287927304	75
ITGAV	0.8156550414141879	76
SLC7A5	0.9515152385242076	77
FOS	0.951516655589169	78
NR4A2	0.9920984922405574	79
HGF	0.9964103886100883	80
TRAF1	0.9999289841379553	81
