# Supplementary material for: Integrated systems biology approach identifies gene targets for endothelial dysfunction
Source: Mol Syst Biol. 2023 Nov 30;19(12):e11462. doi: 10.15252/msb.202211462 (PMC10698507; doi:10.15252/msb.202211462)
Supplement: Supplementary file 13 — Source Data for Figure 2 [file MSB-19-e11462-s014.zip › Source_data_figure_2/VE_chaderin_final_DF_for_plot_median_bootstrap.csv]

Metadata_Well	Conditions	plate	Z_score_ICAM_intensity	Z_score_Ve_Chaderin	Count_cells	Z_score_ROS_intensity	Mean	Median	Min	Max	significant_conditions_VE_chaderin
B02	Ctr_scrambled	p11	-1.836217967103121	0.35752883552317705	4856	-0.8579028672593034	0.00958641485371778	0.00793650793650794	0.00793650793650794	0.0119252335930176	Ctr_scrambled
B02	Ctr_scrambled	p12	-2.0652011473833394	5.089505074460437	8914	-0.9710025470970904	0.00958641485371778	0.00793650793650794	0.00793650793650794	0.0119252335930176	Ctr_scrambled
B02	Ctr_scrambled	p13	-1.944825183562672	1.1071141334507106	10310	-1.7407545982444108	0.00958641485371778	0.00793650793650794	0.00793650793650794	0.0119252335930176	Ctr_scrambled
B02	Ctr_scrambled	p14	-1.9353726421162576	0.9426710208101188	10766	-1.330236173057307	0.00958641485371778	0.00793650793650794	0.00793650793650794	0.0119252335930176	Ctr_scrambled
B02	Ctr_scrambled	p15	-1.3728443505024197	2.6387044588273754	13753	-0.30082155750508105	0.00958641485371778	0.00793650793650794	0.00793650793650794	0.0119252335930176	Ctr_scrambled
B02	Ctr_scrambled	p16	-1.6096715119320126	1.8671903467753848	12809	-0.5053349885946554	0.00958641485371778	0.00793650793650794	0.00793650793650794	0.0119252335930176	Ctr_scrambled
B02	Ctr_scrambled	p19	-1.2752439457898874	0.824034412519517	9769	-0.47258322375564016	0.00958641485371778	0.00793650793650794	0.00793650793650794	0.0119252335930176	Ctr_scrambled
B02	Ctr_scrambled	p20	-1.486535338978727	2.511101788488054	11829	-0.5114934923226594	0.00958641485371778	0.00793650793650794	0.00793650793650794	0.0119252335930176	Ctr_scrambled
B02	Ctr_scrambled	p21	-1.8034056875571949	2.6188763220999314	11396	-1.484761364459492	0.00958641485371778	0.00793650793650794	0.00793650793650794	0.0119252335930176	Ctr_scrambled
B02	Ctr_scrambled	p22	-1.8292931189563664	4.6811889099201185	9425	-1.0415469791728813	0.00958641485371778	0.00793650793650794	0.00793650793650794	0.0119252335930176	Ctr_scrambled
B03	ATF3	p11	0.31211755761840076	NA	4444	NA	0.393622023563731	0.294801991933705	0.00729035809153564	1	Non Significant
B03	ATF3	p13	0.08713219574133986	0.02272514079366921	6750	-0.4431221733050359	0.393622023563731	0.294801991933705	0.00729035809153564	1	Non Significant
B03	ATF3	p15	0.0160249406198504	-0.047895308820563	10059	-0.324182195212437	0.393622023563731	0.294801991933705	0.00729035809153564	1	Non Significant
B03	ATF3	p19	-0.12320597546412582	0.09435183359045016	9775	-0.6439556954742178	0.393622023563731	0.294801991933705	0.00729035809153564	1	Non Significant
B03	ATF3	p21	0.22862107407827445	-0.07145965481410299	6668	-0.4846355539231362	0.393622023563731	0.294801991933705	0.00729035809153564	1	Non Significant
B03	JUN	p12	0.1974062042762	0.25832562367995066	5713	0.0659176386087361	0.137624044341168	0.0585526301568266	0.00749495751693525	1	Non Significant
B03	JUN	p14	0.4175820674041259	0.187021752420812	3601	NA	0.137624044341168	0.0585526301568266	0.00749495751693525	1	Non Significant
B03	JUN	p16	0.3598976296454073	-0.05226582919627706	7662	0.02481290299937252	0.137624044341168	0.0585526301568266	0.00749495751693525	1	Non Significant
B03	JUN	p20	0.36920045989373856	0.0823673466895575	8348	-0.02458389756423476	0.137624044341168	0.0585526301568266	0.00749495751693525	1	Non Significant
B03	JUN	p22	0.2186774291506624	0.15383205357012883	6588	-0.11577594155630348	0.137624044341168	0.0585526301568266	0.00749495751693525	1	Non Significant
B04	Ctr_IL1B_OxPAPC_scrambled	p11	-0.04080606254657124	0.00143460246212951	6796	0.01577456704997143	NA	NA	NA	NA	Ctr_IL1B_OxPAPC_scrambled
B04	Ctr_IL1B_OxPAPC_scrambled	p12	0.1678403583896135	-0.18158191117273284	6208	0.21339213619881697	NA	NA	NA	NA	Ctr_IL1B_OxPAPC_scrambled
B04	Ctr_IL1B_OxPAPC_scrambled	p13	0.12069529957227752	0.09899977093062304	6513	-0.308686441663614	NA	NA	NA	NA	Ctr_IL1B_OxPAPC_scrambled
B04	Ctr_IL1B_OxPAPC_scrambled	p14	0.06572630998661726	-0.2200276436804971	5138	0.38639882102148754	NA	NA	NA	NA	Ctr_IL1B_OxPAPC_scrambled
B04	Ctr_IL1B_OxPAPC_scrambled	p15	0.18252939840953336	-0.1780047888352885	9200	0.22206923784595872	NA	NA	NA	NA	Ctr_IL1B_OxPAPC_scrambled
B04	Ctr_IL1B_OxPAPC_scrambled	p16	0.14189755100450216	-0.01544234528338679	9763	0.111119156700585	NA	NA	NA	NA	Ctr_IL1B_OxPAPC_scrambled
B04	Ctr_IL1B_OxPAPC_scrambled	p19	-0.06491739047304793	0.10365557729772404	9376	-0.05138312074962508	NA	NA	NA	NA	Ctr_IL1B_OxPAPC_scrambled
B04	Ctr_IL1B_OxPAPC_scrambled	p20	0.5361619385348572	-0.3789397081960296	8148	0.5217840588562342	NA	NA	NA	NA	Ctr_IL1B_OxPAPC_scrambled
B04	Ctr_IL1B_OxPAPC_scrambled	p21	0.21695635455285592	-0.1997022705735124	7686	-0.33463669852613787	NA	NA	NA	NA	Ctr_IL1B_OxPAPC_scrambled
B04	Ctr_IL1B_OxPAPC_scrambled	p22	0.24210358602717644	-0.09482315165312684	7451	0.0040560383633228	NA	NA	NA	NA	Ctr_IL1B_OxPAPC_scrambled
B05	CXCL12	p11	0.7288863055395008	-0.4159392389509151	5117	0.893137773853134	0.0153788500441128	0.0116673123433194	0.00729035809153564	0.670402152514837	Significant
B05	CXCL12	p13	0.04174114415831347	NA	5813	NA	0.0153788500441128	0.0116673123433194	0.00729035809153564	0.670402152514837	Significant
B05	CXCL12	p15	0.5644688392914868	-0.6470480321522107	7458	0.5301948895785386	0.0153788500441128	0.0116673123433194	0.00729035809153564	0.670402152514837	Significant
B05	CXCL12	p19	0.22174318122097855	-0.47896404188641895	7653	0.29282726017278826	0.0153788500441128	0.0116673123433194	0.00729035809153564	0.670402152514837	Significant
B05	CXCL12	p21	1.1968128467660002	-0.5912595880638135	5508	0.5495193146143347	0.0153788500441128	0.0116673123433194	0.00729035809153564	0.670402152514837	Significant
B05	NOX4	p12	-0.28612540892139726	NA	7305	-0.6717447779793969	0.460612483233605	0.666430033928618	0.00729035809153564	1	Non Significant
B05	NOX4	p14	-0.28855134986489445	-0.1046433925095576	5725	0.1957429307013184	0.460612483233605	0.666430033928618	0.00729035809153564	1	Non Significant
B05	NOX4	p16	0.23111768505270464	-0.13685207471471555	11279	0.16505665643500028	0.460612483233605	0.666430033928618	0.00729035809153564	1	Non Significant
B05	NOX4	p20	0.8896665321656348	NA	5834	0.812759614384015	0.460612483233605	0.666430033928618	0.00729035809153564	1	Non Significant
B05	NOX4	p22	-0.04944400038040961	-0.1201850379372682	6882	-0.5625308846909778	0.460612483233605	0.666430033928618	0.00729035809153564	1	Non Significant
B06	DRAM1	p11	0.608509069294566	-0.1470339778538652	6509	0.2898733766503955	0.218453085213135	0.0936926194932482	0.00729035809153564	1	Non Significant
B06	DRAM1	p13	0.27783361068555396	-0.37421374298941984	5459	0.13046607736184648	0.218453085213135	0.0936926194932482	0.00729035809153564	1	Non Significant
B06	DRAM1	p15	0.718621758326327	-0.30545130714977137	8930	NA	0.218453085213135	0.0936926194932482	0.00729035809153564	1	Non Significant
B06	DRAM1	p19	-0.10821947809877626	-0.13941804101680522	7909	NA	0.218453085213135	0.0936926194932482	0.00729035809153564	1	Non Significant
B06	DRAM1	p21	0.4787699370448929	-0.3145808708360066	7682	0.3864834321747561	0.218453085213135	0.0936926194932482	0.00729035809153564	1	Non Significant
B06	NRIP1	p12	0.21669392584383976	-0.20958395588722104	5560	0.1532162435942672	0.32727234336082	0.208690443136964	0.00749495751693525	1	Non Significant
B06	NRIP1	p14	0.18465954765545484	-0.13619315404347418	4762	-0.13441024473370436	0.32727234336082	0.208690443136964	0.00749495751693525	1	Non Significant
B06	NRIP1	p16	0.6234593679069	-0.2431911257455238	8219	0.1762131656868121	0.32727234336082	0.208690443136964	0.00749495751693525	1	Non Significant
B06	NRIP1	p20	0.8534787079483809	-0.2754570991188374	6498	0.3890020928910519	0.32727234336082	0.208690443136964	0.00749495751693525	1	Non Significant
B06	NRIP1	p22	0.11771976489135594	-0.07288459274347257	7013	-0.02955200756574256	0.32727234336082	0.208690443136964	0.00749495751693525	1	Non Significant
B08	FOS	p11	0.6395033235819717	NA	2687	0.37567818542356046	0.0110045022796874	0.0111594252829148	0.00558361680637877	0.0116673123433194	Significant
B08	FOS	p13	0.7355275542202598	-0.8650806955308619	1444	2.2265761797979446	0.0110045022796874	0.0111594252829148	0.00558361680637877	0.0116673123433194	Significant
B08	FOS	p15	3.31531664426274	-0.8057689311607804	2100	2.292795087763275	0.0110045022796874	0.0111594252829148	0.00558361680637877	0.0116673123433194	Significant
B08	FOS	p19	4.099373644561486	-0.8208720652162409	2406	1.434590233794906	0.0110045022796874	0.0111594252829148	0.00558361680637877	0.0116673123433194	Significant
B08	FOS	p21	1.5875568752927864	NA	2169	0.07817275876242889	0.0110045022796874	0.0111594252829148	0.00558361680637877	0.0116673123433194	Significant
B08	RUNX1	p12	0.9251814287581294	-0.17643727243916496	3776	0.656395195619218	0.121051115039767	0.0570079424648854	0.00749495751693525	1	Non Significant
B08	RUNX1	p14	0.2904668755573469	-0.5179083196011698	4061	1.0645943259816737	0.121051115039767	0.0570079424648854	0.00749495751693525	1	Non Significant
B08	RUNX1	p16	0.542202800432609	-0.20793608976988115	5717	0.6899891181271665	0.121051115039767	0.0570079424648854	0.00749495751693525	1	Non Significant
B08	RUNX1	p20	1.219603447435618	-0.5293881925867397	6010	NA	0.121051115039767	0.0570079424648854	0.00749495751693525	1	Non Significant
B08	RUNX1	p22	0.4988613450689517	-0.236883917780414	5807	0.549813876732801	0.121051115039767	0.0570079424648854	0.00749495751693525	1	Non Significant
B09	HBEGF	p11	0.4857044824080149	-0.23510791051367436	4829	NA	0.0410283606735458	0.0119252335930176	0.00729035809153564	1	Significant
B09	HBEGF	p13	0.28461916636034934	-0.2778085749485808	4487	0.4576670506381565	0.0410283606735458	0.0119252335930176	0.00729035809153564	1	Significant
B09	HBEGF	p15	NA	-0.32396745457703324	5889	0.4897913293799975	0.0410283606735458	0.0119252335930176	0.00729035809153564	1	Significant
B09	HBEGF	p19	0.7632442376071469	-0.513759256186469	5618	0.2170055572012572	0.0410283606735458	0.0119252335930176	0.00729035809153564	1	Significant
B09	HBEGF	p21	0.5132808957606823	-0.7538748643667802	5353	0.3006703480681855	0.0410283606735458	0.0119252335930176	0.00729035809153564	1	Significant
B09	SLC7A5	p12	1.264822295856489	NA	3095	0.7397903734711222	0.0113492219957336	0.0116673123433194	0.00729035809153564	0.0119252335930176	Significant
B09	SLC7A5	p14	0.7792513510957896	-0.9432983277835436	2560	2.0155126450445255	0.0113492219957336	0.0116673123433194	0.00729035809153564	0.0119252335930176	Significant
B09	SLC7A5	p16	2.72102710263732	-1.0321650077733424	3952	3.034746380160067	0.0113492219957336	0.0116673123433194	0.00729035809153564	0.0119252335930176	Significant
B09	SLC7A5	p20	1.7347006103399367	-0.8517694700638986	5292	1.779770623874534	0.0113492219957336	0.0116673123433194	0.00729035809153564	0.0119252335930176	Significant
B09	SLC7A5	p22	0.9456817022354168	-0.9241921946724344	3893	1.284188015363672	0.0113492219957336	0.0116673123433194	0.00729035809153564	0.0119252335930176	Significant
B10	HRH1	p11	0.4743368983237196	-0.5825590009807116	4816	-0.19767795945143465	0.0113469355323924	0.0116673123433194	0.00669438144204366	0.0119252335930176	Significant
B10	HRH1	p13	0.2103337206453088	NA	3591	-0.4067966943759198	0.0113469355323924	0.0116673123433194	0.00669438144204366	0.0119252335930176	Significant
B10	HRH1	p15	0.7824050114786932	-0.7964053770450028	6280	-0.09491630468042882	0.0113469355323924	0.0116673123433194	0.00669438144204366	0.0119252335930176	Significant
B10	HRH1	p19	0.5473418445156635	-0.6365588214981648	5715	-0.8323542255613091	0.0113469355323924	0.0116673123433194	0.00669438144204366	0.0119252335930176	Significant
B10	HRH1	p21	0.7931759728405107	-0.87090058102426	3107	-0.5444072208276813	0.0113469355323924	0.0116673123433194	0.00669438144204366	0.0119252335930176	Significant
B10	STAT5A	p12	0.4202076975384429	-0.39189712029342266	4974	-0.21483985039209216	0.0211365153090236	0.0116673123433194	0.00729035809153564	0.672335808365955	Significant
B10	STAT5A	p14	NA	-0.6632685320170618	3027	0.9441848625043162	0.0211365153090236	0.0116673123433194	0.00729035809153564	0.672335808365955	Significant
B10	STAT5A	p16	NA	-0.3554303956349469	8608	0.7466308670524129	0.0211365153090236	0.0116673123433194	0.00729035809153564	0.672335808365955	Significant
B10	STAT5A	p20	0.420025700604964	-0.3614452704106599	8068	0.18790455474580509	0.0211365153090236	0.0116673123433194	0.00729035809153564	0.672335808365955	Significant
B10	STAT5A	p22	0.4168155738589074	-0.6942580837356945	3405	0.4572812452029224	0.0211365153090236	0.0116673123433194	0.00729035809153564	0.672335808365955	Significant
B11	IRF2	p11	0.36614277021903874	-0.00211413729803276	5919	-0.21950701570948844	0.383312302625562	0.294801991933705	0.00749495751693525	1	Non Significant
B11	IRF2	p13	0.3172806102972556	-0.02288927245347571	4890	-0.11468593048027569	0.383312302625562	0.294801991933705	0.00749495751693525	1	Non Significant
B11	IRF2	p15	NA	-0.3748026367575861	7140	-0.09186988318446304	0.383312302625562	0.294801991933705	0.00749495751693525	1	Non Significant
B11	IRF2	p19	0.41343328845365096	-0.45525479694804216	7193	NA	0.383312302625562	0.294801991933705	0.00749495751693525	1	Non Significant
B11	IRF2	p21	0.2720197673162579	-0.3282919122026161	5702	-0.24799484746630668	0.383312302625562	0.294801991933705	0.00749495751693525	1	Non Significant
B11	UGCG	p12	1.6498573034779058	-1.0629760833620334	2988	1.006239145831658	0.0141140425858265	0.0116673123433194	0.00729035809153564	0.399075196548237	Significant
B11	UGCG	p14	0.730870483865781	-0.9304447792392726	2223	NA	0.0141140425858265	0.0116673123433194	0.00729035809153564	0.399075196548237	Significant
B11	UGCG	p16	1.2496402874860812	-0.4670584264212555	7493	0.6685951169780463	0.0141140425858265	0.0116673123433194	0.00729035809153564	0.399075196548237	Significant
B11	UGCG	p20	0.6907674938866971	-0.5895552302546285	6874	0.7184907928589503	0.0141140425858265	0.0116673123433194	0.00729035809153564	0.399075196548237	Significant
B11	UGCG	p22	0.9606320270869572	-0.38642675359393186	5785	NA	0.0141140425858265	0.0116673123433194	0.00729035809153564	0.399075196548237	Significant
C02	Ctr_IL1B_OxPAPC_scrambled	p11	0.35754851959860434	-0.18175836648102417	5598	-1.0330007866428887	NA	NA	NA	NA	Ctr_IL1B_OxPAPC_scrambled
C02	Ctr_IL1B_OxPAPC_scrambled	p12	0.00931645514631615	0.21694862469496495	6118	0.6886988463407172	NA	NA	NA	NA	Ctr_IL1B_OxPAPC_scrambled
C02	Ctr_IL1B_OxPAPC_scrambled	p13	0.1492150746107314	-0.04501923769805528	6335	0.00398896793303241	NA	NA	NA	NA	Ctr_IL1B_OxPAPC_scrambled
C02	Ctr_IL1B_OxPAPC_scrambled	p14	0.03153685742255642	NA	5499	0.38041135871370785	NA	NA	NA	NA	Ctr_IL1B_OxPAPC_scrambled
C02	Ctr_IL1B_OxPAPC_scrambled	p15	0.2697982272411056	-0.16048717570726864	8642	-0.2811925324302335	NA	NA	NA	NA	Ctr_IL1B_OxPAPC_scrambled
C02	Ctr_IL1B_OxPAPC_scrambled	p16	0.07837778178552296	-0.0354103683723949	8533	0.21715770535574788	NA	NA	NA	NA	Ctr_IL1B_OxPAPC_scrambled
C02	Ctr_IL1B_OxPAPC_scrambled	p19	-0.01428844788779714	-0.16916911013828323	8945	0.11434355702829092	NA	NA	NA	NA	Ctr_IL1B_OxPAPC_scrambled
C02	Ctr_IL1B_OxPAPC_scrambled	p20	-0.03287665561284157	0.0720694594196994	9362	-0.4597399670549184	NA	NA	NA	NA	Ctr_IL1B_OxPAPC_scrambled
C02	Ctr_IL1B_OxPAPC_scrambled	p21	0.10176560997591108	-0.19521830919279545	8326	-0.2069955865791981	NA	NA	NA	NA	Ctr_IL1B_OxPAPC_scrambled
C02	Ctr_IL1B_OxPAPC_scrambled	p22	0.00414553297390962	-0.08985885708932191	8017	-0.04598552585067719	NA	NA	NA	NA	Ctr_IL1B_OxPAPC_scrambled
C03	B4GALT1	p11	0.03236420910110711	-0.05481246554109511	7743	-0.38323081995259617	0.297305986027703	0.205903210732068	0.00749495751693525	1	Non Significant
C03	B4GALT1	p13	0.22425163134675816	-0.23115832828305963	5923	-0.7007230862316582	0.297305986027703	0.205903210732068	0.00749495751693525	1	Non Significant
C03	B4GALT1	p15	-0.1554184261636272	-0.1635600544992726	9318	-0.7345292305271098	0.297305986027703	0.205903210732068	0.00749495751693525	1	Non Significant
C03	B4GALT1	p19	0.1104316770271327	-0.36377180666158776	9567	NA	0.297305986027703	0.205903210732068	0.00749495751693525	1	Non Significant
C03	B4GALT1	p21	0.2879707013037739	-0.2454671517027514	7349	-0.5234989020837795	0.297305986027703	0.205903210732068	0.00749495751693525	1	Non Significant
C03	JUNB	p12	-0.12281662403502557	-0.01078585326412869	7407	-0.7680151464944656	0.327148162574334	0.208690443136964	0.00708872079398943	1	Non Significant
C03	JUNB	p14	-0.29736163615620087	0.20914645735556384	5954	-0.4669363059175079	0.327148162574334	0.208690443136964	0.00708872079398943	1	Non Significant
C03	JUNB	p16	NA	-0.36024872690031623	9355	-0.8901043241677452	0.327148162574334	0.208690443136964	0.00708872079398943	1	Non Significant
C03	JUNB	p20	-0.19439394994214068	0.36182274330061487	9084	-0.31331482731129084	0.327148162574334	0.208690443136964	0.00708872079398943	1	Non Significant
C03	JUNB	p22	-0.3624502428363847	0.4537612502951726	9854	-1.1610288079320528	0.327148162574334	0.208690443136964	0.00708872079398943	1	Non Significant
C04	ANGPT2	p11	0.17540985595008207	-0.25465296276598676	5341	-1.2236240052422989	0.44214596604609	0.400525360177263	0.00729035809153564	1	Non Significant
C04	ANGPT2	p13	0.08865602406239384	0.08382546738426105	5668	-0.16927139041587777	0.44214596604609	0.400525360177263	0.00729035809153564	1	Non Significant
C04	ANGPT2	p15	0.3306067455080719	-0.19946567311349184	9929	-0.49110272804211746	0.44214596604609	0.400525360177263	0.00729035809153564	1	Non Significant
C04	ANGPT2	p19	NA	-0.07106214572261293	8913	-0.20303790094899113	0.44214596604609	0.400525360177263	0.00729035809153564	1	Non Significant
C04	ANGPT2	p21	0.19566209339481505	-0.410710812997142	7376	-0.5977131784304469	0.44214596604609	0.400525360177263	0.00729035809153564	1	Non Significant
C04	NFIL3	p12	0.5221010325704715	0.0589645162511416	4945	-0.6000643253173313	0.306326915577879	0.14123816388882	0.00729035809153564	1	Non Significant
C04	NFIL3	p14	NA	NA	4802	-0.2490035288083143	0.306326915577879	0.14123816388882	0.00729035809153564	1	Non Significant
C04	NFIL3	p16	NA	NA	10224	0.37596569515858336	0.306326915577879	0.14123816388882	0.00729035809153564	1	Non Significant
C04	NFIL3	p20	0.43321321980671224	-0.01421178764592572	6441	0.02509097555384913	0.306326915577879	0.14123816388882	0.00729035809153564	1	Non Significant
C04	NFIL3	p22	0.33906357699178546	-0.00643399452811736	6567	-0.07343511735397429	0.306326915577879	0.14123816388882	0.00729035809153564	1	Non Significant
C05	CXCL2	p11	0.7906293368170068	-0.00714663476451248	5149	-0.4693725184769868	0.53218807415561	0.528359327270949	0.00749495751693525	1	Non Significant
C05	CXCL2	p13	-0.555327113303997	-0.04353455586917487	7248	-0.3296258111573609	0.53218807415561	0.528359327270949	0.00749495751693525	1	Non Significant
C05	CXCL2	p15	-0.07164523314971151	-0.01478339423435312	8260	-0.34386581275341505	0.53218807415561	0.528359327270949	0.00749495751693525	1	Non Significant
C05	CXCL2	p19	0.05675768154420339	-0.13575115341063945	9270	0.0809969323662779	0.53218807415561	0.528359327270949	0.00749495751693525	1	Non Significant
C05	CXCL2	p21	0.9840034621928102	-0.2780887913038677	5871	0.04194333635093638	0.53218807415561	0.528359327270949	0.00749495751693525	1	Non Significant
C05	NQO1	p12	0.7488302201535225	0.12830898088172196	4854	-0.0826470735807428	0.534161815769419	0.528359327270949	0.00749495751693525	1	Non Significant
C05	NQO1	p14	0.6325886002791989	-0.14934755593430588	2994	-0.10436948212312876	0.534161815769419	0.528359327270949	0.00749495751693525	1	Non Significant
C05	NQO1	p16	0.7011604730426196	0.09894227993262916	9431	0.34675316328144423	0.534161815769419	0.528359327270949	0.00749495751693525	1	Non Significant
C05	NQO1	p20	NA	-0.4548891131606761	6446	0.3071611958446675	0.534161815769419	0.528359327270949	0.00749495751693525	1	Non Significant
C05	NQO1	p22	0.686095599044328	-0.2659324417170055	5690	0.7162312668851327	0.534161815769419	0.528359327270949	0.00749495751693525	1	Non Significant
C07	EGLN3	p11	0.25254439605710977	NA	5385	-0.7215695550521944	0.486368718350345	0.666430033928618	0.00946735439031371	1	Non Significant
C07	EGLN3	p13	0.04370428873491847	-0.1268781021912731	4269	-0.14951620546665828	0.486368718350345	0.666430033928618	0.00946735439031371	1	Non Significant
C07	EGLN3	p15	NA	-0.06765711175805812	8171	0.27990677177125556	0.486368718350345	0.666430033928618	0.00946735439031371	1	Non Significant
C07	EGLN3	p19	0.1561252660151835	-0.09447849002893775	8641	0.09880357837748528	0.486368718350345	0.666430033928618	0.00946735439031371	1	Non Significant
C07	EGLN3	p21	0.1605098325705928	-0.10152643266719012	5968	-0.25906556606070036	0.486368718350345	0.666430033928618	0.00946735439031371	1	Non Significant
C07	POU2F2	p12	0.26383846475707023	0.03879788217687609	6186	-0.36233194572827626	0.465904076047211	0.401965358356735	0.00729035809153564	1	Non Significant
C07	POU2F2	p14	0.02539444620659049	-0.20547863113909204	5765	-0.1824089357314451	0.465904076047211	0.401965358356735	0.00729035809153564	1	Non Significant
C07	POU2F2	p16	NA	-0.25148480697267994	8879	-0.4054010898701453	0.465904076047211	0.401965358356735	0.00729035809153564	1	Non Significant
C07	POU2F2	p20	0.13278703372779843	-0.2640006438598539	7545	-0.11025091536295806	0.465904076047211	0.401965358356735	0.00729035809153564	1	Non Significant
C07	POU2F2	p22	0.1928894034202456	-0.02884457713750457	7855	NA	0.465904076047211	0.401965358356735	0.00729035809153564	1	Non Significant
C08	FOSB	p11	-0.8618503979883511	-0.12136509374576204	8438	-0.6641905347930546	0.532214392552156	0.528359327270949	0.00749495751693525	1	Non Significant
C08	FOSB	p13	-0.9603270163845368	0.06218420002918847	8066	-0.4150935979646593	0.532214392552156	0.528359327270949	0.00749495751693525	1	Non Significant
C08	FOSB	p15	-0.3075064148583406	0.2459291381135879	11488	-0.6094149667643547	0.532214392552156	0.528359327270949	0.00749495751693525	1	Non Significant
C08	FOSB	p19	-0.14930721791233273	-0.14705386686168304	9675	0.01253286547170886	0.532214392552156	0.528359327270949	0.00749495751693525	1	Non Significant
C08	FOSB	p21	0.06121018469056582	-0.3358541885641895	8590	0.5216671675613479	0.532214392552156	0.528359327270949	0.00749495751693525	1	Non Significant
C08	SALL4	p12	-0.4840579250653086	0.05658938112109944	7792	0.8106730161085259	0.362507378714528	0.288844366346485	0.00749495751693525	1	Non Significant
C08	SALL4	p14	-0.2253584510065111	-0.03089389223896361	6041	-0.7047501772367385	0.362507378714528	0.288844366346485	0.00749495751693525	1	Non Significant
C08	SALL4	p16	-0.4785461187351811	0.06129437693696886	10806	-0.7963693257956929	0.362507378714528	0.288844366346485	0.00749495751693525	1	Non Significant
C08	SALL4	p20	-0.07648209018078411	-0.05218510183335644	9032	-0.6210468795604965	0.362507378714528	0.288844366346485	0.00749495751693525	1	Non Significant
C08	SALL4	p22	-0.6475601404591415	NA	9170	-0.43865938169335655	0.362507378714528	0.288844366346485	0.00749495751693525	1	Non Significant
C09	HEY1	p11	-0.6072522440743565	-0.1474744837593882	7819	-0.460838785563709	0.373450483171644	0.293325573766021	0.00749495751693525	1	Non Significant
C09	HEY1	p13	-0.8865027460473275	-0.21844220105297904	7378	-0.5761293858390484	0.373450483171644	0.293325573766021	0.00749495751693525	1	Non Significant
C09	HEY1	p15	-0.3921463403430771	NA	10114	-0.9998315811931296	0.373450483171644	0.293325573766021	0.00749495751693525	1	Non Significant
C09	HEY1	p19	-0.10605953560067162	-0.19703075032944575	8309	NA	0.373450483171644	0.293325573766021	0.00749495751693525	1	Non Significant
C09	HEY1	p21	-0.15368054043600363	-0.15774561221859631	7889	-0.8181105320495761	0.373450483171644	0.293325573766021	0.00749495751693525	1	Non Significant
C09	SOCS1	p12	0.10847683836120071	NA	6166	-0.8027476757513771	0.253498580566136	0.13879173842361	0.00749495751693525	1	Non Significant
C09	SOCS1	p14	0.02302190465879617	0.03813671753437522	5419	-0.7014801751448929	0.253498580566136	0.13879173842361	0.00749495751693525	1	Non Significant
C09	SOCS1	p16	-0.4457371937500156	0.1648632131992426	8548	-0.6466071246986197	0.253498580566136	0.13879173842361	0.00749495751693525	1	Non Significant
C09	SOCS1	p20	0.10040480999458304	-0.03829701313468511	7563	-0.7973260798385549	0.253498580566136	0.13879173842361	0.00749495751693525	1	Non Significant
C09	SOCS1	p22	-0.5081699418759373	0.05996647594992484	5920	-0.5785483595385584	0.253498580566136	0.13879173842361	0.00749495751693525	1	Non Significant
C10	Ctr_IL1B_OxPAPC_scrambled	p11	-0.0973397814287376	-0.08702711301409652	7515	-0.8299685609004531	NA	NA	NA	NA	Ctr_IL1B_OxPAPC_scrambled
C10	Ctr_IL1B_OxPAPC_scrambled	p12	0.2887932353974613	-0.20872535121767227	5665	-0.3694891051481517	NA	NA	NA	NA	Ctr_IL1B_OxPAPC_scrambled
C10	Ctr_IL1B_OxPAPC_scrambled	p13	0.1260098358452089	-0.01819158339305237	6529	-0.16114441335590807	NA	NA	NA	NA	Ctr_IL1B_OxPAPC_scrambled
C10	Ctr_IL1B_OxPAPC_scrambled	p14	0.2476567148648299	-0.16695471968579492	5678	-0.02369739878166657	NA	NA	NA	NA	Ctr_IL1B_OxPAPC_scrambled
C10	Ctr_IL1B_OxPAPC_scrambled	p15	-0.04329709071324696	-0.15500614160154083	11127	0.14949745339885212	NA	NA	NA	NA	Ctr_IL1B_OxPAPC_scrambled
C10	Ctr_IL1B_OxPAPC_scrambled	p16	-0.04911775214126306	0.06466837744105289	10362	0.19067008237458816	NA	NA	NA	NA	Ctr_IL1B_OxPAPC_scrambled
C10	Ctr_IL1B_OxPAPC_scrambled	p19	0.16774211527724642	-0.12895152877650568	8954	0.07887365595016958	NA	NA	NA	NA	Ctr_IL1B_OxPAPC_scrambled
C10	Ctr_IL1B_OxPAPC_scrambled	p20	0.09070138193161682	0.08137290690715954	9572	0.32038348851067205	NA	NA	NA	NA	Ctr_IL1B_OxPAPC_scrambled
C10	Ctr_IL1B_OxPAPC_scrambled	p21	0.32137529637690204	-0.2763191243467238	8376	0.02702269420451287	NA	NA	NA	NA	Ctr_IL1B_OxPAPC_scrambled
C10	Ctr_IL1B_OxPAPC_scrambled	p22	0.2541710462501722	-0.05600080743019406	6957	0.2648929311790388	NA	NA	NA	NA	Ctr_IL1B_OxPAPC_scrambled
C11	ISG20	p11	-0.5258604198503211	-0.13977251646154434	6026	0.4987262713437241	0.124464662348866	0.0570079424648854	0.00749495751693525	1	Non Significant
C11	ISG20	p13	-0.4065107223264849	-0.3330770348031774	4114	-0.5223681865621628	0.124464662348866	0.0570079424648854	0.00749495751693525	1	Non Significant
C11	ISG20	p15	-0.0990325381454388	-0.2169644526177508	9526	0.6861179722000301	0.124464662348866	0.0570079424648854	0.00749495751693525	1	Non Significant
C11	ISG20	p19	0.2065301404476132	-0.43834115000769974	6154	0.3097896485961807	0.124464662348866	0.0570079424648854	0.00749495751693525	1	Non Significant
C11	ISG20	p21	-0.24300722209358255	-0.5164607558279473	5639	-0.4755959583498274	0.124464662348866	0.0570079424648854	0.00749495751693525	1	Non Significant
C11	UPP1	p12	-0.743855141114425	-0.3055420203115491	6286	0.05269265815090305	0.136382550271164	0.0570079424648854	0.00749495751693525	1	Non Significant
C11	UPP1	p14	-0.4605056789697646	-0.2012137853225024	4772	-0.5933923651694049	0.136382550271164	0.0570079424648854	0.00749495751693525	1	Non Significant
C11	UPP1	p16	-0.4778515727887413	NA	9297	-0.57891340444668	0.136382550271164	0.0570079424648854	0.00749495751693525	1	Non Significant
C11	UPP1	p20	-0.3803737710217439	-0.1837873205525881	5881	-0.37964283848300817	0.136382550271164	0.0570079424648854	0.00749495751693525	1	Non Significant
C11	UPP1	p22	-0.5849340086603417	-0.4625391094222201	5762	-0.6538750641912087	0.136382550271164	0.0570079424648854	0.00749495751693525	1	Non Significant
D03	BCL3	p11	-0.2996909524882415	-0.4583621318302489	5786	-0.4651337919314597	0.0223494691319843	0.0111594252829148	0.00729035809153564	0.673289979659996	Significant
D03	BCL3	p13	-0.13505011170845843	NA	6253	-0.16914704456049193	0.0223494691319843	0.0111594252829148	0.00729035809153564	0.673289979659996	Significant
D03	BCL3	p15	0.05193757269397606	-0.43229710382769143	9634	-0.32798672013096414	0.0223494691319843	0.0111594252829148	0.00729035809153564	0.673289979659996	Significant
D03	BCL3	p19	0.00816103296850096	NA	6959	0.11764829855684512	0.0223494691319843	0.0111594252829148	0.00729035809153564	0.673289979659996	Significant
D03	BCL3	p21	0.2724868748820269	-0.4760169507591952	4685	-0.6093160619198525	0.0223494691319843	0.0111594252829148	0.00729035809153564	0.673289979659996	Significant
D03	KLF4	p12	1.0007748981962648	-0.21288403644709708	3803	-0.44690395515094583	0.269634064017835	0.142456697394099	0.00749495751693525	1	Non Significant
D03	KLF4	p14	0.8456502760755903	-0.35244133134079053	3356	0.8530128237960791	0.269634064017835	0.142456697394099	0.00749495751693525	1	Non Significant
D03	KLF4	p16	NA	-0.35132851696530554	6710	0.6488107461718732	0.269634064017835	0.142456697394099	0.00749495751693525	1	Non Significant
D03	KLF4	p20	0.9331980765472252	-0.07948663657647154	7498	0.6334322904204969	0.269634064017835	0.142456697394099	0.00749495751693525	1	Non Significant
D03	KLF4	p22	0.90633484885535	-0.18139342046953216	4855	0.32979760094980665	0.269634064017835	0.142456697394099	0.00749495751693525	1	Non Significant
D05	Ctr_IL1B_OxPAPC_scrambled	p11	0.1869457473572569	-0.08174974951628164	5998	0.417641232734466	NA	NA	NA	NA	Ctr_IL1B_OxPAPC_scrambled
D05	Ctr_IL1B_OxPAPC_scrambled	p12	0.149218665419456	0.19880247197931297	6211	-0.06948439107265036	NA	NA	NA	NA	Ctr_IL1B_OxPAPC_scrambled
D05	Ctr_IL1B_OxPAPC_scrambled	p13	0.04642992093601578	-0.09123563690998213	6006	-0.3655459737630378	NA	NA	NA	NA	Ctr_IL1B_OxPAPC_scrambled
D05	Ctr_IL1B_OxPAPC_scrambled	p14	0.26630470173785	0.23335949140748016	5536	-0.21628670708409925	NA	NA	NA	NA	Ctr_IL1B_OxPAPC_scrambled
D05	Ctr_IL1B_OxPAPC_scrambled	p15	0.10284692337859816	0.02987239786992866	10773	-0.47854615921612303	NA	NA	NA	NA	Ctr_IL1B_OxPAPC_scrambled
D05	Ctr_IL1B_OxPAPC_scrambled	p16	0.2122965826785883	0.01153021380577062	9509	-0.06598470902731168	NA	NA	NA	NA	Ctr_IL1B_OxPAPC_scrambled
D05	Ctr_IL1B_OxPAPC_scrambled	p19	-0.08897512009197983	-0.00792938351388473	8960	-0.25229009453166934	NA	NA	NA	NA	Ctr_IL1B_OxPAPC_scrambled
D05	Ctr_IL1B_OxPAPC_scrambled	p20	-0.18646777787336977	-0.04054695859817481	8692	-0.2915002320153936	NA	NA	NA	NA	Ctr_IL1B_OxPAPC_scrambled
D05	Ctr_IL1B_OxPAPC_scrambled	p21	0.17898268060095748	-0.3598263869327564	7093	-0.14080213663971208	NA	NA	NA	NA	Ctr_IL1B_OxPAPC_scrambled
D05	Ctr_IL1B_OxPAPC_scrambled	p22	0.1983265671331419	-0.1933979655355218	7620	0.1074597940147414	NA	NA	NA	NA	Ctr_IL1B_OxPAPC_scrambled
D06	DUSP1	p11	0.4935338721837033	-0.297247938737166	4566	0.31337682735174843	0.44690968786422	0.400525360177263	0.00749495751693525	1	Non Significant
D06	DUSP1	p13	-0.04560744523016936	-0.0471277419618455	5946	-0.20498405854899077	0.44690968786422	0.400525360177263	0.00749495751693525	1	Non Significant
D06	DUSP1	p15	-0.2175667973304414	-0.01236704257178059	11249	-0.2773827983706376	0.44690968786422	0.400525360177263	0.00749495751693525	1	Non Significant
D06	DUSP1	p19	-0.180561043422484	-0.1058978354287152	9538	NA	0.44690968786422	0.400525360177263	0.00749495751693525	1	Non Significant
D06	DUSP1	p21	0.4469276516837232	-0.4700720661400159	6355	-0.6993612799523331	0.44690968786422	0.400525360177263	0.00749495751693525	1	Non Significant
D06	PCSK1	p12	-0.0294601879184627	NA	6108	-0.5122898181895257	0.47895551173422	0.401965358356735	0.00729035809153564	1	Non Significant
D06	PCSK1	p14	-0.7727715195418684	0.06957767583809142	6873	0.06857311606116945	0.47895551173422	0.401965358356735	0.00729035809153564	1	Non Significant
D06	PCSK1	p16	-0.20003140252051196	-0.2656652064577731	9625	-0.8320679067564242	0.47895551173422	0.401965358356735	0.00729035809153564	1	Non Significant
D06	PCSK1	p20	0.23297148610577417	-0.08239856485913843	8381	-0.01401713353503111	0.47895551173422	0.401965358356735	0.00729035809153564	1	Non Significant
D06	PCSK1	p22	0.20690092925660025	-0.28095490566947323	6612	-0.5445520849357495	0.47895551173422	0.401965358356735	0.00729035809153564	1	Non Significant
D07	EGR1	p11	-0.0814506282352118	0.05129845781195806	6276	0.2362490212813265	0.525519512102163	0.528359327270949	0.00749495751693525	1	Non Significant
D07	EGR1	p13	-0.1016187885678618	-0.16979321028841482	6154	-0.6280780593990979	0.525519512102163	0.528359327270949	0.00749495751693525	1	Non Significant
D07	EGR1	p15	0.08604289097170856	2.109665347878031e-4	10205	-0.3207074006318826	0.525519512102163	0.528359327270949	0.00749495751693525	1	Non Significant
D07	EGR1	p19	-0.04601802757945462	-0.06702774822538146	9528	-0.6144714427306219	0.525519512102163	0.528359327270949	0.00749495751693525	1	Non Significant
D07	EGR1	p21	0.3213665352402158	-0.16770374924483009	5692	-0.6661467076862811	0.525519512102163	0.528359327270949	0.00749495751693525	1	Non Significant
D07	PTGS2	p12	-0.05443564990639523	0.10428102334518582	5662	-0.3917054427836016	0.514670263736082	0.529619299003452	0.00749495751693525	1	Non Significant
D07	PTGS2	p14	-0.1228573413614097	0.10458996054330688	5423	-0.5350596147710934	0.514670263736082	0.529619299003452	0.00749495751693525	1	Non Significant
D07	PTGS2	p16	0.2309346000311553	-0.3399561995726628	7732	-0.8327785011650446	0.514670263736082	0.529619299003452	0.00749495751693525	1	Non Significant
D07	PTGS2	p20	0.24312106732130984	-0.41562788980573245	6535	-0.4560656642500536	0.514670263736082	0.529619299003452	0.00749495751693525	1	Non Significant
D07	PTGS2	p22	-0.2151766602680234	-0.01187529514495178	6494	NA	0.514670263736082	0.529619299003452	0.00749495751693525	1	Non Significant
D08	FOSL2	p11	0.38048547353275686	-0.33133375276559435	7315	-0.9416367625871176	0.099907618851038	0.0361451420465623	0.00708872079398943	1	Significant
D08	FOSL2	p13	0.41734594158887994	-0.1608605559030677	4585	-0.20295392402977955	0.099907618851038	0.0361451420465623	0.00708872079398943	1	Significant
D08	FOSL2	p15	0.6184575524005733	-0.4282067445400402	8152	-0.19999067987299912	0.099907618851038	0.0361451420465623	0.00708872079398943	1	Significant
D08	FOSL2	p19	0.3746447214467772	-0.254242176489936	8588	-0.23989236786518356	0.099907618851038	0.0361451420465623	0.00708872079398943	1	Significant
D08	FOSL2	p21	0.5605452927805372	-0.400513263966767	5495	0.05003937334204476	0.099907618851038	0.0361451420465623	0.00708872079398943	1	Significant
D08	SERPINE1	p12	0.5636483002741375	0.00895282718656254	5824	0.1374976206013022	0.218442105326608	0.0936926194932482	0.00749495751693525	1	Non Significant
D08	SERPINE1	p14	0.2237291085801932	-0.23260642415427651	5187	0.18200285349095827	0.218442105326608	0.0936926194932482	0.00749495751693525	1	Non Significant
D08	SERPINE1	p16	0.9596785073880624	-0.5619793837970002	6879	0.3699206354534274	0.218442105326608	0.0936926194932482	0.00749495751693525	1	Non Significant
D08	SERPINE1	p20	1.0090323265571353	-0.493179387523864	6725	1.3823653259660844	0.218442105326608	0.0936926194932482	0.00749495751693525	1	Non Significant
D08	SERPINE1	p22	0.4435238922697071	-0.3216587972051136	5841	0.38703344861653294	0.218442105326608	0.0936926194932482	0.00749495751693525	1	Non Significant
D09	HGF	p11	1.5350719601645733	-0.8226497566463863	1794	0.8234881798646851	0.0113356759127846	0.0116673123433194	0.00729035809153564	0.0119252335930176	Significant
D09	HGF	p13	1.0651489273716652	-0.7670083047303996	1755	0.7311567680840253	0.0113356759127846	0.0116673123433194	0.00729035809153564	0.0119252335930176	Significant
D09	HGF	p15	3.745499394582163	-0.849118892976622	4411	1.7878252207766576	0.0113356759127846	0.0116673123433194	0.00729035809153564	0.0119252335930176	Significant
D09	HGF	p19	3.872278650354035	-0.7329260317599302	5130	1.2561713498242528	0.0113356759127846	0.0116673123433194	0.00729035809153564	0.0119252335930176	Significant
D09	HGF	p21	1.9091770293990669	NA	3117	1.3173609210232338	0.0113356759127846	0.0116673123433194	0.00729035809153564	0.0119252335930176	Significant
D09	SOD2	p12	NA	0.39542123975260624	4918	0.9172073492244452	0.238710273858673	0.13879173842361	0.00729035809153564	1	Non Significant
D09	SOD2	p14	-0.1148786543609881	0.26196857201406293	6189	-0.5986558963083553	0.238710273858673	0.13879173842361	0.00729035809153564	1	Non Significant
D09	SOD2	p16	-0.08999518440273478	0.11099053097096352	9323	-0.5666266533668948	0.238710273858673	0.13879173842361	0.00729035809153564	1	Non Significant
D09	SOD2	p20	-0.07571864990035557	-0.04281168501370833	8608	0.2104843057291636	0.238710273858673	0.13879173842361	0.00729035809153564	1	Non Significant
D09	SOD2	p22	0.07256938448986633	-0.13248706041384486	6849	0.1514360630846652	0.238710273858673	0.13879173842361	0.00729035809153564	1	Non Significant
D10	IFNGR1	p11	0.21980950506827715	-0.37944899409451904	4591	0.16962101985126107	0.207411223645192	0.0926917161244465	0.00729035809153564	1	Non Significant
D10	IFNGR1	p13	0.1660490534489754	-0.37837332878742186	4417	-0.04229154524886885	0.207411223645192	0.0926917161244465	0.00729035809153564	1	Non Significant
D10	IFNGR1	p15	0.6033981701507889	-0.1450894080373997	8855	1.1614643169948158	0.207411223645192	0.0926917161244465	0.00729035809153564	1	Non Significant
D10	IFNGR1	p19	0.6675967456963992	-0.3245897482345594	8031	0.5928310601061866	0.207411223645192	0.0926917161244465	0.00729035809153564	1	Non Significant
D10	IFNGR1	p21	0.3853080457205167	-0.12805445241557756	6282	-0.0480095202589342	0.207411223645192	0.0926917161244465	0.00729035809153564	1	Non Significant
D10	TGIF1	p12	-0.02202915981254944	-0.12368564344773111	5718	0.8746789459820768	0.201078883966249	0.0926917161244465	0.00749495751693525	1	Non Significant
D10	TGIF1	p14	0.06381854990377872	-0.4718226717150296	4544	0.2770863005347023	0.201078883966249	0.0926917161244465	0.00749495751693525	1	Non Significant
D10	TGIF1	p16	-0.2068399214965942	-0.1343520937018377	9019	0.5340595943851849	0.201078883966249	0.0926917161244465	0.00749495751693525	1	Non Significant
D10	TGIF1	p20	0.1187630557167854	-0.5739026555706883	7799	NA	0.201078883966249	0.0926917161244465	0.00749495751693525	1	Non Significant
D10	TGIF1	p22	-0.17451898524096854	-0.27244280757624717	7298	0.4366113245938692	0.201078883966249	0.0926917161244465	0.00749495751693525	1	Non Significant
D11	Ctr_scrambled	p11	-2.041220750763605	3.786802791028648	9556	0.5525536438743547	0.00958641485371778	0.00793650793650794	0.00793650793650794	0.0119252335930176	Ctr_scrambled
D11	Ctr_scrambled	p12	-2.041360950292838	5.186199460557435	9045	-1.344237719213346	0.00958641485371778	0.00793650793650794	0.00793650793650794	0.0119252335930176	Ctr_scrambled
D11	Ctr_scrambled	p13	-2.049621240590932	1.399936787920813	10414	-1.2430175488084376	0.00958641485371778	0.00793650793650794	0.00793650793650794	0.0119252335930176	Ctr_scrambled
D11	Ctr_scrambled	p14	-2.0260256467837836	1.7400016719929283	10552	-1.4397439938257564	0.00958641485371778	0.00793650793650794	0.00793650793650794	0.0119252335930176	Ctr_scrambled
D11	Ctr_scrambled	p15	-1.761126587253643	4.761775443507452	15053	-1.6518732571330914	0.00958641485371778	0.00793650793650794	0.00793650793650794	0.0119252335930176	Ctr_scrambled
D11	Ctr_scrambled	p16	-1.9257982039913977	6.09498858563637	14191	-1.1714983204568925	0.00958641485371778	0.00793650793650794	0.00793650793650794	0.0119252335930176	Ctr_scrambled
D11	Ctr_scrambled	p19	-1.6563077336622904	2.6832900733805403	13975	-1.2150506171897502	0.00958641485371778	0.00793650793650794	0.00793650793650794	0.0119252335930176	Ctr_scrambled
D11	Ctr_scrambled	p20	-1.723178175635748	4.268546900134856	12202	-1.1955643999636965	0.00958641485371778	0.00793650793650794	0.00793650793650794	0.0119252335930176	Ctr_scrambled
D11	Ctr_scrambled	p21	-1.827643255086747	3.5983542423706982	12568	-0.8945343595082202	0.00958641485371778	0.00793650793650794	0.00793650793650794	0.0119252335930176	Ctr_scrambled
D11	Ctr_scrambled	p22	-1.8561355874653944	6.5672791397333254	12082	-1.3508730306737762	0.00958641485371778	0.00793650793650794	0.00793650793650794	0.0119252335930176	Ctr_scrambled
E03	BCL6	p11	0.06236744374359255	-0.13519457656380937	5573	0.15311922738145778	0.241995163850759	0.14123816388882	0.00749495751693525	1	Non Significant
E03	BCL6	p13	0.19451656777391327	-0.23443800176623264	5192	0.38807441964623074	0.241995163850759	0.14123816388882	0.00749495751693525	1	Non Significant
E03	BCL6	p15	0.13354535913959378	-0.09596160817692952	9425	0.1467169265170625	0.241995163850759	0.14123816388882	0.00749495751693525	1	Non Significant
E03	BCL6	p19	0.193173698908	-0.33213146525958354	8580	NA	0.241995163850759	0.14123816388882	0.00749495751693525	1	Non Significant
E03	BCL6	p21	NA	-0.5305429163375217	5949	0.4080488448121805	0.241995163850759	0.14123816388882	0.00749495751693525	1	Non Significant
E03	LDLR	p12	0.5166172505144201	0.3128299246778151	4511	0.02559898498358661	0.0472112017025626	0.0200081852916062	0.00729035809153564	1	Significant
E03	LDLR	p14	NA	NA	2934	0.2731903013140544	0.0472112017025626	0.0200081852916062	0.00729035809153564	1	Significant
E03	LDLR	p16	0.43848633282003385	0.06399376994019607	8695	-0.25862533330611	0.0472112017025626	0.0200081852916062	0.00729035809153564	1	Significant
E03	LDLR	p20	NA	0.3336179849801993	8570	-0.4082416734042702	0.0472112017025626	0.0200081852916062	0.00729035809153564	1	Significant
E03	LDLR	p22	0.35047579569932974	0.1555671347385388	6435	-0.33523133462045446	0.0472112017025626	0.0200081852916062	0.00729035809153564	1	Significant
E04	CEBPD	p11	-0.42690397345607967	-0.508662502030456	6551	0.21311409494640204	0.0142408079155706	0.0116673123433194	0.00749495751693525	0.399075196548237	Significant
E04	CEBPD	p13	-0.3480963021368243	-0.41546403517299446	5724	0.4323431223675433	0.0142408079155706	0.0116673123433194	0.00749495751693525	0.399075196548237	Significant
E04	CEBPD	p15	-0.12489540063507044	-0.44181042755490674	9041	0.8966066605783529	0.0142408079155706	0.0116673123433194	0.00749495751693525	0.399075196548237	Significant
E04	CEBPD	p19	-0.48260751213663294	-0.5587215378318758	6548	-0.3089320292752557	0.0142408079155706	0.0116673123433194	0.00749495751693525	0.399075196548237	Significant
E04	CEBPD	p21	-0.2665309537794827	-0.5365319371731846	6631	-0.05809332292068635	0.0142408079155706	0.0116673123433194	0.00749495751693525	0.399075196548237	Significant
E04	NFKB1	p12	0.6403859795481378	-0.20575894601918668	4322	-0.09346364054007213	0.0319346724155024	0.0119252335930176	0.00729035809153564	1	Significant
E04	NFKB1	p14	0.16270399533190927	-0.6369762816563544	2518	0.1975740470229043	0.0319346724155024	0.0119252335930176	0.00729035809153564	1	Significant
E04	NFKB1	p16	0.9037838820352502	-0.5063526803435607	9641	0.2923059854335901	0.0319346724155024	0.0119252335930176	0.00729035809153564	1	Significant
E04	NFKB1	p20	0.9633496980493308	-0.5247109638809716	7387	NA	0.0319346724155024	0.0119252335930176	0.00729035809153564	1	Significant
E04	NFKB1	p22	0.46463894298240144	-0.3776361943870133	6215	0.4372621353421178	0.0319346724155024	0.0119252335930176	0.00729035809153564	1	Significant
E05	CXCL8	p11	0.725505332077882	-0.12423368054991468	4844	0.3844374499746883	0.45396337431668	0.400525360177263	0.00946735439031371	1	Non Significant
E05	CXCL8	p13	0.04231785156925297	-0.5764939020554392	3835	NA	0.45396337431668	0.400525360177263	0.00946735439031371	1	Non Significant
E05	CXCL8	p15	0.0441878635373827	0.21069171995162883	7917	0.3960937714954656	0.45396337431668	0.400525360177263	0.00946735439031371	1	Non Significant
E05	CXCL8	p19	0.17437991408369033	-0.12467380097425838	6791	0.3252738760480906	0.45396337431668	0.400525360177263	0.00946735439031371	1	Non Significant
E05	CXCL8	p21	0.9881842987603804	-0.5758580751965697	4120	NA	0.45396337431668	0.400525360177263	0.00946735439031371	1	Non Significant
E05	NR4A2	p12	0.5190538272842711	-0.6877843915001339	1687	-0.06627464935341115	0.011013626451061	0.0111594252829148	0.00729035809153564	0.0116673123433194	Significant
E05	NR4A2	p14	0.3306756803584728	NA	793	1.51669711646672	0.011013626451061	0.0111594252829148	0.00729035809153564	0.0116673123433194	Significant
E05	NR4A2	p16	2.2287238229387945	-0.7236928255781349	2840	1.2505766431282157	0.011013626451061	0.0111594252829148	0.00729035809153564	0.0116673123433194	Significant
E05	NR4A2	p20	2.9708518178580423	-0.7843007628570421	3451	1.2984620918605714	0.011013626451061	0.0111594252829148	0.00729035809153564	0.0116673123433194	Significant
E05	NR4A2	p22	0.3399114746701066	NA	1564	0.6971067293044941	0.011013626451061	0.0111594252829148	0.00729035809153564	0.0116673123433194	Significant
E06	DUSP6	p11	0.04431510511415765	NA	4942	-0.00860437676976861	0.070034427103206	0.0116673123433194	0.00708872079398943	0.674235875598572	Significant
E06	DUSP6	p13	0.17683312729096104	-0.2948484508743856	2799	NA	0.070034427103206	0.0116673123433194	0.00708872079398943	0.674235875598572	Significant
E06	DUSP6	p15	0.6481420750082149	-0.295110257298205	8479	0.4546642563582518	0.070034427103206	0.0116673123433194	0.00708872079398943	0.674235875598572	Significant
E06	DUSP6	p19	0.9225381167209667	-0.29255124532250526	8236	0.5831289546476098	0.070034427103206	0.0116673123433194	0.00708872079398943	0.674235875598572	Significant
E06	DUSP6	p21	0.3693766936965769	NA	5629	0.3397192497323058	0.070034427103206	0.0116673123433194	0.00708872079398943	0.674235875598572	Significant
E06	PFKFB3	p12	0.366960456812158	-0.05192140853900155	5454	-0.32275830233034875	0.396850423894046	0.294801991933705	0.00729035809153564	1	Non Significant
E06	PFKFB3	p14	0.2231907633318335	-0.5074342005782551	3635	0.15712030528823007	0.396850423894046	0.294801991933705	0.00729035809153564	1	Non Significant
E06	PFKFB3	p16	0.5926758180796498	-0.31849783180762353	8029	0.8851951629515394	0.396850423894046	0.294801991933705	0.00729035809153564	1	Non Significant
E06	PFKFB3	p20	-0.02220239537751274	-0.1176957871369505	8183	-0.3922490273585155	0.396850423894046	0.294801991933705	0.00729035809153564	1	Non Significant
E06	PFKFB3	p22	0.04092187979886912	-0.06955565317874952	6204	-0.3676430287902497	0.396850423894046	0.294801991933705	0.00729035809153564	1	Non Significant
E07	Ctr_IL1B_OxPAPC_scrambled	p11	0.3094273210217286	-0.05959977794848811	6933	-0.14792324826582712	NA	NA	NA	NA	Ctr_IL1B_OxPAPC_scrambled
E07	Ctr_IL1B_OxPAPC_scrambled	p12	0.2448155323391622	-0.19051631048099052	5297	0.02307436248548839	NA	NA	NA	NA	Ctr_IL1B_OxPAPC_scrambled
E07	Ctr_IL1B_OxPAPC_scrambled	p13	0.11280802549862136	-0.10858981119191868	6438	0.1571069951629729	NA	NA	NA	NA	Ctr_IL1B_OxPAPC_scrambled
E07	Ctr_IL1B_OxPAPC_scrambled	p14	-0.01535480215810594	-0.48241810258725815	5351	0.238597134082552	NA	NA	NA	NA	Ctr_IL1B_OxPAPC_scrambled
E07	Ctr_IL1B_OxPAPC_scrambled	p15	-0.08553106425953166	-0.00707880906121378	10348	-0.3044680135813734	NA	NA	NA	NA	Ctr_IL1B_OxPAPC_scrambled
E07	Ctr_IL1B_OxPAPC_scrambled	p16	0.05909784176004833	-0.22168492629672668	9509	-0.02437326490400606	NA	NA	NA	NA	Ctr_IL1B_OxPAPC_scrambled
E07	Ctr_IL1B_OxPAPC_scrambled	p19	NA	-0.1974880290480822	9336	0.4957272706157307	NA	NA	NA	NA	Ctr_IL1B_OxPAPC_scrambled
E07	Ctr_IL1B_OxPAPC_scrambled	p20	0.3989244127738437	-0.27082966798565794	7714	0.35213039901874155	NA	NA	NA	NA	Ctr_IL1B_OxPAPC_scrambled
E07	Ctr_IL1B_OxPAPC_scrambled	p21	0.2525441303857254	-0.18020325408668111	8299	0.43829019086894094	NA	NA	NA	NA	Ctr_IL1B_OxPAPC_scrambled
E07	Ctr_IL1B_OxPAPC_scrambled	p22	-0.05388544677805692	-0.04162598749797694	7796	0.06521480125504388	NA	NA	NA	NA	Ctr_IL1B_OxPAPC_scrambled
E08	GJA1	p11	-0.00537653689905368	-0.07588319277118188	6902	-0.5182672722506646	0.509486593120699	0.528359327270949	0.00793650793650794	1	Non Significant
E08	GJA1	p13	0.09536855131658462	-0.10832783724267336	4862	0.450978269275832	0.509486593120699	0.528359327270949	0.00793650793650794	1	Non Significant
E08	GJA1	p15	-0.10261930941184004	-0.03361652187520654	10217	-0.567397110431782	0.509486593120699	0.528359327270949	0.00793650793650794	1	Non Significant
E08	GJA1	p19	0.19125468838031295	-0.00918488820162992	7621	-0.05558763554289128	0.509486593120699	0.528359327270949	0.00793650793650794	1	Non Significant
E08	GJA1	p21	NA	-0.1307350684684569	6491	-0.16118439624646197	0.509486593120699	0.528359327270949	0.00793650793650794	1	Non Significant
E08	SLC19A2	p12	-0.3325486133611076	-0.4885140389257849	3650	-0.193795323386374	0.02693384912714	0.0116673123433194	0.00749495751693525	0.833028893719521	Significant
E08	SLC19A2	p14	-0.13999997490162444	-0.35627229988288	3741	-0.3939707527282553	0.02693384912714	0.0116673123433194	0.00749495751693525	0.833028893719521	Significant
E08	SLC19A2	p16	0.03092517769241964	-0.3457123468742145	7283	-0.29407637530150726	0.02693384912714	0.0116673123433194	0.00749495751693525	0.833028893719521	Significant
E08	SLC19A2	p20	NA	-0.4497038287180363	6228	NA	0.02693384912714	0.0116673123433194	0.00749495751693525	0.833028893719521	Significant
E08	SLC19A2	p22	0.02311894397179242	-0.41860238739894257	3581	-0.18068789565890833	0.02693384912714	0.0116673123433194	0.00749495751693525	0.833028893719521	Significant
E09	HIF1A	p11	0.4459739670679091	-0.12420989708673633	4860	-0.39403306865728	0.310375982909292	0.207299840313741	0.00749495751693525	1	Non Significant
E09	HIF1A	p13	0.31826659081513903	-0.2757277989494996	5069	0.2198108058194992	0.310375982909292	0.207299840313741	0.00749495751693525	1	Non Significant
E09	HIF1A	p15	0.4834146751129986	-0.19767886012208596	8897	0.01710045474642053	0.310375982909292	0.207299840313741	0.00749495751693525	1	Non Significant
E09	HIF1A	p19	0.18494701751204104	-0.09869744319517912	7733	-0.2588053128284137	0.310375982909292	0.207299840313741	0.00749495751693525	1	Non Significant
E09	HIF1A	p21	0.5876963491931487	-0.2659618775830834	5196	0.4104940151777387	0.310375982909292	0.207299840313741	0.00749495751693525	1	Non Significant
E09	SOX4	p12	-0.19821709660341652	-0.5860583911925001	4922	-0.14637118315286743	0.457968932179789	0.401965358356735	0.00729035809153564	1	Non Significant
E09	SOX4	p14	0.09955553549788204	-0.2780534896918193	4918	-0.17784758768131514	0.457968932179789	0.401965358356735	0.00729035809153564	1	Non Significant
E09	SOX4	p16	-0.106321868556364	0.09780107131794288	7698	-0.3955926956873507	0.457968932179789	0.401965358356735	0.00729035809153564	1	Non Significant
E09	SOX4	p20	0.3428124936349164	-0.2925646221084372	7022	-0.0100061400866986	0.457968932179789	0.401965358356735	0.00729035809153564	1	Non Significant
E09	SOX4	p22	0.1730273475004273	0.09729316827052704	5804	-0.418071784014995	0.457968932179789	0.401965358356735	0.00729035809153564	1	Non Significant
E10	IGFBP1	p11	-0.21780621322069008	-0.1582981714418441	7411	-0.5143269797442267	0.406956790116408	0.396143909152074	0.00749495751693525	1	Non Significant
E10	IGFBP1	p13	-0.14472772890425104	NA	5358	-0.35713029571865873	0.406956790116408	0.396143909152074	0.00749495751693525	1	Non Significant
E10	IGFBP1	p15	-0.12889056351702993	-0.1937546625424102	10486	-0.2473473585877665	0.406956790116408	0.396143909152074	0.00749495751693525	1	Non Significant
E10	IGFBP1	p19	-0.19011538188182003	-0.1365786852023037	9659	-0.715296509500847	0.406956790116408	0.396143909152074	0.00749495751693525	1	Non Significant
E10	IGFBP1	p21	-0.07036999711639916	-0.18054534220411436	7801	-0.6433779507609129	0.406956790116408	0.396143909152074	0.00749495751693525	1	Non Significant
E10	TNFAIP3	p12	1.098269566528186	-0.8804638887900255	4062	0.16520699101634753	0.24268260256182	0.0952380952380952	0.00729035809153564	1	Non Significant
E10	TNFAIP3	p14	0.6077706752308722	-0.6542722326539794	3931	0.27469760911525354	0.24268260256182	0.0952380952380952	0.00729035809153564	1	Non Significant
E10	TNFAIP3	p16	0.00824711320923247	-0.10062716787805837	8991	0.7765167322340816	0.24268260256182	0.0952380952380952	0.00729035809153564	1	Non Significant
E10	TNFAIP3	p20	0.2800196311041742	-0.5258729098048912	7325	1.2149374565007982	0.24268260256182	0.0952380952380952	0.00729035809153564	1	Non Significant
E10	TNFAIP3	p22	0.6800302007181849	-0.04374772725087843	6554	-0.09721441261380544	0.24268260256182	0.0952380952380952	0.00729035809153564	1	Non Significant
E11	ITGAV	p11	0.8997839687064859	-0.5395512234013542	4565	0.6080872271618661	0.0165683757403266	0.0116673123433194	0.00729035809153564	0.517904396372576	Significant
E11	ITGAV	p13	0.7386331291001048	NA	3204	1.042672008297412	0.0165683757403266	0.0116673123433194	0.00729035809153564	0.517904396372576	Significant
E11	ITGAV	p15	1.4529582006889232	-0.3643176595854749	8723	1.086031435589454	0.0165683757403266	0.0116673123433194	0.00729035809153564	0.517904396372576	Significant
E11	ITGAV	p19	1.8667393945065516	-0.44868110776140097	7573	0.5956887676459451	0.0165683757403266	0.0116673123433194	0.00729035809153564	0.517904396372576	Significant
E11	ITGAV	p21	1.2504370800918616	-0.5284638632834039	4602	0.6753235033382851	0.0165683757403266	0.0116673123433194	0.00729035809153564	0.517904396372576	Significant
E11	VEGFA	p12	-0.8312176492475468	-0.3379211473217268	6389	0.2848346252162088	0.526545162061146	0.528359327270949	0.00729035809153564	1	Non Significant
E11	VEGFA	p14	-0.5090589557518759	-0.4668550381904097	6541	0.5982374405993799	0.526545162061146	0.528359327270949	0.00729035809153564	1	Non Significant
E11	VEGFA	p16	-0.28418105923513703	0.0811414985172123	8684	-0.2628438809493279	0.526545162061146	0.528359327270949	0.00729035809153564	1	Non Significant
E11	VEGFA	p20	-0.19682202665365245	0.20488410650317385	10181	0.6630860841486333	0.526545162061146	0.528359327270949	0.00729035809153564	1	Non Significant
E11	VEGFA	p22	-0.5145587061803119	-0.02392131983988272	7474	0.05255570986459203	0.526545162061146	0.528359327270949	0.00729035809153564	1	Non Significant
F03	CCL2	p11	-0.3515599350560697	-0.1231728325074238	6321	-0.3889412781595478	0.31981172089505	0.207299840313741	0.00749495751693525	1	Non Significant
F03	CCL2	p13	-0.04060146149628511	-0.12352315432946752	4109	-0.3390890331952367	0.31981172089505	0.207299840313741	0.00749495751693525	1	Non Significant
F03	CCL2	p15	-0.07474411150922668	-0.2324094008580945	8584	-0.18254553631259443	0.31981172089505	0.207299840313741	0.00749495751693525	1	Non Significant
F03	CCL2	p19	-0.25739841088225224	-0.3374732959661744	7251	-0.6050769261285452	0.31981172089505	0.207299840313741	0.00749495751693525	1	Non Significant
F03	CCL2	p21	0.0034125653025032	-0.19642096741326823	5996	-0.08487934054991043	0.31981172089505	0.207299840313741	0.00749495751693525	1	Non Significant
F03	MAFG	p12	0.09749192835892843	0.10476065396016444	5715	-0.645328628327903	0.197318034107513	0.0926917161244465	0.00729035809153564	1	Non Significant
F03	MAFG	p14	0.2779336699998427	-0.12638392540810267	4848	-0.7111025629373193	0.197318034107513	0.0926917161244465	0.00729035809153564	1	Non Significant
F03	MAFG	p16	-0.14953122281398973	0.0035926028592437	8573	-0.5831316446121542	0.197318034107513	0.0926917161244465	0.00729035809153564	1	Non Significant
F03	MAFG	p20	-0.5011733007021218	0.2517821473968206	7998	-0.4398638573510841	0.197318034107513	0.0926917161244465	0.00729035809153564	1	Non Significant
F03	MAFG	p22	-0.10201685582913612	0.25462230644879863	6627	-0.7010618348211337	0.197318034107513	0.0926917161244465	0.00729035809153564	1	Non Significant
F04	CSF1	p11	-0.4482894872457619	0.08895178468595186	6368	-0.6974306597518527	0.257154421175519	0.14123816388882	0.00669438144204366	1	Non Significant
F04	CSF1	p13	-0.24288796631104903	-0.01834918082532014	6222	-0.2892327104141181	0.257154421175519	0.14123816388882	0.00669438144204366	1	Non Significant
F04	CSF1	p15	0.11896840120513488	0.0623973416902755	10556	-0.20892966379758296	0.257154421175519	0.14123816388882	0.00669438144204366	1	Non Significant
F04	CSF1	p19	0.1045382927584032	0.03561966335205876	8963	-0.6733752944700279	0.257154421175519	0.14123816388882	0.00669438144204366	1	Non Significant
F04	CSF1	p21	-0.02240254509701796	NA	8516	0.0269984553838224	0.257154421175519	0.14123816388882	0.00669438144204366	1	Non Significant
F04	NFKBIZ	p12	0.51833289923222	-0.5081520530149333	4148	0.02448316058802246	0.198696384023008	0.0936926194932482	0.00729035809153564	1	Non Significant
F04	NFKBIZ	p14	0.2514020410880416	-0.5846322355207789	3953	0.6002898544632582	0.198696384023008	0.0936926194932482	0.00729035809153564	1	Non Significant
F04	NFKBIZ	p16	-0.08283496337456628	0.01101811194248168	10015	0.17487911436385886	0.198696384023008	0.0936926194932482	0.00729035809153564	1	Non Significant
F04	NFKBIZ	p20	-0.5240826734751045	-0.24897367891733144	7380	0.6138951561648565	0.198696384023008	0.0936926194932482	0.00729035809153564	1	Non Significant
F04	NFKBIZ	p22	0.23481106725147605	-0.3550073479530521	5274	-0.12169108246484064	0.198696384023008	0.0936926194932482	0.00729035809153564	1	Non Significant
F06	Ctr_scrambled	p11	-2.0056267445270466	2.0634542789769927	9302	-1.083382529184982	0.00958641485371778	0.00793650793650794	0.00793650793650794	0.0119252335930176	Ctr_scrambled
F06	Ctr_scrambled	p12	-2.0623795530977347	4.7140187452276745	9160	-1.2662818762840538	0.00958641485371778	0.00793650793650794	0.00793650793650794	0.0119252335930176	Ctr_scrambled
F06	Ctr_scrambled	p13	-2.0132700059898063	1.529451484179557	10708	-1.7152823518448792	0.00958641485371778	0.00793650793650794	0.00793650793650794	0.0119252335930176	Ctr_scrambled
F06	Ctr_scrambled	p14	-2.0418140107638267	1.3657958917706212	10370	-1.4882517241918172	0.00958641485371778	0.00793650793650794	0.00793650793650794	0.0119252335930176	Ctr_scrambled
F06	Ctr_scrambled	p15	NA	0.823991039803535	13641	-0.8427026754386449	0.00958641485371778	0.00793650793650794	0.00793650793650794	0.0119252335930176	Ctr_scrambled
F06	Ctr_scrambled	p16	-1.262157480548719	2.1317987037606425	13333	-1.1121296033511971	0.00958641485371778	0.00793650793650794	0.00793650793650794	0.0119252335930176	Ctr_scrambled
F06	Ctr_scrambled	p19	-1.644015504047636	2.9800737245713695	15158	-1.815873964280236	0.00958641485371778	0.00793650793650794	0.00793650793650794	0.0119252335930176	Ctr_scrambled
F06	Ctr_scrambled	p20	-1.6476462040444235	5.61760045902332	14243	-1.055539294314828	0.00958641485371778	0.00793650793650794	0.00793650793650794	0.0119252335930176	Ctr_scrambled
F06	Ctr_scrambled	p21	-1.857230015628667	3.5764973994761373	11543	-1.8287503175592277	0.00958641485371778	0.00793650793650794	0.00793650793650794	0.0119252335930176	Ctr_scrambled
F06	Ctr_scrambled	p22	-1.872344964138449	6.309762318382849	11611	-1.4532888533630643	0.00958641485371778	0.00793650793650794	0.00793650793650794	0.0119252335930176	Ctr_scrambled
F07	ETS1	p11	0.09092044610227912	-0.06959021642457036	6625	-0.5313828413508764	0.471331151287254	0.529619299003452	0.00729035809153564	1	Non Significant
F07	ETS1	p13	0.17020268483653508	-0.05267598017912602	5793	-0.38324203472948065	0.471331151287254	0.529619299003452	0.00729035809153564	1	Non Significant
F07	ETS1	p15	NA	NA	8677	NA	0.471331151287254	0.529619299003452	0.00729035809153564	1	Non Significant
F07	ETS1	p19	NA	-0.03408241701114142	8771	-0.6068000589183365	0.471331151287254	0.529619299003452	0.00729035809153564	1	Non Significant
F07	ETS1	p21	0.03858565547611161	-0.0822282236362544	7051	-0.6398150660744927	0.471331151287254	0.529619299003452	0.00729035809153564	1	Non Significant
F07	RHOB	p12	0.09485317212422424	0.1450091562396467	5414	-0.15310208689730434	0.125008821494964	0.0562378038772759	0.00729035809153564	1	Non Significant
F07	RHOB	p14	-0.5272268051135296	NA	3797	-0.4836241148930033	0.125008821494964	0.0562378038772759	0.00729035809153564	1	Non Significant
F07	RHOB	p16	-0.1099873613846186	0.2257056522041838	7053	0.12614370612230366	0.125008821494964	0.0562378038772759	0.00729035809153564	1	Non Significant
F07	RHOB	p20	-0.220226237807483	-0.01622753471114111	6469	0.00397123623840084	0.125008821494964	0.0562378038772759	0.00729035809153564	1	Non Significant
F07	RHOB	p22	0.09542379603730856	0.09787271041266508	6557	0.30475751046621746	0.125008821494964	0.0562378038772759	0.00729035809153564	1	Non Significant
F08	HAS2	p11	0.00604380852423136	-0.21584150721430684	4335	-0.22797318118584545	0.175557822113229	0.0906883661712042	0.00749495751693525	1	Non Significant
F08	HAS2	p13	0.05242324656542185	-0.2313054878794777	4282	0.14012625666750048	0.175557822113229	0.0906883661712042	0.00749495751693525	1	Non Significant
F08	HAS2	p15	NA	-0.3245883422322187	7089	0.1070502949042746	0.175557822113229	0.0906883661712042	0.00749495751693525	1	Non Significant
F08	HAS2	p19	0.5186336220691826	-0.1158233325765146	7658	-0.1226581587355054	0.175557822113229	0.0906883661712042	0.00749495751693525	1	Non Significant
F08	HAS2	p21	0.2587940707138009	-0.4108903221259114	4782	-0.14377052287885952	0.175557822113229	0.0906883661712042	0.00749495751693525	1	Non Significant
F08	SLC7A1	p12	-0.07218650882578345	-0.24301770548002655	4880	0.3668805820158811	0.114936654804646	0.0442783853587955	0.00729035809153564	1	Significant
F08	SLC7A1	p14	-0.43814316298333866	-0.28253792572987746	5050	0.19106744634203723	0.114936654804646	0.0442783853587955	0.00729035809153564	1	Significant
F08	SLC7A1	p16	0.8230623800052101	-0.3822042609442427	7148	NA	0.114936654804646	0.0442783853587955	0.00729035809153564	1	Significant
F08	SLC7A1	p20	0.6671862414633802	-0.5495483055332794	7387	0.689461865526668	0.114936654804646	0.0442783853587955	0.00729035809153564	1	Significant
F08	SLC7A1	p22	9.764494806813088e-4	-0.12572361115419922	6578	0.6765528407658515	0.114936654804646	0.0442783853587955	0.00729035809153564	1	Significant
F10	IL6	p11	-0.5202337932717104	0.04248825398982114	7158	NA	0.536753047820564	0.528359327270949	0.00749495751693525	1	Non Significant
F10	IL6	p13	-0.4202752834164533	-0.2070297998136901	6328	-0.22673571894168457	0.536753047820564	0.528359327270949	0.00749495751693525	1	Non Significant
F10	IL6	p15	-0.369461276053234	0.0916993281250675	10589	-0.5023049833741505	0.536753047820564	0.528359327270949	0.00749495751693525	1	Non Significant
F10	IL6	p19	-0.46840662973842534	-0.13729917903853087	9250	-0.3515389781017888	0.536753047820564	0.528359327270949	0.00749495751693525	1	Non Significant
F10	IL6	p21	-0.34244232837675287	-0.16086992181826154	7069	-0.31515028261047195	0.536753047820564	0.528359327270949	0.00749495751693525	1	Non Significant
F10	TNIP3	p12	0.342039414497779	-0.38434961621228086	4857	-0.32318631980721385	0.352487053921862	0.208690443136964	0.00708872079398943	1	Non Significant
F10	TNIP3	p14	0.19264206909974463	-0.5436615564539068	4407	0.4299397043872939	0.352487053921862	0.208690443136964	0.00708872079398943	1	Non Significant
F10	TNIP3	p16	-0.20385203713231775	0.18711122986182135	8784	0.1921976623864053	0.352487053921862	0.208690443136964	0.00708872079398943	1	Non Significant
F10	TNIP3	p20	NA	-0.5669562971555111	6630	0.7151307450848081	0.352487053921862	0.208690443136964	0.00708872079398943	1	Non Significant
F10	TNIP3	p22	0.4653118314106126	-0.1039956343495714	6299	0.12831922243764832	0.352487053921862	0.208690443136964	0.00708872079398943	1	Non Significant
G03	CCL20	p11	NA	-0.04703893805759394	4278	-0.04909329770507639	0.320477595217832	0.204500533325642	0.00729035809153564	1	Non Significant
G03	CCL20	p13	0.42643046101686255	0.04153669503822593	3062	-0.03786995878437145	0.320477595217832	0.204500533325642	0.00729035809153564	1	Non Significant
G03	CCL20	p15	0.4469056331387325	0.00249514268274844	8127	-0.07490922660837027	0.320477595217832	0.204500533325642	0.00729035809153564	1	Non Significant
G03	CCL20	p19	0.4421983785122557	NA	7720	NA	0.320477595217832	0.204500533325642	0.00729035809153564	1	Non Significant
G03	CCL20	p21	NA	0.07862425240235571	5386	-0.29530631004909486	0.320477595217832	0.204500533325642	0.00729035809153564	1	Non Significant
G03	NAMPT	p12	0.04907514833369043	-0.42469772325724015	4558	0.27692000098216335	0.461942004659144	0.401965358356735	0.00749495751693525	1	Non Significant
G03	NAMPT	p14	0.09821497281345516	-0.19702574149325705	5125	0.21955399385878127	0.461942004659144	0.401965358356735	0.00749495751693525	1	Non Significant
G03	NAMPT	p16	0.07472022344986057	0.1291253011744769	10186	-0.1747360861407218	0.461942004659144	0.401965358356735	0.00749495751693525	1	Non Significant
G03	NAMPT	p20	-0.08110373615956676	0.1647936941568025	9368	-0.4775816107866329	0.461942004659144	0.401965358356735	0.00749495751693525	1	Non Significant
G03	NAMPT	p22	-0.10963447338883028	0.2574060698306967	5971	-0.6955518113951475	0.461942004659144	0.401965358356735	0.00749495751693525	1	Non Significant
G04	CSF2	p11	-0.9462117899569138	-0.14745795051314556	5818	-0.5075203191780816	0.203451384425466	0.0926917161244465	0.00669438144204366	1	Non Significant
G04	CSF2	p13	-0.5262869823595246	-0.3187886262514093	7111	-0.08811356120532757	0.203451384425466	0.0926917161244465	0.00669438144204366	1	Non Significant
G04	CSF2	p15	-0.8400198568700339	NA	9571	-0.43511282060198986	0.203451384425466	0.0926917161244465	0.00669438144204366	1	Non Significant
G04	CSF2	p19	-0.6785174882389657	-0.2505165338404625	7990	-0.22563558750018303	0.203451384425466	0.0926917161244465	0.00669438144204366	1	Non Significant
G04	CSF2	p21	-0.7352470648430491	-0.2204337330604858	7348	NA	0.203451384425466	0.0926917161244465	0.00669438144204366	1	Non Significant
G04	NKX3-1	p12	0.24364886509529113	-0.2181317724758559	2838	0.6211337186825777	0.531235645328837	0.529619299003452	0.00729035809153564	1	Non Significant
G04	NKX3-1	p14	-0.09059144299108796	-0.3874583858426471	4104	0.585192152790843	0.531235645328837	0.529619299003452	0.00729035809153564	1	Non Significant
G04	NKX3-1	p16	0.30120746306199164	0.37786098938461066	9187	-0.00239973862815157	0.531235645328837	0.529619299003452	0.00729035809153564	1	Non Significant
G04	NKX3-1	p20	-0.08800695271492578	0.02833542765390952	7691	0.04707282075094143	0.531235645328837	0.529619299003452	0.00729035809153564	1	Non Significant
G04	NKX3-1	p22	0.09424930229837772	0.06120515734477427	5016	-0.4369606993302834	0.531235645328837	0.529619299003452	0.00729035809153564	1	Non Significant
G05	CXCR4	p11	-0.13664472242841616	0.01587712611593311	8141	-0.3425782481967619	0.382739942795623	0.294801991933705	0.00729035809153564	1	Non Significant
G05	CXCR4	p13	0.4070241762640774	-0.3065851599034349	4349	NA	0.382739942795623	0.294801991933705	0.00729035809153564	1	Non Significant
G05	CXCR4	p15	-0.19721094265819547	0.26622486884830915	9645	-0.0987835277378977	0.382739942795623	0.294801991933705	0.00729035809153564	1	Non Significant
G05	CXCR4	p19	-0.07804678183022544	-0.03434650573752758	9187	-0.6916984683726091	0.382739942795623	0.294801991933705	0.00729035809153564	1	Non Significant
G05	CXCR4	p21	0.09603507574461503	0.236554699259822	7432	-0.4949602522531644	0.382739942795623	0.294801991933705	0.00729035809153564	1	Non Significant
G05	NR4A3	p12	-0.7015625862214773	-0.1865660775442809	6050	-0.2550127699389172	0.301080743500266	0.205903210732068	0.00749495751693525	1	Non Significant
G05	NR4A3	p14	-0.6379803942692563	-0.0984341013172162	5718	-0.24429896290430309	0.301080743500266	0.205903210732068	0.00749495751693525	1	Non Significant
G05	NR4A3	p16	NA	0.34581037233359296	7203	-0.8556796719710326	0.301080743500266	0.205903210732068	0.00749495751693525	1	Non Significant
G05	NR4A3	p20	-0.6067829676948714	0.344972553684472	6895	-0.8002909957978396	0.301080743500266	0.205903210732068	0.00749495751693525	1	Non Significant
G05	NR4A3	p22	NA	0.4644832115078408	7011	-0.9445866386018976	0.301080743500266	0.205903210732068	0.00749495751693525	1	Non Significant
G06	EDN1	p11	0.507686712324016	-0.3609869517643669	5692	-0.03372522553629863	0.260883899555595	0.14123816388882	0.00729035809153564	1	Non Significant
G06	EDN1	p13	0.44406072115968814	-0.11898456594776498	4202	0.33853957344907337	0.260883899555595	0.14123816388882	0.00729035809153564	1	Non Significant
G06	EDN1	p15	0.6654019229022882	-0.303141100257298	7782	0.44365374275762887	0.260883899555595	0.14123816388882	0.00729035809153564	1	Non Significant
G06	EDN1	p19	0.31835782573580984	-0.22752290458695423	8099	0.0253630858598696	0.260883899555595	0.14123816388882	0.00729035809153564	1	Non Significant
G06	EDN1	p21	0.7562894733338376	-0.11181202840683692	5516	0.2260298283537024	0.260883899555595	0.14123816388882	0.00729035809153564	1	Non Significant
G06	PLAU	p12	NA	NA	4011	1.1374005679712789	0.0334291504410038	0.0116673123433194	0.00729035809153564	1	Significant
G06	PLAU	p14	0.2873329222524482	-0.491292556513392	4207	0.5939006150187872	0.0334291504410038	0.0116673123433194	0.00729035809153564	1	Significant
G06	PLAU	p16	NA	-0.48724362736682447	7778	0.762610989281381	0.0334291504410038	0.0116673123433194	0.00729035809153564	1	Significant
G06	PLAU	p20	0.32483970092167774	-0.2589118466509494	7443	0.39196091269222705	0.0334291504410038	0.0116673123433194	0.00729035809153564	1	Significant
G06	PLAU	p22	0.4545739973788449	-0.29130872674184766	5642	0.4132511448656051	0.0334291504410038	0.0116673123433194	0.00729035809153564	1	Significant
G07	F3	p11	-0.03308213482463048	-0.3398593278006417	5226	-0.05932926913467882	0.527570695708904	0.528359327270949	0.00749495751693525	1	Non Significant
G07	F3	p13	-0.17133957837732264	-0.15152143545125604	3773	-0.3632260877348822	0.527570695708904	0.528359327270949	0.00749495751693525	1	Non Significant
G07	F3	p15	-0.22906173960067025	0.1758137701149879	10215	NA	0.527570695708904	0.528359327270949	0.00749495751693525	1	Non Significant
G07	F3	p19	-0.4664344541257051	-0.05077934930075054	8338	-0.5961414835852109	0.527570695708904	0.528359327270949	0.00749495751693525	1	Non Significant
G07	F3	p21	-0.31731185132899364	0.07402864319370184	7328	-0.12464428674436416	0.527570695708904	0.528359327270949	0.00749495751693525	1	Non Significant
G07	RIPK2	p12	0.07892950678075224	NA	2164	0.13178055443414857	0.0259709263366985	0.0114120363860017	0.00729035809153564	1	Significant
G07	RIPK2	p14	0.5544536271101448	-0.36403992664418133	2602	0.2924682862161497	0.0259709263366985	0.0114120363860017	0.00729035809153564	1	Significant
G07	RIPK2	p16	NA	-0.35915771161851845	5591	0.6429139787081739	0.0259709263366985	0.0114120363860017	0.00729035809153564	1	Significant
G07	RIPK2	p20	1.0127658995374869	-0.49305162647530665	6794	0.4904406883435265	0.0259709263366985	0.0114120363860017	0.00729035809153564	1	Significant
G07	RIPK2	p22	0.6344726632662795	NA	5078	-0.13313267815933383	0.0259709263366985	0.0114120363860017	0.00729035809153564	1	Significant
G08	Ctr_IL1B_OxPAPC_scrambled	p11	-0.03860371897954466	-0.1235796267214022	7784	-0.10989350760386932	NA	NA	NA	NA	Ctr_IL1B_OxPAPC_scrambled
G08	Ctr_IL1B_OxPAPC_scrambled	p12	-0.09128670442301176	-0.3502952611717487	5675	0.2530492552752176	NA	NA	NA	NA	Ctr_IL1B_OxPAPC_scrambled
G08	Ctr_IL1B_OxPAPC_scrambled	p13	0.04572366999468037	-0.2487022002132097	6223	0.1943986731217457	NA	NA	NA	NA	Ctr_IL1B_OxPAPC_scrambled
G08	Ctr_IL1B_OxPAPC_scrambled	p14	0.05676571379497405	-0.23747106605767412	5429	0.12249611736716018	NA	NA	NA	NA	Ctr_IL1B_OxPAPC_scrambled
G08	Ctr_IL1B_OxPAPC_scrambled	p15	-0.306381229306849	0.20815016651410423	10762	-0.2783478996442487	NA	NA	NA	NA	Ctr_IL1B_OxPAPC_scrambled
G08	Ctr_IL1B_OxPAPC_scrambled	p16	-0.313715881280801	-0.04401077972204865	10444	-0.06123183082482332	NA	NA	NA	NA	Ctr_IL1B_OxPAPC_scrambled
G08	Ctr_IL1B_OxPAPC_scrambled	p19	-0.06816081019633083	0.0482523509667256	8752	-0.01162186758674408	NA	NA	NA	NA	Ctr_IL1B_OxPAPC_scrambled
G08	Ctr_IL1B_OxPAPC_scrambled	p20	-0.20556147329657168	0.12413526997740965	8662	-0.3698929493915318	NA	NA	NA	NA	Ctr_IL1B_OxPAPC_scrambled
G08	Ctr_IL1B_OxPAPC_scrambled	p21	-0.19822327880747057	0.08791635467541627	4028	-0.18110828022670197	NA	NA	NA	NA	Ctr_IL1B_OxPAPC_scrambled
G08	Ctr_IL1B_OxPAPC_scrambled	p22	-0.04397945914880714	0.06296807073054762	7321	-0.3148966388921969	NA	NA	NA	NA	Ctr_IL1B_OxPAPC_scrambled
G09	HMOX1	p11	0.5723697629813573	-0.5008865093772794	4896	0.12744762155157388	0.312699230525964	0.207299840313741	0.00729035809153564	1	Non Significant
G09	HMOX1	p13	-0.04478506247269662	-0.2586422108869319	5430	-0.1969309828689457	0.312699230525964	0.207299840313741	0.00729035809153564	1	Non Significant
G09	HMOX1	p15	-0.01591149050919943	-0.15874996194095886	7823	0.6240800592488837	0.312699230525964	0.207299840313741	0.00729035809153564	1	Non Significant
G09	HMOX1	p19	0.4516195207829584	-0.3061316326406241	6949	0.46889834793462215	0.312699230525964	0.207299840313741	0.00729035809153564	1	Non Significant
G09	HMOX1	p21	0.5277616062988915	-0.00644322833530709	6409	0.49978864011067986	0.312699230525964	0.207299840313741	0.00729035809153564	1	Non Significant
G09	ST6GAL1	p12	-0.6862407019338511	NA	6018	-0.30840129058421334	0.413764823212186	0.388629492740927	0.00749495751693525	1	Non Significant
G09	ST6GAL1	p14	-0.3822379401737544	0.07035236249542588	5653	-0.2387231462965164	0.413764823212186	0.388629492740927	0.00749495751693525	1	Non Significant
G09	ST6GAL1	p16	-0.6386575691328664	-0.0048026460603783	10088	-0.4385946671567449	0.413764823212186	0.388629492740927	0.00749495751693525	1	Non Significant
G09	ST6GAL1	p20	-0.3759753914279982	-0.08784632203151188	7993	-0.20340749512650289	0.413764823212186	0.388629492740927	0.00749495751693525	1	Non Significant
G09	ST6GAL1	p22	-0.7109351745542061	-0.04274364207623176	6304	-0.6953429607978637	0.413764823212186	0.388629492740927	0.00749495751693525	1	Non Significant
G10	IRF1	p11	NA	-0.12677730584843577	6329	0.01747034990205527	0.509489868638168	0.525808953452939	0.00729035809153564	1	Non Significant
G10	IRF1	p13	0.04982328609886259	-0.2981257496941737	4321	NA	0.509489868638168	0.525808953452939	0.00729035809153564	1	Non Significant
G10	IRF1	p15	-0.02823191711290086	0.23518397160186527	11032	-0.1040032179654052	0.509489868638168	0.525808953452939	0.00729035809153564	1	Non Significant
G10	IRF1	p19	0.09876415243747666	-0.13076751461106598	6952	0.11781420826480012	0.509489868638168	0.525808953452939	0.00729035809153564	1	Non Significant
G10	IRF1	p21	0.02152856723494011	0.16821861471719798	6970	0.13232560879566577	0.509489868638168	0.525808953452939	0.00729035809153564	1	Non Significant
G10	TRAF1	p12	1.045896740331665	-0.9732685322367668	1518	1.1086445963971236	0.0110117648656367	0.0111594252829148	0.00729035809153564	0.0116673123433194	Significant
G10	TRAF1	p14	0.952122283355196	-0.9811196263767278	1101	1.643901116700329	0.0110117648656367	0.0111594252829148	0.00729035809153564	0.0116673123433194	Significant
G10	TRAF1	p16	1.718513226051278	NA	5126	2.9490363680991742	0.0110117648656367	0.0111594252829148	0.00729035809153564	0.0116673123433194	Significant
G10	TRAF1	p20	NA	-0.991700492417705	2483	2.221762434697407	0.0110117648656367	0.0111594252829148	0.00729035809153564	0.0116673123433194	Significant
G10	TRAF1	p22	1.002471185819768	NA	1852	1.980081641071208	0.0110117648656367	0.0111594252829148	0.00729035809153564	0.0116673123433194	Significant
G11	ITGB8	p11	-0.02474382035709954	-0.14948131993252542	5901	-0.5278125551498962	0.404101680915501	0.302162900728757	0.00749495751693525	1	Non Significant
G11	ITGB8	p13	-0.03575092815630421	-0.11206034170083164	5537	0.06695539042643783	0.404101680915501	0.302162900728757	0.00749495751693525	1	Non Significant
G11	ITGB8	p15	NA	-0.36094858056873297	8525	NA	0.404101680915501	0.302162900728757	0.00749495751693525	1	Non Significant
G11	ITGB8	p19	-0.02705036756254701	-0.2808946861694396	8352	0.2618545186628378	0.404101680915501	0.302162900728757	0.00749495751693525	1	Non Significant
G11	ITGB8	p21	-0.04378100011024471	-0.02593942696937995	6581	-0.4478643639710342	0.404101680915501	0.302162900728757	0.00749495751693525	1	Non Significant
