# Supplementary material for: Integrated systems biology approach identifies gene targets for endothelial dysfunction
Source: Mol Syst Biol. 2023 Nov 30;19(12):e11462. doi: 10.15252/msb.202211462 (PMC10698507; doi:10.15252/msb.202211462)
Supplement: Supplementary file 13 — Source Data for Figure 2 [file MSB-19-e11462-s014.zip › Source_data_figure_2/ICAM1_final_DF_for_plot_median_bootstrap.csv]

Metadata_Well	Conditions	plate	Z_score_ICAM_intensity	Z_score_Ve_Chaderin	Count_cells	Z_score_ROS_intensity	Mean	Median	Min	Max	significant_conditions_ICAM1
B02	Ctr_scrambled	p11	-1.836217967103121	0.35752883552317705	4856	-0.8579028672593034	0.00949830815765703	0.00793650793650794	0.00793650793650794	0.0119252335930176	Ctr_scrambled
B02	Ctr_scrambled	p12	-2.0652011473833394	5.089505074460437	8914	-0.9710025470970904	0.00949830815765703	0.00793650793650794	0.00793650793650794	0.0119252335930176	Ctr_scrambled
B02	Ctr_scrambled	p13	-1.944825183562672	1.1071141334507106	10310	-1.7407545982444108	0.00949830815765703	0.00793650793650794	0.00793650793650794	0.0119252335930176	Ctr_scrambled
B02	Ctr_scrambled	p14	-1.9353726421162576	0.9426710208101188	10766	-1.330236173057307	0.00949830815765703	0.00793650793650794	0.00793650793650794	0.0119252335930176	Ctr_scrambled
B02	Ctr_scrambled	p15	-1.3728443505024197	2.6387044588273754	13753	-0.30082155750508105	0.00949830815765703	0.00793650793650794	0.00793650793650794	0.0119252335930176	Ctr_scrambled
B02	Ctr_scrambled	p16	-1.6096715119320126	1.8671903467753848	12809	-0.5053349885946554	0.00949830815765703	0.00793650793650794	0.00793650793650794	0.0119252335930176	Ctr_scrambled
B02	Ctr_scrambled	p19	-1.2752439457898874	0.824034412519517	9769	-0.47258322375564016	0.00949830815765703	0.00793650793650794	0.00793650793650794	0.0119252335930176	Ctr_scrambled
B02	Ctr_scrambled	p20	-1.486535338978727	2.511101788488054	11829	-0.5114934923226594	0.00949830815765703	0.00793650793650794	0.00793650793650794	0.0119252335930176	Ctr_scrambled
B02	Ctr_scrambled	p21	-1.8034056875571949	2.6188763220999314	11396	-1.484761364459492	0.00949830815765703	0.00793650793650794	0.00793650793650794	0.0119252335930176	Ctr_scrambled
B02	Ctr_scrambled	p22	-1.8292931189563664	4.6811889099201185	9425	-1.0415469791728813	0.00949830815765703	0.00793650793650794	0.00793650793650794	0.0119252335930176	Ctr_scrambled
B03	ATF3	p11	0.31211755761840076	NA	4444	NA	0.526002924168686	0.528359327270949	0.00923673548680661	1	Non Significant
B03	ATF3	p13	0.08713219574133986	0.02272514079366921	6750	-0.4431221733050359	0.526002924168686	0.528359327270949	0.00923673548680661	1	Non Significant
B03	ATF3	p15	0.0160249406198504	-0.047895308820563	10059	-0.324182195212437	0.526002924168686	0.528359327270949	0.00923673548680661	1	Non Significant
B03	ATF3	p19	-0.12320597546412582	0.09435183359045016	9775	-0.6439556954742178	0.526002924168686	0.528359327270949	0.00923673548680661	1	Non Significant
B03	ATF3	p21	0.22862107407827445	-0.07145965481410299	6668	-0.4846355539231362	0.526002924168686	0.528359327270949	0.00923673548680661	1	Non Significant
B03	JUN	p12	0.1974062042762	0.25832562367995066	5713	0.0659176386087361	0.109565553649198	0.0361451420465623	0.00729035809153564	1	Significant
B03	JUN	p14	0.4175820674041259	0.187021752420812	3601	NA	0.109565553649198	0.0361451420465623	0.00729035809153564	1	Significant
B03	JUN	p16	0.3598976296454073	-0.05226582919627706	7662	0.02481290299937252	0.109565553649198	0.0361451420465623	0.00729035809153564	1	Significant
B03	JUN	p20	0.36920045989373856	0.0823673466895575	8348	-0.02458389756423476	0.109565553649198	0.0361451420465623	0.00729035809153564	1	Significant
B03	JUN	p22	0.2186774291506624	0.15383205357012883	6588	-0.11577594155630348	0.109565553649198	0.0361451420465623	0.00729035809153564	1	Significant
B04	Ctr_IL1B_OxPAPC_scrambled	p11	-0.04080606254657124	0.00143460246212951	6796	0.01577456704997143	NA	NA	NA	NA	Ctr_IL1B_OxPAPC_scrambled
B04	Ctr_IL1B_OxPAPC_scrambled	p12	0.1678403583896135	-0.18158191117273284	6208	0.21339213619881697	NA	NA	NA	NA	Ctr_IL1B_OxPAPC_scrambled
B04	Ctr_IL1B_OxPAPC_scrambled	p13	0.12069529957227752	0.09899977093062304	6513	-0.308686441663614	NA	NA	NA	NA	Ctr_IL1B_OxPAPC_scrambled
B04	Ctr_IL1B_OxPAPC_scrambled	p14	0.06572630998661726	-0.2200276436804971	5138	0.38639882102148754	NA	NA	NA	NA	Ctr_IL1B_OxPAPC_scrambled
B04	Ctr_IL1B_OxPAPC_scrambled	p15	0.18252939840953336	-0.1780047888352885	9200	0.22206923784595872	NA	NA	NA	NA	Ctr_IL1B_OxPAPC_scrambled
B04	Ctr_IL1B_OxPAPC_scrambled	p16	0.14189755100450216	-0.01544234528338679	9763	0.111119156700585	NA	NA	NA	NA	Ctr_IL1B_OxPAPC_scrambled
B04	Ctr_IL1B_OxPAPC_scrambled	p19	-0.06491739047304793	0.10365557729772404	9376	-0.05138312074962508	NA	NA	NA	NA	Ctr_IL1B_OxPAPC_scrambled
B04	Ctr_IL1B_OxPAPC_scrambled	p20	0.5361619385348572	-0.3789397081960296	8148	0.5217840588562342	NA	NA	NA	NA	Ctr_IL1B_OxPAPC_scrambled
B04	Ctr_IL1B_OxPAPC_scrambled	p21	0.21695635455285592	-0.1997022705735124	7686	-0.33463669852613787	NA	NA	NA	NA	Ctr_IL1B_OxPAPC_scrambled
B04	Ctr_IL1B_OxPAPC_scrambled	p22	0.24210358602717644	-0.09482315165312684	7451	0.0040560383633228	NA	NA	NA	NA	Ctr_IL1B_OxPAPC_scrambled
B05	CXCL12	p11	0.7288863055395008	-0.4159392389509151	5117	0.893137773853134	0.155950451377687	0.0593270609465235	0.00749495751693525	1	Non Significant
B05	CXCL12	p13	0.04174114415831347	NA	5813	NA	0.155950451377687	0.0593270609465235	0.00749495751693525	1	Non Significant
B05	CXCL12	p15	0.5644688392914868	-0.6470480321522107	7458	0.5301948895785386	0.155950451377687	0.0593270609465235	0.00749495751693525	1	Non Significant
B05	CXCL12	p19	0.22174318122097855	-0.47896404188641895	7653	0.29282726017278826	0.155950451377687	0.0593270609465235	0.00749495751693525	1	Non Significant
B05	CXCL12	p21	1.1968128467660002	-0.5912595880638135	5508	0.5495193146143347	0.155950451377687	0.0593270609465235	0.00749495751693525	1	Non Significant
B05	NOX4	p12	-0.28612540892139726	NA	7305	-0.6717447779793969	0.496306281497936	0.528359327270949	0.00749495751693525	1	Non Significant
B05	NOX4	p14	-0.28855134986489445	-0.1046433925095576	5725	0.1957429307013184	0.496306281497936	0.528359327270949	0.00749495751693525	1	Non Significant
B05	NOX4	p16	0.23111768505270464	-0.13685207471471555	11279	0.16505665643500028	0.496306281497936	0.528359327270949	0.00749495751693525	1	Non Significant
B05	NOX4	p20	0.8896665321656348	NA	5834	0.812759614384015	0.496306281497936	0.528359327270949	0.00749495751693525	1	Non Significant
B05	NOX4	p22	-0.04944400038040961	-0.1201850379372682	6882	-0.5625308846909778	0.496306281497936	0.528359327270949	0.00749495751693525	1	Non Significant
B06	DRAM1	p11	0.608509069294566	-0.1470339778538652	6509	0.2898733766503955	0.251825955340799	0.14123816388882	0.00749495751693525	1	Non Significant
B06	DRAM1	p13	0.27783361068555396	-0.37421374298941984	5459	0.13046607736184648	0.251825955340799	0.14123816388882	0.00749495751693525	1	Non Significant
B06	DRAM1	p15	0.718621758326327	-0.30545130714977137	8930	NA	0.251825955340799	0.14123816388882	0.00749495751693525	1	Non Significant
B06	DRAM1	p19	-0.10821947809877626	-0.13941804101680522	7909	NA	0.251825955340799	0.14123816388882	0.00749495751693525	1	Non Significant
B06	DRAM1	p21	0.4787699370448929	-0.3145808708360066	7682	0.3864834321747561	0.251825955340799	0.14123816388882	0.00749495751693525	1	Non Significant
B06	NRIP1	p12	0.21669392584383976	-0.20958395588722104	5560	0.1532162435942672	0.204430794812748	0.0936926194932482	0.00793650793650794	1	Non Significant
B06	NRIP1	p14	0.18465954765545484	-0.13619315404347418	4762	-0.13441024473370436	0.204430794812748	0.0936926194932482	0.00793650793650794	1	Non Significant
B06	NRIP1	p16	0.6234593679069	-0.2431911257455238	8219	0.1762131656868121	0.204430794812748	0.0936926194932482	0.00793650793650794	1	Non Significant
B06	NRIP1	p20	0.8534787079483809	-0.2754570991188374	6498	0.3890020928910519	0.204430794812748	0.0936926194932482	0.00793650793650794	1	Non Significant
B06	NRIP1	p22	0.11771976489135594	-0.07288459274347257	7013	-0.02955200756574256	0.204430794812748	0.0936926194932482	0.00793650793650794	1	Non Significant
B08	FOS	p11	0.6395033235819717	NA	2687	0.37567818542356046	0.0113967942343431	0.0116673123433194	0.00749495751693525	0.0119252335930176	Significant
B08	FOS	p13	0.7355275542202598	-0.8650806955308619	1444	2.2265761797979446	0.0113967942343431	0.0116673123433194	0.00749495751693525	0.0119252335930176	Significant
B08	FOS	p15	3.31531664426274	-0.8057689311607804	2100	2.292795087763275	0.0113967942343431	0.0116673123433194	0.00749495751693525	0.0119252335930176	Significant
B08	FOS	p19	4.099373644561486	-0.8208720652162409	2406	1.434590233794906	0.0113967942343431	0.0116673123433194	0.00749495751693525	0.0119252335930176	Significant
B08	FOS	p21	1.5875568752927864	NA	2169	0.07817275876242889	0.0113967942343431	0.0116673123433194	0.00749495751693525	0.0119252335930176	Significant
B08	RUNX1	p12	0.9251814287581294	-0.17643727243916496	3776	0.656395195619218	0.018819162829132	0.0116673123433194	0.00749495751693525	0.208690443136964	Significant
B08	RUNX1	p14	0.2904668755573469	-0.5179083196011698	4061	1.0645943259816737	0.018819162829132	0.0116673123433194	0.00749495751693525	0.208690443136964	Significant
B08	RUNX1	p16	0.542202800432609	-0.20793608976988115	5717	0.6899891181271665	0.018819162829132	0.0116673123433194	0.00749495751693525	0.208690443136964	Significant
B08	RUNX1	p20	1.219603447435618	-0.5293881925867397	6010	NA	0.018819162829132	0.0116673123433194	0.00749495751693525	0.208690443136964	Significant
B08	RUNX1	p22	0.4988613450689517	-0.236883917780414	5807	0.549813876732801	0.018819162829132	0.0116673123433194	0.00749495751693525	0.208690443136964	Significant
B09	HBEGF	p11	0.4857044824080149	-0.23510791051367436	4829	NA	0.0280120909671921	0.0116673123433194	0.00729035809153564	0.832004028572637	Significant
B09	HBEGF	p13	0.28461916636034934	-0.2778085749485808	4487	0.4576670506381565	0.0280120909671921	0.0116673123433194	0.00729035809153564	0.832004028572637	Significant
B09	HBEGF	p15	NA	-0.32396745457703324	5889	0.4897913293799975	0.0280120909671921	0.0116673123433194	0.00729035809153564	0.832004028572637	Significant
B09	HBEGF	p19	0.7632442376071469	-0.513759256186469	5618	0.2170055572012572	0.0280120909671921	0.0116673123433194	0.00729035809153564	0.832004028572637	Significant
B09	HBEGF	p21	0.5132808957606823	-0.7538748643667802	5353	0.3006703480681855	0.0280120909671921	0.0116673123433194	0.00729035809153564	0.832004028572637	Significant
B09	SLC7A5	p12	1.264822295856489	NA	3095	0.7397903734711222	0.0114335429684365	0.0116673123433194	0.00749495751693525	0.0119252335930176	Significant
B09	SLC7A5	p14	0.7792513510957896	-0.9432983277835436	2560	2.0155126450445255	0.0114335429684365	0.0116673123433194	0.00749495751693525	0.0119252335930176	Significant
B09	SLC7A5	p16	2.72102710263732	-1.0321650077733424	3952	3.034746380160067	0.0114335429684365	0.0116673123433194	0.00749495751693525	0.0119252335930176	Significant
B09	SLC7A5	p20	1.7347006103399367	-0.8517694700638986	5292	1.779770623874534	0.0114335429684365	0.0116673123433194	0.00749495751693525	0.0119252335930176	Significant
B09	SLC7A5	p22	0.9456817022354168	-0.9241921946724344	3893	1.284188015363672	0.0114335429684365	0.0116673123433194	0.00749495751693525	0.0119252335930176	Significant
B10	HRH1	p11	0.4743368983237196	-0.5825590009807116	4816	-0.19767795945143465	0.0408723042109627	0.0202015127374911	0.00749495751693525	1	Significant
B10	HRH1	p13	0.2103337206453088	NA	3591	-0.4067966943759198	0.0408723042109627	0.0202015127374911	0.00749495751693525	1	Significant
B10	HRH1	p15	0.7824050114786932	-0.7964053770450028	6280	-0.09491630468042882	0.0408723042109627	0.0202015127374911	0.00749495751693525	1	Significant
B10	HRH1	p19	0.5473418445156635	-0.6365588214981648	5715	-0.8323542255613091	0.0408723042109627	0.0202015127374911	0.00749495751693525	1	Significant
B10	HRH1	p21	0.7931759728405107	-0.87090058102426	3107	-0.5444072208276813	0.0408723042109627	0.0202015127374911	0.00749495751693525	1	Significant
B10	STAT5A	p12	0.4202076975384429	-0.39189712029342266	4974	-0.21483985039209216	0.0211102239395905	0.0111594252829148	0.00729035809153564	0.673289979659996	Significant
B10	STAT5A	p14	NA	-0.6632685320170618	3027	0.9441848625043162	0.0211102239395905	0.0111594252829148	0.00729035809153564	0.673289979659996	Significant
B10	STAT5A	p16	NA	-0.3554303956349469	8608	0.7466308670524129	0.0211102239395905	0.0111594252829148	0.00729035809153564	0.673289979659996	Significant
B10	STAT5A	p20	0.420025700604964	-0.3614452704106599	8068	0.18790455474580509	0.0211102239395905	0.0111594252829148	0.00729035809153564	0.673289979659996	Significant
B10	STAT5A	p22	0.4168155738589074	-0.6942580837356945	3405	0.4572812452029224	0.0211102239395905	0.0111594252829148	0.00729035809153564	0.673289979659996	Significant
B11	IRF2	p11	0.36614277021903874	-0.00211413729803276	5919	-0.21950701570948844	0.0458239388854977	0.0119252335930176	0.00749495751693525	0.673289979659996	Significant
B11	IRF2	p13	0.3172806102972556	-0.02288927245347571	4890	-0.11468593048027569	0.0458239388854977	0.0119252335930176	0.00749495751693525	0.673289979659996	Significant
B11	IRF2	p15	NA	-0.3748026367575861	7140	-0.09186988318446304	0.0458239388854977	0.0119252335930176	0.00749495751693525	0.673289979659996	Significant
B11	IRF2	p19	0.41343328845365096	-0.45525479694804216	7193	NA	0.0458239388854977	0.0119252335930176	0.00749495751693525	0.673289979659996	Significant
B11	IRF2	p21	0.2720197673162579	-0.3282919122026161	5702	-0.24799484746630668	0.0458239388854977	0.0119252335930176	0.00749495751693525	0.673289979659996	Significant
B11	UGCG	p12	1.6498573034779058	-1.0629760833620334	2988	1.006239145831658	0.0113770414466445	0.0116673123433194	0.00749495751693525	0.0119252335930176	Significant
B11	UGCG	p14	0.730870483865781	-0.9304447792392726	2223	NA	0.0113770414466445	0.0116673123433194	0.00749495751693525	0.0119252335930176	Significant
B11	UGCG	p16	1.2496402874860812	-0.4670584264212555	7493	0.6685951169780463	0.0113770414466445	0.0116673123433194	0.00749495751693525	0.0119252335930176	Significant
B11	UGCG	p20	0.6907674938866971	-0.5895552302546285	6874	0.7184907928589503	0.0113770414466445	0.0116673123433194	0.00749495751693525	0.0119252335930176	Significant
B11	UGCG	p22	0.9606320270869572	-0.38642675359393186	5785	NA	0.0113770414466445	0.0116673123433194	0.00749495751693525	0.0119252335930176	Significant
C02	Ctr_IL1B_OxPAPC_scrambled	p11	0.35754851959860434	-0.18175836648102417	5598	-1.0330007866428887	NA	NA	NA	NA	Ctr_IL1B_OxPAPC_scrambled
C02	Ctr_IL1B_OxPAPC_scrambled	p12	0.00931645514631615	0.21694862469496495	6118	0.6886988463407172	NA	NA	NA	NA	Ctr_IL1B_OxPAPC_scrambled
C02	Ctr_IL1B_OxPAPC_scrambled	p13	0.1492150746107314	-0.04501923769805528	6335	0.00398896793303241	NA	NA	NA	NA	Ctr_IL1B_OxPAPC_scrambled
C02	Ctr_IL1B_OxPAPC_scrambled	p14	0.03153685742255642	NA	5499	0.38041135871370785	NA	NA	NA	NA	Ctr_IL1B_OxPAPC_scrambled
C02	Ctr_IL1B_OxPAPC_scrambled	p15	0.2697982272411056	-0.16048717570726864	8642	-0.2811925324302335	NA	NA	NA	NA	Ctr_IL1B_OxPAPC_scrambled
C02	Ctr_IL1B_OxPAPC_scrambled	p16	0.07837778178552296	-0.0354103683723949	8533	0.21715770535574788	NA	NA	NA	NA	Ctr_IL1B_OxPAPC_scrambled
C02	Ctr_IL1B_OxPAPC_scrambled	p19	-0.01428844788779714	-0.16916911013828323	8945	0.11434355702829092	NA	NA	NA	NA	Ctr_IL1B_OxPAPC_scrambled
C02	Ctr_IL1B_OxPAPC_scrambled	p20	-0.03287665561284157	0.0720694594196994	9362	-0.4597399670549184	NA	NA	NA	NA	Ctr_IL1B_OxPAPC_scrambled
C02	Ctr_IL1B_OxPAPC_scrambled	p21	0.10176560997591108	-0.19521830919279545	8326	-0.2069955865791981	NA	NA	NA	NA	Ctr_IL1B_OxPAPC_scrambled
C02	Ctr_IL1B_OxPAPC_scrambled	p22	0.00414553297390962	-0.08985885708932191	8017	-0.04598552585067719	NA	NA	NA	NA	Ctr_IL1B_OxPAPC_scrambled
C03	B4GALT1	p11	0.03236420910110711	-0.05481246554109511	7743	-0.38323081995259617	0.542115109173061	0.528359327270949	0.00946735439031371	1	Non Significant
C03	B4GALT1	p13	0.22425163134675816	-0.23115832828305963	5923	-0.7007230862316582	0.542115109173061	0.528359327270949	0.00946735439031371	1	Non Significant
C03	B4GALT1	p15	-0.1554184261636272	-0.1635600544992726	9318	-0.7345292305271098	0.542115109173061	0.528359327270949	0.00946735439031371	1	Non Significant
C03	B4GALT1	p19	0.1104316770271327	-0.36377180666158776	9567	NA	0.542115109173061	0.528359327270949	0.00946735439031371	1	Non Significant
C03	B4GALT1	p21	0.2879707013037739	-0.2454671517027514	7349	-0.5234989020837795	0.542115109173061	0.528359327270949	0.00946735439031371	1	Non Significant
C03	JUNB	p12	-0.12281662403502557	-0.01078585326412869	7407	-0.7680151464944656	0.041904732565721	0.0116673123433194	0.00749495751693525	0.834035229790992	Significant
C03	JUNB	p14	-0.29736163615620087	0.20914645735556384	5954	-0.4669363059175079	0.041904732565721	0.0116673123433194	0.00749495751693525	0.834035229790992	Significant
C03	JUNB	p16	NA	-0.36024872690031623	9355	-0.8901043241677452	0.041904732565721	0.0116673123433194	0.00749495751693525	0.834035229790992	Significant
C03	JUNB	p20	-0.19439394994214068	0.36182274330061487	9084	-0.31331482731129084	0.041904732565721	0.0116673123433194	0.00749495751693525	0.834035229790992	Significant
C03	JUNB	p22	-0.3624502428363847	0.4537612502951726	9854	-1.1610288079320528	0.041904732565721	0.0116673123433194	0.00749495751693525	0.834035229790992	Significant
C04	ANGPT2	p11	0.17540985595008207	-0.25465296276598676	5341	-1.2236240052422989	0.365554824542242	0.290346833660764	0.00749495751693525	1	Non Significant
C04	ANGPT2	p13	0.08865602406239384	0.08382546738426105	5668	-0.16927139041587777	0.365554824542242	0.290346833660764	0.00749495751693525	1	Non Significant
C04	ANGPT2	p15	0.3306067455080719	-0.19946567311349184	9929	-0.49110272804211746	0.365554824542242	0.290346833660764	0.00749495751693525	1	Non Significant
C04	ANGPT2	p19	NA	-0.07106214572261293	8913	-0.20303790094899113	0.365554824542242	0.290346833660764	0.00749495751693525	1	Non Significant
C04	ANGPT2	p21	0.19566209339481505	-0.410710812997142	7376	-0.5977131784304469	0.365554824542242	0.290346833660764	0.00749495751693525	1	Non Significant
C04	NFIL3	p12	0.5221010325704715	0.0589645162511416	4945	-0.6000643253173313	0.0279696305418102	0.0114120363860017	0.00729035809153564	1	Significant
C04	NFIL3	p14	NA	NA	4802	-0.2490035288083143	0.0279696305418102	0.0114120363860017	0.00729035809153564	1	Significant
C04	NFIL3	p16	NA	NA	10224	0.37596569515858336	0.0279696305418102	0.0114120363860017	0.00729035809153564	1	Significant
C04	NFIL3	p20	0.43321321980671224	-0.01421178764592572	6441	0.02509097555384913	0.0279696305418102	0.0114120363860017	0.00729035809153564	1	Significant
C04	NFIL3	p22	0.33906357699178546	-0.00643399452811736	6567	-0.07343511735397429	0.0279696305418102	0.0114120363860017	0.00729035809153564	1	Significant
C05	CXCL2	p11	0.7906293368170068	-0.00714663476451248	5149	-0.4693725184769868	0.515899805318899	0.528359327270949	0.00749495751693525	1	Non Significant
C05	CXCL2	p13	-0.555327113303997	-0.04353455586917487	7248	-0.3296258111573609	0.515899805318899	0.528359327270949	0.00749495751693525	1	Non Significant
C05	CXCL2	p15	-0.07164523314971151	-0.01478339423435312	8260	-0.34386581275341505	0.515899805318899	0.528359327270949	0.00749495751693525	1	Non Significant
C05	CXCL2	p19	0.05675768154420339	-0.13575115341063945	9270	0.0809969323662779	0.515899805318899	0.528359327270949	0.00749495751693525	1	Non Significant
C05	CXCL2	p21	0.9840034621928102	-0.2780887913038677	5871	0.04194333635093638	0.515899805318899	0.528359327270949	0.00749495751693525	1	Non Significant
C05	NQO1	p12	0.7488302201535225	0.12830898088172196	4854	-0.0826470735807428	0.0113476797474124	0.0116673123433194	0.00749495751693525	0.0119252335930176	Significant
C05	NQO1	p14	0.6325886002791989	-0.14934755593430588	2994	-0.10436948212312876	0.0113476797474124	0.0116673123433194	0.00749495751693525	0.0119252335930176	Significant
C05	NQO1	p16	0.7011604730426196	0.09894227993262916	9431	0.34675316328144423	0.0113476797474124	0.0116673123433194	0.00749495751693525	0.0119252335930176	Significant
C05	NQO1	p20	NA	-0.4548891131606761	6446	0.3071611958446675	0.0113476797474124	0.0116673123433194	0.00749495751693525	0.0119252335930176	Significant
C05	NQO1	p22	0.686095599044328	-0.2659324417170055	5690	0.7162312668851327	0.0113476797474124	0.0116673123433194	0.00749495751693525	0.0119252335930176	Significant
C07	EGLN3	p11	0.25254439605710977	NA	5385	-0.7215695550521944	0.462858021638301	0.400525360177263	0.00729035809153564	1	Non Significant
C07	EGLN3	p13	0.04370428873491847	-0.1268781021912731	4269	-0.14951620546665828	0.462858021638301	0.400525360177263	0.00729035809153564	1	Non Significant
C07	EGLN3	p15	NA	-0.06765711175805812	8171	0.27990677177125556	0.462858021638301	0.400525360177263	0.00729035809153564	1	Non Significant
C07	EGLN3	p19	0.1561252660151835	-0.09447849002893775	8641	0.09880357837748528	0.462858021638301	0.400525360177263	0.00729035809153564	1	Non Significant
C07	EGLN3	p21	0.1605098325705928	-0.10152643266719012	5968	-0.25906556606070036	0.462858021638301	0.400525360177263	0.00729035809153564	1	Non Significant
C07	POU2F2	p12	0.26383846475707023	0.03879788217687609	6186	-0.36233194572827626	0.464794727898499	0.400525360177263	0.00749495751693525	1	Non Significant
C07	POU2F2	p14	0.02539444620659049	-0.20547863113909204	5765	-0.1824089357314451	0.464794727898499	0.400525360177263	0.00749495751693525	1	Non Significant
C07	POU2F2	p16	NA	-0.25148480697267994	8879	-0.4054010898701453	0.464794727898499	0.400525360177263	0.00749495751693525	1	Non Significant
C07	POU2F2	p20	0.13278703372779843	-0.2640006438598539	7545	-0.11025091536295806	0.464794727898499	0.400525360177263	0.00749495751693525	1	Non Significant
C07	POU2F2	p22	0.1928894034202456	-0.02884457713750457	7855	NA	0.464794727898499	0.400525360177263	0.00749495751693525	1	Non Significant
C08	FOSB	p11	-0.8618503979883511	-0.12136509374576204	8438	-0.6641905347930546	0.095493512841418	0.0361451420465623	0.00729035809153564	1	Significant
C08	FOSB	p13	-0.9603270163845368	0.06218420002918847	8066	-0.4150935979646593	0.095493512841418	0.0361451420465623	0.00729035809153564	1	Significant
C08	FOSB	p15	-0.3075064148583406	0.2459291381135879	11488	-0.6094149667643547	0.095493512841418	0.0361451420465623	0.00729035809153564	1	Significant
C08	FOSB	p19	-0.14930721791233273	-0.14705386686168304	9675	0.01253286547170886	0.095493512841418	0.0361451420465623	0.00729035809153564	1	Significant
C08	FOSB	p21	0.06121018469056582	-0.3358541885641895	8590	0.5216671675613479	0.095493512841418	0.0361451420465623	0.00729035809153564	1	Significant
C08	SALL4	p12	-0.4840579250653086	0.05658938112109944	7792	0.8106730161085259	0.0261384161470634	0.0119252335930176	0.00749495751693525	0.399075196548237	Significant
C08	SALL4	p14	-0.2253584510065111	-0.03089389223896361	6041	-0.7047501772367385	0.0261384161470634	0.0119252335930176	0.00749495751693525	0.399075196548237	Significant
C08	SALL4	p16	-0.4785461187351811	0.06129437693696886	10806	-0.7963693257956929	0.0261384161470634	0.0119252335930176	0.00749495751693525	0.399075196548237	Significant
C08	SALL4	p20	-0.07648209018078411	-0.05218510183335644	9032	-0.6210468795604965	0.0261384161470634	0.0119252335930176	0.00749495751693525	0.399075196548237	Significant
C08	SALL4	p22	-0.6475601404591415	NA	9170	-0.43865938169335655	0.0261384161470634	0.0119252335930176	0.00749495751693525	0.399075196548237	Significant
C09	HEY1	p11	-0.6072522440743565	-0.1474744837593882	7819	-0.460838785563709	0.0256634342366749	0.0119252335930176	0.00793650793650794	0.670402152514837	Significant
C09	HEY1	p13	-0.8865027460473275	-0.21844220105297904	7378	-0.5761293858390484	0.0256634342366749	0.0119252335930176	0.00793650793650794	0.670402152514837	Significant
C09	HEY1	p15	-0.3921463403430771	NA	10114	-0.9998315811931296	0.0256634342366749	0.0119252335930176	0.00793650793650794	0.670402152514837	Significant
C09	HEY1	p19	-0.10605953560067162	-0.19703075032944575	8309	NA	0.0256634342366749	0.0119252335930176	0.00793650793650794	0.670402152514837	Significant
C09	HEY1	p21	-0.15368054043600363	-0.15774561221859631	7889	-0.8181105320495761	0.0256634342366749	0.0119252335930176	0.00793650793650794	0.670402152514837	Significant
C09	SOCS1	p12	0.10847683836120071	NA	6166	-0.8027476757513771	0.34573792251244	0.208690443136964	0.00946735439031371	1	Non Significant
C09	SOCS1	p14	0.02302190465879617	0.03813671753437522	5419	-0.7014801751448929	0.34573792251244	0.208690443136964	0.00946735439031371	1	Non Significant
C09	SOCS1	p16	-0.4457371937500156	0.1648632131992426	8548	-0.6466071246986197	0.34573792251244	0.208690443136964	0.00946735439031371	1	Non Significant
C09	SOCS1	p20	0.10040480999458304	-0.03829701313468511	7563	-0.7973260798385549	0.34573792251244	0.208690443136964	0.00946735439031371	1	Non Significant
C09	SOCS1	p22	-0.5081699418759373	0.05996647594992484	5920	-0.5785483595385584	0.34573792251244	0.208690443136964	0.00946735439031371	1	Non Significant
C10	Ctr_IL1B_OxPAPC_scrambled	p11	-0.0973397814287376	-0.08702711301409652	7515	-0.8299685609004531	NA	NA	NA	NA	Ctr_IL1B_OxPAPC_scrambled
C10	Ctr_IL1B_OxPAPC_scrambled	p12	0.2887932353974613	-0.20872535121767227	5665	-0.3694891051481517	NA	NA	NA	NA	Ctr_IL1B_OxPAPC_scrambled
C10	Ctr_IL1B_OxPAPC_scrambled	p13	0.1260098358452089	-0.01819158339305237	6529	-0.16114441335590807	NA	NA	NA	NA	Ctr_IL1B_OxPAPC_scrambled
C10	Ctr_IL1B_OxPAPC_scrambled	p14	0.2476567148648299	-0.16695471968579492	5678	-0.02369739878166657	NA	NA	NA	NA	Ctr_IL1B_OxPAPC_scrambled
C10	Ctr_IL1B_OxPAPC_scrambled	p15	-0.04329709071324696	-0.15500614160154083	11127	0.14949745339885212	NA	NA	NA	NA	Ctr_IL1B_OxPAPC_scrambled
C10	Ctr_IL1B_OxPAPC_scrambled	p16	-0.04911775214126306	0.06466837744105289	10362	0.19067008237458816	NA	NA	NA	NA	Ctr_IL1B_OxPAPC_scrambled
C10	Ctr_IL1B_OxPAPC_scrambled	p19	0.16774211527724642	-0.12895152877650568	8954	0.07887365595016958	NA	NA	NA	NA	Ctr_IL1B_OxPAPC_scrambled
C10	Ctr_IL1B_OxPAPC_scrambled	p20	0.09070138193161682	0.08137290690715954	9572	0.32038348851067205	NA	NA	NA	NA	Ctr_IL1B_OxPAPC_scrambled
C10	Ctr_IL1B_OxPAPC_scrambled	p21	0.32137529637690204	-0.2763191243467238	8376	0.02702269420451287	NA	NA	NA	NA	Ctr_IL1B_OxPAPC_scrambled
C10	Ctr_IL1B_OxPAPC_scrambled	p22	0.2541710462501722	-0.05600080743019406	6957	0.2648929311790388	NA	NA	NA	NA	Ctr_IL1B_OxPAPC_scrambled
C11	ISG20	p11	-0.5258604198503211	-0.13977251646154434	6026	0.4987262713437241	0.172702873316025	0.0926917161244465	0.00749495751693525	1	Non Significant
C11	ISG20	p13	-0.4065107223264849	-0.3330770348031774	4114	-0.5223681865621628	0.172702873316025	0.0926917161244465	0.00749495751693525	1	Non Significant
C11	ISG20	p15	-0.0990325381454388	-0.2169644526177508	9526	0.6861179722000301	0.172702873316025	0.0926917161244465	0.00749495751693525	1	Non Significant
C11	ISG20	p19	0.2065301404476132	-0.43834115000769974	6154	0.3097896485961807	0.172702873316025	0.0926917161244465	0.00749495751693525	1	Non Significant
C11	ISG20	p21	-0.24300722209358255	-0.5164607558279473	5639	-0.4755959583498274	0.172702873316025	0.0926917161244465	0.00749495751693525	1	Non Significant
C11	UPP1	p12	-0.743855141114425	-0.3055420203115491	6286	0.05269265815090305	0.0113805781112193	0.0116673123433194	0.00729035809153564	0.0119252335930176	Significant
C11	UPP1	p14	-0.4605056789697646	-0.2012137853225024	4772	-0.5933923651694049	0.0113805781112193	0.0116673123433194	0.00729035809153564	0.0119252335930176	Significant
C11	UPP1	p16	-0.4778515727887413	NA	9297	-0.57891340444668	0.0113805781112193	0.0116673123433194	0.00729035809153564	0.0119252335930176	Significant
C11	UPP1	p20	-0.3803737710217439	-0.1837873205525881	5881	-0.37964283848300817	0.0113805781112193	0.0116673123433194	0.00729035809153564	0.0119252335930176	Significant
C11	UPP1	p22	-0.5849340086603417	-0.4625391094222201	5762	-0.6538750641912087	0.0113805781112193	0.0116673123433194	0.00729035809153564	0.0119252335930176	Significant
D03	BCL3	p11	-0.2996909524882415	-0.4583621318302489	5786	-0.4651337919314597	0.446738328785053	0.400525360177263	0.00749495751693525	1	Non Significant
D03	BCL3	p13	-0.13505011170845843	NA	6253	-0.16914704456049193	0.446738328785053	0.400525360177263	0.00749495751693525	1	Non Significant
D03	BCL3	p15	0.05193757269397606	-0.43229710382769143	9634	-0.32798672013096414	0.446738328785053	0.400525360177263	0.00749495751693525	1	Non Significant
D03	BCL3	p19	0.00816103296850096	NA	6959	0.11764829855684512	0.446738328785053	0.400525360177263	0.00749495751693525	1	Non Significant
D03	BCL3	p21	0.2724868748820269	-0.4760169507591952	4685	-0.6093160619198525	0.446738328785053	0.400525360177263	0.00749495751693525	1	Non Significant
D03	KLF4	p12	1.0007748981962648	-0.21288403644709708	3803	-0.44690395515094583	0.0113356286112017	0.0116673123433194	0.00729035809153564	0.0119252335930176	Significant
D03	KLF4	p14	0.8456502760755903	-0.35244133134079053	3356	0.8530128237960791	0.0113356286112017	0.0116673123433194	0.00729035809153564	0.0119252335930176	Significant
D03	KLF4	p16	NA	-0.35132851696530554	6710	0.6488107461718732	0.0113356286112017	0.0116673123433194	0.00729035809153564	0.0119252335930176	Significant
D03	KLF4	p20	0.9331980765472252	-0.07948663657647154	7498	0.6334322904204969	0.0113356286112017	0.0116673123433194	0.00729035809153564	0.0119252335930176	Significant
D03	KLF4	p22	0.90633484885535	-0.18139342046953216	4855	0.32979760094980665	0.0113356286112017	0.0116673123433194	0.00729035809153564	0.0119252335930176	Significant
D05	Ctr_IL1B_OxPAPC_scrambled	p11	0.1869457473572569	-0.08174974951628164	5998	0.417641232734466	NA	NA	NA	NA	Ctr_IL1B_OxPAPC_scrambled
D05	Ctr_IL1B_OxPAPC_scrambled	p12	0.149218665419456	0.19880247197931297	6211	-0.06948439107265036	NA	NA	NA	NA	Ctr_IL1B_OxPAPC_scrambled
D05	Ctr_IL1B_OxPAPC_scrambled	p13	0.04642992093601578	-0.09123563690998213	6006	-0.3655459737630378	NA	NA	NA	NA	Ctr_IL1B_OxPAPC_scrambled
D05	Ctr_IL1B_OxPAPC_scrambled	p14	0.26630470173785	0.23335949140748016	5536	-0.21628670708409925	NA	NA	NA	NA	Ctr_IL1B_OxPAPC_scrambled
D05	Ctr_IL1B_OxPAPC_scrambled	p15	0.10284692337859816	0.02987239786992866	10773	-0.47854615921612303	NA	NA	NA	NA	Ctr_IL1B_OxPAPC_scrambled
D05	Ctr_IL1B_OxPAPC_scrambled	p16	0.2122965826785883	0.01153021380577062	9509	-0.06598470902731168	NA	NA	NA	NA	Ctr_IL1B_OxPAPC_scrambled
D05	Ctr_IL1B_OxPAPC_scrambled	p19	-0.08897512009197983	-0.00792938351388473	8960	-0.25229009453166934	NA	NA	NA	NA	Ctr_IL1B_OxPAPC_scrambled
D05	Ctr_IL1B_OxPAPC_scrambled	p20	-0.18646777787336977	-0.04054695859817481	8692	-0.2915002320153936	NA	NA	NA	NA	Ctr_IL1B_OxPAPC_scrambled
D05	Ctr_IL1B_OxPAPC_scrambled	p21	0.17898268060095748	-0.3598263869327564	7093	-0.14080213663971208	NA	NA	NA	NA	Ctr_IL1B_OxPAPC_scrambled
D05	Ctr_IL1B_OxPAPC_scrambled	p22	0.1983265671331419	-0.1933979655355218	7620	0.1074597940147414	NA	NA	NA	NA	Ctr_IL1B_OxPAPC_scrambled
D06	DUSP1	p11	0.4935338721837033	-0.297247938737166	4566	0.31337682735174843	0.508297192666116	0.529619299003452	0.00729035809153564	1	Non Significant
D06	DUSP1	p13	-0.04560744523016936	-0.0471277419618455	5946	-0.20498405854899077	0.508297192666116	0.529619299003452	0.00729035809153564	1	Non Significant
D06	DUSP1	p15	-0.2175667973304414	-0.01236704257178059	11249	-0.2773827983706376	0.508297192666116	0.529619299003452	0.00729035809153564	1	Non Significant
D06	DUSP1	p19	-0.180561043422484	-0.1058978354287152	9538	NA	0.508297192666116	0.529619299003452	0.00729035809153564	1	Non Significant
D06	DUSP1	p21	0.4469276516837232	-0.4700720661400159	6355	-0.6993612799523331	0.508297192666116	0.529619299003452	0.00729035809153564	1	Non Significant
D06	PCSK1	p12	-0.0294601879184627	NA	6108	-0.5122898181895257	0.469977647815315	0.401965358356735	0.00946735439031371	1	Non Significant
D06	PCSK1	p14	-0.7727715195418684	0.06957767583809142	6873	0.06857311606116945	0.469977647815315	0.401965358356735	0.00946735439031371	1	Non Significant
D06	PCSK1	p16	-0.20003140252051196	-0.2656652064577731	9625	-0.8320679067564242	0.469977647815315	0.401965358356735	0.00946735439031371	1	Non Significant
D06	PCSK1	p20	0.23297148610577417	-0.08239856485913843	8381	-0.01401713353503111	0.469977647815315	0.401965358356735	0.00946735439031371	1	Non Significant
D06	PCSK1	p22	0.20690092925660025	-0.28095490566947323	6612	-0.5445520849357495	0.469977647815315	0.401965358356735	0.00946735439031371	1	Non Significant
D07	EGR1	p11	-0.0814506282352118	0.05129845781195806	6276	0.2362490212813265	0.467122283717885	0.420634920634921	0.00946735439031371	1	Non Significant
D07	EGR1	p13	-0.1016187885678618	-0.16979321028841482	6154	-0.6280780593990979	0.467122283717885	0.420634920634921	0.00946735439031371	1	Non Significant
D07	EGR1	p15	0.08604289097170856	2.109665347878031e-4	10205	-0.3207074006318826	0.467122283717885	0.420634920634921	0.00946735439031371	1	Non Significant
D07	EGR1	p19	-0.04601802757945462	-0.06702774822538146	9528	-0.6144714427306219	0.467122283717885	0.420634920634921	0.00946735439031371	1	Non Significant
D07	EGR1	p21	0.3213665352402158	-0.16770374924483009	5692	-0.6661467076862811	0.467122283717885	0.420634920634921	0.00946735439031371	1	Non Significant
D07	PTGS2	p12	-0.05443564990639523	0.10428102334518582	5662	-0.3917054427836016	0.46329581583518	0.401965358356735	0.00749495751693525	1	Non Significant
D07	PTGS2	p14	-0.1228573413614097	0.10458996054330688	5423	-0.5350596147710934	0.46329581583518	0.401965358356735	0.00749495751693525	1	Non Significant
D07	PTGS2	p16	0.2309346000311553	-0.3399561995726628	7732	-0.8327785011650446	0.46329581583518	0.401965358356735	0.00749495751693525	1	Non Significant
D07	PTGS2	p20	0.24312106732130984	-0.41562788980573245	6535	-0.4560656642500536	0.46329581583518	0.401965358356735	0.00749495751693525	1	Non Significant
D07	PTGS2	p22	-0.2151766602680234	-0.01187529514495178	6494	NA	0.46329581583518	0.401965358356735	0.00749495751693525	1	Non Significant
D08	FOSL2	p11	0.38048547353275686	-0.33133375276559435	7315	-0.9416367625871176	0.0201909280372378	0.0116673123433194	0.00749495751693525	0.400525360177263	Significant
D08	FOSL2	p13	0.41734594158887994	-0.1608605559030677	4585	-0.20295392402977955	0.0201909280372378	0.0116673123433194	0.00749495751693525	0.400525360177263	Significant
D08	FOSL2	p15	0.6184575524005733	-0.4282067445400402	8152	-0.19999067987299912	0.0201909280372378	0.0116673123433194	0.00749495751693525	0.400525360177263	Significant
D08	FOSL2	p19	0.3746447214467772	-0.254242176489936	8588	-0.23989236786518356	0.0201909280372378	0.0116673123433194	0.00749495751693525	0.400525360177263	Significant
D08	FOSL2	p21	0.5605452927805372	-0.400513263966767	5495	0.05003937334204476	0.0201909280372378	0.0116673123433194	0.00749495751693525	0.400525360177263	Significant
D08	SERPINE1	p12	0.5636483002741375	0.00895282718656254	5824	0.1374976206013022	0.03592056219291	0.0119252335930176	0.00793650793650794	1	Significant
D08	SERPINE1	p14	0.2237291085801932	-0.23260642415427651	5187	0.18200285349095827	0.03592056219291	0.0119252335930176	0.00793650793650794	1	Significant
D08	SERPINE1	p16	0.9596785073880624	-0.5619793837970002	6879	0.3699206354534274	0.03592056219291	0.0119252335930176	0.00793650793650794	1	Significant
D08	SERPINE1	p20	1.0090323265571353	-0.493179387523864	6725	1.3823653259660844	0.03592056219291	0.0119252335930176	0.00793650793650794	1	Significant
D08	SERPINE1	p22	0.4435238922697071	-0.3216587972051136	5841	0.38703344861653294	0.03592056219291	0.0119252335930176	0.00793650793650794	1	Significant
D09	HGF	p11	1.5350719601645733	-0.8226497566463863	1794	0.8234881798646851	0.0113421183944429	0.0116673123433194	0.00729035809153564	0.0119252335930176	Significant
D09	HGF	p13	1.0651489273716652	-0.7670083047303996	1755	0.7311567680840253	0.0113421183944429	0.0116673123433194	0.00729035809153564	0.0119252335930176	Significant
D09	HGF	p15	3.745499394582163	-0.849118892976622	4411	1.7878252207766576	0.0113421183944429	0.0116673123433194	0.00729035809153564	0.0119252335930176	Significant
D09	HGF	p19	3.872278650354035	-0.7329260317599302	5130	1.2561713498242528	0.0113421183944429	0.0116673123433194	0.00729035809153564	0.0119252335930176	Significant
D09	HGF	p21	1.9091770293990669	NA	3117	1.3173609210232338	0.0113421183944429	0.0116673123433194	0.00729035809153564	0.0119252335930176	Significant
D09	SOD2	p12	NA	0.39542123975260624	4918	0.9172073492244452	0.243696751995872	0.138177816166757	0.00749495751693525	1	Non Significant
D09	SOD2	p14	-0.1148786543609881	0.26196857201406293	6189	-0.5986558963083553	0.243696751995872	0.138177816166757	0.00749495751693525	1	Non Significant
D09	SOD2	p16	-0.08999518440273478	0.11099053097096352	9323	-0.5666266533668948	0.243696751995872	0.138177816166757	0.00749495751693525	1	Non Significant
D09	SOD2	p20	-0.07571864990035557	-0.04281168501370833	8608	0.2104843057291636	0.243696751995872	0.138177816166757	0.00749495751693525	1	Non Significant
D09	SOD2	p22	0.07256938448986633	-0.13248706041384486	6849	0.1514360630846652	0.243696751995872	0.138177816166757	0.00749495751693525	1	Non Significant
D10	IFNGR1	p11	0.21980950506827715	-0.37944899409451904	4591	0.16962101985126107	0.109980336297042	0.0361451420465623	0.00749495751693525	1	Significant
D10	IFNGR1	p13	0.1660490534489754	-0.37837332878742186	4417	-0.04229154524886885	0.109980336297042	0.0361451420465623	0.00749495751693525	1	Significant
D10	IFNGR1	p15	0.6033981701507889	-0.1450894080373997	8855	1.1614643169948158	0.109980336297042	0.0361451420465623	0.00749495751693525	1	Significant
D10	IFNGR1	p19	0.6675967456963992	-0.3245897482345594	8031	0.5928310601061866	0.109980336297042	0.0361451420465623	0.00749495751693525	1	Significant
D10	IFNGR1	p21	0.3853080457205167	-0.12805445241557756	6282	-0.0480095202589342	0.109980336297042	0.0361451420465623	0.00749495751693525	1	Significant
D10	TGIF1	p12	-0.02202915981254944	-0.12368564344773111	5718	0.8746789459820768	0.356961290771078	0.288088718008992	0.00749495751693525	1	Non Significant
D10	TGIF1	p14	0.06381854990377872	-0.4718226717150296	4544	0.2770863005347023	0.356961290771078	0.288088718008992	0.00749495751693525	1	Non Significant
D10	TGIF1	p16	-0.2068399214965942	-0.1343520937018377	9019	0.5340595943851849	0.356961290771078	0.288088718008992	0.00749495751693525	1	Non Significant
D10	TGIF1	p20	0.1187630557167854	-0.5739026555706883	7799	NA	0.356961290771078	0.288088718008992	0.00749495751693525	1	Non Significant
D10	TGIF1	p22	-0.17451898524096854	-0.27244280757624717	7298	0.4366113245938692	0.356961290771078	0.288088718008992	0.00749495751693525	1	Non Significant
D11	Ctr_scrambled	p11	-2.041220750763605	3.786802791028648	9556	0.5525536438743547	0.00949830815765703	0.00793650793650794	0.00793650793650794	0.0119252335930176	Ctr_scrambled
D11	Ctr_scrambled	p12	-2.041360950292838	5.186199460557435	9045	-1.344237719213346	0.00949830815765703	0.00793650793650794	0.00793650793650794	0.0119252335930176	Ctr_scrambled
D11	Ctr_scrambled	p13	-2.049621240590932	1.399936787920813	10414	-1.2430175488084376	0.00949830815765703	0.00793650793650794	0.00793650793650794	0.0119252335930176	Ctr_scrambled
D11	Ctr_scrambled	p14	-2.0260256467837836	1.7400016719929283	10552	-1.4397439938257564	0.00949830815765703	0.00793650793650794	0.00793650793650794	0.0119252335930176	Ctr_scrambled
D11	Ctr_scrambled	p15	-1.761126587253643	4.761775443507452	15053	-1.6518732571330914	0.00949830815765703	0.00793650793650794	0.00793650793650794	0.0119252335930176	Ctr_scrambled
D11	Ctr_scrambled	p16	-1.9257982039913977	6.09498858563637	14191	-1.1714983204568925	0.00949830815765703	0.00793650793650794	0.00793650793650794	0.0119252335930176	Ctr_scrambled
D11	Ctr_scrambled	p19	-1.6563077336622904	2.6832900733805403	13975	-1.2150506171897502	0.00949830815765703	0.00793650793650794	0.00793650793650794	0.0119252335930176	Ctr_scrambled
D11	Ctr_scrambled	p20	-1.723178175635748	4.268546900134856	12202	-1.1955643999636965	0.00949830815765703	0.00793650793650794	0.00793650793650794	0.0119252335930176	Ctr_scrambled
D11	Ctr_scrambled	p21	-1.827643255086747	3.5983542423706982	12568	-0.8945343595082202	0.00949830815765703	0.00793650793650794	0.00793650793650794	0.0119252335930176	Ctr_scrambled
D11	Ctr_scrambled	p22	-1.8561355874653944	6.5672791397333254	12082	-1.3508730306737762	0.00949830815765703	0.00793650793650794	0.00793650793650794	0.0119252335930176	Ctr_scrambled
E03	BCL6	p11	0.06236744374359255	-0.13519457656380937	5573	0.15311922738145778	0.454581761766281	0.400525360177263	0.00729035809153564	1	Non Significant
E03	BCL6	p13	0.19451656777391327	-0.23443800176623264	5192	0.38807441964623074	0.454581761766281	0.400525360177263	0.00729035809153564	1	Non Significant
E03	BCL6	p15	0.13354535913959378	-0.09596160817692952	9425	0.1467169265170625	0.454581761766281	0.400525360177263	0.00729035809153564	1	Non Significant
E03	BCL6	p19	0.193173698908	-0.33213146525958354	8580	NA	0.454581761766281	0.400525360177263	0.00729035809153564	1	Non Significant
E03	BCL6	p21	NA	-0.5305429163375217	5949	0.4080488448121805	0.454581761766281	0.400525360177263	0.00729035809153564	1	Non Significant
E03	LDLR	p12	0.5166172505144201	0.3128299246778151	4511	0.02559898498358661	0.0262939877055132	0.0114120363860017	0.00729035809153564	0.397614751956531	Significant
E03	LDLR	p14	NA	NA	2934	0.2731903013140544	0.0262939877055132	0.0114120363860017	0.00729035809153564	0.397614751956531	Significant
E03	LDLR	p16	0.43848633282003385	0.06399376994019607	8695	-0.25862533330611	0.0262939877055132	0.0114120363860017	0.00729035809153564	0.397614751956531	Significant
E03	LDLR	p20	NA	0.3336179849801993	8570	-0.4082416734042702	0.0262939877055132	0.0114120363860017	0.00729035809153564	0.397614751956531	Significant
E03	LDLR	p22	0.35047579569932974	0.1555671347385388	6435	-0.33523133462045446	0.0262939877055132	0.0114120363860017	0.00729035809153564	0.397614751956531	Significant
E04	CEBPD	p11	-0.42690397345607967	-0.508662502030456	6551	0.21311409494640204	0.0214833131828427	0.0119252335930176	0.00749495751693525	0.671373240540873	Significant
E04	CEBPD	p13	-0.3480963021368243	-0.41546403517299446	5724	0.4323431223675433	0.0214833131828427	0.0119252335930176	0.00749495751693525	0.671373240540873	Significant
E04	CEBPD	p15	-0.12489540063507044	-0.44181042755490674	9041	0.8966066605783529	0.0214833131828427	0.0119252335930176	0.00749495751693525	0.671373240540873	Significant
E04	CEBPD	p19	-0.48260751213663294	-0.5587215378318758	6548	-0.3089320292752557	0.0214833131828427	0.0119252335930176	0.00749495751693525	0.671373240540873	Significant
E04	CEBPD	p21	-0.2665309537794827	-0.5365319371731846	6631	-0.05809332292068635	0.0214833131828427	0.0119252335930176	0.00749495751693525	0.671373240540873	Significant
E04	NFKB1	p12	0.6403859795481378	-0.20575894601918668	4322	-0.09346364054007213	0.0675769590940947	0.0264613448001742	0.00749495751693525	1	Significant
E04	NFKB1	p14	0.16270399533190927	-0.6369762816563544	2518	0.1975740470229043	0.0675769590940947	0.0264613448001742	0.00749495751693525	1	Significant
E04	NFKB1	p16	0.9037838820352502	-0.5063526803435607	9641	0.2923059854335901	0.0675769590940947	0.0264613448001742	0.00749495751693525	1	Significant
E04	NFKB1	p20	0.9633496980493308	-0.5247109638809716	7387	NA	0.0675769590940947	0.0264613448001742	0.00749495751693525	1	Significant
E04	NFKB1	p22	0.46463894298240144	-0.3776361943870133	6215	0.4372621353421178	0.0675769590940947	0.0264613448001742	0.00749495751693525	1	Significant
E05	CXCL8	p11	0.725505332077882	-0.12423368054991468	4844	0.3844374499746883	0.388349686623472	0.294801991933705	0.00946735439031371	1	Non Significant
E05	CXCL8	p13	0.04231785156925297	-0.5764939020554392	3835	NA	0.388349686623472	0.294801991933705	0.00946735439031371	1	Non Significant
E05	CXCL8	p15	0.0441878635373827	0.21069171995162883	7917	0.3960937714954656	0.388349686623472	0.294801991933705	0.00946735439031371	1	Non Significant
E05	CXCL8	p19	0.17437991408369033	-0.12467380097425838	6791	0.3252738760480906	0.388349686623472	0.294801991933705	0.00946735439031371	1	Non Significant
E05	CXCL8	p21	0.9881842987603804	-0.5758580751965697	4120	NA	0.388349686623472	0.294801991933705	0.00946735439031371	1	Non Significant
E05	NR4A2	p12	0.5190538272842711	-0.6877843915001339	1687	-0.06627464935341115	0.0219828619104236	0.0116673123433194	0.00729035809153564	0.400525360177263	Significant
E05	NR4A2	p14	0.3306756803584728	NA	793	1.51669711646672	0.0219828619104236	0.0116673123433194	0.00729035809153564	0.400525360177263	Significant
E05	NR4A2	p16	2.2287238229387945	-0.7236928255781349	2840	1.2505766431282157	0.0219828619104236	0.0116673123433194	0.00729035809153564	0.400525360177263	Significant
E05	NR4A2	p20	2.9708518178580423	-0.7843007628570421	3451	1.2984620918605714	0.0219828619104236	0.0116673123433194	0.00729035809153564	0.400525360177263	Significant
E05	NR4A2	p22	0.3399114746701066	NA	1564	0.6971067293044941	0.0219828619104236	0.0116673123433194	0.00729035809153564	0.400525360177263	Significant
E06	DUSP6	p11	0.04431510511415765	NA	4942	-0.00860437676976861	0.20915752969756	0.0936926194932482	0.00749495751693525	1	Non Significant
E06	DUSP6	p13	0.17683312729096104	-0.2948484508743856	2799	NA	0.20915752969756	0.0936926194932482	0.00749495751693525	1	Non Significant
E06	DUSP6	p15	0.6481420750082149	-0.295110257298205	8479	0.4546642563582518	0.20915752969756	0.0936926194932482	0.00749495751693525	1	Non Significant
E06	DUSP6	p19	0.9225381167209667	-0.29255124532250526	8236	0.5831289546476098	0.20915752969756	0.0936926194932482	0.00749495751693525	1	Non Significant
E06	DUSP6	p21	0.3693766936965769	NA	5629	0.3397192497323058	0.20915752969756	0.0936926194932482	0.00749495751693525	1	Non Significant
E06	PFKFB3	p12	0.366960456812158	-0.05192140853900155	5454	-0.32275830233034875	0.390996574842829	0.294801991933705	0.00946735439031371	1	Non Significant
E06	PFKFB3	p14	0.2231907633318335	-0.5074342005782551	3635	0.15712030528823007	0.390996574842829	0.294801991933705	0.00946735439031371	1	Non Significant
E06	PFKFB3	p16	0.5926758180796498	-0.31849783180762353	8029	0.8851951629515394	0.390996574842829	0.294801991933705	0.00946735439031371	1	Non Significant
E06	PFKFB3	p20	-0.02220239537751274	-0.1176957871369505	8183	-0.3922490273585155	0.390996574842829	0.294801991933705	0.00946735439031371	1	Non Significant
E06	PFKFB3	p22	0.04092187979886912	-0.06955565317874952	6204	-0.3676430287902497	0.390996574842829	0.294801991933705	0.00946735439031371	1	Non Significant
E07	Ctr_IL1B_OxPAPC_scrambled	p11	0.3094273210217286	-0.05959977794848811	6933	-0.14792324826582712	NA	NA	NA	NA	Ctr_IL1B_OxPAPC_scrambled
E07	Ctr_IL1B_OxPAPC_scrambled	p12	0.2448155323391622	-0.19051631048099052	5297	0.02307436248548839	NA	NA	NA	NA	Ctr_IL1B_OxPAPC_scrambled
E07	Ctr_IL1B_OxPAPC_scrambled	p13	0.11280802549862136	-0.10858981119191868	6438	0.1571069951629729	NA	NA	NA	NA	Ctr_IL1B_OxPAPC_scrambled
E07	Ctr_IL1B_OxPAPC_scrambled	p14	-0.01535480215810594	-0.48241810258725815	5351	0.238597134082552	NA	NA	NA	NA	Ctr_IL1B_OxPAPC_scrambled
E07	Ctr_IL1B_OxPAPC_scrambled	p15	-0.08553106425953166	-0.00707880906121378	10348	-0.3044680135813734	NA	NA	NA	NA	Ctr_IL1B_OxPAPC_scrambled
E07	Ctr_IL1B_OxPAPC_scrambled	p16	0.05909784176004833	-0.22168492629672668	9509	-0.02437326490400606	NA	NA	NA	NA	Ctr_IL1B_OxPAPC_scrambled
E07	Ctr_IL1B_OxPAPC_scrambled	p19	NA	-0.1974880290480822	9336	0.4957272706157307	NA	NA	NA	NA	Ctr_IL1B_OxPAPC_scrambled
E07	Ctr_IL1B_OxPAPC_scrambled	p20	0.3989244127738437	-0.27082966798565794	7714	0.35213039901874155	NA	NA	NA	NA	Ctr_IL1B_OxPAPC_scrambled
E07	Ctr_IL1B_OxPAPC_scrambled	p21	0.2525441303857254	-0.18020325408668111	8299	0.43829019086894094	NA	NA	NA	NA	Ctr_IL1B_OxPAPC_scrambled
E07	Ctr_IL1B_OxPAPC_scrambled	p22	-0.05388544677805692	-0.04162598749797694	7796	0.06521480125504388	NA	NA	NA	NA	Ctr_IL1B_OxPAPC_scrambled
E08	GJA1	p11	-0.00537653689905368	-0.07588319277118188	6902	-0.5182672722506646	0.510530504087223	0.525808953452939	0.00749495751693525	1	Non Significant
E08	GJA1	p13	0.09536855131658462	-0.10832783724267336	4862	0.450978269275832	0.510530504087223	0.525808953452939	0.00749495751693525	1	Non Significant
E08	GJA1	p15	-0.10261930941184004	-0.03361652187520654	10217	-0.567397110431782	0.510530504087223	0.525808953452939	0.00749495751693525	1	Non Significant
E08	GJA1	p19	0.19125468838031295	-0.00918488820162992	7621	-0.05558763554289128	0.510530504087223	0.525808953452939	0.00749495751693525	1	Non Significant
E08	GJA1	p21	NA	-0.1307350684684569	6491	-0.16118439624646197	0.510530504087223	0.525808953452939	0.00749495751693525	1	Non Significant
E08	SLC19A2	p12	-0.3325486133611076	-0.4885140389257849	3650	-0.193795323386374	0.231330390171664	0.0926917161244465	0.00946735439031371	1	Non Significant
E08	SLC19A2	p14	-0.13999997490162444	-0.35627229988288	3741	-0.3939707527282553	0.231330390171664	0.0926917161244465	0.00946735439031371	1	Non Significant
E08	SLC19A2	p16	0.03092517769241964	-0.3457123468742145	7283	-0.29407637530150726	0.231330390171664	0.0926917161244465	0.00946735439031371	1	Non Significant
E08	SLC19A2	p20	NA	-0.4497038287180363	6228	NA	0.231330390171664	0.0926917161244465	0.00946735439031371	1	Non Significant
E08	SLC19A2	p22	0.02311894397179242	-0.41860238739894257	3581	-0.18068789565890833	0.231330390171664	0.0926917161244465	0.00946735439031371	1	Non Significant
E09	HIF1A	p11	0.4459739670679091	-0.12420989708673633	4860	-0.39403306865728	0.0656518232350576	0.0211766578543166	0.00793650793650794	1	Significant
E09	HIF1A	p13	0.31826659081513903	-0.2757277989494996	5069	0.2198108058194992	0.0656518232350576	0.0211766578543166	0.00793650793650794	1	Significant
E09	HIF1A	p15	0.4834146751129986	-0.19767886012208596	8897	0.01710045474642053	0.0656518232350576	0.0211766578543166	0.00793650793650794	1	Significant
E09	HIF1A	p19	0.18494701751204104	-0.09869744319517912	7733	-0.2588053128284137	0.0656518232350576	0.0211766578543166	0.00793650793650794	1	Significant
E09	HIF1A	p21	0.5876963491931487	-0.2659618775830834	5196	0.4104940151777387	0.0656518232350576	0.0211766578543166	0.00793650793650794	1	Significant
E09	SOX4	p12	-0.19821709660341652	-0.5860583911925001	4922	-0.14637118315286743	0.505482320320844	0.525808953452939	0.00729035809153564	1	Non Significant
E09	SOX4	p14	0.09955553549788204	-0.2780534896918193	4918	-0.17784758768131514	0.505482320320844	0.525808953452939	0.00729035809153564	1	Non Significant
E09	SOX4	p16	-0.106321868556364	0.09780107131794288	7698	-0.3955926956873507	0.505482320320844	0.525808953452939	0.00729035809153564	1	Non Significant
E09	SOX4	p20	0.3428124936349164	-0.2925646221084372	7022	-0.0100061400866986	0.505482320320844	0.525808953452939	0.00729035809153564	1	Non Significant
E09	SOX4	p22	0.1730273475004273	0.09729316827052704	5804	-0.418071784014995	0.505482320320844	0.525808953452939	0.00729035809153564	1	Non Significant
E10	IGFBP1	p11	-0.21780621322069008	-0.1582981714418441	7411	-0.5143269797442267	0.0828993815572181	0.0186872643144652	0.00793650793650794	1	Significant
E10	IGFBP1	p13	-0.14472772890425104	NA	5358	-0.35713029571865873	0.0828993815572181	0.0186872643144652	0.00793650793650794	1	Significant
E10	IGFBP1	p15	-0.12889056351702993	-0.1937546625424102	10486	-0.2473473585877665	0.0828993815572181	0.0186872643144652	0.00793650793650794	1	Significant
E10	IGFBP1	p19	-0.19011538188182003	-0.1365786852023037	9659	-0.715296509500847	0.0828993815572181	0.0186872643144652	0.00793650793650794	1	Significant
E10	IGFBP1	p21	-0.07036999711639916	-0.18054534220411436	7801	-0.6433779507609129	0.0828993815572181	0.0186872643144652	0.00793650793650794	1	Significant
E10	TNFAIP3	p12	1.098269566528186	-0.8804638887900255	4062	0.16520699101634753	0.156008586557564	0.0593270609465235	0.00729035809153564	1	Non Significant
E10	TNFAIP3	p14	0.6077706752308722	-0.6542722326539794	3931	0.27469760911525354	0.156008586557564	0.0593270609465235	0.00729035809153564	1	Non Significant
E10	TNFAIP3	p16	0.00824711320923247	-0.10062716787805837	8991	0.7765167322340816	0.156008586557564	0.0593270609465235	0.00729035809153564	1	Non Significant
E10	TNFAIP3	p20	0.2800196311041742	-0.5258729098048912	7325	1.2149374565007982	0.156008586557564	0.0593270609465235	0.00729035809153564	1	Non Significant
E10	TNFAIP3	p22	0.6800302007181849	-0.04374772725087843	6554	-0.09721441261380544	0.156008586557564	0.0593270609465235	0.00729035809153564	1	Non Significant
E11	ITGAV	p11	0.8997839687064859	-0.5395512234013542	4565	0.6080872271618661	0.0114170820586653	0.0116673123433194	0.00793650793650794	0.0119252335930176	Significant
E11	ITGAV	p13	0.7386331291001048	NA	3204	1.042672008297412	0.0114170820586653	0.0116673123433194	0.00793650793650794	0.0119252335930176	Significant
E11	ITGAV	p15	1.4529582006889232	-0.3643176595854749	8723	1.086031435589454	0.0114170820586653	0.0116673123433194	0.00793650793650794	0.0119252335930176	Significant
E11	ITGAV	p19	1.8667393945065516	-0.44868110776140097	7573	0.5956887676459451	0.0114170820586653	0.0116673123433194	0.00793650793650794	0.0119252335930176	Significant
E11	ITGAV	p21	1.2504370800918616	-0.5284638632834039	4602	0.6753235033382851	0.0114170820586653	0.0116673123433194	0.00793650793650794	0.0119252335930176	Significant
E11	VEGFA	p12	-0.8312176492475468	-0.3379211473217268	6389	0.2848346252162088	0.0203892081514158	0.0116673123433194	0.00749495751693525	0.290346833660764	Significant
E11	VEGFA	p14	-0.5090589557518759	-0.4668550381904097	6541	0.5982374405993799	0.0203892081514158	0.0116673123433194	0.00749495751693525	0.290346833660764	Significant
E11	VEGFA	p16	-0.28418105923513703	0.0811414985172123	8684	-0.2628438809493279	0.0203892081514158	0.0116673123433194	0.00749495751693525	0.290346833660764	Significant
E11	VEGFA	p20	-0.19682202665365245	0.20488410650317385	10181	0.6630860841486333	0.0203892081514158	0.0116673123433194	0.00749495751693525	0.290346833660764	Significant
E11	VEGFA	p22	-0.5145587061803119	-0.02392131983988272	7474	0.05255570986459203	0.0203892081514158	0.0116673123433194	0.00749495751693525	0.290346833660764	Significant
F03	CCL2	p11	-0.3515599350560697	-0.1231728325074238	6321	-0.3889412781595478	0.156122645150242	0.0836660272601201	0.00749495751693525	1	Non Significant
F03	CCL2	p13	-0.04060146149628511	-0.12352315432946752	4109	-0.3390890331952367	0.156122645150242	0.0836660272601201	0.00749495751693525	1	Non Significant
F03	CCL2	p15	-0.07474411150922668	-0.2324094008580945	8584	-0.18254553631259443	0.156122645150242	0.0836660272601201	0.00749495751693525	1	Non Significant
F03	CCL2	p19	-0.25739841088225224	-0.3374732959661744	7251	-0.6050769261285452	0.156122645150242	0.0836660272601201	0.00749495751693525	1	Non Significant
F03	CCL2	p21	0.0034125653025032	-0.19642096741326823	5996	-0.08487934054991043	0.156122645150242	0.0836660272601201	0.00749495751693525	1	Non Significant
F03	MAFG	p12	0.09749192835892843	0.10476065396016444	5715	-0.645328628327903	0.387822405927681	0.294801991933705	0.00749495751693525	1	Non Significant
F03	MAFG	p14	0.2779336699998427	-0.12638392540810267	4848	-0.7111025629373193	0.387822405927681	0.294801991933705	0.00749495751693525	1	Non Significant
F03	MAFG	p16	-0.14953122281398973	0.0035926028592437	8573	-0.5831316446121542	0.387822405927681	0.294801991933705	0.00749495751693525	1	Non Significant
F03	MAFG	p20	-0.5011733007021218	0.2517821473968206	7998	-0.4398638573510841	0.387822405927681	0.294801991933705	0.00749495751693525	1	Non Significant
F03	MAFG	p22	-0.10201685582913612	0.25462230644879863	6627	-0.7010618348211337	0.387822405927681	0.294801991933705	0.00749495751693525	1	Non Significant
F04	CSF1	p11	-0.4482894872457619	0.08895178468595186	6368	-0.6974306597518527	0.343584803557031	0.208690443136964	0.00729035809153564	1	Non Significant
F04	CSF1	p13	-0.24288796631104903	-0.01834918082532014	6222	-0.2892327104141181	0.343584803557031	0.208690443136964	0.00729035809153564	1	Non Significant
F04	CSF1	p15	0.11896840120513488	0.0623973416902755	10556	-0.20892966379758296	0.343584803557031	0.208690443136964	0.00729035809153564	1	Non Significant
F04	CSF1	p19	0.1045382927584032	0.03561966335205876	8963	-0.6733752944700279	0.343584803557031	0.208690443136964	0.00729035809153564	1	Non Significant
F04	CSF1	p21	-0.02240254509701796	NA	8516	0.0269984553838224	0.343584803557031	0.208690443136964	0.00729035809153564	1	Non Significant
F04	NFKBIZ	p12	0.51833289923222	-0.5081520530149333	4148	0.02448316058802246	0.494359459149754	0.525808953452939	0.00946735439031371	1	Non Significant
F04	NFKBIZ	p14	0.2514020410880416	-0.5846322355207789	3953	0.6002898544632582	0.494359459149754	0.525808953452939	0.00946735439031371	1	Non Significant
F04	NFKBIZ	p16	-0.08283496337456628	0.01101811194248168	10015	0.17487911436385886	0.494359459149754	0.525808953452939	0.00946735439031371	1	Non Significant
F04	NFKBIZ	p20	-0.5240826734751045	-0.24897367891733144	7380	0.6138951561648565	0.494359459149754	0.525808953452939	0.00946735439031371	1	Non Significant
F04	NFKBIZ	p22	0.23481106725147605	-0.3550073479530521	5274	-0.12169108246484064	0.494359459149754	0.525808953452939	0.00946735439031371	1	Non Significant
F06	Ctr_scrambled	p11	-2.0056267445270466	2.0634542789769927	9302	-1.083382529184982	0.00949830815765703	0.00793650793650794	0.00793650793650794	0.0119252335930176	Ctr_scrambled
F06	Ctr_scrambled	p12	-2.0623795530977347	4.7140187452276745	9160	-1.2662818762840538	0.00949830815765703	0.00793650793650794	0.00793650793650794	0.0119252335930176	Ctr_scrambled
F06	Ctr_scrambled	p13	-2.0132700059898063	1.529451484179557	10708	-1.7152823518448792	0.00949830815765703	0.00793650793650794	0.00793650793650794	0.0119252335930176	Ctr_scrambled
F06	Ctr_scrambled	p14	-2.0418140107638267	1.3657958917706212	10370	-1.4882517241918172	0.00949830815765703	0.00793650793650794	0.00793650793650794	0.0119252335930176	Ctr_scrambled
F06	Ctr_scrambled	p15	NA	0.823991039803535	13641	-0.8427026754386449	0.00949830815765703	0.00793650793650794	0.00793650793650794	0.0119252335930176	Ctr_scrambled
F06	Ctr_scrambled	p16	-1.262157480548719	2.1317987037606425	13333	-1.1121296033511971	0.00949830815765703	0.00793650793650794	0.00793650793650794	0.0119252335930176	Ctr_scrambled
F06	Ctr_scrambled	p19	-1.644015504047636	2.9800737245713695	15158	-1.815873964280236	0.00949830815765703	0.00793650793650794	0.00793650793650794	0.0119252335930176	Ctr_scrambled
F06	Ctr_scrambled	p20	-1.6476462040444235	5.61760045902332	14243	-1.055539294314828	0.00949830815765703	0.00793650793650794	0.00793650793650794	0.0119252335930176	Ctr_scrambled
F06	Ctr_scrambled	p21	-1.857230015628667	3.5764973994761373	11543	-1.8287503175592277	0.00949830815765703	0.00793650793650794	0.00793650793650794	0.0119252335930176	Ctr_scrambled
F06	Ctr_scrambled	p22	-1.872344964138449	6.309762318382849	11611	-1.4532888533630643	0.00949830815765703	0.00793650793650794	0.00793650793650794	0.0119252335930176	Ctr_scrambled
F07	ETS1	p11	0.09092044610227912	-0.06959021642457036	6625	-0.5313828413508764	0.518117066948756	0.526449105159239	0.00749495751693525	1	Non Significant
F07	ETS1	p13	0.17020268483653508	-0.05267598017912602	5793	-0.38324203472948065	0.518117066948756	0.526449105159239	0.00749495751693525	1	Non Significant
F07	ETS1	p15	NA	NA	8677	NA	0.518117066948756	0.526449105159239	0.00749495751693525	1	Non Significant
F07	ETS1	p19	NA	-0.03408241701114142	8771	-0.6068000589183365	0.518117066948756	0.526449105159239	0.00749495751693525	1	Non Significant
F07	ETS1	p21	0.03858565547611161	-0.0822282236362544	7051	-0.6398150660744927	0.518117066948756	0.526449105159239	0.00749495751693525	1	Non Significant
F07	RHOB	p12	0.09485317212422424	0.1450091562396467	5414	-0.15310208689730434	0.263180626479256	0.142456697394099	0.00749495751693525	1	Non Significant
F07	RHOB	p14	-0.5272268051135296	NA	3797	-0.4836241148930033	0.263180626479256	0.142456697394099	0.00749495751693525	1	Non Significant
F07	RHOB	p16	-0.1099873613846186	0.2257056522041838	7053	0.12614370612230366	0.263180626479256	0.142456697394099	0.00749495751693525	1	Non Significant
F07	RHOB	p20	-0.220226237807483	-0.01622753471114111	6469	0.00397123623840084	0.263180626479256	0.142456697394099	0.00749495751693525	1	Non Significant
F07	RHOB	p22	0.09542379603730856	0.09787271041266508	6557	0.30475751046621746	0.263180626479256	0.142456697394099	0.00749495751693525	1	Non Significant
F08	HAS2	p11	0.00604380852423136	-0.21584150721430684	4335	-0.22797318118584545	0.417905769072893	0.397614751956531	0.00749495751693525	1	Non Significant
F08	HAS2	p13	0.05242324656542185	-0.2313054878794777	4282	0.14012625666750048	0.417905769072893	0.397614751956531	0.00749495751693525	1	Non Significant
F08	HAS2	p15	NA	-0.3245883422322187	7089	0.1070502949042746	0.417905769072893	0.397614751956531	0.00749495751693525	1	Non Significant
F08	HAS2	p19	0.5186336220691826	-0.1158233325765146	7658	-0.1226581587355054	0.417905769072893	0.397614751956531	0.00749495751693525	1	Non Significant
F08	HAS2	p21	0.2587940707138009	-0.4108903221259114	4782	-0.14377052287885952	0.417905769072893	0.397614751956531	0.00749495751693525	1	Non Significant
F08	SLC7A1	p12	-0.07218650882578345	-0.24301770548002655	4880	0.3668805820158811	0.506519570438768	0.528359327270949	0.00749495751693525	1	Non Significant
F08	SLC7A1	p14	-0.43814316298333866	-0.28253792572987746	5050	0.19106744634203723	0.506519570438768	0.528359327270949	0.00749495751693525	1	Non Significant
F08	SLC7A1	p16	0.8230623800052101	-0.3822042609442427	7148	NA	0.506519570438768	0.528359327270949	0.00749495751693525	1	Non Significant
F08	SLC7A1	p20	0.6671862414633802	-0.5495483055332794	7387	0.689461865526668	0.506519570438768	0.528359327270949	0.00749495751693525	1	Non Significant
F08	SLC7A1	p22	9.764494806813088e-4	-0.12572361115419922	6578	0.6765528407658515	0.506519570438768	0.528359327270949	0.00749495751693525	1	Non Significant
F10	IL6	p11	-0.5202337932717104	0.04248825398982114	7158	NA	0.0114049907416865	0.0116673123433194	0.00749495751693525	0.0119252335930176	Significant
F10	IL6	p13	-0.4202752834164533	-0.2070297998136901	6328	-0.22673571894168457	0.0114049907416865	0.0116673123433194	0.00749495751693525	0.0119252335930176	Significant
F10	IL6	p15	-0.369461276053234	0.0916993281250675	10589	-0.5023049833741505	0.0114049907416865	0.0116673123433194	0.00749495751693525	0.0119252335930176	Significant
F10	IL6	p19	-0.46840662973842534	-0.13729917903853087	9250	-0.3515389781017888	0.0114049907416865	0.0116673123433194	0.00749495751693525	0.0119252335930176	Significant
F10	IL6	p21	-0.34244232837675287	-0.16086992181826154	7069	-0.31515028261047195	0.0114049907416865	0.0116673123433194	0.00749495751693525	0.0119252335930176	Significant
F10	TNIP3	p12	0.342039414497779	-0.38434961621228086	4857	-0.32318631980721385	0.417512989931125	0.294801991933705	0.00749495751693525	1	Non Significant
F10	TNIP3	p14	0.19264206909974463	-0.5436615564539068	4407	0.4299397043872939	0.417512989931125	0.294801991933705	0.00749495751693525	1	Non Significant
F10	TNIP3	p16	-0.20385203713231775	0.18711122986182135	8784	0.1921976623864053	0.417512989931125	0.294801991933705	0.00749495751693525	1	Non Significant
F10	TNIP3	p20	NA	-0.5669562971555111	6630	0.7151307450848081	0.417512989931125	0.294801991933705	0.00749495751693525	1	Non Significant
F10	TNIP3	p22	0.4653118314106126	-0.1039956343495714	6299	0.12831922243764832	0.417512989931125	0.294801991933705	0.00749495751693525	1	Non Significant
G03	CCL20	p11	NA	-0.04703893805759394	4278	-0.04909329770507639	0.0224387668538354	0.0111594252829148	0.00729035809153564	0.673289979659996	Significant
G03	CCL20	p13	0.42643046101686255	0.04153669503822593	3062	-0.03786995878437145	0.0224387668538354	0.0111594252829148	0.00729035809153564	0.673289979659996	Significant
G03	CCL20	p15	0.4469056331387325	0.00249514268274844	8127	-0.07490922660837027	0.0224387668538354	0.0111594252829148	0.00729035809153564	0.673289979659996	Significant
G03	CCL20	p19	0.4421983785122557	NA	7720	NA	0.0224387668538354	0.0111594252829148	0.00729035809153564	0.673289979659996	Significant
G03	CCL20	p21	NA	0.07862425240235571	5386	-0.29530631004909486	0.0224387668538354	0.0111594252829148	0.00729035809153564	0.673289979659996	Significant
G03	NAMPT	p12	0.04907514833369043	-0.42469772325724015	4558	0.27692000098216335	0.411890833787492	0.397614751956531	0.00749495751693525	1	Non Significant
G03	NAMPT	p14	0.09821497281345516	-0.19702574149325705	5125	0.21955399385878127	0.411890833787492	0.397614751956531	0.00749495751693525	1	Non Significant
G03	NAMPT	p16	0.07472022344986057	0.1291253011744769	10186	-0.1747360861407218	0.411890833787492	0.397614751956531	0.00749495751693525	1	Non Significant
G03	NAMPT	p20	-0.08110373615956676	0.1647936941568025	9368	-0.4775816107866329	0.411890833787492	0.397614751956531	0.00749495751693525	1	Non Significant
G03	NAMPT	p22	-0.10963447338883028	0.2574060698306967	5971	-0.6955518113951475	0.411890833787492	0.397614751956531	0.00749495751693525	1	Non Significant
G04	CSF2	p11	-0.9462117899569138	-0.14745795051314556	5818	-0.5075203191780816	0.0114162824836387	0.0116673123433194	0.00749495751693525	0.0119252335930176	Significant
G04	CSF2	p13	-0.5262869823595246	-0.3187886262514093	7111	-0.08811356120532757	0.0114162824836387	0.0116673123433194	0.00749495751693525	0.0119252335930176	Significant
G04	CSF2	p15	-0.8400198568700339	NA	9571	-0.43511282060198986	0.0114162824836387	0.0116673123433194	0.00749495751693525	0.0119252335930176	Significant
G04	CSF2	p19	-0.6785174882389657	-0.2505165338404625	7990	-0.22563558750018303	0.0114162824836387	0.0116673123433194	0.00749495751693525	0.0119252335930176	Significant
G04	CSF2	p21	-0.7352470648430491	-0.2204337330604858	7348	NA	0.0114162824836387	0.0116673123433194	0.00749495751693525	0.0119252335930176	Significant
G04	NKX3-1	p12	0.24364886509529113	-0.2181317724758559	2838	0.6211337186825777	0.529408549596003	0.528359327270949	0.00749495751693525	1	Non Significant
G04	NKX3-1	p14	-0.09059144299108796	-0.3874583858426471	4104	0.585192152790843	0.529408549596003	0.528359327270949	0.00749495751693525	1	Non Significant
G04	NKX3-1	p16	0.30120746306199164	0.37786098938461066	9187	-0.00239973862815157	0.529408549596003	0.528359327270949	0.00749495751693525	1	Non Significant
G04	NKX3-1	p20	-0.08800695271492578	0.02833542765390952	7691	0.04707282075094143	0.529408549596003	0.528359327270949	0.00749495751693525	1	Non Significant
G04	NKX3-1	p22	0.09424930229837772	0.06120515734477427	5016	-0.4369606993302834	0.529408549596003	0.528359327270949	0.00749495751693525	1	Non Significant
G05	CXCR4	p11	-0.13664472242841616	0.01587712611593311	8141	-0.3425782481967619	0.455115215419575	0.401965358356735	0.00946735439031371	1	Non Significant
G05	CXCR4	p13	0.4070241762640774	-0.3065851599034349	4349	NA	0.455115215419575	0.401965358356735	0.00946735439031371	1	Non Significant
G05	CXCR4	p15	-0.19721094265819547	0.26622486884830915	9645	-0.0987835277378977	0.455115215419575	0.401965358356735	0.00946735439031371	1	Non Significant
G05	CXCR4	p19	-0.07804678183022544	-0.03434650573752758	9187	-0.6916984683726091	0.455115215419575	0.401965358356735	0.00946735439031371	1	Non Significant
G05	CXCR4	p21	0.09603507574461503	0.236554699259822	7432	-0.4949602522531644	0.455115215419575	0.401965358356735	0.00946735439031371	1	Non Significant
G05	NR4A3	p12	-0.7015625862214773	-0.1865660775442809	6050	-0.2550127699389172	0.0110120672583469	0.0111594252829148	0.00729035809153564	0.0116673123433194	Significant
G05	NR4A3	p14	-0.6379803942692563	-0.0984341013172162	5718	-0.24429896290430309	0.0110120672583469	0.0111594252829148	0.00729035809153564	0.0116673123433194	Significant
G05	NR4A3	p16	NA	0.34581037233359296	7203	-0.8556796719710326	0.0110120672583469	0.0111594252829148	0.00729035809153564	0.0116673123433194	Significant
G05	NR4A3	p20	-0.6067829676948714	0.344972553684472	6895	-0.8002909957978396	0.0110120672583469	0.0111594252829148	0.00729035809153564	0.0116673123433194	Significant
G05	NR4A3	p22	NA	0.4644832115078408	7011	-0.9445866386018976	0.0110120672583469	0.0111594252829148	0.00729035809153564	0.0116673123433194	Significant
G06	EDN1	p11	0.507686712324016	-0.3609869517643669	5692	-0.03372522553629863	0.0206482786879708	0.0116673123433194	0.00729035809153564	0.397614751956531	Significant
G06	EDN1	p13	0.44406072115968814	-0.11898456594776498	4202	0.33853957344907337	0.0206482786879708	0.0116673123433194	0.00729035809153564	0.397614751956531	Significant
G06	EDN1	p15	0.6654019229022882	-0.303141100257298	7782	0.44365374275762887	0.0206482786879708	0.0116673123433194	0.00729035809153564	0.397614751956531	Significant
G06	EDN1	p19	0.31835782573580984	-0.22752290458695423	8099	0.0253630858598696	0.0206482786879708	0.0116673123433194	0.00729035809153564	0.397614751956531	Significant
G06	EDN1	p21	0.7562894733338376	-0.11181202840683692	5516	0.2260298283537024	0.0206482786879708	0.0116673123433194	0.00729035809153564	0.397614751956531	Significant
G06	PLAU	p12	NA	NA	4011	1.1374005679712789	0.0522544459611972	0.0116673123433194	0.00729035809153564	1	Significant
G06	PLAU	p14	0.2873329222524482	-0.491292556513392	4207	0.5939006150187872	0.0522544459611972	0.0116673123433194	0.00729035809153564	1	Significant
G06	PLAU	p16	NA	-0.48724362736682447	7778	0.762610989281381	0.0522544459611972	0.0116673123433194	0.00729035809153564	1	Significant
G06	PLAU	p20	0.32483970092167774	-0.2589118466509494	7443	0.39196091269222705	0.0522544459611972	0.0116673123433194	0.00729035809153564	1	Significant
G06	PLAU	p22	0.4545739973788449	-0.29130872674184766	5642	0.4132511448656051	0.0522544459611972	0.0116673123433194	0.00729035809153564	1	Significant
G07	F3	p11	-0.03308213482463048	-0.3398593278006417	5226	-0.05932926913467882	0.0647071729489617	0.0211766578543166	0.00793650793650794	1	Significant
G07	F3	p13	-0.17133957837732264	-0.15152143545125604	3773	-0.3632260877348822	0.0647071729489617	0.0211766578543166	0.00793650793650794	1	Significant
G07	F3	p15	-0.22906173960067025	0.1758137701149879	10215	NA	0.0647071729489617	0.0211766578543166	0.00793650793650794	1	Significant
G07	F3	p19	-0.4664344541257051	-0.05077934930075054	8338	-0.5961414835852109	0.0647071729489617	0.0211766578543166	0.00793650793650794	1	Significant
G07	F3	p21	-0.31731185132899364	0.07402864319370184	7328	-0.12464428674436416	0.0647071729489617	0.0211766578543166	0.00793650793650794	1	Significant
G07	RIPK2	p12	0.07892950678075224	NA	2164	0.13178055443414857	0.126626416037279	0.0570079424648854	0.00749495751693525	1	Non Significant
G07	RIPK2	p14	0.5544536271101448	-0.36403992664418133	2602	0.2924682862161497	0.126626416037279	0.0570079424648854	0.00749495751693525	1	Non Significant
G07	RIPK2	p16	NA	-0.35915771161851845	5591	0.6429139787081739	0.126626416037279	0.0570079424648854	0.00749495751693525	1	Non Significant
G07	RIPK2	p20	1.0127658995374869	-0.49305162647530665	6794	0.4904406883435265	0.126626416037279	0.0570079424648854	0.00749495751693525	1	Non Significant
G07	RIPK2	p22	0.6344726632662795	NA	5078	-0.13313267815933383	0.126626416037279	0.0570079424648854	0.00749495751693525	1	Non Significant
G08	Ctr_IL1B_OxPAPC_scrambled	p11	-0.03860371897954466	-0.1235796267214022	7784	-0.10989350760386932	NA	NA	NA	NA	Ctr_IL1B_OxPAPC_scrambled
G08	Ctr_IL1B_OxPAPC_scrambled	p12	-0.09128670442301176	-0.3502952611717487	5675	0.2530492552752176	NA	NA	NA	NA	Ctr_IL1B_OxPAPC_scrambled
G08	Ctr_IL1B_OxPAPC_scrambled	p13	0.04572366999468037	-0.2487022002132097	6223	0.1943986731217457	NA	NA	NA	NA	Ctr_IL1B_OxPAPC_scrambled
G08	Ctr_IL1B_OxPAPC_scrambled	p14	0.05676571379497405	-0.23747106605767412	5429	0.12249611736716018	NA	NA	NA	NA	Ctr_IL1B_OxPAPC_scrambled
G08	Ctr_IL1B_OxPAPC_scrambled	p15	-0.306381229306849	0.20815016651410423	10762	-0.2783478996442487	NA	NA	NA	NA	Ctr_IL1B_OxPAPC_scrambled
G08	Ctr_IL1B_OxPAPC_scrambled	p16	-0.313715881280801	-0.04401077972204865	10444	-0.06123183082482332	NA	NA	NA	NA	Ctr_IL1B_OxPAPC_scrambled
G08	Ctr_IL1B_OxPAPC_scrambled	p19	-0.06816081019633083	0.0482523509667256	8752	-0.01162186758674408	NA	NA	NA	NA	Ctr_IL1B_OxPAPC_scrambled
G08	Ctr_IL1B_OxPAPC_scrambled	p20	-0.20556147329657168	0.12413526997740965	8662	-0.3698929493915318	NA	NA	NA	NA	Ctr_IL1B_OxPAPC_scrambled
G08	Ctr_IL1B_OxPAPC_scrambled	p21	-0.19822327880747057	0.08791635467541627	4028	-0.18110828022670197	NA	NA	NA	NA	Ctr_IL1B_OxPAPC_scrambled
G08	Ctr_IL1B_OxPAPC_scrambled	p22	-0.04397945914880714	0.06296807073054762	7321	-0.3148966388921969	NA	NA	NA	NA	Ctr_IL1B_OxPAPC_scrambled
G09	HMOX1	p11	0.5723697629813573	-0.5008865093772794	4896	0.12744762155157388	0.375989039043063	0.294801991933705	0.00749495751693525	1	Non Significant
G09	HMOX1	p13	-0.04478506247269662	-0.2586422108869319	5430	-0.1969309828689457	0.375989039043063	0.294801991933705	0.00749495751693525	1	Non Significant
G09	HMOX1	p15	-0.01591149050919943	-0.15874996194095886	7823	0.6240800592488837	0.375989039043063	0.294801991933705	0.00749495751693525	1	Non Significant
G09	HMOX1	p19	0.4516195207829584	-0.3061316326406241	6949	0.46889834793462215	0.375989039043063	0.294801991933705	0.00749495751693525	1	Non Significant
G09	HMOX1	p21	0.5277616062988915	-0.00644322833530709	6409	0.49978864011067986	0.375989039043063	0.294801991933705	0.00749495751693525	1	Non Significant
G09	ST6GAL1	p12	-0.6862407019338511	NA	6018	-0.30840129058421334	0.0113462649721276	0.0116673123433194	0.00749495751693525	0.0119252335930176	Significant
G09	ST6GAL1	p14	-0.3822379401737544	0.07035236249542588	5653	-0.2387231462965164	0.0113462649721276	0.0116673123433194	0.00749495751693525	0.0119252335930176	Significant
G09	ST6GAL1	p16	-0.6386575691328664	-0.0048026460603783	10088	-0.4385946671567449	0.0113462649721276	0.0116673123433194	0.00749495751693525	0.0119252335930176	Significant
G09	ST6GAL1	p20	-0.3759753914279982	-0.08784632203151188	7993	-0.20340749512650289	0.0113462649721276	0.0116673123433194	0.00749495751693525	0.0119252335930176	Significant
G09	ST6GAL1	p22	-0.7109351745542061	-0.04274364207623176	6304	-0.6953429607978637	0.0113462649721276	0.0116673123433194	0.00749495751693525	0.0119252335930176	Significant
G10	IRF1	p11	NA	-0.12677730584843577	6329	0.01747034990205527	0.460316413496647	0.401965358356735	0.00946735439031371	1	Non Significant
G10	IRF1	p13	0.04982328609886259	-0.2981257496941737	4321	NA	0.460316413496647	0.401965358356735	0.00946735439031371	1	Non Significant
G10	IRF1	p15	-0.02823191711290086	0.23518397160186527	11032	-0.1040032179654052	0.460316413496647	0.401965358356735	0.00946735439031371	1	Non Significant
G10	IRF1	p19	0.09876415243747666	-0.13076751461106598	6952	0.11781420826480012	0.460316413496647	0.401965358356735	0.00946735439031371	1	Non Significant
G10	IRF1	p21	0.02152856723494011	0.16821861471719798	6970	0.13232560879566577	0.460316413496647	0.401965358356735	0.00946735439031371	1	Non Significant
G10	TRAF1	p12	1.045896740331665	-0.9732685322367668	1518	1.1086445963971236	0.0113458164275065	0.0116673123433194	0.00749495751693525	0.0119252335930176	Significant
G10	TRAF1	p14	0.952122283355196	-0.9811196263767278	1101	1.643901116700329	0.0113458164275065	0.0116673123433194	0.00749495751693525	0.0119252335930176	Significant
G10	TRAF1	p16	1.718513226051278	NA	5126	2.9490363680991742	0.0113458164275065	0.0116673123433194	0.00749495751693525	0.0119252335930176	Significant
G10	TRAF1	p20	NA	-0.991700492417705	2483	2.221762434697407	0.0113458164275065	0.0116673123433194	0.00749495751693525	0.0119252335930176	Significant
G10	TRAF1	p22	1.002471185819768	NA	1852	1.980081641071208	0.0113458164275065	0.0116673123433194	0.00749495751693525	0.0119252335930176	Significant
G11	ITGB8	p11	-0.02474382035709954	-0.14948131993252542	5901	-0.5278125551498962	0.342421590161023	0.142456697394099	0.00946735439031371	1	Non Significant
G11	ITGB8	p13	-0.03575092815630421	-0.11206034170083164	5537	0.06695539042643783	0.342421590161023	0.142456697394099	0.00946735439031371	1	Non Significant
G11	ITGB8	p15	NA	-0.36094858056873297	8525	NA	0.342421590161023	0.142456697394099	0.00946735439031371	1	Non Significant
G11	ITGB8	p19	-0.02705036756254701	-0.2808946861694396	8352	0.2618545186628378	0.342421590161023	0.142456697394099	0.00946735439031371	1	Non Significant
G11	ITGB8	p21	-0.04378100011024471	-0.02593942696937995	6581	-0.4478643639710342	0.342421590161023	0.142456697394099	0.00946735439031371	1	Non Significant
