# Supplementary material for: Integrated systems biology approach identifies gene targets for endothelial dysfunction
Source: Mol Syst Biol. 2023 Nov 30;19(12):e11462. doi: 10.15252/msb.202211462 (PMC10698507; doi:10.15252/msb.202211462)
Supplement: Supplementary file 13 — Source Data for Figure 2 [file MSB-19-e11462-s014.zip › Source_data_figure_2/DAPI_final_DF_for_plot_median_bootstrap.csv]

Metadata_Well	Conditions	plate	Z_score_DAPI_counts	Mean	Median	Min	Max	significant_conditions_DAPI
B02	Ctr_scrambled	p11	0.8509052450103726	0.00964127747330524	0.00793650793650794	0.00793650793650794	0.0119252335930176	Ctr_scrambled
B02	Ctr_scrambled	p12	2.635834133560987	0.00964127747330524	0.00793650793650794	0.00793650793650794	0.0119252335930176	Ctr_scrambled
B02	Ctr_scrambled	p13	2.4512399537811627	0.00964127747330524	0.00793650793650794	0.00793650793650794	0.0119252335930176	Ctr_scrambled
B02	Ctr_scrambled	p14	3.685424167725119	0.00964127747330524	0.00793650793650794	0.00793650793650794	0.0119252335930176	Ctr_scrambled
B02	Ctr_scrambled	p15	1.3476717650758545	0.00964127747330524	0.00793650793650794	0.00793650793650794	0.0119252335930176	Ctr_scrambled
B02	Ctr_scrambled	p19	0.8430841800583425	0.00964127747330524	0.00793650793650794	0.00793650793650794	0.0119252335930176	Ctr_scrambled
B02	Ctr_scrambled	p20	1.742529126865744	0.00964127747330524	0.00793650793650794	0.00793650793650794	0.0119252335930176	Ctr_scrambled
B02	Ctr_scrambled	p21	1.5865625586536234	0.00964127747330524	0.00793650793650794	0.00793650793650794	0.0119252335930176	Ctr_scrambled
B02	Ctr_scrambled	p22	2.299801972581644	0.00964127747330524	0.00793650793650794	0.00793650793650794	0.0119252335930176	Ctr_scrambled
B03	ATF3	p11	-0.01691181867412477	0.529087594028008	0.528359327270949	0.00729035809153564	1	Non Significant
B03	ATF3	p13	0.3240999827372082	0.529087594028008	0.528359327270949	0.00729035809153564	1	Non Significant
B03	ATF3	p15	0.3662182330279155	0.529087594028008	0.528359327270949	0.00729035809153564	1	Non Significant
B03	ATF3	p19	0.4523066503663797	0.529087594028008	0.528359327270949	0.00729035809153564	1	Non Significant
B03	ATF3	p21	-0.00749446290187406	0.529087594028008	0.528359327270949	0.00729035809153564	1	Non Significant
B03	JUN	p12	-0.10471167894431883	0.0110062402941048	0.0111594252829148	0.00729035809153564	0.0116673123433194	Significant
B03	JUN	p14	NA	0.0110062402941048	0.0111594252829148	0.00729035809153564	0.0116673123433194	Significant
B03	JUN	p15	-0.245728180041192	0.0110062402941048	0.0111594252829148	0.00729035809153564	0.0116673123433194	Significant
B03	JUN	p20	NA	0.0110062402941048	0.0111594252829148	0.00729035809153564	0.0116673123433194	Significant
B03	JUN	p22	-0.1125130617771845	0.0110062402941048	0.0111594252829148	0.00729035809153564	0.0116673123433194	Significant
B04	Ctr_IL1B_OxPAPC_scrambled	p11	0.19179271570672152	NA	NA	NA	NA	Ctr_IL1B_OxPAPC_scrambled
B04	Ctr_IL1B_OxPAPC_scrambled	p12	0.32191814606107505	NA	NA	NA	NA	Ctr_IL1B_OxPAPC_scrambled
B04	Ctr_IL1B_OxPAPC_scrambled	p13	0.5085283373194253	NA	NA	NA	NA	Ctr_IL1B_OxPAPC_scrambled
B04	Ctr_IL1B_OxPAPC_scrambled	p14	0.3436176946160828	NA	NA	NA	NA	Ctr_IL1B_OxPAPC_scrambled
B04	Ctr_IL1B_OxPAPC_scrambled	p15	0.2352417921732604	NA	NA	NA	NA	Ctr_IL1B_OxPAPC_scrambled
B04	Ctr_IL1B_OxPAPC_scrambled	p19	0.3460166993684837	NA	NA	NA	NA	Ctr_IL1B_OxPAPC_scrambled
B04	Ctr_IL1B_OxPAPC_scrambled	p20	0.07276224884106865	NA	NA	NA	NA	Ctr_IL1B_OxPAPC_scrambled
B04	Ctr_IL1B_OxPAPC_scrambled	p21	0.13699412990382784	NA	NA	NA	NA	Ctr_IL1B_OxPAPC_scrambled
B04	Ctr_IL1B_OxPAPC_scrambled	p22	0.3447167144429662	NA	NA	NA	NA	Ctr_IL1B_OxPAPC_scrambled
B05	CXCL12	p11	-0.6299443557831842	0.0113394006228638	0.0116673123433194	0.00729035809153564	0.0119252335930176	Significant
B05	CXCL12	p13	NA	0.0113394006228638	0.0116673123433194	0.00729035809153564	0.0119252335930176	Significant
B05	CXCL12	p15	-0.2584779862866878	0.0113394006228638	0.0116673123433194	0.00729035809153564	0.0119252335930176	Significant
B05	CXCL12	p19	-0.3036944819804156	0.0113394006228638	0.0116673123433194	0.00729035809153564	0.0119252335930176	Significant
B05	CXCL12	p21	-0.6432807582653473	0.0113394006228638	0.0116673123433194	0.00729035809153564	0.0119252335930176	Significant
B05	NOX4	p12	0.8380801456098544	0.0113429823790812	0.0116673123433194	0.00729035809153564	0.0119252335930176	Significant
B05	NOX4	p14	0.8867080592504071	0.0113429823790812	0.0116673123433194	0.00729035809153564	0.0119252335930176	Significant
B05	NOX4	p15	0.7687138683900548	0.0113429823790812	0.0116673123433194	0.00729035809153564	0.0119252335930176	Significant
B05	NOX4	p20	NA	0.0113429823790812	0.0116673123433194	0.00729035809153564	0.0119252335930176	Significant
B05	NOX4	p22	0.6729532836387586	0.0113429823790812	0.0116673123433194	0.00729035809153564	0.0119252335930176	Significant
B06	DRAM1	p11	-0.120375302632308	0.161099941685003	0.0593270609465235	0.00708872079398943	1	Non Significant
B06	DRAM1	p13	0.25947549191325064	0.161099941685003	0.0593270609465235	0.00708872079398943	1	Non Significant
B06	DRAM1	p15	-0.16506276460214298	0.161099941685003	0.0593270609465235	0.00708872079398943	1	Non Significant
B06	DRAM1	p19	0.1760513084332621	0.161099941685003	0.0593270609465235	0.00708872079398943	1	Non Significant
B06	DRAM1	p21	-0.18569706069557293	0.161099941685003	0.0593270609465235	0.00708872079398943	1	Non Significant
B06	NRIP1	p12	-0.00306161500524028	0.0531519584112249	0.0119252335930176	0.00708872079398943	1	Significant
B06	NRIP1	p14	0.03153266724318075	0.0531519584112249	0.0119252335930176	0.00708872079398943	1	Significant
B06	NRIP1	p15	-0.21963906037459896	0.0531519584112249	0.0119252335930176	0.00708872079398943	1	Significant
B06	NRIP1	p20	-0.3323925498765213	0.0531519584112249	0.0119252335930176	0.00708872079398943	1	Significant
B06	NRIP1	p22	0.02514598845035191	0.0531519584112249	0.0119252335930176	0.00708872079398943	1	Significant
B08	FOS	p11	-1.8988533396579952	0.0113869199813849	0.0116673123433194	0.00708872079398943	0.0119252335930176	Significant
B08	FOS	p13	-1.8214331126181804	0.0113869199813849	0.0116673123433194	0.00708872079398943	0.0119252335930176	Significant
B08	FOS	p15	-1.821086168211133	0.0113869199813849	0.0116673123433194	0.00708872079398943	0.0119252335930176	Significant
B08	FOS	p19	-1.9273812513841937	0.0113869199813849	0.0116673123433194	0.00708872079398943	0.0119252335930176	Significant
B08	FOS	p21	-2.085612595035396	0.0113869199813849	0.0116673123433194	0.00708872079398943	0.0119252335930176	Significant
B08	RUNX1	p12	-0.8690400414891936	0.0114032065264813	0.0116673123433194	0.00729035809153564	0.0119252335930176	Significant
B08	RUNX1	p14	-0.4482460481714275	0.0114032065264813	0.0116673123433194	0.00729035809153564	0.0119252335930176	Significant
B08	RUNX1	p15	-0.41409401044769384	0.0114032065264813	0.0116673123433194	0.00729035809153564	0.0119252335930176	Significant
B08	RUNX1	p20	-0.64660702999651	0.0114032065264813	0.0116673123433194	0.00729035809153564	0.0119252335930176	Significant
B08	RUNX1	p22	-0.43599052036139546	0.0114032065264813	0.0116673123433194	0.00729035809153564	0.0119252335930176	Significant
B09	HBEGF	p11	-0.748600715506152	0.0113792273641095	0.0116673123433194	0.00729035809153564	0.0119252335930176	Significant
B09	HBEGF	p13	-0.6509615655269224	0.0113792273641095	0.0116673123433194	0.00729035809153564	0.0119252335930176	Significant
B09	HBEGF	p15	-0.4244852223452907	0.0113792273641095	0.0116673123433194	0.00729035809153564	0.0119252335930176	Significant
B09	HBEGF	p19	-0.884828322986756	0.0113792273641095	0.0116673123433194	0.00729035809153564	0.0119252335930176	Significant
B09	HBEGF	p21	-0.8854633427976316	0.0113792273641095	0.0116673123433194	0.00729035809153564	0.0119252335930176	Significant
B09	SLC7A5	p12	-1.3515523646995191	0.0113398384952092	0.0116673123433194	0.00729035809153564	0.0119252335930176	Significant
B09	SLC7A5	p14	-1.1966259438116469	0.0113398384952092	0.0116673123433194	0.00729035809153564	0.0119252335930176	Significant
B09	SLC7A5	p15	-1.2758843726437124	0.0113398384952092	0.0116673123433194	0.00729035809153564	0.0119252335930176	Significant
B09	SLC7A5	p20	NA	0.0113398384952092	0.0116673123433194	0.00729035809153564	0.0119252335930176	Significant
B09	SLC7A5	p22	-1.3039244392108629	0.0113398384952092	0.0116673123433194	0.00729035809153564	0.0119252335930176	Significant
B10	HRH1	p11	-0.6768903418963687	0.0113886101963716	0.0116673123433194	0.00729035809153564	0.0119252335930176	Significant
B10	HRH1	p13	-0.6924929690704307	0.0113886101963716	0.0116673123433194	0.00729035809153564	0.0119252335930176	Significant
B10	HRH1	p15	-0.936967491153382	0.0113886101963716	0.0116673123433194	0.00729035809153564	0.0119252335930176	Significant
B10	HRH1	p19	-0.9279601200197376	0.0113886101963716	0.0116673123433194	0.00729035809153564	0.0119252335930176	Significant
B10	HRH1	p21	-1.20226187992781	0.0113886101963716	0.0116673123433194	0.00729035809153564	0.0119252335930176	Significant
B10	STAT5A	p12	-0.5269714161135499	0.0236147954378391	0.0119252335930176	0.00749495751693525	1	Significant
B10	STAT5A	p14	-0.6787104380520701	0.0236147954378391	0.0119252335930176	0.00749495751693525	1	Significant
B10	STAT5A	p15	-0.19109546750470052	0.0236147954378391	0.0119252335930176	0.00749495751693525	1	Significant
B10	STAT5A	p20	0.1034938047809478	0.0236147954378391	0.0119252335930176	0.00749495751693525	1	Significant
B10	STAT5A	p22	-0.3401335088639443	0.0236147954378391	0.0119252335930176	0.00749495751693525	1	Significant
B11	IRF2	p11	-0.26603699902718053	0.0114046582860959	0.0116673123433194	0.00729035809153564	0.0119252335930176	Significant
B11	IRF2	p13	-0.2853586768794986	0.0114046582860959	0.0116673123433194	0.00729035809153564	0.0119252335930176	Significant
B11	IRF2	p15	-0.6515160242721257	0.0114046582860959	0.0116673123433194	0.00729035809153564	0.0119252335930176	Significant
B11	IRF2	p19	-0.6150021067107535	0.0114046582860959	0.0116673123433194	0.00729035809153564	0.0119252335930176	Significant
B11	IRF2	p21	-0.563374188001588	0.0114046582860959	0.0116673123433194	0.00729035809153564	0.0119252335930176	Significant
B11	UGCG	p12	-1.2488006744517417	0.0113839624777913	0.0116673123433194	0.00729035809153564	0.0119252335930176	Significant
B11	UGCG	p14	-1.3616148949494546	0.0113839624777913	0.0116673123433194	0.00729035809153564	0.0119252335930176	Significant
B11	UGCG	p15	-0.4465537291026409	0.0113839624777913	0.0116673123433194	0.00729035809153564	0.0119252335930176	Significant
B11	UGCG	p20	-0.3784898837863401	0.0113839624777913	0.0116673123433194	0.00729035809153564	0.0119252335930176	Significant
B11	UGCG	p22	-0.3620112113768861	0.0113839624777913	0.0116673123433194	0.00729035809153564	0.0119252335930176	Significant
C02	Ctr_IL1B_OxPAPC_scrambled	p11	-0.05212130825901308	NA	NA	NA	NA	Ctr_IL1B_OxPAPC_scrambled
C02	Ctr_IL1B_OxPAPC_scrambled	p12	0.508739401057035	NA	NA	NA	NA	Ctr_IL1B_OxPAPC_scrambled
C02	Ctr_IL1B_OxPAPC_scrambled	p13	0.4011522602580804	NA	NA	NA	NA	Ctr_IL1B_OxPAPC_scrambled
C02	Ctr_IL1B_OxPAPC_scrambled	p14	0.6264915634268813	NA	NA	NA	NA	Ctr_IL1B_OxPAPC_scrambled
C02	Ctr_IL1B_OxPAPC_scrambled	p15	0.2130026300846012	NA	NA	NA	NA	Ctr_IL1B_OxPAPC_scrambled
C02	Ctr_IL1B_OxPAPC_scrambled	p19	0.1103559899369961	NA	NA	NA	NA	Ctr_IL1B_OxPAPC_scrambled
C02	Ctr_IL1B_OxPAPC_scrambled	p20	0.1325528950914457	NA	NA	NA	NA	Ctr_IL1B_OxPAPC_scrambled
C02	Ctr_IL1B_OxPAPC_scrambled	p21	0.1484875406951905	NA	NA	NA	NA	Ctr_IL1B_OxPAPC_scrambled
C02	Ctr_IL1B_OxPAPC_scrambled	p22	0.5994356794150744	NA	NA	NA	NA	Ctr_IL1B_OxPAPC_scrambled
C03	B4GALT1	p11	0.22556647853183776	0.394015157178576	0.294801991933705	0.00729035809153564	1	Non Significant
C03	B4GALT1	p13	0.14066585109074417	0.394015157178576	0.294801991933705	0.00729035809153564	1	Non Significant
C03	B4GALT1	p15	NA	0.394015157178576	0.294801991933705	0.00729035809153564	1	Non Significant
C03	B4GALT1	p19	0.32658152640502147	0.394015157178576	0.294801991933705	0.00729035809153564	1	Non Significant
C03	B4GALT1	p21	-0.06468786422079773	0.394015157178576	0.294801991933705	0.00729035809153564	1	Non Significant
C03	JUNB	p12	1.2574993256855798	0.0110180023528344	0.0111594252829148	0.00729035809153564	0.0116673123433194	Significant
C03	JUNB	p14	NA	0.0110180023528344	0.0111594252829148	0.00729035809153564	0.0116673123433194	Significant
C03	JUNB	p15	NA	0.0110180023528344	0.0111594252829148	0.00729035809153564	0.0116673123433194	Significant
C03	JUNB	p20	1.137704738349533	0.0110180023528344	0.0111594252829148	0.00729035809153564	0.0116673123433194	Significant
C03	JUNB	p22	1.293058293177661	0.0110180023528344	0.0111594252829148	0.00729035809153564	0.0116673123433194	Significant
C04	ANGPT2	p11	-0.32775805682161807	0.0993336646745936	0.0361451420465623	0.00729035809153564	1	Significant
C04	ANGPT2	p13	0.10238826806424632	0.0993336646745936	0.0361451420465623	0.00729035809153564	1	Significant
C04	ANGPT2	p15	0.19992178575666691	0.0993336646745936	0.0361451420465623	0.00729035809153564	1	Significant
C04	ANGPT2	p19	-0.02790716068900385	0.0993336646745936	0.0361451420465623	0.00729035809153564	1	Significant
C04	ANGPT2	p21	-0.15934127108194027	0.0993336646745936	0.0361451420465623	0.00729035809153564	1	Significant
C04	NFIL3	p12	-0.2471219163052743	0.0144698901954179	0.0116673123433194	0.00669438144204366	0.207299840313741	Significant
C04	NFIL3	p14	-0.243414241872346	0.0144698901954179	0.0116673123433194	0.00669438144204366	0.207299840313741	Significant
C04	NFIL3	p15	NA	0.0144698901954179	0.0116673123433194	0.00669438144204366	0.207299840313741	Significant
C04	NFIL3	p20	-0.4307335288841346	0.0144698901954179	0.0116673123433194	0.00669438144204366	0.207299840313741	Significant
C04	NFIL3	p22	-0.0322829806461203	0.0144698901954179	0.0116673123433194	0.00669438144204366	0.207299840313741	Significant
C05	CXCL2	p11	-0.22338300031754776	0.479765753308481	0.525808953452939	0.00749495751693525	1	Non Significant
C05	CXCL2	p13	0.8401016863931148	0.479765753308481	0.525808953452939	0.00749495751693525	1	Non Significant
C05	CXCL2	p15	0.416251772815613	0.479765753308481	0.525808953452939	0.00749495751693525	1	Non Significant
C05	CXCL2	p19	0.11397699174387683	0.479765753308481	0.525808953452939	0.00749495751693525	1	Non Significant
C05	CXCL2	p21	-0.31734222302965676	0.479765753308481	0.525808953452939	0.00749495751693525	1	Non Significant
C05	NQO1	p12	-0.08996263249726932	0.0678756128330436	0.0344536370394713	0.00729035809153564	1	Significant
C05	NQO1	p14	-0.19504106262954615	0.0678756128330436	0.0344536370394713	0.00729035809153564	1	Significant
C05	NQO1	p15	0.23024657294583745	0.0678756128330436	0.0344536370394713	0.00729035809153564	1	Significant
C05	NQO1	p20	-0.6230252646222353	0.0678756128330436	0.0344536370394713	0.00729035809153564	1	Significant
C05	NQO1	p22	-0.4514753877244517	0.0678756128330436	0.0344536370394713	0.00729035809153564	1	Significant
C07	EGLN3	p11	-0.7206458240989483	0.0410515332070029	0.0119252335930176	0.00729035809153564	1	Significant
C07	EGLN3	p13	-0.3244949069868743	0.0410515332070029	0.0119252335930176	0.00729035809153564	1	Significant
C07	EGLN3	p15	0.10477129679624816	0.0410515332070029	0.0119252335930176	0.00729035809153564	1	Significant
C07	EGLN3	p19	0.06917017346689602	0.0410515332070029	0.0119252335930176	0.00729035809153564	1	Significant
C07	EGLN3	p21	-0.680102240985824	0.0410515332070029	0.0119252335930176	0.00729035809153564	1	Significant
C07	POU2F2	p12	0.5750418274463175	0.38399277599739	0.293325573766021	0.00749495751693525	1	Non Significant
C07	POU2F2	p14	0.4122764006381213	0.38399277599739	0.293325573766021	0.00749495751693525	1	Non Significant
C07	POU2F2	p15	0.18352884703124064	0.38399277599739	0.293325573766021	0.00749495751693525	1	Non Significant
C07	POU2F2	p20	0.2947820611414199	0.38399277599739	0.293325573766021	0.00749495751693525	1	Non Significant
C07	POU2F2	p22	0.37291622060412816	0.38399277599739	0.293325573766021	0.00749495751693525	1	Non Significant
C08	FOSB	p11	0.700343846181357	0.0132818068553429	0.0111594252829148	0.00729035809153564	0.653594295813201	Significant
C08	FOSB	p13	NA	0.0132818068553429	0.0111594252829148	0.00729035809153564	0.653594295813201	Significant
C08	FOSB	p15	0.6204348889434417	0.0132818068553429	0.0111594252829148	0.00729035809153564	0.653594295813201	Significant
C08	FOSB	p19	0.6693450647910518	0.0132818068553429	0.0111594252829148	0.00729035809153564	0.653594295813201	Significant
C08	FOSB	p21	NA	0.0132818068553429	0.0111594252829148	0.00729035809153564	0.653594295813201	Significant
C08	SALL4	p12	1.100667798465287	0.032874598050143	0.0119252335930176	0.00729035809153564	1	Significant
C08	SALL4	p14	1.007318519495788	0.032874598050143	0.0119252335930176	0.00729035809153564	1	Significant
C08	SALL4	p15	0.5627311677666049	0.032874598050143	0.0119252335930176	0.00729035809153564	1	Significant
C08	SALL4	p20	0.4261751421496786	0.032874598050143	0.0119252335930176	0.00729035809153564	1	Significant
C08	SALL4	p22	1.2284196266621512	0.032874598050143	0.0119252335930176	0.00729035809153564	1	Significant
C09	HEY1	p11	0.1446644150843596	0.515947782326731	0.528359327270949	0.00729035809153564	1	Non Significant
C09	HEY1	p13	0.9017435084098128	0.515947782326731	0.528359327270949	0.00729035809153564	1	Non Significant
C09	HEY1	p15	0.4547168640974843	0.515947782326731	0.528359327270949	0.00729035809153564	1	Non Significant
C09	HEY1	p19	-0.20287298269087037	0.515947782326731	0.528359327270949	0.00729035809153564	1	Non Significant
C09	HEY1	p21	0.0978618026856169	0.515947782326731	0.528359327270949	0.00729035809153564	1	Non Significant
C09	SOCS1	p12	0.36015641462749964	0.509143227626837	0.528359327270949	0.00729035809153564	1	Non Significant
C09	SOCS1	p14	0.7164344683157516	0.509143227626837	0.528359327270949	0.00729035809153564	1	Non Significant
C09	SOCS1	p15	0.10404804060510808	0.509143227626837	0.528359327270949	0.00729035809153564	1	Non Significant
C09	SOCS1	p20	-0.07054714977653091	0.509143227626837	0.528359327270949	0.00729035809153564	1	Non Significant
C09	SOCS1	p22	0.55106322678094	0.509143227626837	0.528359327270949	0.00729035809153564	1	Non Significant
C10	Ctr_IL1B_OxPAPC_scrambled	p11	0.36150473443724807	NA	NA	NA	NA	Ctr_IL1B_OxPAPC_scrambled
C10	Ctr_IL1B_OxPAPC_scrambled	p12	0.26683683062610636	NA	NA	NA	NA	Ctr_IL1B_OxPAPC_scrambled
C10	Ctr_IL1B_OxPAPC_scrambled	p13	0.389176393077417	NA	NA	NA	NA	Ctr_IL1B_OxPAPC_scrambled
C10	Ctr_IL1B_OxPAPC_scrambled	p14	0.48951744491291455	NA	NA	NA	NA	Ctr_IL1B_OxPAPC_scrambled
C10	Ctr_IL1B_OxPAPC_scrambled	p15	0.3891215292544502	NA	NA	NA	NA	Ctr_IL1B_OxPAPC_scrambled
C10	Ctr_IL1B_OxPAPC_scrambled	p19	0.1463935793483336	NA	NA	NA	NA	Ctr_IL1B_OxPAPC_scrambled
C10	Ctr_IL1B_OxPAPC_scrambled	p20	0.16600220767906926	NA	NA	NA	NA	Ctr_IL1B_OxPAPC_scrambled
C10	Ctr_IL1B_OxPAPC_scrambled	p21	0.10981130120679557	NA	NA	NA	NA	Ctr_IL1B_OxPAPC_scrambled
C10	Ctr_IL1B_OxPAPC_scrambled	p22	0.1431293127165738	NA	NA	NA	NA	Ctr_IL1B_OxPAPC_scrambled
C11	ISG20	p11	-0.3637651723841576	0.0113622787071061	0.0116673123433194	0.00729035809153564	0.0119252335930176	Significant
C11	ISG20	p13	-0.3852780819226944	0.0113622787071061	0.0116673123433194	0.00729035809153564	0.0119252335930176	Significant
C11	ISG20	p15	NA	0.0113622787071061	0.0116673123433194	0.00729035809153564	0.0119252335930176	Significant
C11	ISG20	p19	-0.4810496725215164	0.0113622787071061	0.0116673123433194	0.00729035809153564	0.0119252335930176	Significant
C11	ISG20	p21	-0.6492646292805329	0.0113622787071061	0.0116673123433194	0.00729035809153564	0.0119252335930176	Significant
C11	UPP1	p12	0.2940588361055372	0.51187850242174	0.525808953452939	0.00749495751693525	1	Non Significant
C11	UPP1	p14	0.472543487035244	0.51187850242174	0.525808953452939	0.00749495751693525	1	Non Significant
C11	UPP1	p15	0.0994976127562838	0.51187850242174	0.525808953452939	0.00749495751693525	1	Non Significant
C11	UPP1	p20	0.15212834507170275	0.51187850242174	0.525808953452939	0.00749495751693525	1	Non Significant
C11	UPP1	p22	0.5470854626876779	0.51187850242174	0.525808953452939	0.00749495751693525	1	Non Significant
D03	BCL3	p11	0.15902168268208114	0.0718936985984557	0.0355788332395941	0.00749495751693525	1	Significant
D03	BCL3	p13	-0.03620640917974865	0.0718936985984557	0.0355788332395941	0.00749495751693525	1	Significant
D03	BCL3	p15	0.05011037760622043	0.0718936985984557	0.0355788332395941	0.00749495751693525	1	Significant
D03	BCL3	p19	-0.6090410016953441	0.0718936985984557	0.0355788332395941	0.00749495751693525	1	Significant
D03	BCL3	p21	-0.4531833924780478	0.0718936985984557	0.0355788332395941	0.00749495751693525	1	Significant
D03	KLF4	p12	-0.7872192511067038	0.0237987829581322	0.0119252335930176	0.00708872079398943	0.525808953452939	Significant
D03	KLF4	p14	-0.9203266662441708	0.0237987829581322	0.0119252335930176	0.00708872079398943	0.525808953452939	Significant
D03	KLF4	p15	-0.6510196204431494	0.0237987829581322	0.0119252335930176	0.00708872079398943	0.525808953452939	Significant
D03	KLF4	p20	0.10945196358561818	0.0237987829581322	0.0119252335930176	0.00708872079398943	0.525808953452939	Significant
D03	KLF4	p22	-0.34755630078797806	0.0237987829581322	0.0119252335930176	0.00708872079398943	0.525808953452939	Significant
D05	Ctr_IL1B_OxPAPC_scrambled	p11	0.0072448537918828	NA	NA	NA	NA	Ctr_IL1B_OxPAPC_scrambled
D05	Ctr_IL1B_OxPAPC_scrambled	p12	0.46853459296433714	NA	NA	NA	NA	Ctr_IL1B_OxPAPC_scrambled
D05	Ctr_IL1B_OxPAPC_scrambled	p13	0.2490361510878421	NA	NA	NA	NA	Ctr_IL1B_OxPAPC_scrambled
D05	Ctr_IL1B_OxPAPC_scrambled	p14	0.3273892731926919	NA	NA	NA	NA	Ctr_IL1B_OxPAPC_scrambled
D05	Ctr_IL1B_OxPAPC_scrambled	p15	0.29095171639161893	NA	NA	NA	NA	Ctr_IL1B_OxPAPC_scrambled
D05	Ctr_IL1B_OxPAPC_scrambled	p19	0.17516453248055672	NA	NA	NA	NA	Ctr_IL1B_OxPAPC_scrambled
D05	Ctr_IL1B_OxPAPC_scrambled	p20	0.29321412461387497	NA	NA	NA	NA	Ctr_IL1B_OxPAPC_scrambled
D05	Ctr_IL1B_OxPAPC_scrambled	p21	0.01968836579515828	NA	NA	NA	NA	Ctr_IL1B_OxPAPC_scrambled
D05	Ctr_IL1B_OxPAPC_scrambled	p22	0.4584026328584316	NA	NA	NA	NA	Ctr_IL1B_OxPAPC_scrambled
D06	DUSP1	p11	-0.12994681436412236	0.181650680816001	0.0906883661712042	0.00729035809153564	1	Non Significant
D06	DUSP1	p13	0.21672390567586333	0.181650680816001	0.0906883661712042	0.00729035809153564	1	Non Significant
D06	DUSP1	p15	NA	0.181650680816001	0.0906883661712042	0.00729035809153564	1	Non Significant
D06	DUSP1	p19	0.04599083536978824	0.181650680816001	0.0906883661712042	0.00729035809153564	1	Non Significant
D06	DUSP1	p21	0.080469657255301	0.181650680816001	0.0906883661712042	0.00729035809153564	1	Non Significant
D06	PCSK1	p12	0.24280134752721083	0.524116829203081	0.525808953452939	0.00749495751693525	1	Non Significant
D06	PCSK1	p14	NA	0.524116829203081	0.525808953452939	0.00749495751693525	1	Non Significant
D06	PCSK1	p15	0.1877759130234766	0.524116829203081	0.525808953452939	0.00749495751693525	1	Non Significant
D06	PCSK1	p20	0.39105336393267376	0.524116829203081	0.525808953452939	0.00749495751693525	1	Non Significant
D06	PCSK1	p22	0.01889521630379716	0.524116829203081	0.525808953452939	0.00749495751693525	1	Non Significant
D07	EGR1	p11	0.09703474956175988	0.511822509377211	0.525808953452939	0.00749495751693525	1	Non Significant
D07	EGR1	p13	0.30968375016878685	0.511822509377211	0.525808953452939	0.00749495751693525	1	Non Significant
D07	EGR1	p15	0.28263619257332273	0.511822509377211	0.525808953452939	0.00749495751693525	1	Non Significant
D07	EGR1	p19	0.4883442397777173	0.511822509377211	0.525808953452939	0.00749495751693525	1	Non Significant
D07	EGR1	p21	-0.12255019421011804	0.511822509377211	0.525808953452939	0.00749495751693525	1	Non Significant
D07	PTGS2	p12	0.09958992739629224	0.126871072070088	0.0570079424648854	0.00729035809153564	1	Non Significant
D07	PTGS2	p14	0.1913202012581066	0.126871072070088	0.0570079424648854	0.00729035809153564	1	Non Significant
D07	PTGS2	p15	-0.4131839248779289	0.126871072070088	0.0570079424648854	0.00729035809153564	1	Non Significant
D07	PTGS2	p20	-0.3458768040134071	0.126871072070088	0.0570079424648854	0.00729035809153564	1	Non Significant
D07	PTGS2	p22	0.0919511157666564	0.126871072070088	0.0570079424648854	0.00729035809153564	1	Non Significant
D08	FOSL2	p11	0.0396056791708741	0.286003896281179	0.142456697394099	0.00729035809153564	1	Non Significant
D08	FOSL2	p13	-0.00697625486860484	0.286003896281179	0.142456697394099	0.00729035809153564	1	Non Significant
D08	FOSL2	p15	0.1597214271989217	0.286003896281179	0.142456697394099	0.00729035809153564	1	Non Significant
D08	FOSL2	p19	0.23605648123300127	0.286003896281179	0.142456697394099	0.00729035809153564	1	Non Significant
D08	FOSL2	p21	NA	0.286003896281179	0.142456697394099	0.00729035809153564	1	Non Significant
D08	SERPINE1	p12	0.05097270021898109	0.0407128967136809	0.0119252335930176	0.00729035809153564	1	Significant
D08	SERPINE1	p14	0.05525112932352131	0.0407128967136809	0.0119252335930176	0.00729035809153564	1	Significant
D08	SERPINE1	p15	-0.46111509821887897	0.0407128967136809	0.0119252335930176	0.00729035809153564	1	Significant
D08	SERPINE1	p20	-0.39511001097831544	0.0407128967136809	0.0119252335930176	0.00729035809153564	1	Significant
D08	SERPINE1	p22	-0.25315543507466753	0.0407128967136809	0.0119252335930176	0.00729035809153564	1	Significant
D09	HGF	p11	-1.6861530789510109	0.0113390866991098	0.0116673123433194	0.00729035809153564	0.0119252335930176	Significant
D09	HGF	p13	-1.8433060172047504	0.0113390866991098	0.0116673123433194	0.00729035809153564	0.0119252335930176	Significant
D09	HGF	p15	NA	0.0113390866991098	0.0116673123433194	0.00729035809153564	0.0119252335930176	Significant
D09	HGF	p19	-1.5922981780552072	0.0113390866991098	0.0116673123433194	0.00729035809153564	0.0119252335930176	Significant
D09	HGF	p21	-1.7448238433168974	0.0113390866991098	0.0116673123433194	0.00729035809153564	0.0119252335930176	Significant
D09	SOD2	p12	0.2842261384741708	0.444011687027134	0.400525360177263	0.00729035809153564	1	Non Significant
D09	SOD2	p14	NA	0.444011687027134	0.400525360177263	0.00729035809153564	1	Non Significant
D09	SOD2	p15	0.00482113515013795	0.444011687027134	0.400525360177263	0.00729035809153564	1	Non Significant
D09	SOD2	p20	0.3336668870245322	0.444011687027134	0.400525360177263	0.00729035809153564	1	Non Significant
D09	SOD2	p22	0.10328064028228698	0.444011687027134	0.400525360177263	0.00729035809153564	1	Non Significant
D10	IFNGR1	p11	-0.639971653787942	0.0113919479399421	0.0116673123433194	0.00729035809153564	0.0119252335930176	Significant
D10	IFNGR1	p13	-0.3673820690791369	0.0113919479399421	0.0116673123433194	0.00729035809153564	0.0119252335930176	Significant
D10	IFNGR1	p15	-0.11445080238915428	0.0113919479399421	0.0116673123433194	0.00729035809153564	0.0119252335930176	Significant
D10	IFNGR1	p19	-0.08907006876033072	0.0113919479399421	0.0116673123433194	0.00729035809153564	0.0119252335930176	Significant
D10	IFNGR1	p21	-0.6922098499200053	0.0113919479399421	0.0116673123433194	0.00729035809153564	0.0119252335930176	Significant
D10	TGIF1	p12	-0.04790053707420241	0.0296851187256957	0.0116673123433194	0.00729035809153564	1	Significant
D10	TGIF1	p14	-0.04586441954529897	0.0296851187256957	0.0116673123433194	0.00729035809153564	1	Significant
D10	TGIF1	p15	-0.02198502163202746	0.0296851187256957	0.0116673123433194	0.00729035809153564	1	Significant
D10	TGIF1	p20	-0.02789927622731087	0.0296851187256957	0.0116673123433194	0.00729035809153564	1	Significant
D10	TGIF1	p22	NA	0.0296851187256957	0.0116673123433194	0.00729035809153564	1	Significant
D11	Ctr_scrambled	p11	1.3032351387174226	0.00964127747330524	0.00793650793650794	0.00793650793650794	0.0119252335930176	Ctr_scrambled
D11	Ctr_scrambled	p12	2.7209598028695754	0.00964127747330524	0.00793650793650794	0.00793650793650794	0.0119252335930176	Ctr_scrambled
D11	Ctr_scrambled	p13	2.5581189193746305	0.00964127747330524	0.00793650793650794	0.00793650793650794	0.0119252335930176	Ctr_scrambled
D11	Ctr_scrambled	p14	3.6766857869586778	0.00964127747330524	0.00793650793650794	0.00793650793650794	0.0119252335930176	Ctr_scrambled
D11	Ctr_scrambled	p15	1.659248486388652	0.00964127747330524	0.00793650793650794	0.00793650793650794	0.0119252335930176	Ctr_scrambled
D11	Ctr_scrambled	p19	1.659430415986747	0.00964127747330524	0.00793650793650794	0.00793650793650794	0.0119252335930176	Ctr_scrambled
D11	Ctr_scrambled	p20	1.5240442987365848	0.00964127747330524	0.00793650793650794	0.00793650793650794	0.0119252335930176	Ctr_scrambled
D11	Ctr_scrambled	p21	1.7038926474412166	0.00964127747330524	0.00793650793650794	0.00793650793650794	0.0119252335930176	Ctr_scrambled
D11	Ctr_scrambled	p22	2.2911929545797984	0.00964127747330524	0.00793650793650794	0.00793650793650794	0.0119252335930176	Ctr_scrambled
E03	BCL6	p11	-0.3847769195668547	0.0956619404054873	0.0361451420465623	0.00729035809153564	1	Significant
E03	BCL6	p13	-0.4084434763257438	0.0956619404054873	0.0361451420465623	0.00729035809153564	1	Significant
E03	BCL6	p15	0.2710677440674968	0.0956619404054873	0.0361451420465623	0.00729035809153564	1	Significant
E03	BCL6	p19	-0.04800741561699524	0.0956619404054873	0.0361451420465623	0.00729035809153564	1	Significant
E03	BCL6	p21	-0.6770920619690385	0.0956619404054873	0.0361451420465623	0.00729035809153564	1	Significant
E03	LDLR	p12	0.2164897770136473	0.454474627898599	0.400525360177263	0.00729035809153564	1	Non Significant
E03	LDLR	p14	NA	0.454474627898599	0.400525360177263	0.00729035809153564	1	Non Significant
E03	LDLR	p15	0.13317077883758421	0.454474627898599	0.400525360177263	0.00729035809153564	1	Non Significant
E03	LDLR	p20	0.42204149130433305	0.454474627898599	0.400525360177263	0.00729035809153564	1	Non Significant
E03	LDLR	p22	-0.03853375279267516	0.454474627898599	0.400525360177263	0.00729035809153564	1	Non Significant
E04	CEBPD	p11	-0.0684156675167446	0.0185817723434204	0.0116673123433194	0.00729035809153564	0.670402152514837	Significant
E04	CEBPD	p13	-0.02735782505154532	0.0185817723434204	0.0116673123433194	0.00729035809153564	0.670402152514837	Significant
E04	CEBPD	p15	-0.00541817522174431	0.0185817723434204	0.0116673123433194	0.00729035809153564	0.670402152514837	Significant
E04	CEBPD	p19	-0.47800507508389417	0.0185817723434204	0.0116673123433194	0.00729035809153564	0.670402152514837	Significant
E04	CEBPD	p21	-0.29948182753006314	0.0185817723434204	0.0116673123433194	0.00729035809153564	0.670402152514837	Significant
E04	NFKB1	p12	-0.2095937870122262	0.0110085618489515	0.0111594252829148	0.00708872079398943	0.0116673123433194	Significant
E04	NFKB1	p14	NA	0.0110085618489515	0.0111594252829148	0.00708872079398943	0.0116673123433194	Significant
E04	NFKB1	p15	NA	0.0110085618489515	0.0111594252829148	0.00708872079398943	0.0116673123433194	Significant
E04	NFKB1	p20	-0.27230922214100256	0.0110085618489515	0.0111594252829148	0.00708872079398943	0.0116673123433194	Significant
E04	NFKB1	p22	-0.05533270293654114	0.0110085618489515	0.0111594252829148	0.00708872079398943	0.0116673123433194	Significant
E05	CXCL8	p11	-0.9648561091420964	0.0332872345927107	0.0119252335930176	0.00729035809153564	1	Significant
E05	CXCL8	p13	-0.8431177438370394	0.0332872345927107	0.0119252335930176	0.00729035809153564	1	Significant
E05	CXCL8	p15	-0.10837736692359563	0.0332872345927107	0.0119252335930176	0.00729035809153564	1	Significant
E05	CXCL8	p19	0.1374519218252197	0.0332872345927107	0.0119252335930176	0.00729035809153564	1	Significant
E05	CXCL8	p21	-1.093165694955828	0.0332872345927107	0.0119252335930176	0.00729035809153564	1	Significant
E05	NR4A2	p12	-2.05939734196199	0.0113870017012134	0.0116673123433194	0.00708872079398943	0.0119252335930176	Significant
E05	NR4A2	p14	-2.2442433665312507	0.0113870017012134	0.0116673123433194	0.00708872079398943	0.0119252335930176	Significant
E05	NR4A2	p15	-1.7091457762231104	0.0113870017012134	0.0116673123433194	0.00708872079398943	0.0119252335930176	Significant
E05	NR4A2	p20	-1.5779613273581523	0.0113870017012134	0.0116673123433194	0.00708872079398943	0.0119252335930176	Significant
E05	NR4A2	p22	-2.066206102483221	0.0113870017012134	0.0116673123433194	0.00708872079398943	0.0119252335930176	Significant
E06	DUSP6	p11	-0.7111654696217227	0.0769250255286973	0.0355788332395941	0.00729035809153564	1	Significant
E06	DUSP6	p13	-0.85269843758157	0.0769250255286973	0.0355788332395941	0.00729035809153564	1	Significant
E06	DUSP6	p15	-0.00426133037116166	0.0769250255286973	0.0355788332395941	0.00729035809153564	1	Significant
E06	DUSP6	p19	0.2179268395332443	0.0769250255286973	0.0355788332395941	0.00729035809153564	1	Significant
E06	DUSP6	p21	-0.9410148282892178	0.0769250255286973	0.0355788332395941	0.00729035809153564	1	Significant
E06	PFKFB3	p12	-0.07739862996830132	0.0632334192342602	0.0317460317460317	0.00749495751693525	1	Significant
E06	PFKFB3	p14	-0.33953643030319985	0.0632334192342602	0.0317460317460317	0.00749495751693525	1	Significant
E06	PFKFB3	p15	-0.28971564924649423	0.0632334192342602	0.0317460317460317	0.00749495751693525	1	Significant
E06	PFKFB3	p20	0.21074066326501575	0.0632334192342602	0.0317460317460317	0.00749495751693525	1	Significant
E06	PFKFB3	p22	-0.15221967120814048	0.0632334192342602	0.0317460317460317	0.00749495751693525	1	Significant
E07	Ctr_IL1B_OxPAPC_scrambled	p11	0.14508221916789124	NA	NA	NA	NA	Ctr_IL1B_OxPAPC_scrambled
E07	Ctr_IL1B_OxPAPC_scrambled	p12	0.2202680821219964	NA	NA	NA	NA	Ctr_IL1B_OxPAPC_scrambled
E07	Ctr_IL1B_OxPAPC_scrambled	p13	0.4463894038348507	NA	NA	NA	NA	Ctr_IL1B_OxPAPC_scrambled
E07	Ctr_IL1B_OxPAPC_scrambled	p14	0.2595107797390857	NA	NA	NA	NA	Ctr_IL1B_OxPAPC_scrambled
E07	Ctr_IL1B_OxPAPC_scrambled	p15	0.23421018637680047	NA	NA	NA	NA	Ctr_IL1B_OxPAPC_scrambled
E07	Ctr_IL1B_OxPAPC_scrambled	p19	0.35963856330865457	NA	NA	NA	NA	Ctr_IL1B_OxPAPC_scrambled
E07	Ctr_IL1B_OxPAPC_scrambled	p20	-0.03542537155952616	NA	NA	NA	NA	Ctr_IL1B_OxPAPC_scrambled
E07	Ctr_IL1B_OxPAPC_scrambled	p21	-0.01833110736230157	NA	NA	NA	NA	Ctr_IL1B_OxPAPC_scrambled
E07	Ctr_IL1B_OxPAPC_scrambled	p22	0.5005953448476765	NA	NA	NA	NA	Ctr_IL1B_OxPAPC_scrambled
E08	GJA1	p11	-0.05428629305549503	0.306455395514617	0.207299840313741	0.00749495751693525	1	Non Significant
E08	GJA1	p13	-0.19434208630645633	0.306455395514617	0.207299840313741	0.00749495751693525	1	Non Significant
E08	GJA1	p15	0.32023365021725714	0.306455395514617	0.207299840313741	0.00749495751693525	1	Non Significant
E08	GJA1	p19	0.3448343314315432	0.306455395514617	0.207299840313741	0.00749495751693525	1	Non Significant
E08	GJA1	p21	-0.3491953900800047	0.306455395514617	0.207299840313741	0.00749495751693525	1	Non Significant
E08	SLC19A2	p12	-0.9017064480645106	0.0113755529470959	0.0116673123433194	0.00749495751693525	0.0119252335930176	Significant
E08	SLC19A2	p14	-0.6433512044507202	0.0113755529470959	0.0116673123433194	0.00749495751693525	0.0119252335930176	Significant
E08	SLC19A2	p15	-0.5515169314821898	0.0113755529470959	0.0116673123433194	0.00749495751693525	0.0119252335930176	Significant
E08	SLC19A2	p20	-0.5230536316259755	0.0113755529470959	0.0116673123433194	0.00749495751693525	0.0119252335930176	Significant
E08	SLC19A2	p22	-0.8179269048162269	0.0113755529470959	0.0116673123433194	0.00749495751693525	0.0119252335930176	Significant
E09	HIF1A	p11	-0.3623978135653271	0.0412210772843776	0.0119252335930176	0.00729035809153564	1	Significant
E09	HIF1A	p13	-0.2237168548628007	0.0412210772843776	0.0119252335930176	0.00729035809153564	1	Significant
E09	HIF1A	p15	0.08973231373867438	0.0412210772843776	0.0119252335930176	0.00729035809153564	1	Significant
E09	HIF1A	p19	0.04096577163779032	0.0412210772843776	0.0119252335930176	0.00729035809153564	1	Significant
E09	HIF1A	p21	-0.5212316817665916	0.0412210772843776	0.0119252335930176	0.00729035809153564	1	Significant
E09	SOX4	p12	-0.3691019930321687	0.0299815868493206	0.0119252335930176	0.00729035809153564	1	Significant
E09	SOX4	p14	0.07647291118487866	0.0299815868493206	0.0119252335930176	0.00729035809153564	1	Significant
E09	SOX4	p15	-0.00637567519303001	0.0299815868493206	0.0119252335930176	0.00729035809153564	1	Significant
E09	SOX4	p20	-0.2765740094959246	0.0299815868493206	0.0119252335930176	0.00729035809153564	1	Significant
E09	SOX4	p22	-0.186598918014192	0.0299815868493206	0.0119252335930176	0.00729035809153564	1	Significant
E10	IGFBP1	p11	0.17223948459744373	0.527920722947359	0.528359327270949	0.00946735439031371	1	Non Significant
E10	IGFBP1	p13	0.31067797310454	0.527920722947359	0.528359327270949	0.00946735439031371	1	Non Significant
E10	IGFBP1	p15	0.34857634905653095	0.527920722947359	0.528359327270949	0.00946735439031371	1	Non Significant
E10	IGFBP1	p19	0.2634480051054602	0.527920722947359	0.528359327270949	0.00946735439031371	1	Non Significant
E10	IGFBP1	p21	0.11425055511033776	0.527920722947359	0.528359327270949	0.00946735439031371	1	Non Significant
E10	TNFAIP3	p12	-0.7706948564762132	0.135830211408636	0.0593270609465235	0.00749495751693525	1	Non Significant
E10	TNFAIP3	p14	-0.3904583039362117	0.135830211408636	0.0593270609465235	0.00749495751693525	1	Non Significant
E10	TNFAIP3	p15	0.34188373617032863	0.135830211408636	0.0593270609465235	0.00749495751693525	1	Non Significant
E10	TNFAIP3	p20	-0.26967508877472723	0.135830211408636	0.0593270609465235	0.00749495751693525	1	Non Significant
E10	TNFAIP3	p22	-0.02329749568544778	0.135830211408636	0.0593270609465235	0.00749495751693525	1	Non Significant
E11	ITGAV	p11	-0.8050042667829149	0.0113716854582819	0.0116673123433194	0.00729035809153564	0.0119252335930176	Significant
E11	ITGAV	p13	-0.924644024568801	0.0113716854582819	0.0116673123433194	0.00729035809153564	0.0119252335930176	Significant
E11	ITGAV	p15	-0.1722930449182842	0.0113716854582819	0.0116673123433194	0.00729035809153564	0.0119252335930176	Significant
E11	ITGAV	p19	-0.3383526421319892	0.0113716854582819	0.0116673123433194	0.00729035809153564	0.0119252335930176	Significant
E11	ITGAV	p21	-1.0245336133731195	0.0113716854582819	0.0116673123433194	0.00729035809153564	0.0119252335930176	Significant
E11	VEGFA	p12	0.35196249993469436	0.0490773451532754	0.0211766578543166	0.00669438144204366	1	Significant
E11	VEGFA	p14	0.9043304604627302	0.0490773451532754	0.0211766578543166	0.00669438144204366	1	Significant
E11	VEGFA	p15	0.5390689429527182	0.0490773451532754	0.0211766578543166	0.00669438144204366	1	Significant
E11	VEGFA	p20	1.0552312770006735	0.0490773451532754	0.0211766578543166	0.00669438144204366	1	Significant
E11	VEGFA	p22	0.7240959648378433	0.0490773451532754	0.0211766578543166	0.00669438144204366	1	Significant
F03	CCL2	p11	-0.1987705415785967	0.011388640097862	0.0116673123433194	0.00669438144204366	0.0119252335930176	Significant
F03	CCL2	p13	-0.5020992768736945	0.011388640097862	0.0116673123433194	0.00669438144204366	0.0119252335930176	Significant
F03	CCL2	p15	-0.238522412614138	0.011388640097862	0.0116673123433194	0.00669438144204366	0.0119252335930176	Significant
F03	CCL2	p19	-0.4475492476415307	0.011388640097862	0.0116673123433194	0.00669438144204366	0.0119252335930176	Significant
F03	CCL2	p21	-0.6744163472874514	0.011388640097862	0.0116673123433194	0.00669438144204366	0.0119252335930176	Significant
F03	MAFG	p12	0.05752783197322536	0.0257792336337038	0.0116673123433194	0.00729035809153564	1	Significant
F03	MAFG	p14	-0.07119532093373288	0.0257792336337038	0.0116673123433194	0.00729035809153564	1	Significant
F03	MAFG	p15	-0.15411289935152794	0.0257792336337038	0.0116673123433194	0.00729035809153564	1	Significant
F03	MAFG	p20	NA	0.0257792336337038	0.0116673123433194	0.00729035809153564	1	Significant
F03	MAFG	p22	-0.10015358048740562	0.0257792336337038	0.0116673123433194	0.00729035809153564	1	Significant
F04	CSF1	p11	0.32055993425115353	0.363962825712673	0.281198099564179	0.00729035809153564	1	Non Significant
F04	CSF1	p13	0.36784579191034855	0.363962825712673	0.281198099564179	0.00729035809153564	1	Non Significant
F04	CSF1	p15	0.369110345154372	0.363962825712673	0.281198099564179	0.00729035809153564	1	Non Significant
F04	CSF1	p19	NA	0.363962825712673	0.281198099564179	0.00729035809153564	1	Non Significant
F04	CSF1	p21	NA	0.363962825712673	0.281198099564179	0.00729035809153564	1	Non Significant
F04	NFKBIZ	p12	-0.453772444857823	0.328154243915975	0.208690443136964	0.00729035809153564	1	Non Significant
F04	NFKBIZ	p14	-0.642570991882288	0.328154243915975	0.208690443136964	0.00729035809153564	1	Non Significant
F04	NFKBIZ	p15	0.4526108138250552	0.328154243915975	0.208690443136964	0.00729035809153564	1	Non Significant
F04	NFKBIZ	p20	0.25746517178585243	0.328154243915975	0.208690443136964	0.00729035809153564	1	Non Significant
F04	NFKBIZ	p22	-0.4310041089444847	0.328154243915975	0.208690443136964	0.00729035809153564	1	Non Significant
F06	Ctr_scrambled	p11	1.3349882490658225	0.00964127747330524	0.00793650793650794	0.00793650793650794	0.0119252335930176	Ctr_scrambled
F06	Ctr_scrambled	p12	2.2597789709095193	0.00964127747330524	0.00793650793650794	0.00793650793650794	0.0119252335930176	Ctr_scrambled
F06	Ctr_scrambled	p13	2.671957445518371	0.00964127747330524	0.00793650793650794	0.00793650793650794	0.0119252335930176	Ctr_scrambled
F06	Ctr_scrambled	p14	3.3411423683615795	0.00964127747330524	0.00793650793650794	0.00793650793650794	0.0119252335930176	Ctr_scrambled
F06	Ctr_scrambled	p15	1.3834444594376756	0.00964127747330524	0.00793650793650794	0.00793650793650794	0.0119252335930176	Ctr_scrambled
F06	Ctr_scrambled	p19	1.6720423406474478	0.00964127747330524	0.00793650793650794	0.00793650793650794	0.0119252335930176	Ctr_scrambled
F06	Ctr_scrambled	p20	1.7863173178895415	0.00964127747330524	0.00793650793650794	0.00793650793650794	0.0119252335930176	Ctr_scrambled
F06	Ctr_scrambled	p21	1.51091280720148	0.00964127747330524	0.00793650793650794	0.00793650793650794	0.0119252335930176	Ctr_scrambled
F06	Ctr_scrambled	p22	2.4650780706566864	0.00964127747330524	0.00793650793650794	0.00793650793650794	0.0119252335930176	Ctr_scrambled
F07	ETS1	p11	-0.34015544344568227	0.304941473277637	0.207299840313741	0.00729035809153564	1	Non Significant
F07	ETS1	p13	0.13619184787985478	0.304941473277637	0.207299840313741	0.00729035809153564	1	Non Significant
F07	ETS1	p15	0.17376131697644678	0.304941473277637	0.207299840313741	0.00729035809153564	1	Non Significant
F07	ETS1	p19	0.3593676039897723	0.304941473277637	0.207299840313741	0.00729035809153564	1	Non Significant
F07	ETS1	p21	-0.1248914445565067	0.304941473277637	0.207299840313741	0.00729035809153564	1	Non Significant
F07	RHOB	p12	-0.15769899395779283	0.0113532456337525	0.0116673123433194	0.00729035809153564	0.0119252335930176	Significant
F07	RHOB	p14	NA	0.0113532456337525	0.0116673123433194	0.00729035809153564	0.0119252335930176	Significant
F07	RHOB	p15	-0.18381478294658152	0.0113532456337525	0.0116673123433194	0.00729035809153564	0.0119252335930176	Significant
F07	RHOB	p20	-0.09375261038419472	0.0113532456337525	0.0116673123433194	0.00729035809153564	0.0119252335930176	Significant
F07	RHOB	p22	-0.08267983107771841	0.0113532456337525	0.0116673123433194	0.00729035809153564	0.0119252335930176	Significant
F08	HAS2	p11	-0.7001354418164891	0.011370231301275	0.0116673123433194	0.00729035809153564	0.0119252335930176	Significant
F08	HAS2	p13	-0.5020992768736944	0.011370231301275	0.0116673123433194	0.00729035809153564	0.0119252335930176	Significant
F08	HAS2	p15	-0.5974335275073892	0.011370231301275	0.0116673123433194	0.00729035809153564	0.0119252335930176	Significant
F08	HAS2	p19	-0.38320872573967585	0.011370231301275	0.0116673123433194	0.00729035809153564	0.0119252335930176	Significant
F08	HAS2	p21	-0.8395809171781442	0.011370231301275	0.0116673123433194	0.00729035809153564	0.0119252335930176	Significant
F08	SLC7A1	p12	0.01145982270034239	0.358756941655256	0.288844366346485	0.00729035809153564	1	Non Significant
F08	SLC7A1	p14	0.29212366509955406	0.358756941655256	0.288844366346485	0.00729035809153564	1	Non Significant
F08	SLC7A1	p15	-0.22631302121954128	0.358756941655256	0.288844366346485	0.00729035809153564	1	Non Significant
F08	SLC7A1	p20	-0.07775965780323717	0.358756941655256	0.288844366346485	0.00729035809153564	1	Non Significant
F08	SLC7A1	p22	0.4005829905027997	0.358756941655256	0.288844366346485	0.00729035809153564	1	Non Significant
F10	IL6	p11	0.06057184772627676	0.464357476898506	0.401965358356735	0.00729035809153564	1	Non Significant
F10	IL6	p13	0.20153940992981467	0.464357476898506	0.401965358356735	0.00729035809153564	1	Non Significant
F10	IL6	p15	0.24254100172926688	0.464357476898506	0.401965358356735	0.00729035809153564	1	Non Significant
F10	IL6	p19	0.35801280739536107	0.464357476898506	0.401965358356735	0.00729035809153564	1	Non Significant
F10	IL6	p21	0.08208116723398405	0.464357476898506	0.401965358356735	0.00729035809153564	1	Non Significant
F10	TNIP3	p12	-0.1382612074365271	0.0110101810329873	0.0111594252829148	0.00669438144204366	0.0116673123433194	Significant
F10	TNIP3	p14	-0.23540405950310825	0.0110101810329873	0.0111594252829148	0.00669438144204366	0.0116673123433194	Significant
F10	TNIP3	p15	NA	0.0110101810329873	0.0111594252829148	0.00669438144204366	0.0116673123433194	Significant
F10	TNIP3	p20	NA	0.0110101810329873	0.0111594252829148	0.00669438144204366	0.0116673123433194	Significant
F10	TNIP3	p22	-0.16472121550125013	0.0110101810329873	0.0111594252829148	0.00669438144204366	0.0116673123433194	Significant
G03	CCL20	p11	-0.6536452419762481	0.0113511202113384	0.0116673123433194	0.00729035809153564	0.0119252335930176	Significant
G03	CCL20	p13	-0.48519748696589016	0.0113511202113384	0.0116673123433194	0.00729035809153564	0.0119252335930176	Significant
G03	CCL20	p15	NA	0.0113511202113384	0.0116673123433194	0.00729035809153564	0.0119252335930176	Significant
G03	CCL20	p19	-0.4960509657214513	0.0113511202113384	0.0116673123433194	0.00729035809153564	0.0119252335930176	Significant
G03	CCL20	p21	-0.6500004508179693	0.0113511202113384	0.0116673123433194	0.00729035809153564	0.0119252335930176	Significant
G03	NAMPT	p12	NA	0.53703625192731	0.528359327270949	0.00729035809153564	1	Non Significant
G03	NAMPT	p14	0.15709487658954502	0.53703625192731	0.528359327270949	0.00729035809153564	1	Non Significant
G03	NAMPT	p15	0.21463722650683997	0.53703625192731	0.528359327270949	0.00729035809153564	1	Non Significant
G03	NAMPT	p20	0.42443615800094703	0.53703625192731	0.528359327270949	0.00729035809153564	1	Non Significant
G03	NAMPT	p22	0.33971609672572234	0.53703625192731	0.528359327270949	0.00729035809153564	1	Non Significant
G04	CSF2	p11	0.3860032466079633	0.13674346633884	0.0585526301568266	0.00708872079398943	1	Non Significant
G04	CSF2	p13	0.6840086854798635	0.13674346633884	0.0585526301568266	0.00708872079398943	1	Non Significant
G04	CSF2	p15	0.9001021315717848	0.13674346633884	0.0585526301568266	0.00708872079398943	1	Non Significant
G04	CSF2	p19	0.27341930804032655	0.13674346633884	0.0585526301568266	0.00708872079398943	1	Non Significant
G04	CSF2	p21	0.6811980091202527	0.13674346633884	0.0585526301568266	0.00708872079398943	1	Non Significant
G04	NKX3-1	p12	-0.7143389320890302	0.0114088763490004	0.0116673123433194	0.00749495751693525	0.0119252335930176	Significant
G04	NKX3-1	p14	-0.3847887592722707	0.0114088763490004	0.0116673123433194	0.00749495751693525	0.0119252335930176	Significant
G04	NKX3-1	p15	-0.08618742182634957	0.0114088763490004	0.0116673123433194	0.00749495751693525	0.0119252335930176	Significant
G04	NKX3-1	p20	-0.1304423251287443	0.0114088763490004	0.0116673123433194	0.00749495751693525	0.0119252335930176	Significant
G04	NKX3-1	p22	-0.4389738434313421	0.0114088763490004	0.0116673123433194	0.00749495751693525	0.0119252335930176	Significant
G05	CXCR4	p11	0.15469171308911747	0.142425513535093	0.0585526301568266	0.00669438144204366	1	Non Significant
G05	CXCR4	p13	-0.6954304459260652	0.142425513535093	0.0585526301568266	0.00669438144204366	1	Non Significant
G05	CXCR4	p15	NA	0.142425513535093	0.0585526301568266	0.00669438144204366	1	Non Significant
G05	CXCR4	p19	-0.24096986292571296	0.142425513535093	0.0585526301568266	0.00669438144204366	1	Non Significant
G05	CXCR4	p21	0.15104163198215995	0.142425513535093	0.0585526301568266	0.00669438144204366	1	Non Significant
G05	NR4A3	p12	0.12471793245422844	0.228484654925725	0.137563893909903	0.00729035809153564	1	Non Significant
G05	NR4A3	p14	0.7174955574088195	0.228484654925725	0.137563893909903	0.00729035809153564	1	Non Significant
G05	NR4A3	p15	0.4447234055537595	0.228484654925725	0.137563893909903	0.00729035809153564	1	Non Significant
G05	NR4A3	p20	0.8749185763330154	0.228484654925725	0.137563893909903	0.00729035809153564	1	Non Significant
G05	NR4A3	p22	0.6998031912682782	0.228484654925725	0.137563893909903	0.00729035809153564	1	Non Significant
G06	EDN1	p11	-0.36881680357594854	0.0113870514361814	0.0116673123433194	0.00729035809153564	0.0119252335930176	Significant
G06	EDN1	p13	-0.5165155094421158	0.0113870514361814	0.0116673123433194	0.00729035809153564	0.0119252335930176	Significant
G06	EDN1	p15	-0.31603101760317204	0.0113870514361814	0.0116673123433194	0.00729035809153564	0.0119252335930176	Significant
G06	EDN1	p19	-0.08022694189862858	0.0113870514361814	0.0116673123433194	0.00729035809153564	0.0119252335930176	Significant
G06	EDN1	p21	-0.7677318968078005	0.0113870514361814	0.0116673123433194	0.00729035809153564	0.0119252335930176	Significant
G06	PLAU	p12	NA	0.0110293945814776	0.0111594252829148	0.00669438144204366	0.0116673123433194	Significant
G06	PLAU	p14	-0.42993705989888387	0.0110293945814776	0.0111594252829148	0.00669438144204366	0.0116673123433194	Significant
G06	PLAU	p15	-0.3782973113702754	0.0110293945814776	0.0111594252829148	0.00669438144204366	0.0116673123433194	Significant
G06	PLAU	p20	NA	0.0110293945814776	0.0111594252829148	0.00669438144204366	0.0116673123433194	Significant
G06	PLAU	p22	-0.3702153498192392	0.0110293945814776	0.0111594252829148	0.00669438144204366	0.0116673123433194	Significant
G07	F3	p11	-0.3924797075796005	0.164693005220712	0.0886833015366388	0.00729035809153564	1	Non Significant
G07	F3	p13	0.09145181577096112	0.164693005220712	0.0886833015366388	0.00729035809153564	1	Non Significant
G07	F3	p15	0.29576638162743524	0.164693005220712	0.0886833015366388	0.00729035809153564	1	Non Significant
G07	F3	p19	0.01377130908815479	0.164693005220712	0.0886833015366388	0.00729035809153564	1	Non Significant
G07	F3	p21	-0.1401247747323604	0.164693005220712	0.0886833015366388	0.00729035809153564	1	Non Significant
G07	RIPK2	p12	NA	0.0110055212762504	0.0111594252829148	0.00669438144204366	0.0116673123433194	Significant
G07	RIPK2	p14	-0.9883612022114636	0.0110055212762504	0.0111594252829148	0.00669438144204366	0.0116673123433194	Significant
G07	RIPK2	p15	-0.8087677858690611	0.0110055212762504	0.0111594252829148	0.00669438144204366	0.0116673123433194	Significant
G07	RIPK2	p20	NA	0.0110055212762504	0.0111594252829148	0.00669438144204366	0.0116673123433194	Significant
G07	RIPK2	p22	-0.8391653238141802	0.0110055212762504	0.0111594252829148	0.00669438144204366	0.0116673123433194	Significant
G08	Ctr_IL1B_OxPAPC_scrambled	p11	0.1822667826022015	NA	NA	NA	NA	Ctr_IL1B_OxPAPC_scrambled
G08	Ctr_IL1B_OxPAPC_scrambled	p12	9.442988445755792e-4	NA	NA	NA	NA	Ctr_IL1B_OxPAPC_scrambled
G08	Ctr_IL1B_OxPAPC_scrambled	p13	0.32807687448022094	NA	NA	NA	NA	Ctr_IL1B_OxPAPC_scrambled
G08	Ctr_IL1B_OxPAPC_scrambled	p14	0.3561010957109989	NA	NA	NA	NA	Ctr_IL1B_OxPAPC_scrambled
G08	Ctr_IL1B_OxPAPC_scrambled	p15	0.45344625795651583	NA	NA	NA	NA	Ctr_IL1B_OxPAPC_scrambled
G08	Ctr_IL1B_OxPAPC_scrambled	p19	0.01761400488321211	NA	NA	NA	NA	Ctr_IL1B_OxPAPC_scrambled
G08	Ctr_IL1B_OxPAPC_scrambled	p20	0.3110886010278864	NA	NA	NA	NA	Ctr_IL1B_OxPAPC_scrambled
G08	Ctr_IL1B_OxPAPC_scrambled	p21	0.1791366361388241	NA	NA	NA	NA	Ctr_IL1B_OxPAPC_scrambled
G08	Ctr_IL1B_OxPAPC_scrambled	p22	0.2808593944457756	NA	NA	NA	NA	Ctr_IL1B_OxPAPC_scrambled
G09	HMOX1	p11	-0.32593491172984396	0.0137816224664376	0.0116673123433194	0.00729035809153564	0.388629492740927	Significant
G09	HMOX1	p13	-0.2402209555963037	0.0137816224664376	0.0116673123433194	0.00729035809153564	0.388629492740927	Significant
G09	HMOX1	p15	-0.02450611525635719	0.0137816224664376	0.0116673123433194	0.00729035809153564	0.388629492740927	Significant
G09	HMOX1	p19	-0.5204373044208526	0.0137816224664376	0.0116673123433194	0.00729035809153564	0.388629492740927	Significant
G09	HMOX1	p21	-0.6877949206953868	0.0137816224664376	0.0116673123433194	0.00729035809153564	0.388629492740927	Significant
G09	ST6GAL1	p12	0.4491969542893168	0.372302221661199	0.293325573766021	0.00749495751693525	1	Non Significant
G09	ST6GAL1	p14	0.6359893510932633	0.372302221661199	0.293325573766021	0.00749495751693525	1	Non Significant
G09	ST6GAL1	p15	0.31761478764326534	0.372302221661199	0.293325573766021	0.00749495751693525	1	Non Significant
G09	ST6GAL1	p20	0.06934129641733447	0.372302221661199	0.293325573766021	0.00749495751693525	1	Non Significant
G09	ST6GAL1	p22	0.5756046106063342	0.372302221661199	0.293325573766021	0.00749495751693525	1	Non Significant
G10	IRF1	p11	-0.11688094120640764	0.0113287940813574	0.0116673123433194	0.00729035809153564	0.0119252335930176	Significant
G10	IRF1	p13	-0.2100688854720069	0.0113287940813574	0.0116673123433194	0.00729035809153564	0.0119252335930176	Significant
G10	IRF1	p15	NA	0.0113287940813574	0.0116673123433194	0.00729035809153564	0.0119252335930176	Significant
G10	IRF1	p19	-0.31152766956264755	0.0113287940813574	0.0116673123433194	0.00729035809153564	0.0119252335930176	Significant
G10	IRF1	p21	-0.33387084235818787	0.0113287940813574	0.0116673123433194	0.00729035809153564	0.0119252335930176	Significant
G10	TRAF1	p12	-2.083268946767029	0.011349983294134	0.0116673123433194	0.00729035809153564	0.0119252335930176	Significant
G10	TRAF1	p14	-1.970180698326614	0.011349983294134	0.0116673123433194	0.00729035809153564	0.0119252335930176	Significant
G10	TRAF1	p15	NA	0.011349983294134	0.0116673123433194	0.00729035809153564	0.0119252335930176	Significant
G10	TRAF1	p20	-1.7730126313847323	0.011349983294134	0.0116673123433194	0.00729035809153564	0.0119252335930176	Significant
G10	TRAF1	p22	-1.814925062191718	0.011349983294134	0.0116673123433194	0.00729035809153564	0.0119252335930176	Significant
G11	ITGB8	p11	-0.10351121053339712	0.0113305768278783	0.0116673123433194	0.00729035809153564	0.0119252335930176	Significant
G11	ITGB8	p13	NA	0.0113305768278783	0.0116673123433194	0.00729035809153564	0.0119252335930176	Significant
G11	ITGB8	p15	-0.2292676538094772	0.0113305768278783	0.0116673123433194	0.00729035809153564	0.0119252335930176	Significant
G11	ITGB8	p19	-0.1369214844749338	0.0113305768278783	0.0116673123433194	0.00729035809153564	0.0119252335930176	Significant
G11	ITGB8	p21	-0.2342612821663783	0.0113305768278783	0.0116673123433194	0.00729035809153564	0.0119252335930176	Significant
