# Supplementary material for: Integrated systems biology approach identifies gene targets for endothelial dysfunction
Source: Mol Syst Biol. 2023 Nov 30;19(12):e11462. doi: 10.15252/msb.202211462 (PMC10698507; doi:10.15252/msb.202211462)
Supplement: Supplementary file 14 — Source Data for Figure 3 [file MSB-19-e11462-s011.zip]

Archive with 8 entries (7 files):
- Source_data_figure_3/
- __MACOSX/._Source_data_figure_3
- Source_data_figure_3/Cyt_net_symbols_pro_ED.csv
- __MACOSX/Source_data_figure_3/._Cyt_net_symbols_pro_ED.csv
- Source_data_figure_3/README.rtf
- __MACOSX/Source_data_figure_3/._README.rtf
- Source_data_figure_3/Cyt_net_symbols_anti_ED.csv
- __MACOSX/Source_data_figure_3/._Cyt_net_symbols_anti_ED.csv
