# Supplementary material for: Integrated systems biology approach identifies gene targets for endothelial dysfunction
Source: Mol Syst Biol. 2023 Nov 30;19(12):e11462. doi: 10.15252/msb.202211462 (PMC10698507; doi:10.15252/msb.202211462)
Supplement: Supplementary file 15 — Source Data for Figure 4 [file MSB-19-e11462-s010.zip]

Archive with 18 entries (17 files):
- Source_data_figure_4/
- __MACOSX/._Source_data_figure_4
- Source_data_figure_4/Drugs_DAPI_final_DF_for_plot_median_bootstrap.csv
- __MACOSX/Source_data_figure_4/._Drugs_DAPI_final_DF_for_plot_median_bootstrap.csv
- Source_data_figure_4/rank_glist_KO_pro_ED_drugs.csv
- __MACOSX/Source_data_figure_4/._rank_glist_KO_pro_ED_drugs.csv
- Source_data_figure_4/Drugs_VE_cadherin_final_DF_for_plot_median_bootstrap.csv
- __MACOSX/Source_data_figure_4/._Drugs_VE_cadherin_final_DF_for_plot_median_bootstrap.csv
- Source_data_figure_4/rank_glist_KO_anti_ED_drugs.csv
- __MACOSX/Source_data_figure_4/._rank_glist_KO_anti_ED_drugs.csv
- Source_data_figure_4/Drugs_ICAM1_final_DF_for_plot_median_bootstrap.csv
- __MACOSX/Source_data_figure_4/._Drugs_ICAM1_final_DF_for_plot_median_bootstrap.csv
- Source_data_figure_4/Drugs_ROS_final_DF_for_plot_median_bootstrap.csv
- __MACOSX/Source_data_figure_4/._Drugs_ROS_final_DF_for_plot_median_bootstrap.csv
- Source_data_figure_4/Summary_drug_sirna_screening_table.csv
- __MACOSX/Source_data_figure_4/._Summary_drug_sirna_screening_table.csv
- Source_data_figure_4/README.rtf
- __MACOSX/Source_data_figure_4/._README.rtf
