# Supplementary material for: Integrated systems biology approach identifies gene targets for endothelial dysfunction
Source: Mol Syst Biol. 2023 Nov 30;19(12):e11462. doi: 10.15252/msb.202211462 (PMC10698507; doi:10.15252/msb.202211462)
Supplement: Supplementary file 15 — Source Data for Figure 4 [file MSB-19-e11462-s010.zip › Source_data_figure_4/Drugs_DAPI_final_DF_for_plot_median_bootstrap.csv]

Conditions	plate	norm_dapi	Count_cells	Z_score_dapi_intensity	Drug_targets	Mean	Median	Min	Max	significant_conditions_DAPI	Drug_genes
Ctr_DMSO	p1	0.4984198645598194	81.77777777777777	NA	Ctr_DMSO	0.000898247567964637	0.000914847910263604	0.000155400155400155	0.000930972271575002	Ctr_DMSO	Ctr_DMSO
Ctr_DMSO	p1	1.244018058690745	204.11111111111111	0.6732601490539025	Ctr_DMSO	0.000898247567964637	0.000914847910263604	0.000155400155400155	0.000930972271575002	Ctr_DMSO	Ctr_DMSO
Ctr_DMSO	p1	1.2209932279909703	200.33333333333337	0.5758003098065972	Ctr_DMSO	0.000898247567964637	0.000914847910263604	0.000155400155400155	0.000930972271575002	Ctr_DMSO	Ctr_DMSO
Ctr_DMSO	p2	1.0674743709226469	212.11111111111111	-0.0740165477590593	Ctr_DMSO	0.000898247567964637	0.000914847910263604	0.000155400155400155	0.000930972271575002	Ctr_DMSO	Ctr_DMSO
Ctr_DMSO	p2	1.1049394221808015	219.55555555555551	0.08456606770605854	Ctr_DMSO	0.000898247567964637	0.000914847910263604	0.000155400155400155	0.000930972271575002	Ctr_DMSO	Ctr_DMSO
Ctr_DMSO	p2	1.1088536812674743	220.33333333333337	0.1011344006651002	Ctr_DMSO	0.000898247567964637	0.000914847910263604	0.000155400155400155	0.000930972271575002	Ctr_DMSO	Ctr_DMSO
Ctr_DMSO	p3	1.3852557127312295	707.25	1.2710929512984306	Ctr_DMSO	0.000898247567964637	0.000914847910263604	0.000155400155400155	0.000930972271575002	Ctr_DMSO	Ctr_DMSO
Ctr_DMSO	p3	1.3303590859630032	679.2222222222222	1.038725708741333	Ctr_DMSO	0.000898247567964637	0.000914847910263604	0.000155400155400155	0.000930972271575002	Ctr_DMSO	Ctr_DMSO
Ctr_DMSO	p3	1.4060935799782373	717.8888888888889	1.3592957797418093	Ctr_DMSO	0.000898247567964637	0.000914847910263604	0.000155400155400155	0.000930972271575002	Ctr_DMSO	Ctr_DMSO
Ctr_DMSO	p3	1.371055495103373	700	1.210986062985841	Ctr_DMSO	0.000898247567964637	0.000914847910263604	0.000155400155400155	0.000930972271575002	Ctr_DMSO	Ctr_DMSO
Ctr_DMSO	p4	1.5378057820607858	691.5	1.9168091099918068	Ctr_DMSO	0.000898247567964637	0.000914847910263604	0.000155400155400155	0.000930972271575002	Ctr_DMSO	Ctr_DMSO
Ctr_DMSO	p4	1.6207066963182604	728.7777777777778	2.2677133091296175	Ctr_DMSO	0.000898247567964637	0.000914847910263604	0.000155400155400155	0.000930972271575002	Ctr_DMSO	Ctr_DMSO
Ctr_DMSO	p4	1.6429453916481342	738.7777777777778	2.3618455831159153	Ctr_DMSO	0.000898247567964637	0.000914847910263604	0.000155400155400155	0.000930972271575002	Ctr_DMSO	Ctr_DMSO
Ctr_DMSO	p5	1.2822282980177715	694.7777777777778	0.8349970074469376	Ctr_DMSO	0.000898247567964637	0.000914847910263604	0.000155400155400155	0.000930972271575002	Ctr_DMSO	Ctr_DMSO
Ctr_DMSO	p5	NA	703.8888888888889	NA	Ctr_DMSO	0.000898247567964637	0.000914847910263604	0.000155400155400155	0.000930972271575002	Ctr_DMSO	Ctr_DMSO
Ctr_DMSO	p5	1.3401132701884582	726.1428571428571	1.0800133620143164	Ctr_DMSO	0.000898247567964637	0.000914847910263604	0.000155400155400155	0.000930972271575002	Ctr_DMSO	Ctr_DMSO
Ctr_DMSO	p5	1.2125085440874914	657	0.5398862160145702	Ctr_DMSO	0.000898247567964637	0.000914847910263604	0.000155400155400155	0.000930972271575002	Ctr_DMSO	Ctr_DMSO
Ctr_IL1B_OxPAPC	p1	1.0367945823927764	170.11111111111111	-0.20387840417182984	Ctr_IL1B_OxPAPC	0.519356497088474	0.524932432326436	0.00369537554943811	1	Ctr_IL1B_OxPAPC	Ctr_IL1B_OxPAPC
Ctr_IL1B_OxPAPC	p1	0.9827878103837472	161.25	-0.4324790565239605	Ctr_IL1B_OxPAPC	0.519356497088474	0.524932432326436	0.00369537554943811	1	Ctr_IL1B_OxPAPC	Ctr_IL1B_OxPAPC
Ctr_IL1B_OxPAPC	p1	0.9413092550790068	154.44444444444446	-0.6080500904621177	Ctr_IL1B_OxPAPC	0.519356497088474	0.524932432326436	0.00369537554943811	1	Ctr_IL1B_OxPAPC	Ctr_IL1B_OxPAPC
Ctr_IL1B_OxPAPC	p2	1.0132339235787513	201.33333333333337	-0.30360630447721476	Ctr_IL1B_OxPAPC	0.519356497088474	0.524932432326436	0.00369537554943811	1	Ctr_IL1B_OxPAPC	Ctr_IL1B_OxPAPC
Ctr_IL1B_OxPAPC	p2	0.9863932898415656	196	-0.4172177304820764	Ctr_IL1B_OxPAPC	0.519356497088474	0.524932432326436	0.00369537554943811	1	Ctr_IL1B_OxPAPC	Ctr_IL1B_OxPAPC
Ctr_IL1B_OxPAPC	p2	0.9690587138863002	192.55555555555551	-0.4905917764435481	Ctr_IL1B_OxPAPC	0.519356497088474	0.524932432326436	0.00369537554943811	1	Ctr_IL1B_OxPAPC	Ctr_IL1B_OxPAPC
Ctr_IL1B_OxPAPC	p3	1.061588683351469	542	-0.09892957196437845	Ctr_IL1B_OxPAPC	0.519356497088474	0.524932432326436	0.00369537554943811	1	Ctr_IL1B_OxPAPC	Ctr_IL1B_OxPAPC
Ctr_IL1B_OxPAPC	p3	1.0171926006528835	519.3333333333334	-0.2868499584129332	Ctr_IL1B_OxPAPC	0.519356497088474	0.524932432326436	0.00369537554943811	1	Ctr_IL1B_OxPAPC	Ctr_IL1B_OxPAPC
Ctr_IL1B_OxPAPC	p3	0.9871599564744288	504	-0.4139725727751905	Ctr_IL1B_OxPAPC	0.519356497088474	0.524932432326436	0.00369537554943811	1	Ctr_IL1B_OxPAPC	Ctr_IL1B_OxPAPC
Ctr_IL1B_OxPAPC	p3	0.9291349292709468	474.375	-0.6595817543283565	Ctr_IL1B_OxPAPC	0.519356497088474	0.524932432326436	0.00369537554943811	1	Ctr_IL1B_OxPAPC	Ctr_IL1B_OxPAPC
Ctr_IL1B_OxPAPC	p4	1.01297257227576	455.5	-0.3047125560848258	Ctr_IL1B_OxPAPC	0.519356497088474	0.524932432326436	0.00369537554943811	1	Ctr_IL1B_OxPAPC	Ctr_IL1B_OxPAPC
Ctr_IL1B_OxPAPC	p4	1.0254818383988138	461.125	-0.2517631519675349	Ctr_IL1B_OxPAPC	0.519356497088474	0.524932432326436	0.00369537554943811	1	Ctr_IL1B_OxPAPC	Ctr_IL1B_OxPAPC
Ctr_IL1B_OxPAPC	p4	1.0023297680821772	450.7142857142857	-0.349761572921127	Ctr_IL1B_OxPAPC	0.519356497088474	0.524932432326436	0.00369537554943811	1	Ctr_IL1B_OxPAPC	Ctr_IL1B_OxPAPC
Ctr_IL1B_OxPAPC	p5	0.9818181818181818	532	-0.4365833144601772	Ctr_IL1B_OxPAPC	0.519356497088474	0.524932432326436	0.00369537554943811	1	Ctr_IL1B_OxPAPC	Ctr_IL1B_OxPAPC
Ctr_IL1B_OxPAPC	p5	0.9656185919343814	523.2222222222222	-0.5051531748224041	Ctr_IL1B_OxPAPC	0.519356497088474	0.524932432326436	0.00369537554943811	1	Ctr_IL1B_OxPAPC	Ctr_IL1B_OxPAPC
Ctr_IL1B_OxPAPC	p5	0.9438824333561175	511.44444444444446	-0.5971583039160246	Ctr_IL1B_OxPAPC	0.519356497088474	0.524932432326436	0.00369537554943811	1	Ctr_IL1B_OxPAPC	Ctr_IL1B_OxPAPC
Ctr_IL1B_OxPAPC	p5	0.9578263841421736	519	-0.538136145629551	Ctr_IL1B_OxPAPC	0.519356497088474	0.524932432326436	0.00369537554943811	1	Ctr_IL1B_OxPAPC	Ctr_IL1B_OxPAPC
Ctr_IL1B_OxPAPC	p5	0.8686261107313739	470.6666666666667	NA	Ctr_IL1B_OxPAPC	0.519356497088474	0.524932432326436	0.00369537554943811	1	Ctr_IL1B_OxPAPC	Ctr_IL1B_OxPAPC
Statin	p2	0.94047064305685	186.875	-0.6115997796622669	Statin	0.00120916588262931	0.000898912788114092	0.000681956324259307	0.0216111035222994	Statin	Statin
Statin	p2	0.90712954333644	180.25	-0.7527264729026794	Statin	0.00120916588262931	0.000898912788114092	0.000681956324259307	0.0216111035222994	Statin	Statin
Statin	p2	0.8762348555452004	174.11111111111111	-0.8834979580436911	Statin	0.00120916588262931	0.000898912788114092	0.000681956324259307	0.0216111035222994	Statin	Statin
Statin	p3	0.7403699673558215	378	-1.4585888386215689	Statin	0.00120916588262931	0.000898912788114092	0.000681956324259307	0.0216111035222994	Statin	Statin
Statin	p3	0.6929270946681175	353.77777777777777	-1.659405722179338	Statin	0.00120916588262931	0.000898912788114092	0.000681956324259307	0.0216111035222994	Statin	Statin
Statin	p3	0.7680359085963003	392.125	-1.3414840389780758	Statin	0.00120916588262931	0.000898912788114092	0.000681956324259307	0.0216111035222994	Statin	Statin
Statin	p3	0.6990206746463548	356.8888888888889	-1.6336127279609087	Statin	0.00120916588262931	0.000898912788114092	0.000681956324259307	0.0216111035222994	Statin	Statin
UGCG_10^-6M	p1	0.8898419864559819	146	-0.8259014958384433	UGCG	0.412330378241548	0.428510405292607	0.000756790076708493	1	Non Significant	UGCG
UGCG_10^-6M	p1	0.4672686230248307	76.66666666666667	-2.6145761926124846	UGCG	0.412330378241548	0.428510405292607	0.000756790076708493	1	Non Significant	UGCG
UGCG_10^-6M	p1	0.510609480812641	83.77777777777777	-2.4311223775587365	UGCG	0.412330378241548	0.428510405292607	0.000756790076708493	1	Non Significant	UGCG
UGCG_10^-8M	p1	1.1016365688487584	180.75	0.07058570194373816	UGCG	0.000889705196824811	0.000898912788114092	0.000708551670700303	0.000930972271575002	Significant	UGCG
UGCG_10^-8M	p1	1.193227990970655	195.77777777777777	0.45827520953779266	UGCG	0.000889705196824811	0.000898912788114092	0.000708551670700303	0.000930972271575002	Significant	UGCG
UGCG_10^-8M	p1	1.069977426636569	175.55555555555554	-0.06342157702130354	UGCG	0.000889705196824811	0.000898912788114092	0.000708551670700303	0.000930972271575002	Significant	UGCG
UGCG_10^-6M	p3	1.146594124047878	585.4	0.2608826973827073	UGCG	0.412330378241548	0.428510405292607	0.000756790076708493	1	Non Significant	UGCG
UGCG_10^-6M	p3	1.1717627856365616	598.25	0.3674169752884694	UGCG	0.412330378241548	0.428510405292607	0.000756790076708493	1	Non Significant	UGCG
UGCG_10^-6M	p3	1.1838955386289445	604.4444444444445	0.4187726691340912	UGCG	0.412330378241548	0.428510405292607	0.000756790076708493	1	Non Significant	UGCG
UGCG_10^-6M	p3	1.2470076169749729	636.6666666666666	0.6859143949678214	UGCG	0.412330378241548	0.428510405292607	0.000756790076708493	1	Non Significant	UGCG
UGCG_10^-6M	p3	1.198911860718172	612.1111111111111	0.48233397631522	UGCG	0.412330378241548	0.428510405292607	0.000756790076708493	1	Non Significant	UGCG
UGCG_10^-8M	p3	1.1701849836779108	597.4444444444445	0.3607384321426259	UGCG	0.000889705196824811	0.000898912788114092	0.000708551670700303	0.000930972271575002	Significant	UGCG
UGCG_10^-8M	p3	1.0990478781284003	561.125	0.05962825410158937	UGCG	0.000889705196824811	0.000898912788114092	0.000708551670700303	0.000930972271575002	Significant	UGCG
UGCG_10^-8M	p3	1.247442872687704	636.8888888888889	0.687756751697709	UGCG	0.000889705196824811	0.000898912788114092	0.000708551670700303	0.000930972271575002	Significant	UGCG
UGCG_10^-8M	p3	1.09031556039173	556.6666666666666	0.02266597220821565	UGCG	0.000889705196824811	0.000898912788114092	0.000708551670700303	0.000930972271575002	Significant	UGCG
UGCG_10^-8M	p3	1.1558215451577802	590.1111111111111	0.2999406600563289	UGCG	0.000889705196824811	0.000898912788114092	0.000708551670700303	0.000930972271575002	Significant	UGCG
ITGAV_10^-6M	p2	0.7694315004659833	152.88888888888889	-1.3355767573546988	ITGAV	0.406368082089324	0.428510405292607	0.000770973979783607	1	Non Significant	ITGAV
ITGAV_10^-6M	p2	0.7431500465983225	147.66666666666666	-1.4468212786511248	ITGAV	0.406368082089324	0.428510405292607	0.000770973979783607	1	Non Significant	ITGAV
ITGAV_10^-6M	p2	0.8952469711090401	177.88888888888889	-0.8030231979569151	ITGAV	0.406368082089324	0.428510405292607	0.000770973979783607	1	Non Significant	ITGAV
ITGAV_10^-8M	p2	1.0193849021435228	202.55555555555551	-0.27757035268443475	ITGAV	0.136262997145013	0.0493659240120718	0.00081461117588092	1	Significant	ITGAV
ITGAV_10^-8M	p2	0.9394221808014912	186.66666666666663	-0.6160377259905817	ITGAV	0.136262997145013	0.0493659240120718	0.00081461117588092	1	Significant	ITGAV
ITGAV_10^-8M	p2	0.9989748369058714	198.5	-0.36396237454229746	ITGAV	0.136262997145013	0.0493659240120718	0.00081461117588092	1	Significant	ITGAV
ITGAV_10^-6M	p4	1.339510748702743	602.3333333333334	1.0774630002806498	ITGAV	0.406368082089324	0.428510405292607	0.000770973979783607	1	Non Significant	ITGAV
ITGAV_10^-6M	p4	1.3911539411910057	625.5555555555555	1.2960590587599412	ITGAV	0.406368082089324	0.428510405292607	0.000770973979783607	1	Non Significant	ITGAV
ITGAV_10^-6M	p4	1.3923894242648875	626.1111111111111	1.301288629536958	ITGAV	0.406368082089324	0.428510405292607	0.000770973979783607	1	Non Significant	ITGAV
ITGAV_10^-6M	p4	1.3446997776130467	604.6666666666666	1.0994271975441188	ITGAV	0.406368082089324	0.428510405292607	0.000770973979783607	1	Non Significant	ITGAV
ITGAV_10^-6M	p4	1.2942920681986656	582	0.8860607098418429	ITGAV	0.406368082089324	0.428510405292607	0.000770973979783607	1	Non Significant	ITGAV
ITGAV_10^-8M	p4	1.295033358042995	582.3333333333334	0.8891984523080536	ITGAV	0.136262997145013	0.0493659240120718	0.00081461117588092	1	Significant	ITGAV
ITGAV_10^-8M	p4	1.3670443714921106	614.7142857142857	1.194007720454161	ITGAV	0.136262997145013	0.0493659240120718	0.00081461117588092	1	Significant	ITGAV
ITGAV_10^-8M	p4	1.149987645169261	517.1111111111111	0.27524684308630853	ITGAV	0.136262997145013	0.0493659240120718	0.00081461117588092	1	Significant	ITGAV
ITGAV_10^-8M	p4	1.1097108969607117	499	0.1047628357555697	ITGAV	0.136262997145013	0.0493659240120718	0.00081461117588092	1	Significant	ITGAV
ITGAV_10^-8M	p4	1.01976772918211	458.55555555555554	-0.2759499168112372	ITGAV	0.136262997145013	0.0493659240120718	0.00081461117588092	1	Significant	ITGAV
RUNX1_10^-6M	p1	0.9338600451467268	153.22222222222223	-0.6395812149244807	RUNX1	0.334239170451559	0.267315896728496	0.000844616902725381	1	Non Significant	RUNX1
RUNX1_10^-6M	p1	0.9457110609480812	155.16666666666666	-0.5894180623707216	RUNX1	0.334239170451559	0.267315896728496	0.000844616902725381	1	Non Significant	RUNX1
RUNX1_10^-6M	p1	0.952821670428894	156.33333333333334	-0.5593201708384655	RUNX1	0.334239170451559	0.267315896728496	0.000844616902725381	1	Non Significant	RUNX1
RUNX1_10^-8M	p1	1.077257336343115	176.75	-0.03260706902399495	RUNX1	0.181010908191559	0.0814240472514245	0.000837046362390583	1	Non Significant	RUNX1
RUNX1_10^-8M	p1	1.0498306997742664	172.25	-0.14869893636269446	RUNX1	0.181010908191559	0.0814240472514245	0.000837046362390583	1	Non Significant	RUNX1
RUNX1_10^-8M	p1	1.010214446952596	165.75	-0.31638718918526054	RUNX1	0.181010908191559	0.0814240472514245	0.000837046362390583	1	Non Significant	RUNX1
RUNX1_10^-6M	p3	1.159241411472097	591.8571428571429	0.31441632007687575	RUNX1	0.334239170451559	0.267315896728496	0.000844616902725381	1	Non Significant	RUNX1
RUNX1_10^-6M	p3	1.1562568008705114	590.3333333333334	0.30178301678621644	RUNX1	0.334239170451559	0.267315896728496	0.000844616902725381	1	Non Significant	RUNX1
RUNX1_10^-6M	p3	1.2448313384113168	635.5555555555555	0.6767026113183826	RUNX1	0.334239170451559	0.267315896728496	0.000844616902725381	1	Non Significant	RUNX1
RUNX1_10^-6M	p3	1.109031556039173	566.2222222222222	0.10188731159339114	RUNX1	0.334239170451559	0.267315896728496	0.000844616902725381	1	Non Significant	RUNX1
RUNX1_10^-6M	p3	1.1523394994559304	588.3333333333334	0.2852018062172265	RUNX1	0.334239170451559	0.267315896728496	0.000844616902725381	1	Non Significant	RUNX1
RUNX1_10^-8M	p3	1.3253536452665942	676.6666666666666	NA	RUNX1	0.181010908191559	0.0814240472514245	0.000837046362390583	1	Non Significant	RUNX1
RUNX1_10^-8M	p3	1.0145810663764965	518	-0.29790409879225854	RUNX1	0.181010908191559	0.0814240472514245	0.000837046362390583	1	Non Significant	RUNX1
RUNX1_10^-8M	p3	1.166702937976061	595.6666666666666	0.34599957830352357	RUNX1	0.181010908191559	0.0814240472514245	0.000837046362390583	1	Non Significant	RUNX1
RUNX1_10^-8M	p3	0.8909412404787813	454.875	-0.8212485573760105	RUNX1	0.181010908191559	0.0814240472514245	0.000837046362390583	1	Non Significant	RUNX1
RUNX1_10^-8M	p3	1.085963003264418	554.4444444444445	0.00424240490933909	RUNX1	0.181010908191559	0.0814240472514245	0.000837046362390583	1	Non Significant	RUNX1
CXCL12_10^-6M	p2	0.9335507921714818	185.5	-0.6408902254291452	CXCL12	0.293998170453153	0.187959068257727	0.000536680436104773	1	Non Significant	CXCL12
CXCL12_10^-6M	p2	0.9724137931034484	193.22222222222223	-0.4763903481929401	CXCL12	0.293998170453153	0.187959068257727	0.000536680436104773	1	Non Significant	CXCL12
CXCL12_10^-6M	p2	0.9444547996272136	187.66666666666663	-0.59473558361467	CXCL12	0.293998170453153	0.187959068257727	0.000536680436104773	1	Non Significant	CXCL12
CXCL12_10^-8M	p2	0.9517241379310344	189.11111111111111	-0.5639658224050212	CXCL12	0.372779811396109	0.312292272164011	0.000770973979783607	1	Non Significant	CXCL12
CXCL12_10^-8M	p2	0.9903075489282386	196.77777777777777	-0.4006493975230338	CXCL12	0.372779811396109	0.312292272164011	0.000770973979783607	1	Non Significant	CXCL12
CXCL12_10^-8M	p2	1.012115563839702	201.11111111111111	-0.30834011389408394	CXCL12	0.372779811396109	0.312292272164011	0.000770973979783607	1	Non Significant	CXCL12
CXCL12_10^-6M	p4	1.214726958240672	546.2222222222222	0.5492763518019761	CXCL12	0.293998170453153	0.187959068257727	0.000536680436104773	1	Non Significant	CXCL12
CXCL12_10^-8M	p4	1.0560600444773909	474.875	-0.12233127523637356	CXCL12	0.372779811396109	0.312292272164011	0.000770973979783607	1	Non Significant	CXCL12
CXCL12_10^-6M	p4	1.250061774153694	562.1111111111111	0.69884207602464965	CXCL12	0.293998170453153	0.187959068257727	0.000536680436104773	1	Non Significant	CXCL12
CXCL12_10^-8M	p4	1.125772176921176	506.22222222222223	0.17274725585678372	CXCL12	0.372779811396109	0.312292272164011	0.000770973979783607	1	Non Significant	CXCL12
CXCL12_10^-6M	p4	1.2174450210032122	547.4444444444445	0.560781407511413	CXCL12	0.293998170453153	0.187959068257727	0.000536680436104773	1	Non Significant	CXCL12
CXCL12_10^-8M	p4	1.1141586360266864	501	0.12358929055282904	CXCL12	0.372779811396109	0.312292272164011	0.000770973979783607	1	Non Significant	CXCL12
CXCL12_10^-6M	p4	1.1759327897207807	528.7777777777778	0.3850678294036567	CXCL12	0.293998170453153	0.187959068257727	0.000536680436104773	1	Non Significant	CXCL12
CXCL12_10^-8M	p4	1.0051890289103038	452	-0.3376588519800317	CXCL12	0.372779811396109	0.312292272164011	0.000770973979783607	1	Non Significant	CXCL12
CXCL12_10^-6M	p4	1.0657894736842104	479.25	-0.08114840536736964	CXCL12	0.293998170453153	0.187959068257727	0.000536680436104773	1	Non Significant	CXCL12
CXCL12_10^-8M	p4	0.9631826043983196	433.1111111111111	-0.5154642583985949	CXCL12	0.372779811396109	0.312292272164011	0.000770973979783607	1	Non Significant	CXCL12
STAT5A_10^-6M	p1	0.3548532731376975	58.22222222222222	-3.090409525408143	STAT5A	0.000888806205894852	0.000891015907586499	0.000155400155400155	0.000930972271575002	Significant	STAT5A
STAT5A_10^-6M	p1	0.1036117381489842	17	-4.153868359547837	STAT5A	0.000888806205894852	0.000891015907586499	0.000155400155400155	0.000930972271575002	Significant	STAT5A
STAT5A_10^-6M	p1	0.2580135440180587	42.333333333333336	-3.5003141434188603	STAT5A	0.000888806205894852	0.000891015907586499	0.000155400155400155	0.000930972271575002	Significant	STAT5A
STAT5A_10^-8M	p1	1.0557562076749436	173.22222222222223	-0.12361736008581468	STAT5A	0.00372252353704063	0.0013372582989343	0.000742785449967025	0.0815372987220663	Significant	STAT5A
STAT5A_10^-8M	p1	1.0787810383747178	177	-0.02615752083851128	STAT5A	0.00372252353704063	0.0013372582989343	0.000742785449967025	0.0815372987220663	Significant	STAT5A
STAT5A_10^-8M	p1	1.4803611738148983	242.88888888888889	NA	STAT5A	0.00372252353704063	0.0013372582989343	0.000742785449967025	0.0815372987220663	Significant	STAT5A
STAT5A_10^-6M	p3	0.6964402300637339	355.57142857142856	-1.6445352714309578	STAT5A	0.000888806205894852	0.000891015907586499	0.000155400155400155	0.000930972271575002	Significant	STAT5A
STAT5A_10^-6M	p3	0.8041349292709468	410.55555555555554	-1.1886835776930067	STAT5A	0.000888806205894852	0.000891015907586499	0.000155400155400155	0.000930972271575002	Significant	STAT5A
STAT5A_10^-6M	p3	0.8106637649619152	413.8888888888889	-1.16104822674469	STAT5A	0.000888806205894852	0.000891015907586499	0.000155400155400155	0.000930972271575002	Significant	STAT5A
STAT5A_10^-6M	p3	0.8450489662676823	431.44444444444446	-1.0155020450835543	STAT5A	0.000888806205894852	0.000891015907586499	0.000155400155400155	0.000930972271575002	Significant	STAT5A
STAT5A_10^-6M	p3	0.8071817192600653	412.1111111111111	-1.1757870805837924	STAT5A	0.000888806205894852	0.000891015907586499	0.000155400155400155	0.000930972271575002	Significant	STAT5A
STAT5A_10^-8M	p3	1.189145810663765	607.125	0.4409960971883625	STAT5A	0.00372252353704063	0.0013372582989343	0.000742785449967025	0.0815372987220663	Significant	STAT5A
STAT5A_10^-8M	p3	1.1181719260065288	570.8888888888889	0.1405768029210346	STAT5A	0.00372252353704063	0.0013372582989343	0.000742785449967025	0.0815372987220663	Significant	STAT5A
STAT5A_10^-8M	p3	1.183025027203482	604	0.4150879556743151	STAT5A	0.00372252353704063	0.0013372582989343	0.000742785449967025	0.0815372987220663	Significant	STAT5A
STAT5A_10^-8M	p3	1.0300326441784549	525.8888888888889	-0.23250043488124308	STAT5A	0.00372252353704063	0.0013372582989343	0.000742785449967025	0.0815372987220663	Significant	STAT5A
STAT5A_10^-8M	p3	1.0380848748639826	530	-0.19841683537831897	STAT5A	0.00372252353704063	0.0013372582989343	0.000742785449967025	0.0815372987220663	Significant	STAT5A
RIPK2_10^-6M	p1	0.8207674943566591	134.66666666666666	-1.118281013580354	RIPK2	0.472784663116399	0.428853154422671	0.000799883554366747	1	Non Significant	RIPK2
RIPK2_10^-6M	p1	0.4489841986455982	73.66666666666667	-2.691970770838284	RIPK2	0.472784663116399	0.428853154422671	0.000799883554366747	1	Non Significant	RIPK2
RIPK2_10^-6M	p1	0.15169300225733634	24.88888888888889	NA	RIPK2	0.472784663116399	0.428853154422671	0.000799883554366747	1	Non Significant	RIPK2
RIPK2_10^-8M	p1	1.0099967752337955	165.71428571428572	-0.3173085532117586	RIPK2	0.0113809981267657	0.00369537554943811	0.000763859556844142	0.425398236333117	Significant	RIPK2
RIPK2_10^-8M	p1	1.05372460496614	172.88888888888889	-0.13221675766645924	RIPK2	0.0113809981267657	0.00369537554943811	0.000763859556844142	0.425398236333117	Significant	RIPK2
RIPK2_10^-8M	p1	1.0218961625282166	167.66666666666666	-0.26694065309655585	RIPK2	0.0113809981267657	0.00369537554943811	0.000763859556844142	0.425398236333117	Significant	RIPK2
RIPK2_10^-6M	p3	0.8755168661588684	447	-0.8865370739914091	RIPK2	0.472784663116399	0.428853154422671	0.000799883554366747	1	Non Significant	RIPK2
RIPK2_10^-6M	p3	1.100108813928183	561.6666666666666	0.0641189986306919	RIPK2	0.472784663116399	0.428853154422671	0.000799883554366747	1	Non Significant	RIPK2
RIPK2_10^-6M	p3	1.1223068552774755	573	0.1580791918549688	RIPK2	0.472784663116399	0.428853154422671	0.000799883554366747	1	Non Significant	RIPK2
RIPK2_10^-6M	p3	1.0256800870511429	523.6666666666666	-0.2509240021801196	RIPK2	0.472784663116399	0.428853154422671	0.000799883554366747	1	Non Significant	RIPK2
RIPK2_10^-6M	p3	1.051360174102285	536.7777777777778	-0.1422249551167413	RIPK2	0.472784663116399	0.428853154422671	0.000799883554366747	1	Non Significant	RIPK2
RIPK2_10^-8M	p3	1.1038395771801648	563.5714285714286	0.07991062774401532	RIPK2	0.0113809981267657	0.00369537554943811	0.000763859556844142	0.425398236333117	Significant	RIPK2
RIPK2_10^-8M	p3	1.158052230685528	591.25	0.3093827382970051	RIPK2	0.0113809981267657	0.00369537554943811	0.000763859556844142	0.425398236333117	Significant	RIPK2
RIPK2_10^-8M	p3	1.1421109902067466	583.1111111111111	0.24190642306486365	RIPK2	0.0113809981267657	0.00369537554943811	0.000763859556844142	0.425398236333117	Significant	RIPK2
RIPK2_10^-8M	p3	1.1460554951033732	585.125	0.25860278092947137	RIPK2	0.0113809981267657	0.00369537554943811	0.000763859556844142	0.425398236333117	Significant	RIPK2
RIPK2_10^-8M	p3	1.0625680087051144	542.5	-0.09478426932213024	RIPK2	0.0113809981267657	0.00369537554943811	0.000763859556844142	0.425398236333117	Significant	RIPK2
CXCL8_10^-6M	p2	0.7761416589002796	154.22222222222223	-1.3071739008534835	CXCL8	0.201575107114094	0.101274483487557	0.000785338146016317	1	Non Significant	CXCL8
CXCL8_10^-6M	p2	0.9466915191053122	188.11111111111111	-0.5852679647809321	CXCL8	0.201575107114094	0.101274483487557	0.000785338146016317	1	Non Significant	CXCL8
CXCL8_10^-6M	p2	1.0238583410997204	203.44444444444449	-0.2586351150169581	CXCL8	0.201575107114094	0.101274483487557	0.000785338146016317	1	Non Significant	CXCL8
CXCL8_10^-8M	p2	1.0489415523898282	208.42857142857144	-0.15246253238146346	CXCL8	0.115845487253741	0.0309515130601366	0.000792588134050376	1	Significant	CXCL8
CXCL8_10^-8M	p2	0.9830382106244177	195.33333333333337	-0.431419158732683	CXCL8	0.115845487253741	0.0309515130601366	0.000792588134050376	1	Significant	CXCL8
CXCL8_10^-8M	p2	0.9355079217148184	185.88888888888889	-0.6326060589496234	CXCL8	0.115845487253741	0.0309515130601366	0.000792588134050376	1	Significant	CXCL8
CXCL8_10^-6M	p4	1.3232023721275017	595	1.00843266602403	CXCL8	0.201575107114094	0.101274483487557	0.000785338146016317	1	Non Significant	CXCL8
CXCL8_10^-6M	p4	1.4025203854707189	630.6666666666666	1.344171109908493	CXCL8	0.201575107114094	0.101274483487557	0.000785338146016317	1	Non Significant	CXCL8
CXCL8_10^-6M	p4	1.4413145539906105	648.1111111111111	1.5083796323068144	CXCL8	0.201575107114094	0.101274483487557	0.000785338146016317	1	Non Significant	CXCL8
CXCL8_10^-6M	p4	1.4435384235235975	649.1111111111111	1.5177928597054426	CXCL8	0.201575107114094	0.101274483487557	0.000785338146016317	1	Non Significant	CXCL8
CXCL8_10^-6M	p4	1.32196688905362	594.4444444444445	1.0032030952470143	CXCL8	0.201575107114094	0.101274483487557	0.000785338146016317	1	Non Significant	CXCL8
CXCL8_10^-8M	p4	1.3251791450457129	595.8888888888889	1.0167999792672573	CXCL8	0.115845487253741	0.0309515130601366	0.000792588134050376	1	Significant	CXCL8
CXCL8_10^-8M	p4	1.3288855942673583	597.5555555555555	1.0324886915983058	CXCL8	0.115845487253741	0.0309515130601366	0.000792588134050376	1	Significant	CXCL8
CXCL8_10^-8M	p4	1.280207561156412	575.6666666666666	0.8264436029838542	CXCL8	0.115845487253741	0.0309515130601366	0.000792588134050376	1	Significant	CXCL8
CXCL8_10^-8M	p4	1.2753891771682726	573.5	0.8060482769534891	CXCL8	0.115845487253741	0.0309515130601366	0.000792588134050376	1	Significant	CXCL8
CXCL8_10^-8M	p4	1.2144798616258956	546.1111111111111	0.5482304376465731	CXCL8	0.115845487253741	0.0309515130601366	0.000792588134050376	1	Significant	CXCL8
NQO1_10^-6M	p1	0.9799097065462754	160.77777777777777	-0.44466153642987344	NQO1	0.055126081579234	0.0132448290258403	0.000643363524492022	1	Significant	NQO1
NQO1_10^-6M	p1	1.011060948081264	165.88888888888889	-0.31280410685999266	NQO1	0.055126081579234	0.0132448290258403	0.000643363524492022	1	Significant	NQO1
NQO1_10^-6M	p1	0.3528216704288939	57.888888888888886	NA	NQO1	0.055126081579234	0.0132448290258403	0.000643363524492022	1	Significant	NQO1
NQO1_10^-8M	p1	1.0584650112866818	173.66666666666666	-0.11215149664495525	NQO1	0.00160086077531177	0.00090685675099235	0.000742785449967025	0.0232279803345358	Significant	NQO1
NQO1_10^-8M	p1	1.0544018058690745	173	-0.12935029180624438	NQO1	0.00160086077531177	0.00090685675099235	0.000742785449967025	0.0232279803345358	Significant	NQO1
NQO1_10^-8M	p1	1.3855530474040632	227.33333333333337	1.272351513838797	NQO1	0.00160086077531177	0.00090685675099235	0.000742785449967025	0.0232279803345358	Significant	NQO1
NQO1_10^-6M	p3	1.1989390642002178	612.125	0.4824491236108387	NQO1	0.055126081579234	0.0132448290258403	0.000643363524492022	1	Significant	NQO1
NQO1_10^-6M	p3	1.302285092491839	664.8888888888889	0.9198936996635708	NQO1	0.055126081579234	0.0132448290258403	0.000643363524492022	1	Significant	NQO1
NQO1_10^-6M	p3	1.2546245919477694	640.5555555555555	0.718155637740858	NQO1	0.055126081579234	0.0132448290258403	0.000643363524492022	1	Significant	NQO1
NQO1_10^-6M	p3	1.2638193688792163	645.25	0.7570754236597361	NQO1	0.055126081579234	0.0132448290258403	0.000643363524492022	1	Significant	NQO1
NQO1_10^-6M	p3	1.2398258977149077	633	0.6555155089246734	NQO1	0.055126081579234	0.0132448290258403	0.000643363524492022	1	Significant	NQO1
NQO1_10^-8M	p3	1.3257616974972797	676.875	1.0192658157818937	NQO1	0.00160086077531177	0.00090685675099235	0.000742785449967025	0.0232279803345358	Significant	NQO1
NQO1_10^-8M	p3	1.1949945593035909	610.1111111111111	0.4657527657462301	NQO1	0.00160086077531177	0.00090685675099235	0.000742785449967025	0.0232279803345358	Significant	NQO1
NQO1_10^-8M	p3	1.136670293797606	580.3333333333334	0.21887696394126585	NQO1	0.00160086077531177	0.00090685675099235	0.000742785449967025	0.0232279803345358	Significant	NQO1
NQO1_10^-8M	p3	1.1170837867247008	570.3333333333334	0.13597091109631523	NQO1	0.00160086077531177	0.00090685675099235	0.000742785449967025	0.0232279803345358	Significant	NQO1
NQO1_10^-8M	p3	1.139499455930359	581.7777777777778	0.2308522826855364	NQO1	0.00160086077531177	0.00090685675099235	0.000742785449967025	0.0232279803345358	Significant	NQO1
EGLN3_10^-6M	p2	0.8291239515377447	164.75	-1.082909679729306	EGLN3	0.411096798202116	0.428510405292607	0.00081461117588092	1	Non Significant	EGLN3
EGLN3_10^-6M	p2	0.9232059645852748	183.44444444444449	-0.6846779625351858	EGLN3	0.411096798202116	0.428510405292607	0.00081461117588092	1	Non Significant	EGLN3
EGLN3_10^-6M	p2	0.9285181733457596	184.5	-0.6621923678050564	EGLN3	0.411096798202116	0.428510405292607	0.00081461117588092	1	Non Significant	EGLN3
EGLN3_10^-8M	p2	0.9998136067101584	198.66666666666663	-0.3604120174796458	EGLN3	0.060363822268855	0.0131768134748846	0.000770973979783607	0.95774779919772	Significant	EGLN3
EGLN3_10^-8M	p2	0.9606710158434296	190.88888888888889	-0.5260953470700674	EGLN3	0.060363822268855	0.0131768134748846	0.000770973979783607	0.95774779919772	Significant	EGLN3
EGLN3_10^-8M	p2	1.1323392357875115	225	0.20054439841935287	EGLN3	0.060363822268855	0.0131768134748846	0.000770973979783607	0.95774779919772	Significant	EGLN3
EGLN3_10^-6M	p4	1.2883617494440325	579.3333333333334	0.8609587701121632	EGLN3	0.411096798202116	0.428510405292607	0.00081461117588092	1	Non Significant	EGLN3
EGLN3_10^-6M	p4	1.350877192982456	607.4444444444445	1.125575051429201	EGLN3	0.411096798202116	0.428510405292607	0.00081461117588092	1	Non Significant	EGLN3
EGLN3_10^-6M	p4	1.262416604892513	567.6666666666666	0.751137783794816	EGLN3	0.411096798202116	0.428510405292607	0.00081461117588092	1	Non Significant	EGLN3
EGLN3_10^-6M	p4	1.3138127007659994	590.7777777777778	0.9686879281187044	EGLN3	0.411096798202116	0.428510405292607	0.00081461117588092	1	Non Significant	EGLN3
EGLN3_10^-6M	p4	1.100259451445515	494.75	0.06475661931139233	EGLN3	0.411096798202116	0.428510405292607	0.00081461117588092	1	Non Significant	EGLN3
EGLN3_10^-8M	p4	1.3229552755127254	594.8888888888889	1.007386751868627	EGLN3	0.060363822268855	0.0131768134748846	0.000770973979783607	0.95774779919772	Significant	EGLN3
EGLN3_10^-8M	p4	1.371386212008895	616.6666666666666	1.2123859263276748	EGLN3	0.060363822268855	0.0131768134748846	0.000770973979783607	0.95774779919772	Significant	EGLN3
EGLN3_10^-8M	p4	1.3050937202160329	586.8571428571429	0.9317821000637588	EGLN3	0.060363822268855	0.0131768134748846	0.000770973979783607	0.95774779919772	Significant	EGLN3
EGLN3_10^-8M	p4	1.238942426488757	557.1111111111111	0.6517759390315009	EGLN3	0.060363822268855	0.0131768134748846	0.000770973979783607	0.95774779919772	Significant	EGLN3
EGLN3_10^-8M	p4	1.1691994069681244	525.75	0.3565666686689163	EGLN3	0.060363822268855	0.0131768134748846	0.000770973979783607	0.95774779919772	Significant	EGLN3
JUN_10^-6M	p1	0.9162528216704288	150.33333333333334	-0.7141093272900662	JUN	0.413609447725077	0.370971949003383	0.000822043617850319	1	Non Significant	JUN
JUN_10^-6M	p1	0.9514672686230248	156.11111111111111	-0.5650531025588957	JUN	0.413609447725077	0.370971949003383	0.000822043617850319	1	Non Significant	JUN
JUN_10^-6M	p1	0.5713882618510158	93.75	-2.1738570666044574	JUN	0.413609447725077	0.370971949003383	0.000822043617850319	1	Non Significant	JUN
JUN_10^-8M	p1	1.0163092550790067	166.75	-0.2905889964433277	JUN	0.0471805360846266	0.0129063396350218	0.000770973979783607	1	Significant	JUN
JUN_10^-8M	p1	1.037641083521445	170.25	-0.20029532184656007	JUN	0.0471805360846266	0.0129063396350218	0.000770973979783607	1	Significant	JUN
JUN_10^-8M	p1	1.028668171557562	168.77777777777777	-0.23827599449440723	JUN	0.0471805360846266	0.0129063396350218	0.000770973979783607	1	Significant	JUN
JUN_10^-6M	p3	1.0356909684439608	528.7777777777778	-0.20854979739270196	JUN	0.413609447725077	0.370971949003383	0.000822043617850319	1	Non Significant	JUN
JUN_10^-6M	p3	1.216974972796518	621.3333333333334	0.5587917806055637	JUN	0.413609447725077	0.370971949003383	0.000822043617850319	1	Non Significant	JUN
JUN_10^-6M	p3	1.2328618063112078	629.4444444444445	0.6260378012464677	JUN	0.413609447725077	0.370971949003383	0.000822043617850319	1	Non Significant	JUN
JUN_10^-6M	p3	1.0861806311207836	554.5555555555555	0.0051635832742824	JUN	0.413609447725077	0.370971949003383	0.000822043617850319	1	Non Significant	JUN
JUN_10^-6M	p3	1.2343852013057672	630.2222222222222	0.6324860498010756	JUN	0.413609447725077	0.370971949003383	0.000822043617850319	1	Non Significant	JUN
JUN_10^-8M	p3	1.2624591947769317	644.5555555555555	0.7513180588788387	JUN	0.0471805360846266	0.0129063396350218	0.000770973979783607	1	Significant	JUN
JUN_10^-8M	p3	1.172361262241567	598.5555555555555	0.36995021579206466	JUN	0.0471805360846266	0.0129063396350218	0.000770973979783607	1	Significant	JUN
JUN_10^-8M	p3	1.1682263329706202	596.4444444444445	0.3524478268581305	JUN	0.0471805360846266	0.0129063396350218	0.000770973979783607	1	Significant	JUN
JUN_10^-8M	p3	0.9754080522306856	498	-0.4637162044821607	JUN	0.0471805360846266	0.0129063396350218	0.000770973979783607	1	Significant	JUN
JUN_10^-8M	p3	1.0726877040261154	547.6666666666666	-0.05194947535223951	JUN	0.0471805360846266	0.0129063396350218	0.000770973979783607	1	Significant	JUN
CCL2_10^-6M	p2	0.775582479030755	154.11111111111111	-1.3095408055619182	CCL2	0.263426639933481	0.152738107184252	0.000837046362390583	1	Non Significant	CCL2
CCL2_10^-6M	p2	0.9232059645852748	183.44444444444449	-0.6846779625351858	CCL2	0.263426639933481	0.152738107184252	0.000837046362390583	1	Non Significant	CCL2
CCL2_10^-6M	p2	1.0128145386766076	201.25	-0.3053814830085413	CCL2	0.263426639933481	0.152738107184252	0.000837046362390583	1	Non Significant	CCL2
CCL2_10^-8M	p2	1.0568499534016775	210	-0.11898773721931694	CCL2	0.00795079142179727	0.00268264215932278	0.000675416378699592	0.426441148119092	Significant	CCL2
CCL2_10^-8M	p2	0.9986952469711092	198.44444444444449	-0.3651458268965141	CCL2	0.00795079142179727	0.00268264215932278	0.000675416378699592	0.426441148119092	Significant	CCL2
CCL2_10^-8M	p2	1.0681733457595528	212.25	-0.07105791687351572	CCL2	0.00795079142179727	0.00268264215932278	0.000675416378699592	0.426441148119092	Significant	CCL2
CCL2_10^-6M	p4	1.3177662466024214	592.5555555555555	0.9854225546051572	CCL2	0.263426639933481	0.152738107184252	0.000837046362390583	1	Non Significant	CCL2
CCL2_10^-6M	p4	1.369162342475908	615.6666666666666	1.2029726989290466	CCL2	0.263426639933481	0.152738107184252	0.000837046362390583	1	Non Significant	CCL2
CCL2_10^-6M	p4	1.2222942920681987	549.625	0.5813074728112037	CCL2	0.263426639933481	0.152738107184252	0.000837046362390583	1	Non Significant	CCL2
CCL2_10^-6M	p4	1.3143068939955522	591	0.9707797564295114	CCL2	0.263426639933481	0.152738107184252	0.000837046362390583	1	Non Significant	CCL2
CCL2_10^-6M	p4	1.383493946132938	622.1111111111111	1.263635719942439	CCL2	0.263426639933481	0.152738107184252	0.000837046362390583	1	Non Significant	CCL2
CCL2_10^-8M	p4	1.37039782554979	616.2222222222222	1.2082022697060633	CCL2	0.00795079142179727	0.00268264215932278	0.000675416378699592	0.426441148119092	Significant	CCL2
CCL2_10^-8M	p4	1.430689399555226	643.3333333333334	1.4634053236244704	CCL2	0.00795079142179727	0.00268264215932278	0.000675416378699592	0.426441148119092	Significant	CCL2
CCL2_10^-8M	p4	1.332415545907021	599.1428571428571	1.0474303223897827	CCL2	0.00795079142179727	0.00268264215932278	0.000675416378699592	0.426441148119092	Significant	CCL2
CCL2_10^-8M	p4	1.3523597726711143	608.1111111111111	1.131850536361621	CCL2	0.00795079142179727	0.00268264215932278	0.000675416378699592	0.426441148119092	Significant	CCL2
CCL2_10^-8M	p4	1.1887818136891524	534.5555555555555	0.4394553654846288	CCL2	0.00795079142179727	0.00268264215932278	0.000675416378699592	0.426441148119092	Significant	CCL2
DUSP1_10^-6M	p2	1.031686859273066	205	-0.2254984490988748	DUSP1	0.0509512894288484	0.0127051610911788	0.000749765415778315	1	Significant	DUSP1
DUSP1_10^-6M	p2	1.0551724137931036	209.66666666666663	-0.12608845134462024	DUSP1	0.0509512894288484	0.0127051610911788	0.000749765415778315	1	Significant	DUSP1
DUSP1_10^-6M	p2	0.9450139794967382	187.77777777777777	-0.5923686789062359	DUSP1	0.0509512894288484	0.0127051610911788	0.000749765415778315	1	Significant	DUSP1
DUSP1_10^-8M	p2	0.9019571295433364	179.22222222222223	-0.7746203414557	DUSP1	0.436450010903711	0.427478521950833	0.000829521973642323	1	Non Significant	DUSP1
DUSP1_10^-8M	p2	1.0096691519105312	200.625	-0.31869532199348605	DUSP1	0.436450010903711	0.427478521950833	0.000829521973642323	1	Non Significant	DUSP1
DUSP1_10^-8M	p2	0.7663959526028492	152.28571428571428	-1.348425668629058	DUSP1	0.436450010903711	0.427478521950833	0.000829521973642323	1	Non Significant	DUSP1
DUSP1_10^-6M	p4	1.1712379540400295	526.6666666666666	0.3651954604509935	DUSP1	0.0509512894288484	0.0127051610911788	0.000749765415778315	1	Significant	DUSP1
DUSP1_10^-6M	p4	1.1902643933778108	535.2222222222222	0.4457308504170493	DUSP1	0.0509512894288484	0.0127051610911788	0.000749765415778315	1	Significant	DUSP1
DUSP1_10^-6M	p4	1.2708178897949098	571.4444444444445	0.7866988650785288	DUSP1	0.0509512894288484	0.0127051610911788	0.000749765415778315	1	Significant	DUSP1
DUSP1_10^-6M	p4	1.3051643192488265	586.8888888888889	0.9320809326795898	DUSP1	0.0509512894288484	0.0127051610911788	0.000749765415778315	1	Significant	DUSP1
DUSP1_10^-6M	p4	1.2337533975784531	554.7777777777778	0.6298117417680318	DUSP1	0.0509512894288484	0.0127051610911788	0.000749765415778315	1	Significant	DUSP1
DUSP1_10^-8M	p4	1.125772176921176	506.22222222222223	0.17274725585678372	DUSP1	0.436450010903711	0.427478521950833	0.000829521973642323	1	Non Significant	DUSP1
DUSP1_10^-8M	p4	1.101556708673091	495.3333333333333	0.07024766862725983	DUSP1	0.436450010903711	0.427478521950833	0.000829521973642323	1	Non Significant	DUSP1
DUSP1_10^-8M	p4	1.0672102792191749	479.8888888888889	-0.07513439897379927	DUSP1	0.436450010903711	0.427478521950833	0.000829521973642323	1	Non Significant	DUSP1
DUSP1_10^-8M	p4	1.090190264393378	490.22222222222223	0.02213561747870903	DUSP1	0.436450010903711	0.427478521950833	0.000829521973642323	1	Non Significant	DUSP1
DUSP1_10^-8M	p4	0.9636767976278724	433.3333333333333	-0.513372430087788	DUSP1	0.436450010903711	0.427478521950833	0.000829521973642323	1	Non Significant	DUSP1
F3_10^-6M	p2	0.7000931966449208	139.11111111111111	-1.629072941200589	F3	0.206548053141311	0.102037506131946	0.000763859556844142	1	Non Significant	F3
F3_10^-6M	p2	0.9472506989748368	188.22222222222223	-0.582901060072498	F3	0.206548053141311	0.102037506131946	0.000763859556844142	1	Non Significant	F3
F3_10^-6M	p2	1.01547064305685	201.77777777777777	-0.29413868564347645	F3	0.206548053141311	0.102037506131946	0.000763859556844142	1	Non Significant	F3
F3_10^-8M	p2	1.1354846225535882	225.625	0.21385823740429857	F3	0.099277088259954	0.0230746030557588	0.000675416378699592	1	Significant	F3
F3_10^-8M	p2	1.011556383970177	201	-0.310707018602519	F3	0.099277088259954	0.0230746030557588	0.000675416378699592	1	Significant	F3
F3_10^-8M	p2	0.8997204100652377	178.77777777777777	-0.784087960289438	F3	0.099277088259954	0.0230746030557588	0.000675416378699592	1	Significant	F3
F3_10^-6M	p4	1.261569416498994	567.2857142857143	0.7475517924048616	F3	0.206548053141311	0.102037506131946	0.000763859556844142	1	Non Significant	F3
F3_10^-6M	p4	1.4017790956263898	630.3333333333334	1.3410333674422834	F3	0.206548053141311	0.102037506131946	0.000763859556844142	1	Non Significant	F3
F3_10^-6M	p4	1.2011675315048185	540.125	0.49188181252422064	F3	0.206548053141311	0.102037506131946	0.000763859556844142	1	Non Significant	F3
F3_10^-6M	p4	1.382258463059056	621.5555555555555	1.2584061491654217	F3	0.206548053141311	0.102037506131946	0.000763859556844142	1	Non Significant	F3
F3_10^-6M	p4	1.3693476649369902	615.75	1.2037571345455986	F3	0.206548053141311	0.102037506131946	0.000763859556844142	1	Non Significant	F3
F3_10^-8M	p4	1.333086236718557	599.4444444444445	1.0502692322401632	F3	0.099277088259954	0.0230746030557588	0.000675416378699592	1	Significant	F3
F3_10^-8M	p4	1.3343217197924389	600	1.0554988030171797	F3	0.099277088259954	0.0230746030557588	0.000675416378699592	1	Significant	F3
F3_10^-8M	p4	1.335063009636768	600.3333333333334	1.0586365454833897	F3	0.099277088259954	0.0230746030557588	0.000675416378699592	1	Significant	F3
F3_10^-8M	p4	1.2957746478873238	582.6666666666666	0.8923361947742624	F3	0.099277088259954	0.0230746030557588	0.000675416378699592	1	Significant	F3
F3_10^-8M	p4	1.303187546330615	586	0.9237136194363617	F3	0.099277088259954	0.0230746030557588	0.000675416378699592	1	Significant	F3
NAMPT_10^-6M	p1	1.0882618510158013	178.55555555555554	0.01397300120449582	NAMPT	0.338702078277874	0.26784922941058	0.000742785449967025	1	Non Significant	NAMPT
NAMPT_10^-6M	p1	1.0408577878103835	170.77777777777777	-0.1866796090105416	NAMPT	0.338702078277874	0.26784922941058	0.000742785449967025	1	Non Significant	NAMPT
NAMPT_10^-6M	p1	0.7279909706546275	119.44444444444444	NA	NAMPT	0.338702078277874	0.26784922941058	0.000742785449967025	1	Non Significant	NAMPT
NAMPT_10^-8M	p1	1.0306997742663655	169.11111111111111	-0.2296765969137636	NAMPT	0.302495106658573	0.187959068257727	0.000844616902725381	1	Non Significant	NAMPT
NAMPT_10^-8M	p1	0.980393421476943	160.85714285714286	-0.44261406081543414	NAMPT	0.302495106658573	0.187959068257727	0.000844616902725381	1	Non Significant	NAMPT
NAMPT_10^-8M	p1	1.0513544018058691	172.5	-0.1422493881772108	NAMPT	0.302495106658573	0.187959068257727	0.000844616902725381	1	Non Significant	NAMPT
NAMPT_10^-6M	p3	0.9671381936887922	493.77777777777777	-0.4987209823500291	NAMPT	0.338702078277874	0.26784922941058	0.000742785449967025	1	Non Significant	NAMPT
NAMPT_10^-8M	p3	0.9290533188248096	474.3333333333333	-0.6599271962152109	NAMPT	0.302495106658573	0.187959068257727	0.000844616902725381	1	Non Significant	NAMPT
NAMPT_10^-6M	p3	0.9810391730141458	500.875	-0.43988071428923786	NAMPT	0.338702078277874	0.26784922941058	0.000742785449967025	1	Non Significant	NAMPT
NAMPT_10^-8M	p3	0.9403699673558216	480.1111111111111	-0.6120259212381282	NAMPT	0.302495106658573	0.187959068257727	0.000844616902725381	1	Non Significant	NAMPT
NAMPT_10^-6M	p3	1.0622415669205658	542.3333333333334	-0.09616603686954664	NAMPT	0.338702078277874	0.26784922941058	0.000742785449967025	1	Non Significant	NAMPT
NAMPT_10^-8M	p3	0.8510337323177367	434.5	-0.9901696400475974	NAMPT	0.302495106658573	0.187959068257727	0.000844616902725381	1	Non Significant	NAMPT
NAMPT_10^-6M	p3	1.008487486398259	514.8888888888889	-0.3236970930106891	NAMPT	0.338702078277874	0.26784922941058	0.000742785449967025	1	Non Significant	NAMPT
NAMPT_10^-8M	p3	0.9486398258977148	484.3333333333333	-0.5770211433702608	NAMPT	0.302495106658573	0.187959068257727	0.000844616902725381	1	Non Significant	NAMPT
NAMPT_10^-6M	p3	0.9737292087672936	497.1428571428572	-0.4708224375831568	NAMPT	0.338702078277874	0.26784922941058	0.000742785449967025	1	Non Significant	NAMPT
NAMPT_10^-8M	p3	0.9242383025027204	471.875	-0.6803082675395942	NAMPT	0.302495106658573	0.187959068257727	0.000844616902725381	1	Non Significant	NAMPT
CXCR4_10^-6M	p1	0.8380361173814899	137.5	-1.045186134144876	CXCR4	0.00178685938426039	0.00090685675099235	0.000553534765668591	0.2188334609288	Significant	CXCR4
CXCR4_10^-6M	p1	0.7405191873589164	121.5	-1.457957218015809	CXCR4	0.00178685938426039	0.00090685675099235	0.000553534765668591	0.2188334609288	Significant	CXCR4
CXCR4_10^-6M	p1	0.8261851015801355	135.55555555555554	-1.0953492866986352	CXCR4	0.00178685938426039	0.00090685675099235	0.000553534765668591	0.2188334609288	Significant	CXCR4
CXCR4_10^-8M	p1	1.0125	166.125	-0.306712866907036	CXCR4	0.229760794639035	0.103054004335151	0.000778133468635348	1	Non Significant	CXCR4
CXCR4_10^-8M	p1	1.0218961625282166	167.66666666666666	-0.26694065309655585	CXCR4	0.229760794639035	0.103054004335151	0.000778133468635348	1	Non Significant	CXCR4
CXCR4_10^-8M	p1	0.9271726862302484	152.125	-0.6678875652941013	CXCR4	0.229760794639035	0.103054004335151	0.000778133468635348	1	Non Significant	CXCR4
CXCR4_10^-6M	p3	0.7949323799160578	405.8571428571428	-1.2276362628392063	CXCR4	0.00178685938426039	0.00090685675099235	0.000553534765668591	0.2188334609288	Significant	CXCR4
CXCR4_10^-6M	p3	0.9377584330794342	478.77777777777777	-0.623080061617455	CXCR4	0.00178685938426039	0.00090685675099235	0.000553534765668591	0.2188334609288	Significant	CXCR4
CXCR4_10^-6M	p3	0.92791077257889	473.75	-0.6647633826311669	CXCR4	0.00178685938426039	0.00090685675099235	0.000553534765668591	0.2188334609288	Significant	CXCR4
CXCR4_10^-6M	p3	0.93158324265506	475.625	-0.6492184977227375	CXCR4	0.00178685938426039	0.00090685675099235	0.000553534765668591	0.2188334609288	Significant	CXCR4
CXCR4_10^-6M	p3	0.8659412404787813	442.1111111111111	-0.9270689220489406	CXCR4	0.00178685938426039	0.00090685675099235	0.000553534765668591	0.2188334609288	Significant	CXCR4
CXCR4_10^-8M	p3	0.9864254624591948	503.625	-0.4170815497568761	CXCR4	0.229760794639035	0.103054004335151	0.000778133468635348	1	Non Significant	CXCR4
CXCR4_10^-8M	p3	0.930114254624592	474.875	-0.6554364516861093	CXCR4	0.229760794639035	0.103054004335151	0.000778133468635348	1	Non Significant	CXCR4
CXCR4_10^-8M	p3	0.931478314938598	475.57142857142856	-0.6496626372915497	CXCR4	0.229760794639035	0.103054004335151	0.000778133468635348	1	Non Significant	CXCR4
CXCR4_10^-8M	p3	0.9195865070729052	469.5	-0.6999984550902708	CXCR4	0.229760794639035	0.103054004335151	0.000778133468635348	1	Non Significant	CXCR4
CXCR4_10^-8M	p3	0.94088683351469	480.375	-0.6098381226213858	CXCR4	0.229760794639035	0.103054004335151	0.000778133468635348	1	Non Significant	CXCR4
PTGS2_10^-6M	p2	0.8396085740913327	166.83333333333334	-1.0385302164461574	PTGS2	0.306440670164158	0.188611627139615	0.000792588134050376	1	Non Significant	PTGS2
PTGS2_10^-6M	p2	0.9248835041938492	183.77777777777777	-0.6775772484098805	PTGS2	0.306440670164158	0.188611627139615	0.000792588134050376	1	Non Significant	PTGS2
PTGS2_10^-6M	p2	0.9852749301025164	195.77777777777777	-0.4219515398989446	PTGS2	0.306440670164158	0.188611627139615	0.000792588134050376	1	Non Significant	PTGS2
PTGS2_10^-8M	p2	1.1228331780055918	223.11111111111111	0.16030701837596537	PTGS2	0.0269901160735973	0.00714671603691733	0.000742785449967025	1	Significant	PTGS2
PTGS2_10^-8M	p2	1.1046598322460393	219.5	0.0833826153518415	PTGS2	0.0269901160735973	0.00714671603691733	0.000742785449967025	1	Significant	PTGS2
PTGS2_10^-8M	p2	0.958084808946878	190.375	-0.537042281346577	PTGS2	0.0269901160735973	0.00714671603691733	0.000742785449967025	1	Significant	PTGS2
PTGS2_10^-6M	p4	1.2865085248332098	578.5	0.8531144139466389	PTGS2	0.306440670164158	0.188611627139615	0.000792588134050376	1	Non Significant	PTGS2
PTGS2_10^-6M	p4	1.3800345935260687	620.5555555555555	1.2489929217667926	PTGS2	0.306440670164158	0.188611627139615	0.000792588134050376	1	Non Significant	PTGS2
PTGS2_10^-6M	p4	1.3829997529033853	621.8888888888889	1.2615438916316324	PTGS2	0.306440670164158	0.188611627139615	0.000792588134050376	1	Non Significant	PTGS2
PTGS2_10^-6M	p4	1.4208055349641708	638.8888888888889	1.4215687574083382	PTGS2	0.306440670164158	0.188611627139615	0.000792588134050376	1	Non Significant	PTGS2
PTGS2_10^-6M	p4	1.4610822831727206	657	1.5920527647390788	PTGS2	0.306440670164158	0.188611627139615	0.000792588134050376	1	Non Significant	PTGS2
PTGS2_10^-8M	p4	1.4198171485050657	638.4444444444445	1.4173851007867264	PTGS2	0.0269901160735973	0.00714671603691733	0.000742785449967025	1	Significant	PTGS2
PTGS2_10^-8M	p4	1.2928094885100074	581.3333333333334	0.8797852249094235	PTGS2	0.0269901160735973	0.00714671603691733	0.000742785449967025	1	Significant	PTGS2
PTGS2_10^-8M	p4	1.3165307635285397	592	0.9801929838281416	PTGS2	0.0269901160735973	0.00714671603691733	0.000742785449967025	1	Significant	PTGS2
PTGS2_10^-8M	p4	1.2347417840375587	555.2222222222222	0.6339953983896455	PTGS2	0.0269901160735973	0.00714671603691733	0.000742785449967025	1	Significant	PTGS2
PTGS2_10^-8M	p4	1.2929021497405486	581.375	0.8801774427176999	PTGS2	0.0269901160735973	0.00714671603691733	0.000742785449967025	1	Significant	PTGS2
IL6_10^-6M	p2	0.9097856477166822	180.77777777777777	-0.7414836755376154	IL6	0.0964576539351181	0.0236388362523979	0.000536680436104773	1	Significant	IL6
IL6_10^-6M	p2	0.9903075489282388	196.77777777777777	-0.40064939752303286	IL6	0.0964576539351181	0.0236388362523979	0.000536680436104773	1	Significant	IL6
IL6_10^-6M	p2	1.087604846225536	216.11111111111111	0.01119202174458679	IL6	0.0964576539351181	0.0236388362523979	0.000536680436104773	1	Significant	IL6
IL6_10^-8M	p2	1.076421248835042	213.88888888888889	-0.0361460724241059	IL6	0.112451712166862	0.0311376713691664	0.000763859556844142	1	Significant	IL6
IL6_10^-8M	p2	0.985834109972041	195.88888888888889	-0.41958463519051054	IL6	0.112451712166862	0.0311376713691664	0.000763859556844142	1	Significant	IL6
IL6_10^-8M	p2	0.891891891891892	177.22222222222223	-0.8172246262075222	IL6	0.112451712166862	0.0311376713691664	0.000763859556844142	1	Significant	IL6
IL6_10^-6M	p4	1.3170249567580925	592.2222222222222	0.9822848121389484	IL6	0.0964576539351181	0.0236388362523979	0.000536680436104773	1	Significant	IL6
IL6_10^-6M	p4	1.3451939708425995	604.8888888888889	1.1015190258549257	IL6	0.0964576539351181	0.0236388362523979	0.000536680436104773	1	Significant	IL6
IL6_10^-6M	p4	1.3904126513466766	625.2222222222222	1.2929213162937316	IL6	0.0964576539351181	0.0236388362523979	0.000536680436104773	1	Significant	IL6
IL6_10^-6M	p4	1.451198418581665	652.5555555555555	1.5502161985229448	IL6	0.0964576539351181	0.0236388362523979	0.000536680436104773	1	Significant	IL6
IL6_10^-6M	p4	1.376297257227576	618.875	1.2331734701663175	IL6	0.0964576539351181	0.0236388362523979	0.000536680436104773	1	Significant	IL6
IL6_10^-8M	p4	1.314801087225105	591.2222222222222	0.9728715847403182	IL6	0.112451712166862	0.0311376713691664	0.000763859556844142	1	Significant	IL6
IL6_10^-8M	p4	1.4904867803311097	670.2222222222222	1.7165165492320738	IL6	0.112451712166862	0.0311376713691664	0.000763859556844142	1	Significant	IL6
IL6_10^-8M	p4	1.3276501111934766	597	1.0272591208212902	IL6	0.112451712166862	0.0311376713691664	0.000763859556844142	1	Significant	IL6
IL6_10^-8M	p4	1.289350135903138	579.7777777777778	0.8651424267337768	IL6	0.112451712166862	0.0311376713691664	0.000763859556844142	1	Significant	IL6
IL6_10^-8M	p4	1.2920681986656783	581	0.8766474824432138	IL6	0.112451712166862	0.0311376713691664	0.000763859556844142	1	Significant	IL6
