# Supplementary material for: Integrated systems biology approach identifies gene targets for endothelial dysfunction
Source: Mol Syst Biol. 2023 Nov 30;19(12):e11462. doi: 10.15252/msb.202211462 (PMC10698507; doi:10.15252/msb.202211462)
Supplement: Supplementary file 15 — Source Data for Figure 4 [file MSB-19-e11462-s010.zip › Source_data_figure_4/rank_glist_KO_pro_ED_drugs.csv]

Name	Score	rank
STAT5A_10^-6M	2.9967439331790243e-6	1
CXCR4_10^-6M	1.579678972528476e-4	2
JUN_10^-6M	3.4741322109063774e-4	3
NAMPT_10^-8M	4.838696076293476e-4	4
RIPK2_10^-8M	6.032515229208747e-4	5
ITGAV_10^-6M	6.327311202170309e-4	6
NAMPT_10^-6M	8.255216465848814e-4	7
PTGS2_10^-8M	9.958249781673262e-4	8
RIPK2_10^-6M	0.0013184976388793933	9
JUN_10^-8M	0.001436137261186514	10
STAT5A_10^-8M	0.0024096608891534363	11
RUNX1_10^-6M	0.0024205095668030094	12
CXCL8_10^-8M	0.002737304892514345	13
ITGAV_10^-8M	0.0033165127722504114	14
CXCR4_10^-8M	0.003436150223846318	15
F3_10^-8M	0.0035377375201237743	16
NQO1_10^-6M	0.005475539007953703	17
RUNX1_10^-8M	0.006230741709687947	18
F3_10^-6M	0.006594578945978254	19
IL6_10^-8M	0.007758082200964849	20
CXCL12_10^-6M	0.008561976183969977	21
CXCL12_10^-8M	0.008586089518874152	22
NQO1_10^-8M	0.009548323088302127	23
CXCL8_10^-6M	0.009553898425852225	24
UGCG_10^-6M	0.010476616790393856	25
DUSP1_10^-8M	0.010860502011291403	26
UGCG_10^-8M	0.011336891374374365	27
PTGS2_10^-6M	0.01598944086821386	28
EGLN3_10^-8M	0.01847808570599372	29
EGLN3_10^-6M	0.01865798326427697	30
CCL2_10^-8M	0.018742496089307246	31
CCL2_10^-6M	0.022353642220507314	32
DUSP1_10^-6M	0.023500489154563015	33
IL6_10^-6M	0.029036845802959066	34
