# Supplementary material for: Integrated systems biology approach identifies gene targets for endothelial dysfunction
Source: Mol Syst Biol. 2023 Nov 30;19(12):e11462. doi: 10.15252/msb.202211462 (PMC10698507; doi:10.15252/msb.202211462)
Supplement: Supplementary file 15 — Source Data for Figure 4 [file MSB-19-e11462-s010.zip › Source_data_figure_4/Drugs_VE_cadherin_final_DF_for_plot_median_bootstrap.csv]

Metadata_Well	Conditions	plate	norm_ratio_VE_chaderin	Z_score_VE_cadherin	Drug_targets	Mean	Median	Min	Max	significant_conditions_VE_cadherin	Drug_genes
A05	Ctr_DMSO	p3	1.2601506003439529	1.0332631747686416	Ctr_DMSO	0.000889175224853044	0.000891015907586499	0.000742785449967025	0.000930972271575002	Ctr_DMSO	Ctr_DMSO
A06	Ctr_DMSO	p3	1.334253850953136	1.3224959760001798	Ctr_DMSO	0.000889175224853044	0.000891015907586499	0.000742785449967025	0.000930972271575002	Ctr_DMSO	Ctr_DMSO
A07	Ctr_DMSO	p3	1.4923897552380136	1.9397170856761627	Ctr_DMSO	0.000889175224853044	0.000891015907586499	0.000742785449967025	0.000930972271575002	Ctr_DMSO	Ctr_DMSO
A08	Ctr_DMSO	p3	1.4861931086151374	1.915530920477705	Ctr_DMSO	0.000889175224853044	0.000891015907586499	0.000742785449967025	0.000930972271575002	Ctr_DMSO	Ctr_DMSO
A11	Ctr_DMSO	p4	NA	NA	Ctr_DMSO	0.000889175224853044	0.000891015907586499	0.000742785449967025	0.000930972271575002	Ctr_DMSO	Ctr_DMSO
B11	Ctr_DMSO	p4	1.3814328233964446	1.506640480415653	Ctr_DMSO	0.000889175224853044	0.000891015907586499	0.000742785449967025	0.000930972271575002	Ctr_DMSO	Ctr_DMSO
C11	Ctr_DMSO	p4	1.3226023336845785	1.2770188754616922	Ctr_DMSO	0.000889175224853044	0.000891015907586499	0.000742785449967025	0.000930972271575002	Ctr_DMSO	Ctr_DMSO
A03	Ctr_DMSO	p5	1.666362061748727	2.6187493431702715	Ctr_DMSO	0.000889175224853044	0.000891015907586499	0.000742785449967025	0.000930972271575002	Ctr_DMSO	Ctr_DMSO
A04	Ctr_DMSO	p5	1.741442958613403	2.9117980008286892	Ctr_DMSO	0.000889175224853044	0.000891015907586499	0.000742785449967025	0.000930972271575002	Ctr_DMSO	Ctr_DMSO
A05	Ctr_DMSO	p5	1.7022095193855586	2.758665750400656	Ctr_DMSO	0.000889175224853044	0.000891015907586499	0.000742785449967025	0.000930972271575002	Ctr_DMSO	Ctr_DMSO
A06	Ctr_DMSO	p5	1.7583623479604529	2.97783616158068	Ctr_DMSO	0.000889175224853044	0.000891015907586499	0.000742785449967025	0.000930972271575002	Ctr_DMSO	Ctr_DMSO
A09	Ctr_IL1B_OxPAPC	p3	1.0979801844948278	0.4002949410227229	Ctr_IL1B_OxPAPC	0.525200546997057	0.524777175637128	0.00256680744409709	1	Ctr_IL1B_OxPAPC	Ctr_IL1B_OxPAPC
A10	Ctr_IL1B_OxPAPC	p3	1.0173762149024306	0.08568914810624204	Ctr_IL1B_OxPAPC	0.525200546997057	0.524777175637128	0.00256680744409709	1	Ctr_IL1B_OxPAPC	Ctr_IL1B_OxPAPC
A11	Ctr_IL1B_OxPAPC	p3	0.96814042490368	-0.10648333211720463	Ctr_IL1B_OxPAPC	0.525200546997057	0.524777175637128	0.00256680744409709	1	Ctr_IL1B_OxPAPC	Ctr_IL1B_OxPAPC
A12	Ctr_IL1B_OxPAPC	p3	0.9165031756990616	-0.3080289608523086	Ctr_IL1B_OxPAPC	0.525200546997057	0.524777175637128	0.00256680744409709	1	Ctr_IL1B_OxPAPC	Ctr_IL1B_OxPAPC
A12	Ctr_IL1B_OxPAPC	p4	0.9027191806053008	-0.361829347209937	Ctr_IL1B_OxPAPC	0.525200546997057	0.524777175637128	0.00256680744409709	1	Ctr_IL1B_OxPAPC	Ctr_IL1B_OxPAPC
B12	Ctr_IL1B_OxPAPC	p4	1.0064857075699642	0.0431823495959552	Ctr_IL1B_OxPAPC	0.525200546997057	0.524777175637128	0.00256680744409709	1	Ctr_IL1B_OxPAPC	Ctr_IL1B_OxPAPC
C12	Ctr_IL1B_OxPAPC	p4	1.0848611662096972	0.34909002927022986	Ctr_IL1B_OxPAPC	0.525200546997057	0.524777175637128	0.00256680744409709	1	Ctr_IL1B_OxPAPC	Ctr_IL1B_OxPAPC
A08	Ctr_IL1B_OxPAPC	p5	1.0346309703001266	0.15303627791787502	Ctr_IL1B_OxPAPC	0.525200546997057	0.524777175637128	0.00256680744409709	1	Ctr_IL1B_OxPAPC	Ctr_IL1B_OxPAPC
A09	Ctr_IL1B_OxPAPC	p5	0.8300365744354721	-0.6455172233893264	Ctr_IL1B_OxPAPC	0.525200546997057	0.524777175637128	0.00256680744409709	1	Ctr_IL1B_OxPAPC	Ctr_IL1B_OxPAPC
A10	Ctr_IL1B_OxPAPC	p5	0.874728136117668	-0.4710813454691247	Ctr_IL1B_OxPAPC	0.525200546997057	0.524777175637128	0.00256680744409709	1	Ctr_IL1B_OxPAPC	Ctr_IL1B_OxPAPC
A11	Ctr_IL1B_OxPAPC	p5	0.9125097024752816	-0.32361590795195283	Ctr_IL1B_OxPAPC	0.525200546997057	0.524777175637128	0.00256680744409709	1	Ctr_IL1B_OxPAPC	Ctr_IL1B_OxPAPC
A12	Ctr_IL1B_OxPAPC	p5	0.8749989004017545	-0.4700245239165476	Ctr_IL1B_OxPAPC	0.525200546997057	0.524777175637128	0.00256680744409709	1	Ctr_IL1B_OxPAPC	Ctr_IL1B_OxPAPC
B11	Statin	p3	0.5280794189711988	-1.8240878422066304	Statin	0.000834306111063417	0.000844616902725381	0.000536680436104773	0.000898912788114092	Statin	Statin
B12	Statin	p3	0.5158066831170374	-1.8719896243915264	Statin	0.000834306111063417	0.000844616902725381	0.000536680436104773	0.000898912788114092	Statin	Statin
C11	Statin	p3	0.5562066106500263	-1.7143044471036424	Statin	0.000834306111063417	0.000844616902725381	0.000536680436104773	0.000898912788114092	Statin	Statin
C12	Statin	p3	0.5457860418707087	-1.7549770258865014	Statin	0.000834306111063417	0.000844616902725381	0.000536680436104773	0.000898912788114092	Statin	Statin
G01	UGCG_10^-6M	p3	0.978129049485714	-0.06749667708437039	UGCG	0.136732811941396	0.0505657694432315	0.000701837242657612	1	Non Significant	UGCG
G02	UGCG_10^-6M	p3	1.1668254811972365	0.6690053937108322	UGCG	0.136732811941396	0.0505657694432315	0.000701837242657612	1	Non Significant	UGCG
G03	UGCG_10^-6M	p3	1.0877385549226857	0.36032078083440666	UGCG	0.136732811941396	0.0505657694432315	0.000701837242657612	1	Non Significant	UGCG
G04	UGCG_10^-6M	p3	0.9825472702386407	-0.05025189558932007	UGCG	0.136732811941396	0.0505657694432315	0.000701837242657612	1	Non Significant	UGCG
G05	UGCG_10^-6M	p3	1.0463141629538222	0.19863701082468935	UGCG	0.136732811941396	0.0505657694432315	0.000701837242657612	1	Non Significant	UGCG
G06	UGCG_10^-8M	p3	0.93844261385125	-0.22239702025539804	UGCG	0.483472699076822	0.425398236333117	0.000630841814711624	1	Non Significant	UGCG
G07	UGCG_10^-8M	p3	0.9411148951520591	-0.21196682454930185	UGCG	0.483472699076822	0.425398236333117	0.000630841814711624	1	Non Significant	UGCG
G08	UGCG_10^-8M	p3	1.0668440751818975	NA	UGCG	0.483472699076822	0.425398236333117	0.000630841814711624	1	Non Significant	UGCG
G09	UGCG_10^-8M	p3	0.921171857223055	-0.28980660455698043	UGCG	0.483472699076822	0.425398236333117	0.000630841814711624	1	Non Significant	UGCG
G10	UGCG_10^-8M	p3	0.887292711473312	NA	UGCG	0.483472699076822	0.425398236333117	0.000630841814711624	1	Non Significant	UGCG
H01	ITGAV_10^-6M	p4	0.9061452089806116	-0.3484571971902848	ITGAV	0.498769996922606	0.42902422743151	0.00129373261752611	1	Non Significant	ITGAV
H02	ITGAV_10^-6M	p4	0.9566882961091157	-0.15118219841640756	ITGAV	0.498769996922606	0.42902422743151	0.00129373261752611	1	Non Significant	ITGAV
H03	ITGAV_10^-6M	p4	0.9757049433968058	-0.0769582187686222	ITGAV	0.498769996922606	0.42902422743151	0.00129373261752611	1	Non Significant	ITGAV
H04	ITGAV_10^-6M	p4	0.9376344497416084	-0.2255513699953201	ITGAV	0.498769996922606	0.42902422743151	0.00129373261752611	1	Non Significant	ITGAV
H05	ITGAV_10^-6M	p4	0.9183585223237408	-0.3007873473319841	ITGAV	0.498769996922606	0.42902422743151	0.00129373261752611	1	Non Significant	ITGAV
H06	ITGAV_10^-8M	p4	NA	NA	ITGAV	0.00976998135632261	0.00142405200815866	0.000493494019162676	0.485044621620393	Significant	ITGAV
H07	ITGAV_10^-8M	p4	0.8222056163325165	-0.6760822786308296	ITGAV	0.00976998135632261	0.00142405200815866	0.000493494019162676	0.485044621620393	Significant	ITGAV
H08	ITGAV_10^-8M	p4	NA	NA	ITGAV	0.00976998135632261	0.00142405200815866	0.000493494019162676	0.485044621620393	Significant	ITGAV
H09	ITGAV_10^-8M	p4	0.8648870117336439	-0.5094922916753973	ITGAV	0.00976998135632261	0.00142405200815866	0.000493494019162676	0.485044621620393	Significant	ITGAV
H10	ITGAV_10^-8M	p4	0.8316769240027075	-0.6391147660554013	ITGAV	0.00976998135632261	0.00142405200815866	0.000493494019162676	0.485044621620393	Significant	ITGAV
F01	RUNX1_10^-6M	p3	0.9989524157139784	0.01377911710494352	RUNX1	0.465951415009647	0.425398236333117	0.000649688280521811	1	Non Significant	RUNX1
F02	RUNX1_10^-6M	p3	1.106804229824522	NA	RUNX1	0.465951415009647	0.425398236333117	0.000649688280521811	1	Non Significant	RUNX1
F03	RUNX1_10^-6M	p3	1.004167292631278	0.03413333161603144	RUNX1	0.465951415009647	0.425398236333117	0.000649688280521811	1	Non Significant	RUNX1
F04	RUNX1_10^-6M	p3	0.9877350238337848	NA	RUNX1	0.465951415009647	0.425398236333117	0.000649688280521811	1	Non Significant	RUNX1
F05	RUNX1_10^-6M	p3	1.0002737857881423	0.01893656384138378	RUNX1	0.465951415009647	0.425398236333117	0.000649688280521811	1	Non Significant	RUNX1
F06	RUNX1_10^-8M	p3	0.906959825462178	-0.3452776631623451	RUNX1	0.46534602102644	0.427823090791064	0.00156947555596406	1	Non Significant	RUNX1
F07	RUNX1_10^-8M	p3	0.9410005565024772	-0.2124131003555015	RUNX1	0.46534602102644	0.427823090791064	0.00156947555596406	1	Non Significant	RUNX1
F08	RUNX1_10^-8M	p3	0.9750099772059968	-0.07967074509474789	RUNX1	0.46534602102644	0.427823090791064	0.00156947555596406	1	Non Significant	RUNX1
F09	RUNX1_10^-8M	p3	0.7837301296490482	NA	RUNX1	0.46534602102644	0.427823090791064	0.00156947555596406	1	Non Significant	RUNX1
F10	RUNX1_10^-8M	p3	0.8902044652615235	-0.4106756008592666	RUNX1	0.46534602102644	0.427823090791064	0.00156947555596406	1	Non Significant	RUNX1
D11	CXCL12_10^-6M	p4	0.9434220021784382	-0.20296194254352	CXCL12	0.465832706453252	0.425398236333117	0.000681956324259307	1	Non Significant	CXCL12
D12	CXCL12_10^-8M	p4	0.9271572319770636	-0.2664450557410921	CXCL12	0.410723022215812	0.315201146109222	0.000722112475092421	1	Non Significant	CXCL12
E11	CXCL12_10^-6M	p4	0.9445553501532796	-0.19853836588745283	CXCL12	0.465832706453252	0.425398236333117	0.000681956324259307	1	Non Significant	CXCL12
E12	CXCL12_10^-8M	p4	0.9004969797202249	-0.370502831592956	CXCL12	0.410723022215812	0.315201146109222	0.000722112475092421	1	Non Significant	CXCL12
F11	CXCL12_10^-6M	p4	0.9469830322714388	-0.18906286658394636	CXCL12	0.465832706453252	0.425398236333117	0.000681956324259307	1	Non Significant	CXCL12
F12	CXCL12_10^-8M	p4	0.9497005535016796	-0.17845609466277876	CXCL12	0.410723022215812	0.315201146109222	0.000722112475092421	1	Non Significant	CXCL12
G11	CXCL12_10^-6M	p4	0.8534821139518204	NA	CXCL12	0.465832706453252	0.425398236333117	0.000681956324259307	1	Non Significant	CXCL12
G12	CXCL12_10^-8M	p4	0.8923447998496066	-0.4023216492661189	CXCL12	0.410723022215812	0.315201146109222	0.000722112475092421	1	Non Significant	CXCL12
H11	CXCL12_10^-6M	p4	NA	NA	CXCL12	0.465832706453252	0.425398236333117	0.000681956324259307	1	Non Significant	CXCL12
H12	CXCL12_10^-8M	p4	NA	NA	CXCL12	0.410723022215812	0.315201146109222	0.000722112475092421	1	Non Significant	CXCL12
D01	STAT5A_10^-6M	p3	0.4861341952567171	-1.9878044734406135	STAT5A	0.000856641656447291	0.00086760661197292	0.000649688280521811	0.000914847910263604	Significant	STAT5A
D02	STAT5A_10^-6M	p3	0.41326293013579896	-2.2722287053999777	STAT5A	0.000856641656447291	0.00086760661197292	0.000649688280521811	0.000914847910263604	Significant	STAT5A
D03	STAT5A_10^-6M	p3	0.4564669294579971	-2.1035989402326147	STAT5A	0.000856641656447291	0.00086760661197292	0.000649688280521811	0.000914847910263604	Significant	STAT5A
D04	STAT5A_10^-6M	p3	0.4332172213181249	-2.1943450027579416	STAT5A	0.000856641656447291	0.00086760661197292	0.000649688280521811	0.000914847910263604	Significant	STAT5A
D05	STAT5A_10^-6M	p3	0.44750097983393405	-2.1385939870645716	STAT5A	0.000856641656447291	0.00086760661197292	0.000649688280521811	0.000914847910263604	Significant	STAT5A
D06	STAT5A_10^-8M	p3	0.8793143995632897	-0.4531806756245741	STAT5A	0.0269941051556827	0.00706151656761411	0.000547876224134607	0.709910899351358	Significant	STAT5A
D07	STAT5A_10^-8M	p3	0.8471965823151553	-0.5785399031315162	STAT5A	0.0269941051556827	0.00706151656761411	0.000547876224134607	0.709910899351358	Significant	STAT5A
D08	STAT5A_10^-8M	p3	0.8630434836777492	-0.5166877760755012	STAT5A	0.0269941051556827	0.00706151656761411	0.000547876224134607	0.709910899351358	Significant	STAT5A
D09	STAT5A_10^-8M	p3	0.8257013340289845	-0.662438123842041	STAT5A	0.0269941051556827	0.00706151656761411	0.000547876224134607	0.709910899351358	Significant	STAT5A
D10	STAT5A_10^-8M	p3	0.8413430335448419	-0.6013869212321413	STAT5A	0.0269941051556827	0.00706151656761411	0.000547876224134607	0.709910899351358	Significant	STAT5A
B01	RIPK2_10^-6M	p3	0.7600091263555714	-0.9188417375603116	RIPK2	0.0350602063735491	0.00718951725016505	0.000649688280521811	0.872768143351645	Significant	RIPK2
B02	RIPK2_10^-6M	p3	0.8226661843530306	-0.6742846330803867	RIPK2	0.0350602063735491	0.00718951725016505	0.000649688280521811	0.872768143351645	Significant	RIPK2
B03	RIPK2_10^-6M	p3	0.6855978862012186	-1.2092766544637954	RIPK2	0.0350602063735491	0.00718951725016505	0.000649688280521811	0.872768143351645	Significant	RIPK2
B04	RIPK2_10^-6M	p3	0.9365619283432576	-0.22973753410925063	RIPK2	0.0350602063735491	0.00718951725016505	0.000649688280521811	0.872768143351645	Significant	RIPK2
B05	RIPK2_10^-6M	p3	0.8734428433418058	-0.4760979787059832	RIPK2	0.0350602063735491	0.00718951725016505	0.000649688280521811	0.872768143351645	Significant	RIPK2
B06	RIPK2_10^-8M	p3	0.9697586767976408	NA	RIPK2	0.336164076215641	0.101020022430301	0.000701837242657612	1	Non Significant	RIPK2
B07	RIPK2_10^-8M	p3	0.8724409326036726	NA	RIPK2	0.336164076215641	0.101020022430301	0.000701837242657612	1	Non Significant	RIPK2
B08	RIPK2_10^-8M	p3	0.9098619968941116	-0.3339501820328158	RIPK2	0.336164076215641	0.101020022430301	0.000701837242657612	1	Non Significant	RIPK2
B09	RIPK2_10^-8M	p3	0.9056432458993572	-0.3504164120278594	RIPK2	0.336164076215641	0.101020022430301	0.000701837242657612	1	Non Significant	RIPK2
B10	RIPK2_10^-8M	p3	0.9045908871473896	-0.35452387920682826	RIPK2	0.336164076215641	0.101020022430301	0.000701837242657612	1	Non Significant	RIPK2
C01	CXCL8_10^-6M	p4	NA	NA	CXCL8	0.400087056790862	0.366510024522662	0.000829521973642323	1	Non Significant	CXCL8
C02	CXCL8_10^-6M	p4	1.068016728539782	0.2833444128176652	CXCL8	0.400087056790862	0.366510024522662	0.000829521973642323	1	Non Significant	CXCL8
C03	CXCL8_10^-6M	p4	1.0303530978753048	0.13633929074699064	CXCL8	0.400087056790862	0.366510024522662	0.000829521973642323	1	Non Significant	CXCL8
C04	CXCL8_10^-6M	p4	0.9139186410993614	-0.3181166719311864	CXCL8	0.400087056790862	0.366510024522662	0.000829521973642323	1	Non Significant	CXCL8
C05	CXCL8_10^-6M	p4	0.9276670271298868	-0.2644552715023012	CXCL8	0.400087056790862	0.366510024522662	0.000829521973642323	1	Non Significant	CXCL8
C06	CXCL8_10^-8M	p4	0.8727213295786018	-0.4789141230065779	CXCL8	0.375826750015454	0.313935674617669	0.000742785449967025	1	Non Significant	CXCL8
C07	CXCL8_10^-8M	p4	0.993818521097646	-0.00625901494597785	CXCL8	0.375826750015454	0.313935674617669	0.000742785449967025	1	Non Significant	CXCL8
C08	CXCL8_10^-8M	p4	0.8860955291011504	-0.42671321197586987	CXCL8	0.375826750015454	0.313935674617669	0.000742785449967025	1	Non Significant	CXCL8
C09	CXCL8_10^-8M	p4	0.8587099660675572	-0.5336019522726071	CXCL8	0.375826750015454	0.313935674617669	0.000742785449967025	1	Non Significant	CXCL8
C10	CXCL8_10^-8M	p4	1.032764674710384	0.14575192943235224	CXCL8	0.375826750015454	0.313935674617669	0.000742785449967025	1	Non Significant	CXCL8
E01	NQO1_10^-6M	p3	0.8722226268152775	NA	NQO1	0.471729648768121	0.42678755236937	0.000612376767377892	1	Non Significant	NQO1
E02	NQO1_10^-6M	p3	0.9656005550812932	-0.1163967118603783	NQO1	0.471729648768121	0.42678755236937	0.000612376767377892	1	Non Significant	NQO1
E03	NQO1_10^-6M	p3	0.9213828755433529	-0.28898297780121474	NQO1	0.471729648768121	0.42678755236937	0.000612376767377892	1	Non Significant	NQO1
E04	NQO1_10^-6M	p3	0.9500124080361813	-0.1772388935299111	NQO1	0.471729648768121	0.42678755236937	0.000612376767377892	1	Non Significant	NQO1
E05	NQO1_10^-6M	p3	0.9288270937431704	-0.25992740918294405	NQO1	0.471729648768121	0.42678755236937	0.000612376767377892	1	Non Significant	NQO1
E06	NQO1_10^-8M	p3	0.9551684342321812	-0.15711437958979715	NQO1	0.254840339124215	0.150582512697417	0.000668919731583738	1	Non Significant	NQO1
E07	NQO1_10^-8M	p3	0.87719623168109	-0.4614481082272053	NQO1	0.254840339124215	0.150582512697417	0.000668919731583738	1	Non Significant	NQO1
E08	NQO1_10^-8M	p3	0.9523439327148912	-0.16813870685226817	NQO1	0.254840339124215	0.150582512697417	0.000668919731583738	1	Non Significant	NQO1
E09	NQO1_10^-8M	p3	0.8697968894811181	-0.4903285210859547	NQO1	0.254840339124215	0.150582512697417	0.000668919731583738	1	Non Significant	NQO1
E10	NQO1_10^-8M	p3	0.8588050397946803	-0.533230869490229	NQO1	0.254840339124215	0.150582512697417	0.000668919731583738	1	Non Significant	NQO1
G01	EGLN3_10^-6M	p4	1.2784690412051	1.1047619811085525	EGLN3	0.000855631435899442	0.00085989691015073	0.000649688280521811	0.000914847910263604	Significant	EGLN3
G02	EGLN3_10^-6M	p4	1.261493859519648	1.0385060569765396	EGLN3	0.000855631435899442	0.00085989691015073	0.000649688280521811	0.000914847910263604	Significant	EGLN3
G03	EGLN3_10^-6M	p4	1.2772649097463824	1.100062129050878	EGLN3	0.000855631435899442	0.00085989691015073	0.000649688280521811	0.000914847910263604	Significant	EGLN3
G04	EGLN3_10^-6M	p4	1.147414939990462	0.5932440045611931	EGLN3	0.000855631435899442	0.00085989691015073	0.000649688280521811	0.000914847910263604	Significant	EGLN3
G05	EGLN3_10^-6M	p4	1.1781972402503635	0.713390568434307	EGLN3	0.000855631435899442	0.00085989691015073	0.000649688280521811	0.000914847910263604	Significant	EGLN3
G06	EGLN3_10^-8M	p4	0.9598531205186897	-0.13882955501868868	EGLN3	0.2957166648321	0.187141610462779	0.000829521973642323	1	Non Significant	EGLN3
G07	EGLN3_10^-8M	p4	0.9677481128954474	-0.10801456725419382	EGLN3	0.2957166648321	0.187141610462779	0.000829521973642323	1	Non Significant	EGLN3
G08	EGLN3_10^-8M	p4	0.8807128788283829	-0.44772226358485995	EGLN3	0.2957166648321	0.187141610462779	0.000829521973642323	1	Non Significant	EGLN3
G09	EGLN3_10^-8M	p4	0.821870057513632	-0.6773920000852337	EGLN3	0.2957166648321	0.187141610462779	0.000829521973642323	1	Non Significant	EGLN3
G10	EGLN3_10^-8M	p4	0.8807569628319748	-0.44755019907023247	EGLN3	0.2957166648321	0.187141610462779	0.000829521973642323	1	Non Significant	EGLN3
C01	JUN_10^-6M	p3	0.8789919016717715	-0.4544394189022071	JUN	0.0768444724765637	0.0231256740766803	0.000542258160636587	1	Significant	JUN
C02	JUN_10^-6M	p3	0.8296331171138057	-0.6470919598599081	JUN	0.0768444724765637	0.0231256740766803	0.000542258160636587	1	Significant	JUN
C03	JUN_10^-6M	p3	0.8269849529958171	-0.6574280236583263	JUN	0.0768444724765637	0.0231256740766803	0.000542258160636587	1	Significant	JUN
C04	JUN_10^-6M	p3	0.9223576479360606	-0.2851783383638311	JUN	0.0768444724765637	0.0231256740766803	0.000542258160636587	1	Significant	JUN
C05	JUN_10^-6M	p3	0.8653535018452915	-0.5076715315787826	JUN	0.0768444724765637	0.0231256740766803	0.000542258160636587	1	Significant	JUN
C06	JUN_10^-8M	p3	0.9648836158227586	-0.11919500138687196	JUN	0.249448136302987	0.151969975744264	0.000778133468635348	1	Non Significant	JUN
C07	JUN_10^-8M	p3	0.9076614401665626	-0.34253918698665575	JUN	0.249448136302987	0.151969975744264	0.000778133468635348	1	Non Significant	JUN
C08	JUN_10^-8M	p3	0.9228967559757832	-0.28307414283646093	JUN	0.249448136302987	0.151969975744264	0.000778133468635348	1	Non Significant	JUN
C09	JUN_10^-8M	p3	0.740975401501504	-0.9931323727504776	JUN	0.249448136302987	0.151969975744264	0.000778133468635348	1	Non Significant	JUN
C10	JUN_10^-8M	p3	0.847065106754058	-0.5790530661104278	JUN	0.249448136302987	0.151969975744264	0.000778133468635348	1	Non Significant	JUN
F01	CCL2_10^-6M	p4	NA	NA	CCL2	0.226681718805809	0.101783225989534	0.000735850054701471	1	Non Significant	CCL2
F02	CCL2_10^-6M	p4	1.0835072965398649	0.3438057331848502	CCL2	0.226681718805809	0.101783225989534	0.000735850054701471	1	Non Significant	CCL2
F03	CCL2_10^-6M	p4	1.053096550452712	0.2251093844279413	CCL2	0.226681718805809	0.101783225989534	0.000735850054701471	1	Non Significant	CCL2
F04	CCL2_10^-6M	p4	0.9702492666665422	-0.09825230034177668	CCL2	0.226681718805809	0.101783225989534	0.000735850054701471	1	Non Significant	CCL2
F05	CCL2_10^-6M	p4	1.0107746475989003	0.05992253479276399	CCL2	0.226681718805809	0.101783225989534	0.000735850054701471	1	Non Significant	CCL2
F06	CCL2_10^-8M	p4	0.933883248700611	-0.2401927032182364	CCL2	0.477007659034222	0.425398236333117	0.000799883554366747	1	Non Significant	CCL2
F07	CCL2_10^-8M	p4	NA	NA	CCL2	0.477007659034222	0.425398236333117	0.000799883554366747	1	Non Significant	CCL2
F08	CCL2_10^-8M	p4	1.0167066928096242	NA	CCL2	0.477007659034222	0.425398236333117	0.000799883554366747	1	Non Significant	CCL2
F09	CCL2_10^-8M	p4	0.9466807111477016	-0.19024285780931283	CCL2	0.477007659034222	0.425398236333117	0.000799883554366747	1	Non Significant	CCL2
F10	CCL2_10^-8M	p4	0.9471515490411172	-0.1884051278619888	CCL2	0.477007659034222	0.425398236333117	0.000799883554366747	1	Non Significant	CCL2
A01	DUSP1_10^-6M	p4	1.4973037650466003	1.9588969841358488	DUSP1	0.0244670840916114	0.00521659794976276	0.000649688280521811	0.871305445636601	Significant	DUSP1
A02	DUSP1_10^-6M	p4	1.3337343740559828	1.3204684028923397	DUSP1	0.0244670840916114	0.00521659794976276	0.000649688280521811	0.871305445636601	Significant	DUSP1
A03	DUSP1_10^-6M	p4	1.2417256095921418	0.9613484929699044	DUSP1	0.0244670840916114	0.00521659794976276	0.000649688280521811	0.871305445636601	Significant	DUSP1
A04	DUSP1_10^-6M	p4	0.9612144433284108	-0.13351616854239778	DUSP1	0.0244670840916114	0.00521659794976276	0.000649688280521811	0.871305445636601	Significant	DUSP1
A05	DUSP1_10^-6M	p4	1.119813519434504	0.4855127495927344	DUSP1	0.0244670840916114	0.00521659794976276	0.000649688280521811	0.871305445636601	Significant	DUSP1
A06	DUSP1_10^-8M	p4	1.0123180340760722	0.06594653496152288	DUSP1	0.486134304250981	0.490824057939935	0.000763859556844142	1	Non Significant	DUSP1
A07	DUSP1_10^-8M	p4	0.8228485455157615	-0.67357285823247	DUSP1	0.486134304250981	0.490824057939935	0.000763859556844142	1	Non Significant	DUSP1
A08	DUSP1_10^-8M	p4	0.8926765748529426	-0.4010266964427998	DUSP1	0.486134304250981	0.490824057939935	0.000763859556844142	1	Non Significant	DUSP1
A09	DUSP1_10^-8M	p4	1.0346713933493588	0.1531940533415928	DUSP1	0.486134304250981	0.490824057939935	0.000763859556844142	1	Non Significant	DUSP1
A10	DUSP1_10^-8M	p4	0.9432595337705496	-0.20359607387161885	DUSP1	0.486134304250981	0.490824057939935	0.000763859556844142	1	Non Significant	DUSP1
D01	F3_10^-6M	p4	1.0820327713817417	0.33805050600568654	F3	0.24323190866542	0.125842665205811	0.000536680436104773	1	Non Significant	F3
D02	F3_10^-6M	p4	1.0719399238508176	0.29865705781314217	F3	0.24323190866542	0.125842665205811	0.000536680436104773	1	Non Significant	F3
D03	F3_10^-6M	p4	1.0912606522463422	0.3740678980898139	F3	0.24323190866542	0.125842665205811	0.000536680436104773	1	Non Significant	F3
D04	F3_10^-6M	p4	0.9566426561726628	-0.15136033590106288	F3	0.24323190866542	0.125842665205811	0.000536680436104773	1	Non Significant	F3
D05	F3_10^-6M	p4	0.94112713122937	-0.21191906584927717	F3	0.24323190866542	0.125842665205811	0.000536680436104773	1	Non Significant	F3
D06	F3_10^-8M	p4	1.0170159911563657	0.08428315684016437	F3	0.495163732656177	0.49066166643118	0.000722112475092421	1	Non Significant	F3
D07	F3_10^-8M	p4	0.9924623386619236	-0.01155233800050526	F3	0.495163732656177	0.49066166643118	0.000722112475092421	1	Non Significant	F3
D08	F3_10^-8M	p4	0.8848930019178382	-0.4314068023774679	F3	0.495163732656177	0.49066166643118	0.000722112475092421	1	Non Significant	F3
D09	F3_10^-8M	p4	0.9420036997929698	-0.20849772631238417	F3	0.495163732656177	0.49066166643118	0.000722112475092421	1	Non Significant	F3
D10	F3_10^-8M	p4	1.005754873584669	0.04032982748573168	F3	0.495163732656177	0.49066166643118	0.000722112475092421	1	Non Significant	F3
D11	NAMPT_10^-6M	p3	0.898226010270867	-0.3793666648249577	NAMPT	0.289885563462401	0.153811253107055	0.000656055812995811	1	Non Significant	NAMPT
D12	NAMPT_10^-8M	p3	0.7458630101660292	-0.9740555207400344	NAMPT	0.000837063664280155	0.000844616902725381	0.000542258160636587	0.00090685675099235	Significant	NAMPT
E11	NAMPT_10^-6M	p3	0.9021796074882268	-0.3639353579832512	NAMPT	0.289885563462401	0.153811253107055	0.000656055812995811	1	Non Significant	NAMPT
E12	NAMPT_10^-8M	p3	0.7984316339022938	-0.76887463899552555	NAMPT	0.000837063664280155	0.000844616902725381	0.000542258160636587	0.00090685675099235	Significant	NAMPT
F11	NAMPT_10^-6M	p3	1.124194519617053	NA	NAMPT	0.289885563462401	0.153811253107055	0.000656055812995811	1	Non Significant	NAMPT
F12	NAMPT_10^-8M	p3	0.6971545085283899	-1.164169938888103	NAMPT	0.000837063664280155	0.000844616902725381	0.000542258160636587	0.00090685675099235	Significant	NAMPT
G11	NAMPT_10^-6M	p3	0.921974886914792	-0.28667229499155866	NAMPT	0.289885563462401	0.153811253107055	0.000656055812995811	1	Non Significant	NAMPT
G12	NAMPT_10^-8M	p3	1.017034839023136	NA	NAMPT	0.000837063664280155	0.000844616902725381	0.000542258160636587	0.00090685675099235	Significant	NAMPT
H11	NAMPT_10^-6M	p3	0.880559795783686	-0.44831976285074554	NAMPT	0.289885563462401	0.153811253107055	0.000656055812995811	1	Non Significant	NAMPT
H12	NAMPT_10^-8M	p3	0.8128699631535989	-0.7125203174222052	NAMPT	0.000837063664280155	0.000844616902725381	0.000542258160636587	0.00090685675099235	Significant	NAMPT
H01	CXCR4_10^-6M	p3	0.7043954306376086	-1.1359078563487826	CXCR4	0.000857649657745203	0.00086760661197292	0.000643363524492022	0.000914847910263604	Significant	CXCR4
H02	CXCR4_10^-6M	p3	0.7795401730450231	-0.8426100028046163	CXCR4	0.000857649657745203	0.00086760661197292	0.000643363524492022	0.000914847910263604	Significant	CXCR4
H03	CXCR4_10^-6M	p3	0.7458255185115583	-0.9742018546208868	CXCR4	0.000857649657745203	0.00086760661197292	0.000643363524492022	0.000914847910263604	Significant	CXCR4
H04	CXCR4_10^-6M	p3	0.7567696264305958	-0.9314858473690918	CXCR4	0.000857649657745203	0.00086760661197292	0.000643363524492022	0.000914847910263604	Significant	CXCR4
H05	CXCR4_10^-6M	p3	0.7741689681561839	-0.8635743818732315	CXCR4	0.000857649657745203	0.00086760661197292	0.000643363524492022	0.000914847910263604	Significant	CXCR4
H06	CXCR4_10^-8M	p3	0.8863492968048011	-0.42572272986900406	CXCR4	0.0439705581819284	0.0126384226910672	0.000612376767377892	0.957330958663135	Significant	CXCR4
H07	CXCR4_10^-8M	p3	0.8700699659383144	-0.48926267487791425	CXCR4	0.0439705581819284	0.0126384226910672	0.000612376767377892	0.957330958663135	Significant	CXCR4
H08	CXCR4_10^-8M	p3	0.8108436701281632	-0.720429152770787	CXCR4	0.0439705581819284	0.0126384226910672	0.000612376767377892	0.957330958663135	Significant	CXCR4
H09	CXCR4_10^-8M	p3	0.9056175429276776	-0.3505167334366741	CXCR4	0.0439705581819284	0.0126384226910672	0.000612376767377892	0.957330958663135	Significant	CXCR4
H10	CXCR4_10^-8M	p3	0.7964609203412373	-0.7765665418338433	CXCR4	0.0439705581819284	0.0126384226910672	0.000612376767377892	0.957330958663135	Significant	CXCR4
B01	PTGS2_10^-6M	p4	NA	NA	PTGS2	0.230208358083349	0.123871005552154	0.000742785449967025	1	Non Significant	PTGS2
B02	PTGS2_10^-6M	p4	1.1108945030013109	0.4507008879537945	PTGS2	0.230208358083349	0.123871005552154	0.000742785449967025	1	Non Significant	PTGS2
B03	PTGS2_10^-6M	p4	1.0681386680659166	0.28382035564655395	PTGS2	0.230208358083349	0.123871005552154	0.000742785449967025	1	Non Significant	PTGS2
B04	PTGS2_10^-6M	p4	0.9243211468536732	-0.2775145950396508	PTGS2	0.230208358083349	0.123871005552154	0.000742785449967025	1	Non Significant	PTGS2
B05	PTGS2_10^-6M	p4	0.971004657365826	-0.09530393078737798	PTGS2	0.230208358083349	0.123871005552154	0.000742785449967025	1	Non Significant	PTGS2
B06	PTGS2_10^-8M	p4	0.991543699116276	-0.0151378850166678	PTGS2	0.498508898389509	0.429366072751893	0.000618489625005848	1	Non Significant	PTGS2
B07	PTGS2_10^-8M	p4	0.9926528673197816	-0.01080868455785391	PTGS2	0.498508898389509	0.429366072751893	0.000618489625005848	1	Non Significant	PTGS2
B08	PTGS2_10^-8M	p4	0.9105377851772476	-0.3313125091026266	PTGS2	0.498508898389509	0.429366072751893	0.000618489625005848	1	Non Significant	PTGS2
B09	PTGS2_10^-8M	p4	0.933871989888299	-0.2402366475499192	PTGS2	0.498508898389509	0.429366072751893	0.000618489625005848	1	Non Significant	PTGS2
B10	PTGS2_10^-8M	p4	0.980899664156028	-0.05668267586795392	PTGS2	0.498508898389509	0.429366072751893	0.000618489625005848	1	Non Significant	PTGS2
E01	IL6_10^-6M	p4	1.1084673332917123	0.4412273886349329	IL6	0.0944289649996867	0.0305802596544523	0.000643363524492022	1	Significant	IL6
E02	IL6_10^-6M	p4	1.0856672403764474	0.35223622174266417	IL6	0.0944289649996867	0.0305802596544523	0.000643363524492022	1	Significant	IL6
E03	IL6_10^-6M	p4	1.0588174218220223	0.2474385486417692	IL6	0.0944289649996867	0.0305802596544523	0.000643363524492022	1	Significant	IL6
E04	IL6_10^-6M	p4	0.9742599883797846	-0.08259803056892706	IL6	0.0944289649996867	0.0305802596544523	0.000643363524492022	1	Significant	IL6
E05	IL6_10^-6M	p4	1.0179496767588008	0.08792743020255854	IL6	0.0944289649996867	0.0305802596544523	0.000643363524492022	1	Significant	IL6
E06	IL6_10^-8M	p4	0.9341290104618164	-0.23923346914895224	IL6	0.414868648769287	0.369198133743076	0.000681956324259307	1	Non Significant	IL6
E07	IL6_10^-8M	p4	0.8970714702139951	-0.38387295641187075	IL6	0.414868648769287	0.369198133743076	0.000681956324259307	1	Non Significant	IL6
E08	IL6_10^-8M	p4	0.9270265301091266	-0.2669551989140141	IL6	0.414868648769287	0.369198133743076	0.000681956324259307	1	Non Significant	IL6
E09	IL6_10^-8M	p4	0.8912822395339915	-0.40646893422374686	IL6	0.414868648769287	0.369198133743076	0.000681956324259307	1	Non Significant	IL6
E10	IL6_10^-8M	p4	0.9228936422194328	-0.2830862961558387	IL6	0.414868648769287	0.369198133743076	0.000681956324259307	1	Non Significant	IL6
