# Supplementary material for: Integrated systems biology approach identifies gene targets for endothelial dysfunction
Source: Mol Syst Biol. 2023 Nov 30;19(12):e11462. doi: 10.15252/msb.202211462 (PMC10698507; doi:10.15252/msb.202211462)
Supplement: Supplementary file 15 — Source Data for Figure 4 [file MSB-19-e11462-s010.zip › Source_data_figure_4/rank_glist_KO_anti_ED_drugs.csv]

Name	Score	rank
IL6_10^-6M	8.820648615721507e-5	1
CCL2_10^-6M	2.3367633506858748e-4	2
EGLN3_10^-6M	2.592531960796734e-4	3
DUSP1_10^-6M	3.457406198256077e-4	4
PTGS2_10^-6M	4.110882220274104e-4	5
CCL2_10^-8M	7.130856726578545e-4	6
EGLN3_10^-8M	7.234232776986659e-4	7
UGCG_10^-8M	0.0012369815577822987	8
CXCL12_10^-6M	0.0020526534413620036	9
CXCR4_10^-8M	0.0022419129206147897	10
UGCG_10^-6M	0.0027240402352597293	11
CXCL8_10^-6M	0.002787320316453371	12
DUSP1_10^-8M	0.003301645205450142	13
NQO1_10^-8M	0.0033240162473699188	14
CXCL12_10^-8M	0.003445070763926479	15
IL6_10^-8M	0.005292667936310409	16
RUNX1_10^-8M	0.0053700954365374295	17
PTGS2_10^-8M	0.006071054750023819	18
STAT5A_10^-6M	0.006684829722570507	19
F3_10^-6M	0.006697652998935737	20
CXCL8_10^-8M	0.007268079722030396	21
F3_10^-8M	0.007519759751271178	22
NQO1_10^-6M	0.008365724302206433	23
JUN_10^-8M	0.008788334888504045	24
ITGAV_10^-8M	0.009920198102893827	25
NAMPT_10^-8M	0.01002743042844077	26
RIPK2_10^-6M	0.010091477118547545	27
RUNX1_10^-6M	0.010299506900885663	28
STAT5A_10^-8M	0.011066696578352627	29
RIPK2_10^-8M	0.01398703515652214	30
ITGAV_10^-6M	0.016674092319366222	31
NAMPT_10^-6M	0.017562522357974723	32
JUN_10^-6M	0.021279019138298595	33
CXCR4_10^-6M	0.023214242032511608	34
