# Supplementary material for: Integrated systems biology approach identifies gene targets for endothelial dysfunction
Source: Mol Syst Biol. 2023 Nov 30;19(12):e11462. doi: 10.15252/msb.202211462 (PMC10698507; doi:10.15252/msb.202211462)
Supplement: Supplementary file 15 — Source Data for Figure 4 [file MSB-19-e11462-s010.zip › Source_data_figure_4/Drugs_ICAM1_final_DF_for_plot_median_bootstrap.csv]

Conditions	plate	norm_icam	Z_score_ICAM_intensity	Drug_targets	Mean	Median	Min	Max	significant_conditions_ICAM1
Ctr_DMSO	p1	0.5364326524647056	-1.1197463182476255	Ctr_DMSO	0.000888605408251476	0.000914847910263604	0.000155400155400155	0.000930972271575002	Ctr_DMSO
Ctr_DMSO	p1	0.5392494731194778	-1.113036935922735	Ctr_DMSO	0.000888605408251476	0.000914847910263604	0.000155400155400155	0.000930972271575002	Ctr_DMSO
Ctr_DMSO	p1	0.3565434003635126	-1.548224349477879	Ctr_DMSO	0.000888605408251476	0.000914847910263604	0.000155400155400155	0.000930972271575002	Ctr_DMSO
Ctr_IL1B_OxPAPC	p1	0.9799744808797944	-0.0632744768912743	Ctr_IL1B_OxPAPC	0.52075366647287	0.526168477756143	0.00598143586893716	1	Ctr_IL1B_OxPAPC
Ctr_IL1B_OxPAPC	p1	0.9024766312617772	-0.2478665280618848	Ctr_IL1B_OxPAPC	0.52075366647287	0.526168477756143	0.00598143586893716	1	Ctr_IL1B_OxPAPC
Ctr_IL1B_OxPAPC	p1	1.1175488878584283	0.2644138666942276	Ctr_IL1B_OxPAPC	0.52075366647287	0.526168477756143	0.00598143586893716	1	Ctr_IL1B_OxPAPC
RIPK2_10^-6M	p1	0.8829622349152672	-0.29434784937226477	RIPK2	0.452960151496693	0.429536845063436	0.000829521973642323	1	Non Significant
RIPK2_10^-6M	p1	1.2602378351910566	0.6042845288781439	RIPK2	0.452960151496693	0.429536845063436	0.000829521973642323	1	Non Significant
RIPK2_10^-6M	p1	1.9252759414581628	NA	RIPK2	0.452960151496693	0.429536845063436	0.000829521973642323	1	Non Significant
RIPK2_10^-8M	p1	0.848749836794153	-0.37583832653737287	RIPK2	0.287270358490255	0.155339600660668	0.000837046362390583	1	Non Significant
RIPK2_10^-8M	p1	0.8914133412219843	-0.2742181676390683	RIPK2	0.287270358490255	0.155339600660668	0.000837046362390583	1	Non Significant
RIPK2_10^-8M	p1	1.0997547758733432	0.22203008899876547	RIPK2	0.287270358490255	0.155339600660668	0.000837046362390583	1	Non Significant
JUN_10^-6M	p1	0.6978585099386293	NA	JUN	0.019369631878022	0.00382390904555165	0.000675416378699592	0.873339415239937	Significant
JUN_10^-6M	p1	1.0738170933073965	0.16024914861061856	JUN	0.019369631878022	0.00382390904555165	0.000675416378699592	0.873339415239937	Significant
JUN_10^-6M	p1	1.2722217649629768	0.6328290393205214	JUN	0.019369631878022	0.00382390904555165	0.000675416378699592	0.873339415239937	Significant
JUN_10^-8M	p1	0.9708625963251132	-0.08497806567817377	JUN	0.452343705897288	0.428853154422671	0.00125114613728818	1	Non Significant
JUN_10^-8M	p1	0.9090812536141196	-0.2321349846289338	JUN	0.452343705897288	0.428853154422671	0.00125114613728818	1	Non Significant
JUN_10^-8M	p1	0.9265051821576016	-0.1906329465060111	JUN	0.452343705897288	0.428853154422671	0.00125114613728818	1	Non Significant
STAT5A_10^-6M	p1	2.946261108014335	4.62022169082333	STAT5A	0.000890779500956941	0.000891015907586499	0.000756790076708493	0.000930972271575002	Significant
STAT5A_10^-6M	p1	1.5889540191359868	1.3872532815138745	STAT5A	0.000890779500956941	0.000891015907586499	0.000756790076708493	0.000930972271575002	Significant
STAT5A_10^-6M	p1	2.5593785172753742	3.6987064315134575	STAT5A	0.000890779500956941	0.000891015907586499	0.000756790076708493	0.000930972271575002	Significant
STAT5A_10^-8M	p1	1.045367830900763	0.09248587869002312	STAT5A	0.312437829266312	0.22301835355308	0.000735850054701471	1	Non Significant
STAT5A_10^-8M	p1	0.8732899162313983	-0.31738633565583885	STAT5A	0.312437829266312	0.22301835355308	0.000735850054701471	1	Non Significant
STAT5A_10^-8M	p1	0.5791864611581123	-1.0179110637086783	STAT5A	0.312437829266312	0.22301835355308	0.000735850054701471	1	Non Significant
NQO1_10^-6M	p1	0.71671924244956	NA	NQO1	0.0576146630931054	0.00991702108546742	0.000763859556844142	1	Significant
NQO1_10^-6M	p1	0.9417222684838342	-0.15438738367240065	NQO1	0.0576146630931054	0.00991702108546742	0.000763859556844142	1	Significant
NQO1_10^-6M	p1	1.210147496516101	0.484974400849882	NQO1	0.0576146630931054	0.00991702108546742	0.000763859556844142	1	Significant
NQO1_10^-8M	p1	0.950093139853256	-0.1344488134567998	NQO1	0.424183118101587	0.371148466607806	0.000852233712772263	1	Non Significant
NQO1_10^-8M	p1	0.9410580353156038	-0.15596951999726064	NQO1	0.424183118101587	0.371148466607806	0.000852233712772263	1	Non Significant
NQO1_10^-8M	p1	0.7154495017268402	-0.6933462624747891	NQO1	0.424183118101587	0.371148466607806	0.000852233712772263	1	Non Significant
RUNX1_10^-6M	p1	0.7276411104393241	NA	RUNX1	0.141916820601048	0.051512123892156	0.000668919731583738	1	Non Significant
RUNX1_10^-6M	p1	1.1986333334866237	0.4575488273455833	RUNX1	0.141916820601048	0.051512123892156	0.000668919731583738	1	Non Significant
RUNX1_10^-6M	p1	0.9458826243490686	-0.14447783616174634	RUNX1	0.141916820601048	0.051512123892156	0.000668919731583738	1	Non Significant
RUNX1_10^-8M	p1	0.8959699839200616	-0.26336470491416053	RUNX1	0.477242850350155	0.460114194749417	0.00085989691015073	1	Non Significant
RUNX1_10^-8M	p1	0.8341160646186888	-0.41069449397358937	RUNX1	0.477242850350155	0.460114194749417	0.00085989691015073	1	Non Significant
RUNX1_10^-8M	p1	0.8309842170876934	-0.4181542385026252	RUNX1	0.477242850350155	0.460114194749417	0.00085989691015073	1	Non Significant
NAMPT_10^-6M	p1	1.0631193199426576	0.13476813283935804	NAMPT	0.438532561012842	0.42678755236937	0.000837046362390583	1	Non Significant
NAMPT_10^-6M	p1	0.982264677315728	-0.05781946027111884	NAMPT	0.438532561012842	0.42678755236937	0.000837046362390583	1	Non Significant
NAMPT_10^-6M	p1	0.7794128953928668	NA	NAMPT	0.438532561012842	0.42678755236937	0.000837046362390583	1	Non Significant
UGCG_10^-6M	p1	0.7806476906948684	-0.5380507608119997	UGCG	0.429969632659381	0.37132498421223	0.00124064543283491	1	Non Significant
UGCG_10^-6M	p1	1.2494033207793145	0.578477809742597	UGCG	0.429969632659381	0.37132498421223	0.00124064543283491	1	Non Significant
UGCG_10^-6M	p1	1.1386890872637492	0.3147676866985012	UGCG	0.429969632659381	0.37132498421223	0.00124064543283491	1	Non Significant
UGCG_10^-8M	p1	0.8610234232459427	-0.3466038831363915	UGCG	0.503252800246322	0.493882119848889	0.00126170509548393	1	Non Significant
UGCG_10^-8M	p1	0.7873964642409041	-0.5219758637937079	UGCG	0.503252800246322	0.493882119848889	0.00126170509548393	1	Non Significant
UGCG_10^-8M	p1	0.8578698688781148	-0.3541153311585578	UGCG	0.503252800246322	0.493882119848889	0.00126170509548393	1	Non Significant
CXCR4_10^-6M	p1	0.7812290092049545	-0.5366661188291685	CXCR4	0.511779977970798	0.493402825421354	0.00188822447789237	1	Non Significant
CXCR4_10^-6M	p1	1.088862495318477	0.19608577674418273	CXCR4	0.511779977970798	0.493402825421354	0.00188822447789237	1	Non Significant
CXCR4_10^-6M	p1	0.9303499362188412	-0.18147513061939116	CXCR4	0.511779977970798	0.493402825421354	0.00188822447789237	1	Non Significant
CXCR4_10^-8M	p1	0.7344793654923172	-0.6480190488387865	CXCR4	0.00671170526585563	0.00180857835864239	0.000668919731583738	0.316280559374899	Significant
CXCR4_10^-8M	p1	0.7287616878748362	-0.6616379794871244	CXCR4	0.00671170526585563	0.00180857835864239	0.000668919731583738	0.316280559374899	Significant
CXCR4_10^-8M	p1	0.6120982485512264	-0.9395185099471148	CXCR4	0.00671170526585563	0.00180857835864239	0.000668919731583738	0.316280559374899	Significant
NAMPT_10^-8M	p1	0.8048967482030364	-0.480291954774804	NAMPT	0.300633445553007	0.187632329994884	0.000770973979783607	1	Non Significant
NAMPT_10^-8M	p1	0.802311924510454	-0.4864487437654658	NAMPT	0.300633445553007	0.187632329994884	0.000770973979783607	1	Non Significant
NAMPT_10^-8M	p1	0.8244669170458768	-0.4336777890107098	NAMPT	0.300633445553007	0.187632329994884	0.000770973979783607	1	Non Significant
Ctr_DMSO	p2	0.2543673713409904	-1.7915973317051217	Ctr_DMSO	0.000888605408251476	0.000914847910263604	0.000155400155400155	0.000930972271575002	Ctr_DMSO
Ctr_DMSO	p2	0.2110321495263124	-1.8948174535811877	Ctr_DMSO	0.000888605408251476	0.000914847910263604	0.000155400155400155	0.000930972271575002	Ctr_DMSO
Ctr_DMSO	p2	0.2172484968189229	-1.8800107421280603	Ctr_DMSO	0.000888605408251476	0.000914847910263604	0.000155400155400155	0.000930972271575002	Ctr_DMSO
Ctr_IL1B_OxPAPC	p2	0.7511588928017069	-0.6082900992773181	Ctr_IL1B_OxPAPC	0.52075366647287	0.526168477756143	0.00598143586893716	1	Ctr_IL1B_OxPAPC
Ctr_IL1B_OxPAPC	p2	1.1708146557015258	0.39128754630983587	Ctr_IL1B_OxPAPC	0.52075366647287	0.526168477756143	0.00598143586893716	1	Ctr_IL1B_OxPAPC
Ctr_IL1B_OxPAPC	p2	1.0780264514967672	0.17027541470855048	Ctr_IL1B_OxPAPC	0.52075366647287	0.526168477756143	0.00598143586893716	1	Ctr_IL1B_OxPAPC
DUSP1_10^-6M	p2	0.80263197048986	-0.4856864265644252	DUSP1	0.45631293121377	0.428853154422671	0.00114874154555318	1	Non Significant
DUSP1_10^-6M	p2	0.6788964017049893	-0.7804120551765941	DUSP1	0.45631293121377	0.428853154422671	0.00114874154555318	1	Non Significant
DUSP1_10^-6M	p2	0.6525636519686399	-0.8431340056662374	DUSP1	0.45631293121377	0.428853154422671	0.00114874154555318	1	Non Significant
PTGS2_10^-6M	p2	0.8966864805946337	-0.26165808219536124	PTGS2	0.444601877048606	0.428510405292607	0.000763859556844142	1	Non Significant
PTGS2_10^-6M	p2	0.6416359901866266	-0.8691625924306828	PTGS2	0.444601877048606	0.428510405292607	0.000763859556844142	1	Non Significant
PTGS2_10^-6M	p2	0.7736696301889561	-0.554671796212697	PTGS2	0.444601877048606	0.428510405292607	0.000763859556844142	1	Non Significant
PTGS2_10^-8M	p2	0.8515199955736162	-0.36924008808701825	PTGS2	0.362080466020571	0.269089782162678	0.000807224528098471	1	Non Significant
PTGS2_10^-8M	p2	0.8152973650435674	-0.45551873583394087	PTGS2	0.362080466020571	0.269089782162678	0.000807224528098471	1	Non Significant
PTGS2_10^-8M	p2	0.8541741630603541	-0.36291812918180777	PTGS2	0.362080466020571	0.269089782162678	0.000807224528098471	1	Non Significant
CXCL8_10^-6M	p2	0.83378527826982	-0.41148239365000494	CXCL8	0.469513646888227	0.428853154422671	0.000852233712772263	1	Non Significant
CXCL8_10^-6M	p2	0.6156834014245783	-0.9309790378725454	CXCL8	0.469513646888227	0.428853154422671	0.000852233712772263	1	Non Significant
CXCL8_10^-6M	p2	0.7329477451943598	-0.65166721370798	CXCL8	0.469513646888227	0.428853154422671	0.000852233712772263	1	Non Significant
CXCL8_10^-8M	p2	0.8481636789559032	-0.3772344953111591	CXCL8	0.374618251665513	0.427133343060649	0.000770973979783607	1	Non Significant
CXCL8_10^-8M	p2	0.7758444850476405	-0.5494915115810369	CXCL8	0.374618251665513	0.427133343060649	0.000770973979783607	1	Non Significant
CXCL8_10^-8M	p2	0.7532209526367546	-0.6033784810006286	CXCL8	0.374618251665513	0.427133343060649	0.000770973979783607	1	Non Significant
DUSP1_10^-8M	p2	0.6996912153988255	-0.7308809090560763	DUSP1	0.384757731871797	0.316639299196031	0.00125114613728818	1	Non Significant
DUSP1_10^-8M	p2	0.7401052425799781	-0.634618777781412	DUSP1	0.384757731871797	0.316639299196031	0.00125114613728818	1	Non Significant
DUSP1_10^-8M	p2	0.7076496455513787	-0.7119247321660238	DUSP1	0.384757731871797	0.316639299196031	0.00125114613728818	1	Non Significant
F3_10^-6M	p2	0.7314980696890246	-0.6551201943568701	F3	0.440889898322283	0.428510405292607	0.000822043617850319	1	Non Significant
F3_10^-6M	p2	0.6578113306307138	-0.8306345650638071	F3	0.440889898322283	0.428510405292607	0.000822043617850319	1	Non Significant
F3_10^-6M	p2	0.7317700520403487	-0.6544723598639056	F3	0.440889898322283	0.428510405292607	0.000822043617850319	1	Non Significant
F3_10^-8M	p2	0.7394720332086746	-0.6361270185551301	F3	0.386382514262317	0.425572364104517	0.000675416378699592	1	Non Significant
F3_10^-8M	p2	0.8064801980430119	-0.4765203371708634	F3	0.386382514262317	0.425572364104517	0.000675416378699592	1	Non Significant
F3_10^-8M	p2	0.7024278354063982	-0.7243625565732362	F3	0.386382514262317	0.425572364104517	0.000675416378699592	1	Non Significant
CXCL12_10^-6M	p2	0.7252521244955702	-0.6699974050206732	CXCL12	0.496902400557376	0.460447077871858	0.000829521973642323	1	Non Significant
CXCL12_10^-6M	p2	0.6872575764806769	-0.7604965812679952	CXCL12	0.496902400557376	0.460447077871858	0.000829521973642323	1	Non Significant
CXCL12_10^-6M	p2	0.5701131924131608	-1.0395226735366678	CXCL12	0.496902400557376	0.460447077871858	0.000829521973642323	1	Non Significant
IL6_10^-6M	p2	0.6348481335262378	-0.8853305814803037	IL6	0.401456216776594	0.426441148119092	0.000675416378699592	1	Non Significant
IL6_10^-6M	p2	0.636350981441718	-0.8817509495204066	IL6	0.401456216776594	0.426441148119092	0.000675416378699592	1	Non Significant
IL6_10^-6M	p2	0.7702681670746401	-0.5627737378323363	IL6	0.401456216776594	0.426441148119092	0.000675416378699592	1	Non Significant
IL6_10^-8M	p2	0.6670855770489313	-0.8085442467151229	IL6	0.411091147409556	0.427650806370948	0.000837046362390583	1	Non Significant
IL6_10^-8M	p2	0.7613174006003759	-0.5840935596232294	IL6	0.411091147409556	0.427650806370948	0.000837046362390583	1	Non Significant
IL6_10^-8M	p2	0.7206254590830258	-0.681017654779747	IL6	0.411091147409556	0.427650806370948	0.000837046362390583	1	Non Significant
CCL2_10^-6M	p2	0.5890102018936774	-0.9945119053902952	CCL2	0.428022067481772	0.428510405292607	0.000852233712772263	1	Non Significant
CCL2_10^-6M	p2	0.6044349156269989	-0.95777179504159	CCL2	0.428022067481772	0.428510405292607	0.000852233712772263	1	Non Significant
CCL2_10^-6M	p2	0.6464440595788279	-0.8577102567123158	CCL2	0.428022067481772	0.428510405292607	0.000852233712772263	1	Non Significant
CCL2_10^-8M	p2	0.7788647209358246	-0.5422976147133568	CCL2	0.417026038710798	0.376980914598728	0.00081461117588092	1	Non Significant
CCL2_10^-8M	p2	0.7982080989465975	-0.49622364180731465	CCL2	0.417026038710798	0.376980914598728	0.00081461117588092	1	Non Significant
CCL2_10^-8M	p2	0.7913306485314794	-0.5126050341324982	CCL2	0.417026038710798	0.376980914598728	0.00081461117588092	1	Non Significant
CXCL12_10^-8M	p2	0.6715536553643511	-0.7979017354054606	CXCL12	0.362332263610149	0.269266472293908	0.000852233712772263	1	Non Significant
CXCL12_10^-8M	p2	0.9427696810714016	-0.15189255266852175	CXCL12	0.362332263610149	0.269266472293908	0.000852233712772263	1	Non Significant
CXCL12_10^-8M	p2	0.6674425795329447	-0.8076939028523983	CXCL12	0.362332263610149	0.269266472293908	0.000852233712772263	1	Non Significant
EGLN3_10^-6M	p2	0.7248073372093622	-0.6710568434167117	EGLN3	0.0411249125028915	0.0131089564360716	0.000770973979783607	0.873339415239937	Significant
EGLN3_10^-6M	p2	0.5830582586479828	-1.0086888331062147	EGLN3	0.0411249125028915	0.0131089564360716	0.000770973979783607	0.873339415239937	Significant
EGLN3_10^-6M	p2	0.6318475712248031	-0.8924776178512107	EGLN3	0.0411249125028915	0.0131089564360716	0.000770973979783607	0.873339415239937	Significant
EGLN3_10^-8M	p2	0.6375817334201827	-0.8788194226031195	EGLN3	0.411108989148177	0.427305932505741	0.000763859556844142	1	Non Significant
EGLN3_10^-8M	p2	0.7823009866303623	-0.5341127768623921	EGLN3	0.411108989148177	0.427305932505741	0.000763859556844142	1	Non Significant
EGLN3_10^-8M	p2	0.5915355352784305	-0.9884968163048709	EGLN3	0.411108989148177	0.427305932505741	0.000763859556844142	1	Non Significant
Statin	p2	0.550788758854369	-1.0855515226713186	Statin	0.432220912745694	0.428510405292607	0.000770973979783607	1	Statin
Statin	p2	0.7484957865829929	-0.6146333493393604	Statin	0.432220912745694	0.428510405292607	0.000770973979783607	1	Statin
Statin	p2	0.6286817773373607	-0.9000182191730117	Statin	0.432220912745694	0.428510405292607	0.000770973979783607	1	Statin
ITGAV_10^-6M	p2	0.7830095867027749	-0.5324249630524478	ITGAV	0.384598746355964	0.370618339817195	0.000749765415778315	1	Non Significant
ITGAV_10^-6M	p2	0.6888019510859813	-0.756818036926777	ITGAV	0.384598746355964	0.370618339817195	0.000749765415778315	1	Non Significant
ITGAV_10^-6M	p2	0.8534883126639533	-0.3645517555610146	ITGAV	0.384598746355964	0.370618339817195	0.000749765415778315	1	Non Significant
ITGAV_10^-8M	p2	0.6375883420671499	-0.8788036814734603	ITGAV	0.488831660105255	0.430218136964173	0.000807224528098471	1	Non Significant
ITGAV_10^-8M	p2	0.6683338315092122	-0.8055710306537505	ITGAV	0.488831660105255	0.430218136964173	0.000807224528098471	1	Non Significant
ITGAV_10^-8M	p2	0.5175008950256565	-1.164839852521976	ITGAV	0.488831660105255	0.430218136964173	0.000807224528098471	1	Non Significant
Ctr_DMSO	p3	0.38743146441634696	-1.4746521003341255	Ctr_DMSO	0.000888605408251476	0.000914847910263604	0.000155400155400155	0.000930972271575002	Ctr_DMSO
Ctr_DMSO	p3	0.246236858769366	-1.8109633915385503	Ctr_DMSO	0.000888605408251476	0.000914847910263604	0.000155400155400155	0.000930972271575002	Ctr_DMSO
Ctr_DMSO	p3	0.29227525680527083	-1.7013045769011832	Ctr_DMSO	0.000888605408251476	0.000914847910263604	0.000155400155400155	0.000930972271575002	Ctr_DMSO
Ctr_DMSO	p3	0.24332817571357507	-1.817891580825351	Ctr_DMSO	0.000888605408251476	0.000914847910263604	0.000155400155400155	0.000930972271575002	Ctr_DMSO
Ctr_IL1B_OxPAPC	p3	1.0895502214859882	0.19772387102073807	Ctr_IL1B_OxPAPC	0.52075366647287	0.526168477756143	0.00598143586893716	1	Ctr_IL1B_OxPAPC
Ctr_IL1B_OxPAPC	p3	0.959718944969374	-0.1115211177941361	Ctr_IL1B_OxPAPC	0.52075366647287	0.526168477756143	0.00598143586893716	1	Ctr_IL1B_OxPAPC
Ctr_IL1B_OxPAPC	p3	0.9581546247944626	-0.11524717046782662	Ctr_IL1B_OxPAPC	0.52075366647287	0.526168477756143	0.00598143586893716	1	Ctr_IL1B_OxPAPC
Ctr_IL1B_OxPAPC	p3	0.9925762087501748	-0.0332584337706848	Ctr_IL1B_OxPAPC	0.52075366647287	0.526168477756143	0.00598143586893716	1	Ctr_IL1B_OxPAPC
RIPK2_10^-6M	p3	1.106711976690821	0.23860143872826195	RIPK2	0.452960151496693	0.429536845063436	0.000829521973642323	1	Non Significant
RIPK2_10^-6M	p3	0.9933427882508088	-0.03143251881814309	RIPK2	0.452960151496693	0.429536845063436	0.000829521973642323	1	Non Significant
RIPK2_10^-6M	p3	1.1935832657380354	0.445520075982065	RIPK2	0.452960151496693	0.429536845063436	0.000829521973642323	1	Non Significant
RIPK2_10^-6M	p3	1.0740889685104824	0.1608967278873007	RIPK2	0.452960151496693	0.429536845063436	0.000829521973642323	1	Non Significant
RIPK2_10^-6M	p3	1.0814091375788193	0.17833263133365665	RIPK2	0.452960151496693	0.429536845063436	0.000829521973642323	1	Non Significant
RIPK2_10^-8M	p3	1.2649296762380562	0.6154600204163087	RIPK2	0.287270358490255	0.155339600660668	0.000837046362390583	1	Non Significant
RIPK2_10^-8M	p3	1.3102594003975725	0.723430845450114	RIPK2	0.287270358490255	0.155339600660668	0.000837046362390583	1	Non Significant
RIPK2_10^-8M	p3	1.241038669447748	0.558554055028997	RIPK2	0.287270358490255	0.155339600660668	0.000837046362390583	1	Non Significant
RIPK2_10^-8M	p3	1.3163489117793068	0.7379354465728758	RIPK2	0.287270358490255	0.155339600660668	0.000837046362390583	1	Non Significant
RIPK2_10^-8M	p3	1.1476952593139398	0.33621947897576204	RIPK2	0.287270358490255	0.155339600660668	0.000837046362390583	1	Non Significant
Statin	p3	2.2431006599377525	2.945364516691808	Statin	0.432220912745694	0.428510405292607	0.000770973979783607	1	Statin
Statin	p3	2.051214085671556	2.4883100756913694	Statin	0.432220912745694	0.428510405292607	0.000770973979783607	1	Statin
JUN_10^-6M	p3	1.254541195351204	0.5907157080914812	JUN	0.019369631878022	0.00382390904555165	0.000675416378699592	0.873339415239937	Significant
JUN_10^-6M	p3	1.337706552378399	0.7888071895410134	JUN	0.019369631878022	0.00382390904555165	0.000675416378699592	0.873339415239937	Significant
JUN_10^-6M	p3	1.3178684781446517	0.7415549001919304	JUN	0.019369631878022	0.00382390904555165	0.000675416378699592	0.873339415239937	Significant
JUN_10^-6M	p3	1.3518231503265945	0.8224315001980462	JUN	0.019369631878022	0.00382390904555165	0.000675416378699592	0.873339415239937	Significant
JUN_10^-6M	p3	1.2770765592059063	0.6443926689145133	JUN	0.019369631878022	0.00382390904555165	0.000675416378699592	0.873339415239937	Significant
JUN_10^-8M	p3	1.0978376579020102	0.21746370760355652	JUN	0.452343705897288	0.428853154422671	0.00125114613728818	1	Non Significant
JUN_10^-8M	p3	1.3912595950773092	0.916365128850866	JUN	0.452343705897288	0.428853154422671	0.00125114613728818	1	Non Significant
JUN_10^-8M	p3	1.242700242186015	0.5625117534869237	JUN	0.452343705897288	0.428853154422671	0.00125114613728818	1	Non Significant
JUN_10^-8M	p3	1.3228313697529943	0.7533760067934275	JUN	0.452343705897288	0.428853154422671	0.00125114613728818	1	Non Significant
JUN_10^-8M	p3	1.0323447348030874	0.06146617900660089	JUN	0.452343705897288	0.428853154422671	0.00125114613728818	1	Non Significant
Statin	p3	2.01429823037411	2.4003802365582754	Statin	0.432220912745694	0.428510405292607	0.000770973979783607	1	Statin
Statin	p3	1.8306832207816808	1.9630278272535144	Statin	0.432220912745694	0.428510405292607	0.000770973979783607	1	Statin
STAT5A_10^-6M	p3	1.618391373972829	1.457370087814349	STAT5A	0.000890779500956941	0.000891015907586499	0.000756790076708493	0.000930972271575002	Significant
STAT5A_10^-6M	p3	1.5777498736077338	1.3605661383883778	STAT5A	0.000890779500956941	0.000891015907586499	0.000756790076708493	0.000930972271575002	Significant
STAT5A_10^-6M	p3	2.0770196215039807	2.5497762559059556	STAT5A	0.000890779500956941	0.000891015907586499	0.000756790076708493	0.000930972271575002	Significant
STAT5A_10^-6M	p3	1.920066609059009	2.175930031172928	STAT5A	0.000890779500956941	0.000891015907586499	0.000756790076708493	0.000930972271575002	Significant
STAT5A_10^-6M	p3	1.312046203943	0.7276868310434578	STAT5A	0.000890779500956941	0.000891015907586499	0.000756790076708493	0.000930972271575002	Significant
STAT5A_10^-8M	p3	1.3192003890792852	0.7447273775266228	STAT5A	0.312437829266312	0.22301835355308	0.000735850054701471	1	Non Significant
STAT5A_10^-8M	p3	1.209011657349494	0.4822689466650584	STAT5A	0.312437829266312	0.22301835355308	0.000735850054701471	1	Non Significant
STAT5A_10^-8M	p3	1.420660614090764	0.9863953868896383	STAT5A	0.312437829266312	0.22301835355308	0.000735850054701471	1	Non Significant
STAT5A_10^-8M	p3	1.2112110893016967	0.48750777145140306	STAT5A	0.312437829266312	0.22301835355308	0.000735850054701471	1	Non Significant
STAT5A_10^-8M	p3	1.273305037087332	0.6354092841195227	STAT5A	0.312437829266312	0.22301835355308	0.000735850054701471	1	Non Significant
NAMPT_10^-6M	p3	0.9951075296362528	-0.02722908306179092	NAMPT	0.438532561012842	0.42678755236937	0.000837046362390583	1	Non Significant
NAMPT_10^-8M	p3	1.0292408737682417	0.05407309548499692	NAMPT	0.300633445553007	0.187632329994884	0.000770973979783607	1	Non Significant
NQO1_10^-6M	p3	1.43237367749988	1.014294721011001	NQO1	0.0576146630931054	0.00991702108546742	0.000763859556844142	1	Significant
NQO1_10^-6M	p3	1.2023749780354458	0.4664610467868029	NQO1	0.0576146630931054	0.00991702108546742	0.000763859556844142	1	Significant
NQO1_10^-6M	p3	1.2716707818940385	0.6315166532948845	NQO1	0.0576146630931054	0.00991702108546742	0.000763859556844142	1	Significant
NQO1_10^-6M	p3	1.2660834741335938	0.6182082504797671	NQO1	0.0576146630931054	0.00991702108546742	0.000763859556844142	1	Significant
NQO1_10^-6M	p3	1.1999686889031076	0.46072950908818017	NQO1	0.0576146630931054	0.00991702108546742	0.000763859556844142	1	Significant
NQO1_10^-8M	p3	1.4030494818705297	0.9444474485146608	NQO1	0.424183118101587	0.371148466607806	0.000852233712772263	1	Non Significant
NQO1_10^-8M	p3	1.397922958027479	0.932236586455544	NQO1	0.424183118101587	0.371148466607806	0.000852233712772263	1	Non Significant
NQO1_10^-8M	p3	1.0812563334953582	0.17796866743875692	NQO1	0.424183118101587	0.371148466607806	0.000852233712772263	1	Non Significant
NQO1_10^-8M	p3	1.278408904863056	0.647566181714336	NQO1	0.424183118101587	0.371148466607806	0.000852233712772263	1	Non Significant
NQO1_10^-8M	p3	1.2305616490085256	0.5335988504321607	NQO1	0.424183118101587	0.371148466607806	0.000852233712772263	1	Non Significant
NAMPT_10^-6M	p3	1.0596860900777625	0.12659052602800913	NAMPT	0.438532561012842	0.42678755236937	0.000837046362390583	1	Non Significant
NAMPT_10^-8M	p3	0.9587736691185678	-0.11377266940598636	NAMPT	0.300633445553007	0.187632329994884	0.000770973979783607	1	Non Significant
RUNX1_10^-6M	p3	1.163175806230518	0.3730925783283109	RUNX1	0.141916820601048	0.051512123892156	0.000668919731583738	1	Non Significant
RUNX1_10^-6M	p3	1.412703572044514	0.9674425163286132	RUNX1	0.141916820601048	0.051512123892156	0.000668919731583738	1	Non Significant
RUNX1_10^-6M	p3	1.1230723245208507	0.27757013500429	RUNX1	0.141916820601048	0.051512123892156	0.000668919731583738	1	Non Significant
RUNX1_10^-6M	p3	1.170619467899216	0.3908226286770312	RUNX1	0.141916820601048	0.051512123892156	0.000668919731583738	1	Non Significant
RUNX1_10^-6M	p3	1.2588371233066569	0.6009481746294153	RUNX1	0.141916820601048	0.051512123892156	0.000668919731583738	1	Non Significant
RUNX1_10^-8M	p3	1.3567814445762665	0.8342416563554838	RUNX1	0.477242850350155	0.460114194749417	0.00085989691015073	1	Non Significant
RUNX1_10^-8M	p3	1.1312282880424045	0.29699681643012243	RUNX1	0.477242850350155	0.460114194749417	0.00085989691015073	1	Non Significant
RUNX1_10^-8M	p3	1.234456023111652	0.5428748562473551	RUNX1	0.477242850350155	0.460114194749417	0.00085989691015073	1	Non Significant
RUNX1_10^-8M	p3	0.98501035247918	-0.05127953932146734	RUNX1	0.477242850350155	0.460114194749417	0.00085989691015073	1	Non Significant
RUNX1_10^-8M	p3	0.9571739212597092	-0.11758310724494588	RUNX1	0.477242850350155	0.460114194749417	0.00085989691015073	1	Non Significant
NAMPT_10^-6M	p3	0.9574644975189268	-0.11689098394120474	NAMPT	0.438532561012842	0.42678755236937	0.000837046362390583	1	Non Significant
NAMPT_10^-8M	p3	1.1628655881166567	0.37235367011046777	NAMPT	0.300633445553007	0.187632329994884	0.000770973979783607	1	Non Significant
UGCG_10^-6M	p3	1.2034277229803152	0.46896857892725274	UGCG	0.429969632659381	0.37132498421223	0.00124064543283491	1	Non Significant
UGCG_10^-6M	p3	1.035124186228252	0.06808655160053854	UGCG	0.429969632659381	0.37132498421223	0.00124064543283491	1	Non Significant
UGCG_10^-6M	p3	0.946709006282082	-0.14250947785481058	UGCG	0.429969632659381	0.37132498421223	0.00124064543283491	1	Non Significant
UGCG_10^-6M	p3	1.178852857029646	0.410433730083883	UGCG	0.429969632659381	0.37132498421223	0.00124064543283491	1	Non Significant
UGCG_10^-6M	p3	1.0911734697725182	0.20159028450506883	UGCG	0.429969632659381	0.37132498421223	0.00124064543283491	1	Non Significant
UGCG_10^-8M	p3	1.1211609919753347	0.27301753390909883	UGCG	0.503252800246322	0.493882119848889	0.00126170509548393	1	Non Significant
UGCG_10^-8M	p3	1.0424176504331224	0.08545884675907979	UGCG	0.503252800246322	0.493882119848889	0.00126170509548393	1	Non Significant
UGCG_10^-8M	p3	1.0439082431824098	0.08900928815077275	UGCG	0.503252800246322	0.493882119848889	0.00126170509548393	1	Non Significant
UGCG_10^-8M	p3	1.2234798652141572	0.5167307566335253	UGCG	0.503252800246322	0.493882119848889	0.00126170509548393	1	Non Significant
UGCG_10^-8M	p3	1.1775094987625634	0.4072339863593796	UGCG	0.503252800246322	0.493882119848889	0.00126170509548393	1	Non Significant
NAMPT_10^-6M	p3	1.050450135812596	0.10459141572071257	NAMPT	0.438532561012842	0.42678755236937	0.000837046362390583	1	Non Significant
NAMPT_10^-8M	p3	0.8589685398310094	-0.35149840790512554	NAMPT	0.300633445553007	0.187632329994884	0.000770973979783607	1	Non Significant
CXCR4_10^-6M	p3	1.0307462690289575	0.05765879496398532	CXCR4	0.511779977970798	0.493402825421354	0.00188822447789237	1	Non Significant
CXCR4_10^-6M	p3	1.4128094523638783	0.967694712556333	CXCR4	0.511779977970798	0.493402825421354	0.00188822447789237	1	Non Significant
CXCR4_10^-6M	p3	1.2227578254036675	0.5150109307247798	CXCR4	0.511779977970798	0.493402825421354	0.00188822447789237	1	Non Significant
CXCR4_10^-6M	p3	1.1261536306076898	0.28490949491759887	CXCR4	0.511779977970798	0.493402825421354	0.00188822447789237	1	Non Significant
CXCR4_10^-6M	p3	0.8733236154449818	-0.31730606753241497	CXCR4	0.511779977970798	0.493402825421354	0.00188822447789237	1	Non Significant
CXCR4_10^-8M	p3	0.8916854559212625	-0.27357001790664337	CXCR4	0.00671170526585563	0.00180857835864239	0.000668919731583738	0.316280559374899	Significant
CXCR4_10^-8M	p3	0.934383530833274	-0.17186751560634483	CXCR4	0.00671170526585563	0.00180857835864239	0.000668919731583738	0.316280559374899	Significant
CXCR4_10^-8M	p3	0.8607891972928717	-0.34716178570179007	CXCR4	0.00671170526585563	0.00180857835864239	0.000668919731583738	0.316280559374899	Significant
CXCR4_10^-8M	p3	0.8685449757506005	-0.32868830468272253	CXCR4	0.00671170526585563	0.00180857835864239	0.000668919731583738	0.316280559374899	Significant
CXCR4_10^-8M	p3	0.8773537928111087	-0.3077065920597204	CXCR4	0.00671170526585563	0.00180857835864239	0.000668919731583738	0.316280559374899	Significant
NAMPT_10^-6M	p3	1.018323026365267	0.02806788558025279	NAMPT	0.438532561012842	0.42678755236937	0.000837046362390583	1	Non Significant
NAMPT_10^-8M	p3	1.0988140068319454	0.21978927215177696	NAMPT	0.300633445553007	0.187632329994884	0.000770973979783607	1	Non Significant
DUSP1_10^-6M	p4	0.987387425663543	-0.04561759106036096	DUSP1	0.45631293121377	0.428853154422671	0.00114874154555318	1	Non Significant
DUSP1_10^-6M	p4	1.080398355703487	0.17592505098693342	DUSP1	0.45631293121377	0.428853154422671	0.00114874154555318	1	Non Significant
DUSP1_10^-6M	p4	1.0618451348956202	0.1317331527390988	DUSP1	0.45631293121377	0.428853154422671	0.00114874154555318	1	Non Significant
DUSP1_10^-6M	p4	1.4206828353314818	0.986448315640873	DUSP1	0.45631293121377	0.428853154422671	0.00114874154555318	1	Non Significant
DUSP1_10^-6M	p4	1.2206318259910771	0.5099470148317337	DUSP1	0.45631293121377	0.428853154422671	0.00114874154555318	1	Non Significant
DUSP1_10^-8M	p4	1.0404014714456502	0.08065651202774225	DUSP1	0.384757731871797	0.316639299196031	0.00125114613728818	1	Non Significant
DUSP1_10^-8M	p4	1.2383847620066435	0.5522327155262228	DUSP1	0.384757731871797	0.316639299196031	0.00125114613728818	1	Non Significant
DUSP1_10^-8M	p4	1.005561859892625	-0.00232792418898947	DUSP1	0.384757731871797	0.316639299196031	0.00125114613728818	1	Non Significant
DUSP1_10^-8M	p4	1.117259255551747	0.263723991790097	DUSP1	0.384757731871797	0.316639299196031	0.00125114613728818	1	Non Significant
DUSP1_10^-8M	p4	1.015210825589184	0.02065493763726441	DUSP1	0.384757731871797	0.316639299196031	0.00125114613728818	1	Non Significant
Ctr_DMSO	p4	0.38351916377004625	-1.483970805364734	Ctr_DMSO	0.000888605408251476	0.000914847910263604	0.000155400155400155	0.000930972271575002	Ctr_DMSO
Ctr_IL1B_OxPAPC	p4	0.9279406937480912	-0.18721370287184896	Ctr_IL1B_OxPAPC	0.52075366647287	0.526168477756143	0.00598143586893716	1	Ctr_IL1B_OxPAPC
PTGS2_10^-6M	p4	0.99926520728264	-0.0173259147979533	PTGS2	0.444601877048606	0.428510405292607	0.000763859556844142	1	Non Significant
PTGS2_10^-6M	p4	1.306536362479859	0.7145629451250844	PTGS2	0.444601877048606	0.428510405292607	0.000763859556844142	1	Non Significant
PTGS2_10^-6M	p4	1.4495137491975505	1.0551206407943123	PTGS2	0.444601877048606	0.428510405292607	0.000763859556844142	1	Non Significant
PTGS2_10^-6M	p4	1.6162727372545214	1.4523237091155152	PTGS2	0.444601877048606	0.428510405292607	0.000763859556844142	1	Non Significant
PTGS2_10^-6M	p4	1.5750815621188528	1.3542104898984857	PTGS2	0.444601877048606	0.428510405292607	0.000763859556844142	1	Non Significant
PTGS2_10^-8M	p4	1.605459544700805	1.4265677764924607	PTGS2	0.362080466020571	0.269089782162678	0.000807224528098471	1	Non Significant
PTGS2_10^-8M	p4	1.50301280727688	1.1825499941923083	PTGS2	0.362080466020571	0.269089782162678	0.000807224528098471	1	Non Significant
PTGS2_10^-8M	p4	1.519565332025425	1.221976436480016	PTGS2	0.362080466020571	0.269089782162678	0.000807224528098471	1	Non Significant
PTGS2_10^-8M	p4	1.41553599082771	0.9741890518201318	PTGS2	0.362080466020571	0.269089782162678	0.000807224528098471	1	Non Significant
PTGS2_10^-8M	p4	1.405730333663074	0.9508329667414156	PTGS2	0.362080466020571	0.269089782162678	0.000807224528098471	1	Non Significant
Ctr_DMSO	p4	0.38143734530763646	-1.4889294866963476	Ctr_DMSO	0.000888605408251476	0.000914847910263604	0.000155400155400155	0.000930972271575002	Ctr_DMSO
Ctr_IL1B_OxPAPC	p4	0.9543388808435612	-0.12433588720139356	Ctr_IL1B_OxPAPC	0.52075366647287	0.526168477756143	0.00598143586893716	1	Ctr_IL1B_OxPAPC
CXCL8_10^-6M	p4	0.9321944576165148	-0.17708166693100666	CXCL8	0.469513646888227	0.428853154422671	0.000852233712772263	1	Non Significant
CXCL8_10^-6M	p4	1.4026756674224006	0.9435570602512768	CXCL8	0.469513646888227	0.428853154422671	0.000852233712772263	1	Non Significant
CXCL8_10^-6M	p4	1.5422818645209175	1.2760849227089284	CXCL8	0.469513646888227	0.428853154422671	0.000852233712772263	1	Non Significant
CXCL8_10^-6M	p4	1.5454628177073673	1.2836616319500056	CXCL8	0.469513646888227	0.428853154422671	0.000852233712772263	1	Non Significant
CXCL8_10^-6M	p4	1.470460968296391	1.1050148011979088	CXCL8	0.469513646888227	0.428853154422671	0.000852233712772263	1	Non Significant
CXCL8_10^-8M	p4	1.684339630998068	1.6144521758389607	CXCL8	0.374618251665513	0.427133343060649	0.000770973979783607	1	Non Significant
CXCL8_10^-8M	p4	1.5578858046364474	1.3132519321997231	CXCL8	0.374618251665513	0.427133343060649	0.000770973979783607	1	Non Significant
CXCL8_10^-8M	p4	1.666552961574731	1.5720861255739471	CXCL8	0.374618251665513	0.427133343060649	0.000770973979783607	1	Non Significant
CXCL8_10^-8M	p4	2.029878661618284	2.437491250291694	CXCL8	0.374618251665513	0.427133343060649	0.000770973979783607	1	Non Significant
CXCL8_10^-8M	p4	1.484721559577979	1.1389820894329887	CXCL8	0.374618251665513	0.427133343060649	0.000770973979783607	1	Non Significant
Ctr_DMSO	p4	0.264788175498238	-1.766776028614586	Ctr_DMSO	0.000888605408251476	0.000914847910263604	0.000155400155400155	0.000930972271575002	Ctr_DMSO
Ctr_IL1B_OxPAPC	p4	1.0908377422736415	0.20079061550834848	Ctr_IL1B_OxPAPC	0.52075366647287	0.526168477756143	0.00598143586893716	1	Ctr_IL1B_OxPAPC
F3_10^-6M	p4	1.148698448999376	0.338608975492899	F3	0.440889898322283	0.428510405292607	0.000822043617850319	1	Non Significant
F3_10^-6M	p4	1.3036914573896845	0.7077866685113535	F3	0.440889898322283	0.428510405292607	0.000822043617850319	1	Non Significant
F3_10^-6M	p4	1.4524037913473855	1.062004429325698	F3	0.440889898322283	0.428510405292607	0.000822043617850319	1	Non Significant
F3_10^-6M	p4	1.405329396666543	0.9498779753068838	F3	0.440889898322283	0.428510405292607	0.000822043617850319	1	Non Significant
F3_10^-6M	p4	1.470226550839855	1.1044564424905972	F3	0.440889898322283	0.428510405292607	0.000822043617850319	1	Non Significant
F3_10^-8M	p4	1.3865335148509688	0.9051080830453752	F3	0.386382514262317	0.425572364104517	0.000675416378699592	1	Non Significant
F3_10^-8M	p4	1.364128380999564	0.851741316938082	F3	0.386382514262317	0.425572364104517	0.000675416378699592	1	Non Significant
F3_10^-8M	p4	1.5300219199986869	1.2468829730064386	F3	0.386382514262317	0.425572364104517	0.000675416378699592	1	Non Significant
F3_10^-8M	p4	1.4584628600640093	1.0764365190946152	F3	0.386382514262317	0.425572364104517	0.000675416378699592	1	Non Significant
F3_10^-8M	p4	1.3519639902117842	0.822766966580945	F3	0.386382514262317	0.425572364104517	0.000675416378699592	1	Non Significant
CXCL12_10^-6M	p4	1.5008105848036566	1.177304522666711	CXCL12	0.496902400557376	0.460447077871858	0.000829521973642323	1	Non Significant
CXCL12_10^-8M	p4	1.2906639294701	0.6767564126757201	CXCL12	0.362332263610149	0.269266472293908	0.000852233712772263	1	Non Significant
IL6_10^-6M	p4	1.2245161941389573	0.5191991874720476	IL6	0.401456216776594	0.426441148119092	0.000675416378699592	1	Non Significant
IL6_10^-6M	p4	1.2679141140349672	0.6225686498458771	IL6	0.401456216776594	0.426441148119092	0.000675416378699592	1	Non Significant
IL6_10^-6M	p4	1.1767361040295767	0.4053918382116539	IL6	0.401456216776594	0.426441148119092	0.000675416378699592	1	Non Significant
IL6_10^-6M	p4	1.4484944399957302	1.0526927492170817	IL6	0.401456216776594	0.426441148119092	0.000675416378699592	1	Non Significant
IL6_10^-6M	p4	1.428080731727926	1.004069357732986	IL6	0.401456216776594	0.426441148119092	0.000675416378699592	1	Non Significant
IL6_10^-8M	p4	1.327741108455328	0.7650705085407997	IL6	0.411091147409556	0.427650806370948	0.000837046362390583	1	Non Significant
IL6_10^-8M	p4	1.6416818491273664	1.5128456474938097	IL6	0.411091147409556	0.427650806370948	0.000837046362390583	1	Non Significant
IL6_10^-8M	p4	1.412463835818592	0.9668714888497736	IL6	0.411091147409556	0.427650806370948	0.000837046362390583	1	Non Significant
IL6_10^-8M	p4	1.4581274860760616	1.075637692125226	IL6	0.411091147409556	0.427650806370948	0.000837046362390583	1	Non Significant
IL6_10^-8M	p4	1.1774913408567191	0.4071907360614517	IL6	0.411091147409556	0.427650806370948	0.000837046362390583	1	Non Significant
CXCL12_10^-6M	p4	1.31636962074762	0.7379847732439695	CXCL12	0.496902400557376	0.460447077871858	0.000829521973642323	1	Non Significant
CXCL12_10^-8M	p4	1.1084428086652864	0.2427241056922231	CXCL12	0.362332263610149	0.269266472293908	0.000852233712772263	1	Non Significant
CCL2_10^-6M	p4	1.141178684423433	0.3206976557048636	CCL2	0.428022067481772	0.428510405292607	0.000852233712772263	1	Non Significant
CCL2_10^-6M	p4	1.282962415253421	0.6584121835986093	CCL2	0.428022067481772	0.428510405292607	0.000852233712772263	1	Non Significant
CCL2_10^-6M	p4	1.3848477932264536	0.901092864379236	CCL2	0.428022067481772	0.428510405292607	0.000852233712772263	1	Non Significant
CCL2_10^-6M	p4	1.3663764845153843	0.8570960724735526	CCL2	0.428022067481772	0.428510405292607	0.000852233712772263	1	Non Significant
CCL2_10^-6M	p4	1.2487479590960504	0.5769168043989827	CCL2	0.428022067481772	0.428510405292607	0.000852233712772263	1	Non Significant
CCL2_10^-8M	p4	1.3377263150281622	0.7888542621768906	CCL2	0.417026038710798	0.376980914598728	0.00081461117588092	1	Non Significant
CCL2_10^-8M	p4	1.3643392956193914	0.8522436942619396	CCL2	0.417026038710798	0.376980914598728	0.00081461117588092	1	Non Significant
CCL2_10^-8M	p4	1.3008483086651572	0.7010145753832162	CCL2	0.417026038710798	0.376980914598728	0.00081461117588092	1	Non Significant
CCL2_10^-8M	p4	1.3369340718935707	0.7869672190400695	CCL2	0.417026038710798	0.376980914598728	0.00081461117588092	1	Non Significant
CCL2_10^-8M	p4	1.1223208490930816	0.27578019642793034	CCL2	0.417026038710798	0.376980914598728	0.00081461117588092	1	Non Significant
CXCL12_10^-6M	p4	1.2003370361280212	0.4616068749780074	CXCL12	0.496902400557376	0.460447077871858	0.000829521973642323	1	Non Significant
CXCL12_10^-8M	p4	0.9835231604630632	-0.05482188051019283	CXCL12	0.362332263610149	0.269266472293908	0.000852233712772263	1	Non Significant
EGLN3_10^-6M	p4	0.8938504595405983	-0.2684131979322208	EGLN3	0.0411249125028915	0.0131089564360716	0.000770973979783607	0.873339415239937	Significant
EGLN3_10^-6M	p4	1.0292487606979592	0.05409188135507169	EGLN3	0.0411249125028915	0.0131089564360716	0.000770973979783607	0.873339415239937	Significant
EGLN3_10^-6M	p4	0.8324246286640695	-0.4147233235969381	EGLN3	0.0411249125028915	0.0131089564360716	0.000770973979783607	0.873339415239937	Significant
EGLN3_10^-6M	p4	1.0231282317926782	0.03951339962372604	EGLN3	0.0411249125028915	0.0131089564360716	0.000770973979783607	0.873339415239937	Significant
EGLN3_10^-6M	p4	0.8761499916683024	-0.3105739248082729	EGLN3	0.0411249125028915	0.0131089564360716	0.000770973979783607	0.873339415239937	Significant
EGLN3_10^-8M	p4	1.3221442173214015	0.7517392790978877	EGLN3	0.411108989148177	0.427305932505741	0.000763859556844142	1	Non Significant
EGLN3_10^-8M	p4	1.371066584877769	0.868267417876759	EGLN3	0.411108989148177	0.427305932505741	0.000763859556844142	1	Non Significant
EGLN3_10^-8M	p4	1.47226366001024	1.109308630803863	EGLN3	0.411108989148177	0.427305932505741	0.000763859556844142	1	Non Significant
EGLN3_10^-8M	p4	1.4197950128095231	0.9843336120560434	EGLN3	0.411108989148177	0.427305932505741	0.000763859556844142	1	Non Significant
EGLN3_10^-8M	p4	1.1884006667285791	0.43317564853968216	EGLN3	0.411108989148177	0.427305932505741	0.000763859556844142	1	Non Significant
CXCL12_10^-6M	p4	1.168022081064939	0.3846359155516231	CXCL12	0.496902400557376	0.460447077871858	0.000829521973642323	1	Non Significant
CXCL12_10^-8M	p4	1.0022210523270565	-0.01028539041720361	CXCL12	0.362332263610149	0.269266472293908	0.000852233712772263	1	Non Significant
ITGAV_10^-6M	p4	1.3912657034265103	0.916379678321772	ITGAV	0.384598746355964	0.370618339817195	0.000749765415778315	1	Non Significant
ITGAV_10^-6M	p4	1.7769364428101913	1.8350084300899825	ITGAV	0.384598746355964	0.370618339817195	0.000749765415778315	1	Non Significant
ITGAV_10^-6M	p4	1.5640111175617593	1.327841808983637	ITGAV	0.384598746355964	0.370618339817195	0.000749765415778315	1	Non Significant
ITGAV_10^-6M	p4	1.486809850977579	1.143956188647278	ITGAV	0.384598746355964	0.370618339817195	0.000749765415778315	1	Non Significant
ITGAV_10^-6M	p4	1.4524941471602784	1.062219647746845	ITGAV	0.384598746355964	0.370618339817195	0.000749765415778315	1	Non Significant
ITGAV_10^-8M	p4	1.2423734590140616	0.5617333889736342	ITGAV	0.488831660105255	0.430218136964173	0.000807224528098471	1	Non Significant
ITGAV_10^-8M	p4	1.3695610661222342	0.8646814242455836	ITGAV	0.488831660105255	0.430218136964173	0.000807224528098471	1	Non Significant
ITGAV_10^-8M	p4	1.2189803211300474	0.5060132970406166	ITGAV	0.488831660105255	0.430218136964173	0.000807224528098471	1	Non Significant
ITGAV_10^-8M	p4	1.0622469498174518	0.1326902353030339	ITGAV	0.488831660105255	0.430218136964173	0.000807224528098471	1	Non Significant
ITGAV_10^-8M	p4	1.072537175872556	0.1572005145415344	ITGAV	0.488831660105255	0.430218136964173	0.000807224528098471	1	Non Significant
CXCL12_10^-6M	p4	1.0251924473490364	0.04443015261086763	CXCL12	0.496902400557376	0.460447077871858	0.000829521973642323	1	Non Significant
CXCL12_10^-8M	p4	0.8285690235852119	-0.42390698551166417	CXCL12	0.362332263610149	0.269266472293908	0.000852233712772263	1	Non Significant
Ctr_DMSO	p5	0.19187340021330812	-1.9404516595750632	Ctr_DMSO	0.000888605408251476	0.000914847910263604	0.000155400155400155	0.000930972271575002	Ctr_DMSO
Ctr_DMSO	p5	0.1942645670077854	-1.9347561417579984	Ctr_DMSO	0.000888605408251476	0.000914847910263604	0.000155400155400155	0.000930972271575002	Ctr_DMSO
Ctr_DMSO	p5	0.15224559535768364	-2.034841088672045	Ctr_DMSO	0.000888605408251476	0.000914847910263604	0.000155400155400155	0.000930972271575002	Ctr_DMSO
Ctr_DMSO	p5	0.1841104138464708	-1.95894230910569	Ctr_DMSO	0.000888605408251476	0.000914847910263604	0.000155400155400155	0.000930972271575002	Ctr_DMSO
Ctr_IL1B_OxPAPC	p5	1.0690572392615922	0.1489116569780318	Ctr_IL1B_OxPAPC	0.52075366647287	0.526168477756143	0.00598143586893716	1	Ctr_IL1B_OxPAPC
Ctr_IL1B_OxPAPC	p5	1.2594147746661934	0.6023240818299883	Ctr_IL1B_OxPAPC	0.52075366647287	0.526168477756143	0.00598143586893716	1	Ctr_IL1B_OxPAPC
Ctr_IL1B_OxPAPC	p5	1.1259900102965512	0.28451976786071775	Ctr_IL1B_OxPAPC	0.52075366647287	0.526168477756143	0.00598143586893716	1	Ctr_IL1B_OxPAPC
Ctr_IL1B_OxPAPC	p5	1.135942272700649	0.3082250518139573	Ctr_IL1B_OxPAPC	0.52075366647287	0.526168477756143	0.00598143586893716	1	Ctr_IL1B_OxPAPC
Ctr_IL1B_OxPAPC	p5	1.1946524035444095	0.44806665426308034	Ctr_IL1B_OxPAPC	0.52075366647287	0.526168477756143	0.00598143586893716	1	Ctr_IL1B_OxPAPC
