# Supplementary material for: Integrated systems biology approach identifies gene targets for endothelial dysfunction
Source: Mol Syst Biol. 2023 Nov 30;19(12):e11462. doi: 10.15252/msb.202211462 (PMC10698507; doi:10.15252/msb.202211462)
Supplement: Supplementary file 15 — Source Data for Figure 4 [file MSB-19-e11462-s010.zip › Source_data_figure_4/Drugs_ROS_final_DF_for_plot_median_bootstrap.csv]

Metadata_Well	Treatment	Conditions	Drug_targets	plate	norm_ROS	Z_score_ROS_intensity	Mean	Median	Min	Max	significant_conditions_ROS	Drug_genes
A05	Ctr_DMSO	Ctr_DMSO	Ctr_DMSO	p1	1.0016824890758247	-0.1153283530205796	0.0559042867893015	0.0133813343631279	0.000310800310800311	1	Ctr_DMSO	Ctr_DMSO
A06	Ctr_DMSO	Ctr_DMSO	Ctr_DMSO	p1	0.8058308748333244	-1.2344944458066769	0.0559042867893015	0.0133813343631279	0.000310800310800311	1	Ctr_DMSO	Ctr_DMSO
A07	Ctr_DMSO	Ctr_DMSO	Ctr_DMSO	p1	0.6687603770876858	NA	0.0559042867893015	0.0133813343631279	0.000310800310800311	1	Ctr_DMSO	Ctr_DMSO
A08	Ctr_DMSO	Ctr_DMSO	Ctr_DMSO	p1	0.7652927556401343	-1.4661437413297893	0.0559042867893015	0.0133813343631279	0.000310800310800311	1	Ctr_DMSO	Ctr_DMSO
A11	Ctr_DMSO	Ctr_DMSO	Ctr_DMSO	p2	0.860085133772449	-1.4462568468640846	0.0559042867893015	0.0133813343631279	0.000310800310800311	1	Ctr_DMSO	Ctr_DMSO
B11	Ctr_DMSO	Ctr_DMSO	Ctr_DMSO	p2	0.927632649928494	-1.190517913609789	0.0559042867893015	0.0133813343631279	0.000310800310800311	1	Ctr_DMSO	Ctr_DMSO
C11	Ctr_DMSO	Ctr_DMSO	Ctr_DMSO	p2	1.103847854110745	-0.5233566187866077	0.0559042867893015	0.0133813343631279	0.000310800310800311	1	Ctr_DMSO	Ctr_DMSO
A03	Ctr_DMSO	Ctr_DMSO	Ctr_DMSO	p3	0.4952205470016771	-0.9891381427154128	0.0559042867893015	0.0133813343631279	0.000310800310800311	1	Ctr_DMSO	Ctr_DMSO
A04	Ctr_DMSO	Ctr_DMSO	Ctr_DMSO	p3	0.5287973733520027	-0.8242210720313068	0.0559042867893015	0.0133813343631279	0.000310800310800311	1	Ctr_DMSO	Ctr_DMSO
A05	Ctr_DMSO	Ctr_DMSO	Ctr_DMSO	p3	0.4927255026599857	-1.0013928865010688	0.0559042867893015	0.0133813343631279	0.000310800310800311	1	Ctr_DMSO	Ctr_DMSO
A06	Ctr_DMSO	Ctr_DMSO	Ctr_DMSO	p3	0.5334113657555872	-0.8015588316093349	0.0559042867893015	0.0133813343631279	0.000310800310800311	1	Ctr_DMSO	Ctr_DMSO
A07	Ctr_DMSO	Ctr_DMSO	Ctr_DMSO	p3	0.5467798394739224	-0.7358977860375305	0.0559042867893015	0.0133813343631279	0.000310800310800311	1	Ctr_DMSO	Ctr_DMSO
A04	Ctr_DMSO	Ctr_DMSO	Ctr_DMSO	p4	0.38863590345348514	-1.7802210478517737	0.0559042867893015	0.0133813343631279	0.000310800310800311	1	Ctr_DMSO	Ctr_DMSO
A05	Ctr_DMSO	Ctr_DMSO	Ctr_DMSO	p4	0.5056000934195686	-1.2730081944966445	0.0559042867893015	0.0133813343631279	0.000310800310800311	1	Ctr_DMSO	Ctr_DMSO
A06	Ctr_DMSO	Ctr_DMSO	Ctr_DMSO	p4	0.5086063579441015	-1.2599715889520688	0.0559042867893015	0.0133813343631279	0.000310800310800311	1	Ctr_DMSO	Ctr_DMSO
A04	Ctr_DMSO	Ctr_DMSO	Ctr_DMSO	p5	0.5162240680047433	-0.8575414291607536	0.0559042867893015	0.0133813343631279	0.000310800310800311	1	Ctr_DMSO	Ctr_DMSO
A05	Ctr_DMSO	Ctr_DMSO	Ctr_DMSO	p5	0.5970134967510486	-0.3875068945526985	0.0559042867893015	0.0133813343631279	0.000310800310800311	1	Ctr_DMSO	Ctr_DMSO
A06	Ctr_DMSO	Ctr_DMSO	Ctr_DMSO	p5	0.5281391437467297	-0.7882192768926525	0.0559042867893015	0.0133813343631279	0.000310800310800311	1	Ctr_DMSO	Ctr_DMSO
A09	IL1B_OxPAPC	Ctr_IL1B_OxPAPC	Ctr_IL1B_OxPAPC	p1	0.7673690981331183	-1.45427877854076	0.516133375628987	0.525551652813795	0.00515009190835399	1	Ctr_IL1B_OxPAPC	Ctr_IL1B_OxPAPC
A10	IL1B_OxPAPC	Ctr_IL1B_OxPAPC	Ctr_IL1B_OxPAPC	p1	1.3282663243512312	1.7508883555112014	0.516133375628987	0.525551652813795	0.00515009190835399	1	Ctr_IL1B_OxPAPC	Ctr_IL1B_OxPAPC
A11	IL1B_OxPAPC	Ctr_IL1B_OxPAPC	Ctr_IL1B_OxPAPC	p1	1.0019972003535582	-0.11352998034737484	0.516133375628987	0.525551652813795	0.00515009190835399	1	Ctr_IL1B_OxPAPC	Ctr_IL1B_OxPAPC
A12	IL1B_OxPAPC	Ctr_IL1B_OxPAPC	Ctr_IL1B_OxPAPC	p1	0.902367377162092	-0.6828503833342122	0.516133375628987	0.525551652813795	0.00515009190835399	1	Ctr_IL1B_OxPAPC	Ctr_IL1B_OxPAPC
A12	IL1B_OxPAPC	Ctr_IL1B_OxPAPC	Ctr_IL1B_OxPAPC	p2	0.8553763957168172	-1.464084410568119	0.516133375628987	0.525551652813795	0.00515009190835399	1	Ctr_IL1B_OxPAPC	Ctr_IL1B_OxPAPC
B12	IL1B_OxPAPC	Ctr_IL1B_OxPAPC	Ctr_IL1B_OxPAPC	p2	0.9798068627077356	-0.99298322575063	0.516133375628987	0.525551652813795	0.00515009190835399	1	Ctr_IL1B_OxPAPC	Ctr_IL1B_OxPAPC
C12	IL1B_OxPAPC	Ctr_IL1B_OxPAPC	Ctr_IL1B_OxPAPC	p2	1.1648167415754471	-0.2925247669402125	0.516133375628987	0.525551652813795	0.00515009190835399	1	Ctr_IL1B_OxPAPC	Ctr_IL1B_OxPAPC
A08	IL1B_OxPAPC	Ctr_IL1B_OxPAPC	Ctr_IL1B_OxPAPC	p3	0.768093486274406	0.3511137722302069	0.516133375628987	0.525551652813795	0.00515009190835399	1	Ctr_IL1B_OxPAPC	Ctr_IL1B_OxPAPC
A09	IL1B_OxPAPC	Ctr_IL1B_OxPAPC	Ctr_IL1B_OxPAPC	p3	1.0321396913250107	1.6480120022137057	0.516133375628987	0.525551652813795	0.00515009190835399	1	Ctr_IL1B_OxPAPC	Ctr_IL1B_OxPAPC
A10	IL1B_OxPAPC	Ctr_IL1B_OxPAPC	Ctr_IL1B_OxPAPC	p3	0.8645917191170047	0.8250777413246196	0.516133375628987	0.525551652813795	0.00515009190835399	1	Ctr_IL1B_OxPAPC	Ctr_IL1B_OxPAPC
A11	IL1B_OxPAPC	Ctr_IL1B_OxPAPC	Ctr_IL1B_OxPAPC	p3	0.962017437484725	1.3035971795485166	0.516133375628987	0.525551652813795	0.00515009190835399	1	Ctr_IL1B_OxPAPC	Ctr_IL1B_OxPAPC
A12	IL1B_OxPAPC	Ctr_IL1B_OxPAPC	Ctr_IL1B_OxPAPC	p3	1.3731576657988536	3.3229673661922337	0.516133375628987	0.525551652813795	0.00515009190835399	1	Ctr_IL1B_OxPAPC	Ctr_IL1B_OxPAPC
A07	IL1B_OxPAPC	Ctr_IL1B_OxPAPC	Ctr_IL1B_OxPAPC	p4	0.91497459628043	0.502236089647974	0.516133375628987	0.525551652813795	0.00515009190835399	1	Ctr_IL1B_OxPAPC	Ctr_IL1B_OxPAPC
A08	IL1B_OxPAPC	Ctr_IL1B_OxPAPC	Ctr_IL1B_OxPAPC	p4	0.872128637201302	0.3164354513024826	0.516133375628987	0.525551652813795	0.00515009190835399	1	Ctr_IL1B_OxPAPC	Ctr_IL1B_OxPAPC
A09	IL1B_OxPAPC	Ctr_IL1B_OxPAPC	Ctr_IL1B_OxPAPC	p4	1.2128967665182682	1.7941695787603624	0.516133375628987	0.525551652813795	0.00515009190835399	1	Ctr_IL1B_OxPAPC	Ctr_IL1B_OxPAPC
A07	IL1B_OxPAPC	Ctr_IL1B_OxPAPC	Ctr_IL1B_OxPAPC	p5	0.7399913530629595	0.4443411726227955	0.516133375628987	0.525551652813795	0.00515009190835399	1	Ctr_IL1B_OxPAPC	Ctr_IL1B_OxPAPC
A08	IL1B_OxPAPC	Ctr_IL1B_OxPAPC	Ctr_IL1B_OxPAPC	p5	1.1541797507556524	2.854097668870384	0.516133375628987	0.525551652813795	0.00515009190835399	1	Ctr_IL1B_OxPAPC	Ctr_IL1B_OxPAPC
A09	IL1B_OxPAPC	Ctr_IL1B_OxPAPC	Ctr_IL1B_OxPAPC	p5	1.1058288961813878	2.572791416550144	0.516133375628987	0.525551652813795	0.00515009190835399	1	Ctr_IL1B_OxPAPC	Ctr_IL1B_OxPAPC
B11	Statin	Statin	Statin	p1	0.9444227921845084	-0.44253071738110056	0.154870457460371	0.0646890604594724	0.000742785449967025	1	Statin	Statin
B12	Statin	Statin	Statin	p1	0.9258859402415696	-0.5484569117695012	0.154870457460371	0.0646890604594724	0.000742785449967025	1	Statin	Statin
C11	Statin	Statin	Statin	p1	0.922727981787982	-0.566502614570329	0.154870457460371	0.0646890604594724	0.000742785449967025	1	Statin	Statin
C12	Statin	Statin	Statin	p1	0.8771633289918429	-0.8268753188558781	0.154870457460371	0.0646890604594724	0.000742785449967025	1	Statin	Statin
G10	Statin	Statin	Statin	p5	0.571868912520048	-0.5337985954637774	0.154870457460371	0.0646890604594724	0.000742785449967025	1	Statin	Statin
G11	Statin	Statin	Statin	p5	0.8247907484649595	NA	0.154870457460371	0.0646890604594724	0.000742785449967025	1	Statin	Statin
G12	Statin	Statin	Statin	p5	0.4720513248474617	NA	0.154870457460371	0.0646890604594724	0.000742785449967025	1	Statin	Statin
G01	10^-6M	UGCG_10^-6M	UGCG	p1	1.2349968374965092	1.2179131866156478	0.289085443167371	0.186977935233479	0.000829521973642323	1	Non Significant	UGCG
G02	10^-6M	UGCG_10^-6M	UGCG	p1	0.9448749431771878	-0.439946965075644	0.289085443167371	0.186977935233479	0.000829521973642323	1	Non Significant	UGCG
G03	10^-6M	UGCG_10^-6M	UGCG	p1	0.9251062296037386	-0.5529124569097347	0.289085443167371	0.186977935233479	0.000829521973642323	1	Non Significant	UGCG
G04	10^-6M	UGCG_10^-6M	UGCG	p1	1.076662367458223	0.3131334590066795	0.289085443167371	0.186977935233479	0.000829521973642323	1	Non Significant	UGCG
G05	10^-6M	UGCG_10^-6M	UGCG	p1	0.9465023493331224	-0.4306473849013477	0.289085443167371	0.186977935233479	0.000829521973642323	1	Non Significant	UGCG
G06	10^-8M	UGCG_10^-8M	UGCG	p1	0.8640695318166662	-0.9016979537417544	0.216692402196084	0.102037506131946	0.000822043617850319	1	Non Significant	UGCG
G07	10^-8M	UGCG_10^-8M	UGCG	p1	0.9511357564941572	-0.40417044107446787	0.216692402196084	0.102037506131946	0.000822043617850319	1	Non Significant	UGCG
G08	10^-8M	UGCG_10^-8M	UGCG	p1	1.0246230999929242	0.01576249341189758	0.216692402196084	0.102037506131946	0.000822043617850319	1	Non Significant	UGCG
G09	10^-8M	UGCG_10^-8M	UGCG	p1	0.7876978604243439	-1.3381129682529875	0.216692402196084	0.102037506131946	0.000822043617850319	1	Non Significant	UGCG
G10	10^-8M	UGCG_10^-8M	UGCG	p1	1.0350277744596943	0.07521852043891111	0.216692402196084	0.102037506131946	0.000822043617850319	1	Non Significant	UGCG
G01	10^-6M	UGCG_10^-6M	UGCG	p4	0.9493127327938284	0.6511427268410257	0.289085443167371	0.186977935233479	0.000829521973642323	1	Non Significant	UGCG
G02	10^-6M	UGCG_10^-6M	UGCG	p4	0.5023296147031879	-1.2871905595611457	0.289085443167371	0.186977935233479	0.000829521973642323	1	Non Significant	UGCG
G03	10^-6M	UGCG_10^-6M	UGCG	p4	0.611703212952391	-0.8128941542615203	0.289085443167371	0.186977935233479	0.000829521973642323	1	Non Significant	UGCG
G07	10^-8M	UGCG_10^-8M	UGCG	p4	0.8124251596253935	0.05753252361767939	0.216692402196084	0.102037506131946	0.000822043617850319	1	Non Significant	UGCG
G08	10^-8M	UGCG_10^-8M	UGCG	p4	0.7517366149693885	-0.2056421276141931	0.216692402196084	0.102037506131946	0.000822043617850319	1	Non Significant	UGCG
G09	10^-8M	UGCG_10^-8M	UGCG	p4	0.8101440106985561	0.04764036725388383	0.216692402196084	0.102037506131946	0.000822043617850319	1	Non Significant	UGCG
H01	10^-6M	ITGAV_10^-6M	ITGAV	p2	1.4543209176685223	0.8035553464375895	0.483891463655312	0.429536845063436	0.000792588134050376	1	Non Significant	ITGAV
H02	10^-6M	ITGAV_10^-6M	ITGAV	p2	1.6494684883424249	1.542395712321935	0.483891463655312	0.429536845063436	0.000792588134050376	1	Non Significant	ITGAV
H03	10^-6M	ITGAV_10^-6M	ITGAV	p2	1.5202719691380184	1.053249968973294	0.483891463655312	0.429536845063436	0.000792588134050376	1	Non Significant	ITGAV
H04	10^-6M	ITGAV_10^-6M	ITGAV	p2	1.5158707624853012	1.0365867375408104	0.483891463655312	0.429536845063436	0.000792588134050376	1	Non Significant	ITGAV
H05	10^-6M	ITGAV_10^-6M	ITGAV	p2	1.4679489060229038	0.8551517248462365	0.483891463655312	0.429536845063436	0.000792588134050376	1	Non Significant	ITGAV
H06	10^-8M	ITGAV_10^-8M	ITGAV	p2	1.4601187876224109	0.8255064286021679	0.47699986325191	0.429536845063436	0.00256680744409709	1	Non Significant	ITGAV
H07	10^-8M	ITGAV_10^-8M	ITGAV	p2	1.5974750707455243	1.3455455258286386	0.47699986325191	0.429536845063436	0.00256680744409709	1	Non Significant	ITGAV
H08	10^-8M	ITGAV_10^-8M	ITGAV	p2	1.1249639235658546	-0.4434099177932202	0.47699986325191	0.429536845063436	0.00256680744409709	1	Non Significant	ITGAV
H09	10^-8M	ITGAV_10^-8M	ITGAV	p2	1.3273251566362412	0.3227418050605171	0.47699986325191	0.429536845063436	0.00256680744409709	1	Non Significant	ITGAV
H10	10^-8M	ITGAV_10^-8M	ITGAV	p2	1.349902114677003	0.4082195175515735	0.47699986325191	0.429536845063436	0.00256680744409709	1	Non Significant	ITGAV
H01	10^-6M	ITGAV_10^-6M	ITGAV	p5	0.6596341685159328	-0.02317855646926849	0.483891463655312	0.429536845063436	0.000792588134050376	1	Non Significant	ITGAV
H02	10^-6M	ITGAV_10^-6M	ITGAV	p5	0.3595697599052074	NA	0.483891463655312	0.429536845063436	0.000792588134050376	1	Non Significant	ITGAV
H03	10^-6M	ITGAV_10^-6M	ITGAV	p5	0.8097512556077666	0.8502057001455405	0.483891463655312	0.429536845063436	0.000792588134050376	1	Non Significant	ITGAV
H07	10^-8M	ITGAV_10^-8M	ITGAV	p5	0.6775807591581994	0.08123507178930253	0.47699986325191	0.429536845063436	0.00256680744409709	1	Non Significant	ITGAV
H08	10^-8M	ITGAV_10^-8M	ITGAV	p5	0.746236141883837	0.48067348060784226	0.47699986325191	0.429536845063436	0.00256680744409709	1	Non Significant	ITGAV
H09	10^-8M	ITGAV_10^-8M	ITGAV	p5	0.4762361315611246	NA	0.47699986325191	0.429536845063436	0.00256680744409709	1	Non Significant	ITGAV
F01	10^-6M	RUNX1_10^-6M	RUNX1	p1	1.2015466657729454	1.026766955139956	0.444374442327554	0.427823090791064	0.000829521973642323	1	Non Significant	RUNX1
F02	10^-6M	RUNX1_10^-6M	RUNX1	p1	1.025955050774204	0.02337373602245089	0.444374442327554	0.427823090791064	0.000829521973642323	1	Non Significant	RUNX1
F03	10^-6M	RUNX1_10^-6M	RUNX1	p1	1.241974996200999	1.2577888784364728	0.444374442327554	0.427823090791064	0.000829521973642323	1	Non Significant	RUNX1
F04	10^-6M	RUNX1_10^-6M	RUNX1	p1	1.0458329754943314	0.13696329936490956	0.444374442327554	0.427823090791064	0.000829521973642323	1	Non Significant	RUNX1
F05	10^-6M	RUNX1_10^-6M	RUNX1	p1	0.8614819751469361	NA	0.444374442327554	0.427823090791064	0.000829521973642323	1	Non Significant	RUNX1
F06	10^-8M	RUNX1_10^-8M	RUNX1	p1	1.279119692069067	NA	0.347957426802314	0.225776808332704	0.000807224528098471	1	Non Significant	RUNX1
F07	10^-8M	RUNX1_10^-8M	RUNX1	p1	0.6831868968874469	NA	0.347957426802314	0.225776808332704	0.000807224528098471	1	Non Significant	RUNX1
F08	10^-8M	RUNX1_10^-8M	RUNX1	p1	1.0515396054194313	0.16957302148005307	0.347957426802314	0.225776808332704	0.000807224528098471	1	Non Significant	RUNX1
F09	10^-8M	RUNX1_10^-8M	RUNX1	p1	0.8105097324274513	-1.2077577819677057	0.347957426802314	0.225776808332704	0.000807224528098471	1	Non Significant	RUNX1
F10	10^-8M	RUNX1_10^-8M	RUNX1	p1	1.0820306432598457	0.3438097047815099	0.347957426802314	0.225776808332704	0.000807224528098471	1	Non Significant	RUNX1
F01	10^-6M	RUNX1_10^-6M	RUNX1	p4	0.8808123337663539	0.3540921265097176	0.444374442327554	0.427823090791064	0.000829521973642323	1	Non Significant	RUNX1
F02	10^-6M	RUNX1_10^-6M	RUNX1	p4	0.8533109736588468	0.23483303246289455	0.444374442327554	0.427823090791064	0.000829521973642323	1	Non Significant	RUNX1
F03	10^-6M	RUNX1_10^-6M	RUNX1	p4	0.7611534720345947	-0.1648061166687432	0.444374442327554	0.427823090791064	0.000829521973642323	1	Non Significant	RUNX1
F07	10^-8M	RUNX1_10^-8M	RUNX1	p4	0.909856221112988	0.4800403588523085	0.347957426802314	0.225776808332704	0.000807224528098471	1	Non Significant	RUNX1
F08	10^-8M	RUNX1_10^-8M	RUNX1	p4	0.8127006505367932	0.05872718440475404	0.347957426802314	0.225776808332704	0.000807224528098471	1	Non Significant	RUNX1
F09	10^-8M	RUNX1_10^-8M	RUNX1	p4	0.8510608311856214	0.2250753349605122	0.347957426802314	0.225776808332704	0.000807224528098471	1	Non Significant	RUNX1
D11	10^-6M	CXCL12_10^-6M	CXCL12	p2	1.6360389905832091	NA	0.273488299230167	0.151199112910683	0.00081461117588092	1	Non Significant	CXCL12
D12	10^-8M	CXCL12_10^-8M	CXCL12	p2	1.286519028869989	0.1682473664926839	0.349795980962961	0.265350554265759	0.000891015907586499	1	Non Significant	CXCL12
E11	10^-6M	CXCL12_10^-6M	CXCL12	p2	1.1727011693457443	-0.26267385217617883	0.273488299230167	0.151199112910683	0.00081461117588092	1	Non Significant	CXCL12
E12	10^-8M	CXCL12_10^-8M	CXCL12	p2	1.053499436707239	-0.7139787362315928	0.349795980962961	0.265350554265759	0.000891015907586499	1	Non Significant	CXCL12
F11	10^-6M	CXCL12_10^-6M	CXCL12	p2	1.3459117468940238	0.39311174663437354	0.273488299230167	0.151199112910683	0.00081461117588092	1	Non Significant	CXCL12
F12	10^-8M	CXCL12_10^-8M	CXCL12	p2	1.2714732477904882	0.11128314009003984	0.349795980962961	0.265350554265759	0.000891015907586499	1	Non Significant	CXCL12
G11	10^-6M	CXCL12_10^-6M	CXCL12	p2	1.1485604475373423	-0.35407206775241407	0.273488299230167	0.151199112910683	0.00081461117588092	1	Non Significant	CXCL12
G12	10^-8M	CXCL12_10^-8M	CXCL12	p2	1.415099492918418	0.6550606882012532	0.349795980962961	0.265350554265759	0.000891015907586499	1	Non Significant	CXCL12
H11	10^-6M	CXCL12_10^-6M	CXCL12	p2	1.3067097117056072	0.24469049843743587	0.273488299230167	0.151199112910683	0.00081461117588092	1	Non Significant	CXCL12
H12	10^-8M	CXCL12_10^-8M	CXCL12	p2	1.31007454885046	0.25742997297283	0.349795980962961	0.265350554265759	0.000891015907586499	1	Non Significant	CXCL12
D10	10^-6M	CXCL12_10^-6M	CXCL12	p5	0.6355988385228523	-0.16301659373185157	0.273488299230167	0.151199112910683	0.00081461117588092	1	Non Significant	CXCL12
D11	10^-6M	CXCL12_10^-6M	CXCL12	p5	0.6036161766905083	-0.3490923687828059	0.273488299230167	0.151199112910683	0.00081461117588092	1	Non Significant	CXCL12
D12	10^-6M	CXCL12_10^-6M	CXCL12	p5	0.5795687865255198	-0.4890005723700926	0.273488299230167	0.151199112910683	0.00081461117588092	1	Non Significant	CXCL12
F10	10^-8M	CXCL12_10^-8M	CXCL12	p5	0.5581446639775299	-0.6136465517698526	0.349795980962961	0.265350554265759	0.000891015907586499	1	Non Significant	CXCL12
F11	10^-8M	CXCL12_10^-8M	CXCL12	p5	0.8869827146777293	1.2995398950319117	0.349795980962961	0.265350554265759	0.000891015907586499	1	Non Significant	CXCL12
F12	10^-8M	CXCL12_10^-8M	CXCL12	p5	0.5950569012507025	-0.3988904068474732	0.349795980962961	0.265350554265759	0.000891015907586499	1	Non Significant	CXCL12
D01	10^-6M	STAT5A_10^-6M	STAT5A	p1	1.03519946038299	0.0761995951403085	0.153746623853484	0.0568848108753498	0.000735850054701471	1	Non Significant	STAT5A
D02	10^-6M	STAT5A_10^-6M	STAT5A	p1	0.9322864060386832	-0.5118823636052096	0.153746623853484	0.0568848108753498	0.000735850054701471	1	Non Significant	STAT5A
D03	10^-6M	STAT5A_10^-6M	STAT5A	p1	1.0953220538962245	0.41976157358312766	0.153746623853484	0.0568848108753498	0.000735850054701471	1	Non Significant	STAT5A
D04	10^-6M	STAT5A_10^-6M	STAT5A	p1	0.9566887348933588	-0.37243873867111144	0.153746623853484	0.0568848108753498	0.000735850054701471	1	Non Significant	STAT5A
D05	10^-6M	STAT5A_10^-6M	STAT5A	p1	0.8642189831584013	-0.9008439353828138	0.153746623853484	0.0568848108753498	0.000735850054701471	1	Non Significant	STAT5A
D06	10^-8M	STAT5A_10^-8M	STAT5A	p1	0.9227765547571838	-0.5662250512713642	0.373342726198834	0.314840273143164	0.000898912788114092	1	Non Significant	STAT5A
D07	10^-8M	STAT5A_10^-8M	STAT5A	p1	1.475638234139626	NA	0.373342726198834	0.314840273143164	0.000898912788114092	1	Non Significant	STAT5A
D08	10^-8M	STAT5A_10^-8M	STAT5A	p1	1.0981300271326495	0.43580733581905623	0.373342726198834	0.314840273143164	0.000898912788114092	1	Non Significant	STAT5A
D09	10^-8M	STAT5A_10^-8M	STAT5A	p1	0.8207807625905578	-1.149065446236946	0.373342726198834	0.314840273143164	0.000898912788114092	1	Non Significant	STAT5A
D10	10^-8M	STAT5A_10^-8M	STAT5A	p1	1.0456813885707616	0.13609707752841774	0.373342726198834	0.314840273143164	0.000898912788114092	1	Non Significant	STAT5A
D01	10^-6M	STAT5A_10^-6M	STAT5A	p4	0.5442594388491252	-1.1053627218964155	0.153746623853484	0.0568848108753498	0.000735850054701471	1	Non Significant	STAT5A
D02	10^-6M	STAT5A_10^-6M	STAT5A	p4	0.5155783487522273	-1.229737691274663	0.153746623853484	0.0568848108753498	0.000735850054701471	1	Non Significant	STAT5A
D03	10^-6M	STAT5A_10^-6M	STAT5A	p4	0.5355101974239243	-1.1433036310691795	0.153746623853484	0.0568848108753498	0.000735850054701471	1	Non Significant	STAT5A
D07	10^-8M	STAT5A_10^-8M	STAT5A	p4	1.0679453074481895	1.1655904967845625	0.373342726198834	0.314840273143164	0.000898912788114092	1	Non Significant	STAT5A
D08	10^-8M	STAT5A_10^-8M	STAT5A	p4	0.9082761574821882	0.4731884447502823	0.373342726198834	0.314840273143164	0.000898912788114092	1	Non Significant	STAT5A
D09	10^-8M	STAT5A_10^-8M	STAT5A	p4	0.7222057338599044	-0.33370219859810585	0.373342726198834	0.314840273143164	0.000898912788114092	1	Non Significant	STAT5A
B01	10^-6M	RIPK2_10^-6M	RIPK2	p1	1.020003209026342	-0.01063721405114976	0.264382420665112	0.154423253780087	0.000837046362390583	1	Non Significant	RIPK2
B02	10^-6M	RIPK2_10^-6M	RIPK2	p1	1.1333118036555314	0.6368485757428427	0.264382420665112	0.154423253780087	0.000837046362390583	1	Non Significant	RIPK2
B03	10^-6M	RIPK2_10^-6M	RIPK2	p1	1.1532751322183368	0.7509261671533282	0.264382420665112	0.154423253780087	0.000837046362390583	1	Non Significant	RIPK2
B04	10^-6M	RIPK2_10^-6M	RIPK2	p1	1.1256857460467122	0.5932705581174369	0.264382420665112	0.154423253780087	0.000837046362390583	1	Non Significant	RIPK2
B05	10^-6M	RIPK2_10^-6M	RIPK2	p1	0.8630627088706289	-0.9074512997481288	0.264382420665112	0.154423253780087	0.000837046362390583	1	Non Significant	RIPK2
B06	10^-8M	RIPK2_10^-8M	RIPK2	p1	1.3981669408149335	2.1503254503423817	0.499649073470034	0.49324286113932	0.00124064543283491	1	Non Significant	RIPK2
B07	10^-8M	RIPK2_10^-8M	RIPK2	p1	0.9580164196153972	-0.36485187384713474	0.499649073470034	0.49324286113932	0.00124064543283491	1	Non Significant	RIPK2
B08	10^-8M	RIPK2_10^-8M	RIPK2	p1	1.0272006882409677	0.03049175351798119	0.499649073470034	0.49324286113932	0.00124064543283491	1	Non Significant	RIPK2
B09	10^-8M	RIPK2_10^-8M	RIPK2	p1	0.8353899291400098	-1.0655834493728962	0.499649073470034	0.49324286113932	0.00124064543283491	1	Non Significant	RIPK2
B10	10^-8M	RIPK2_10^-8M	RIPK2	p1	0.9393679683708472	-0.4714157865143713	0.499649073470034	0.49324286113932	0.00124064543283491	1	Non Significant	RIPK2
B01	10^-6M	RIPK2_10^-6M	RIPK2	p4	0.5899204728436517	-0.9073545678945364	0.264382420665112	0.154423253780087	0.000837046362390583	1	Non Significant	RIPK2
B02	10^-6M	RIPK2_10^-6M	RIPK2	p4	0.4594299322839459	-1.4732241680886975	0.264382420665112	0.154423253780087	0.000837046362390583	1	Non Significant	RIPK2
B03	10^-6M	RIPK2_10^-6M	RIPK2	p4	0.3792958804850126	-1.8207238692846848	0.264382420665112	0.154423253780087	0.000837046362390583	1	Non Significant	RIPK2
B07	10^-8M	RIPK2_10^-8M	RIPK2	p4	1.0651566702275457	1.153497627658847	0.499649073470034	0.49324286113932	0.00124064543283491	1	Non Significant	RIPK2
B08	10^-8M	RIPK2_10^-8M	RIPK2	p4	0.9819238102299483	0.7925600071398581	0.499649073470034	0.49324286113932	0.00124064543283491	1	Non Significant	RIPK2
B09	10^-8M	RIPK2_10^-8M	RIPK2	p4	1.2291869356204124	1.8648115688800055	0.499649073470034	0.49324286113932	0.00124064543283491	1	Non Significant	RIPK2
C01	10^-6M	CXCL8_10^-6M	CXCL8	p2	0.6719016923940361	NA	0.449934008780394	0.428853154422671	0.0024540899027702	1	Non Significant	CXCL8
C02	10^-6M	CXCL8_10^-6M	CXCL8	p2	1.4243071147047115	0.689921294592699	0.449934008780394	0.428853154422671	0.0024540899027702	1	Non Significant	CXCL8
C03	10^-6M	CXCL8_10^-6M	CXCL8	p2	1.488590645184077	0.9333025829976564	0.449934008780394	0.428853154422671	0.0024540899027702	1	Non Significant	CXCL8
C04	10^-6M	CXCL8_10^-6M	CXCL8	p2	1.31071511287724	0.2598551866625738	0.449934008780394	0.428853154422671	0.0024540899027702	1	Non Significant	CXCL8
C05	10^-6M	CXCL8_10^-6M	CXCL8	p2	1.2302736214519934	-0.04470110759038832	0.449934008780394	0.428853154422671	0.0024540899027702	1	Non Significant	CXCL8
C06	10^-8M	CXCL8_10^-8M	CXCL8	p2	1.6071933688604516	1.3823395833216958	0.23444320765622	0.125420710328645	0.000891015907586499	1	Non Significant	CXCL8
C07	10^-8M	CXCL8_10^-8M	CXCL8	p2	0.8295194043643495	-1.5619805252138366	0.23444320765622	0.125420710328645	0.000891015907586499	1	Non Significant	CXCL8
C08	10^-8M	CXCL8_10^-8M	CXCL8	p2	1.2781303725578148	0.1364874123330614	0.23444320765622	0.125420710328645	0.000891015907586499	1	Non Significant	CXCL8
C09	10^-8M	CXCL8_10^-8M	CXCL8	p2	0.8593870175537787	-1.4488999565920253	0.23444320765622	0.125420710328645	0.000891015907586499	1	Non Significant	CXCL8
C10	10^-8M	CXCL8_10^-8M	CXCL8	p2	0.8437047215759559	-1.5082740664420675	0.23444320765622	0.125420710328645	0.000891015907586499	1	Non Significant	CXCL8
C01	10^-6M	CXCL8_10^-6M	CXCL8	p5	0.8570743383128202	1.1255323548906466	0.449934008780394	0.428853154422671	0.0024540899027702	1	Non Significant	CXCL8
C02	10^-6M	CXCL8_10^-6M	CXCL8	p5	0.4813643293978642	-1.0603560952242537	0.449934008780394	0.428853154422671	0.0024540899027702	1	Non Significant	CXCL8
C03	10^-6M	CXCL8_10^-6M	CXCL8	p5	0.7055192939544036	0.2437820337414919	0.449934008780394	0.428853154422671	0.0024540899027702	1	Non Significant	CXCL8
C07	10^-8M	CXCL8_10^-8M	CXCL8	p5	0.6475667606164318	-0.09338698031861918	0.23444320765622	0.125420710328645	0.000891015907586499	1	Non Significant	CXCL8
C08	10^-8M	CXCL8_10^-8M	CXCL8	p5	0.7315351460899376	0.39514278898778943	0.23444320765622	0.125420710328645	0.000891015907586499	1	Non Significant	CXCL8
C09	10^-8M	CXCL8_10^-8M	CXCL8	p5	0.714944007001757	0.2986152053552941	0.23444320765622	0.125420710328645	0.000891015907586499	1	Non Significant	CXCL8
E01	10^-6M	NQO1_10^-6M	NQO1	p1	1.1840246718248475	0.9266400218973552	0.469474988424871	0.429195300440349	0.00131537761787003	1	Non Significant	NQO1
E02	10^-6M	NQO1_10^-6M	NQO1	p1	1.0884345353876637	0.38040383222352137	0.469474988424871	0.429195300440349	0.00131537761787003	1	Non Significant	NQO1
E03	10^-6M	NQO1_10^-6M	NQO1	p1	1.1793205888341418	0.8997592111304294	0.469474988424871	0.429195300440349	0.00131537761787003	1	Non Significant	NQO1
E04	10^-6M	NQO1_10^-6M	NQO1	p1	1.0708491910963085	0.2799148924873091	0.469474988424871	0.429195300440349	0.00131537761787003	1	Non Significant	NQO1
E05	10^-6M	NQO1_10^-6M	NQO1	p1	0.8470739151132554	-0.998816979357214	0.469474988424871	0.429195300440349	0.00131537761787003	1	Non Significant	NQO1
E06	10^-8M	NQO1_10^-8M	NQO1	p1	0.7855651200311972	-1.3503002087919889	0.240927798022733	0.125702036377065	0.000763859556844142	1	Non Significant	NQO1
E07	10^-8M	NQO1_10^-8M	NQO1	p1	0.8514757228045762	-0.9736634776403909	0.240927798022733	0.125702036377065	0.000763859556844142	1	Non Significant	NQO1
E08	10^-8M	NQO1_10^-8M	NQO1	p1	1.0037862209639232	-0.10330687744286214	0.240927798022733	0.125702036377065	0.000763859556844142	1	Non Significant	NQO1
E09	10^-8M	NQO1_10^-8M	NQO1	p1	0.7511361488968312	-1.5470396497821677	0.240927798022733	0.125702036377065	0.000763859556844142	1	Non Significant	NQO1
E10	10^-8M	NQO1_10^-8M	NQO1	p1	1.0746629798038636	0.3017082436580661	0.240927798022733	0.125702036377065	0.000763859556844142	1	Non Significant	NQO1
E01	10^-6M	NQO1_10^-6M	NQO1	p4	0.8194430484959652	0.08796545731819087	0.469474988424871	0.429195300440349	0.00131537761787003	1	Non Significant	NQO1
E02	10^-6M	NQO1_10^-6M	NQO1	p4	1.1804630438894066	1.653521394010107	0.469474988424871	0.429195300440349	0.00131537761787003	1	Non Significant	NQO1
E03	10^-6M	NQO1_10^-6M	NQO1	p4	0.4835165339868821	-1.3687731050674654	0.469474988424871	0.429195300440349	0.00131537761787003	1	Non Significant	NQO1
E07	10^-8M	NQO1_10^-8M	NQO1	p4	0.915972913090252	0.5065652703810601	0.240927798022733	0.125702036377065	0.000763859556844142	1	Non Significant	NQO1
E08	10^-8M	NQO1_10^-8M	NQO1	p4	0.9130531893576374	0.493903947237134	0.240927798022733	0.125702036377065	0.000763859556844142	1	Non Significant	NQO1
E09	10^-8M	NQO1_10^-8M	NQO1	p4	0.706027376097485	-0.40385932109565253	0.240927798022733	0.125702036377065	0.000763859556844142	1	Non Significant	NQO1
G01	10^-6M	EGLN3_10^-6M	EGLN3	p2	1.4477354606334514	0.7786224125122269	0.450190458994616	0.428510405292607	0.00180143586954273	1	Non Significant	EGLN3
G02	10^-6M	EGLN3_10^-6M	EGLN3	p2	1.3843593735664703	0.5386767591013927	0.450190458994616	0.428510405292607	0.00180143586954273	1	Non Significant	EGLN3
G03	10^-6M	EGLN3_10^-6M	EGLN3	p2	1.279291921983726	0.1408851078814577	0.450190458994616	0.428510405292607	0.00180143586954273	1	Non Significant	EGLN3
G04	10^-6M	EGLN3_10^-6M	EGLN3	p2	1.3057715023950542	0.24113838191407208	0.450190458994616	0.428510405292607	0.00180143586954273	1	Non Significant	EGLN3
G05	10^-6M	EGLN3_10^-6M	EGLN3	p2	1.1022895409905502	-0.5292564853947913	0.450190458994616	0.428510405292607	0.00180143586954273	1	Non Significant	EGLN3
G06	10^-8M	EGLN3_10^-8M	EGLN3	p2	0.7629921953508827	-1.81385651464601	0.053506590267005	0.0131768134748846	0.000668919731583738	1	Significant	EGLN3
G07	10^-8M	EGLN3_10^-8M	EGLN3	p2	0.9615474045496196	-1.062114625643565	0.053506590267005	0.0131768134748846	0.000668919731583738	1	Significant	EGLN3
G08	10^-8M	EGLN3_10^-8M	EGLN3	p2	0.7651884094036571	-1.80554151698189	0.053506590267005	0.0131768134748846	0.000668919731583738	1	Significant	EGLN3
G09	10^-8M	EGLN3_10^-8M	EGLN3	p2	0.8423396841733366	-1.5134421796320718	0.053506590267005	0.0131768134748846	0.000668919731583738	1	Significant	EGLN3
G10	10^-8M	EGLN3_10^-8M	EGLN3	p2	0.7428898046653044	-1.8899653672337864	0.053506590267005	0.0131768134748846	0.000668919731583738	1	Significant	EGLN3
G01	10^-6M	EGLN3_10^-6M	EGLN3	p5	0.8667306061127649	1.181712716750246	0.450190458994616	0.428510405292607	0.00180143586954273	1	Non Significant	EGLN3
G02	10^-6M	EGLN3_10^-6M	EGLN3	p5	0.43572830205298774	NA	0.450190458994616	0.428510405292607	0.00180143586954273	1	Non Significant	EGLN3
G03	10^-6M	EGLN3_10^-6M	EGLN3	p5	0.6854125431960164	0.12680055012590327	0.450190458994616	0.428510405292607	0.00180143586954273	1	Non Significant	EGLN3
G07	10^-8M	EGLN3_10^-8M	EGLN3	p5	0.6168986934775051	-0.2718144167873195	0.053506590267005	0.0131768134748846	0.000668919731583738	1	Significant	EGLN3
G08	10^-8M	EGLN3_10^-8M	EGLN3	p5	0.7765019649869337	0.6567606531198071	0.053506590267005	0.0131768134748846	0.000668919731583738	1	Significant	EGLN3
G09	10^-8M	EGLN3_10^-8M	EGLN3	p5	0.49575228541242744	-0.9766466753878662	0.053506590267005	0.0131768134748846	0.000668919731583738	1	Significant	EGLN3
C01	10^-6M	JUN_10^-6M	JUN	p1	1.0940398107859348	0.4124343783629356	0.436416254717085	0.428167051325752	0.000829521973642323	1	Non Significant	JUN
C02	10^-6M	JUN_10^-6M	JUN	p1	1.171502423002982	0.8550834184909111	0.436416254717085	0.428167051325752	0.000829521973642323	1	Non Significant	JUN
C03	10^-6M	JUN_10^-6M	JUN	p1	1.177761406448518	0.8908494859529852	0.436416254717085	0.428167051325752	0.000829521973642323	1	Non Significant	JUN
C04	10^-6M	JUN_10^-6M	JUN	p1	1.137233893528944	0.6592607984664616	0.436416254717085	0.428167051325752	0.000829521973642323	1	Non Significant	JUN
C05	10^-6M	JUN_10^-6M	JUN	p1	1.038400813192318	0.094493268792696275	0.436416254717085	0.428167051325752	0.000829521973642323	1	Non Significant	JUN
C06	10^-8M	JUN_10^-8M	JUN	p1	1.0574192912545908	0.2031716468903985	0.442390872292385	0.428167051325752	0.00086760661197292	1	Non Significant	JUN
C07	10^-8M	JUN_10^-8M	JUN	p1	0.8700204701333988	-0.8676921661963825	0.442390872292385	0.428167051325752	0.00086760661197292	1	Non Significant	JUN
C08	10^-8M	JUN_10^-8M	JUN	p1	1.0786491373305056	0.3244865718407384	0.442390872292385	0.428167051325752	0.00086760661197292	1	Non Significant	JUN
C09	10^-8M	JUN_10^-8M	JUN	p1	0.913362251882807	-0.6200217412040575	0.442390872292385	0.428167051325752	0.00086760661197292	1	Non Significant	JUN
C10	10^-8M	JUN_10^-8M	JUN	p1	1.0811462465772663	0.3387559461819522	0.442390872292385	0.428167051325752	0.00086760661197292	1	Non Significant	JUN
C01	10^-6M	JUN_10^-6M	JUN	p4	0.7172557427728307	-0.3551677352216242	0.436416254717085	0.428167051325752	0.000829521973642323	1	Non Significant	JUN
C02	10^-6M	JUN_10^-6M	JUN	p4	0.8046758659038987	0.02392786751647339	0.436416254717085	0.428167051325752	0.000829521973642323	1	Non Significant	JUN
C03	10^-6M	JUN_10^-6M	JUN	p4	0.7279727418772188	-0.3086936845167262	0.436416254717085	0.428167051325752	0.000829521973642323	1	Non Significant	JUN
C07	10^-8M	JUN_10^-8M	JUN	p4	1.058482691267298	1.124556052355835	0.442390872292385	0.428167051325752	0.00086760661197292	1	Non Significant	JUN
C08	10^-8M	JUN_10^-8M	JUN	p4	0.9414374581480758	0.616991756999865	0.442390872292385	0.428167051325752	0.00086760661197292	1	Non Significant	JUN
C09	10^-8M	JUN_10^-8M	JUN	p4	0.9662880112089878	0.7247556796939236	0.442390872292385	0.428167051325752	0.00086760661197292	1	Non Significant	JUN
F01	10^-6M	CCL2_10^-6M	CCL2	p2	1.338131117104371	0.3636538172287144	0.164144285819512	0.064490318495156	0.000756790076708493	1	Non Significant	CCL2
F02	10^-6M	CCL2_10^-6M	CCL2	p2	1.2516390405738842	0.03618964614422259	0.164144285819512	0.064490318495156	0.000756790076708493	1	Non Significant	CCL2
F03	10^-6M	CCL2_10^-6M	CCL2	p2	1.3012314826654166	0.22394959587597743	0.164144285819512	0.064490318495156	0.000756790076708493	1	Non Significant	CCL2
F04	10^-6M	CCL2_10^-6M	CCL2	p2	1.030344235804368	-0.801645710758223	0.164144285819512	0.064490318495156	0.000756790076708493	1	Non Significant	CCL2
F05	10^-6M	CCL2_10^-6M	CCL2	p2	0.8902837065889333	-1.3319232453139007	0.164144285819512	0.064490318495156	0.000756790076708493	1	Non Significant	CCL2
F06	10^-8M	CCL2_10^-8M	CCL2	p2	1.2206187180403276	-0.08125514894800955	0.297798639775931	0.186977935233479	0.000837046362390583	1	Non Significant	CCL2
F07	10^-8M	CCL2_10^-8M	CCL2	p2	1.0382169262628258	-0.7718392341583118	0.297798639775931	0.186977935233479	0.000837046362390583	1	Non Significant	CCL2
F08	10^-8M	CCL2_10^-8M	CCL2	p2	1.0786788496277808	-0.6186479740257271	0.297798639775931	0.186977935233479	0.000837046362390583	1	Non Significant	CCL2
F09	10^-8M	CCL2_10^-8M	CCL2	p2	1.0007419589610635	-0.913721700115346	0.297798639775931	0.186977935233479	0.000837046362390583	1	Non Significant	CCL2
F10	10^-8M	CCL2_10^-8M	CCL2	p2	1.0800508376709632	-0.6134535452951347	0.297798639775931	0.186977935233479	0.000837046362390583	1	Non Significant	CCL2
F01	10^-6M	CCL2_10^-6M	CCL2	p5	0.6215741742456983	-0.244612374873549	0.164144285819512	0.064490318495156	0.000756790076708493	1	Non Significant	CCL2
F02	10^-6M	CCL2_10^-6M	CCL2	p5	0.36108743266500065	-1.7601295192629534	0.164144285819512	0.064490318495156	0.000756790076708493	1	Non Significant	CCL2
F03	10^-6M	CCL2_10^-6M	CCL2	p5	0.5294278211377288	-0.7807217257013909	0.164144285819512	0.064490318495156	0.000756790076708493	1	Non Significant	CCL2
F07	10^-8M	CCL2_10^-8M	CCL2	p5	0.7842881938352326	0.7020610904400719	0.297798639775931	0.186977935233479	0.000837046362390583	1	Non Significant	CCL2
F08	10^-8M	CCL2_10^-8M	CCL2	p5	0.789535969889667	0.7325927579335887	0.297798639775931	0.186977935233479	0.000837046362390583	1	Non Significant	CCL2
F09	10^-8M	CCL2_10^-8M	CCL2	p5	0.584949878296247	-0.4576932713359499	0.297798639775931	0.186977935233479	0.000837046362390583	1	Non Significant	CCL2
A01	10^-6M	DUSP1_10^-6M	DUSP1	p2	1.2894685801194106	0.17941454380773655	0.360526911475948	0.268026851033258	0.000778133468635348	1	Non Significant	DUSP1
A02	10^-6M	DUSP1_10^-6M	DUSP1	p2	1.2480732214992307	0.02268924201058977	0.360526911475948	0.268026851033258	0.000778133468635348	1	Non Significant	DUSP1
A03	10^-6M	DUSP1_10^-6M	DUSP1	p2	1.4064863539637042	0.6224508293404047	0.360526911475948	0.268026851033258	0.000778133468635348	1	Non Significant	DUSP1
A04	10^-6M	DUSP1_10^-6M	DUSP1	p2	1.2020538750234528	-0.15154275416802954	0.360526911475948	0.268026851033258	0.000778133468635348	1	Non Significant	DUSP1
A05	10^-6M	DUSP1_10^-6M	DUSP1	p2	1.2082626600122732	-0.12803592312219086	0.360526911475948	0.268026851033258	0.000778133468635348	1	Non Significant	DUSP1
A06	10^-8M	DUSP1_10^-8M	DUSP1	p2	0.8766336938700134	-1.3836030092830118	0.296069671794075	0.186977935233479	0.00081461117588092	1	Non Significant	DUSP1
A07	10^-8M	DUSP1_10^-8M	DUSP1	p2	1.5292436133899152	1.0872171503159318	0.296069671794075	0.186977935233479	0.00081461117588092	1	Non Significant	DUSP1
A08	10^-8M	DUSP1_10^-8M	DUSP1	p2	0.7284054474137316	-1.944804009469484	0.296069671794075	0.186977935233479	0.00081461117588092	1	Non Significant	DUSP1
A09	10^-8M	DUSP1_10^-8M	DUSP1	p2	1.4464508879504687	0.7737589435598723	0.296069671794075	0.186977935233479	0.00081461117588092	1	Non Significant	DUSP1
A10	10^-8M	DUSP1_10^-8M	DUSP1	p2	1.2604787057632858	0.06965714686830932	0.296069671794075	0.186977935233479	0.00081461117588092	1	Non Significant	DUSP1
A10	10^-6M	DUSP1_10^-6M	DUSP1	p5	0.7393393188135081	0.4405476241382309	0.360526911475948	0.268026851033258	0.000778133468635348	1	Non Significant	DUSP1
A11	10^-6M	DUSP1_10^-6M	DUSP1	p5	0.6493872260886581	-0.08279547528774556	0.360526911475948	0.268026851033258	0.000778133468635348	1	Non Significant	DUSP1
A12	10^-6M	DUSP1_10^-6M	DUSP1	p5	0.6814541709849863	0.10377066033847128	0.360526911475948	0.268026851033258	0.000778133468635348	1	Non Significant	DUSP1
C10	10^-8M	DUSP1_10^-8M	DUSP1	p5	0.5819556213190153	-0.4751139191438398	0.296069671794075	0.186977935233479	0.00081461117588092	1	Non Significant	DUSP1
C11	10^-8M	DUSP1_10^-8M	DUSP1	p5	0.6132611583027051	-0.29297767019237286	0.296069671794075	0.186977935233479	0.00081461117588092	1	Non Significant	DUSP1
C12	10^-8M	DUSP1_10^-8M	DUSP1	p5	0.6649469269236548	0.00773117967331829	0.296069671794075	0.186977935233479	0.00081461117588092	1	Non Significant	DUSP1
D01	10^-6M	F3_10^-6M	F3	p2	1.436234034620503	0.7350773262257133	0.476774042604221	0.429536845063436	0.00081461117588092	1	Non Significant	F3
D02	10^-6M	F3_10^-6M	F3	p2	1.2784235134165862	0.13759726114441168	0.476774042604221	0.429536845063436	0.00081461117588092	1	Non Significant	F3
D03	10^-6M	F3_10^-6M	F3	p2	1.350990344349081	0.4123396201298826	0.476774042604221	0.429536845063436	0.00081461117588092	1	Non Significant	F3
D04	10^-6M	F3_10^-6M	F3	p2	1.4599999201267928	0.825056389159449	0.476774042604221	0.429536845063436	0.00081461117588092	1	Non Significant	F3
D05	10^-6M	F3_10^-6M	F3	p2	1.5283849592181404	1.083966234302725	0.476774042604221	0.429536845063436	0.00081461117588092	1	Non Significant	F3
D06	10^-8M	F3_10^-8M	F3	p2	1.4874468773051508	0.9289722094488888	0.515198871254051	0.493882119848889	0.000799883554366747	1	Non Significant	F3
D07	10^-8M	F3_10^-8M	F3	p2	1.3849509398201247	0.5409164642936507	0.515198871254051	0.493882119848889	0.000799883554366747	1	Non Significant	F3
D08	10^-8M	F3_10^-8M	F3	p2	1.3764425070083808	0.5087030291480192	0.515198871254051	0.493882119848889	0.000799883554366747	1	Non Significant	F3
D09	10^-8M	F3_10^-8M	F3	p2	1.4508496748552333	0.7904130136819871	0.515198871254051	0.493882119848889	0.000799883554366747	1	Non Significant	F3
D10	10^-8M	F3_10^-8M	F3	p2	1.867411400743312	2.3675406043854346	0.515198871254051	0.493882119848889	0.000799883554366747	1	Non Significant	F3
D01	10^-6M	F3_10^-6M	F3	p5	0.7168121712824291	0.3094842230208917	0.476774042604221	0.429536845063436	0.00081461117588092	1	Non Significant	F3
D02	10^-6M	F3_10^-6M	F3	p5	0.4496595521200575	NA	0.476774042604221	0.429536845063436	0.00081461117588092	1	Non Significant	F3
D03	10^-6M	F3_10^-6M	F3	p5	0.7370007448453267	0.42694175337223766	0.476774042604221	0.429536845063436	0.00081461117588092	1	Non Significant	F3
D07	10^-8M	F3_10^-8M	F3	p5	0.6747428230069019	0.0647239017164051	0.515198871254051	0.493882119848889	0.000799883554366747	1	Non Significant	F3
D08	10^-8M	F3_10^-8M	F3	p5	1.205083197602748	NA	0.515198871254051	0.493882119848889	0.000799883554366747	1	Non Significant	F3
D09	10^-8M	F3_10^-8M	F3	p5	0.5975961382755876	-0.3841170743487464	0.515198871254051	0.493882119848889	0.000799883554366747	1	Non Significant	F3
D11	10^-6M	NAMPT_10^-6M	NAMPT	p1	1.4319403629197676	2.343318849979526	0.495772417849387	0.492601201365294	0.00268264215932278	1	Non Significant	NAMPT
D12	10^-8M	NAMPT_10^-8M	NAMPT	p1	1.0471446655665555	0.14445876504567717	0.487052102839218	0.492118296054209	0.000837046362390583	1	Non Significant	NAMPT
E11	10^-6M	NAMPT_10^-6M	NAMPT	p1	1.1695937670985366	0.8441766767756939	0.495772417849387	0.492601201365294	0.00268264215932278	1	Non Significant	NAMPT
E12	10^-8M	NAMPT_10^-8M	NAMPT	p1	1.0237715398657965	0.01089637462121872	0.487052102839218	0.492118296054209	0.000837046362390583	1	Non Significant	NAMPT
F11	10^-6M	NAMPT_10^-6M	NAMPT	p1	1.0731782460689114	0.29322394466772594	0.495772417849387	0.492601201365294	0.00268264215932278	1	Non Significant	NAMPT
F12	10^-8M	NAMPT_10^-8M	NAMPT	p1	1.1448225351959918	0.7026250080335456	0.487052102839218	0.492118296054209	0.000837046362390583	1	Non Significant	NAMPT
G11	10^-6M	NAMPT_10^-6M	NAMPT	p1	1.758429033818051	NA	0.495772417849387	0.492601201365294	0.00268264215932278	1	Non Significant	NAMPT
G12	10^-8M	NAMPT_10^-8M	NAMPT	p1	0.9982821958857884	-0.13475884308081582	0.487052102839218	0.492118296054209	0.000837046362390583	1	Non Significant	NAMPT
H11	10^-6M	NAMPT_10^-6M	NAMPT	p1	1.1466572739327652	0.7131093606453937	0.495772417849387	0.492601201365294	0.00268264215932278	1	Non Significant	NAMPT
H12	10^-8M	NAMPT_10^-8M	NAMPT	p1	1.1025656560985495	0.4611541043816504	0.487052102839218	0.492118296054209	0.000837046362390583	1	Non Significant	NAMPT
F10	10^-6M	NAMPT_10^-6M	NAMPT	p4	1.134192682349881	1.4528709033852274	0.495772417849387	0.492601201365294	0.00268264215932278	1	Non Significant	NAMPT
F11	10^-6M	NAMPT_10^-6M	NAMPT	p4	1.1935303434878075	1.7101874754566873	0.495772417849387	0.492601201365294	0.00268264215932278	1	Non Significant	NAMPT
F12	10^-6M	NAMPT_10^-6M	NAMPT	p4	0.7012791050680356	-0.4244501027532599	0.495772417849387	0.492601201365294	0.00268264215932278	1	Non Significant	NAMPT
H10	10^-8M	NAMPT_10^-8M	NAMPT	p4	1.0199510283014317	0.9574642721870288	0.487052102839218	0.492118296054209	0.000837046362390583	1	Non Significant	NAMPT
H11	10^-8M	NAMPT_10^-8M	NAMPT	p4	1.0065536578925751	0.8993668453207206	0.487052102839218	0.492118296054209	0.000837046362390583	1	Non Significant	NAMPT
H12	10^-8M	NAMPT_10^-8M	NAMPT	p4	1.0147036957643591	0.9347093203560158	0.487052102839218	0.492118296054209	0.000837046362390583	1	Non Significant	NAMPT
H01	10^-6M	CXCR4_10^-6M	CXCR4	p1	1.09789116956243	0.43444241832971703	0.492337776073836	0.492279466440608	0.000844616902725381	1	Non Significant	CXCR4
H02	10^-6M	CXCR4_10^-6M	CXCR4	p1	1.1209040743255116	0.5659463776254869	0.492337776073836	0.492279466440608	0.000844616902725381	1	Non Significant	CXCR4
H03	10^-6M	CXCR4_10^-6M	CXCR4	p1	1.09785753361806	0.4342502105269714	0.492337776073836	0.492279466440608	0.000844616902725381	1	Non Significant	CXCR4
H04	10^-6M	CXCR4_10^-6M	CXCR4	p1	1.0108788284211427	-0.06277718456152885	0.492337776073836	0.492279466440608	0.000844616902725381	1	Non Significant	CXCR4
H05	10^-6M	CXCR4_10^-6M	CXCR4	p1	0.9812623858805708	-0.23201611786598125	0.492337776073836	0.492279466440608	0.000844616902725381	1	Non Significant	CXCR4
H06	10^-8M	CXCR4_10^-8M	CXCR4	p1	1.1162371249988083	0.5392777618808646	0.458167948701289	0.428510405292607	0.00085989691015073	1	Non Significant	CXCR4
H07	10^-8M	CXCR4_10^-8M	CXCR4	p1	1.0878850410027774	0.3772638249985637	0.458167948701289	0.428510405292607	0.00085989691015073	1	Non Significant	CXCR4
H08	10^-8M	CXCR4_10^-8M	CXCR4	p1	1.089632077951822	0.3872470182634112	0.458167948701289	0.428510405292607	0.00085989691015073	1	Non Significant	CXCR4
H09	10^-8M	CXCR4_10^-8M	CXCR4	p1	1.1032360471774834	0.4649849585073666	0.458167948701289	0.428510405292607	0.00085989691015073	1	Non Significant	CXCR4
H10	10^-8M	CXCR4_10^-8M	CXCR4	p1	1.1443424409999994	0.6998815782815049	0.458167948701289	0.428510405292607	0.00085989691015073	1	Non Significant	CXCR4
H01	10^-6M	CXCR4_10^-6M	CXCR4	p4	0.942254758467052	0.6205359633672689	0.492337776073836	0.492279466440608	0.000844616902725381	1	Non Significant	CXCR4
H02	10^-6M	CXCR4_10^-6M	CXCR4	p4	0.8224041104387158	0.10080604277754655	0.492337776073836	0.492279466440608	0.000844616902725381	1	Non Significant	CXCR4
H03	10^-6M	CXCR4_10^-6M	CXCR4	p4	1.090849939030195	1.2649159701890784	0.492337776073836	0.492279466440608	0.000844616902725381	1	Non Significant	CXCR4
H07	10^-8M	CXCR4_10^-8M	CXCR4	p4	0.7785856003591274	-0.08921204338782816	0.458167948701289	0.428510405292607	0.00085989691015073	1	Non Significant	CXCR4
H08	10^-8M	CXCR4_10^-8M	CXCR4	p4	0.7272579890944635	-0.31179319555929386	0.458167948701289	0.428510405292607	0.00085989691015073	1	Non Significant	CXCR4
H09	10^-8M	CXCR4_10^-8M	CXCR4	p4	0.6516996279002367	-0.6394505066326593	0.458167948701289	0.428510405292607	0.00085989691015073	1	Non Significant	CXCR4
B01	10^-6M	PTGS2_10^-6M	PTGS2	p2	1.0888431220839114	-0.58016543102249	0.213178455065349	0.101020022430301	0.000763859556844142	1	Non Significant	PTGS2
B02	10^-6M	PTGS2_10^-6M	PTGS2	p2	1.077483320062202	-0.6231743204137834	0.213178455065349	0.101020022430301	0.000763859556844142	1	Non Significant	PTGS2
B03	10^-6M	PTGS2_10^-6M	PTGS2	p2	1.2302745138488176	-0.04469772892267629	0.213178455065349	0.101020022430301	0.000763859556844142	1	Non Significant	PTGS2
B04	10^-6M	PTGS2_10^-6M	PTGS2	p2	1.1892269844326622	-0.2001061285648067	0.213178455065349	0.101020022430301	0.000763859556844142	1	Non Significant	PTGS2
B05	10^-6M	PTGS2_10^-6M	PTGS2	p2	1.0793766045407005	-0.6160062322229525	0.213178455065349	0.101020022430301	0.000763859556844142	1	Non Significant	PTGS2
B06	10^-8M	PTGS2_10^-8M	PTGS2	p2	1.8830842591512744	2.426878983031935	0.49606516312986	0.492922332311096	0.000837046362390583	1	Non Significant	PTGS2
B07	10^-8M	PTGS2_10^-8M	PTGS2	p2	1.6956350418271304	1.7171850430344224	0.49606516312986	0.492922332311096	0.000837046362390583	1	Non Significant	PTGS2
B08	10^-8M	PTGS2_10^-8M	PTGS2	p2	1.551536803344112	1.1716204998713902	0.49606516312986	0.492922332311096	0.000837046362390583	1	Non Significant	PTGS2
B09	10^-8M	PTGS2_10^-8M	PTGS2	p2	1.6098924201321347	1.3925583527494911	0.49606516312986	0.492922332311096	0.000837046362390583	1	Non Significant	PTGS2
B10	10^-8M	PTGS2_10^-8M	PTGS2	p2	1.315564928395647	0.2782168780723994	0.49606516312986	0.492922332311096	0.000837046362390583	1	Non Significant	PTGS2
B01	10^-6M	PTGS2_10^-6M	PTGS2	p5	1.0791146517312022	NA	0.213178455065349	0.101020022430301	0.000763859556844142	1	Non Significant	PTGS2
B02	10^-6M	PTGS2_10^-6M	PTGS2	p5	0.4861569357313553	-1.032472614396632	0.213178455065349	0.101020022430301	0.000763859556844142	1	Non Significant	PTGS2
B03	10^-6M	PTGS2_10^-6M	PTGS2	p5	0.67669754062972165	0.07609648848165383	0.213178455065349	0.101020022430301	0.000763859556844142	1	Non Significant	PTGS2
B07	10^-8M	PTGS2_10^-8M	PTGS2	p5	0.6937544117793869	0.17533371069148554	0.49606516312986	0.492922332311096	0.000837046362390583	1	Non Significant	PTGS2
B08	10^-8M	PTGS2_10^-8M	PTGS2	p5	0.7297336847516366	0.3846618503934382	0.49606516312986	0.492922332311096	0.000837046362390583	1	Non Significant	PTGS2
B09	10^-8M	PTGS2_10^-8M	PTGS2	p5	0.7312693541640847	0.3935964061737311	0.49606516312986	0.492922332311096	0.000837046362390583	1	Non Significant	PTGS2
E01	10^-6M	IL6_10^-6M	IL6	p2	1.4768717288183744	0.8889340652369502	0.268038639947252	0.154728923485378	0.00086760661197292	1	Non Significant	IL6
E02	10^-6M	IL6_10^-6M	IL6	p2	1.539384463985088	1.1256110167537368	0.268038639947252	0.154728923485378	0.00086760661197292	1	Non Significant	IL6
E03	10^-6M	IL6_10^-6M	IL6	p2	1.3062711660472657	0.2430301383645571	0.268038639947252	0.154728923485378	0.00086760661197292	1	Non Significant	IL6
E04	10^-6M	IL6_10^-6M	IL6	p2	0.8764369328084918	-1.384347958421679	0.268038639947252	0.154728923485378	0.00086760661197292	1	Non Significant	IL6
E05	10^-6M	IL6_10^-6M	IL6	p2	0.7259574991840212	-1.9540720877727873	0.268038639947252	0.154728923485378	0.00086760661197292	1	Non Significant	IL6
E06	10^-8M	IL6_10^-8M	IL6	p2	1.333360408601078	0.34559162970606955	0.364226584818157	0.269089782162678	0.00081461117588092	1	Non Significant	IL6
E07	10^-8M	IL6_10^-8M	IL6	p2	1.284271421089588	0.15973778910413966	0.364226584818157	0.269089782162678	0.00081461117588092	1	Non Significant	IL6
E08	10^-8M	IL6_10^-8M	IL6	p2	1.1304343966021906	-0.4226983799259059	0.364226584818157	0.269089782162678	0.00081461117588092	1	Non Significant	IL6
E09	10^-8M	IL6_10^-8M	IL6	p2	0.975395894337074	-1.0096834156306755	0.364226584818157	0.269089782162678	0.00081461117588092	1	Non Significant	IL6
E10	10^-8M	IL6_10^-8M	IL6	p2	1.3798389187348858	0.5215620469366556	0.364226584818157	0.269089782162678	0.00081461117588092	1	Non Significant	IL6
E01	10^-6M	IL6_10^-6M	IL6	p5	0.6102500941972009	-0.3104961022133496	0.268038639947252	0.154728923485378	0.00086760661197292	1	Non Significant	IL6
E02	10^-6M	IL6_10^-6M	IL6	p5	0.43067565831040494	-1.3552638114220157	0.268038639947252	0.154728923485378	0.00086760661197292	1	Non Significant	IL6
E03	10^-6M	IL6_10^-6M	IL6	p5	0.6568888374219337	-0.03915094844105731	0.268038639947252	0.154728923485378	0.00086760661197292	1	Non Significant	IL6
E07	10^-8M	IL6_10^-8M	IL6	p5	0.5954646373822934	-0.3965181897662384	0.364226584818157	0.269089782162678	0.00081461117588092	1	Non Significant	IL6
E08	10^-8M	IL6_10^-8M	IL6	p5	0.8738509088472304	1.2231387824372868	0.364226584818157	0.269089782162678	0.00081461117588092	1	Non Significant	IL6
E09	10^-8M	IL6_10^-8M	IL6	p5	0.6248629369524578	-0.22547828675959244	0.364226584818157	0.269089782162678	0.00081461117588092	1	Non Significant	IL6
