# Supplementary material for: Integrated systems biology approach identifies gene targets for endothelial dysfunction
Source: Mol Syst Biol. 2023 Nov 30;19(12):e11462. doi: 10.15252/msb.202211462 (PMC10698507; doi:10.15252/msb.202211462)
Supplement: Supplementary file 15 — Source Data for Figure 4 [file MSB-19-e11462-s010.zip › Source_data_figure_4/Summary_drug_sirna_screening_table.csv]

Target	Score_Drug_8M	Score_Drug_6M	Score_siRNA	Score_Drug_8M_Percentage	Score_Drug_6M_Percentage	Score_siRNA_Percentage
NAMPT	1.8072472481928048	1.5752471269646218	0.2900096768335077	11.976157936617085	8.861190555554211	1.1956395115087968
RIPK2	1.711477165686864	1.3718962362440192	2.6436145428479483	11.34151448379627	7.7172868711912885	10.89898114828378
PTGS2	1.493792577218105	0.28814231540568697	0.2833224437775162	9.89897527701297	1.6208783499566666	1.1680696726271744
JUN	1.3347796423532623	1.9511292508016835	0.4809066075612681	8.845237874003686	10.975629026021224	1.9826612257355987
STAT5A	1.1100196639101916	4.015325957869772	2.0848742501462967	7.355811896259606	22.587293032495964	8.5954305291449309
CXCL8	1.0546524190068431	0.5117949729696343	1.7381193325370323	6.988907550359549	2.8789849562191896	7.165844162129911
ITGAV	0.9712939185016504	1.6907563973510211	3.6818744853295486	6.436512426555627	9.510961399954493	15.179474902843983
CXCR4	0.9559034503120526	2.2934067554627844	0.20265275391156864	6.334523792769398	12.901032437183723	0.8354881200458794
F3	0.943249985050357	0.6727885209412288	0.272884064839046	6.25067256623075	3.7846171471123053	1.125034769684604
RUNX1	0.6974358443497903	1.10806878917202	2.706200257343213	4.6217261257104365	6.233186222936062	11.157006859437919
IL6	0.6022212157873527	0.02902615434429435	0.2067147999411076	3.990763521849588	0.16327995800591386	0.8522349499569117
CXCL12	0.5581801805177102	0.559401577189862	2.590971002121419	3.6989150243023987	3.146784963263903	10.681944606587638
NQO1	0.5120484867716513	0.753548715414798	1.21823238883974	3.3932122762479104	4.238915053951139	5.0224764711308065
DUSP1	0.45612569229157657	0.12089869059900016	0.6591146343228663	3.0226264476513673	0.6800877887516319	2.7173696685387236
UGCG	0.4374816072363928	0.4717545339074062	4.0578291813937595	2.899076940284359	2.6537466717716294	16.7294448695693
EGLN3	0.22531861550984664	0.22111089346526053	0.6304650671636318	1.4931279204349028	1.2438084966896268	2.599254456462987
CCL2	0.2191481637534492	0.14262729707035118	0.5078261768124002	1.4522379399140923	0.8023170689410216	2.093644076311059
